# Supplementary material for: Inference of past demography, dormancy and self-fertilization rates from whole genome sequence data
Source: PLoS Genet. 2020 Apr 6;16(4):e1008698. doi: 10.1371/journal.pgen.1008698 (PMC7173940; doi:10.1371/journal.pgen.1008698)
Supplement: S1 Data — File containing all numerical data presented in this study. It contains all plotted results and all requirements to build summary statistics. (ZIP) [file pgen.1008698.s003.zip]

Archive with 298 entries (254 files):
- S1_data/
- S1_data/Figure/
- S1_data/Figure/F5/
- S1_data/Figure/F5/F5_a_time.csv
- S1_data/Figure/F5/F5_a_popsize.csv
- S1_data/Figure/F5/F5_b_popsize.csv
- S1_data/Figure/F5/F5_b_time.csv
- S1_data/Figure/F2/
- S1_data/Figure/F2/F2_a_time.csv
- S1_data/Figure/F2/F2_d_popsize.csv
- S1_data/Figure/F2/F2_d_time.csv
- S1_data/Figure/F2/F2_c_time.csv
- S1_data/Figure/F2/F2_a_popsize.csv
- S1_data/Figure/F2/F2_c_popsize.csv
- S1_data/Figure/F2/F2_b_popsize.csv
- S1_data/Figure/F2/F2_b_time.csv
- S1_data/Figure/F4/
- S1_data/Figure/F4/F4_a_time.csv
- S1_data/Figure/F4/F4_c_popsize.csv
- S1_data/Figure/F4/F4_d_popsize.csv
- S1_data/Figure/F4/F4_b_popsize.csv
- S1_data/Figure/F4/F4_c_time.csv
- S1_data/Figure/F4/F4_d_time.csv
- S1_data/Figure/F4/F1_a_popsize.csv
- S1_data/Figure/F4/F4_b_time.csv
- S1_data/Figure/F3/
- S1_data/Figure/F3/F3_d_popsize.csv
- S1_data/Figure/F3/F3_a_time.csv
- S1_data/Figure/F3/F3_c_popsize.csv
- S1_data/Figure/F3/F3_c_time.csv
- S1_data/Figure/F3/F3_b_popsize.csv
- S1_data/Figure/F3/F3_a_popsize.csv
- S1_data/Figure/F3/f3_b_time.csv
- S1_data/Figure/F3/F3_d_time.csv
- S1_data/Figure/F1/
- S1_data/Figure/F1/F1_b_popsize.csv
- S1_data/Figure/F1/F1_c_popsize_.csv
- S1_data/Figure/F1/F1_c_time.csv
- S1_data/Figure/F1/F1_d_popsize.csv
- S1_data/Figure/F1/F1_b_time.csv
- S1_data/Figure/F1/F1_a_time.csv
- S1_data/Figure/F1/F1_d_time.csv
- S1_data/Figure/F1/F1_a_popsize.csv
- S1_data/Figure/F6/
- S1_data/Figure/F6/F6_esmc_results_popsize_SRR5004865_cyc_1_.csv
- S1_data/Figure/F6/F6_esmc_results_popsize_SRR5004865_cyc_2_.csv
- S1_data/Figure/F6/F6_esmc_results_popsize_SRR5004865_cyc_5_.csv
- S1_data/Figure/F6/F6_esmc_results_popsize_SRR5004866_cyc_1_.csv
- S1_data/Figure/F6/F6_esmc_results_popsize_SRR5004866_cyc_2_.csv
- S1_data/Figure/F6/F6_esmc_results_popsize_SRR5004866_cyc_5_.csv
- S1_data/Figure/F6/F6_esmc_results_popsize_SRR5004867_cyc_1_.csv
- S1_data/Figure/F6/F6_esmc_results_popsize_SRR5004867_cyc_2_.csv
- S1_data/Figure/F6/F6_esmc_results_popsize_SRR5004867_cyc_5_.csv
- S1_data/Figure/F6/F6_esmc_results_popsize_SRR5004868_cyc_1_.csv
- S1_data/Figure/F6/F6_esmc_results_popsize_SRR5004868_cyc_2_.csv
- S1_data/Figure/F6/F6_esmc_results_popsize_SRR5004868_cyc_5_.csv
- S1_data/Figure/F6/F6_esmc_results_popsize_SRR5004869_cyc_1_.csv
- S1_data/Figure/F6/F6_esmc_results_popsize_SRR5004869_cyc_2_.csv
- S1_data/Figure/F6/F6_esmc_results_popsize_SRR5004869_cyc_5_.csv
- S1_data/Figure/F6/F6_esmc_results_popsize_SRR5004872_cyc_1_.csv
- S1_data/Figure/F6/F6_esmc_results_popsize_SRR5004872_cyc_2_.csv
- S1_data/Figure/F6/F6_esmc_results_popsize_SRR5004872_cyc_5_.csv
- S1_data/Figure/F6/F6_esmc_results_time_SRR5004865_cyc_1_.csv
- S1_data/Figure/F6/F6_esmc_results_time_SRR5004865_cyc_2_.csv
- S1_data/Figure/F6/F6_esmc_results_time_SRR5004865_cyc_5_.csv
- S1_data/Figure/F6/F6_esmc_results_time_SRR5004866_cyc_1_.csv
- S1_data/Figure/F6/F6_esmc_results_time_SRR5004866_cyc_2_.csv
- S1_data/Figure/F6/F6_esmc_results_time_SRR5004866_cyc_5_.csv
- S1_data/Figure/F6/F6_esmc_results_time_SRR5004867_cyc_1_.csv
- S1_data/Figure/F6/F6_esmc_results_time_SRR5004867_cyc_2_.csv
- S1_data/Figure/F6/F6_esmc_results_time_SRR5004867_cyc_5_.csv
- S1_data/Figure/F6/F6_esmc_results_time_SRR5004868_cyc_1_.csv
- S1_data/Figure/F6/F6_esmc_results_time_SRR5004868_cyc_2_.csv
- S1_data/Figure/F6/F6_esmc_results_time_SRR5004868_cyc_5_.csv
- S1_data/Figure/F6/F6_esmc_results_time_SRR5004869_cyc_1_.csv
- S1_data/Figure/F6/F6_esmc_results_time_SRR5004869_cyc_2_.csv
- S1_data/Figure/F6/F6_esmc_results_time_SRR5004869_cyc_5_.csv
- S1_data/Figure/F6/F6_esmc_results_time_SRR5004872_cyc_1_.csv
- S1_data/Figure/F6/F6_esmc_results_time_SRR5004872_cyc_2_.csv
- S1_data/Figure/F6/F6_esmc_results_time_SRR5004872_cyc_5_.csv
- S1_data/Figure/F6/F6_psmc_popsize.csv
- S1_data/Figure/F6/F6_psmc_time.csv
- S1_data/Summary_statistics/
- S1_data/Summary_statistics/Figure/
- S1_data/Summary_statistics/Figure/F6/
- S1_data/Summary_statistics/Figure/F6/F6_beta.csv
- S1_data/Summary_statistics/Figure/F5/
- S1_data/Summary_statistics/Figure/F5/F5_a.csv
- S1_data/Summary_statistics/Figure/F5/F5_b.csv
- S1_data/Summary_statistics/Figure/F3/
- S1_data/Summary_statistics/Figure/F3/Sigma.csv
- S1_data/Summary_statistics/Figure/F2/
- S1_data/Summary_statistics/Figure/F2/Beta.csv
- S1_data/Summary_statistics/Figure/F4/
- S1_data/Summary_statistics/Figure/F4/F4_c_sigma.csv
- S1_data/Summary_statistics/Figure/F4/F4_a_beta.csv
- S1_data/Summary_statistics/Figure/F4/F4_b_sigma.csv
- S1_data/Summary_statistics/Figure/F4/F4_b_beta.csv
- S1_data/Summary_statistics/Figure/F4/F4_d_sigma.csv
- S1_data/Summary_statistics/Figure/F4/F4_a_sigma.csv
- S1_data/Summary_statistics/Figure/F4/F4_d_beta.csv
- S1_data/Summary_statistics/Figure/F4/F4_c_beta.csv
- S1_data/Summary_statistics/Supplementary_Figure/
- S1_data/Summary_statistics/Supplementary_Figure/F13S/
- S1_data/Summary_statistics/Supplementary_Figure/F13S/F13S_beta_0.5_.csv
- S1_data/Summary_statistics/Supplementary_Figure/F13S/F13S_beta_1_.csv
- S1_data/Summary_statistics/Supplementary_Figure/F13S/F13S_beta_0.2_.csv
- S1_data/Summary_statistics/Supplementary_Figure/F13S/F13S_beta_0.1_.csv
- S1_data/Summary_statistics/Supplementary_Figure/F18S/
- S1_data/Summary_statistics/Supplementary_Figure/F18S/F18S_sigma_a.csv
- S1_data/Summary_statistics/Supplementary_Figure/F18S/F18S_sigma_d.csv
- S1_data/Summary_statistics/Supplementary_Figure/F18S/F18S_beta_d.csv
- S1_data/Summary_statistics/Supplementary_Figure/F18S/F18S_sigma_c.csv
- S1_data/Summary_statistics/Supplementary_Figure/F18S/F18S_beta_c.csv
- S1_data/Summary_statistics/Supplementary_Figure/F18S/F18S_sigma_b.csv
- S1_data/Summary_statistics/Supplementary_Figure/F18S/F18S_beta_a.csv
- S1_data/Summary_statistics/Supplementary_Figure/F18S/F18S_beta_b.csv
- S1_data/Summary_statistics/Supplementary_Figure/F16S/
- S1_data/Summary_statistics/Supplementary_Figure/F16S/F16S_beta_a_.csv
- S1_data/Summary_statistics/Supplementary_Figure/F16S/F16S_beta_b_.csv
- S1_data/Summary_statistics/Supplementary_Figure/F16S/F16S_sigma_c_.csv
- S1_data/Summary_statistics/Supplementary_Figure/F16S/F16S_sigma_a_.csv
- S1_data/Summary_statistics/Supplementary_Figure/F16S/F16S_beta_c_.csv
- S1_data/Summary_statistics/Supplementary_Figure/F16S/F16S_sigma_b_.csv
- S1_data/Summary_statistics/Supplementary_Figure/F16S/F16S_sigma_d_.csv
- S1_data/Summary_statistics/Supplementary_Figure/F16S/F16S_beta_d_.csv
- S1_data/Summary_statistics/Supplementary_Figure/F14S/
- S1_data/Summary_statistics/Supplementary_Figure/F14S/F14S_beta_1_.csv
- S1_data/Summary_statistics/Supplementary_Figure/F14S/F14S_beta_0.1_.csv
- S1_data/Summary_statistics/Supplementary_Figure/F14S/F14S_beta_0.5_.csv
- S1_data/Summary_statistics/Supplementary_Figure/F14S/F14S_beta_0.2_.csv
- S1_data/Summary_statistics/Supplementary_Figure/F12S/
- S1_data/Summary_statistics/Supplementary_Figure/F12S/F12S_beta.csv
- S1_data/Summary_statistics/Supplementary_Figure/F15S/
- S1_data/Summary_statistics/Supplementary_Figure/F15S/sigma.csv
- S1_data/Summary_statistics/Table 2/
- S1_data/Summary_statistics/Table 2/Table_1_line_2.csv
- S1_data/Summary_statistics/Table 2/Table_1_line_3.csv
- S1_data/Summary_statistics/Table 2/Table_1_line_5_to_8.csv
- S1_data/Summary_statistics/Table 2/Table_1_line_4.csv
- S1_data/Summary_statistics/Table 2/Table_1_line_1.csv
- S1_data/Supplementary_Figure/
- S1_data/Supplementary_Figure/FigS11/
- S1_data/Supplementary_Figure/FigS11/F11S_a_popsize.csv
- S1_data/Supplementary_Figure/FigS11/F11S_a_time.csv
- S1_data/Supplementary_Figure/FigS11/F11S_d_popsize.csv
- S1_data/Supplementary_Figure/FigS11/F11S_d_time.csv
- S1_data/Supplementary_Figure/FigS11/F11S_b_popsize.csv
- S1_data/Supplementary_Figure/FigS11/F11S_b_time.csv
- S1_data/Supplementary_Figure/FigS11/F11S_c_popsize.csv
- S1_data/Supplementary_Figure/FigS11/F11S_c_time.csv
- S1_data/Supplementary_Figure/FigS18/
- S1_data/Supplementary_Figure/FigS18/F19S_c_time.csv
- S1_data/Supplementary_Figure/FigS18/F19S_a_time.csv
- S1_data/Supplementary_Figure/FigS18/F19S_a_posize.csv
- S1_data/Supplementary_Figure/FigS18/F19S_d_time.csv
- S1_data/Supplementary_Figure/FigS18/F19S_d_popsize.csv
- S1_data/Supplementary_Figure/FigS18/F9S_b_popsize.csv
- S1_data/Supplementary_Figure/FigS18/F19S_b_time.csv
- S1_data/Supplementary_Figure/FigS18/F19S_c_popsize.csv
- S1_data/Supplementary_Figure/FigS12/
- S1_data/Supplementary_Figure/FigS12/F12S_c_popsize.csv
- S1_data/Supplementary_Figure/FigS12/F12S_b_time.csv
- S1_data/Supplementary_Figure/FigS12/F12S_c_time.csv
- S1_data/Supplementary_Figure/FigS12/F12S_d_popsize.csv
- S1_data/Supplementary_Figure/FigS12/F12S_d_time.csv
- S1_data/Supplementary_Figure/FigS12/F12S_a_time.csv
- S1_data/Supplementary_Figure/FigS12/F12S_a_popsize.csv
- S1_data/Supplementary_Figure/FigS12/F12S_b_popsize.csv
- S1_data/Supplementary_Figure/FigS15/
- S1_data/Supplementary_Figure/FigS15/F15S_c_popsize.csv
- S1_data/Supplementary_Figure/FigS15/F15S_a_time.csv
- S1_data/Supplementary_Figure/FigS15/F15S_d_time.csv
- S1_data/Supplementary_Figure/FigS15/F15S_a_popsize.csv
- S1_data/Supplementary_Figure/FigS15/F15S_c_time.csv
- S1_data/Supplementary_Figure/FigS15/F15S_b_time.csv
- S1_data/Supplementary_Figure/FigS15/F15S_b_popsize.csv
- S1_data/Supplementary_Figure/FigS15/F15S_d_popsize.csv
- S1_data/Supplementary_Figure/FigS14/
- S1_data/Supplementary_Figure/FigS14/F14S_beta_0.5_time.csv
- S1_data/Supplementary_Figure/FigS14/F14S_beta_0.2_popsize.csv
- S1_data/Supplementary_Figure/FigS14/F14S_beta_0.1_time.csv
- S1_data/Supplementary_Figure/FigS14/F14S_beta_1_popsize.csv
- S1_data/Supplementary_Figure/FigS14/F14S_beta_0.1_popsize.csv
- S1_data/Supplementary_Figure/FigS14/F14S_beta_1_time.csv
- S1_data/Supplementary_Figure/FigS14/F14S_beta_0.2_time.csv
- S1_data/Supplementary_Figure/FigS14/F14S_beta_0.5_popsize.csv
- S1_data/Supplementary_Figure/FigS13/
- S1_data/Supplementary_Figure/FigS13/F13S_beta_0.1_popsize.csv
- S1_data/Supplementary_Figure/FigS13/F13S_beta_0.1_time.csv
- S1_data/Supplementary_Figure/FigS13/F13S_beta_0.2_popsize.csv
- S1_data/Supplementary_Figure/FigS13/F13S_beta_0.2_time.csv
- S1_data/Supplementary_Figure/FigS13/F13S_beta_0.5_popsize.csv
- S1_data/Supplementary_Figure/FigS13/F13S_beta_1_popsize.csv
- S1_data/Supplementary_Figure/FigS13/F13S_beta_1_time.csv
- S1_data/Supplementary_Figure/FigS13/F13S_beta_0.5_time.csv
- S1_data/Supplementary_Figure/FigS17/
- S1_data/Supplementary_Figure/FigS17/F17S_beta_c.csv
- S1_data/Supplementary_Figure/FigS17/F17S_sigma_d.csv
- S1_data/Supplementary_Figure/FigS17/F17S_beta_b.csv
- S1_data/Supplementary_Figure/FigS17/F17S_beta_a.csv
- S1_data/Supplementary_Figure/FigS17/F17S_sigma_a.csv
- S1_data/Supplementary_Figure/FigS17/F17S_sigma_b.csv
- S1_data/Supplementary_Figure/FigS17/F17S_sigma_c.csv
- S1_data/Supplementary_Figure/FigS17/F17S_beta_d.csv
- S1_data/Supplementary_Figure/FigS5/
- S1_data/Supplementary_Figure/FigS5/F5S_time.csv
- S1_data/Supplementary_Figure/FigS5/F5S_popsize.csv
- S1_data/Supplementary_Figure/FigS20/
- S1_data/Supplementary_Figure/FigS20/F20S_a_time.csv
- S1_data/Supplementary_Figure/FigS20/F20S_d_time.csv
- S1_data/Supplementary_Figure/FigS20/F20S_d_popsize.csv
- S1_data/Supplementary_Figure/FigS20/F20S_a_popsize.csv
- S1_data/Supplementary_Figure/FigS20/F20S_b_time.csv
- S1_data/Supplementary_Figure/FigS20/F20S_b_popsize.csv
- S1_data/Supplementary_Figure/FigS20/F20S_c_time.csv
- S1_data/Supplementary_Figure/FigS20/F20S_c_popsize.csv
- S1_data/Supplementary_Figure/FigS2/
- S1_data/Supplementary_Figure/FigS2/F2S_b_popsize.csv
- S1_data/Supplementary_Figure/FigS2/F2S_b_time.csv
- S1_data/Supplementary_Figure/FigS2/F2S_a_time.csv
- S1_data/Supplementary_Figure/FigS2/F2S_d_popsize.csv
- S1_data/Supplementary_Figure/FigS2/F2S_d_time.csv
- S1_data/Supplementary_Figure/FigS2/F2S_c_popsize.csv
- S1_data/Supplementary_Figure/FigS2/F2S_c_time.csv
- S1_data/Supplementary_Figure/FigS2/F2S_a_popsize.csv
- S1_data/Supplementary_Figure/FigS3/
- S1_data/Supplementary_Figure/FigS3/F3_a_time.csv
- S1_data/Supplementary_Figure/FigS3/F3S_c_popsize.csv
- S1_data/Supplementary_Figure/FigS3/F3S_c_time.csv
- S1_data/Supplementary_Figure/FigS3/F3S_d_popsize.csv
- S1_data/Supplementary_Figure/FigS3/F3S_d_time.csv
- S1_data/Supplementary_Figure/FigS3/F3S_a_popsize.csv
- S1_data/Supplementary_Figure/FigS3/F3S_b_popsize.csv
- S1_data/Supplementary_Figure/FigS3/F3S_b_time.csv
- S1_data/Supplementary_Figure/FigS8/
- S1_data/Supplementary_Figure/FigS8/F8S_a_time.csv
- S1_data/Supplementary_Figure/FigS8/F8S_d_popsize.csv
- S1_data/Supplementary_Figure/FigS8/F8S_d_time.csv
- S1_data/Supplementary_Figure/FigS8/F8S_c_popsize.csv
- S1_data/Supplementary_Figure/FigS8/F8S_c_time.csv
- S1_data/Supplementary_Figure/FigS8/F8S_a_popsize.csv
- S1_data/Supplementary_Figure/FigS8/F8S_b_popsize.csv
- S1_data/Supplementary_Figure/FigS8/F8S_b_time.csv
- S1_data/Supplementary_Figure/FigS10/
- S1_data/Supplementary_Figure/FigS10/F10S_b_popsize.csv
- S1_data/Supplementary_Figure/FigS10/F10S_a_time.csv
- S1_data/Supplementary_Figure/FigS10/F10S_d_popsize.csv
- S1_data/Supplementary_Figure/FigS10/F10S_d_time.csv
- S1_data/Supplementary_Figure/FigS10/F10S_c_popsize.csv
- S1_data/Supplementary_Figure/FigS10/F10S_c_time.csv
- S1_data/Supplementary_Figure/FigS10/F10S_a_popsize.csv
- S1_data/Supplementary_Figure/FigS10/F10S_b_time.csv
- S1_data/Supplementary_Figure/FigS9/
- S1_data/Supplementary_Figure/FigS9/F9S_c_popsize.csv
- S1_data/Supplementary_Figure/FigS9/F9S_c_time.csv
- S1_data/Supplementary_Figure/FigS9/F9S_b_time.csv
- S1_data/Supplementary_Figure/FigS9/F9S_d_popsize.csv
- S1_data/Supplementary_Figure/FigS9/F9S_d_time.csv
- S1_data/Supplementary_Figure/FigS9/F9S_a_popsize.csv
- S1_data/Supplementary_Figure/FigS9/F9S_a_time.csv
- S1_data/Supplementary_Figure/FigS9/F9S_b_popsize.csv
- S1_data/Supplementary_Figure/FigS6/
- S1_data/Supplementary_Figure/FigS6/F6S_popsize.csv
- S1_data/Supplementary_Figure/FigS6/F6S_time.csv
- S1_data/Supplementary_Figure/FigS1/
- S1_data/Supplementary_Figure/FigS1/F1s_c_popsize.csv
- S1_data/Supplementary_Figure/FigS1/F1S_c_time.csv
- S1_data/Supplementary_Figure/FigS1/F1S_b_popsize.csv
- S1_data/Supplementary_Figure/FigS1/F1S_b_time.csv
- S1_data/Supplementary_Figure/FigS1/F1S_d_popsize.csv
- S1_data/Supplementary_Figure/FigS1/F1S_d_time.csv
- S1_data/Supplementary_Figure/FigS1/F1S_a_popsize.csv
- S1_data/Supplementary_Figure/FigS1/F1S_a_time.csv
- S1_data/Supplementary_Figure/FigS19/
- S1_data/Supplementary_Figure/FigS19/F19S_d_sigma.csv
- S1_data/Supplementary_Figure/FigS19/F19S_c_sigma.csv
- S1_data/Supplementary_Figure/FigS19/F19S_b_sigma.csv
- S1_data/Supplementary_Figure/FigS19/F19S_a_sigma.csv
- S1_data/Supplementary_Figure/FigS19/F19S_d_beta.csv
- S1_data/Supplementary_Figure/FigS19/F19S_c_beta_.csv
- S1_data/Supplementary_Figure/FigS19/F19S_b_beta.csv
- S1_data/Supplementary_Figure/FigS19/F19S_a_beta.csv
- S1_data/Supplementary_Figure/FigS4/
- S1_data/Supplementary_Figure/FigS4/F4S_popsize.csv
- S1_data/Supplementary_Figure/FigS4/F4S_time.csv
- S1_data/Supplementary_Figure/FigS16/
- S1_data/Supplementary_Figure/FigS16/F16S_sigma_0.9_time.csv
- S1_data/Supplementary_Figure/FigS16/F16S_sigma_0.5_popsize.csv
- S1_data/Supplementary_Figure/FigS16/F16S_sigma_0.9_popsize.csv
- S1_data/Supplementary_Figure/FigS16/F16S_sigma_0.5_time.csv
- S1_data/Supplementary_Figure/FigS16/F16S_sigma_0.8_popsize.csv
- S1_data/Supplementary_Figure/FigS16/F16S_sigma_0_popsize.csv
- S1_data/Supplementary_Figure/FigS16/F16S_sigma_0_time.csv
- S1_data/Supplementary_Figure/FigS16/F16S_sigma_0.8_time.csv
- S1_data/Supplementary_Figure/FigS7/
- S1_data/Supplementary_Figure/FigS7/F7S_popsize.csv
- S1_data/Supplementary_Figure/FigS7/F7S_time.csv
