# Supplementary material for: Inference of past demography, dormancy and self-fertilization rates from whole genome sequence data
Source: PLoS Genet. 2020 Apr 6;16(4):e1008698. doi: 10.1371/journal.pgen.1008698 (PMC7173940; doi:10.1371/journal.pgen.1008698)
Supplement: S1 Data — File containing all numerical data presented in this study. It contains all plotted results and all requirements to build summary statistics. (ZIP) [file pgen.1008698.s003.zip › S1_data/Figure/F5/F5_a_time.csv]

	V1	V2	V3	V4	V5	V6	V7	V8	V9	V10	V11	V12	V13	V14	V15	V16	V17	V18	V19	V20	V21	V22	V23	V24	V25	V26	V27	V28	V29	V30	V31	V32	V33	V34	V35	V36	V37	V38	V39	V40
G	0	2877.46658704788	5829.68086460613	8860.63006690961	11974.6292249176	15176.3581127346	18470.9035506872	21863.8080249166	25361.1257902054	28969.4878821825	32696.1777925777	36549.2199776034	40537.48390294	44670.8070174953	48960.1409449134	53417.7263602378	58057.3035827831	62894.3680128363	67946.4823827821	73233.6616955177	78778.8521504432	84608.5330150493	90753.4813753608	97249.7557011304	104139.977940649	111475.029943021	119316.336053383	127738.993095357	136836.155733226	146725.334533225	157557.704300886	169532.333525804	182918.830091092	198095.188203826	215615.007883669	236336.55645133	261697.682241535	294393.860034113	340476.534391978	419255.386542421
G	0	2438.9435586352	4941.24333454629	7510.27891146072	10149.7077139376	12863.4963231909	15655.9563332198	18531.7855608239	21496.1155984152	24554.5669184286	27713.3130157427	30979.1554274731	34359.6119216061	37863.0207296803	41498.6644588554	45276.9183175477	49209.4286141578	53309.3292654753	57591.5064610441	62072.9249373487	66773.0339159629	71714.2772505092	76922.7416299005	82428.9902491827	88269.1495143781	94486.3469317056	101132.645837569	108271.698374818	115982.462530121	124364.540377007	133546.067831926	143695.775545863	155042.183430341	167905.679753532	182755.496446084	200319.101747889	221815.217346304	249528.530362047	288588.251262267	355361.28517823
G	0	2650.3149322178	5369.47685685599	8161.15824972315	11029.3335065728	13978.3129729165	17012.7819076311	20137.8452644447	23359.0793659203	26682.591783497	30115.0910388225	33663.968125147	37337.3923388368	41144.4245453952	45095.1518303878	49200.8485710722	53474.1704047428	57929.3895008651	62582.6821626147	67452.4833776593	72559.9279369925	77929.4047938485	83589.2614435652	89572.7098446235	95919.0073029128	102675.018975815	109897.320275829	117655.07976738	126034.098341735	135142.610099607	145119.855873985	156149.189380558	168478.935239905	182457.248212822	198594.026278728	217679.783810977	241038.863176898	271153.95421572	313598.79111389	386158.719050883
G	0	2656.18855912797	5381.37668935386	8179.24500542566	11053.7767111512	14009.2917046282	17050.4856282021	20182.4747491977	23410.8477484218	26741.7257329109	30181.8320917357	33738.5741980629	37420.13945305	41235.6088028869	45195.0916881343	49309.8874723202	53592.6798401575	58057.772591088	62721.377878204	67601.9715447857	72720.735220742	78102.1119100959	83774.5119318933	89771.2208489441	96131.5829691638	102902.567312478	110140.874673792	117915.826908876	126313.4150609	135442.113098946	145441.470441484	156495.247152635	168852.318189906	182861.609894534	199034.150281642	218162.205662226	241573.053410648	271754.885502384	314293.78863139	387014.523852132
G	0	2883.05561127172	5841.00409863297	8877.84044089114	11997.8880502714	15205.8357906001	18506.7803625486	21906.2750176618	25410.3857701556	29025.756535398	32759.6849521508	36620.2110628647	40616.2215607557	44757.5730024222	49055.2382833067	53521.4818540301	58170.0707223064	63016.5303857894	68078.4576896968	73375.9065129065	78931.8676241857	84772.8717228187	90929.7556744572	97438.6479867343	104342.253394341	111691.552576336	119548.089184941	127987.105907492	137101.938346492	147010.325313882	157863.735248371	169861.623298643	183274.121018527	198479.956809127	216033.805970678	236795.602872557	262205.988642713	294965.673594864	341137.856266898	420069.723891084
S	0	2588.9149500114	5245.08191063248	7972.08827723604	10773.816370545	13654.476678075	16618.6459150697	19671.310768532	22817.9183740735	26064.434808712	29417.4131774294	32884.0732459558	36472.3950521485	40191.2295479744	44050.4301309694	48061.0099843139	52235.3315515029	56587.3363579187	61132.8259494899	65889.808229578	70878.9283583874	76124.0102690199	81652.7447289324	87497.5742734571	93696.8467324609	100296.341535817	107351.323410536	114929.358489357	123114.25990989	132011.754307877	141757.856716775	152531.67308732	164575.775090848	178230.251768923	193993.188268278	212636.785075162	235454.703449236	264872.116626665	306333.631807623	377212.56016601
S	0	2383.18903724294	4828.28596157844	7338.59309907351	9917.6842651545	12569.4353645471	15298.0594277312	18108.1468788915	21004.7120016657	23993.246783863	27079.7835935812	30270.9684840403	33574.1473662128	36997.4678587357	40550.0003673354	44241.882922008	48084.495595247	52090.6720610413	56274.9582089839	60653.930959794	65246.5949236737	70074.8808852521	75164.2791888282	80544.6543514049	86251.3069253394	92326.3785172549	98820.7422898865	105796.595291009	113331.090518921	121521.553132658	130493.189847347	140410.874112502	151497.901849013	164067.33721356	178577.685442594	195739.784771021	216744.496772687	243824.280366268	281991.09169636	347237.686620034
S	0	2360.50412830107	4782.32685985715	7268.73908681836	9823.28060646299	12449.7904298652	15152.4414848479	17935.7805006335	20804.7740312984	23764.8617879579	26822.0187182877	29982.8276135884	33254.5644611636	36645.2993247507	40164.0162714242	43820.7568301124	47626.7927495861	51594.8355436861	55739.2926437566	60076.5831794513	64625.5308614108	69407.8577212679	74448.8114678738	79777.9723462587	85430.3048927092	91447.5495796985	97880.0953225744	104789.547132835	112252.323610997	120364.823505167	129251.061722822	139074.342329285	150055.83575412	162505.626183985	176877.854472408	193876.592584232	214681.366615531	241503.385333819	279306.897476942	343932.428338352
S	0	2624.95988789356	5318.10812250349	8083.08204578096	10923.818031213	13844.5851880794	16850.0239523017	19945.1904395151	23135.6076246957	26427.3246493417	29826.9858559871	33341.9115296961	36980.192812775	40750.8038872001	44663.7353373633	48730.1536807612	52962.5934806828	57375.1903675412	61983.9658889849	66807.1786687621	71865.7613054569	77183.8694279604	82789.5793366699	88715.7852577586	95001.3689301525	101692.747161444	108845.954118232	116529.49664282	124828.35478614	133849.727194442	143731.522610914	154655.340642127	166867.130235609	180711.715423689	196694.116091597	215597.283916371	238732.891541066	268559.877397054	310598.652846523	382464.41415198
S	0	2663.85095827215	5396.90053309504	8202.83995681353	11085.6639237214	14049.7047936761	17099.6717547052	20240.6958332071	23478.3818318496	26818.8685154388	30268.8986682387	33835.9010317219	37528.0866255257	41354.5625919601	45325.467534639	49452.1334127559	53747.2805000883	58225.2538587437	62902.3124095739	67796.9852937644	72930.5152446055	78327.4157777006	84016.1791683269	90030.1869993107	96408.8970764551	103199.413912844	110458.601870131	118255.982779245	126677.795744694	135832.827654179	145861.030489211	156946.694412932	169339.412321061	183389.117114737	199608.310989299	218791.545733817	242269.927565666	272538.826233905	315200.442810272	388130.958054877
