# Supplementary material for: Inference of past demography, dormancy and self-fertilization rates from whole genome sequence data
Source: PLoS Genet. 2020 Apr 6;16(4):e1008698. doi: 10.1371/journal.pgen.1008698 (PMC7173940; doi:10.1371/journal.pgen.1008698)
Supplement: S1 Data — File containing all numerical data presented in this study. It contains all plotted results and all requirements to build summary statistics. (ZIP) [file pgen.1008698.s003.zip › S1_data/Figure/F5/F5_a_popsize.csv]

	V1	V2	V3	V4	V5	V6	V7	V8	V9	V10	V11	V12	V13	V14	V15	V16	V17	V18	V19	V20	V21	V22	V23	V24	V25	V26	V27	V28	V29	V30	V31	V32	V33	V34	V35	V36	V37	V38	V39	V40
G	4.77320896756517	4.77320896756517	5.19267942661655	5.19267942661655	5.2443361020954	5.2443361020954	5.21385788983113	5.21385788983113	5.16907611903949	5.16907611903949	5.13298284670856	5.13298284670856	5.11022001905096	5.11022001905096	5.10143780691604	5.10143780691604	5.10654052706699	5.10654052706699	5.12514693354327	5.12514693354327	5.15648986707456	5.15648986707456	5.19918897903521	5.19918897903521	5.2515191201429	5.2515191201429	5.31129279947311	5.31129279947311	5.37661412894451	5.37661412894451	5.4466943753542	5.4466943753542	5.52344062788174	5.52344062788174	5.61513934786809	5.61513934786809	5.75008965708778	5.75008965708778	5.9255955136674	5.9255955136674
G	4.48783059834807	4.48783059834807	5.08818637644921	5.08818637644921	5.24005089959212	5.24005089959212	5.23795664554406	5.23795664554406	5.20529041558832	5.20529041558832	5.17171428208776	5.17171428208776	5.14581237068972	5.14581237068972	5.13028202443977	5.13028202443977	5.12517013297602	5.12517013297602	5.1296079710751	5.1296079710751	5.14275288693281	5.14275288693281	5.16410610040514	5.16410610040514	5.19349985583548	5.19349985583548	5.2309814135998	5.2309814135998	5.27687550269877	5.27687550269877	5.33228786722611	5.33228786722611	5.40064598834376	5.40064598834376	5.49228272020721	5.49228272020721	5.64224922198885	5.64224922198885	5.85025101277164	5.85025101277164
G	4.57606541377367	4.57606541377367	5.31343884794079	5.31343884794079	5.31735241425307	5.31735241425307	5.26762633626879	5.26762633626879	5.22407650697801	5.22407650697801	5.18548112843396	5.18548112843396	5.15207197601384	5.15207197601384	5.1271600228973	5.1271600228973	5.11353698596942	5.11353698596942	5.11264079930074	5.11264079930074	5.12487954768319	5.12487954768319	5.15006021204068	5.15006021204068	5.18765890412702	5.18765890412702	5.23696132493896	5.23696132493896	5.29723410808633	5.29723410808633	5.36821694531964	5.36821694531964	5.45149303701701	5.45149303701701	5.55436875080752	5.55436875080752	5.70490232942867	5.70490232942867	5.89742552324717	5.89742552324717
G	4.59530950239582	4.59530950239582	5.36315123981521	5.36315123981521	5.29683558315606	5.29683558315606	5.27283263321841	5.27283263321841	5.22508822106012	5.22508822106012	5.18218932812695	5.18218932812695	5.15282578288259	5.15282578288259	5.13774385288036	5.13774385288036	5.13616659212976	5.13616659212976	5.14702217301591	5.14702217301591	5.16907785896751	5.16907785896751	5.20097409148833	5.20097409148833	5.24135552047892	5.24135552047892	5.2891059413165	5.2891059413165	5.34373400121331	5.34373400121331	5.40601308337029	5.40601308337029	5.47924366689441	5.47924366689441	5.57264785099628	5.57264785099628	5.71607178827333	5.71607178827333	5.90559434180804	5.90559434180804
G	4.64809285273224	4.64809285273224	5.2444164673323	5.2444164673323	5.29286394737933	5.29286394737933	5.26892539170585	5.26892539170585	5.22598110194905	5.22598110194905	5.18559950592681	5.18559950592681	5.15673259412046	5.15673259412046	5.14229695719428	5.14229695719428	5.14258551809416	5.14258551809416	5.15703239391163	5.15703239391163	5.18465499595036	5.18465499595036	5.22400934341446	5.22400934341446	5.27319854491484	5.27319854491484	5.33013416452888	5.33013416452888	5.3930231975931	5.3930231975931	5.4610840992763	5.4610840992763	5.53576970939289	5.53576970939289	5.62391574155941	5.62391574155941	5.75115164265127	5.75115164265127	5.91897399923177	5.91897399923177
S	4.4881601340088	4.4881601340088	5.20467132328706	5.20467132328706	5.31299931277297	5.31299931277297	5.29283770910764	5.29283770910764	5.24822846855214	5.24822846855214	5.2085691729695	5.2085691729695	5.17741032108951	5.17741032108951	5.15498212999137	5.15498212999137	5.14240087113249	5.14240087113249	5.1410631355385	5.1410631355385	5.15199100589322	5.15199100589322	5.17556119796874	5.17556119796874	5.21137876424196	5.21137876424196	5.25829292833435	5.25829292833435	5.31474931646465	5.31474931646465	5.3797482745851	5.3797482745851	5.45502138029131	5.45502138029131	5.55063720001709	5.55063720001709	5.70663135844583	5.70663135844583	5.92913435071862	5.92913435071862
S	4.44335703365702	4.44335703365702	5.03698957849329	5.03698957849329	5.30934888276488	5.30934888276488	5.3159906235247	5.3159906235247	5.27002950992422	5.27002950992422	5.22340263451637	5.22340263451637	5.18556668043127	5.18556668043127	5.15871759978587	5.15871759978587	5.14331824592802	5.14331824592802	5.13897610325433	5.13897610325433	5.14488449483592	5.14488449483592	5.16017315372802	5.16017315372802	5.184194030041	5.184194030041	5.21672176887957	5.21672176887957	5.25822615735423	5.25822615735423	5.31032141328899	5.31032141328899	5.37705541136061	5.37705541136061	5.46961016541326	5.46961016541326	5.62694728618185	5.62694728618185	5.85363680311888	5.85363680311888
S	4.40284235340354	4.40284235340354	5.15498943931464	5.15498943931464	5.31257137184153	5.31257137184153	5.3193178324922	5.3193178324922	5.27708880398372	5.27708880398372	5.22923440602373	5.22923440602373	5.18844753561484	5.18844753561484	5.15716452513379	5.15716452513379	5.13572847932083	5.13572847932083	5.12450029497771	5.12450029497771	5.12405744093631	5.12405744093631	5.13504039418387	5.13504039418387	5.15799104242111	5.15799104242111	5.1933018986158	5.1933018986158	5.24137667410855	5.24137667410855	5.30326349254731	5.30326349254731	5.38233172725545	5.38233172725545	5.48892367148198	5.48892367148198	5.65800831280322	5.65800831280322	5.87950668443309	5.87950668443309
S	4.57357122115297	4.57357122115297	5.4007294382474	5.4007294382474	5.32731281641558	5.32731281641558	5.28106172074924	5.28106172074924	5.23084926836435	5.23084926836435	5.19085883499122	5.19085883499122	5.16457764007631	5.16457764007631	5.1514142134612	5.1514142134612	5.15026789628772	5.15026789628772	5.16008358295347	5.16008358295347	5.17979690184326	5.17979690184326	5.20830685635759	5.20830685635759	5.24457398205559	5.24457398205559	5.28785549824851	5.28785549824851	5.33805492230557	5.33805492230557	5.39628884195587	5.39628884195587	5.46621967595841	5.46621967595841	5.5584287699682	5.5584287699682	5.70949185539019	5.70949185539019	5.92146558634097	5.92146558634097
S	4.46552077962441	4.46552077962441	5.18111196805589	5.18111196805589	5.33995806127628	5.33995806127628	5.31705442273067	5.31705442273067	5.26949476288016	5.26949476288016	5.22570493960334	5.22570493960334	5.191386468957	5.191386468957	5.16849431250019	5.16849431250019	5.15780784018383	5.15780784018383	5.15989752450465	5.15989752450465	5.175200524641	5.175200524641	5.20355489876741	5.20355489876741	5.24380098147809	5.24380098147809	5.29381949016981	5.29381949016981	5.35125591919651	5.35125591919651	5.41500034201416	5.41500034201416	5.48732342248356	5.48732342248356	5.57787213762799	5.57787213762799	5.71958428460976	5.71958428460976	5.91539385036044	5.91539385036044
