# Supplementary material for: Inference of past demography, dormancy and self-fertilization rates from whole genome sequence data
Source: PLoS Genet. 2020 Apr 6;16(4):e1008698. doi: 10.1371/journal.pgen.1008698 (PMC7173940; doi:10.1371/journal.pgen.1008698)
Supplement: S1 Data — File containing all numerical data presented in this study. It contains all plotted results and all requirements to build summary statistics. (ZIP) [file pgen.1008698.s003.zip › S1_data/Figure/F5/F5_b_popsize.csv]

	V1	V2	V3	V4	V5	V6	V7	V8	V9	V10	V11	V12	V13	V14	V15	V16	V17	V18	V19	V20	V21	V22	V23	V24	V25	V26	V27	V28	V29	V30	V31	V32	V33	V34	V35	V36	V37	V38	V39	V40
G	4.70955610169986	4.70955610169986	5.1348886998862	5.1348886998862	5.18392738005178	5.18392738005178	5.15160252224263	5.15160252224263	5.10627184332652	5.10627184332652	5.07031923152583	5.07031923152583	5.04804480650939	5.04804480650939	5.03990709713427	5.03990709713427	5.04567308108787	5.04567308108787	5.06486204488404	5.06486204488404	5.09663048920054	5.09663048920054	5.13963409410793	5.13963409410793	5.19205156670302	5.19205156670302	5.25183334112849	5.25183334112849	5.31720310374853	5.31720310374853	5.38753310028499	5.38753310028499	5.46495624333855	5.46495624333855	5.55812558631183	5.55812558631183	5.69629852199612	5.69629852199612	5.87767128254444	5.87767128254444
G	4.43933695010584	4.43933695010584	5.04833021143173	5.04833021143173	5.19503131218786	5.19503131218786	5.19052772145223	5.19052772145223	5.15683800518429	5.15683800518429	5.12289456413717	5.12289456413717	5.09704393919954	5.09704393919954	5.08178827152007	5.08178827152007	5.07704360936305	5.07704360936305	5.08187610942215	5.08187610942215	5.0954085508608	5.0954085508608	5.11712765525815	5.11712765525815	5.14685377287319	5.14685377287319	5.18463955656438	5.18463955656438	5.23084697631286	5.23084697631286	5.28667685632754	5.28667685632754	5.35575384103612	5.35575384103612	5.44881357702642	5.44881357702642	5.60192017954549	5.60192017954549	5.8155329336763	5.8155329336763
G	4.52289818019783	4.52289818019783	5.26463845543671	5.26463845543671	5.26456096582152	5.26456096582152	5.21325778675742	5.21325778675742	5.16879070609177	5.16879070609177	5.12970346377988	5.12970346377988	5.09625742369338	5.09625742369338	5.07165538561388	5.07165538561388	5.05853922743659	5.05853922743659	5.05821664952864	5.05821664952864	5.07100081113759	5.07100081113759	5.09664193850826	5.09664193850826	5.13459395155992	5.13459395155992	5.184153792694	5.184153792694	5.24464035473385	5.24464035473385	5.31590223245468	5.31590223245468	5.3997326074084	5.3997326074084	5.50385669212824	5.50385669212824	5.6574400768828	5.6574400768828	5.855792822514	5.855792822514
G	4.53588249654531	4.53588249654531	5.30665010079907	5.30665010079907	5.23918194029679	5.23918194029679	5.2130795050165	5.2130795050165	5.16442710293492	5.16442710293492	5.12134838825927	5.12134838825927	5.09215604799922	5.09215604799922	5.07742412736435	5.07742412736435	5.07626858372444	5.07626858372444	5.08754798764429	5.08754798764429	5.10998218784575	5.10998218784575	5.1421918111453	5.1421918111453	5.18282594331841	5.18282594331841	5.23080088499487	5.23080088499487	5.28568090328009	5.28568090328009	5.34833156941254	5.34833156941254	5.42220820821602	5.42220820821602	5.51687704790922	5.51687704790922	5.66324931163603	5.66324931163603	5.85841361216761	5.85841361216761
G	4.5881432608575	4.5881432608575	5.18845105593172	5.18845105593172	5.23439390118284	5.23439390118284	5.20895394451573	5.20895394451573	5.16538034170219	5.16538034170219	5.12491395791429	5.12491395791429	5.0962848374635	5.0962848374635	5.08223860377917	5.08223860377917	5.08295677917967	5.08295677917967	5.09780459197275	5.09780459197275	5.12575391591214	5.12575391591214	5.16534107062105	5.16534107062105	5.21468012490242	5.21468012490242	5.27172332655658	5.27172332655658	5.33474488880747	5.33474488880747	5.40305992154762	5.40305992154762	5.47826279826714	5.47826279826714	5.56746150481464	5.56746150481464	5.69706896215763	5.69706896215763	5.86928832922182	5.86928832922182
S	4.43142756599314	4.43142756599314	5.15358116053315	5.15358116053315	5.25890474138801	5.25890474138801	5.23738396664689	5.23738396664689	5.19236025209588	5.19236025209588	5.15260308062926	5.15260308062926	5.12148650045678	5.12148650045678	5.09921777055504	5.09921777055504	5.08688590399268	5.08688590399268	5.08583608203852	5.08583608203852	5.09704633896635	5.09704633896635	5.12085229448773	5.12085229448773	5.15684347772807	5.15684347772807	5.20388508350366	5.20388508350366	5.26047507029203	5.26047507029203	5.32571611249064	5.32571611249064	5.40150313691042	5.40150313691042	5.4981648035129	5.4981648035129	5.6562327241233	5.6562327241233	5.88165812790331	5.88165812790331
S	4.39610801578052	4.39610801578052	4.99827991451632	4.99827991451632	5.26582653988211	5.26582653988211	5.27021111654843	5.27021111654843	5.22359682174966	5.22359682174966	5.17682466418651	5.17682466418651	5.13908565633975	5.13908565633975	5.11247754929216	5.11247754929216	5.09737752715027	5.09737752715027	5.09333817296333	5.09333817296333	5.09952239700385	5.09952239700385	5.11505615375184	5.11505615375184	5.13929664994427	5.13929664994427	5.17204507695523	5.17204507695523	5.21380556441004	5.21380556441004	5.26624726219066	5.26624726219066	5.33353569320811	5.33353569320811	5.42710615196936	5.42710615196936	5.58650512187527	5.58650512187527	5.81641191001439	5.81641191001439
S	4.3525707403142	4.3525707403142	5.11315411869877	5.11315411869877	5.26628449178467	5.26628449178467	5.27042396369527	5.27042396369527	5.22708894667312	5.22708894667312	5.17883098603449	5.17883098603449	5.13797160292979	5.13797160292979	5.10681364979172	5.10681364979172	5.08563938021208	5.08563938021208	5.0747650715366	5.0747650715366	5.07471839071046	5.07471839071046	5.08608877115979	5.08608877115979	5.10938762797277	5.10938762797277	5.14500105738078	5.14500105738078	5.19337278727456	5.19337278727456	5.25564756194439	5.25564756194439	5.33537732162895	5.33537732162895	5.4432315130284	5.4432315130284	5.61490448613184	5.61490448613184	5.84060490952742	5.84060490952742
S	4.51411666607009	4.51411666607009	5.34427730584709	5.34427730584709	5.26946655606729	5.26946655606729	5.2222005460944	5.2222005460944	5.17154327021877	5.17154327021877	5.13143600464734	5.13143600464734	5.10521605954163	5.10521605954163	5.09223109240876	5.09223109240876	5.09131689397701	5.09131689397701	5.10138062464882	5.10138062464882	5.12133310741179	5.12133310741179	5.1500534167764	5.1500534167764	5.18650644540165	5.18650644540165	5.22996046505902	5.22996046505902	5.28035455852473	5.28035455852473	5.33886540623567	5.33886540623567	5.40928523269451	5.40928523269451	5.50249911848239	5.50249911848239	5.65600767441533	5.65600767441533	5.87262773449386	5.87262773449386
S	4.40871650629103	4.40871650629103	5.12994334427406	5.12994334427406	5.28507110969925	5.28507110969925	5.26102019878616	5.26102019878616	5.21317569594791	5.21317569594791	5.16937405334538	5.16937405334538	5.13521254923111	5.13521254923111	5.11257630929709	5.11257630929709	5.10219041631515	5.10219041631515	5.10459015569948	5.10459015569948	5.12015779719345	5.12015779719345	5.14869717841079	5.14869717841079	5.1890414806965	5.1890414806965	5.23910211134065	5.23910211134065	5.29660568176557	5.29660568176557	5.36055453433264	5.36055453433264	5.43334486865649	5.43334486865649	5.52475334689017	5.52475334689017	5.66793732927181	5.66793732927181	5.86561150265441	5.86561150265441
