# Supplementary material for: Inference of past demography, dormancy and self-fertilization rates from whole genome sequence data
Source: PLoS Genet. 2020 Apr 6;16(4):e1008698. doi: 10.1371/journal.pgen.1008698 (PMC7173940; doi:10.1371/journal.pgen.1008698)
Supplement: S1 Data — File containing all numerical data presented in this study. It contains all plotted results and all requirements to build summary statistics. (ZIP) [file pgen.1008698.s003.zip › S1_data/Figure/F2/F2_a_time.csv]

	V1	V2	V3	V4	V5	V6	V7	V8	V9	V10	V11	V12	V13	V14	V15	V16	V17	V18	V19	V20	V21	V22	V23	V24	V25	V26	V27	V28	V29	V30	V31	V32	V33	V34	V35	V36	V37	V38	V39	V40
B=1	0	163.072979664689	330.382091442762	502.153301526223	678.631153138978	860.080860379713	1046.7907056394	1239.07479499104	1437.27623767225	1641.77083048402	1852.97134649	2071.33255100029	2297.35709805196	2531.60249962898	2774.68941068796	3027.31153984102	3290.24758416225	3564.37570540244	3850.69122601431	4150.32844454196	4464.58777751327	4794.96986895604	5143.21893065225	5511.37848315267	5901.86401518552	6317.55912400327	6761.94487556524	7239.27718820124	7754.83536167552	8315.27900352758	8929.17555502655	9607.80670816552	10366.4517926988	11226.5326530785	12219.4231391888	13393.7633325398	14831.0395702121	16684.0109167021	19295.6273477253	23760.2151252386
B=1	0	155.730165325758	315.505719137797	479.542452872019	648.073898513715	821.35332815934	999.656043483639	1183.28200706028	1372.55887867945	1567.84553384625	1769.53615936941	1978.06504348646	2193.9122068388	2417.61005788313	2649.75130486091	2890.99842022511	3142.09503804887	3403.87977840839	3677.30314659543	3963.44836620821	4263.55729890456	4579.06301804236	4911.63119741828	5263.2133423882	5636.11617758402	6033.09345827397	6457.46950574336	6913.30860376547	7405.65233695343	7940.86044549999	8527.11459780912	9175.18849632284	9899.67347648858	10721.0268046479	11669.209635858	12790.6718967137	14163.2307753931	15932.7669347626	18426.7880742977	22690.3453732023
B=1	0	167.843106508582	340.046258286178	516.842031371505	698.48212224095	885.239502899471	1077.41088842612	1275.31957296303	1479.31870220259	1689.79506556034	1907.17351032506	2131.92210436758	2364.55820510206	2605.65563256601	2855.85319679528	3115.86489840916	3386.49221252765	3668.63898843695	3963.32966324973	4271.73171542712	4595.18360061176	4935.22985889794	5293.66572285271	5672.59448903788	6074.50230281435	6502.35711093681	6959.74180571382	7451.03679740704	7981.67581313941	8558.51326386148	9190.36720122351	9888.84932346446	10669.6859034261	11554.9254063256	12576.8594137512	13785.5508018353	15264.8695040379	17172.0430143629	19860.0531046496	24455.2367052614
B=1	0	182.574076326393	369.890862998716	562.203348395985	759.785319465112	962.933705956174	1171.97126453531	1387.24966367796	1609.15304337022	1838.10214010666	2074.55908845417	2319.0330368726	2572.08674932639	2834.34440791929	3106.50088868567	3389.33285744324	3683.71213182439	3990.62188863038	4311.17647603723	4646.64583778056	4998.48590081345	5368.37676381217	5758.27122027856	6170.45716534876	6607.63894418367	7073.04498926763	7570.57265013984	8104.98678949912	8682.19803263784	9309.66237685069	9996.9718016269	10756.757121092	11606.1248449971	12569.0585509533	13680.6839334513	14995.4577024404	16604.6107458106	18679.1698342647	21603.096646624	26601.5825474375
B=1	0	160.350945403588	324.867312881588	493.771296770498	667.303358348611	845.724284728214	1029.31754625511	1218.39200590502	1413.28504569394	1614.36618957635	1822.04132055709	2036.7576129477	2259.00933042215	2489.3446789057	2728.37395330601	2976.77928276557	3235.32636625103	3504.87870712907	3786.41501380744	4081.05065097924	4390.06432845951	4714.9316413411	5057.36768680812	5419.38187471462	5803.34937415345	6212.1056490166	6649.07365888166	7118.43828176552	7625.39069471054	8176.47934226695	8780.12865691902	9447.43201526763	10193.413702613	11039.1379873412	12015.45502317	13170.1929853785	14583.4780310725	16405.5193516296	18973.542359532	23363.6066879915
B=1	0	160.532904889388	325.235958598373	494.331607600206	668.060586038493	846.683976955729	1030.4855723679	1219.7745857354	1414.88878192111	1616.19810419968	1824.10889615487	2039.06883953274	2261.57275887683	2492.16948219336	2731.46999692687	2980.15720627124	3238.99767807597	3508.85589557494	3790.71167777288	4085.6816550317	4395.04598819234	4720.28194679072	5063.10657423084	5425.53156056024	5809.93477011345	6219.15488434721	6656.61874706918	7126.51598511921	7634.04366626832	8185.75766596522	8790.09197638469	9458.15256242318	10204.9807583058	11051.6647352615	12029.0896544607	13185.137964577	14600.0267464981	16424.135642653	18995.0727346905	23390.1187228828
B=1	0	168.658801620389	341.698837748285	519.353814710932	701.876652196025	889.541648816059	1082.6469616458	1281.51745599377	1486.50799379336	1698.00724420505	1916.4421192188	2142.28296145286	2376.04964260942	2618.31877141483	2869.73226243653	3131.00758624158	3402.95011301217	3686.46808462148	3982.59091680991	4292.49176182822	4617.51558003494	4959.21441778323	5319.39223223097	5700.16254168074	6104.02357382831	6533.95769925374	6993.56522264437	7487.24784247147	8020.46569304711	8600.10649684485	9235.03116006988	9936.90781226591	10721.5391538632	11611.0808026793	12637.981273082	13852.5467401048	15339.0547338982	17255.496853117	19956.5703139331	24574.0858939681
B=1	0	169.635420369876	343.677444784601	522.361132847852	705.940868778712	894.692539515724	1088.91602861212	1288.93808250893	1495.11561796745	1707.83955473686	1927.5392768409	2154.68785041661	2389.80815748318	2633.48014561961	2886.34944639951	3149.13768490309	3422.65489480835	3707.81457716285	4005.65210853856	4317.34743432408	4644.25330287054	4987.93074765514	5350.19417164925	5733.16933148266	6139.36892083799	6571.79257971144	7034.06146035372	7530.60274927005	8066.90819767889	8649.9054114091	9288.50660574107	9994.44747451979	10783.6222237085	11678.3147632243	12711.1615005494	13932.7599086116	15427.8755265791	17355.41480342	20072.1288294496	24716.3821323201
B=1	0	173.312566405249	351.127257746903	533.684228958892	721.243378485576	914.086573600029	1112.52019835884	1316.87808200671	1527.52487810338	1744.859980271	1969.32208018709	2201.39449852909	2441.61145170341	2690.56545867266	2948.91614621014	3217.4007818886	3496.84695829047	3788.18797820484	4092.48166181159	4410.93353189049	4744.92565999198	5096.05291773888	5466.16903847755	5857.44585835081	6272.45053809535	6714.24774017906	7186.53711169538	7693.84180620212	8241.77261828244	8837.40732180357	9489.85131998395	10211.0946984695	11017.3761980873	11931.4627716874	12986.6982782744	14234.7769799759	15762.3018580793	17731.6239382664	20507.2275180713	25252.1531780633
B=1	0	170.170983323062	344.762482961599	524.010300635616	708.169623691063	897.517210080469	1092.35389013175	1293.00744187054	1499.83590889471	1713.23144514224	1933.62479026278	2161.49050392994	2397.35311897518	2641.79441395385	2895.46205878949	3159.0799568345	3433.46069915749	3719.52067085769	4018.29851733697	4330.97790923796	4658.91586572921	5003.67834869081	5367.08548942028	5751.26975586096	6158.75177462392	6592.54065599199	7056.26898470439	7554.37792451871	8092.37656488671	8677.21438306618	9317.83173145843	10026.0013551495	10817.6676403531	11715.1848504336	12751.2924306159	13976.7475971876	15476.5835060824	17410.2082963451	20135.4993718116	24794.4152375408
B=0.5	0	1099.70356626125	2227.97403307108	3386.33523244454	4576.43627299537	5800.06566003418	7059.16746286109	8355.85989608996	9692.45676089757	11071.492291239	12495.7500752419	13968.2968811372	15492.5224209317	17072.1863482373	18711.4741294054	20415.0638774885	22188.2068361395	24036.8250018233	25967.6304592341	27988.2724961737	30107.5206383861	32335.4946714571	34683.9569113814	37166.6881012472	39799.9773992836	42603.270713628	45600.0430593178	48818.9947677915	52295.7274745256	56075.1510976201	60215.0412767721	64791.4775497675	69907.4980376697	75707.5636977039	82403.2481129116	90322.5619151582	100015.018676056	112510.768751298	130122.539314442	160230.059952828
B=0.5	0	1111.6960336467	2252.27049508773	3423.26383400337	4626.34314283674	5863.31643087409	7136.14896784485	8446.98206787843	9798.15476457426	11192.2289281695	12632.0185023268	14120.6236989422	15661.4711954484	17258.3616451636	18915.5261577111	20637.6938618169	22430.1732669011	24298.9509498769	26250.8121919428	28293.4896977752	30435.8486263912	32688.1191214789	35062.1917692279	37571.997594236	40234.0033909655	43067.867128718	46097.3198218396	49351.3747841023	52866.0218932923	56686.660818334	60871.6972527824	65498.0403956191	70669.8520173567	76533.1684482307	83301.8705196835	91307.5458791736	101105.700643748	113737.719146075	131541.549270139	161977.39789653
B=0.5	0	1120.88397349062	2270.88504906182	3451.55640789475	4664.57892060981	5911.77553931944	7195.12777630452	8516.79464321683	9879.13450528903	11284.7304060907	12736.419545952	14237.3277593848	15790.9100446085	17400.9984665618	19071.8591041219	20808.2601712942	22615.554051241	24499.7767987068	26467.7697738481	28527.3295905605	30687.3946765832	32958.2797256451	35351.9735971931	37882.5224528878	40566.5291818723	43423.8142225353	46478.3047211917	49759.2537807051	53302.9487278243	57155.1644504313	61374.7893531665	66039.3682737763	71253.9238584555	77165.699397775	83990.3434044075	92062.1840297497	101941.318535039	114677.738080991	132628.713211622	163316.107888205
B=0.5	0	1138.79179009618	2307.1658720129	3506.70024134955	4739.10262317673	6006.22509402374	7310.0808238268	8652.86331771396	10036.968619369	11465.021040389	12939.9031096701	14464.7906016577	16043.1937133928	17679.0057328469	19376.5608959586	21140.7035961635	22976.8717290392	24891.197784433	26890.6324235764	28983.0968230629	31177.6722155326	33484.8380875454	35916.7748387093	38487.7530393593	41214.6408349016	44117.5753252027	47220.8659289253	50554.2331114912	54154.5439445717	58068.3046391089	62355.3444310651	67094.4470542418	72392.3130504342	78398.5381444579	85332.2161601043	93533.0166465977	103569.985265967	116509.888375637	134747.657481499	165925.329697032
B=0.5	0	1148.78705352502	2327.41604492891	3537.47882000025	4780.69809264436	6058.94219520918	7374.24196737882	8728.81016684513	10125.0638675523	11565.6504148826	13053.477637911	14591.7491851002	16184.0060627614	17834.1757305554	19546.6304663439	21326.2571831776	23178.5415054633	25109.6697483849	27126.653579664	29237.4837006724	31451.3210507299	33778.7370956588	36232.0191433743	38825.5630181087	41576.3849182822	44504.7986886409	47635.3271134913	50997.9515170738	54629.8625561931	58577.9746303939	62902.6421014598	67683.3401941042	73027.7059690121	79086.6481642212	86081.183606923	94353.9631521897	104479.027019742	117532.504657653	135930.348070472	167381.669121202
B=0.5	0	1162.35218808063	2354.89869431939	3579.25016137608	4837.14964534726	6130.48754026724	7461.31866642951	8831.88191026381	10244.6228870642	11702.2202026598	13207.6160224215	14764.05182421	16375.1104273315	18044.7656677687	19777.4414522191	21578.0823994957	23452.2389094857	25406.170346767	27446.9711744023	29582.726449753	31822.70528656	34177.6039808793	36659.8549319072	39284.0239529895	42067.3281736242	45030.3213089814	48197.8157138914	51600.1467387791	55274.9441960457	59269.6764609622	63645.4105731199	68482.5602184672	73890.0334601842	80020.5210004514	87097.6494826056	95468.1158596799	105712.738746744	118920.354769166	137535.444033304	169358.149319864
B=0.5	0	1115.33818532664	2259.64941029394	3434.47917142164	4641.50002290078	5882.52589743905	7159.52850340573	8474.65617032892	9830.25559497755	11228.8970408184	12673.4036705894	14166.8858531375	15712.7814924166	17314.9036934902	18977.4974279928	20705.307318278	22503.6592655669	24378.559460067	26336.8154129951	28386.185163006	30535.5629132555	32795.2123235495	35177.0629361563	37695.0914166613	40365.8185082331	43208.9665838449	46248.3444056721	49513.0603412483	53039.2221788225	56872.3783262506	61071.1258265111	65712.6258494119	70901.3814214886	76783.9073189277	83574.785092078	91606.6887397666	101436.944334744	114110.348005334	131972.507248	162508.070161255
B=0.5	0	1145.6007581856	2320.96068414286	3527.66720848977	4767.43826698301	6042.13700993209	7353.78864424961	8704.59979028496	10096.9808179449	11533.5717298894	13017.2722899892	14551.2772610131	16139.117827877	17784.7105569722	19492.4155991367	21267.1063129955	23114.2531079341	25040.0251406675	27051.414631236	29156.3901178662	31364.0871309403	33685.0478150832	36131.5253979233	38717.8757751899	41461.0679488852	44381.3594209295	47503.2049588173	50856.502730077	54478.3402388744	58415.5017621763	62728.1742618806	67495.6125288637	72825.1550798255	78867.2920897576	85842.4273698147	94092.2613928209	104189.242210766	117206.514500755	135553.329341706	166917.416472646
B=0.5	0	1117.18650313012	2263.39405948609	3440.1707267559	4649.19183085645	5892.27431051114	7171.39314156788	8488.70021372672	9846.54611265904	11247.5053612246	12694.4058006546	14190.3629542416	15738.8204231702	17343.5976315111	19008.9465855873	20739.6197704528	22540.9519133137	24418.9591577246	26380.4602961839	28433.2262238248	30586.1658831119	32849.559942598	35235.3577139683	37757.5590246797	40432.7119957709	43280.5716837665	46324.9863062821	49595.1124686992	53127.1177964255	56966.6261792958	61172.3317662237	65821.5235970802	71018.8778788828	76911.1521893939	83713.2836795374	91758.4976493356	101605.043761995	114299.449562649	132191.209645106	162777.375528218
B=0.5	0	1073.22568627576	2174.33045959517	3304.8014622303	4466.2480967311	5660.41580604989	6889.20185156949	8154.67344703945	9459.08868357819	10804.9207776588	12194.8862961548	13631.9781678335	15119.5044896281	16661.1343928859	18260.9525692776	19923.5244955784	21653.9749797329	23458.083432589	25342.4003300413	27314.3907857828	29382.6131791566	31556.9436387518	33848.8612758877	36271.8150307261	38841.7018627348	41577.4994753114	44502.1176687847	47643.5657484342	51036.5881588896	54725.0135091979	58765.2263583132	63231.4744550443	68224.3150418914	73884.7308479413	80419.2013380462	88147.8395374698	97606.928221048	109801.814517203	126989.541400205	156372.154579361
B=0.2	0	3494.82511856655	7080.43499464389	10761.6723209049	14543.7779153148	18432.435594382	22433.8235523316	26554.673411999	30802.3383644806	35184.8721296642	39711.1208675583	44390.830676088	49234.7739588626	54254.8987828731	59464.5064352906	64878.4638198017	70513.4592320388	76388.3126000559	82524.354728723	88945.8948264208	95680.8021842823	102761.237178926	110224.580099597	118114.625736614	126483.140548763	135391.923051841	144915.576143145	155145.308619573	166194.261416321	178205.156913005	191361.604368565	205905.382283879	222163.942733045	240596.378327427	261875.063600603	287042.406552847	317844.744917327	357555.865784886	413525.54710161	509206.349285892
B=0.2	0	3459.31903179114	7008.50048267305	10652.3378454129	14396.0186932696	18245.1690973492	22205.904483786	26284.8880847017	30489.398385583	34827.4072836034	39307.6710651685	43939.8368115754	48734.5674829322	53703.689758438	58860.369789273	64219.3234370674	69797.0694507514	75612.236555107	81685.9388421835	88042.2385481006	94708.7218226503	101717.222305323	109104.74051592	116914.626306436	125198.120208233	134016.392887819	143443.289305582	153569.091611923	164505.791273402	176394.660664834	189417.443645301	203813.46233857	219906.842030884	238152.011128233	259214.513096052	284126.165467951	314615.563853534	353923.234918703	409324.285676184	504033.007498835
B=0.2	0	3397.73115680521	6883.72487001665	10462.6892916074	14139.7196380428	17920.3418168532	21810.5623783807	25816.9259261084	29946.5813632411	34207.3586595377	38607.8582091405	43157.5553418457	47866.9231800943	52747.5778471833	57812.4510911441	63075.9967802383	68554.4395723817	74266.0765364541	80231.6458604473	86474.7813892349	93022.5781434794	99906.3030134961	107162.297781522	114833.14052186	122969.159506721	131630.43635262	140889.501323574	150835.029234624	161577.017715861	173254.224003927	186045.156286959	200184.875925002	215991.7376502	233912.079467053	254599.59585934	279067.734430438	309014.315793679	347622.17400282	402036.893937159	495059.472080638
B=0.2	0	3406.57695232541	6901.646247491	10489.9282948697	14176.5315760269	17966.9963848717	21867.3449094509	25884.1387917423	30024.5455467044	34296.4155289672	38708.3715232992	43269.9135279667	47991.5419315762	52884.9030993261	57962.9624463022	63240.2114705716	68732.9170700036	74459.4239488334	80440.5242857191	86699.9134548754	93264.757017276	100166.403264767	107441.288593303	115132.101926727	123289.30256398	131973.128540575	141256.298948852	151227.719463578	161997.67408728	173705.281302995	186529.514034552	200706.045610579	216554.059581256	234521.055966128	255262.431104556	279794.271051828	309818.816598532	348527.188121832	403083.573615808	496348.330633084
B=0.2	0	3421.04530993579	6930.95880593501	10534.4809458157	14236.741907802	18043.3055164483	21960.2195371395	25994.0734803511	30152.0653027934	34442.0787009935	38872.7730822695	43453.6887931242	48195.3708192418	53109.5149900715	58209.1417871968	63508.8042567371	69024.838385063	74775.6667897354	80782.1699576121	87068.1439015113	93660.8695595305	100591.828365466	107897.611467333	115621.08909667	123812.934862324	132533.6426418	141856.240378772	151870.011346727	162685.707944594	174443.039517143	187321.739119061	201558.481026863	217473.804421855	235517.109938303	256346.577504124	280982.608678592	311134.673981385	350007.447063655	404795.543540915	498456.413100446
B=0.2	0	3405.04603646915	6898.5446473151	10485.2141205586	14170.160642013	17958.9220157793	21857.5177235325	25872.5064584481	30011.0525144032	34281.002718078	38690.9759791609	43250.4680266187	47969.9745301825	52861.1366211739	57936.9138880202	63211.7913163088	68702.0284935641	74425.9618799102	80404.3743099992	86660.9505093434	93222.843830712	100121.388478027	107393.004472725	115080.361554244	123233.896345115	131913.819809873	141192.818360895	151159.757718732	161924.872324276	173627.218140711	186445.687661424	200615.848303437	216456.740175827	234415.662191607	255147.716154988	279668.531492136	309679.584006539	348370.5599857	402902.427837251	496125.271667963
B=0.2	0	3450.49653602425	6990.6263099609	10625.1705894631	14359.3037176301	18198.6374170825	22149.2715174398	26217.8522572081	30411.6395591435	34738.5849892421	39207.42250226	43827.7745760008	48610.276976226	53566.7262198901	58710.2548797977	64055.54128689	69619.0620614035	75419.3984182361	81477.6106009815	87817.699478486	94467.1808460334	101457.807155994	108826.484563664	116616.452363473	124878.820405177	133674.603348293	143077.457822259	153177.435725831	164086.242907437	175944.791447015	188934.361692067	203293.665409697	219346.00125121	237544.638668293	258553.42375347	283401.5425381	313813.182097244	353020.604599504	408280.362943277	502747.543789311
B=0.2	0	3479.31367949576	7049.00917724585	10713.9076921059	14479.2267811839	18350.6250339252	22334.2532232446	26436.813094329	30665.6252018561	35028.7075200666	39534.8669461538	44193.8063209418	49016.2502357813	54014.0937273377	59200.5790463217	64590.5071111237	70200.4921480099	76049.2705546265	82158.078461155	88551.117181935	95256.1323129797	102305.141490226	109735.359094164	117590.385536224	125921.757514836	134790.999259134	144272.382548761	154456.711359301	165456.62446099	177414.210774135	190512.264625959	204991.491407143	221177.889827816	239528.514861741	260712.756773969	285768.396938939	316434.022140795	355968.889086949	411690.154453775	506946.286766755
B=0.2	0	3398.94291343423	6886.17986096755	10466.4206736742	14144.7623851623	17926.7328737052	21818.3408318029	25826.1331969866	29957.261422024	34219.5582691312	38621.6271996692	43172.9469226872	47883.9942957292	52766.3895848314	57833.0691499652	63098.4920141761	68578.8886216932	74292.5625668082	80260.2594335175	86505.6214953984	93055.7534362002	99941.9332971677	107200.515821362	114874.094268003	123013.014858224	131677.380635869	140939.747731929	150888.822586165	161634.642057893	173316.012869718	186111.5068724	200256.269257563	216068.768294424	233995.501168129	254690.395494094	279167.2603086	309124.521730625	347746.148930294	402180.275166825	495236.028603025
B=0.2	0	3321.82883205293	6729.94851265451	10228.9620178049	13823.8507413164	17520.0171468067	21323.3336035678	25240.1985143989	29277.6010822967	33443.1963623843	37745.3926235656	42193.4535251054	46797.6182291034	51569.243364882	56520.9717965988	61666.9345058148	67022.9937058623	72607.0377251999	78439.3414789448	84543.010852669	90944.5355881115	97674.484100766	104768.386329428	112267.869191679	120222.136670408	128689.928211677	137742.153817215	147465.50738471	157967.529293974	169383.877067056	181889.071176223	195712.921917539	211166.67225852	228686.689405326	248912.064882085	272833.606764334	302111.207846631	339856.600470197	393055.743434743	484000.279022854
B=0.1	0	9960.35852196766	20179.4563806573	30671.0953983625	41450.212066642	52533.0054364569	63937.0835503881	75681.6317394896	87787.6068233778	100277.962150159	113177.909546532	126515.225689791	140320.612259835	154628.121613173	169475.662825235	184905.607026421	200965.516369909	217709.028226503	235196.936042757	253498.521806366	272693.213849799	292872.670230456	314143.425916441	336630.297400187	360480.820673177	385871.12339633	413013.826109634	442168.876675034	473658.730219708	507890.149892556	545386.427699598	586836.63976624	633174.034522976	685707.039959433	746351.944069507	818079.641549397	905867.248372775	1019045.15791931	1178560.46222257	1451253.67607237
B=0.1	0	9927.11894986696	20112.1137750836	30568.740238691	41311.8849863928	52357.6930098991	63723.713590472	75429.0680341415	87494.6432237124	99943.3159076923	112800.213776215	126093.020810631	139852.336233612	154112.098762608	168910.090963402	184288.542566038	200294.856999928	216982.492637975	234412.040047676	252652.550009827	271783.18578975	291895.299564834	313095.070776143	335506.899380222	359277.829013463	384583.399565966	411635.522023362	440693.276753152	472078.042789678	506195.225837427	543566.371579501	584878.256565894	631061.014803213	683418.707813112	743861.228579429	815349.557369251	902844.200592964	1015644.41436918	1174627.38638271	1446410.57217246
B=0.1	0	9802.92431417276	19860.4983108234	30186.3056595601	40795.0467645848	51702.6646333891	62926.488994452	74485.4019339807	86400.0290264574	98692.960817569	111389.010633903	124515.516112416	138102.693659847	152184.057398487	166796.917209948	181982.97450322	197789.03966036	214267.902255681	231479.394829756	249491.704293749	268383.003529678	288243.501840501	309178.050294263	331309.49252413	354783.032556135	379772.01416358	406485.697189524	435179.920739626	466172.043190038	499862.398359434	536766.007059356	577561.053823941	623166.036085813	674868.700719202	734555.046719716	805149.010589034	891549.039615491	1002938.05024939	1159932.04314517	1428315.04667485
B=0.1	0	9961.15029773774	20181.0605000854	30673.5335264806	41453.507055824	52537.1814267832	63942.1660816496	75687.6478765714	87794.5852970786	100285.933515902	113186.906363894	126525.282726395	140331.766723862	154640.413419718	169489.134902886	184920.305671964	200981.491660973	217726.334504494	235215.63248172	253518.673087756	272714.890969043	292895.951469128	314168.398024867	336657.057050692	360509.476266121	385901.797332937	413046.657692905	442204.025871929	473696.382630015	507930.523450762	545429.781938085	586883.288993909	633224.367235164	685761.548661947	746411.273599058	818144.672907128	905939.258204207	1019126.1645681	1178654.14917325	1451369.04014229
B=0.1	0	9613.90686589739	19477.5533250336	29604.2611302168	40008.4472362616	50705.7472417174	61713.1567277259	73049.1937009975	84734.0860390279	96789.9887024515	109241.236573718	122114.640172546	135439.833280745	149249.683809979	163580.782242381	178474.025911173	193975.322612746	210136.444046509	227016.069077481	244681.069854463	263208.111950201	282685.665275235	303216.559186463	324921.268677927	347942.197989229	372449.348523919	398647.945230947	426788.894192583	457183.434562947	490224.181027683	526416.223900403	566424.671136664	611150.309939431	661856.057181148	720391.546513148	789624.335850604	874358.421889632	983599.65846335	1137566.53383983	1400774.64579003
B=0.1	0	10002.2207586358	20264.2683055472	30800.002470493	41624.4225213812	52753.7955919135	64205.8037292403	75999.7128981467	88156.5679973418	100699.418845204	113653.583230826	127046.954573672	140910.363589255	155278.005752207	170187.949465423	185682.743940271	201810.151228168	218624.034131592	236185.441604933	254563.946820081	273839.311937613	294103.58024316	315463.734458994	338045.115666853	361995.879934955	387492.895168439	414749.675526868	444027.261403036	475649.463165781	510024.753542546	547678.623875226	589303.046396607	635835.191872568	688588.987464481	749488.775103394	821517.935812838	909674.503810181	1023328.08704101	1183513.81574779	1457353.12768541
B=0.1	0	9851.5810501536	19959.0757344357	30336.1351448894	40997.5326510545	51959.2903934122	63238.8241164092	74855.109627336	86828.8748755476	99182.8225347227	111941.889092195	125133.547875064	138788.16526896	152939.42174325	167624.812366842	182886.245533336	198770.763967743	215331.419265004	232628.340944025	250730.054361155	269715.120408884	289674.19614332	310712.653059939	332953.944525293	356543.995284432	381657.00950108	408503.285677844	437339.932775726	468485.884376627	502343.461352908	539430.240817768	580427.773468823	626259.115693316	678218.406086728	738201.004785511	809145.361226652	895974.2361022	1007916.1251944	1165689.35651108	1435404.47691997
B=0.1	0	9721.33780661309	19695.2059303414	29935.0749883887	40455.5230383388	51272.3603992874	62402.7725700961	73865.4844875932	85680.9500664035	97871.571838549	110461.956617479	123479.214518011	136953.310465691	150917.479655818	165408.721452157	180468.39019662	196142.906683883	212484.621138035	229552.868133137	247415.26708317	266149.340263023	285844.546193365	306604.863301362	328552.11283312	351830.290329427	376611.296880503	403102.650728714	431558.061715181	462292.246946906	495702.208396161	532298.680526047	572754.203564386	617979.63059245	669251.990991738	728441.58720993	798448.02078907	884128.970855474	994590.927472954	1150278.3111185	1416427.65138152
B=0.1	0	9705.17787175833	19662.4662754588	29885.3134358835	40388.2731772785	51187.1295369941	62299.039446163	73742.6967148525	85538.5212568188	97708.8783639978	110278.333945541	123273.953050688	136725.650793813	150666.607122819	165133.759896839	180168.394713803	195816.85520236	212131.404563986	229171.278739934	247003.984739354	265706.915970622	285369.382246081	306095.1891479	328005.955416785	351245.437227441	375985.249916163	402432.566764435	430840.675867461	461523.771172981	494878.194710555	531413.831941244	571802.105118522	616952.353198063	668139.482735057	727230.687143603	797120.747911866	882659.269168685	992937.603114225	1148366.18513931	1414073.10110993
B=0.1	0	9806.31280947769	19867.3633240708	30196.7399087415	40809.1480490583	51720.5362633995	62948.2402704672	74511.1486832823	86429.8942057978	98727.0751923864	111427.513546652	124558.556355124	138150.430469197	152236.66159571	166854.572512869	182045.879044245	197857.40775245	214341.966459129	231559.408386673	249577.944015849	268475.773250043	288343.136574114	309284.921299101	331424.01352051	354905.667455841	379903.286796695	406626.20371924	435330.345762912	466333.181002492	500035.181636716	536951.546500086	577760.694549144	623381.440705884	675101.976969283	734808.954252535	805427.319750129	891857.213955927	1003284.72750258	1160332.98720597	1428808.76045601
