# Supplementary material for: Inference of past demography, dormancy and self-fertilization rates from whole genome sequence data
Source: PLoS Genet. 2020 Apr 6;16(4):e1008698. doi: 10.1371/journal.pgen.1008698 (PMC7173940; doi:10.1371/journal.pgen.1008698)
Supplement: S1 Data — File containing all numerical data presented in this study. It contains all plotted results and all requirements to build summary statistics. (ZIP) [file pgen.1008698.s003.zip › S1_data/Figure/F2/F2_d_popsize.csv]

	V1	V2	V3	V4	V5	V6	V7	V8	V9	V10	V11	V12	V13	V14	V15	V16	V17	V18	V19	V20	V21	V22	V23	V24	V25	V26	V27	V28	V29	V30	V31	V32	V33	V34	V35	V36	V37	V38	V39	V40
B=1	5.69839711364463	3.95308752042025	3.98362591037424	3.69811257683292	3.50726754077683	3.44938034656308	3.46026542780431	3.48754908647909	3.506758104376	3.5130844874963	3.5077251470184	3.5077251470184	3.49932793933267	3.49932793933267	3.50726754077683	3.50726754077683	3.53181149677929	3.53181149677929	3.56448211435727	3.56448211435727	3.60252928283147	3.60252928283147	3.65646586301372	3.65646586301372	3.74853699249737	3.74853699249737	3.9033940995811	3.9033940995811	4.13457915933368	4.13457915933368	4.43541973809226	4.43541973809226	4.7803735656045	4.7803735656045	5.12685384867174	5.12685384867174	5.39006159935188	5.39006159935188	5.40616863761869	5.40616863761869
B=1	10.5415547938555	7.35727092760833	4.97090144854864	4.29189367356678	4.01118361936416	3.80652128981529	3.6473785837625	3.530428327558	3.44712198639607	3.38918019916456	3.34049025022187	3.34049025022187	3.32341612073709	3.32341612073709	3.34877530667787	3.34877530667787	3.40172668808382	3.40172668808382	3.47516915189622	3.47516915189622	3.57219753595986	3.57219753595986	3.70144492126591	3.70144492126591	3.87238989914843	3.87238989914843	4.0929112549257	4.0929112549257	4.36515761248094	4.36515761248094	4.67970412624373	4.67970412624373	5.01202889765572	5.01202889765572	5.3194378784499	5.3194378784499	5.51610972966419	5.51610972966419	5.47467007825619	5.47467007825619
B=1	10.6832137589724	9.96521016659361	6.53743730094581	4.96059678789987	4.19740755354081	3.79573889456867	3.56554687003541	3.42986878426519	3.35338554993353	3.31688313786749	3.31458522462283	3.31458522462283	3.35961050008179	3.35961050008179	3.4270964655557	3.4270964655557	3.49165211678011	3.49165211678011	3.54396816810477	3.54396816810477	3.58867076246244	3.58867076246244	3.64171290782026	3.64171290782026	3.72534692167703	3.72534692167703	3.86024760129884	3.86024760129884	4.05786539959611	4.05786539959611	4.31729999534703	4.31729999534703	4.62704521376991	4.62704521376991	4.96447620821882	4.96447620821882	5.26419557756262	5.26419557756262	5.32670716767497	5.32670716767497
B=1	10.7975389293706	10.4592295710309	6.95478658679421	5.1320422189116	4.22691601288631	3.78010191532884	3.55705013042214	3.44673913925013	3.39531504727421	3.37408335338241	3.36593606042811	3.36593606042811	3.36144585331557	3.36144585331557	3.35699418572512	3.35699418572512	3.3635973661287	3.3635973661287	3.39682855250796	3.39682855250796	3.46823058603336	3.46823058603336	3.58144599630987	3.58144599630987	3.73241412871182	3.73241412871182	3.9156078447596	3.9156078447596	4.1313408698888	4.1313408698888	4.38528465650504	4.38528465650504	4.67824419995458	4.67824419995458	4.99042482537445	4.99042482537445	5.25162588666007	5.25162588666007	5.30032050403755	5.30032050403755
B=1	3.23415828342569	5.10346551556219	4.78799161234749	4.20459970862143	3.77025290324912	3.54641413133331	3.4540283401338	3.42123475979002	3.40896323325569	3.40138455903867	3.38992567785995	3.38992567785995	3.37455892635653	3.37455892635653	3.36761864006163	3.36761864006163	3.37771601876043	3.37771601876043	3.40916095059471	3.40916095059471	3.46581201608606	3.46581201608606	3.55946872960011	3.55946872960011	3.71142998017467	3.71142998017467	3.9386342376694	3.9386342376694	4.23483083568822	4.23483083568822	4.57103549188375	4.57103549188375	4.91412813470155	4.91412813470155	5.23536626820355	5.23536626820355	5.47891097341316	5.47891097341316	5.49114720533451	5.49114720533451
B=1	7.01530507683322	4.41794516389612	4.54425700355151	4.41009784989238	4.12082380926366	3.87286036224399	3.70326736772622	3.59383466672345	3.52190629136873	3.47137249734593	3.41696000499397	3.41696000499397	3.3642599744338	3.3642599744338	3.33150226221805	3.33150226221805	3.32362651479055	3.32362651479055	3.34750224722626	3.34750224722626	3.40908296680984	3.40908296680984	3.51216194164487	3.51216194164487	3.65795255374133	3.65795255374133	3.84602744681697	3.84602744681697	4.07546099045224	4.07546099045224	4.34384907227729	4.34384907227729	4.64291552595561	4.64291552595561	4.95081396894984	4.95081396894984	5.20998239308863	5.20998239308863	5.27339299228926	5.27339299228926
B=1	10.2758163253339	9.1972194354787	6.11089027005856	4.96452723477016	4.40867378151969	4.0448753216822	3.78170350127468	3.59355350102815	3.46316705393805	3.37600942286448	3.30580516188913	3.30580516188913	3.27865936927402	3.27865936927402	3.3017754501105	3.3017754501105	3.35566728887229	3.35566728887229	3.42913029475918	3.42913029475918	3.51527675200874	3.51527675200874	3.61101254489309	3.61101254489309	3.72005144890764	3.72005144890764	3.85585640875883	3.85585640875883	4.0394257747107	4.0394257747107	4.28808526475841	4.28808526475841	4.59802680948379	4.59802680948379	4.93044844577843	4.93044844577843	5.1919579146851	5.1919579146851	5.21909790054639	5.21909790054639
B=1	10.4848516895166	10.6339620075934	7.35513815510794	5.43137592457473	4.43007625420636	3.90851945979666	3.63223793333415	3.48279090181046	3.40113292413388	3.35677193157291	3.32908188225428	3.32908188225428	3.3276227126566	3.3276227126566	3.35626611019843	3.35626611019843	3.4074346618441	3.4074346618441	3.47098373178081	3.47098373178081	3.5379278451689	3.5379278451689	3.60682198487299	3.60682198487299	3.68693306109804	3.68693306109804	3.79735641091682	3.79735641091682	3.96169285741963	3.96169285741963	4.19736821302597	4.19736821302597	4.50166187283292	4.50166187283292	4.83961401368593	4.83961401368593	5.12166207176738	5.12166207176738	5.17436619761735	5.17436619761735
B=1	10.5189839922191	9.13281545551286	5.97900721193367	4.63281233077589	4.02752060688642	3.71260421166273	3.51957981111945	3.3943502414829	3.31860271608291	3.28274776919106	3.28893338930158	3.28893338930158	3.35354725910706	3.35354725910706	3.44021602364277	3.44021602364277	3.51811327095137	3.51811327095137	3.57835083647767	3.57835083647767	3.62641820969358	3.62641820969358	3.67634834707235	3.67634834707235	3.74732472645927	3.74732472645927	3.86058062779742	3.86058062779742	4.03368693080794	4.03368693080794	4.27160563160596	4.27160563160596	4.55958686318131	4.55958686318131	4.86143601413421	4.86143601413421	5.10421569260531	5.10421569260531	5.14586254576782	5.14586254576782
B=1	10.521603071065	8.45237295522965	5.40408787036516	4.3608971741296	3.97883138211209	3.78023084620243	3.63949415463384	3.53295084396075	3.45652175561573	3.40721831756875	3.37607910674837	3.37607910674837	3.37728097586485	3.37728097586485	3.39767679742024	3.39767679742024	3.41946275673426	3.41946275673426	3.44447932942855	3.44447932942855	3.48615339509716	3.48615339509716	3.56124411626806	3.56124411626806	3.68458389086181	3.68458389086181	3.86642596629071	3.86642596629071	4.10970476036159	4.10970476036159	4.40480700833057	4.40480700833057	4.72561928549603	4.72561928549603	5.03035930989434	5.03035930989434	5.24742341776127	5.24742341776127	5.25731610114136	5.25731610114136
B=1	4.53824268441321	3.43309723115738	5.41985654524643	5.00714063980446	4.52404566846317	4.12184170480675	3.82431572074101	3.62109405372831	3.49083445477941	3.4128561200806	3.36046121924592	3.36046121924592	3.34450620407034	3.34450620407034	3.35338799962333	3.35338799962333	3.37078669334408	3.37078669334408	3.3947946482773	3.3947946482773	3.42971105655525	3.42971105655525	3.4865626439162	3.4865626439162	3.58394643625168	3.58394643625168	3.74336522517934	3.74336522517934	3.97882621172425	3.97882621172425	4.28762813369594	4.28762813369594	4.6494249298699	4.6494249298699	5.02546182669915	5.02546182669915	5.32707361522533	5.32707361522533	5.36712278918843	5.36712278918843
B=1	10.6760619264788	8.89555386179787	5.8479793491378	4.54075456391146	3.97980036465298	3.71066081629913	3.55551020219199	3.45525312579949	3.38909508302094	3.34736693191689	3.32041540404976	3.32041540404976	3.32476027912905	3.32476027912905	3.36106419848576	3.36106419848576	3.41768659184305	3.41768659184305	3.49013242748119	3.49013242748119	3.57963986892892	3.57963986892892	3.69094767946665	3.69094767946665	3.82999218632804	3.82999218632804	4.0014660440781	4.0014660440781	4.20694686561139	4.20694686561139	4.44409276639282	4.44409276639282	4.7050380352676	4.7050380352676	4.96961282267573	4.96961282267573	5.17920925924758	5.17920925924758	5.20703954718419	5.20703954718419
B=1	10.5276641571996	7.33149527435567	5.20423986447738	4.27654022312144	3.84545506821882	3.63824431338149	3.53385557038512	3.47580516712132	3.4387972132699	3.41287578482529	3.38957407846626	3.38957407846626	3.3798899826462	3.3798899826462	3.3950345475432	3.3950345475432	3.43456838288113	3.43456838288113	3.49729300050544	3.49729300050544	3.58043248279245	3.58043248279245	3.68303213350799	3.68303213350799	3.81246165393345	3.81246165393345	3.98686035023816	3.98686035023816	4.22530971602056	4.22530971602056	4.52900917141675	4.52900917141675	4.8701587110423	4.8701587110423	5.19511465841932	5.19511465841932	5.41077948628568	5.41077948628568	5.38583337126175	5.38583337126175
B=1	10.520201625991	9.87809397433711	6.31622149455905	4.65997699795258	3.92546147974814	3.59977726911209	3.45627021662218	3.40214308046598	3.39250476619488	3.40150222102189	3.41988794955619	3.41988794955619	3.43079293365184	3.43079293365184	3.43472197638255	3.43472197638255	3.45181334090085	3.45181334090085	3.49643401013498	3.49643401013498	3.57404212522549	3.57404212522549	3.68663641040802	3.68663641040802	3.83906875814423	3.83906875814423	4.03986470536021	4.03986470536021	4.29566070050915	4.29566070050915	4.60401218314921	4.60401218314921	4.94837290830301	4.94837290830301	5.2885597572314	5.2885597572314	5.52319010124159	5.52319010124159	5.49281564565738	5.49281564565738
B=1	3.29607269577961	8.61068858425073	6.19697842143156	4.78981061032886	4.19795698255702	3.90415879693467	3.71715422756093	3.58176501824324	3.48037214268974	3.40492835969928	3.33240230640486	3.33240230640486	3.28755655305547	3.28755655305547	3.28884470175209	3.28884470175209	3.3265896933589	3.3265896933589	3.39961254455495	3.39961254455495	3.50967624845033	3.50967624845033	3.65678299102545	3.65678299102545	3.84303689141181	3.84303689141181	4.07713576636319	4.07713576636319	4.36717083159244	4.36717083159244	4.70780542111853	4.70780542111853	5.07483235348652	5.07483235348652	5.42432730963669	5.42432730963669	5.6617661892019	5.6617661892019	5.61579672391554	5.61579672391554
B=1	3.57459621785139	10.6592159200665	7.31499091148821	5.48610351307708	4.51841764575274	4.00396688447994	3.72213818915978	3.56308633916135	3.47373505019851	3.42660616507748	3.40288371068334	3.40288371068334	3.40511596944459	3.40511596944459	3.41566594820364	3.41566594820364	3.42366152974064	3.42366152974064	3.43473674785152	3.43473674785152	3.45952661860611	3.45952661860611	3.50859627970098	3.50859627970098	3.59556827725729	3.59556827725729	3.74158902114762	3.74158902114762	3.96960776087998	3.96960776087998	4.28757339449773	4.28757339449773	4.67740396315339	4.67740396315339	5.09496142301624	5.09496142301624	5.44641428780652	5.44641428780652	5.51106169357476	5.51106169357476
B=1	10.5352608869291	9.24158018315602	6.29242130840747	4.86771068593396	4.14340099456418	3.76400531562413	3.55997693214601	3.44993377303047	3.39194220849717	3.36256280928811	3.34626423543986	3.34626423543986	3.34591976469343	3.34591976469343	3.36419718408327	3.36419718408327	3.40208278843205	3.40208278843205	3.45857990172181	3.45857990172181	3.52819873213606	3.52819873213606	3.60594821175539	3.60594821175539	3.69569747022031	3.69569747022031	3.81491064825989	3.81491064825989	3.99065854150046	3.99065854150046	4.24576063388067	4.24576063388067	4.58056059265049	4.58056059265049	4.96184597126119	4.96184597126119	5.30418135069397	5.30418135069397	5.39622522096022	5.39622522096022
B=1	10.6659495658973	9.25287185805376	6.15965391747122	4.71370804988441	4.01935589165066	3.67679793425998	3.49969833099115	3.40688569052235	3.36241271528853	3.34809716795426	3.36081244006425	3.36081244006425	3.39715898131854	3.39715898131854	3.43393095991993	3.43393095991993	3.46869994692481	3.46869994692481	3.51061463319249	3.51061463319249	3.56711485181606	3.56711485181606	3.63995879804492	3.63995879804492	3.73122142385219	3.73122142385219	3.85546626616349	3.85546626616349	4.04572009459037	4.04572009459037	4.33695902510603	4.33695902510603	4.73167891344777	4.73167891344777	5.17827363430506	5.17827363430506	5.54599787887978	5.54599787887978	5.59401368516961	5.59401368516961
B=1	10.6159599178534	8.72986757745548	5.95275434623166	4.68427099630084	4.06505612042082	3.74606742810629	3.57267621364275	3.47322470825738	3.41301627318809	3.37508909681516	3.34515231311186	3.34515231311186	3.33659357145618	3.33659357145618	3.3611415001533	3.3611415001533	3.41484394749492	3.41484394749492	3.49072017206444	3.49072017206444	3.58370906565516	3.58370906565516	3.69643192671277	3.69643192671277	3.83832734972105	3.83832734972105	4.01892245379653	4.01892245379653	4.24079312966865	4.24079312966865	4.49761726772618	4.49761726772618	4.77708463112422	4.77708463112422	5.06043457484789	5.06043457484789	5.29655600064135	5.29655600064135	5.33872223282381	5.33872223282381
B=1	10.0337068774661	4.50471242996949	3.99393955992372	3.94984847265907	3.84033131281818	3.72381460075828	3.63378303125851	3.56525948775451	3.50918151384368	3.46177826776088	3.40923337664987	3.40923337664987	3.37550132672381	3.37550132672381	3.39018689801148	3.39018689801148	3.45094153455716	3.45094153455716	3.54854747036522	3.54854747036522	3.67295335896131	3.67295335896131	3.81951069157168	3.81951069157168	3.98956964735843	3.98956964735843	4.1861772480921	4.1861772480921	4.41024302698676	4.41024302698676	4.65821837643464	4.65821837643464	4.91917246396229	4.91917246396229	5.16886639961312	5.16886639961312	5.34305416959218	5.34305416959218	5.32291570112522	5.32291570112522
B=1	11.8159704498554	7.22852827292063	5.08163279606531	4.20492504175145	3.81211423045046	3.61857172624907	3.51225728659532	3.4484249773721	3.40926680813412	3.38741744834617	3.3825933535594	3.3825933535594	3.41236198462515	3.41236198462515	3.47627953962468	3.47627953962468	3.55943723273808	3.55943723273808	3.64800619971023	3.64800619971023	3.73796085472007	3.73796085472007	3.83803413138878	3.83803413138878	3.96409120111755	3.96409120111755	4.12913102830291	4.12913102830291	4.33567304917214	4.33567304917214	4.57488576790757	4.57488576790757	4.83016692169972	4.83016692169972	5.07634934462953	5.07634934462953	5.25476706341547	5.25476706341547	5.25244448694872	5.25244448694872
B=1	7.55791629363301	3.81252299282104	4.09872562519212	4.0460603959329	3.84911313791957	3.69132942668516	3.58139629970571	3.50381440704122	3.44976247180629	3.41477904466229	3.3919395313935	3.3919395313935	3.39180034473785	3.39180034473785	3.4122020725711	3.4122020725711	3.45061659002208	3.45061659002208	3.51367934848108	3.51367934848108	3.60442026956766	3.60442026956766	3.71845419484831	3.71845419484831	3.84986091172553	3.84986091172553	3.99818302655934	3.99818302655934	4.17057239047409	4.17057239047409	4.37822930798627	4.37822930798627	4.62863470168266	4.62863470168266	4.91404172132375	4.91404172132375	5.18243628300988	5.18243628300988	5.26042963321599	5.26042963321599
B=1	5.09624279803231	3.70366943310614	4.44402032411351	4.4919688274071	4.18992717845161	3.89900689553922	3.68808304432787	3.54380103534076	3.4476603661688	3.38661543180248	3.34610039709711	3.34610039709711	3.35214777594248	3.35214777594248	3.41201137728653	3.41201137728653	3.50807129174722	3.50807129174722	3.62074661884997	3.62074661884997	3.73491436597425	3.73491436597425	3.84856349357672	3.84856349357672	3.97205033876329	3.97205033876329	4.11952511803039	4.11952511803039	4.30093011941847	4.30093011941847	4.51837108049242	4.51837108049242	4.76393974184891	4.76393974184891	5.01422111344016	5.01422111344016	5.20611711066186	5.20611711066186	5.21447086244053	5.21447086244053
B=1	3.52651667948423	5.05636824300332	4.43032183966442	4.23516470393001	3.94854357776781	3.69269922455472	3.51862904316745	3.41832335403982	3.37309787734957	3.36521550716863	3.39251012739183	3.39251012739183	3.44184364631343	3.44184364631343	3.48039839693734	3.48039839693734	3.51275907523072	3.51275907523072	3.55870164359142	3.55870164359142	3.63377041691051	3.63377041691051	3.74417833908384	3.74417833908384	3.89325680838338	3.89325680838338	4.08775136567119	4.08775136567119	4.33475447388345	4.33475447388345	4.63196939654542	4.63196939654542	4.9590665278416	4.9590665278416	5.27189793818399	5.27189793818399	5.47487093504366	5.47487093504366	5.42367880982029	5.42367880982029
B=1	10.5202627772556	9.54294738311426	6.07898238471068	4.58711124945221	3.98786432665185	3.75217213621359	3.64924334079344	3.59092109641405	3.54716362715604	3.50885901185265	3.45790627219583	3.45790627219583	3.40207456743954	3.40207456743954	3.36475005098248	3.36475005098248	3.35232613046667	3.35232613046667	3.37476474093625	3.37476474093625	3.44545027316226	3.44545027316226	3.57619318334889	3.57619318334889	3.77023435230806	3.77023435230806	4.01951598724089	4.01951598724089	4.30959790054459	4.30959790054459	4.62557978936574	4.62557978936574	4.95131062594279	4.95131062594279	5.25871442896151	5.25871442896151	5.46379835567205	5.46379835567205	5.41489757019514	5.41489757019514
B=1	10.586960219685	4.33573655197352	3.62884251598733	4.11962949975978	4.2184618268934	4.0461593988677	3.83176113716147	3.65311915049793	3.5206262653598	3.42767160547747	3.34673199658595	3.34673199658595	3.30419447461121	3.30419447461121	3.30805255183871	3.30805255183871	3.33546849217521	3.33546849217521	3.37673519936186	3.37673519936186	3.43467471105781	3.43467471105781	3.52256761237762	3.52256761237762	3.66029123843926	3.66029123843926	3.86676057065457	3.86676057065457	4.14773659764014	4.14773659764014	4.4880498296245	4.4880498296245	4.85566401920669	4.85566401920669	5.20541785477962	5.20541785477962	5.44965544284256	5.44965544284256	5.43621347332653	5.43621347332653
B=1	4.81589441013223	5.88331340618276	4.57844131449506	4.28681407386538	4.1173218070413	3.94339335227546	3.78704838999085	3.66545377005633	3.57826448867774	3.51799158073552	3.46136972111372	3.46136972111372	3.41470004560736	3.41470004560736	3.3827479669092	3.3827479669092	3.36302592593849	3.36302592593849	3.36421225293948	3.36421225293948	3.39826313537059	3.39826313537059	3.47808428394612	3.47808428394612	3.61826371772439	3.61826371772439	3.8325216811517	3.8325216811517	4.12448585890899	4.12448585890899	4.47945751725818	4.47945751725818	4.86529230601418	4.86529230601418	5.2340242700671	5.2340242700671	5.49131207852394	5.49131207852394	5.46812528898527	5.46812528898527
B=1	10.4763900843558	8.56264190601028	5.52710831167573	4.31341958495705	3.82083111395727	3.62248885545503	3.54453081444234	3.51778049330941	3.51272371901973	3.51482533380918	3.5159209237853	3.5159209237853	3.50353740038601	3.50353740038601	3.47839778324737	3.47839778324737	3.45278544036237	3.45278544036237	3.44262214327288	3.44262214327288	3.46529821570138	3.46529821570138	3.53690619106236	3.53690619106236	3.66791214711631	3.66791214711631	3.86067908878565	3.86067908878565	4.11169972945719	4.11169972945719	4.41331425890147	4.41331425890147	4.75093133863512	4.75093133863512	5.09535476960705	5.09535476960705	5.36491856398913	5.36491856398913	5.3750169967931	5.3750169967931
B=1	10.4438151365857	7.00584348238974	4.80266222906848	4.22542829471943	3.94618522562163	3.7612622126935	3.63255461979722	3.54290948193242	3.4827249066302	3.44497814152385	3.41802191270107	3.41802191270107	3.40738195266798	3.40738195266798	3.40857919489579	3.40857919489579	3.41582996951123	3.41582996951123	3.43279124492348	3.43279124492348	3.46746855661709	3.46746855661709	3.53022583265986	3.53022583265986	3.63365456892334	3.63365456892334	3.79145451674338	3.79145451674338	4.01375802502108	4.01375802502108	4.30068269897862	4.30068269897862	4.63799987119132	4.63799987119132	4.99265449326527	4.99265449326527	5.28564928060215	5.28564928060215	5.33853517317662	5.33853517317662
B=1	10.3800853145704	4.72323728117334	4.49931765518339	4.28236693779106	4.07322167671371	3.87252264606403	3.70687952417313	3.59384745130841	3.52517935059112	3.48651937174567	3.46056004962156	3.46056004962156	3.44673002795407	3.44673002795407	3.441021578905	3.441021578905	3.44325137023668	3.44325137023668	3.46064471199985	3.46064471199985	3.50150680519537	3.50150680519537	3.57449430954331	3.57449430954331	3.68896915224327	3.68896915224327	3.85266923959728	3.85266923959728	4.06715349060309	4.06715349060309	4.32675094074177	4.32675094074177	4.62071669620961	4.62071669620961	4.92737976778786	4.92737976778786	5.18113929937634	5.18113929937634	5.2253243085749	5.2253243085749
B=1	8.08219526120423	5.02071915842383	4.5357564336397	4.15777624297267	3.91073797905966	3.77065738275857	3.68338969927055	3.61814742578952	3.56217415542779	3.5113505914228	3.44646588348488	3.44646588348488	3.38789990062278	3.38789990062278	3.37024901245511	3.37024901245511	3.39092075390794	3.39092075390794	3.44292309506267	3.44292309506267	3.52688544197646	3.52688544197646	3.6525894768765	3.6525894768765	3.82932692677279	3.82932692677279	4.05541000128332	4.05541000128332	4.31687863348563	4.31687863348563	4.59485862463705	4.59485862463705	4.87152318561965	4.87152318561965	5.12514869635225	5.12514869635225	5.29767287931444	5.29767287931444	5.2733379807787	5.2733379807787
B=1	10.536472808143	7.43858851674341	4.73804697317619	4.04995782162603	3.89250766110782	3.80265878275459	3.7081823219457	3.61627123235844	3.5367230713793	3.47347980426473	3.41137259757306	3.41137259757306	3.37528485723403	3.37528485723403	3.38201993064278	3.38201993064278	3.41706494437969	3.41706494437969	3.46922098848552	3.46922098848552	3.5357974440339	3.5357974440339	3.62481071168159	3.62481071168159	3.75060105712075	3.75060105712075	3.92552458513635	3.92552458513635	4.15306784208894	4.15306784208894	4.42638875331435	4.42638875331435	4.73021103962747	4.73021103962747	5.0367742867452	5.0367742867452	5.27313225874476	5.27313225874476	5.28697171823964	5.28697171823964
B=1	9.24534020029572	4.7311161875378	4.13708038800685	4.07564833755567	3.9276774808886	3.74275173374219	3.60377754347139	3.51769108042304	3.4654250234901	3.43051197138515	3.39390897823304	3.39390897823304	3.36278554430471	3.36278554430471	3.35426833237634	3.35426833237634	3.36855623098683	3.36855623098683	3.39971064893926	3.39971064893926	3.44052129998163	3.44052129998163	3.48975668795203	3.48975668795203	3.55740657667508	3.55740657667508	3.66604164710683	3.66604164710683	3.84512203544726	3.84512203544726	4.11377867734909	4.11377867734909	4.46165566340751	4.46165566340751	4.84532045573228	4.84532045573228	5.17262264862693	5.17262264862693	5.24856306943413	5.24856306943413
B=1	10.7576598646423	5.5360547794236	4.2360070424609	4.07362925311575	3.90706454143154	3.73301611523396	3.60365809167124	3.5206586701562	3.47105760258427	3.44261913480791	3.42231005542879	3.42231005542879	3.41072357418035	3.41072357418035	3.40820939205649	3.40820939205649	3.41663117010729	3.41663117010729	3.44318810526004	3.44318810526004	3.49671674396851	3.49671674396851	3.58738827384384	3.58738827384384	3.72612291583137	3.72612291583137	3.92004133923188	3.92004133923188	4.16593552570021	4.16593552570021	4.44891003007104	4.44891003007104	4.74591982082927	4.74591982082927	5.02372340324366	5.02372340324366	5.21425209086047	5.21425209086047	5.20484325059977	5.20484325059977
B=1	3.14952071544429	6.06144900474524	5.75228321485752	4.93777067066893	4.4320213492988	4.09451444081854	3.84965887051791	3.67311496052539	3.54958536770739	3.4656343373236	3.39332579985962	3.39332579985962	3.35368451412529	3.35368451412529	3.35274665287367	3.35274665287367	3.37147824724472	3.37147824724472	3.40075847694526	3.40075847694526	3.44028184941109	3.44028184941109	3.49735442202208	3.49735442202208	3.58558658456876	3.58558658456876	3.72416423769513	3.72416423769513	3.93422334769559	3.93422334769559	4.22809848565944	4.22809848565944	4.59579937829865	4.59579937829865	4.99706973415325	4.99706973415325	5.33625668350861	5.33625668350861	5.39782873496738	5.39782873496738
B=1	3.78125120722267	5.09620621222951	5.59529881471155	4.79910574648277	4.14461563585041	3.76751276932441	3.55332306105949	3.4278751201469	3.35752064079219	3.3261385189293	3.33323873293434	3.33323873293434	3.38957674102826	3.38957674102826	3.45745776562331	3.45745776562331	3.50999584475496	3.50999584475496	3.54697995752801	3.54697995752801	3.58234150900477	3.58234150900477	3.63442497773903	3.63442497773903	3.72205001544414	3.72205001544414	3.86128925677188	3.86128925677188	4.06065549870575	4.06065549870575	4.31758413832264	4.31758413832264	4.61780278962255	4.61780278962255	4.93072605431541	4.93072605431541	5.17976240556306	5.17976240556306	5.20832864558983	5.20832864558983
B=1	5.17337295744325	8.34472226739807	5.13583168403688	4.1965684920925	3.88888121050018	3.70097345868306	3.58341773529059	3.51420406860142	3.47236043392875	3.44605025726155	3.42591083020141	3.42591083020141	3.4207109805833	3.4207109805833	3.43358018636617	3.43358018636617	3.45936399897564	3.45936399897564	3.49589630208873	3.49589630208873	3.54316727521993	3.54316727521993	3.6046779761124	3.6046779761124	3.68883124157497	3.68883124157497	3.80859649782632	3.80859649782632	3.97841587928107	3.97841587928107	4.20672311240173	4.20672311240173	4.4872322475165	4.4872322475165	4.79403479838678	4.79403479838678	5.06619014813304	5.06619014813304	5.14871871379783	5.14871871379783
B=1	3.6995333237385	8.45234218846058	5.60760821503612	4.37711018531635	3.88899302885016	3.67866415164433	3.57075657844613	3.50572362572666	3.46303144384228	3.43453885189584	3.41066207917734	3.41066207917734	3.39760356080528	3.39760356080528	3.39690978218778	3.39690978218778	3.4051960041414	3.4051960041414	3.42700358510315	3.42700358510315	3.4721124340473	3.4721124340473	3.55317169228268	3.55317169228268	3.68388229216848	3.68388229216848	3.87460251079054	3.87460251079054	4.12581399755717	4.12581399755717	4.42629022915741	4.42629022915741	4.75683788489895	4.75683788489895	5.08964911601874	5.08964911601874	5.3612113328426	5.3612113328426	5.41063133494086	5.41063133494086
B=1	10.5528729908002	7.68167679250096	5.30228256834355	4.36475256562138	3.93986521907939	3.72797612093338	3.60948350023463	3.5367716466278	3.49103284030179	3.4630125248694	3.4417085284033	3.4417085284033	3.42705002284644	3.42705002284644	3.41601951954396	3.41601951954396	3.41004202546808	3.41004202546808	3.41915767352666	3.41915767352666	3.45455680117272	3.45455680117272	3.52809982278314	3.52809982278314	3.65450080293027	3.65450080293027	3.84778200478681	3.84778200478681	4.11049660754259	4.11049660754259	4.42785185650012	4.42785185650012	4.77429989988616	4.77429989988616	5.11656570631699	5.11656570631699	5.38472083607419	5.38472083607419	5.42306578764325	5.42306578764325
B=1	10.6047321576183	9.51119554917203	6.5372464754582	5.04778166977402	4.26459873328566	3.84435202033981	3.61307497500214	3.48653601437794	3.42363273113569	3.40134625736395	3.41310902040913	3.41310902040913	3.45391716707034	3.45391716707034	3.49197556844104	3.49197556844104	3.51925667532932	3.51925667532932	3.54455363981083	3.54455363981083	3.58232905867489	3.58232905867489	3.64888087399448	3.64888087399448	3.76096092530251	3.76096092530251	3.93270963324844	3.93270963324844	4.16902660267735	4.16902660267735	4.45903894227736	4.45903894227736	4.77491632563437	4.77491632563437	5.07375147199203	5.07375147199203	5.28398204093145	5.28398204093145	5.29360229713866	5.29360229713866
B=1	10.7409828159599	6.61281312915431	5.27083115907163	4.62483862932947	4.17465016636289	3.86017913813865	3.6584195809413	3.53689123962222	3.4667714673434	3.42755244830141	3.40089783197511	3.40089783197511	3.39009358706255	3.39009358706255	3.39682855250796	3.39682855250796	3.42015640631631	3.42015640631631	3.46202672628571	3.46202672628571	3.52447771741554	3.52447771741554	3.61210186612876	3.61210186612876	3.73515621450944	3.73515621450944	3.90823283216307	3.90823283216307	4.14255743593026	4.14255743593026	4.43732952304844	4.43732952304844	4.77666178875133	4.77666178875133	5.12563416426995	5.12563416426995	5.39844516968901	5.39844516968901	5.42325564567258	5.42325564567258
B=1	3.39501297814293	5.79514437587527	4.69728874310657	4.44998272865026	4.27733728996033	4.07990799415223	3.89094396676054	3.73143197301307	3.60483791841727	3.50819723099083	3.41361807741514	3.41361807741514	3.35643382955972	3.35643382955972	3.36149327177971	3.36149327177971	3.40496697861042	3.40496697861042	3.46535527462437	3.46535527462437	3.53240299237286	3.53240299237286	3.61197299377928	3.61197299377928	3.72480443435496	3.72480443435496	3.8974616783126	3.8974616783126	4.14487928174947	4.14487928174947	4.458239837708	4.458239837708	4.81209732443199	4.81209732443199	5.17060133614953	5.17060133614953	5.45128820564401	5.45128820564401	5.47464092934526	5.47464092934526
B=1	10.2500898468811	7.4633942168603	5.26490634124526	4.37342099024338	3.98884523173042	3.79642933997487	3.67038553595443	3.57131458456081	3.49114720533451	3.42898449670833	3.36997914888659	3.36997914888659	3.33968722405798	3.33968722405798	3.35254123059437	3.35254123059437	3.39269512922667	3.39269512922667	3.44923980906181	3.44923980906181	3.520018223843	3.520018223843	3.6142538989418	3.6142538989418	3.75209175999634	3.75209175999634	3.95616634586685	3.95616634586685	4.2345959761159	4.2345959761159	4.56865634253246	4.56865634253246	4.91718771143833	4.91718771143833	5.22587005721552	5.22587005721552	5.41051955606038	5.41051955606038	5.36905626180121	5.36905626180121
B=1	10.5551981922054	7.72330445205487	5.15151837178125	4.23619964627604	3.87138024709318	3.701904325421	3.6112524580586	3.5550032997323	3.51378565945031	3.47930362996904	3.43494655694961	3.43494655694961	3.38762944926903	3.38762944926903	3.35838709608849	3.35838709608849	3.35307210366289	3.35307210366289	3.37878216093276	3.37878216093276	3.44514151362884	3.44514151362884	3.5636385456855	3.5636385456855	3.74348670430369	3.74348670430369	3.98609837266022	3.98609837266022	4.28231701745055	4.28231701745055	4.61356390914619	4.61356390914619	4.95358288301601	4.95358288301601	5.2653881654282	5.2653881654282	5.47095482923423	5.47095482923423	5.43691957583406	5.43691957583406
B=1	10.5200685618189	8.26673049228244	5.56054098433002	4.3881864445707	3.88348357370223	3.67057872835775	3.57628321292351	3.52500474521871	3.48787951216745	3.45639441520083	3.41907787403506	3.41907787403506	3.3897338610861	3.3897338610861	3.38851832887133	3.38851832887133	3.41522227003193	3.41522227003193	3.46799769041757	3.46799769041757	3.54647908741963	3.54647908741963	3.65485180819947	3.65485180819947	3.80434038236002	3.80434038236002	4.01006765386031	4.01006765386031	4.27924137032057	4.27924137032057	4.5992677871291	4.5992677871291	4.93761922908485	4.93761922908485	5.24908295896543	5.24908295896543	5.45829909576226	5.45829909576226	5.44190371221423	5.44190371221423
B=1	5.06217630385488	4.68715383312457	3.98773448057472	4.07065516613475	4.01250243673156	3.86474169184349	3.71626977815105	3.59465363982429	3.5037797715454	3.4414294178651	3.39555793373928	3.39555793373928	3.39014423909002	3.39014423909002	3.42120612165314	3.42120612165314	3.46510807341516	3.46510807341516	3.5137608512297	3.5137608512297	3.57066364709146	3.57066364709146	3.64696324498181	3.64696324498181	3.75982343141064	3.75982343141064	3.92750746538792	3.92750746538792	4.15896449385433	4.15896449385433	4.44623830161	4.44623830161	4.76675189415016	4.76675189415016	5.08553254982391	5.08553254982391	5.32768504909205	5.32768504909205	5.34146156568015	5.34146156568015
B=1	3.50171357435185	7.51785561436259	5.40520704456751	4.48493459007724	4.01583962919807	3.76339094982352	3.61801043958448	3.5277995694344	3.46967861390348	3.43230916577072	3.40327923051812	3.40327923051812	3.3948377664661	3.3948377664661	3.41287297552154	3.41287297552154	3.4477973488585	3.4477973488585	3.49017270457549	3.49017270457549	3.53674549004965	3.53674549004965	3.59397105503639	3.59397105503639	3.67761580807526	3.67761580807526	3.81102513775154	3.81102513775154	4.01861975779907	4.01861975779907	4.31136441928154	4.31136441928154	4.67455669087015	4.67455669087015	5.06754018776455	5.06754018776455	5.40342764337141	5.40342764337141	5.47200297266222	5.47200297266222
B=1	3.80485825767699	8.46514292660285	5.54617349639832	4.33430880784256	3.83855562855392	3.62805749985381	3.53090732751873	3.47839451646299	3.44503864254534	3.42253692429268	3.4056792854415	3.4056792854415	3.40588104185069	3.40588104185069	3.4304856404893	3.4304856404893	3.47969991845062	3.47969991845062	3.55586538627424	3.55586538627424	3.66070063807682	3.66070063807682	3.796178018432	3.796178018432	3.96511196659959	3.96511196659959	4.16836694553607	4.16836694553607	4.401332579013	4.401332579013	4.65317190913952	4.65317190913952	4.90848428057866	4.90848428057866	5.14665319795288	5.14665319795288	5.31961462264959	5.31961462264959	5.31770822729581	5.31770822729581
B=1	3.76975550059862	10.3669534189012	7.32054030474688	5.37480334203088	4.38198591563338	3.87974368049215	3.61935151725357	3.48270840940198	3.41400659951772	3.38434185445798	3.37930191312134	3.37930191312134	3.39404077212207	3.39404077212207	3.40689400309438	3.40689400309438	3.4139559030062	3.4139559030062	3.43241200361115	3.43241200361115	3.48953542214511	3.48953542214511	3.60909269922616	3.60909269922616	3.79667060959599	3.79667060959599	4.03673293003616	4.03673293003616	4.3080503449737	4.3080503449737	4.59848314591635	4.59848314591635	4.9020549946136	4.9020549946136	5.20097494563167	5.20097494563167	5.4252397297335	5.4252397297335	5.42009641753679	5.42009641753679
B=1	3.39272194762632	7.36756548609523	5.81948131479243	4.70752628200144	4.15906157369219	3.87332809128832	3.70001900564083	3.58294370088089	3.50255545124778	3.4506686874017	3.41576491916688	3.41576491916688	3.41276061827001	3.41276061827001	3.43303248531903	3.43303248531903	3.46114989354195	3.46114989354195	3.49599834736327	3.49599834736327	3.54378204705034	3.54378204705034	3.61463775048804	3.61463775048804	3.72074953049106	3.72074953049106	3.87597043270884	3.87597043270884	4.09634579684268	4.09634579684268	4.39401656208265	4.39401656208265	4.76015580427477	4.76015580427477	5.14628658210062	5.14628658210062	5.44024295116027	5.44024295116027	5.46325222611025	5.46325222611025
B=1	10.5832763024533	8.78612977083063	5.89528589940843	4.62926815288316	4.03564371349274	3.73232501644738	3.56315780835765	3.46560896057626	3.41130821140778	3.38433659315224	3.37522560463748	3.37522560463748	3.3879025529405	3.3879025529405	3.4192802513024	3.4192802513024	3.46930095815505	3.46930095815505	3.53773680406578	3.53773680406578	3.62161981644756	3.62161981644756	3.72174955770063	3.72174955770063	3.84713247294821	3.84713247294821	4.01259854776844	4.01259854776844	4.22994000938963	4.22994000938963	4.49653618184679	4.49653618184679	4.7895416882156	4.7895416882156	5.06854721475625	5.06854721475625	5.26816152685711	5.26816152685711	5.28174542273828	5.28174542273828
B=1	11.3984750632135	4.9866097183619	3.98103958482477	4.10095141140155	4.02546758320605	3.85168583967308	3.69921925230486	3.58793024136328	3.51083634578192	3.45992717269543	3.42216365870726	3.42216365870726	3.4122020725711	3.4122020725711	3.42341680244783	3.42341680244783	3.43840971379226	3.43840971379226	3.46142626619314	3.46142626619314	3.51332870680757	3.51332870680757	3.61646692742867	3.61646692742867	3.78105310770568	3.78105310770568	4.00512328928997	4.00512328928997	4.28294143451507	4.28294143451507	4.60401131064796	4.60401131064796	4.94377474143459	4.94377474143459	5.25581658245819	5.25581658245819	5.44870251984499	5.44870251984499	5.40118214557894	5.40118214557894
B=1	10.7864331054294	9.80176504346792	6.39821967577227	4.76902513449255	3.99153609886421	3.61890929825092	3.44459415659773	3.37829416038773	3.37390354256933	3.40203894493682	3.46203931024572	3.46203931024572	3.51862904316745	3.51862904316745	3.53439039300403	3.53439039300403	3.53090364088659	3.53090364088659	3.54410496095022	3.54410496095022	3.6060924035422	3.6060924035422	3.73274142138534	3.73274142138534	3.92038467647306	3.92038467647306	4.15521693767834	4.15521693767834	4.42246798957232	4.42246798957232	4.70557015028034	4.70557015028034	4.9822510822431	4.9822510822431	5.22020155827032	5.22020155827032	5.35336840249178	5.35336840249178	5.29372612447271	5.29372612447271
B=1	3.10077473558761	8.89951228011654	6.90789281714594	5.51536922622436	4.76226027038435	4.31778946837202	4.02146684762592	3.80876562786416	3.65266803280212	3.53874164713816	3.42780242538793	3.42780242538793	3.34722924354597	3.34722924354597	3.31398523421279	3.31398523421279	3.30773267343136	3.30773267343136	3.32130866598729	3.32130866598729	3.35573870977198	3.35573870977198	3.41689762062115	3.41689762062115	3.51531587331232	3.51531587331232	3.66715621943551	3.66715621943551	3.89073539238662	3.89073539238662	4.19621353271404	4.19621353271404	4.57489800666879	4.57489800666879	4.99175443390561	4.99175443390561	5.35583970419274	5.35583970419274	5.44076088264734	5.44076088264734
B=1	3.47253121746919	6.6046137535663	5.59274509943922	4.9248227111589	4.40651455781538	4.03168753381269	3.77460735724504	3.60061619329499	3.48277440207519	3.40407135245188	3.34140436930199	3.34140436930199	3.32291341742613	3.32291341742613	3.35388557298355	3.35388557298355	3.40638999480126	3.40638999480126	3.46361202621467	3.46361202621467	3.52664808367034	3.52664808367034	3.61268093026775	3.61268093026775	3.74631375357295	3.74631375357295	3.94638670452385	3.94638670452385	4.21235713176618	4.21235713176618	4.52208688020816	4.52208688020816	4.84266564944121	4.84266564944121	5.1351345677054	5.1351345677054	5.327925243449	5.327925243449	5.30928352166201	5.30928352166201
B=1	10.2662351515162	6.95754065619789	4.44819331950387	4.08002024429169	4.06011773909435	3.95468484640964	3.80997802218025	3.67202990702283	3.55497212505123	3.46145139970291	3.36585537966121	3.36585537966121	3.30266166125981	3.30266166125981	3.30283388744528	3.30283388744528	3.35184254434883	3.35184254434883	3.43473674785152	3.43473674785152	3.54136970398754	3.54136970398754	3.6727785287965	3.6727785287965	3.83913697136828	3.83913697136828	4.04995051310102	4.04995051310102	4.30459494471836	4.30459494471836	4.58978391701726	4.58978391701726	4.88275854239469	4.88275854239469	5.15103077802663	5.15103077802663	5.32841065660436	5.32841065660436	5.30560761362702	5.30560761362702
B=1	3.66119103422233	4.38079967489933	6.04562842776888	5.6380069476991	4.75754864497166	4.17318040547634	3.82237765964487	3.60981938425564	3.48009656887096	3.40261199959463	3.35061158809543	3.35061158809543	3.34427105729848	3.34427105729848	3.37996289628798	3.37996289628798	3.43496429194153	3.43496429194153	3.49842728611822	3.49842728611822	3.57225835555495	3.57225835555495	3.66951165210902	3.66951165210902	3.80820467678561	3.80820467678561	4.00119160011911	4.00119160011911	4.24736968008287	4.24736968008287	4.53135733160849	4.53135733160849	4.82940755446795	4.82940755446795	5.11012148933122	5.11012148933122	5.31137776207186	5.31137776207186	5.3159202633336	5.3159202633336
B=1	10.6424643921253	5.89830103095464	4.35517997012745	4.06197714566736	3.84365532411533	3.64031389133861	3.50088364732587	3.42441961942649	3.39072849722792	3.38095365088477	3.38674767577187	3.38674767577187	3.40545552838466	3.40545552838466	3.43222103842782	3.43222103842782	3.4669082505034	3.4669082505034	3.50808528319316	3.50808528319316	3.5556350689777	3.5556350689777	3.61503447043312	3.61503447043312	3.69858039984738	3.69858039984738	3.82294639802312	3.82294639802312	4.00369742617379	4.00369742617379	4.24812261333813	4.24812261333813	4.54883936850245	4.54883936850245	4.87787918526262	4.87787918526262	5.16342272515935	5.16342272515935	5.23496696325375	5.23496696325375
B=1	3.52968140569635	6.31321854337661	5.320762944143	4.60144806741353	4.15089244418471	3.86363382855824	3.67672830028209	3.55352496819821	3.47183239668364	3.41774340766777	3.37176182184304	3.37176182184304	3.34710850020328	3.34710850020328	3.35227481549571	3.35227481549571	3.3805075315946	3.3805075315946	3.42966725346668	3.42966725346668	3.50269361968484	3.50269361968484	3.60901369859714	3.60901369859714	3.76248956407075	3.76248956407075	3.97345958581455	3.97345958581455	4.23914795850246	4.23914795850246	4.5416076911668	4.5416076911668	4.85311725826823	4.85311725826823	5.13708932024769	5.13708932024769	5.32489331817153	5.32489331817153	5.30828875121356	5.30828875121356
B=1	10.6620069346071	9.8794252462675	6.87496464361803	5.33145334954241	4.49072353289156	4.02203417166666	3.75063590831448	3.58590866375433	3.48168351158353	3.41427144415814	3.35932233011508	3.35932233011508	3.33865355599838	3.33865355599838	3.3652683742768	3.3652683742768	3.42552887002321	3.42552887002321	3.50465342940447	3.50465342940447	3.59094649498993	3.59094649498993	3.68078199670923	3.68078199670923	3.7794963870602	3.7794963870602	3.89915319855766	3.89915319855766	4.05464098710474	4.05464098710474	4.25765985718038	4.25765985718038	4.50895363435006	4.50895363435006	4.79072565663556	4.79072565663556	5.04759869490439	5.04759869490439	5.12672736508343	5.12672736508343
B=0.5	5.57379382785198	3.70482449130151	4.26187772194514	4.4235377092862	4.38934515917903	4.40020423207414	4.49901952074057	4.65338887313837	4.81540863875287	4.95499209679099	5.10233442862481	5.10233442862481	5.20114916953859	5.20114916953859	5.22734646357074	5.22734646357074	5.2161589264869	5.2161589264869	5.18488401797106	5.18488401797106	5.13842825456265	5.13842825456265	5.07825501572817	5.07825501572817	5.00642049800363	5.00642049800363	4.92572219174091	4.92572219174091	4.83878927079238	4.83878927079238	4.74746431400594	4.74746431400594	4.65283495031883	4.65283495031883	4.55599426109727	4.55599426109727	4.45828038181897	4.45828038181897	4.37437120562295	4.37437120562295
B=0.5	4.685933071176	3.71552978663344	3.93306127591323	4.05485775070326	4.19989665869504	4.30863113717636	4.3957280351248	4.49941022129515	4.62894877060139	4.77372497060539	4.98333638593498	4.98333638593498	5.18074569066553	5.18074569066553	5.27568111279335	5.27568111279335	5.29411277831647	5.29411277831647	5.26793610752693	5.26793610752693	5.21815669858935	5.21815669858935	5.15491436857678	5.15491436857678	5.08222806136632	5.08222806136632	5.00171341001655	5.00171341001655	4.91424308222994	4.91424308222994	4.82030246315448	4.82030246315448	4.71962994973937	4.71962994973937	4.61040913526897	4.61040913526897	4.48694895582361	4.48694895582361	4.37032287227763	4.37032287227763
B=0.5	4.58385063951987	3.88854424812481	4.07020569956352	4.02949738226424	4.15398935005594	4.39355145343951	4.64789035296496	4.85563910047935	5.01358547429639	5.13542662706954	5.26257476183389	5.26257476183389	5.34302068154822	5.34302068154822	5.35082827579254	5.35082827579254	5.31860045495097	5.31860045495097	5.26451288164832	5.26451288164832	5.19650532906267	5.19650532906267	5.11881941255601	5.11881941255601	5.03461130558916	5.03461130558916	4.94635887568359	4.94635887568359	4.85572865882018	4.85572865882018	4.76357800306664	4.76357800306664	4.67032352924528	4.67032352924528	4.57704921877298	4.57704921877298	4.48664587174896	4.48664587174896	4.41373628648252	4.41373628648252
B=0.5	4.73761299123201	4.09075696809211	3.80575908606774	3.88299400336403	4.14488534445709	4.33429474162453	4.42778788789619	4.50438282364098	4.60896118657727	4.74177649962363	4.95659940356802	4.95659940356802	5.18003020411377	5.18003020411377	5.30022079080443	5.30022079080443	5.33311246482515	5.33311246482515	5.31031385050376	5.31031385050376	5.25659999864924	5.25659999864924	5.18679943584267	5.18679943584267	5.10786642391249	5.10786642391249	5.02224668084206	5.02224668084206	4.93055484141146	4.93055484141146	4.83280898354629	4.83280898354629	4.72852781697128	4.72852781697128	4.61642697333561	4.61642697333561	4.49369457244892	4.49369457244892	4.3847471665266	4.3847471665266
B=0.5	4.89142567488838	4.04013256388078	3.98669289525945	3.96951767078565	4.14584127886396	4.26070263754558	4.36983410287225	4.53220327253334	4.73448526895362	4.9353941511871	5.17205108521828	5.17205108521828	5.34418470881728	5.34418470881728	5.39392242475687	5.39392242475687	5.37103154591414	5.37103154591414	5.31033825349461	5.31033825349461	5.23192825643135	5.23192825643135	5.14582305091806	5.14582305091806	5.05689766382227	5.05689766382227	4.96768148148896	4.96768148148896	4.87915307550655	4.87915307550655	4.79080546287384	4.79080546287384	4.700683959367	4.700683959367	4.60560348508129	4.60560348508129	4.50063944814058	4.50063944814058	4.40315833901435	4.40315833901435
B=0.5	4.54331519633114	3.86439989853223	4.08537260791806	4.09196291067089	4.18175925614474	4.31612031151618	4.49086134920102	4.68933004886832	4.8847090868918	5.0545301838765	5.23651023618397	5.23651023618397	5.35522670932592	5.35522670932592	5.37916411820248	5.37916411820248	5.35210625183991	5.35210625183991	5.29723568488304	5.29723568488304	5.22579518153277	5.22579518153277	5.14435971910985	5.14435971910985	5.05725798942613	5.05725798942613	4.9669493752502	4.9669493752502	4.87415290992127	4.87415290992127	4.77808849936466	4.77808849936466	4.67683972000653	4.67683972000653	4.56821019289196	4.56821019289196	4.45083114876942	4.45083114876942	4.34564053445234	4.34564053445234
B=0.5	4.94875676773465	4.07219735441702	4.01583850313326	4.0503014611101	4.17427536681963	4.38204871465482	4.59724440513349	4.78664297498288	4.94641933371109	5.07342734570108	5.19993106738821	5.19993106738821	5.28086974505611	5.28086974505611	5.30479641352897	5.30479641352897	5.29800268149348	5.29800268149348	5.26764444368673	5.26764444368673	5.21651269999768	5.21651269999768	5.14852150143605	5.14852150143605	5.06813167603262	5.06813167603262	4.9790516978182	4.9790516978182	4.88368620150261	4.88368620150261	4.783124494067	4.783124494067	4.67755637773006	4.67755637773006	4.56737138727759	4.56737138727759	4.45288708267091	4.45288708267091	4.3433820103665	4.3433820103665
B=0.5	4.82570463759358	4.05871968941906	4.0296670734955	3.95898650096764	4.08603920087114	4.34567903829632	4.6395178247459	4.88911749214522	5.06587287774137	5.17676874373125	5.25372981140219	5.25372981140219	5.27526344907401	5.27526344907401	5.26379478879174	5.26379478879174	5.24475609134736	5.24475609134736	5.21717993593144	5.21717993593144	5.17570490886713	5.17570490886713	5.11953512614989	5.11953512614989	5.05136456419701	5.05136456419701	4.97438593600733	4.97438593600733	4.89080715768919	4.89080715768919	4.80163849878191	4.80163849878191	4.70705149319253	4.70705149319253	4.60735228129414	4.60735228129414	4.50420944705104	4.50420944705104	4.41726638559355	4.41726638559355
B=0.5	8.24534402058655	3.85261510629356	3.83924943413942	3.86428232024123	4.02442804498726	4.25867700294225	4.43885089430465	4.55321826167199	4.64483305800668	4.74108090037918	4.89907229550293	4.89907229550293	5.07709686526243	5.07709686526243	5.18739744213164	5.18739744213164	5.23787684812541	5.23787684812541	5.25021732094689	5.25021732094689	5.23585937506441	5.23585937506441	5.19868034404664	5.19868034404664	5.14139513716285	5.14139513716285	5.06758712199471	5.06758712199471	4.98099905187176	4.98099905187176	4.88434789122956	4.88434789122956	4.77839734792135	4.77839734792135	4.66156741317166	4.66156741317166	4.53129090823256	4.53129090823256	4.42538138442257	4.42538138442257
B=0.5	4.22814805479601	4.15821676731837	4.09667664243676	4.01010321369489	4.15102924074184	4.38754993679493	4.59024434841385	4.73439337472441	4.84114242306076	4.93160446547223	5.0546249804471	5.0546249804471	5.18417496017598	5.18417496017598	5.26363935838127	5.26363935838127	5.29049683800805	5.29049683800805	5.27307728024898	5.27307728024898	5.22302474503924	5.22302474503924	5.15117223151114	5.15117223151114	5.06600051644638	5.06600051644638	4.97333805956293	4.97333805956293	4.8766368067273	4.8766368067273	4.77750007993209	4.77750007993209	4.67643389776492	4.67643389776492	4.57423760661599	4.57423760661599	4.47375767416361	4.47375767416361	4.39631715459348	4.39631715459348
B=0.5	5.04597107119049	3.87169768283565	3.92490581669886	4.11279496873866	4.27578968923123	4.41440674629352	4.53250288674527	4.63872226958417	4.74282019031184	4.84990701794731	5.00574335356254	5.00574335356254	5.15917903799028	5.15917903799028	5.24180179918472	5.24180179918472	5.2695811338046	5.2695811338046	5.25912435644033	5.25912435644033	5.2210117302939	5.2210117302939	5.16295002922816	5.16295002922816	5.09069274511799	5.09069274511799	5.00764755005773	5.00764755005773	4.91502178359931	4.91502178359931	4.81248068921284	4.81248068921284	4.69867858196274	4.69867858196274	4.57183279714452	4.57183279714452	4.42960885622017	4.42960885622017	4.28952933234571	4.28952933234571
B=0.5	4.19474728390128	3.93957509562171	4.36400635714628	4.24536121231117	4.21475382813184	4.30707160309325	4.47528914469714	4.67592496469598	4.872232112615	5.04121281592194	5.22193923705952	5.22193923705952	5.34180013180452	5.34180013180452	5.36670832815055	5.36670832815055	5.3362613934267	5.3362613934267	5.27392104962264	5.27392104962264	5.19418491877031	5.19418491877031	5.10637969787821	5.10637969787821	5.01583287285301	5.01583287285301	4.92484554076691	4.92484554076691	4.83374532682361	4.83374532682361	4.74169383140655	4.74169383140655	4.64723929018332	4.64723929018332	4.5489546454798	4.5489546454798	4.4437246434861	4.4437246434861	4.33254938203289	4.33254938203289
B=0.5	5.09266792670525	3.8361285556799	4.12560516587366	4.11180926962983	4.2000274262348	4.36166302240276	4.54432163777887	4.7279256322031	4.8912346179113	5.02072143600893	5.14482320571584	5.14482320571584	5.21734108482844	5.21734108482844	5.23535506773377	5.23535506773377	5.2304528300462	5.2304528300462	5.20886046168262	5.20886046168262	5.16981084783416	5.16981084783416	5.11419933575683	5.11419933575683	5.0451125598064	5.0451125598064	4.96619338971101	4.96619338971101	4.88027986844928	4.88027986844928	4.78871522712551	4.78871522712551	4.69123449170136	4.69123449170136	4.58620585767471	4.58620585767471	4.46841890804093	4.46841890804093	4.34473187270798	4.34473187270798
B=0.5	4.70131827455912	3.9866023490253	3.95448828107167	4.06472581434059	4.25695299751603	4.45760410227366	4.62207799392531	4.74478178510014	4.84093385767875	4.9308556657191	5.07343506018314	5.07343506018314	5.23526920706076	5.23526920706076	5.32448744723536	5.32448744723536	5.33785391565914	5.33785391565914	5.29937847783539	5.29937847783539	5.23177271213593	5.23177271213593	5.1492021863578	5.1492021863578	5.05937395917824	5.05937395917824	4.96651492485289	4.96651492485289	4.87302648212087	4.87302648212087	4.78010191532884	4.78010191532884	4.6880052253022	4.6880052253022	4.59638195600712	4.59638195600712	4.50270052926071	4.50270052926071	4.41562636613271	4.41562636613271
B=0.5	4.58020115428253	3.83686174227446	4.03063068826647	4.10765769739099	4.17277777861687	4.3229910699329	4.50915696722927	4.68080802761838	4.82777081621588	4.95274947715922	5.10558146920175	5.10558146920175	5.24983308093846	5.24983308093846	5.33073427061845	5.33073427061845	5.34917299451014	5.34917299451014	5.31624623177773	5.31624623177773	5.24943953921555	5.24943953921555	5.16430467348453	5.16430467348453	5.07108975208112	5.07108975208112	4.97546610284129	4.97546610284129	4.8801925177517	4.8801925177517	4.78615896669686	4.78615896669686	4.69275487705876	4.69275487705876	4.59803541516844	4.59803541516844	4.49797936769746	4.49797936769746	4.40635401658086	4.40635401658086
B=0.5	5.4002997410856	3.79449587597351	3.82035343268301	4.04406823801717	4.21396945178231	4.40781768900177	4.59877183250189	4.75146214990464	4.86208439119211	4.94451845948994	5.04643962705034	5.04643962705034	5.15905061197854	5.15905061197854	5.23795571413929	5.23795571413929	5.27212542384055	5.27212542384055	5.26442305508148	5.26442305508148	5.22520575826088	5.22520575826088	5.16450125784641	5.16450125784641	5.08928623781067	5.08928623781067	5.00404797376441	5.00404797376441	4.91168225466622	4.91168225466622	4.81385767015367	4.81385767015367	4.7110776032516	4.7110776032516	4.60335917023651	4.60335917023651	4.49305210486498	4.49305210486498	4.40931974658128	4.40931974658128
B=0.5	4.75358759729396	3.87762190616288	4.00184205239376	4.11525135211599	4.36232018317278	4.56968705108607	4.70479643018437	4.80607158760726	4.90038840960747	4.99594960729807	5.13463244772674	5.13463244772674	5.26757407140683	5.26757407140683	5.32491626005709	5.32491626005709	5.32032685986204	5.32032685986204	5.27788457914067	5.27788457914067	5.21476985057239	5.21476985057239	5.13963204311818	5.13963204311818	5.05642758517984	5.05642758517984	4.96738627506069	4.96738627506069	4.87398554641497	4.87398554641497	4.77697806982242	4.77697806982242	4.67639678937086	4.67639678937086	4.57225430065028	4.57225430065028	4.4653267442258	4.4653267442258	4.37341842490873	4.37341842490873
B=0.5	6.81808141701662	3.89829759471357	3.99863087554293	4.05585428351448	4.19140420872795	4.39707770501994	4.58595469457142	4.73064410731479	4.84549538403121	4.94887932698245	5.0938913244771	5.0938913244771	5.23604069522132	5.23604069522132	5.30233919338703	5.30233919338703	5.30381841283148	5.30381841283148	5.264059945929	5.264059945929	5.20130447747549	5.20130447747549	5.12592135291253	5.12592135291253	5.04314392080019	5.04314392080019	4.95565822580675	4.95565822580675	4.8649492836991	4.8649492836991	4.77171772795352	4.77171772795352	4.67592033140605	4.67592033140605	4.57675822320027	4.57675822320027	4.47100300121386	4.47100300121386	4.36982647021323	4.36982647021323
B=0.5	4.81162000110971	3.80604032733248	4.31535882269943	4.35799573935547	4.26842734993532	4.30176022395724	4.43192153915524	4.60398993491463	4.78138441763378	4.93908884127702	5.11858252984002	5.11858252984002	5.26661212065005	5.26661212065005	5.33684817763783	5.33684817763783	5.34423987392201	5.34423987392201	5.30336844139318	5.30336844139318	5.23101245820989	5.23101245820989	5.14237957734607	5.14237957734607	5.04835654254163	5.04835654254163	4.95495000825418	4.95495000825418	4.86396866907923	4.86396866907923	4.77403008519848	4.77403008519848	4.68135816518931	4.68135816518931	4.58049859929061	4.58049859929061	4.46504471114812	4.46504471114812	4.35557864478212	4.35557864478212
B=0.5	4.36572178510234	4.27123849731827	4.00527382635441	3.92443752836723	4.10014941524387	4.37210695959639	4.62772334118178	4.82591183170604	4.9730542903451	5.08355394778517	5.20254894445841	5.20254894445841	5.30206484849485	5.30206484849485	5.34893288329371	5.34893288329371	5.34780202410413	5.34780202410413	5.30665564485367	5.30665564485367	5.23837657492908	5.23837657492908	5.15524332548983	5.15524332548983	5.06540434836971	5.06540434836971	4.97288901389204	4.97288901389204	4.87892215194422	4.87892215194422	4.78297230456464	4.78297230456464	4.68312372187074	4.68312372187074	4.57596001168706	4.57596001168706	4.45406540414668	4.45406540414668	4.32499656620176	4.32499656620176
B=0.5	5.5482749531933	4.0385670401262	3.71957757571936	3.91451854544114	4.23266043280182	4.45436821204222	4.61012278700538	4.72800455969888	4.82535880733955	4.91283373594261	5.03329287885222	5.03329287885222	5.15927146557036	5.15927146557036	5.23349420596763	5.23349420596763	5.25780333301944	5.25780333301944	5.24616042313724	5.24616042313724	5.20925052290023	5.20925052290023	5.15283159554481	5.15283159554481	5.08118622745632	5.08118622745632	4.99865360483215	4.99865360483215	4.90927297886949	4.90927297886949	4.81603157554666	4.81603157554666	4.72038152902285	4.72038152902285	4.62229588867719	4.62229588867719	4.51927821023694	4.51927821023694	4.42464759326547	4.42464759326547
B=0.5	4.99694357556076	3.87086057359246	4.17415536953836	4.17900918399749	4.25366165791243	4.39382024161576	4.57431093482795	4.76595687757791	4.94433503712285	5.09674989643753	5.26587853524604	5.26587853524604	5.38571460015098	5.38571460015098	5.4113334048574	5.4113334048574	5.37739746248693	5.37739746248693	5.31104209311105	5.31104209311105	5.22853929870148	5.22853929870148	5.13862840541527	5.13862840541527	5.0457659352577	5.0457659352577	4.95189336957361	4.95189336957361	4.85718677165439	4.85718677165439	4.76041025386279	4.76041025386279	4.65914360031332	4.65914360031332	4.55002048432649	4.55002048432649	4.42539005865981	4.42539005865981	4.28249384448914	4.28249384448914
B=0.5	5.91550862331818	3.88777970037383	3.87789885617855	4.1217669684368	4.31994791313201	4.40490629329181	4.46610725044145	4.55146758725558	4.67033318544585	4.81081509116969	5.01473748394194	5.01473748394194	5.19528654671026	5.19528654671026	5.2762734914891	5.2762734914891	5.29656674686062	5.29656674686062	5.28120569691206	5.28120569691206	5.24008486669619	5.24008486669619	5.1784275215942	5.1784275215942	5.10094730184528	5.10094730184528	5.01186484301409	5.01186484301409	4.91417357543692	4.91417357543692	4.80931820549321	4.80931820549321	4.69727306104264	4.69727306104264	4.57724195695676	4.57724195695676	4.44723447389818	4.44723447389818	4.32123131368823	4.32123131368823
B=0.5	4.55806540088341	4.1026877488675	4.01905629680836	4.13960958174045	4.3667411673393	4.54663960882599	4.68816776115944	4.81770092750707	4.93451085052803	5.03581464475453	5.15906627165417	5.15906627165417	5.26810516105456	5.26810516105456	5.31922044582409	5.31922044582409	5.32171385304608	5.32171385304608	5.28628060957799	5.28628060957799	5.22280706356713	5.22280706356713	5.14048043581545	5.14048043581545	5.04718698050303	5.04718698050303	4.94869694822247	4.94869694822247	4.84838655956548	4.84838655956548	4.74758208795825	4.74758208795825	4.64638570771881	4.64638570771881	4.54505610166622	4.54505610166622	4.44279065058113	4.44279065058113	4.33861803776342	4.33861803776342
B=0.5	7.94171825816392	3.91540674380669	3.83341893067318	3.8733832467979	4.19694424587081	4.51245157256329	4.74342776464321	4.92145346843869	5.06963177404013	5.19262397175493	5.32435224117015	5.32435224117015	5.40657823715532	5.40657823715532	5.40814269424186	5.40814269424186	5.36223267093474	5.36223267093474	5.29188729480977	5.29188729480977	5.20940523877268	5.20940523877268	5.12144230200781	5.12144230200781	5.03180200473017	5.03180200473017	4.94221412034763	4.94221412034763	4.85266923959728	4.85266923959728	4.76186918005494	4.76186918005494	4.66775348005463	4.66775348005463	4.56827849240127	4.56827849240127	4.46082977243138	4.46082977243138	4.35643876346278	4.35643876346278
B=0.5	4.65812596236513	4.01469255777858	3.89632624486913	4.1060788040387	4.39557413100111	4.55883529443501	4.67937500710781	4.82549754228259	4.9851288910786	5.12848981987077	5.28107916601563	5.28107916601563	5.37252660738087	5.37252660738087	5.37458979232621	5.37458979232621	5.32887345980449	5.32887345980449	5.26032680651973	5.26032680651973	5.18157614490792	5.18157614490792	5.09871063403573	5.09871063403573	5.01421886969098	5.01421886969098	4.92853961014881	4.92853961014881	4.84099107142381	4.84099107142381	4.75023009584681	4.75023009584681	4.6545601009434	4.6545601009434	4.55261712437181	4.55261712437181	4.44286589817241	4.44286589817241	4.33554136925199	4.33554136925199
B=0.5	5.47110257357378	3.88583871995742	3.94727913188254	4.13295847098214	4.48323332839467	4.69518699476543	4.79823565608346	4.85951395506868	4.91749018899919	4.98576621544859	5.09942942881989	5.09942942881989	5.21938029948802	5.21938029948802	5.280411859045	5.280411859045	5.28677414637342	5.28677414637342	5.25332688752968	5.25332688752968	5.19346052473375	5.19346052473375	5.11727486774257	5.11727486774257	5.03181485539023	5.03181485539023	4.94138420298944	4.94138420298944	4.84786842751637	4.84786842751637	4.75120798974166	4.75120798974166	4.6500710338423	4.6500710338423	4.54331519633114	4.54331519633114	4.43242669671927	4.43242669671927	4.33858962526678	4.33858962526678
B=0.5	5.1628963104153	3.75452126276768	4.12611582071273	4.15316361258478	4.22018893948334	4.35105481783433	4.54511323640522	4.789307019182	5.02647614878322	5.21280705675178	5.37762016831473	5.37762016831473	5.44843717331512	5.44843717331512	5.41802475550989	5.41802475550989	5.34098753993714	5.34098753993714	5.25031584926746	5.25031584926746	5.16152399625314	5.16152399625314	5.07852292053233	5.07852292053233	4.99968091080672	4.99968091080672	4.92169455886487	4.92169455886487	4.84127122643892	4.84127122643892	4.75554783564918	4.75554783564918	4.66211862996381	4.66211862996381	4.55938211872549	4.55938211872549	4.44529889302134	4.44529889302134	4.32820024428747	4.32820024428747
B=0.5	4.91485843496178	4.0759883528108	3.87931257484006	3.98243247307925	4.35523900995107	4.66429693757246	4.84360306012046	4.95455770443676	5.04996513027404	5.14411000497826	5.26595263924258	5.26595263924258	5.35810468934922	5.35810468934922	5.3792187109597	5.3792187109597	5.35489226586792	5.35489226586792	5.30293420251877	5.30293420251877	5.23349792346252	5.23349792346252	5.1528918030492	5.1528918030492	5.06526679020104	5.06526679020104	4.97320329710366	4.97320329710366	4.87792262639077	4.87792262639077	4.7793049647238	4.7793049647238	4.67582149966109	4.67582149966109	4.56455779727666	4.56455779727666	4.43986910721715	4.43986910721715	4.31243759850595	4.31243759850595
B=0.5	4.50407079559624	4.07444168898045	4.05341756440891	4.01570902515101	4.1583621446598	4.44083577934325	4.71337963410335	4.92389775228221	5.07912044907585	5.19341984522062	5.30877258821956	5.30877258821956	5.3834562226947	5.3834562226947	5.38751018601627	5.38751018601627	5.34642572486938	5.34642572486938	5.28181812938914	5.28181812938914	5.20609616894874	5.20609616894874	5.12516462847587	5.12516462847587	5.04148748027379	5.04148748027379	4.95567783331224	4.95567783331224	4.86712981297732	4.86712981297732	4.77412753480197	4.77412753480197	4.67368923464255	4.67368923464255	4.56165150530671	4.56165150530671	4.432212226677	4.432212226677	4.30060242614274	4.30060242614274
B=0.5	4.9847408650064	3.96210459771563	3.85896041305202	4.14827854888489	4.35036094958116	4.50524727118106	4.65626900561505	4.80326299466202	4.94244799894547	5.06955275927099	5.22360757984921	5.22360757984921	5.34332695411515	5.34332695411515	5.37765384308781	5.37765384308781	5.35447702923994	5.35447702923994	5.29812561303327	5.29812561303327	5.22401475708606	5.22401475708606	5.14059598137298	5.14059598137298	5.05210943089319	5.05210943089319	4.96044114011867	4.96044114011867	4.8659592287187	4.8659592287187	4.76776965914356	4.76776965914356	4.66378950661092	4.66378950661092	4.55120482109812	4.55120482109812	4.42617724367033	4.42617724367033	4.29858313772408	4.29858313772408
B=0.5	4.97186610843959	3.96555604743804	4.1434840808885	4.07724341090161	4.21827872418678	4.39046961925099	4.57895987021802	4.77106159843656	4.93868985861648	5.07288767220321	5.22010602514617	5.22010602514617	5.3381305476524	5.3381305476524	5.38255667372476	5.38255667372476	5.36684475335672	5.36684475335672	5.30854054430673	5.30854054430673	5.22461713386852	5.22461713386852	5.1281352979118	5.1281352979118	5.02776591021069	5.02776591021069	4.92830389579323	4.92830389579323	4.83151135566764	4.83151135566764	4.73696549661528	4.73696549661528	4.6426822703594	4.6426822703594	4.54557439837685	4.54557439837685	4.44044645749527	4.44044645749527	4.33450343728176	4.33450343728176
B=0.5	5.18540950032324	4.23680231844876	3.92551543885973	4.18973050804248	4.36949839270983	4.46240125511978	4.55877239479688	4.68390850957481	4.82784604256298	4.96896741358705	5.13921594754574	5.13921594754574	5.26813132998168	5.26813132998168	5.30969979041178	5.30969979041178	5.29666562455623	5.29666562455623	5.25101585032042	5.25101585032042	5.1859922649926	5.1859922649926	5.10972992056602	5.10972992056602	5.02688831724058	5.02688831724058	4.93970454044995	4.93970454044995	4.84888077656448	4.84888077656448	4.75421598292248	4.75421598292248	4.65495481049961	4.65495481049961	4.550151489734	4.550151489734	4.4365960502567	4.4365960502567	4.31559004833138	4.31559004833138
B=0.5	4.62150443920294	4.28576876417392	3.86837572257531	3.93989452570972	4.19798267381719	4.42714871954083	4.61131766993824	4.78660577551547	4.9515863604665	5.08923956593381	5.22340231824988	5.22340231824988	5.29787331745401	5.29787331745401	5.30660505277721	5.30660505277721	5.2838484369098	5.2838484369098	5.24108432456552	5.24108432456552	5.18314747131135	5.18314747131135	5.11398895562165	5.11398895562165	5.03703315103704	5.03703315103704	4.95466919615804	4.95466919615804	4.86803185961957	4.86803185961957	4.77699756078959	4.77699756078959	4.68032722824061	4.68032722824061	4.57627502764547	4.57627502764547	4.46309135936081	4.46309135936081	4.35778287052612	4.35778287052612
B=0.5	4.5438845936829	4.13487232644304	4.0301358121703	4.09108625997903	4.26812730389026	4.44151643308912	4.60035655907032	4.76314796392196	4.92678128397686	5.07799897000107	5.2561787367993	5.2561787367993	5.38717112728293	5.38717112728293	5.42057370038558	5.42057370038558	5.39015490342756	5.39015490342756	5.32103799319454	5.32103799319454	5.23090712654059	5.23090712654059	5.13209814031938	5.13209814031938	5.03198896089139	5.03198896089139	4.9338521159473	4.9338521159473	4.83827871564058	4.83827871564058	4.74436934966373	4.74436934966373	4.65043983589879	4.65043983589879	4.55438801374091	4.55438801374091	4.45069933583871	4.45069933583871	4.33602596007175	4.33602596007175
B=0.5	5.7288725470543	4.01860955823788	4.02619582072369	3.94340478907836	4.11423181962457	4.38873618281377	4.62992429321294	4.81689322534823	4.95885513079363	5.06541570833117	5.17674264616567	5.17674264616567	5.26509820715786	5.26509820715786	5.30289276522307	5.30289276522307	5.30055687248402	5.30055687248402	5.26817964599023	5.26817964599023	5.21462922932394	5.21462922932394	5.14684499590178	5.14684499590178	5.06957824633552	5.06957824633552	4.9854332621588	4.9854332621588	4.89538999254513	4.89538999254513	4.79931772787819	4.79931772787819	4.69619829740448	4.69619829740448	4.58471357176915	4.58471357176915	4.46432935923128	4.46432935923128	4.35491930687061	4.35491930687061
B=0.5	5.90247893044435	4.05175579628176	3.7991679625516	3.90565991319447	4.26663819976403	4.59154378952425	4.82501034959267	4.98527370312856	5.0993598160174	5.18356148890068	5.26555422870633	5.26555422870633	5.30919057995164	5.30919057995164	5.29997377402914	5.29997377402914	5.26226284216222	5.26226284216222	5.21041576273233	5.21041576273233	5.1501231901085	5.1501231901085	5.08335658246638	5.08335658246638	5.01104104330091	5.01104104330091	4.93381389150301	4.93381389150301	4.85215988026258	4.85215988026258	4.76637512593191	4.76637512593191	4.67651791876219	4.67651791876219	4.58264457709642	4.58264457709642	4.48390112294765	4.48390112294765	4.3922073234809	4.3922073234809
B=0.5	7.16487088707025	3.80356956035936	4.08194081610978	4.11386051853443	4.2115099174436	4.39549045164987	4.62041124055027	4.82746128374299	4.99321744462665	5.12005157206348	5.25104488024745	5.25104488024745	5.3432623317682	5.3432623317682	5.36898515632327	5.36898515632327	5.34904200829916	5.34904200829916	5.29675592385625	5.29675592385625	5.22270732934496	5.22270732934496	5.13604994821593	5.13604994821593	5.04367186115589	5.04367186115589	4.94973917859184	4.94973917859184	4.85599276874724	4.85599276874724	4.76230737564445	4.76230737564445	4.6671784189929	4.6671784189929	4.56825438546559	4.56825438546559	4.46084545914399	4.46084545914399	4.35169610934762	4.35169610934762
B=0.5	4.86642836110995	4.24111837308041	3.71310193767284	3.96237233882675	4.22788925610125	4.39639017457996	4.53258059825686	4.66499618940033	4.80117458784058	4.93619206679928	5.11696206866792	5.11696206866792	5.27977659118771	5.27977659118771	5.34831018318815	5.34831018318815	5.34096849443953	5.34096849443953	5.28697171823964	5.28697171823964	5.21108428135402	5.21108428135402	5.12792534730681	5.12792534730681	5.04364784993898	5.04364784993898	4.95957766438786	4.95957766438786	4.87481405734086	4.87481405734086	4.78731909884873	4.78731909884873	4.69380182991891	4.69380182991891	4.58857812824323	4.58857812824323	4.4592170682209	4.4592170682209	4.31785718087986	4.31785718087986
B=0.5	5.28433921592582	4.0972073350456	3.98485618789985	3.97960453043954	4.25686472089684	4.56052519668322	4.75381974764113	4.87456102720707	4.97438081827342	5.07222812589113	5.20816554543944	5.20816554543944	5.32919308180644	5.32919308180644	5.37430436577501	5.37430436577501	5.36037905963032	5.36037905963032	5.30776134257234	5.30776134257234	5.23178937493176	5.23178937493176	5.14286207488454	5.14286207488454	5.04751389826207	5.04751389826207	4.94953227224414	4.94953227224414	4.85080475879666	4.85080475879666	4.75190836158647	4.75190836158647	4.65260508934523	4.65260508934523	4.55272177878205	4.55272177878205	4.45211765705349	4.45211765705349	4.36028198193735	4.36028198193735
B=0.5	5.45203771499016	3.77617644994845	4.05898078158659	3.98749916753079	4.07001685812033	4.28151699533166	4.51909519755021	4.73236019015697	4.90194842555229	5.02777053990735	5.16009164240411	5.16009164240411	5.2801551568946	5.2801551568946	5.34873410376248	5.34873410376248	5.35922300548	5.35922300548	5.32082430362825	5.32082430362825	5.25263092444213	5.25263092444213	5.17020912551745	5.17020912551745	5.08225167901702	5.08225167901702	4.99229701892704	4.99229701892704	4.90090577599453	4.90090577599453	4.80702506415075	4.80702506415075	4.70865057777805	4.70865057777805	4.60307830191227	4.60307830191227	4.48572459684287	4.48572459684287	4.37594233043101	4.37594233043101
B=0.5	4.59206550540038	3.96912311419287	3.825770056635	3.96884511654476	4.19628006550252	4.42857943511155	4.63242745175033	4.78613574255268	4.89938307989527	4.98994928284185	5.10279091209312	5.10279091209312	5.20968316248371	5.20968316248371	5.26339038713125	5.26339038713125	5.27040396588225	5.27040396588225	5.24446814380452	5.24446814380452	5.19653434877348	5.19653434877348	5.13322398536182	5.13322398536182	5.05856435190476	5.05856435190476	4.97525580291055	4.97525580291055	4.88511558306467	4.88511558306467	4.78906713266492	4.78906713266492	4.6870650882946	4.6870650882946	4.5781206138179	4.5781206138179	4.45907643640514	4.45907643640514	4.34624977662901	4.34624977662901
B=0.5	5.92943206332108	3.94940083156978	3.84569245288871	4.11323581181985	4.23444319919329	4.36023967280993	4.52635612834265	4.7282768535675	4.94160909255677	5.13846857604588	5.35645109846566	5.35645109846566	5.48511370931251	5.48511370931251	5.48304507692522	5.48304507692522	5.42109158798635	5.42109158798635	5.33871986447662	5.33871986447662	5.2510681055863	5.2510681055863	5.16237842282493	5.16237842282493	5.07325766175625	5.07325766175625	4.98339281237857	4.98339281237857	4.89211451554898	4.89211451554898	4.79832640824801	4.79832640824801	4.70045402401001	4.70045402401001	4.59700824133397	4.59700824133397	4.48867489904556	4.48867489904556	4.40164455252915	4.40164455252915
B=0.5	5.45561255647405	4.03383596622503	3.99316186478335	4.03089524153731	4.21690075274792	4.4651841203402	4.68930668765664	4.87743518750783	5.03823492907647	5.17218664238032	5.31495727662445	5.31495727662445	5.40523464686077	5.40523464686077	5.41215439089943	5.41215439089943	5.37009369312618	5.37009369312618	5.30192121316225	5.30192121316225	5.22004294875309	5.22004294875309	5.13093263900768	5.13093263900768	5.03841637256967	5.03841637256967	4.94504240398759	4.94504240398759	4.85224563340721	4.85224563340721	4.76022393463526	4.76022393463526	4.66792933110492	4.66792933110492	4.57334237190419	4.57334237190419	4.47219293796469	4.47219293796469	4.37042986395035	4.37042986395035
B=0.5	6.34579457031462	3.94954290521427	3.90403168907167	3.99051510987763	4.19812314624242	4.46560896057626	4.70200380862732	4.88777131543637	5.03271651851133	5.14089924707393	5.23582760509978	5.23582760509978	5.28112064749364	5.28112064749364	5.28427653239541	5.28427653239541	5.26900184161616	5.26900184161616	5.23752212818711	5.23752212818711	5.19026862147763	5.19026862147763	5.12948929014223	5.12948929014223	5.05791502162551	5.05791502162551	4.97794710730061	4.97794710730061	4.89135211645559	4.89135211645559	4.79897177290688	4.79897177290688	4.70048888789256	4.70048888789256	4.59454264676805	4.59454264676805	4.47858403058754	4.47858403058754	4.3716774965385	4.3716774965385
B=0.5	6.74493745464064	3.83841864685584	3.9773221770485	4.00878832716945	4.19446346183579	4.36135602200048	4.49931422718775	4.63173357484875	4.76801079053331	4.90429029695275	5.08265206237223	5.08265206237223	5.2315006435963	5.2315006435963	5.29477794429462	5.29477794429462	5.3063280007167	5.3063280007167	5.28445833956488	5.28445833956488	5.23648590485992	5.23648590485992	5.16810464211477	5.16810464211477	5.08548231378963	5.08548231378963	4.99414625233463	4.99414625233463	4.89787857716563	4.89787857716563	4.79842810049457	4.79842810049457	4.69579554158371	4.69579554158371	4.58927336698581	4.58927336698581	4.47909416896102	4.47909416896102	4.38646207922959	4.38646207922959
B=0.5	5.1095300769164	3.79875312931928	4.07604008948795	4.12441789567211	4.26118179900853	4.43136419845369	4.60036521104422	4.76585681118378	4.91871841751969	5.04853740880275	5.19147000874942	5.19147000874942	5.30346669633475	5.30346669633475	5.35538910563726	5.35538910563726	5.36159311705178	5.36159311705178	5.32909346421259	5.32909346421259	5.2669311958814	5.2669311958814	5.18496712158175	5.18496712158175	5.09152570457428	5.09152570457428	4.99237595809193	4.99237595809193	4.8907640970846	4.8907640970846	4.78792231531732	4.78792231531732	4.68390379032487	4.68390379032487	4.57901340725246	4.57901340725246	4.47544161580501	4.47544161580501	4.38828996525423	4.38828996525423
B=0.5	5.01806026918557	3.89280954011277	4.18669595410723	4.08685266528845	4.14279419126881	4.34061630330275	4.5756779186489	4.79627513357021	4.97781503390049	5.11414143575704	5.24604561343585	5.24604561343585	5.33842628947373	5.33842628947373	5.37471327814654	5.37471327814654	5.37024391913723	5.37024391913723	5.33066452049674	5.33066452049674	5.26332667343097	5.26332667343097	5.17721590809898	5.17721590809898	5.08032059078441	5.08032059078441	4.97819175553828	4.97819175553828	4.87382474322772	4.87382474322772	4.76814254681572	4.76814254681572	4.6607980763879	4.6607980763879	4.55181174217353	4.55181174217353	4.44379401984249	4.44379401984249	4.35437880645849	4.35437880645849
B=0.5	3.8197156678147	4.20595832787171	4.18220663611651	4.17505290891972	4.09709191191009	4.08088266591959	4.1581058130644	4.30426885096765	4.47603254133452	4.63457941086127	4.81799286812143	4.81799286812143	4.99353609713772	4.99353609713772	5.14213401107653	5.14213401107653	5.26677463911673	5.26677463911673	5.35162535012595	5.35162535012595	5.38998430544321	5.38998430544321	5.38424190054669	5.38424190054669	5.34055921812968	5.34055921812968	5.26590457034454	5.26590457034454	5.16692782788819	5.16692782788819	5.04938447621018	5.04938447621018	4.91676620994118	4.91676620994118	4.7675102266204	4.7675102266204	4.58838029403677	4.58838029403677	4.41270164234726	4.41270164234726
B=0.5	4.33480375978797	3.87304998713694	3.98868653007478	4.12231773227168	4.3076444725584	4.50376245483326	4.69985632601247	4.87518125381677	5.0146903115924	5.11782850534398	5.21994925216789	5.21994925216789	5.29686774900869	5.29686774900869	5.32934602769539	5.32934602769539	5.32336582421296	5.32336582421296	5.28308101038497	5.28308101038497	5.21727840870738	5.21727840870738	5.1358762188389	5.1358762188389	5.04638767455332	5.04638767455332	4.95308654585403	4.95308654585403	4.85757455275974	4.85757455275974	4.75947633591027	4.75947633591027	4.65706633685244	4.65706633685244	4.54849756006443	4.54849756006443	4.43296774913173	4.43296774913173	4.32101980275451	4.32101980275451
B=0.5	5.31322300995636	3.90729514175119	3.91544874386773	4.09447665073109	4.26729872381821	4.47820181966589	4.68837962556573	4.86541015809804	5.00559705294405	5.11524285791221	5.23539613753522	5.23539613753522	5.33452689250036	5.33452689250036	5.38119646969296	5.38119646969296	5.38273748290863	5.38273748290863	5.34560444019867	5.34560444019867	5.27946860362663	5.27946860362663	5.19469288446714	5.19469288446714	5.09966155211482	5.09966155211482	4.99995440147328	4.99995440147328	4.89860954436538	4.89860954436538	4.7966311817357	4.7966311817357	4.69343505565719	4.69343505565719	4.58745545789191	4.58745545789191	4.47537672793967	4.47537672793967	4.36916802250742	4.36916802250742
B=0.5	6.09455358401884	3.92368549047474	4.15750933397646	4.11688390408853	4.22325524350028	4.42949792308041	4.64274951525521	4.82529925933603	4.96852185222458	5.07555529992663	5.18532298482655	5.18532298482655	5.27375379597717	5.27375379597717	5.31564394383786	5.31564394383786	5.31339277403528	5.31339277403528	5.27247907558606	5.27247907558606	5.20478061247437	5.20478061247437	5.12197396220624	5.12197396220624	5.03206961058017	5.03206961058017	4.93942774555499	4.93942774555499	4.84571604627419	4.84571604627419	4.75072641219376	4.75072641219376	4.65290476234025	4.65290476234025	4.5499704044653	4.5499704044653	4.4373770782036	4.4373770782036	4.31701829105199	4.31701829105199
B=0.5	4.67369384419083	3.99849127885781	4.01501388207341	4.15467246497793	4.26156035380204	4.41995362045201	4.60047770239285	4.76509819701131	4.90484372992435	5.02188456361019	5.15815894255042	5.15815894255042	5.27527777401929	5.27527777401929	5.33264512467965	5.33264512467965	5.33840972260748	5.33840972260748	5.30244375132955	5.30244375132955	5.23715270176993	5.23715270176993	5.15393053779707	5.15393053779707	5.06099396726506	5.06099396726506	4.96310474188307	4.96310474188307	4.86214604134224	4.86214604134224	4.75775246587174	4.75775246587174	4.64781458660174	4.64781458660174	4.52948293323963	4.52948293323963	4.39900805672737	4.39900805672737	4.25809632815545	4.25809632815545
B=0.5	4.25473583170642	4.01078274342839	3.95004681974461	4.15619591177848	4.30618954093632	4.45583890251608	4.64681782576668	4.8516966426537	5.029717063692	5.16844534742854	5.31464123616867	5.31464123616867	5.4200107336518	5.4200107336518	5.44204489979022	5.44204489979022	5.40857363161822	5.40857363161822	5.34485916312401	5.34485916312401	5.26455680362159	5.26455680362159	5.17421698562243	5.17421698562243	5.07778333286512	5.07778333286512	4.97787693830583	4.97787693830583	4.87588394440639	4.87588394440639	4.77197840237129	4.77197840237129	4.66533267272222	4.66533267272222	4.55494484904085	4.55494484904085	4.43991993109052	4.43991993109052	4.3312950034295	4.3312950034295
B=0.5	4.06986507892443	3.89370113769409	4.00620567933751	4.31555187639393	4.31287252310723	4.29963164958288	4.37702222851179	4.50792440877279	4.65980433696187	4.81660202275115	5.02871139172898	5.02871139172898	5.21983576222554	5.21983576222554	5.31458522462283	5.31458522462283	5.34271701505068	5.34271701505068	5.32674172499263	5.32674172499263	5.27927648042867	5.27927648042867	5.20928743872666	5.20928743872666	5.12438608674713	5.12438608674713	5.03027781302595	5.03027781302595	4.93027456816393	4.93027456816393	4.82549027757347	4.82549027757347	4.71522253303844	4.71522253303844	4.59701682685882	4.59701682685882	4.46475019798185	4.46475019798185	4.33624019919754	4.33624019919754
B=0.5	4.29063250336532	4.00061170006826	4.06106019307362	4.01124823955595	4.05788648826584	4.21640010443634	4.4121291497807	4.59978590955301	4.76215100585353	4.89895957275989	5.06629131889934	5.06629131889934	5.22158282567709	5.22158282567709	5.30228039060469	5.30228039060469	5.31953077348472	5.31953077348472	5.29260016886675	5.29260016886675	5.23771540524578	5.23771540524578	5.16599916884895	5.16599916884895	5.0848799341951	5.0848799341951	4.99894919389322	4.99894919389322	4.91041366468682	4.91041366468682	4.81938961470419	4.81938961470419	4.72389680913292	4.72389680913292	4.6193994249905	4.6193994249905	4.49612763914139	4.49612763914139	4.36998678422941	4.36998678422941
B=0.5	4.55420904355995	3.81999964088204	3.88118820250077	4.16041040794943	4.26566030234188	4.3447006562275	4.45438984925872	4.57851535598676	4.70231388324406	4.82028021072923	4.98259829304638	4.98259829304638	5.15571236463199	5.15571236463199	5.27473375799256	5.27473375799256	5.33409551913068	5.33409551913068	5.3384617920296	5.3384617920296	5.30058290256106	5.30058290256106	5.23424951061535	5.23424951061535	5.14995754125342	5.14995754125342	5.05441202491751	5.05441202491751	4.95158830287981	4.95158830287981	4.84357655180256	4.84357655180256	4.73090929714687	4.73090929714687	4.61305804821908	4.61305804821908	4.48956223623964	4.48956223623964	4.38319639477461	4.38319639477461
B=0.5	4.45341107181839	3.90491001485164	4.24720275185384	4.25047624708623	4.16726441918937	4.25645300042757	4.47174874238994	4.71221506012945	4.92198658435068	5.08228448344051	5.23520202359008	5.23520202359008	5.33462541825383	5.33462541825383	5.36279305421715	5.36279305421715	5.34564294084258	5.34564294084258	5.29751561093094	5.29751561093094	5.22882974504987	5.22882974504987	5.14686174418804	5.14686174418804	5.05630149274553	5.05630149274553	4.96019737100575	4.96019737100575	4.86061213288503	4.86061213288503	4.7588583689014	4.7588583689014	4.65568732151113	4.65568732151113	4.55179626868217	4.55179626868217	4.44472715231291	4.44472715231291	4.32895913248189	4.32895913248189
B=0.5	5.80341901232214	3.70141871546872	3.97965218566291	4.020034147623	4.07608536413684	4.19902015685904	4.36660477466369	4.54633008493477	4.72833841912566	4.90004757836446	5.10370669954944	5.10370669954944	5.26514818615357	5.26514818615357	5.34196235556849	5.34196235556849	5.36339426836	5.36339426836	5.34275765101536	5.34275765101536	5.29202977603995	5.29202977603995	5.22242819530859	5.22242819530859	5.14157560130946	5.14157560130946	5.05314629643916	5.05314629643916	4.9583142649597	4.9583142649597	4.85712425872916	4.85712425872916	4.7491331239494	4.7491331239494	4.63380125263027	4.63380125263027	4.51181957866074	4.51181957866074	4.41431090292684	4.41431090292684
B=0.5	4.73137523166413	4.09349526087951	3.84779959385997	3.9296249930396	4.15594396473484	4.35364529397924	4.52313577889541	4.6894250994818	4.8456673387577	4.9780647689977	5.12621744300591	5.12621744300591	5.25178483043688	5.25178483043688	5.3171985607494	5.3171985607494	5.33244198857261	5.33244198857261	5.30879248346794	5.30879248346794	5.25810419652183	5.25810419652183	5.18903531162637	5.18903531162637	5.1070362865894	5.1070362865894	5.01555820383337	5.01555820383337	4.91687289186312	4.91687289186312	4.81236085136244	4.81236085136244	4.70265921794323	4.70265921794323	4.58862444288299	4.58862444288299	4.47429453099396	4.47429453099396	4.38494733015122	4.38494733015122
B=0.2	5.27378846522119	5.18792262914349	6.10642269973539	6.31962142194009	6.17471185269188	6.02296838825112	5.98819069670399	6.0017908089146	6.00031497769259	5.96555805334768	5.86267675248977	5.86267675248977	5.69527526195435	5.69527526195435	5.52693658228779	5.52693658228779	5.3745177751424	5.3745177751424	5.24182643017013	5.24182643017013	5.12799386169468	5.12799386169468	5.03096286250246	5.03096286250246	4.9490724038203	4.9490724038203	4.88177000562723	4.88177000562723	4.82967666611085	4.82967666611085	4.79380917050493	4.79380917050493	4.77422565185607	4.77422565185607	4.76972227547913	4.76972227547913	4.78361436598114	4.78361436598114	4.82516712098088	4.82516712098088
B=0.2	5.07871549789776	5.44263718591035	5.84443852199979	6.0895690432862	5.92313118403974	5.8573618557306	5.86054597484058	5.87523420131005	5.88104865262626	5.86635492599308	5.79801601881977	5.79801601881977	5.66044372451036	5.66044372451036	5.50511176208699	5.50511176208699	5.35763194539537	5.35763194539537	5.22727866217934	5.22727866217934	5.11562242779262	5.11562242779262	5.02157066844941	5.02157066844941	4.94373181843013	4.94373181843013	4.8813707584838	4.8813707584838	4.83455311962477	4.83455311962477	4.80376161937658	4.80376161937658	4.78938990771778	4.78938990771778	4.79144242621456	4.79144242621456	4.80705848421892	4.80705848421892	4.80714900982028	4.80714900982028
B=0.2	5.57268839029426	5.37352361605705	6.95709977403313	6.32140423785239	6.07749511791015	6.08218738953393	6.08438386296587	6.05151245739463	5.98951665204394	5.90917695575584	5.77313083837623	5.77313083837623	5.59805262704935	5.59805262704935	5.4405961553679	5.4405961553679	5.30512728788379	5.30512728788379	5.19032415236922	5.19032415236922	5.09323545619289	5.09323545619289	5.01112123657698	5.01112123657698	4.9421979626572	4.9421979626572	4.88580783483541	4.88580783483541	4.84214825492906	4.84214825492906	4.81156230728559	4.81156230728559	4.79356543498793	4.79356543498793	4.78587638008342	4.78587638008342	4.78260226521645	4.78260226521645	4.76237270339411	4.76237270339411
B=0.2	5.95084984114461	5.44967073107973	6.42779370283449	5.683292818562	5.7746235112333	5.92265117501807	5.9677611107539	5.95217044695904	5.90657393689126	5.84464042623401	5.73639884204447	5.73639884204447	5.59099729659823	5.59099729659823	5.45210843221822	5.45210843221822	5.32464562300031	5.32464562300031	5.20996830702464	5.20996830702464	5.1079722169853	5.1079722169853	5.01821535879376	5.01821535879376	4.94065719307876	4.94065719307876	4.87608550516959	4.87608550516959	4.82609802721922	4.82609802721922	4.79249691008185	4.79249691008185	4.77631784296437	4.77631784296437	4.77721916961888	4.77721916961888	4.79366331785861	4.79366331785861	4.80359442652453	4.80359442652453
B=0.2	4.76461739447463	5.29747037988716	5.80485202288499	6.02933588850166	6.22287235655314	6.2626324020897	6.22325342807385	6.16766515930143	6.10311431564553	6.0250751641779	5.88639837141386	5.88639837141386	5.70104600004245	5.70104600004245	5.53174869769108	5.53174869769108	5.38431554856667	5.38431554856667	5.25686079790798	5.25686079790798	5.14606615312359	5.14606615312359	5.04918501754374	5.04918501754374	4.96475943125068	4.96475943125068	4.89294783005896	4.89294783005896	4.83556311933679	4.83556311933679	4.79542424737546	4.79542424737546	4.77453757891958	4.77453757891958	4.7710968490138	4.7710968490138	4.77454662362563	4.77454662362563	4.76551561883074	4.76551561883074
B=0.2	5.19227560130035	5.38912168002389	6.10645044512885	5.8275182094809	5.77505213441284	5.88844346230791	5.97784908023147	6.00239412080014	5.980966836069	5.93062146760015	5.82019838903451	5.82019838903451	5.6534182009128	5.6534182009128	5.48807321174426	5.48807321174426	5.33921038792032	5.33921038792032	5.21072255380471	5.21072255380471	5.10186057861154	5.10186057861154	5.01086734198519	5.01086734198519	4.93658031623942	4.93658031623942	4.87884493089212	4.87884493089212	4.83798403479411	4.83798403479411	4.81354234459306	4.81354234459306	4.80328784328002	4.80328784328002	4.80387772500478	4.80387772500478	4.81478092400221	4.81478092400221	4.83709074409429	4.83709074409429
B=0.2	5.29714098153588	5.53608462527754	6.35964032168427	6.1298332069646	5.84838655956548	5.81391849917868	5.90611537259088	5.98762999850837	6.01159936205813	5.98121943047055	5.87265543356759	5.87265543356759	5.69785908965284	5.69785908965284	5.52598781483015	5.52598781483015	5.37263670411341	5.37263670411341	5.2401584722519	5.2401584722519	5.12674335522708	5.12674335522708	5.02999036763083	5.02999036763083	4.94837483639694	4.94837483639694	4.88184113161968	4.88184113161968	4.83180241283054	4.83180241283054	4.80044776025242	4.80044776025242	4.78966609416615	4.78966609416615	4.80057670225143	4.80057670225143	4.83200737513995	4.83200737513995	4.85333873002089	4.85333873002089
B=0.2	4.82016968332092	5.99824249681025	5.61419940969501	5.6083125912116	5.87844261780634	6.03531500730975	6.1103160064663	6.11600800239983	6.06708632914766	5.98814632132051	5.84872977000344	5.84872977000344	5.66797279952309	5.66797279952309	5.50302194600392	5.50302194600392	5.35773832978644	5.35773832978644	5.23122689632545	5.23122689632545	5.12138917176745	5.12138917176745	5.02642306867983	5.02642306867983	4.94547503879577	4.94547503879577	4.87899774329298	4.87899774329298	4.82870805812079	4.82870805812079	4.79682971698109	4.79682971698109	4.78469429769955	4.78469429769955	4.79170715143822	4.79170715143822	4.81346036917023	4.81346036917023	4.81499715263045	4.81499715263045
B=0.2	5.3003161682035	5.36505442804464	6.75527520516007	6.1352220166602	5.89712741903907	5.96851478350622	6.03386061480505	6.04195002530208	6.00499037657738	5.93901524243794	5.81273527813319	5.81273527813319	5.63989056236995	5.63989056236995	5.47703114796292	5.47703114796292	5.33206398812931	5.33206398812931	5.20637023621494	5.20637023621494	5.09854031632722	5.09854031632722	5.00656266723353	5.00656266723353	4.92909902281769	4.92909902281769	4.86608763126153	4.86608763126153	4.81869818934728	4.81869818934728	4.78872323698316	4.78872323698316	4.77797778438565	4.77797778438565	4.78908917798532	4.78908917798532	4.82935551124291	4.82935551124291	4.88586877245473	4.88586877245473
B=0.2	5.66498865917446	5.33109249769814	5.5068243670803	5.91697063191808	6.09593801047493	6.11363901853155	6.11755657966436	6.11349094460311	6.08232516436721	6.02270061038906	5.89301656721144	5.89301656721144	5.70208581741492	5.70208581741492	5.52130366832297	5.52130366832297	5.36513999389037	5.36513999389037	5.23413408350984	5.23413408350984	5.12466377049984	5.12466377049984	5.03285936582936	5.03285936582936	4.95592496375851	4.95592496375851	4.89250342272806	4.89250342272806	4.84256816598081	4.84256816598081	4.80682181412626	4.80682181412626	4.7854607945402	4.7854607945402	4.77656311983435	4.77656311983435	4.77344262422781	4.77344262422781	4.74564228564301	4.74564228564301
B=0.2	4.97880656481184	5.51508475306973	5.93499200325739	6.0783434320524	6.01454770255578	5.96716374350799	5.98320893095546	6.00235591164979	5.98764055111125	5.94204781993142	5.83635568137681	5.83635568137681	5.67395000709817	5.67395000709817	5.5115903110968	5.5115903110968	5.36475759494284	5.36475759494284	5.23736269245748	5.23736269245748	5.12835410444019	5.12835410444019	5.03539863295623	5.03539863295623	4.95658957887903	4.95658957887903	4.89115602152335	4.89115602152335	4.83947369685102	4.83947369685102	4.80211529678798	4.80211529678798	4.77791592654145	4.77791592654145	4.76211333480222	4.76211333480222	4.7486483624631	4.7486483624631	4.75511393300334	4.75511393300334
B=0.2	4.85907734399865	5.42557225767466	5.67928835632867	5.93789205018154	6.02215640886475	6.08999760429785	6.13652546076321	6.16128153195518	6.13970242962524	6.07415825823	5.92627706851262	5.92627706851262	5.71508391726569	5.71508391726569	5.52102609359766	5.52102609359766	5.35668553011027	5.35668553011027	5.22089976800782	5.22089976800782	5.10899807481916	5.10899807481916	5.01647068456649	5.01647068456649	4.9401205367984	4.9401205367984	4.87835727683023	4.87835727683023	4.83110052349873	4.83110052349873	4.79935398021811	4.79935398021811	4.78452172470482	4.78452172470482	4.78820423666039	4.78820423666039	4.81099422151111	4.81099422151111	4.82273339477407	4.82273339477407
B=0.2	5.10711686689121	5.60906489289662	6.80716851011213	6.11940932656241	5.69926325209356	5.72636338577183	5.83728328855931	5.93341413493307	5.97149788208137	5.95348630148047	5.8603475611547	5.8603475611547	5.69820089878546	5.69820089878546	5.53108063453928	5.53108063453928	5.37750362195111	5.37750362195111	5.24274255755247	5.24274255755247	5.12694400888649	5.12694400888649	5.02848874023688	5.02848874023688	4.94573942611895	4.94573942611895	4.87788000486633	4.87788000486633	4.82499873914816	4.82499873914816	4.78750809643348	4.78750809643348	4.76521579347394	4.76521579347394	4.75638968022558	4.75638968022558	4.75519734215909	4.75519734215909	4.75399471211976	4.75399471211976
B=0.2	4.74922514356192	5.22543376836416	5.96125568651522	6.11708147445516	5.95748256799463	5.90289025746454	5.95868727186767	6.03882697553043	6.06971590233624	6.0411101599408	5.92288020405415	5.92288020405415	5.72866788506294	5.72866788506294	5.54240571050386	5.54240571050386	5.38211937440997	5.38211937440997	5.24740230573747	5.24740230573747	5.13364471539383	5.13364471539383	5.03643055494033	5.03643055494033	4.9527777185393	4.9527777185393	4.88147074246826	4.88147074246826	4.82299190039321	4.82299190039321	4.77890801603245	4.77890801603245	4.75081938175987	4.75081938175987	4.74081361260606	4.74081361260606	4.76229921036664	4.76229921036664	4.84790208349722	4.84790208349722
B=0.2	4.90357319116716	5.38230261992497	5.53581235786472	6.20772915924661	6.16984295346562	6.12509366260362	6.12862849771512	6.11821319359228	6.0746466473268	6.004630288714	5.8704148279226	5.8704148279226	5.68613805022693	5.68613805022693	5.5149852314713	5.5149852314713	5.36524571615669	5.36524571615669	5.23637175300246	5.23637175300246	5.12535006344327	5.12535006344327	5.02926039043759	5.02926039043759	4.94630418281471	4.94630418281471	4.87618183038617	4.87618183038617	4.82009075239046	4.82009075239046	4.78007574114554	4.78007574114554	4.75783514002645	4.75783514002645	4.75423632823734	4.75423632823734	4.77428440359694	4.77428440359694	4.83594991729024	4.83594991729024
B=0.2	4.77390298182481	5.58832979761419	5.82514171436732	5.73052499983386	5.68384611474663	5.7921987319025	5.95736641489134	6.07075354898532	6.09899282713437	6.06071792693791	5.93960627223555	5.93960627223555	5.75661279485808	5.75661279485808	5.58111893146564	5.58111893146564	5.42313194086806	5.42313194086806	5.28384634967305	5.28384634967305	5.16242418678758	5.16242418678758	5.05719729510727	5.05719729510727	4.96654809670882	4.96654809670882	4.88975129421164	4.88975129421164	4.82748682642045	4.82748682642045	4.78158923450899	4.78158923450899	4.75379942183193	4.75379942183193	4.7445622531587	4.7445622531587	4.75296934061881	4.75296934061881	4.7732461215249	4.7732461215249
B=0.2	5.06481656044761	6.64829353644078	5.72261715909034	5.76544791864411	5.95775436950373	6.01685314447663	6.07408099102647	6.1036956710737	6.08376456970017	6.0214771145136	5.88252900795384	5.88252900795384	5.688221247169	5.688221247169	5.512169003516	5.512169003516	5.36154568768538	5.36154568768538	5.23355926672285	5.23355926672285	5.12438608674713	5.12438608674713	5.03101183598176	5.03101183598176	4.95153488967883	4.95153488967883	4.88524727610825	4.88524727610825	4.83252980277323	4.83252980277323	4.79435790701782	4.79435790701782	4.7712930226665	4.7712930226665	4.76150226469264	4.76150226469264	4.75254230418519	4.75254230418519	4.70618018503602	4.70618018503602
B=0.2	4.74425123857192	5.14725018106037	5.73078077083862	6.45500541578093	6.33875065399755	6.0816458988519	5.98788861112159	5.98615410745795	5.99025174405145	5.96340902722711	5.86174784085939	5.86174784085939	5.68602053112272	5.68602053112272	5.51169963899216	5.51169963899216	5.35986902202632	5.35986902202632	5.23223395215222	5.23223395215222	5.12496189959835	5.12496189959835	5.03372095801174	5.03372095801174	4.95529858515396	4.95529858515396	4.8880783096635	4.8880783096635	4.83202507426454	4.83202507426454	4.78822557149116	4.78822557149116	4.75800737658707	4.75800737658707	4.74268809082222	4.74268809082222	4.74893026216439	4.74893026216439	4.78936918410067	4.78936918410067
B=0.2	5.34904443361074	5.13920098750461	6.43994983026521	6.1586436584792	5.65774366607739	5.76543526557419	5.96638125789915	6.05675163755768	6.06888553058557	6.03171206075513	5.91592532686315	5.91592532686315	5.72827859586895	5.72827859586895	5.54275033307851	5.54275033307851	5.37862116397504	5.37862116397504	5.23938152510401	5.23938152510401	5.12310410387343	5.12310410387343	5.02663542802966	5.02663542802966	4.94728394000876	4.94728394000876	4.88332004561638	4.88332004561638	4.83381418999608	4.83381418999608	4.7980930838431	4.7980930838431	4.77538601647436	4.77538601647436	4.765960678022	4.765960678022	4.77609928694043	4.77609928694043	4.8123326590262	4.8123326590262
B=0.2	5.30409605489746	5.51746584156046	5.43230622790449	5.79752598710288	5.97340954147485	6.0674983317841	6.14513550492633	6.17266788915025	6.14042342465954	6.06392881991069	5.90538826376928	5.90538826376928	5.68844055571619	5.68844055571619	5.49428377240714	5.49428377240714	5.33244665730131	5.33244665730131	5.2000928247731	5.2000928247731	5.09171743097604	5.09171743097604	5.00252296499874	5.00252296499874	4.92935546906931	4.92935546906931	4.87076703386244	4.87076703386244	4.82662941415582	4.82662941415582	4.79734755936009	4.79734755936009	4.78281094971277	4.78281094971277	4.78152554711995	4.78152554711995	4.78862646109398	4.78862646109398	4.77068555675571	4.77068555675571
B=0.2	4.8008669617972	5.13790292414705	5.74227463901899	5.95248370862992	5.93885865051685	5.92316938936461	5.9893079134159	6.05829109275295	6.07492007567271	6.03614490942478	5.91076096419893	5.91076096419893	5.71490648603193	5.71490648603193	5.52985790183488	5.52985790183488	5.37084534336536	5.37084534336536	5.23742083282546	5.23742083282546	5.12578788810451	5.12578788810451	5.03232100641753	5.03232100641753	4.95452250247036	4.95452250247036	4.89117799327469	4.89117799327469	4.84201692728368	4.84201692728368	4.80683016499304	4.80683016499304	4.78412988828012	4.78412988828012	4.76988906566598	4.76988906566598	4.7546150483464	4.7546150483464	4.70232154220877	4.70232154220877
B=0.2	4.73640535111686	5.2479227282821	5.91577773589097	5.73706149254701	5.72932116385529	5.91047020344009	6.09491548823077	6.19023328733409	6.18556094392583	6.1144734063336	5.95615456801674	5.95615456801674	5.74504005809837	5.74504005809837	5.555619458666	5.555619458666	5.39184851968613	5.39184851968613	5.25270668754144	5.25270668754144	5.13598312100009	5.13598312100009	5.03920350485807	5.03920350485807	4.96040149354799	4.96040149354799	4.89843506556768	4.89843506556768	4.85269862907382	4.85269862907382	4.82227308709581	4.82227308709581	4.80497673573466	4.80497673573466	4.79709706702237	4.79709706702237	4.79484708295903	4.79484708295903	4.80822003565888	4.80822003565888
B=0.2	4.93260735683286	5.05803537859749	6.50181354807777	6.11205653875147	5.76807698192999	5.67955147531569	5.76869865480557	5.87523583056606	5.93382507879701	5.93838827110453	5.86688921037422	5.86688921037422	5.7142233489199	5.7142233489199	5.5490468890977	5.5490468890977	5.39750593119272	5.39750593119272	5.26526215977486	5.26526215977486	5.15145373798499	5.15145373798499	5.05387701963305	5.05387701963305	4.9707958625544	4.9707958625544	4.90164965179742	4.90164965179742	4.84724091540733	4.84724091540733	4.80933500367072	4.80933500367072	4.78967211471291	4.78967211471291	4.78987150885353	4.78987150885353	4.81976728547234	4.81976728547234	4.91036684910272	4.91036684910272
B=0.2	4.89314898053625	5.71490535971597	5.68021647007065	5.7355989691853	5.9877408136291	6.14898639317633	6.20701156575719	6.18102727397251	6.09617369410312	5.98566640770534	5.8157601294954	5.8157601294954	5.6196607507611	5.6196607507611	5.45452587930912	5.45452587930912	5.31420229921972	5.31420229921972	5.19415605562017	5.19415605562017	5.09120813449618	5.09120813449618	5.00317979068527	5.00317979068527	4.92898929532911	4.92898929532911	4.86869177147249	4.86869177147249	4.82317901579599	4.82317901579599	4.79335894075346	4.79335894075346	4.77923050920266	4.77923050920266	4.78002078049475	4.78002078049475	4.79537069868137	4.79537069868137	4.80943790668794	4.80943790668794
B=0.2	5.56343982937826	5.00949576290768	6.59798808601293	5.68690507648807	5.72880974277735	5.90096195467596	6.0243476534731	6.12264737412341	6.16185642377699	6.13790441566331	6.01846339084432	6.01846339084432	5.8100151754284	5.8100151754284	5.60097994217188	5.60097994217188	5.41708196396697	5.41708196396697	5.26218142231028	5.26218142231028	5.13315906685499	5.13315906685499	5.0257128812866	5.0257128812866	4.9364996368232	4.9364996368232	4.86381787954732	4.86381787954732	4.80751408906519	4.80751408906519	4.76809416788455	4.76809416788455	4.74524775339612	4.74524775339612	4.736510693307	4.736510693307	4.734317988851	4.734317988851	4.70850017045464	4.70850017045464
B=0.2	4.99741928779366	5.27307117195683	5.79796760442801	5.76286171718195	5.83021832783852	5.94224548699224	6.07367041773791	6.14146280243036	6.13088127021973	6.06987655616929	5.93495087423043	5.93495087423043	5.74270910396259	5.74270910396259	5.55928371823886	5.55928371823886	5.39723485292295	5.39723485292295	5.25895679124511	5.25895679124511	5.14230574221345	5.14230574221345	5.04414996064655	5.04414996064655	4.96205683969972	4.96205683969972	4.89494990006349	4.89494990006349	4.84315869160751	4.84315869160751	4.80791993789893	4.80791993789893	4.79060698036132	4.79060698036132	4.79272926747673	4.79272926747673	4.81860951462104	4.81860951462104	4.85854944267518	4.85854944267518
B=0.2	5.12349205289771	5.41818398251023	6.09927656829766	5.62511240888613	5.7077705189156	5.95409346343697	6.08751223866768	6.11142459654373	6.07526985050916	6.0065703831743	5.8691718997861	5.8691718997861	5.67712045936413	5.67712045936413	5.49986648328822	5.49986648328822	5.34804393046693	5.34804393046693	5.22091240746572	5.22091240746572	5.11455961891854	5.11455961891854	5.0250751641779	5.0250751641779	4.9496279783485	4.9496279783485	4.88671276068833	4.88671276068833	4.83593205749198	4.83593205749198	4.79725292706728	4.79725292706728	4.76988075659281	4.76988075659281	4.75186237078803	4.75186237078803	4.74115447823374	4.74115447823374	4.72673822938887	4.72673822938887
B=0.2	5.35828550760493	5.15860611275832	5.65827966719746	5.80559320441127	5.97160262189472	6.09300001627395	6.15734084435215	6.14770761085676	6.08640202443326	5.99950518628089	5.85106897247602	5.85106897247602	5.66214057349914	5.66214057349914	5.49336307574907	5.49336307574907	5.34726788850654	5.34726788850654	5.22193923705952	5.22193923705952	5.11474482183982	5.11474482183982	5.02348495626207	5.02348495626207	4.94681683883595	4.94681683883595	4.88433874040307	4.88433874040307	4.83620301003432	4.83620301003432	4.80228949642064	4.80228949642064	4.78152029496866	4.78152029496866	4.77220324734538	4.77220324734538	4.77094561218882	4.77094561218882	4.74414520699765	4.74414520699765
B=0.2	5.0891462372243	5.29944770672887	5.77999526541384	5.75651609777718	5.77332664466742	5.90419798151708	6.05212044836046	6.10299180681717	6.07395481748347	6.00654062244381	5.87661719289032	5.87661719289032	5.69890323669206	5.69890323669206	5.5315751239253	5.5315751239253	5.38329873267197	5.38329873267197	5.25510880693879	5.25510880693879	5.14510669122707	5.14510669122707	5.05102130390893	5.05102130390893	4.97142061452815	4.97142061452815	4.90613374085736	4.90613374085736	4.85598731352559	4.85598731352559	4.8216317790033	4.8216317790033	4.80163987406943	4.80163987406943	4.79111879384117	4.79111879384117	4.78074826349652	4.78074826349652	4.74601539686541	4.74601539686541
B=0.2	5.27357845279149	5.65627983045338	5.90120749757571	5.7453353291456	5.77391652914421	5.92072738076802	6.02443378780774	6.05553953665823	6.03874150014781	5.99209120453683	5.88664668660686	5.88664668660686	5.72594322836793	5.72594322836793	5.5642193182274	5.5642193182274	5.41555286614211	5.41555286614211	5.28414074910908	5.28414074910908	5.16963430927379	5.16963430927379	5.07027845094597	5.07027845094597	4.98449354826043	4.98449354826043	4.91158481169063	4.91158481169063	4.85182861503633	4.85182861503633	4.80585420161918	4.80585420161918	4.77336530107958	4.77336530107958	4.75181147998106	4.75181147998106	4.73258595593821	4.73258595593821	4.66573780288996	4.66573780288996
B=0.2	5.30645551066442	5.008003513757	6.41077669050945	5.98710585693255	5.87288790943832	6.11106409944089	6.21691506546926	6.18188467414617	6.10308402934878	6.01787808135347	5.88771765566978	5.88771765566978	5.71826062571495	5.71826062571495	5.55583805410633	5.55583805410633	5.40886580007504	5.40886580007504	5.28069150578661	5.28069150578661	5.17058043074597	5.17058043074597	5.07617592759654	5.07617592759654	4.99502230573954	4.99502230573954	4.92537003893518	4.92537003893518	4.86660401719008	4.86660401719008	4.8193459206923	4.8193459206923	4.78512569944351	4.78512569944351	4.76598918241282	4.76598918241282	4.76404630426202	4.76404630426202	4.75161533025781	4.75161533025781
B=0.2	5.47041566779701	5.66151013872053	5.7821930871321	5.81898436031905	5.93840711418957	5.96733692564668	5.94590906360525	5.94187873395238	5.94627060288698	5.93366848289951	5.86237137594288	5.86237137594288	5.71546831852198	5.71546831852198	5.55329977012114	5.55329977012114	5.40333419232816	5.40333419232816	5.272828945635	5.272828945635	5.16139802387867	5.16139802387867	5.06665319724697	5.06665319724697	4.98631399033489	4.98631399033489	4.91893907524967	4.91893907524967	4.86403614450786	4.86403614450786	4.82163105896476	4.82163105896476	4.79133094053378	4.79133094053378	4.771699114338	4.771699114338	4.76198151184915	4.76198151184915	4.75220834104838	4.75220834104838
B=0.2	4.91560069290666	5.74545071450517	5.45222529461218	5.60958998270127	5.97412091670663	6.17128211549143	6.1883764068012	6.11172781404714	6.01581147845374	5.92103867120509	5.7825608035834	5.7825608035834	5.61403866159296	5.61403866159296	5.46507955925099	5.46507955925099	5.3370250753462	5.3370250753462	5.22758110141875	5.22758110141875	5.13353543402826	5.13353543402826	5.0520555717429	5.0520555717429	4.98117576167574	4.98117576167574	4.9199420027728	4.9199420027728	4.86826507961009	4.86826507961009	4.82640731724379	4.82640731724379	4.79417469249012	4.79417469249012	4.77060168046166	4.77060168046166	4.75412659813498	4.75412659813498	4.7229864868888	4.7229864868888
B=0.2	5.15043625488025	5.27925376179932	6.82168218466746	6.28222967065966	5.85907106502716	5.85664867382912	5.96599255106624	6.03280549984704	6.03135013699098	5.97870834357954	5.852974832626	5.852974832626	5.67643595943535	5.67643595943535	5.51209485959562	5.51209485959562	5.36572934596136	5.36572934596136	5.2370777296957	5.2370777296957	5.12445115294854	5.12445115294854	5.0259352663929	5.0259352663929	4.94011864500413	4.94011864500413	4.86657287297628	4.86657287297628	4.80615079037526	4.80615079037526	4.76092335733397	4.76092335733397	4.7336542160085	4.7336542160085	4.72701841639905	4.72701841639905	4.74202939431431	4.74202939431431	4.75013053416173	4.75013053416173
B=0.2	5.02735522106721	5.29339315183549	5.92068305812815	6.35065296952788	6.33736964301412	6.33571303133478	6.27733112145733	6.1876298510351	6.08755075578842	5.98372734183484	5.82749923340585	5.82749923340585	5.63982612740853	5.63982612740853	5.47856115380457	5.47856115380457	5.34237295695067	5.34237295695067	5.22671284188444	5.22671284188444	5.12733394914785	5.12733394914785	5.0411435801544	5.0411435801544	4.96638125789915	4.96638125789915	4.90272359704404	4.90272359704404	4.85123081532172	4.85123081532172	4.8138315021477	4.8138315021477	4.79224112398944	4.79224112398944	4.78700982604881	4.78700982604881	4.79435520218227	4.79435520218227	4.76854251595161	4.76854251595161
B=0.2	4.98637185719699	5.38506589158517	6.19140589578346	5.90470944674124	5.90779534256479	5.96271696246101	6.01114908492831	6.05015397965679	6.04818060403857	5.99971780029174	5.86831558703217	5.86831558703217	5.67134217022389	5.67134217022389	5.49060591941457	5.49060591941457	5.33959703579018	5.33959703579018	5.21549147288799	5.21549147288799	5.1124319262457	5.1124319262457	5.0255078808909	5.0255078808909	4.95157082147269	4.95157082147269	4.8892537698981	4.8892537698981	4.83864996894299	4.83864996894299	4.80047793473584	4.80047793473584	4.77454533151323	4.77454533151323	4.75815977273049	4.75815977273049	4.74312537364029	4.74312537364029	4.68638109417529	4.68638109417529
B=0.2	4.76379475807376	5.26348398357815	5.94648747903726	5.95617419794438	5.84871214321823	5.855109137511	5.88636995381369	5.9081317663071	5.91094400467921	5.88960475576243	5.814472718499	5.814472718499	5.67598726150519	5.67598726150519	5.52392230480985	5.52392230480985	5.37918751425812	5.37918751425812	5.24921977406581	5.24921977406581	5.13524425225306	5.13524425225306	5.03635735512861	5.03635735512861	4.95152614996225	4.95152614996225	4.88055439583754	4.88055439583754	4.82435194738959	4.82435194738959	4.78434525544325	4.78434525544325	4.76092085291828	4.76092085291828	4.7514811413343	4.7514811413343	4.7515534388904	4.7515534388904	4.77897262604646	4.77897262604646
B=0.2	4.80983995211457	5.35894501728949	5.73863303199379	5.86752337755481	5.98428930376847	5.90057835570704	5.92997322190355	5.98951771188685	6.00253606994015	5.96825735859888	5.86627033135958	5.86627033135958	5.70535414094125	5.70535414094125	5.54310660420752	5.54310660420752	5.39380948689408	5.39380948689408	5.26175471426554	5.26175471426554	5.14676583092724	5.14676583092724	5.04712283664203	5.04712283664203	4.96113951282626	4.96113951282626	4.88796588768715	4.88796588768715	4.82797096168725	4.82797096168725	4.78284453292526	4.78284453292526	4.75549898449589	4.75549898449589	4.7499589507182	4.7499589507182	4.76811581042441	4.76811581042441	4.7684418520892	4.7684418520892
B=0.2	5.22023400826338	5.31695521433173	6.30028798633725	5.99183114348555	5.80402359213266	5.79902440045433	5.88480151468814	5.95470147541994	5.96623557762907	5.9263723662031	5.8119698460688	5.8119698460688	5.64201277414842	5.64201277414842	5.48434137074237	5.48434137074237	5.34803667131517	5.34803667131517	5.23165794135547	5.23165794135547	5.13198777603785	5.13198777603785	5.04615698389343	5.04615698389343	4.97228251918239	4.97228251918239	4.9096661020967	4.9096661020967	4.85866312648137	4.85866312648137	4.82004842261947	4.82004842261947	4.79374569157397	4.79374569157397	4.77732644030737	4.77732644030737	4.76525057272235	4.76525057272235	4.75388750720969	4.75388750720969
B=0.2	5.2382901148764	5.18731387221272	6.41761842266328	5.91026970078619	5.6931842831994	5.96206778378118	6.15611813474993	6.18826417410094	6.13951974784458	6.05651290376688	5.90540660130814	5.90540660130814	5.70398948641734	5.70398948641734	5.52026997208812	5.52026997208812	5.36268041916377	5.36268041916377	5.23046575061552	5.23046575061552	5.11999288661799	5.11999288661799	5.02765249805679	5.02765249805679	4.95086535436279	4.95086535436279	4.88826546450518	4.88826546450518	4.83938442791819	4.83938442791819	4.80390053511532	4.80390053511532	4.78062638570182	4.78062638570182	4.76652097383982	4.76652097383982	4.7535629732376	4.7535629732376	4.71219882972797	4.71219882972797
B=0.2	4.92911377820804	5.62762567714095	5.57190977205721	5.59189577292395	5.92049857982168	6.1353035527337	6.15914144595812	6.10091990579722	6.02679476571383	5.95085953684104	5.82772627083278	5.82772627083278	5.65890394147658	5.65890394147658	5.49768556537163	5.49768556537163	5.35578797240908	5.35578797240908	5.23504530256387	5.23504530256387	5.13308088244492	5.13308088244492	5.04684337680652	5.04684337680652	4.97398182072134	4.97398182072134	4.91319897943497	4.91319897943497	4.86416874441927	4.86416874441927	4.82706738699048	4.82706738699048	4.80175403811831	4.80175403811831	4.78690478991837	4.78690478991837	4.77783650096715	4.77783650096715	4.75450583944731	4.75450583944731
B=0.2	5.02741882354447	5.37957763418905	5.67787739825328	6.11200313918203	6.2104774561704	6.1456150027434	6.07757299498422	6.02184802596174	5.96648276062423	5.90427374840286	5.79462915231377	5.79462915231377	5.63969965421917	5.63969965421917	5.48820350660455	5.48820350660455	5.35112061024474	5.35112061024474	5.23174864478167	5.23174864478167	5.12944686821478	5.12944686821478	5.04226344936725	5.04226344936725	4.96837343329489	4.96837343329489	4.9066737650409	4.9066737650409	4.85679855571927	4.85679855571927	4.81855302967957	4.81855302967957	4.79078333026256	4.79078333026256	4.7701307374877	4.7701307374877	4.74974593964142	4.74974593964142	4.70968652749877	4.70968652749877
B=0.2	5.13454511739428	5.55261712437181	7.01482060959797	6.40612714570455	5.77452401221368	5.81800500682144	6.0052661334145	6.09846267361996	6.10266986973341	6.04798897285063	5.90673069487343	5.90673069487343	5.70106454639496	5.70106454639496	5.512169003516	5.512169003516	5.3517668800999	5.3517668800999	5.21849055589238	5.21849055589238	5.10808082089013	5.10808082089013	5.01654963100038	5.01654963100038	4.94130547172087	4.94130547172087	4.88144925636457	4.88144925636457	4.83755284491837	4.83755284491837	4.81090429586901	4.81090429586901	4.80257401204313	4.80257401204313	4.81367169935769	4.81367169935769	4.85170513089842	4.85170513089842	4.92574598378498	4.92574598378498
B=0.2	5.10231106737953	5.29535196034314	6.53073408962947	6.44123144818342	6.19665727728641	6.00083029564543	5.98681716384506	6.01083171953163	5.99779828866714	5.95103894627948	5.84281985400844	5.84281985400844	5.67792601141616	5.67792601141616	5.5148502029126	5.5148502029126	5.36861204344332	5.36861204344332	5.24201784158176	5.24201784158176	5.13316791880725	5.13316791880725	5.03935563450491	5.03935563450491	4.95864383659517	4.95864383659517	4.89046954197678	4.89046954197678	4.83571630963182	4.83571630963182	4.7961209819007	4.7961209819007	4.77288749177821	4.77288749177821	4.7647247549226	4.7647247549226	4.76220249490869	4.76220249490869	4.71054037410324	4.71054037410324
B=0.2	5.38093798981621	5.05963419955496	6.02291459055629	5.78941999214751	5.75131147315733	5.85535108148672	5.96695440615634	6.04201580167513	6.06527309925539	6.03712302129694	5.92356983779401	5.92356983779401	5.73261997758098	5.73261997758098	5.54753886067488	5.54753886067488	5.38827934661252	5.38827934661252	5.25482953357232	5.25482953357232	5.14254085281385	5.14254085281385	5.04696433301739	5.04696433301739	4.96514603346988	4.96514603346988	4.89591339585226	4.89591339585226	4.83986249318409	4.83986249318409	4.7989130016257	4.7989130016257	4.77502496925942	4.77502496925942	4.76763738006139	4.76763738006139	4.76526511759761	4.76526511759761	4.70949404524216	4.70949404524216
B=0.2	5.22490496810506	5.31231723481551	7.11874234014312	6.1492297421429	5.75585590998897	5.83033878891088	5.93781865386345	5.99530039577494	6.00266714110826	5.96604174794488	5.85500726574938	5.85500726574938	5.67965167888811	5.67965167888811	5.51106873757775	5.51106873757775	5.36417458177924	5.36417458177924	5.23912724494913	5.23912724494913	5.13238521877616	5.13238521877616	5.04045063714962	5.04045063714962	4.96108789004908	4.96108789004908	4.89366288880316	4.89366288880316	4.83907400493495	4.83907400493495	4.79914813448513	4.79914813448513	4.77534523804479	4.77534523804479	4.76649941062898	4.76649941062898	4.76185914063864	4.76185914063864	4.71806430646725	4.71806430646725
B=0.2	4.97691943973364	5.36187030797434	5.92795424302232	6.01483521439697	6.13125273002612	6.17783519093407	6.16549664198423	6.117593585716	6.05114098665342	5.97235586511043	5.83943018533106	5.83943018533106	5.66339219097548	5.66339219097548	5.49907090863148	5.49907090863148	5.35271485497463	5.35271485497463	5.22479564149699	5.22479564149699	5.11359670654295	5.11359670654295	5.01715009334796	5.01715009334796	4.9343129385535	4.9343129385535	4.86537591399371	4.86537591399371	4.81228614567212	4.81228614567212	4.77816601664706	4.77816601664706	4.76603162575028	4.76603162575028	4.77676697372793	4.77676697372793	4.80270358696842	4.80270358696842	4.7992212977055	4.7992212977055
B=0.2	5.19879358544381	5.34169281115211	6.33842865622049	6.31183388718668	6.25330354108355	6.22406749991815	6.13426548246612	6.03306318021647	5.94250315940714	5.86138393326438	5.746549315691	5.746549315691	5.6018689437833	5.6018689437833	5.46501303348089	5.46501303348089	5.34064246984829	5.34064246984829	5.23038823296493	5.23038823296493	5.13337156352217	5.13337156352217	5.04804233000349	5.04804233000349	4.97325127591279	4.97325127591279	4.9087613940915	4.9087613940915	4.8554506988813	4.8554506988813	4.81525109283388	4.81525109283388	4.79066597920114	4.79066597920114	4.78346398312138	4.78346398312138	4.78722130492855	4.78722130492855	4.74463280489563	4.74463280489563
B=0.2	5.54189496047608	5.33514421994957	6.83483954266347	6.77855837508091	6.39692602994707	6.14052845101537	6.04197394283055	6.01504872521593	5.99698454612804	5.96147620410398	5.86546670659952	5.86546670659952	5.70383025374435	5.70383025374435	5.53716418446006	5.53716418446006	5.3845391994485	5.3845391994485	5.25058836748136	5.25058836748136	5.13492416950119	5.13492416950119	5.03594082339107	5.03594082339107	4.95230856555942	4.95230856555942	4.88357408017588	4.88357408017588	4.830115521645	4.830115521645	4.79246795830587	4.79246795830587	4.77024586659199	4.77024586659199	4.76080128387501	4.76080128387501	4.75471440911076	4.75471440911076	4.71969827317192	4.71969827317192
B=0.2	5.46614535982037	5.2388618223122	6.05552349684935	5.85880664577687	5.87219894427741	5.9311372408854	6.01218519780796	6.08583541111819	6.10583907019162	6.06604981271997	5.93067051841002	5.93067051841002	5.71665240378801	5.71665240378801	5.51599216164418	5.51599216164418	5.34688642012455	5.34688642012455	5.20806035203322	5.20806035203322	5.0941623106852	5.0941623106852	5.0003323624235	5.0003323624235	4.92343327979764	4.92343327979764	4.86211521517323	4.86211521517323	4.81638285963183	4.81638285963183	4.78669878015903	4.78669878015903	4.77312761861585	4.77312761861585	4.77503402412176	4.77503402412176	4.78640986662124	4.78640986662124	4.75486997595825	4.75486997595825
B=0.2	4.99528643334244	5.19148350742205	6.13992864222884	5.83923518724416	5.80673901005455	5.95711649576965	6.05737816442585	6.07324223923006	6.03439501117847	5.96516507200255	5.83235116217461	5.83235116217461	5.65059958555279	5.65059958555279	5.48340513778387	5.48340513778387	5.33914400451192	5.33914400451192	5.21651269999768	5.21651269999768	5.11185562186758	5.11185562186758	5.02193594987969	5.02193594987969	4.94473159421128	4.94473159421128	4.87960541680046	4.87960541680046	4.82718478920333	4.82718478920333	4.78876996409735	4.78876996409735	4.76543083708681	4.76543083708681	4.75906218211848	4.75906218211848	4.7870005180241	4.7870005180241	4.88493144647088	4.88493144647088
B=0.2	4.72990255269001	5.93487890780436	6.74325219592084	5.91278754696972	5.69850230396012	5.91675186815175	6.11043359863698	6.17487585106622	6.1457820408368	6.06848492215481	5.91853477168657	5.91853477168657	5.72282701803749	5.72282701803749	5.54726314731344	5.54726314731344	5.39441485421558	5.39441485421558	5.2616119103463	5.2616119103463	5.14557401230233	5.14557401230233	5.04369347238621	5.04369347238621	4.95455770443676	4.95455770443676	4.87825800698809	4.87825800698809	4.81644119745243	4.81644119745243	4.77154702606305	4.77154702606305	4.74502677863824	4.74502677863824	4.73563854390788	4.73563854390788	4.73619829208369	4.73619829208369	4.70021332170088	4.70021332170088
B=0.2	5.23179678082402	5.27663464433642	6.28810634230818	6.69140037480014	6.39624414688213	6.21651269999768	6.16049052869164	6.11664665417389	6.06033351156977	5.98857441586583	5.85362309184235	5.85362309184235	5.6642117399296	5.6642117399296	5.48871504118692	5.48871504118692	5.33834109517893	5.33834109517893	5.21172731168783	5.21172731168783	5.10481925642246	5.10481925642246	5.01438157155941	5.01438157155941	4.93878037572437	4.93878037572437	4.87798656652133	4.87798656652133	4.83313344270909	4.83313344270909	4.80542807975883	4.80542807975883	4.79463388877384	4.79463388877384	4.79817289124425	4.79817289124425	4.81207830594783	4.81207830594783	4.82031323086635	4.82031323086635
B=0.2	5.25497403023598	5.80517080471227	5.3995607761742	5.70892988523397	5.97461322419701	5.93396214654126	5.94358686541687	5.98344297537272	5.99741281202061	5.97396954968475	5.88741426735948	5.88741426735948	5.7371255016251	5.7371255016251	5.57816171605732	5.57816171605732	5.42908946637092	5.42908946637092	5.29538839741088	5.29538839741088	5.17713100938306	5.17713100938306	5.0730212431841	5.0730212431841	4.98208435290828	4.98208435290828	4.90446453047908	4.90446453047908	4.84187206009229	4.84187206009229	4.79742654885971	4.79742654885971	4.77443939137668	4.77443939137668	4.77458086600498	4.77458086600498	4.79815651929963	4.79815651929963	4.83499470550626	4.83499470550626
B=0.2	5.08695611357723	5.27583066852734	5.84572670177164	5.78164308061844	5.67863151445865	5.73994591255179	5.8258303962644	5.89714198395368	5.93576389458274	5.93687783383032	5.87664007578626	5.87664007578626	5.74072335792169	5.74072335792169	5.58498907047897	5.58498907047897	5.43722551429724	5.43722551429724	5.30590177375359	5.30590177375359	5.19144976152712	5.19144976152712	5.09182741018503	5.09182741018503	5.00480151278409	5.00480151278409	4.92898284163424	4.92898284163424	4.86433236656861	4.86433236656861	4.81221286201018	4.81221286201018	4.77503467090486	4.77503467090486	4.75686021423811	4.75686021423811	4.77277873805392	4.77277873805392	4.85965146848721	4.85965146848721
B=0.2	5.04194285030038	4.83100339420985	5.84348113525297	5.9587603318968	5.93979905009114	6.00219765240031	6.03603046787205	6.04116984069796	6.02381400155708	5.989030456989	5.90664924372029	5.90664924372029	5.76207190041952	5.76207190041952	5.59938862708469	5.59938862708469	5.44282977770149	5.44282977770149	5.3030585381331	5.3030585381331	5.18200682648552	5.18200682648552	5.07823551455027	5.07823551455027	4.98972443069793	4.98972443069793	4.91505749640338	4.91505749640338	4.85380837585667	4.85380837585667	4.8064044753883	4.8064044753883	4.77349095818736	4.77349095818736	4.75507810287768	4.75507810287768	4.75206906101047	4.75206906101047	4.78371596984122	4.78371596984122
B=0.2	5.1923990210013	5.42377098185895	6.0092771997166	5.64799944113463	5.67950008452565	5.8659967087674	5.98171985549067	6.00961674109377	5.99071273911053	5.94768705024136	5.85159942550078	5.85159942550078	5.69830062122679	5.69830062122679	5.53895566391876	5.53895566391876	5.39161304850031	5.39161304850031	5.2619094715189	5.2619094715189	5.14944718799361	5.14944718799361	5.05214860538004	5.05214860538004	4.96823616569947	4.96823616569947	4.89703575696397	4.89703575696397	4.83919394886595	4.83919394886595	4.79638789586916	4.79638789586916	4.77056711021526	4.77056711021526	4.76354083792845	4.76354083792845	4.77759440770161	4.77759440770161	4.80036890502431	4.80036890502431
B=0.2	4.97411273335652	5.10790678928124	6.13774336149793	6.26136409834705	6.15806206424982	6.06520244308127	6.01550194063765	6.00629489880507	5.99461569156622	5.95925825712049	5.86401312230103	5.86401312230103	5.7087410692697	5.7087410692697	5.55016690473327	5.55016690473327	5.4043494877486	5.4043494877486	5.27505885857116	5.27505885857116	5.16173980884732	5.16173980884732	5.06282074895432	5.06282074895432	4.97703991277008	4.97703991277008	4.90414573619282	4.90414573619282	4.84521173147491	4.84521173147491	4.80245205395209	4.80245205395209	4.77810804023236	4.77810804023236	4.77208631343126	4.77208631343126	4.77614143310285	4.77614143310285	4.75870074415701	4.75870074415701
B=0.2	4.85015915184787	5.45847067782851	5.70728273572188	5.73238539973466	5.70888267354636	5.85050607514385	6.0091064197801	6.07844487294784	6.06788660568654	6.01010765887894	5.87987210763204	5.87987210763204	5.69454114522133	5.69454114522133	5.52296561286377	5.52296561286377	5.37592168869039	5.37592168869039	5.25225618865326	5.25225618865326	5.1476221873796	5.1476221873796	5.05796961240722	5.05796961240722	4.98049945624689	4.98049945624689	4.91371226107286	4.91371226107286	4.85720161979654	4.85720161979654	4.81119451348364	4.81119451348364	4.77568517534349	4.77568517534349	4.74923123826442	4.74923123826442	4.72782989383371	4.72782989383371	4.70145201894145	4.70145201894145
B=0.2	5.28002686269616	5.1192721321953	5.98352136665235	6.06578317397175	6.06351893136745	6.04545720737999	6.02732053273247	6.017083459774	6.0005779961136	5.96273290543129	5.86080515143242	5.86080515143242	5.6912067618022	5.6912067618022	5.51964805942224	5.51964805942224	5.36669317243936	5.36669317243936	5.2361940352483	5.2361940352483	5.12609259609839	5.12609259609839	5.03318504599603	5.03318504599603	4.95487562918648	4.95487562918648	4.88970328479102	4.88970328479102	4.83735495480832	4.83735495480832	4.79832231375692	4.79832231375692	4.77319974697042	4.77319974697042	4.76111060330651	4.76111060330651	4.75184213637953	4.75184213637953	4.68763326304381	4.68763326304381
B=0.1	6.15957865441623	6.92868699661426	6.12207605795952	6.01575067907267	6.3834010946901	6.33031129194379	6.0680694430008	5.853224882531	5.69894720447421	5.59560678555854	5.48567808605494	5.48567808605494	5.39968339549837	5.39968339549837	5.39559302857011	5.39559302857011	5.42370473122901	5.42370473122901	5.44301944369778	5.44301944369778	5.44812323686703	5.44812323686703	5.46031869567083	5.46031869567083	5.48857790418599	5.48857790418599	5.52873763415421	5.52873763415421	5.59704258445178	5.59704258445178	5.72209639029666	5.72209639029666	5.90237572595044	5.90237572595044	6.19875926675066	6.19875926675066	6.5592050138989	6.5592050138989	6.51373250071271	6.51373250071271
B=0.1	5.41274376718913	5.75373106018148	6.03624639829644	6.16895290192802	6.14057797225087	6.04470319443919	5.90084614811403	5.74226384293968	5.59002463217843	5.46980030179692	5.39115050542927	5.39115050542927	5.38045799106078	5.38045799106078	5.38769837185726	5.38769837185726	5.38941701619387	5.38941701619387	5.38947823710409	5.38947823710409	5.40225272379476	5.40225272379476	5.43035400995101	5.43035400995101	5.46585644713712	5.46585644713712	5.50754693764821	5.50754693764821	5.57473077344414	5.57473077344414	5.67901398978149	5.67901398978149	5.8556141831817	5.8556141831817	6.1930081796091	6.1930081796091	6.51645549277269	6.51645549277269	6.46926257087595	6.46926257087595
B=0.1	5.4622029349157	5.94917187188807	6.52320821020036	6.38671328846579	6.19835965367901	6.04446377419181	5.92624042112211	5.81822141823238	5.70974495662083	5.5966177793937	5.4435075369481	5.4435075369481	5.34460221894557	5.34460221894557	5.35303293878078	5.35303293878078	5.39137235768006	5.39137235768006	5.41461824030386	5.41461824030386	5.42239619420529	5.42239619420529	5.43713044237481	5.43713044237481	5.47703766107753	5.47703766107753	5.54031732557268	5.54031732557268	5.62952021930835	5.62952021930835	5.72636165113687	5.72636165113687	5.85159093932179	5.85159093932179	6.13691666280747	6.13691666280747	6.43677707615658	6.43677707615658	6.35500043998228	6.35500043998228
B=0.1	5.52313940017377	7.0070446254416	6.94516870411938	6.59193819982451	6.2742210437083	5.99777236354043	5.78154261705034	5.6507506491507	5.57664351797012	5.5255214895917	5.46331848268319	5.46331848268319	5.40257907646561	5.40257907646561	5.36531117617368	5.36531117617368	5.35817651224616	5.35817651224616	5.37994727090561	5.37994727090561	5.41271006698876	5.41271006698876	5.44817198880847	5.44817198880847	5.48427182825605	5.48427182825605	5.51697286900928	5.51697286900928	5.54837856633513	5.54837856633513	5.60567617467432	5.60567617467432	5.74940375381505	5.74940375381505	6.06207358193821	6.06207358193821	6.37482650433463	6.37482650433463	6.27642119953742	6.27642119953742
B=0.1	6.41038825262754	6.27230831120175	6.69683419299992	6.85987629847233	6.5257473033511	6.17708693390256	5.87153530121675	5.68376223666722	5.62123156229482	5.59368980105694	5.5042614527609	5.5042614527609	5.42729971082424	5.42729971082424	5.42769776630727	5.42769776630727	5.4414594211454	5.4414594211454	5.45043889304	5.45043889304	5.46988998838356	5.46988998838356	5.50709300896536	5.50709300896536	5.54287158405796	5.54287158405796	5.5759477429615	5.5759477429615	5.65490183483696	5.65490183483696	5.81823070562347	5.81823070562347	6.05057339704745	6.05057339704745	6.34614857842922	6.34614857842922	6.49769581094489	6.49769581094489	6.23877338413548	6.23877338413548
B=0.1	6.0896744754621	5.96686587072045	7.99298234773253	6.76863810450482	6.20521230292384	6.08913557236299	6.00316885367444	5.88329016896441	5.75719467141318	5.63481303681333	5.48620993498024	5.48620993498024	5.40547209902854	5.40547209902854	5.41263144335607	5.41263144335607	5.43712450107064	5.43712450107064	5.46476919280549	5.46476919280549	5.48759913482048	5.48759913482048	5.50984479741049	5.50984479741049	5.54551720294027	5.54551720294027	5.59688806180389	5.59688806180389	5.67284650994225	5.67284650994225	5.76976700219377	5.76976700219377	5.91008253076336	5.91008253076336	6.16549028461003	6.16549028461003	6.39687999620773	6.39687999620773	6.28604349142219	6.28604349142219
B=0.1	5.65624096069807	7.1050127953713	6.90764522182	5.85827985663153	5.95316549280425	6.20652742286433	6.12614340155547	5.92528775866151	5.75708357079616	5.63033940413638	5.50534110994399	5.50534110994399	5.4179934856363	5.4179934856363	5.37891983469656	5.37891983469656	5.36387333007448	5.36387333007448	5.37707655266996	5.37707655266996	5.43236205076151	5.43236205076151	5.5001720693869	5.5001720693869	5.54795275919057	5.54795275919057	5.57586187158566	5.57586187158566	5.60814696009185	5.60814696009185	5.66299423907091	5.66299423907091	5.76577322908531	5.76577322908531	5.97376917181823	5.97376917181823	6.25638833696919	6.25638833696919	6.32100616042447	6.32100616042447
B=0.1	6.87421629740702	11.1822099395275	6.23752588032093	5.95842869862004	6.48415263846656	6.58909207629909	6.31669849650922	6.01955346494567	5.78205174058887	5.60934966097444	5.46866800152749	5.46866800152749	5.42713710700079	5.42713710700079	5.42555200956456	5.42555200956456	5.41554721281188	5.41554721281188	5.41279151361656	5.41279151361656	5.44574713138941	5.44574713138941	5.50408812460752	5.50408812460752	5.55661574002507	5.55661574002507	5.60915538033979	5.60915538033979	5.6849884678796	5.6849884678796	5.80466363583303	5.80466363583303	5.96886027546525	5.96886027546525	6.19105344355257	6.19105344355257	6.35759484069132	6.35759484069132	6.12110496358964	6.12110496358964
B=0.1	6.6431040345662	6.50231031047897	6.52967037706891	6.29733256194433	6.39819251573162	6.18722530565249	5.98948803726279	5.87910293575699	5.7735683037132	5.65449933283445	5.49704740126943	5.49704740126943	5.3944633200743	5.3944633200743	5.38019473883485	5.38019473883485	5.39371539443819	5.39371539443819	5.42785767229499	5.42785767229499	5.47476077627026	5.47476077627026	5.52948293323963	5.52948293323963	5.57508162948701	5.57508162948701	5.61043614229691	5.61043614229691	5.67584466133347	5.67584466133347	5.8008147968477	5.8008147968477	5.97791408518493	5.97791408518493	6.21270782062969	6.21270782062969	6.36799343356883	6.36799343356883	6.20879372954884	6.20879372954884
B=0.1	6.00273378412025	9.49439899685093	7.04044706199833	6.45397275004474	6.45396348572164	6.36558823162624	6.14549659646778	5.91988602314299	5.73467442019398	5.58965727839681	5.45802158830298	5.45802158830298	5.41846561600622	5.41846561600622	5.41935153335887	5.41935153335887	5.41151820149096	5.41151820149096	5.41720395719823	5.41720395719823	5.44076088264734	5.44076088264734	5.48277770197209	5.48277770197209	5.527656838822	5.527656838822	5.5629950345227	5.5629950345227	5.60341362310083	5.60341362310083	5.69652746496263	5.69652746496263	5.89041386060111	5.89041386060111	6.19244467827063	6.19244467827063	6.46267527484745	6.46267527484745	6.32523986972477	6.32523986972477
B=0.1	5.58708187843932	8.8960979754748	6.79475705487056	6.22924185027371	6.15565487233475	6.06758077923476	5.90496235220458	5.74280157386066	5.60755719215099	5.50703717359597	5.41058382540131	5.41058382540131	5.35883833693465	5.35883833693465	5.35049233425887	5.35049233425887	5.33865829198252	5.33865829198252	5.33599536310787	5.33599536310787	5.35943906559536	5.35943906559536	5.39598736541548	5.39598736541548	5.43510619795521	5.43510619795521	5.48714224071528	5.48714224071528	5.55902798126604	5.55902798126604	5.65029567465436	5.65029567465436	5.81083967331302	5.81083967331302	6.11450591070819	6.11450591070819	6.366839699807	6.366839699807	6.25283493213449	6.25283493213449
B=0.1	6.71615454786257	6.43841567270477	5.79416658145647	6.92404083700454	6.57578828106072	6.42668155990116	6.18120521017372	5.94282570301493	5.75055214788133	5.60863037450226	5.47819202380754	5.47819202380754	5.39738663590783	5.39738663590783	5.37802443802741	5.37802443802741	5.3846497518255	5.3846497518255	5.38459710432669	5.38459710432669	5.39421566248983	5.39421566248983	5.42363561091025	5.42363561091025	5.47833245222825	5.47833245222825	5.5718854627161	5.5718854627161	5.68531923993263	5.68531923993263	5.78285704498213	5.78285704498213	5.89382185628569	5.89382185628569	6.08561849335585	6.08561849335585	6.31412396428326	6.31412396428326	6.29648723113391	6.29648723113391
B=0.1	6.07151197237624	6.30012760130675	7.96961282267573	6.29895685261665	6.42969937529964	6.32389880619673	6.13296436953848	5.90838491468103	5.69659494814255	5.53993698484323	5.42852992112216	5.42852992112216	5.3884466203845	5.3884466203845	5.38048667173368	5.38048667173368	5.37467725782183	5.37467725782183	5.38067444656139	5.38067444656139	5.41280836655019	5.41280836655019	5.4667619259397	5.4667619259397	5.51816338859979	5.51816338859979	5.55286135723708	5.55286135723708	5.59059527980227	5.59059527980227	5.63191496478729	5.63191496478729	5.71666031984145	5.71666031984145	6.00245089488873	6.00245089488873	6.37256501004798	6.37256501004798	6.30477231994695	6.30477231994695
B=0.1	6.74446518787781	6.89789745860153	8.53489610872512	7.37981187446903	6.52292579639786	6.25953269761753	6.1451082076899	5.95914360469708	5.77558284241213	5.62612294884485	5.46835186881321	5.46835186881321	5.36161059233466	5.36161059233466	5.32852631117666	5.32852631117666	5.3244736955432	5.3244736955432	5.36300839361321	5.36300839361321	5.42408220699151	5.42408220699151	5.47184848589532	5.47184848589532	5.5017963095865	5.5017963095865	5.51682651390749	5.51682651390749	5.53253989049274	5.53253989049274	5.58488469434422	5.58488469434422	5.71600264876418	5.71600264876418	6.03934137008653	6.03934137008653	6.38979246277902	6.38979246277902	6.383107196792	6.383107196792
B=0.1	8.87376303660156	5.44661159849685	7.95747863009257	6.8311167138257	6.2373045598719	6.04913638298147	5.89059949295608	5.8073349946752	5.72177244240526	5.61303488632182	5.46378572063995	5.46378572063995	5.35763936671661	5.35763936671661	5.33050646168183	5.33050646168183	5.35035121896378	5.35035121896378	5.38899668827046	5.38899668827046	5.42783440958278	5.42783440958278	5.46478185648282	5.46478185648282	5.50082172467917	5.50082172467917	5.53003079050004	5.53003079050004	5.54783774780728	5.54783774780728	5.58109410115879	5.58109410115879	5.71664448787886	5.71664448787886	6.06910443158447	6.06910443158447	6.3964659119803	6.3964659119803	6.22646404114663	6.22646404114663
B=0.1	5.56445821722782	6.08039113703606	8.62992058865196	7.37801925270027	6.62554265546595	6.23744146514969	6.0799432323507	5.96888655218091	5.79564935966359	5.62025542310051	5.45613984632959	5.45613984632959	5.35354480851877	5.35354480851877	5.31119989189745	5.31119989189745	5.31349108884137	5.31349108884137	5.34988926559054	5.34988926559054	5.39793186572684	5.39793186572684	5.4492520279089	5.4492520279089	5.49815369323924	5.49815369323924	5.53020374801801	5.53020374801801	5.53748595615012	5.53748595615012	5.55706579224373	5.55706579224373	5.68431718131496	5.68431718131496	5.99238235919365	5.99238235919365	6.40572902489165	6.40572902489165	6.56478093947667	6.56478093947667
B=0.1	6.84187130570215	8.18372886400763	7.00037800065339	6.19970917921796	6.82985127455575	6.46886290501247	6.08831117180725	5.85109131861334	5.69920947517939	5.59474757918697	5.47480613238129	5.47480613238129	5.38541385862985	5.38541385862985	5.37763052950526	5.37763052950526	5.3913456224879	5.3913456224879	5.40942564283837	5.40942564283837	5.44053926409769	5.44053926409769	5.48866151915626	5.48866151915626	5.53342892761365	5.53342892761365	5.5646534156095	5.5646534156095	5.59541427818798	5.59541427818798	5.66757214507913	5.66757214507913	5.8363929264325	5.8363929264325	6.15706017349146	6.15706017349146	6.48633967194369	6.48633967194369	6.49736807242776	6.49736807242776
B=0.1	6.72124697048765	7.84280624552043	6.48576446719744	6.22605638932972	6.26300824506214	6.12929769296621	5.97202285193184	5.83963202554671	5.71597272695305	5.61602673746015	5.51107930379644	5.51107930379644	5.41024861169044	5.41024861169044	5.34539996273802	5.34539996273802	5.34418470881728	5.34418470881728	5.39144722497506	5.39144722497506	5.45727724791263	5.45727724791263	5.51630218237477	5.51630218237477	5.542023537238	5.542023537238	5.53650268273976	5.53650268273976	5.53478822287637	5.53478822287637	5.58796807830178	5.58796807830178	5.75528014931401	5.75528014931401	6.09107420831368	6.09107420831368	6.43427316335097	6.43427316335097	6.37430950693657	6.37430950693657
B=0.1	6.20201442384745	6.55229943956549	6.2271485864435	5.94249650173828	6.34672475932966	6.44617763324615	6.21777110778446	5.91380395058241	5.72348649717996	5.60923440674807	5.49770947208523	5.49770947208523	5.40468844769952	5.40468844769952	5.37130972305878	5.37130972305878	5.38316491104174	5.38316491104174	5.41350271387596	5.41350271387596	5.44595323396131	5.44595323396131	5.46669196205034	5.46669196205034	5.4786199822528	5.4786199822528	5.49348820293626	5.49348820293626	5.51992115993451	5.51992115993451	5.57881576484304	5.57881576484304	5.76162390825637	5.76162390825637	6.13549040219032	6.13549040219032	6.4863363448707	6.4863363448707	6.505591445817	6.505591445817
B=0.1	8.04799624844002	7.21121669601422	7.04173960782934	6.5249829244822	6.30275757627819	6.16379302032054	6.03232568492856	5.9146612488008	5.77851990567567	5.6456922346878	5.50137934660286	5.50137934660286	5.40347437643488	5.40347437643488	5.39786401378706	5.39786401378706	5.440745904858	5.440745904858	5.48169996992486	5.48169996992486	5.49470754217749	5.49470754217749	5.49345099919579	5.49345099919579	5.50830220826537	5.50830220826537	5.55941361159053	5.55941361159053	5.64261408226821	5.64261408226821	5.75009999834148	5.75009999834148	5.92966192716091	5.92966192716091	6.20256625385462	6.20256625385462	6.38579113781203	6.38579113781203	6.183841588544	6.183841588544
B=0.1	5.20618168730159	8.06149153260288	7.48071028751745	6.71126520418623	6.35923293692135	6.07321653623674	5.93617988101049	5.82534573512714	5.70303332101973	5.58473026368663	5.45729903055189	5.45729903055189	5.38094321010965	5.38094321010965	5.39474345098765	5.39474345098765	5.44397807169689	5.44397807169689	5.48258964785446	5.48258964785446	5.50086988597469	5.50086988597469	5.51533365688808	5.51533365688808	5.54153590351994	5.54153590351994	5.57830149277554	5.57830149277554	5.60724986211007	5.60724986211007	5.64840707476675	5.64840707476675	5.82434252817026	5.82434252817026	6.19620841522939	6.19620841522939	6.45092313497736	6.45092313497736	6.26945390589614	6.26945390589614
B=0.1	5.47788519878427	9.71077682925078	6.47445312772333	7.37473128942927	7.02611279529556	6.47028098195878	6.07306748886589	5.83172502416873	5.68606795653042	5.59035002079951	5.49329545443902	5.49329545443902	5.42735779837566	5.42735779837566	5.40328747434622	5.40328747434622	5.41037987290503	5.41037987290503	5.44279065058113	5.44279065058113	5.46615171170866	5.46615171170866	5.47654294253751	5.47654294253751	5.50103505097527	5.50103505097527	5.55137482810382	5.55137482810382	5.60706047223661	5.60706047223661	5.67047500385716	5.67047500385716	5.8347096642513	5.8347096642513	6.17766843691768	6.17766843691768	6.45756673503684	6.45756673503684	6.30311526444766	6.30311526444766
B=0.1	5.2871862064619	10.9461545322797	5.90073728353945	6.2727556936935	6.46915382534101	6.23631188205713	5.9962444374504	5.83799898839645	5.72679668324277	5.62956879937744	5.49496200266188	5.49496200266188	5.41239285162524	5.41239285162524	5.40520428443467	5.40520428443467	5.42149831929319	5.42149831929319	5.45293637235446	5.45293637235446	5.4830120587637	5.4830120587637	5.50808528319316	5.50808528319316	5.54039644816376	5.54039644816376	5.58706090036046	5.58706090036046	5.63786496783002	5.63786496783002	5.71338412358484	5.71338412358484	5.89571437704294	5.89571437704294	6.18691629970255	6.18691629970255	6.47591883934774	6.47591883934774	6.30806579326425	6.30806579326425
B=0.1	6.02484057263558	7.81706490563308	6.33475447388345	6.09002966324055	6.25874791813388	6.17118548607199	5.94414309979587	5.77613170670234	5.65838002478269	5.56264983832959	5.45411791691354	5.45411791691354	5.37405509246681	5.37405509246681	5.35820375852146	5.35820375852146	5.39093410822722	5.39093410822722	5.43796600459728	5.43796600459728	5.47157505032702	5.47157505032702	5.48735562047423	5.48735562047423	5.49537284680373	5.49537284680373	5.50532025513325	5.50532025513325	5.54080359220189	5.54080359220189	5.66125871854766	5.66125871854766	5.89977682979846	5.89977682979846	6.21040518759428	6.21040518759428	6.42285014058256	6.42285014058256	6.23684539848047	6.23684539848047
B=0.1	5.52172577759076	6.45458463273249	6.94079927663282	6.48244124157539	6.44865980945666	6.10276339950343	5.99988492720877	5.92162475576622	5.8066631781591	5.67257464918345	5.50542106266373	5.50542106266373	5.41822095427154	5.41822095427154	5.42293926171866	5.42293926171866	5.43872863049114	5.43872863049114	5.44476343094118	5.44476343094118	5.45036232193127	5.45036232193127	5.45957666766846	5.45957666766846	5.4714817999187	5.4714817999187	5.49588609887991	5.49588609887991	5.5457231417736	5.5457231417736	5.63914067668561	5.63914067668561	5.78963532378608	5.78963532378608	6.04712646717368	6.04712646717368	6.45213918243114	6.45213918243114	6.59933251863813	6.59933251863813
B=0.1	5.49817078774563	7.24276344426099	6.31232837820039	7.7445731065261	7.26245155659725	6.45262532498479	6.05886513569043	5.91845287628145	5.81129153016782	5.70061747265345	5.56299900389047	5.56299900389047	5.4449902410539	5.4449902410539	5.38803253635557	5.38803253635557	5.37176182184304	5.37176182184304	5.39055233667309	5.39055233667309	5.41916337405146	5.41916337405146	5.43411382820846	5.43411382820846	5.45503018042583	5.45503018042583	5.49976352517436	5.49976352517436	5.55042133124713	5.55042133124713	5.6116833927501	5.6116833927501	5.75366394074247	5.75366394074247	6.0734440605854	6.0734440605854	6.48099611024786	6.48099611024786	6.57546953280281	6.57546953280281
B=0.1	5.90939898635304	6.45781591070063	6.86677574975663	6.8267678270468	6.72428621679008	6.36564114412878	6.13197747680241	5.93459116129556	5.76580425389609	5.63821740856485	5.50074605343244	5.50074605343244	5.39509656553684	5.39509656553684	5.36310357760219	5.36310357760219	5.37199699705898	5.37199699705898	5.41035473470757	5.41035473470757	5.45586371473564	5.45586371473564	5.49451086158328	5.49451086158328	5.52215913677512	5.52215913677512	5.55313676851748	5.55313676851748	5.60181685449006	5.60181685449006	5.65874358256874	5.65874358256874	5.75350880522758	5.75350880522758	5.99514468636429	5.99514468636429	6.34739834064199	6.34739834064199	6.4799424550147	6.4799424550147
B=0.1	5.48871838653286	6.62426507616842	6.97201369004127	7.15681862995849	6.34508261198812	5.97950819997983	5.90199867437178	5.88321216739495	5.81874181823675	5.71035642966607	5.56812182123316	5.56812182123316	5.46158337449783	5.46158337449783	5.40722940952569	5.40722940952569	5.39240827596503	5.39240827596503	5.4094144946479	5.4094144946479	5.44266426397085	5.44266426397085	5.46472803840423	5.46472803840423	5.47157183446236	5.47157183446236	5.48994451708168	5.48994451708168	5.53629733637688	5.53629733637688	5.59188304566196	5.59188304566196	5.71672535002725	5.71672535002725	6.05649064512821	6.05649064512821	6.54265562929956	6.54265562929956	6.64481532631235	6.64481532631235
B=0.1	6.84872747081697	5.72010786969904	7.09669563302832	7.01919925947531	6.66044074381353	6.30490156480455	6.04402137462374	5.8806698645929	5.76854315313897	5.66563623353213	5.51671588790646	5.51671588790646	5.40913031243776	5.40913031243776	5.40151590471695	5.40151590471695	5.41609875900081	5.41609875900081	5.43628166003432	5.43628166003432	5.45441767012117	5.45441767012117	5.46765017447037	5.46765017447037	5.48975668795203	5.48975668795203	5.54167571146413	5.54167571146413	5.61515619789221	5.61515619789221	5.68794647323557	5.68794647323557	5.83071066610979	5.83071066610979	6.171460936616	6.171460936616	6.47285685895061	6.47285685895061	6.33380505247607	6.33380505247607
B=0.1	7.1303737797172	9.41992221139333	6.72391980726794	6.602570152573	6.57980487756781	6.3196032907353	6.15737672092406	5.91632093909163	5.70565173277407	5.5720516036729	5.4519916012618	5.4519916012618	5.3467151098422	5.3467151098422	5.31099987498961	5.31099987498961	5.32682697813484	5.32682697813484	5.35863993155783	5.35863993155783	5.39376109394207	5.39376109394207	5.43483129715197	5.43483129715197	5.47417157747315	5.47417157747315	5.49780511210176	5.49780511210176	5.50893611010989	5.50893611010989	5.55755158906993	5.55755158906993	5.72118697334184	5.72118697334184	6.02135620879419	6.02135620879419	6.36069533489554	6.36069533489554	6.40276567387265	6.40276567387265
B=0.1	6.08277947480887	5.85390996675156	6.46991241292447	6.25696673104741	6.40270803964586	6.36034420873098	6.15225156119819	5.9564933086869	5.77819207598378	5.60352603540607	5.41219365777804	5.41219365777804	5.31550921761031	5.31550921761031	5.32094250188327	5.32094250188327	5.36687760286328	5.36687760286328	5.41079066957059	5.41079066957059	5.44833047042442	5.44833047042442	5.50257271989868	5.50257271989868	5.55785352694506	5.55785352694506	5.59812148139516	5.59812148139516	5.63262823590203	5.63262823590203	5.7028240464959	5.7028240464959	5.90948183636669	5.90948183636669	6.27660590527171	6.27660590527171	6.51155857589438	6.51155857589438	6.33849019616408	6.33849019616408
B=0.1	6.25201171682966	9.31490346626007	6.0434114103635	7.13054678788553	6.85329845402801	6.4337393258091	6.16935680736546	5.95590044056468	5.77969508512432	5.63794090477687	5.49178685903083	5.49178685903083	5.39242167610394	5.39242167610394	5.38275058794889	5.38275058794889	5.41337050555616	5.41337050555616	5.45835836190319	5.45835836190319	5.5079383954874	5.5079383954874	5.55461767046662	5.55461767046662	5.58215064315762	5.58215064315762	5.57729528262321	5.57729528262321	5.57356194050349	5.57356194050349	5.63408354793267	5.63408354793267	5.83945119034815	5.83945119034815	6.23516097214038	6.23516097214038	6.53761697803104	6.53761697803104	6.45521596028845	6.45521596028845
B=0.1	5.4174508855674	10.8217419589654	6.89382865833168	6.41906362566867	6.40330671055369	6.21123612022639	5.99875319478945	5.83070772512006	5.68787926215028	5.58558240329297	5.49941022129515	5.49941022129515	5.45899207916919	5.45899207916919	5.45739550966066	5.45739550966066	5.45972997881127	5.45972997881127	5.47177448045642	5.47177448045642	5.49425666521553	5.49425666521553	5.51595297937576	5.51595297937576	5.54275791027305	5.54275791027305	5.58475947608603	5.58475947608603	5.65226808232928	5.65226808232928	5.76796115360542	5.76796115360542	5.9601795396124	5.9601795396124	6.26098571450738	6.26098571450738	6.48968292015666	6.48968292015666	6.35033905599865	6.35033905599865
B=0.1	5.74190652423492	6.28139244918623	7.29097397404856	6.0649678461086	6.1156280955281	6.35539402768569	6.1698750614707	5.91268541572129	5.72577516366883	5.57983376052649	5.44805621188214	5.44805621188214	5.39747881575039	5.39747881575039	5.40492008466509	5.40492008466509	5.43458610243621	5.43458610243621	5.47001814421602	5.47001814421602	5.4892305282851	5.4892305282851	5.51449506507837	5.51449506507837	5.55315228984419	5.55315228984419	5.58259059058608	5.58259059058608	5.60620331915968	5.60620331915968	5.70295989910131	5.70295989910131	5.96462230021657	5.96462230021657	6.37689291262175	6.37689291262175	6.66085824054663	6.66085824054663	6.42895534297079	6.42895534297079
B=0.1	5.7900442126497	5.7926006136744	7.18467965073954	6.60413740525691	6.43358607937984	6.19593897955513	5.95550727765828	5.78982667064915	5.67566557655262	5.57437612585641	5.4664884947989	5.4664884947989	5.39673651056714	5.39673651056714	5.39345204396186	5.39345204396186	5.44950870314208	5.44950870314208	5.50727103212858	5.50727103212858	5.53195929516996	5.53195929516996	5.53332140557668	5.53332140557668	5.54181178402765	5.54181178402765	5.56701468379462	5.56701468379462	5.606595477289	5.606595477289	5.70358328408835	5.70358328408835	5.93313480335407	5.93313480335407	6.287127316793	6.287127316793	6.50637816094805	6.50637816094805	6.41728625105595	6.41728625105595
B=0.1	7.28905166754717	9.66500171164896	6.72190748671387	6.84133526572642	6.36402141938265	5.97459991124888	5.78825957604412	5.68471257903555	5.60055992603959	5.5290128420021	5.45007759587049	5.45007759587049	5.3951612894086	5.3951612894086	5.37987956741089	5.37987956741089	5.38631406603999	5.38631406603999	5.41698836448972	5.41698836448972	5.45603743997609	5.45603743997609	5.48787617327706	5.48787617327706	5.51414376445737	5.51414376445737	5.53443870803059	5.53443870803059	5.55554141552283	5.55554141552283	5.66626815937666	5.66626815937666	5.94178661929734	5.94178661929734	6.26371308125629	6.26371308125629	6.37754505707503	6.37754505707503	6.14375913447258	6.14375913447258
B=0.1	5.98635712671873	10.1249604518753	7.07910221164383	6.30129065055741	6.14334661939422	6.12825052227592	5.98677292857771	5.81334944431312	5.66857523434026	5.56874482303545	5.49341041693159	5.49341041693159	5.45637267788545	5.45637267788545	5.43945377029291	5.43945377029291	5.43241494219301	5.43241494219301	5.44961263864142	5.44961263864142	5.47836511650934	5.47836511650934	5.49940336386949	5.49940336386949	5.52692197015576	5.52692197015576	5.58269857031858	5.58269857031858	5.65660814802947	5.65660814802947	5.72211757551903	5.72211757551903	5.83474231573995	5.83474231573995	6.15005569591084	6.15005569591084	6.52702791925323	6.52702791925323	6.43278242159581	6.43278242159581
B=0.1	6.52154894685285	5.75405263842768	6.72222237168216	6.53108063453928	6.3055681147554	6.22319352325831	5.96966546884903	5.76249961807105	5.64837856660907	5.58849814186078	5.52356692316139	5.52356692316139	5.44371257916403	5.44371257916403	5.39875779463745	5.39875779463745	5.41326645497188	5.41326645497188	5.45286552019331	5.45286552019331	5.48178556335557	5.48178556335557	5.50089052816499	5.50089052816499	5.53019638672028	5.53019638672028	5.56888160109787	5.56888160109787	5.60021382638037	5.60021382638037	5.65478854746822	5.65478854746822	5.80370841466884	5.80370841466884	6.1142784311574	6.1142784311574	6.48676907821976	6.48676907821976	6.50388715057473	6.50388715057473
B=0.1	6.20174654618763	6.33048787030845	6.6428339438022	6.38279514804401	6.22147614007478	5.98645498854704	5.7906700021412	5.67812517532399	5.59688377029283	5.54652876627706	5.50706509038335	5.50706509038335	5.44856830133745	5.44856830133745	5.39428832996649	5.39428832996649	5.38338534511687	5.38338534511687	5.40186909318683	5.40186909318683	5.42658586870723	5.42658586870723	5.46151109761873	5.46151109761873	5.51136468891787	5.51136468891787	5.56375384281921	5.56375384281921	5.61117128960296	5.61117128960296	5.6766153622373	5.6766153622373	5.84734632910012	5.84734632910012	6.15121990556493	6.15121990556493	6.43961507702798	6.43961507702798	6.39673921740464	6.39673921740464
B=0.1	7.41468876120106	6.15086017262743	7.90846053621733	7.02108258431305	6.44459717877537	6.20729846088535	5.97440231316111	5.81413783732936	5.68867959040441	5.57477563457416	5.44720102862433	5.44720102862433	5.3603566551597	5.3603566551597	5.35030256914695	5.35030256914695	5.37634762327289	5.37634762327289	5.41127182344937	5.41127182344937	5.43979437702994	5.43979437702994	5.45719635053076	5.45719635053076	5.47286330976283	5.47286330976283	5.50883097951584	5.50883097951584	5.58771589428925	5.58771589428925	5.70478817725967	5.70478817725967	5.85263598548277	5.85263598548277	6.07681299274049	6.07681299274049	6.32243182530372	6.32243182530372	6.24141357208081	6.24141357208081
B=0.1	5.46605326787846	9.87203152329094	6.24089899613294	6.49030363093527	6.93699332931659	6.49741243920957	6.08873449713885	5.85024681804254	5.6835127951252	5.54504467562035	5.41220768252372	5.41220768252372	5.365878069612	5.365878069612	5.38626121640933	5.38626121640933	5.39249136349202	5.39249136349202	5.38720290279668	5.38720290279668	5.39641451730398	5.39641451730398	5.42202591862304	5.42202591862304	5.46429457127062	5.46429457127062	5.51872581868758	5.51872581868758	5.56322134640729	5.56322134640729	5.61225300656492	5.61225300656492	5.76274915751819	5.76274915751819	6.11459212974652	6.11459212974652	6.43103599554224	6.43103599554224	6.30149928716749	6.30149928716749
B=0.1	6.63724853071849	6.35654485593854	6.72224356305104	6.67486882456091	6.40319130608725	6.15926989883732	6.00476199354503	5.88542404092869	5.78015099617472	5.67404790122577	5.52190629136873	5.52190629136873	5.40060004907861	5.40060004907861	5.3857304344225	5.3857304344225	5.40445693421487	5.40445693421487	5.42013069582473	5.42013069582473	5.43173078946672	5.43173078946672	5.44988788214828	5.44988788214828	5.48357701516875	5.48357701516875	5.52472843019897	5.52472843019897	5.56460161973264	5.56460161973264	5.62857699313029	5.62857699313029	5.81625625083667	5.81625625083667	6.14554061554394	6.14554061554394	6.45645963367571	6.45645963367571	6.36322383983553	6.36322383983553
B=0.1	5.31603488641244	7.48551201674806	6.79993442958897	7.06057061070865	6.80552312283572	6.51602778495607	6.12127431778713	5.81060444414072	5.66563522801368	5.60741295297448	5.53788288676012	5.53788288676012	5.44895581773668	5.44895581773668	5.40772328862558	5.40772328862558	5.42412256732469	5.42412256732469	5.45596297779209	5.45596297779209	5.48125252513373	5.48125252513373	5.5044105703196	5.5044105703196	5.53447959417479	5.53447959417479	5.56645416942338	5.56645416942338	5.60961517116919	5.60961517116919	5.70312319757662	5.70312319757662	5.88488563275176	5.88488563275176	6.1702300130549	6.1702300130549	6.43727008642628	6.43727008642628	6.39036024298152	6.39036024298152
B=0.1	5.55726161268419	8.27745039471201	6.08745114955101	6.72143501523527	6.84742196773157	6.52709369376471	6.09511952985515	5.80036273434966	5.62684607406628	5.51130477772396	5.41548220480298	5.41548220480298	5.38116774210844	5.38116774210844	5.38823156593748	5.38823156593748	5.40135446458131	5.40135446458131	5.40420075958987	5.40420075958987	5.41287578482529	5.41287578482529	5.44283278762599	5.44283278762599	5.48936787155241	5.48936787155241	5.5535327357323	5.5535327357323	5.6301873978453	5.6301873978453	5.69802968974469	5.69802968974469	5.81864741369982	5.81864741369982	6.13897365830343	6.13897365830343	6.52004339210161	6.52004339210161	6.56113738815401	6.56113738815401
B=0.1	5.80526717831862	7.89959671169157	7.76376198584064	6.56072258353061	6.32495526404411	6.1667014534945	5.97922037174532	5.82821213530758	5.72265614160788	5.63439362984093	5.51291821380974	5.51291821380974	5.40310065265776	5.40310065265776	5.36981374941295	5.36981374941295	5.40045532930424	5.40045532930424	5.45801535421701	5.45801535421701	5.50997125207216	5.50997125207216	5.53956073773762	5.53956073773762	5.55103488061657	5.55103488061657	5.57141979645933	5.57141979645933	5.62077609013218	5.62077609013218	5.72125268493385	5.72125268493385	5.95306802951139	5.95306802951139	6.33473100637084	6.33473100637084	6.51938590079539	6.51938590079539	6.28446670034556	6.28446670034556
B=0.1	5.73530492973384	5.50743865002875	7.58431732716646	7.20884289960062	6.72167633474834	6.3279598978303	5.9844380261486	5.78421113389725	5.67295029115882	5.59150140113487	5.499519954834	5.499519954834	5.41676437492997	5.41676437492997	5.37312351244951	5.37312351244951	5.374188705727	5.374188705727	5.4086543061189	5.4086543061189	5.45104274618252	5.45104274618252	5.48028026531984	5.48028026531984	5.49106983745805	5.49106983745805	5.49351864473098	5.49351864473098	5.5088484995143	5.5088484995143	5.59397958072827	5.59397958072827	5.78571129132545	5.78571129132545	6.02758886135117	6.02758886135117	6.2800868665552	6.2800868665552	6.28834248078026	6.28834248078026
B=0.1	5.96530036982523	5.68330905111945	8.67184524802904	7.71060003342353	6.61981861706043	6.25139920169261	6.05853080629711	5.83547911071154	5.65024374949842	5.53944040747362	5.45636957264349	5.45636957264349	5.38083098762673	5.38083098762673	5.34065912210725	5.34065912210725	5.35913115041238	5.35913115041238	5.39208947461862	5.39208947461862	5.42735198927089	5.42735198927089	5.46491168047012	5.46491168047012	5.48438773858717	5.48438773858717	5.49234648653501	5.49234648653501	5.52293303548378	5.52293303548378	5.61494140774496	5.61494140774496	5.83653225125984	5.83653225125984	6.16581621992834	6.16581621992834	6.3831911473273	6.3831911473273	6.27460705513361	6.27460705513361
B=0.1	5.04067712337624	5.65531992965054	6.66986992982728	6.41531831475939	6.64318853206798	6.50805380307365	6.20686818923296	5.97731084173555	5.7817888926225	5.61271163955209	5.43964495522152	5.43964495522152	5.33928389567463	5.33928389567463	5.32586941865307	5.32586941865307	5.32686845868839	5.32686845868839	5.34637992325934	5.34637992325934	5.40802877583297	5.40802877583297	5.47960163138967	5.47960163138967	5.51360140363994	5.51360140363994	5.52164998417232	5.52164998417232	5.53892937547485	5.53892937547485	5.59770851897077	5.59770851897077	5.74718882343806	5.74718882343806	6.01222763184306	6.01222763184306	6.29728734995978	6.29728734995978	6.29071519522817	6.29071519522817
B=0.1	6.09743555575033	8.04288138950366	6.49792810879334	6.647039826325	6.60510636929487	6.18174605635652	5.74705175008261	5.61470794397532	5.58825406398737	5.53058302362904	5.43815951326904	5.43815951326904	5.37046553369943	5.37046553369943	5.33542618206447	5.33542618206447	5.33658414446351	5.33658414446351	5.36193276278033	5.36193276278033	5.38861130194286	5.38861130194286	5.41574795111413	5.41574795111413	5.44905962098768	5.44905962098768	5.49331573972652	5.49331573972652	5.55536976995791	5.55536976995791	5.63335808280605	5.63335808280605	5.7676214838452	5.7676214838452	6.06616738795825	6.06616738795825	6.39042960034715	6.39042960034715	6.30168410119722	6.30168410119722
B=0.1	5.66676034974982	6.41781443790267	8.14639303614556	6.34617989916177	6.09817810239305	6.27237945486881	6.17024768790973	5.97125595850632	5.77259153951947	5.61299791892964	5.46864564114741	5.46864564114741	5.39466262544813	5.39466262544813	5.36023220692118	5.36023220692118	5.34776333158728	5.34776333158728	5.3828397127116	5.3828397127116	5.4422191945611	5.4422191945611	5.48063804029352	5.48063804029352	5.50404653614203	5.50404653614203	5.53973377092311	5.53973377092311	5.5756656578897	5.5756656578897	5.59944905967347	5.59944905967347	5.67927694254465	5.67927694254465	5.96139771879504	5.96139771879504	6.37857443409955	6.37857443409955	6.61006881358378	6.61006881358378
B=0.1	6.62100422016091	10.3472413197268	8.82893060280719	6.47397427747612	5.67504398462709	5.87125834236215	6.10505427922671	6.07385313283644	5.91538440500344	5.74296554617425	5.55380080076822	5.55380080076822	5.41341269532824	5.41341269532824	5.34946421649893	5.34946421649893	5.34191702223976	5.34191702223976	5.3502296046385	5.3502296046385	5.36780852878045	5.36780852878045	5.40561297503481	5.40561297503481	5.4633090168396	5.4633090168396	5.51680510022409	5.51680510022409	5.55868592266647	5.55868592266647	5.64205181960171	5.64205181960171	5.80917474753164	5.80917474753164	6.1047487743751	6.1047487743751	6.4588296595341	6.4588296595341	6.57711482216916	6.57711482216916
B=0.1	5.58340109374244	9.6333664843501	6.91783331167649	6.55307080906686	5.99035154940084	6.07572329903201	6.14084668586683	5.9786969720296	5.80909009457899	5.6805561139418	5.51244803931526	5.51244803931526	5.37230393885143	5.37230393885143	5.33339778945989	5.33339778945989	5.34463342835106	5.34463342835106	5.36979085291136	5.36979085291136	5.38681116718347	5.38681116718347	5.40227465578262	5.40227465578262	5.43273536687546	5.43273536687546	5.48519665990886	5.48519665990886	5.55639675289659	5.55639675289659	5.62964329937265	5.62964329937265	5.7593091299154	5.7593091299154	6.06369365248916	6.06369365248916	6.51950439126059	6.51950439126059	6.80065628131061	6.80065628131061
B=0.1	5.42495944745761	8.57070809004095	6.12728591521	6.13591630406572	6.46700370613424	6.48948515017966	6.22869001243407	5.93377007737607	5.71145567969287	5.56597030698908	5.4466814376032	5.4466814376032	5.39107568926338	5.39107568926338	5.37100603399617	5.37100603399617	5.36037657018762	5.36037657018762	5.37032032517808	5.37032032517808	5.40076120896707	5.40076120896707	5.43911343047624	5.43911343047624	5.4749454700612	5.4749454700612	5.51509541745091	5.51509541745091	5.55484744870002	5.55484744870002	5.59575657253046	5.59575657253046	5.7301941225671	5.7301941225671	6.03809622930067	6.03809622930067	6.32447598746165	6.32447598746165	6.31079550842947	6.31079550842947
B=0.1	5.41232550827143	5.87774479117772	6.27357641433356	6.62179839363241	6.94798649828125	6.74608436985557	6.38064053676642	6.07287483100435	5.85641770721042	5.70114037648665	5.52468481757774	5.52468481757774	5.37755800636201	5.37755800636201	5.34587401640914	5.34587401640914	5.38688789835871	5.38688789835871	5.43443255697225	5.43443255697225	5.4612440917338	5.4612440917338	5.47515942420307	5.47515942420307	5.49448374021426	5.49448374021426	5.54385420697107	5.54385420697107	5.62108679375998	5.62108679375998	5.69373799751581	5.69373799751581	5.78945676483643	5.78945676483643	6.0572877203508	6.0572877203508	6.44454278279535	6.44454278279535	6.55312900806214	6.55312900806214
B=0.1	5.42126053572794	8.39841799554313	5.78024066484238	5.64984360032136	5.91509499800858	6.02004892880657	5.91645886153404	5.78871789706165	5.68429198888021	5.59922032348703	5.50715932279151	5.50715932279151	5.42657717055319	5.42657717055319	5.39353801839653	5.39353801839653	5.40905511885136	5.40905511885136	5.42931407002033	5.42931407002033	5.44439776014867	5.44439776014867	5.47837491627275	5.47837491627275	5.5340300581539	5.5340300581539	5.59259209803482	5.59259209803482	5.63925137377487	5.63925137377487	5.68191996172453	5.68191996172453	5.79915565536929	5.79915565536929	6.12692655706151	6.12692655706151	6.51639844072074	6.51639844072074	6.44989094138957	6.44989094138957
B=0.1	5.33799812061008	5.64827324761082	6.38721614328026	6.20645231547887	6.35677933821245	6.29690431347782	6.05525214373274	5.85776466067389	5.69418072614996	5.57240030107513	5.46335950372306	5.46335950372306	5.36022474116076	5.36022474116076	5.32068341697006	5.32068341697006	5.34496246390098	5.34496246390098	5.39140176829249	5.39140176829249	5.43556475299763	5.43556475299763	5.48212810587102	5.48212810587102	5.53871161813335	5.53871161813335	5.58846025871549	5.58846025871549	5.6080381889102	5.6080381889102	5.64046616310208	5.64046616310208	5.79603204701949	5.79603204701949	6.16787605554989	6.16787605554989	6.59323847095346	6.59323847095346	6.52345819097257	6.52345819097257
B=0.1	6.32477633340287	7.84217543112491	7.03318738990388	6.13003382889328	6.34159505319712	6.25071018623305	6.04157349787057	5.86969277253432	5.73308951372759	5.61507250659912	5.47265370739668	5.47265370739668	5.35793879909822	5.35793879909822	5.31717602294467	5.31717602294467	5.34773189645544	5.34773189645544	5.4128561200806	5.4128561200806	5.47038038889717	5.47038038889717	5.508617292425	5.508617292425	5.53326209446662	5.53326209446662	5.55300873873374	5.55300873873374	5.57618499976747	5.57618499976747	5.61077630896374	5.61077630896374	5.73753526461908	5.73753526461908	6.10277440433015	6.10277440433015	6.55735563786692	6.55735563786692	6.52291131858799	6.52291131858799
B=0.1	6.34096611381105	7.95977555761138	6.79307567706131	6.19491222383112	6.12551093445577	6.00846603891221	5.87040113231761	5.73866158243765	5.61210719960174	5.5104563363267	5.41871041564988	5.41871041564988	5.34492402353213	5.34492402353213	5.3297935878524	5.3297935878524	5.36769964909354	5.36769964909354	5.40116300324297	5.40116300324297	5.41897529622929	5.41897529622929	5.44979305635552	5.44979305635552	5.4834646261042	5.4834646261042	5.49884142311374	5.49884142311374	5.52231091470807	5.52231091470807	5.59232447521079	5.59232447521079	5.71461993280477	5.71461993280477	5.99306782278804	5.99306782278804	6.44512638400003	6.44512638400003	6.38710228831108	6.38710228831108
B=0.1	5.40452306833235	6.26953872036033	6.87607081337037	7.19139914760075	6.43315315578669	5.98313790670633	5.80517704408246	5.72453776297835	5.66872002414429	5.59153107257302	5.48667583767367	5.48667583767367	5.41171428388421	5.41171428388421	5.3899283425784	5.3899283425784	5.38446025069105	5.38446025069105	5.38185249785609	5.38185249785609	5.3951612894086	5.3951612894086	5.43123230140376	5.43123230140376	5.48860465922501	5.48860465922501	5.5574927944252	5.5574927944252	5.62144857855872	5.62144857855872	5.67739569812912	5.67739569812912	5.75940270742798	5.75940270742798	5.9845899431238	5.9845899431238	6.40259005056463	6.40259005056463	6.43989900289293	6.43989900289293
B=0.1	5.96486255828731	6.09225954937501	6.06510909362187	5.84032304398589	5.9099069115148	5.98228235112062	5.91656098818614	5.78977581500555	5.70177973025492	5.63584079675206	5.53613686045786	5.53613686045786	5.43154012352201	5.43154012352201	5.37525136564267	5.37525136564267	5.38709434605488	5.38709434605488	5.44276958359171	5.44276958359171	5.49761385312583	5.49761385312583	5.52553241336117	5.52553241336117	5.54169082853264	5.54169082853264	5.5632014897682	5.5632014897682	5.58712383763725	5.58712383763725	5.62908878919995	5.62908878919995	5.77850230216905	5.77850230216905	6.10627706549342	6.10627706549342	6.43751382828802	6.43751382828802	6.29745745759699	6.29745745759699
