# Supplementary material for: Inference of past demography, dormancy and self-fertilization rates from whole genome sequence data
Source: PLoS Genet. 2020 Apr 6;16(4):e1008698. doi: 10.1371/journal.pgen.1008698 (PMC7173940; doi:10.1371/journal.pgen.1008698)
Supplement: S1 Data — File containing all numerical data presented in this study. It contains all plotted results and all requirements to build summary statistics. (ZIP) [file pgen.1008698.s003.zip › S1_data/Figure/F2/F2_d_time.csv]

	V1	V2	V3	V4	V5	V6	V7	V8	V9	V10	V11	V12	V13	V14	V15	V16	V17	V18	V19	V20	V21	V22	V23	V24	V25	V26	V27	V28	V29	V30	V31	V32	V33	V34	V35	V36	V37	V38	V39	V40
B=1	0	176.5032	357.5912	543.508	734.52	930.916	1133	1341.12	1555.644	1776.98	2005.576	2241.92	2486.56	2740.096	3003.204	3276.632	3561.22	3857.924	4167.84	4492.12	4832.28	5189.88	5566.8	5965.28	6387.92	6837.84	7318.84	7835.48	8393.48	9000.08	9664.56	10399.08	11220.2	12151.12	13225.76	14496.84	16052.48	18058.04	20884.76	25717.04
B=1	0	176.1852	356.9472	542.528	733.196	929.236	1130.96	1338.704	1552.844	1773.78	2001.964	2237.88	2482.08	2735.16	2997.792	3270.728	3554.808	3850.976	4160.32	4484.04	4823.56	5180.52	5556.76	5954.52	6376.4	6825.52	7305.64	7821.36	8378.36	8983.88	9647.16	10380.36	11200	12129.24	13201.96	14470.72	16023.56	18025.52	20847.12	25670.68
B=1	0	167.2908	338.9272	515.14	696.184	882.324	1073.864	1271.12	1474.448	1684.232	1900.896	2124.904	2356.776	2597.08	2846.452	3105.608	3375.344	3656.564	3950.284	4257.68	4580.04	4919	5276.24	5653.92	6054.52	6480.96	6936.84	7426.52	7955.4	8530.36	9160.12	9856.32	10634.56	11516.88	12535.48	13740.16	15214.64	17115.52	19794.68	24374.76
B=1	0	158.3352	320.784	487.564	658.916	835.092	1016.38	1203.076	1395.52	1594.076	1799.14	2011.156	2230.616	2458.056	2694.08	2939.364	3194.66	3460.824	3738.82	4029.76	4334.88	4655.68	4993.8	5351.28	5730.4	6134.04	6565.48	7028.96	7529.56	8073.72	8669.76	9328.68	10065.28	10900.36	11864.44	13004.64	14400.16	16199.32	18735.04	23069.92
B=1	0	150.8688	305.6564	464.572	627.844	795.712	968.448	1146.344	1329.712	1518.9	1714.296	1916.316	2125.424	2342.136	2567.032	2800.748	3044.008	3297.62	3562.508	3839.72	4130.44	4436.12	4758.32	5098.92	5460.16	5844.76	6255.88	6697.48	7174.48	7692.96	8260.92	8888.76	9590.64	10386.36	11304.92	12391.36	13721.08	15435.4	17851.56	21982
B=1	0	150.5168	304.9432	463.488	626.376	793.856	966.188	1143.668	1326.608	1515.356	1710.296	1911.844	2120.464	2336.672	2561.044	2794.212	3036.904	3289.924	3554.196	3830.76	4120.84	4425.76	4747.2	5087	5447.44	5831.12	6241.28	6681.88	7157.72	7675	8241.64	8868.04	9568.24	10362.12	11278.56	12362.48	13689.08	15399.36	17809.88	21930.72
B=1	0	152.0672	308.0848	468.264	632.832	802.036	976.144	1155.448	1340.276	1530.968	1727.916	1931.54	2142.308	2360.744	2587.428	2823	3068.188	3323.816	3590.808	3870.224	4163.28	4471.36	4796.12	5139.4	5503.56	5891.2	6305.6	6750.68	7231.48	7754.08	8326.56	8959.36	9666.84	10468.84	11394.72	12489.84	13830.08	15558	17993.36	22156.64
B=1	0	152.5504	309.064	469.752	634.84	804.584	979.244	1159.124	1344.536	1535.832	1733.408	1937.676	2149.116	2368.248	2595.648	2831.972	3077.94	3334.38	3602.22	3882.524	4176.52	4485.56	4811.36	5155.76	5521.04	5909.92	6325.64	6772.16	7254.44	7778.72	8353	8987.84	9697.56	10502.12	11430.96	12529.52	13874.04	15607.44	18050.56	22227.08
B=1	0	162.2164	328.6468	499.516	675.068	855.564	1041.292	1232.568	1429.728	1633.148	1843.24	2060.452	2285.288	2518.304	2760.116	3011.408	3272.964	3545.652	3830.464	4128.52	4441.12	4769.8	5116.2	5482.44	5870.88	6284.36	6726.44	7201.24	7714.12	8271.6	8882.28	9557.32	10312	11167.56	12155.24	13323.4	14753.12	16596.36	19194.28	23635.4
B=1	0	160.8304	325.8388	495.248	669.3	848.252	1032.396	1222.036	1417.512	1619.196	1827.492	2042.848	2265.764	2496.788	2736.532	2985.684	3245.004	3515.36	3797.74	4093.24	4403.2	4729.04	5072.48	5435.6	5820.72	6230.68	6668.96	7139.72	7648.2	8200.92	8806.4	9475.68	10223.88	11072.16	12051.4	13209.6	14627.08	16454.6	19030.28	23433.48
B=1	0	144.7612	293.2824	445.764	602.424	763.5	929.244	1099.936	1275.88	1457.412	1644.896	1838.736	2039.38	2247.32	2463.112	2687.364	2920.776	3164.12	3418.284	3684.276	3963.244	4256.52	4565.68	4892.48	5239.12	5608.16	6002.64	6426.36	6884.04	7381.52	7926.48	8528.92	9202.36	9965.88	10847.28	11889.72	13165.6	14810.52	17128.88	21092.12
B=1	0	161.876	327.9568	498.468	673.648	853.768	1039.108	1229.98	1426.724	1629.72	1839.368	2056.128	2280.492	2513.02	2754.32	3005.088	3266.092	3538.208	3822.424	4119.88	4431.8	4759.76	5105.48	5470.92	5858.52	6271.2	6712.32	7186.12	7697.92	8254.24	8863.64	9537.28	10290.36	11144.12	12129.72	13295.44	14722.16	16561.52	19153.96	23585.8
B=1	0	176.6152	357.818	543.852	734.988	931.504	1133.72	1341.972	1556.632	1778.108	2006.848	2243.344	2488.136	2741.836	3005.108	3278.708	3563.48	3860.372	4170.48	4495	4835.36	5193.16	5570.32	5969.04	6391.96	6842.2	7323.48	7840.44	8398.84	9005.8	9670.68	10405.68	11227.32	12158.8	13234.16	14506.04	16062.64	18069.52	20898	25733.32
B=1	0	181.2808	367.2704	558.22	754.404	956.112	1163.668	1377.424	1597.752	1825.08	2059.864	2302.604	2553.864	2814.264	3084.492	3365.324	3657.616	3962.352	4280.64	4613.72	4963.08	5330.36	5717.48	6126.76	6560.84	7022.92	7516.96	8047.56	8620.68	9243.72	9926.16	10680.56	11523.92	12480	13583.76	14889.24	16487	18546.84	21450.04	26413.12
B=1	0	158.8672	321.8616	489.204	661.128	837.9	1019.796	1207.12	1400.208	1599.428	1805.184	2017.912	2238.108	2466.312	2703.132	2949.236	3205.392	3472.452	3751.384	4043.28	4349.44	4671.32	5010.56	5369.24	5749.64	6154.64	6587.56	7052.56	7554.84	8100.84	8698.88	9360.04	10099.12	10937	11904.28	13048.32	14448.56	16253.72	18798	23147.44
B=1	0	157.8864	319.874	486.18	657.048	832.724	1013.496	1199.664	1391.56	1589.552	1794.036	2005.452	2224.288	2451.08	2686.436	2931.024	3185.596	3451.008	3728.216	4018.32	4322.6	4642.44	4979.64	5336.08	5714.16	6116.64	6546.88	7009.04	7508.2	8050.8	8645.16	9302.2	10036.72	10869.44	11830.76	12967.76	14359.32	16153.36	18681.92	23004.48
B=1	0	157.5344	319.1612	485.1	655.584	830.868	1011.236	1196.992	1388.46	1586.012	1790.036	2000.984	2219.332	2445.62	2680.452	2924.492	3178.5	3443.316	3719.908	4009.36	4312.96	4632.12	4968.52	5324.2	5701.4	6103	6532.28	6993.4	7491.44	8032.88	8625.92	9281.48	10014.36	10845.24	11804.4	12938.88	14327.32	16117.36	18640.28	22953.24
B=1	0	175.9148	356.3992	541.696	732.072	927.812	1129.224	1336.648	1550.46	1771.056	1998.888	2234.448	2478.272	2730.964	2993.192	3265.708	3549.348	3845.064	4153.92	4477.16	4816.16	5172.56	5548.24	5945.4	6366.64	6815.04	7294.44	7809.36	8365.52	8970.08	9632.32	10364.4	11182.8	12110.6	13181.68	14448.52	15998.96	17997.84	20815.12	25631.28
B=1	0	171.1204	346.686	526.932	712.12	902.524	1098.448	1300.22	1508.204	1722.788	1944.412	2173.548	2410.728	2656.532	2911.616	3176.704	3452.616	3740.272	4040.72	4355.16	4684.92	5031.6	5397.04	5783.36	6193.12	6629.32	7095.64	7596.52	8137.52	8725.64	9369.8	10081.92	10878	11780.56	12822.44	14054.72	15562.92	17507.32	20247.84	24932.76
B=1	0	190.1864	385.3136	585.644	791.464	1003.084	1220.836	1445.092	1676.248	1914.744	2161.06	2415.724	2679.332	2952.524	3236.028	3530.652	3837.304	4157	4490.92	4840.4	5206.88	5592.2	5998.36	6427.72	6883.16	7367.96	7886.24	8442.92	9044.2	9697.84	10413.8	11205.28	12090.04	13093.12	14251.12	15620.68	17296.96	19458	22503.84	27710.72
B=1	0	193.0492	391.1128	594.46	803.376	1018.18	1239.212	1466.84	1701.476	1943.56	2193.584	2452.084	2719.656	2996.96	3284.732	3583.792	3895.06	4219.56	4558.52	4913.24	5285.28	5676.4	6088.64	6524.48	6986.76	7478.84	8004.92	8570	9180.32	9843.8	10570.52	11373.92	12272	13290.2	14465.6	15855.8	17557.28	19750.88	22842.56	28127.8
B=1	0	171.5324	347.5208	528.204	713.836	904.696	1101.092	1303.352	1511.836	1726.94	1949.096	2178.784	2416.532	2662.928	2918.628	3184.352	3460.928	3749.28	4050.44	4365.64	4696.2	5043.72	5410.04	5797.28	6208.04	6645.28	7112.72	7614.8	8157.12	8746.64	9392.36	10106.2	10904.2	11808.92	12853.32	14088.56	15600.4	17549.48	20296.6	24992.8
B=1	0	189.2684	383.4536	582.816	787.644	998.24	1214.944	1438.116	1668.156	1905.5	2150.624	2404.064	2666.396	2938.268	3220.404	3513.608	3818.78	4136.96	4469.24	4817.04	5181.76	5565.2	5969.4	6396.72	6849.92	7332.4	7848.16	8402.16	9000.56	9651	10363.52	11151.16	12031.68	13029.92	14182.32	15545.28	17213.44	19364.08	22395.2	27576.96
B=1	0	181.8812	368.4868	560.068	756.9	959.28	1167.524	1381.984	1603.044	1831.124	2066.684	2310.232	2562.324	2823.588	3094.708	3376.468	3669.728	3975.476	4294.8	4629	4979.52	5348	5736.4	6147.04	6582.56	7046.2	7541.84	8074.24	8649.24	9274.32	9959.04	10715.92	11562.08	12521.36	13628.76	14938.52	16541.6	18608.28	21521.08	26500.6
B=1	0	170.0392	344.4952	523.604	707.62	896.82	1091.508	1292.004	1498.672	1711.904	1932.124	2159.816	2395.496	2639.748	2893.216	3156.632	3430.8	3716.636	4015.2	4327.64	4655.32	4999.8	5362.92	5746.8	6153.96	6587.44	7050.8	7548.52	8086.12	8670.48	9310.6	10018.24	10809.28	11706.12	12741.4	13965.92	15464.6	17396.72	20119.88	24775.2
B=1	0	151.0896	306.104	465.252	628.76	796.876	969.868	1148.02	1331.656	1521.124	1716.804	1919.12	2128.536	2345.568	2570.792	2804.848	3048.464	3302.448	3567.724	3845.34	4136.52	4442.6	4765.28	5106.36	5468.16	5853.32	6265.04	6707.28	7184.96	7704.24	8273	8901.76	9604.68	10401.56	11321.48	12409.52	13741.16	15458	17877.68	22014.2
B=1	0	146.1564	296.11	450.064	608.232	770.86	938.2	1110.54	1288.18	1471.46	1660.752	1856.464	2059.04	2268.988	2486.856	2713.272	2948.932	3194.624	3451.24	3719.792	4001.44	4297.56	4609.68	4939.64	5289.64	5662.2	6060.48	6488.32	6950.4	7452.68	8002.92	8611.12	9291.08	10061.96	10951.84	12004.36	13292.56	14953.28	17294	21295.44
B=1	0	167.132	338.606	514.652	695.524	881.488	1072.848	1269.916	1473.052	1682.636	1899.096	2122.892	2354.544	2594.62	2843.756	3102.668	3372.148	3653.1	3946.544	4253.64	4575.72	4914.32	5271.24	5648.56	6048.76	6474.8	6930.28	7419.48	7947.88	8522.28	9151.44	9846.96	10624.48	11506	12523.6	13727.16	15200.2	17099.32	19775.92	24351.64
B=1	0	159.1396	322.4136	490.04	662.264	839.336	1021.544	1209.188	1402.608	1602.172	1808.28	2021.372	2241.948	2470.54	2707.764	2954.296	3210.888	3478.404	3757.816	4050.24	4356.92	4679.32	5019.16	5378.44	5759.52	6165.2	6598.84	7064.68	7567.8	8114.72	8713.8	9376.08	10116.4	10955.76	11924.68	13070.72	14473.32	16281.6	18830.24	23187.12
B=1	0	172.0088	348.4856	529.668	715.816	907.208	1104.152	1306.972	1516.032	1731.732	1954.508	2184.832	2423.244	2670.324	2926.732	3193.196	3470.54	3759.688	4061.68	4377.76	4709.24	5057.72	5425.04	5813.4	6225.28	6663.72	7132.48	7635.96	8179.76	8770.92	9418.44	10134.28	10934.48	11841.72	12889	14127.68	15643.72	17598.24	20352.96	25062.2
B=1	0	177.9324	360.4868	547.908	740.468	938.452	1142.176	1351.98	1568.24	1791.368	2021.816	2260.072	2506.692	2762.284	3027.52	3303.16	3590.056	3889.164	4201.56	4528.52	4871.4	5231.88	5611.88	6013.56	6439.64	6893.2	7378.08	7898.92	8461.44	9072.96	9742.8	10483.28	11311.04	12249.48	13332.88	14614.2	16182.44	18204.28	21053.84	25925.24
B=1	0	172.19	348.8532	530.228	716.572	908.168	1105.316	1308.348	1517.632	1733.56	1956.568	2187.136	2425.796	2673.14	2929.816	3196.564	3474.2	3763.652	4065.96	4382.36	4714.2	5063.04	5430.76	5819.52	6231.84	6670.76	7140	7644	8188.4	8780.16	9428.4	10144.96	10946	11854.2	12902.6	14142.56	15660.2	17616.76	20374.4	25088.6
B=1	0	140.8188	285.2952	433.624	586.02	742.708	903.936	1069.98	1241.132	1417.72	1600.1	1788.66	1983.84	2186.116	2396.032	2614.176	2841.232	3077.948	3325.192	3583.94	3855.312	4140.6	4441.32	4759.24	5096.44	5455.4	5839.16	6251.36	6696.56	7180.52	7710.64	8296.64	8951.76	9694.48	10551.84	11565.92	12807.08	14407.16	16662.36	20517.68
B=1	0	163.074	330.3844	502.156	678.636	860.088	1046.796	1239.084	1437.288	1641.784	1852.984	2071.348	2297.372	2531.62	2774.708	3027.332	3290.272	3564.4	3850.716	4150.36	4464.6	4795	5143.24	5511.4	5901.92	6317.6	6762	7239.32	7754.88	8315.32	8929.24	9607.88	10366.52	11226.6	12219.52	13393.84	14831.16	16684.12	19295.76	23760.36
B=1	0	143.7608	291.256	442.684	598.264	758.224	922.824	1092.336	1267.064	1447.34	1633.532	1826.032	2025.288	2231.792	2446.092	2668.796	2900.596	3142.26	3394.668	3658.82	3935.86	4227.12	4534.12	4858.68	5202.92	5569.4	5961.16	6381.96	6836.44	7330.52	7871.72	8470	9138.8	9897	10772.32	11807.6	13074.64	14708.16	17010.52	20946.36
B=1	0	166.4168	337.1564	512.448	692.544	877.716	1068.252	1264.48	1466.744	1675.432	1890.964	2113.804	2344.46	2583.512	2831.58	3089.384	3357.712	3637.46	3929.644	4235.44	4556.12	4893.28	5248.68	5624.4	6022.88	6447.08	6900.6	7387.72	7913.84	8485.76	9112.24	9804.8	10579	11456.72	12469.96	13668.4	15135.12	17026.08	19691.28	24247.4
B=1	0	163.1768	330.5924	502.472	679.064	860.628	1047.456	1239.864	1438.192	1642.816	1854.152	2072.652	2298.82	2533.216	2776.456	3029.24	3292.344	3566.648	3853.144	4152.96	4467.44	4798.04	5146.48	5514.88	5905.64	6321.6	6766.24	7243.88	7759.76	8320.56	8934.88	9613.92	10373.04	11233.68	12227.2	13402.28	14840.48	16694.64	19307.92	23775.36
B=1	0	160.5528	325.2768	494.392	668.144	846.788	1030.616	1219.928	1415.064	1616.4	1824.336	2039.324	2261.856	2492.48	2731.812	2980.532	3239.404	3509.296	3791.184	4086.2	4395.6	4720.88	5063.76	5426.2	5810.68	6219.92	6657.44	7127.4	7635	8186.8	8791.2	9459.32	10206.24	11053.04	12030.6	13186.8	14601.84	16426.2	18997.44	23393.04
B=1	0	166.7184	337.768	513.38	693.804	879.308	1070.192	1266.776	1469.408	1678.472	1894.396	2117.64	2348.716	2588.196	2836.72	3094.988	3363.804	3644.06	3936.776	4243.12	4564.4	4902.16	5258.2	5634.6	6033.8	6458.8	6913.12	7401.12	7928.2	8501.16	9128.8	9822.6	10598.2	11477.52	12492.6	13693.2	15162.6	17057	19727	24291.4
B=1	0	185.6792	376.1816	571.764	772.708	979.308	1191.904	1410.844	1636.52	1869.364	2109.84	2358.472	2615.828	2882.548	3159.332	3446.976	3746.36	4058.48	4384.48	4725.68	5083.48	5459.68	5856.2	6275.4	6720	7193.32	7699.32	8242.84	8829.84	9468	10167	10939.68	11803.52	12782.8	13913.36	15250.48	16887	18996.84	21970.48	27054
B=1	0	176.0088	356.59	541.988	732.464	928.308	1129.828	1337.364	1551.288	1772.004	1999.96	2235.644	2479.596	2732.424	2994.792	3267.456	3551.248	3847.124	4156.16	4479.56	4818.76	5175.32	5551.2	5948.56	6370.04	6818.72	7298.36	7813.52	8370	8974.88	9637.48	10369.96	11188.76	12117.08	13188.72	14456.24	16007.52	18007.48	20826.28	25645
B=1	0	167.8724	340.1056	516.932	698.604	885.392	1077.6	1275.54	1479.576	1690.088	1907.504	2132.292	2364.968	2606.108	2856.352	3116.408	3387.08	3669.276	3964.02	4272.48	4596	4936.08	5294.6	5673.6	6075.56	6503.48	6960.96	7452.32	7983.08	8560	9191.96	9890.56	10671.56	11556.92	12579.04	13787.96	15267.52	17175.04	19863.52	24459.48
B=1	0	166.286	336.8912	512.048	692	877.028	1067.416	1263.488	1465.592	1674.116	1889.48	2112.14	2342.62	2581.48	2829.356	3086.956	3355.072	3634.6	3926.556	4232.08	4552.56	4889.44	5244.56	5619.96	6018.16	6442.04	6895.16	7381.92	7907.6	8479.12	9105.08	9797.08	10570.68	11447.72	12460.16	13657.64	15123.24	17012.72	19675.8	24228.32
B=1	0	164.1272	332.5176	505.4	683.016	865.64	1053.556	1247.084	1446.568	1652.384	1864.948	2084.72	2312.208	2547.968	2792.624	3046.88	3311.516	3587.416	3875.58	4177.16	4493.44	4825.96	5176.48	5547	5940	6358.4	6805.64	7286.08	7804.96	8369.04	8986.88	9669.92	10433.44	11299.08	12298.4	13480.32	14926.92	16791.84	19420.36	23913.8
B=1	0	178.4964	361.6296	549.648	742.816	941.428	1145.796	1356.264	1573.212	1797.048	2028.224	2267.236	2514.64	2771.04	3037.116	3313.632	3601.436	3901.492	4214.88	4542.88	4886.84	5248.48	5629.68	6032.64	6460.04	6915.08	7401.48	7923.96	8488.28	9101.72	9773.68	10516.52	11346.92	12288.32	13375.12	14660.52	16233.76	18261.96	21120.6	26007.44
B=1	0	174.6392	353.8152	537.768	726.764	921.084	1121.036	1326.96	1539.22	1758.216	1984.4	2218.248	2460.304	2711.164	2971.492	3242.032	3523.616	3817.188	4123.8	4444.72	4781.24	5135.08	5508	5902.28	6320.48	6765.64	7241.56	7752.76	8304.88	8905.08	9562.52	10289.28	11101.72	12022.8	13086.12	14343.76	15882.96	17867.36	20664.2	25445.48
B=1	0	157.3632	318.814	484.572	654.868	829.964	1010.136	1195.688	1386.952	1584.284	1788.092	1998.804	2216.916	2442.96	2677.536	2921.312	3175.04	3439.572	3715.86	4005	4308.28	4627.08	4963.12	5318.4	5695.2	6096.36	6525.16	6985.8	7483.32	8024.12	8616.52	9271.4	10003.48	10833.44	11791.56	12924.8	14311.72	16099.84	18620	22928.28
B=1	0	184.2844	373.356	567.472	766.904	971.956	1182.952	1400.244	1624.228	1855.324	2093.996	2340.76	2596.184	2860.896	3135.604	3421.084	3718.224	4028	4351.56	4690.16	5045.32	5418.68	5812.2	6228.28	6669.56	7139.32	7641.48	8180.92	8763.52	9396.88	10090.64	10857.52	11714.84	12686.8	13808.84	15135.96	16760.16	18854.16	21805.48	26850.8
B=1	0	168.0604	340.4864	517.512	699.384	886.384	1078.804	1276.968	1481.232	1691.98	1909.64	2134.68	2367.616	2609.028	2859.548	3119.896	3390.872	3673.384	3968.456	4277.24	4601.12	4941.6	5300.52	5679.92	6082.36	6510.76	6968.76	7460.68	7992	8569.6	9202.24	9901.64	10683.48	11569.88	12593.12	13803.4	15284.6	17194.24	19885.76	24486.88
B=1	0	177.0736	358.7472	545.268	736.896	933.924	1136.664	1345.456	1560.676	1782.728	2012.06	2249.168	2494.6	2748.956	3012.912	3287.224	3572.736	3870.396	4181.28	4506.64	4847.88	5206.64	5584.8	5984.56	6408.56	6859.96	7342.48	7860.8	8420.64	9029.2	9695.8	10432.68	11256.48	12190.4	13268.52	14543.68	16104.36	18116.44	20952.28	25800.16
B=1	0	184.4416	373.6744	567.952	767.556	972.784	1183.96	1401.44	1625.612	1856.904	2095.78	2342.752	2598.396	2863.336	3138.276	3424	3721.392	4031.44	4355.28	4694.16	5049.6	5423.28	5817.16	6233.56	6675.24	7145.4	7648	8187.88	8771	9404.88	10099.24	10866.8	11724.84	12697.64	13820.6	15148.84	16774.44	18870.24	21824.08	26873.68
B=1	0	180.044	364.7652	554.412	749.256	949.592	1155.732	1368.028	1586.856	1812.632	2045.812	2286.896	2536.444	2795.068	3063.452	3342.368	3632.668	3935.324	4251.44	4582.24	4929.24	5294	5678.48	6084.96	6516.08	6975.04	7465.68	7992.68	8561.88	9180.64	9858.44	10607.68	11445.28	12394.88	13491.12	14787.68	16374.52	18420.32	21303.72	26232.96
B=1	0	199.1908	403.556	613.372	828.936	1050.572	1278.636	1513.508	1755.608	2005.396	2263.372	2530.096	2806.18	3092.308	3389.236	3697.808	4018.96	4353.84	4703.56	5069.56	5453.4	5856.96	6282.36	6732.04	7209.04	7716.8	8259.6	8842.64	9472.4	10156.96	10906.84	11735.76	12662.44	13713	14925.8	16360.24	18115.84	20379.24	23569.28	29022.68
B=1	0	132.0056	267.4408	406.488	549.344	696.228	847.364	1003.016	1163.46	1328.996	1499.96	1676.72	1859.684	2049.304	2246.08	2450.576	2663.42	2885.324	3117.092	3359.644	3614.036	3881.476	4163.36	4461.4	4777.48	5114	5473.72	5860.12	6277.44	6731.12	7228.08	7777.4	8391.52	9087.76	9891.48	10842.12	12005.56	13505.52	15619.6	19233.64
B=1	0	165.7816	335.87	510.496	689.904	874.368	1064.18	1259.656	1461.148	1669.04	1883.748	2105.736	2335.516	2573.652	2820.776	3077.596	3344.9	3623.58	3914.652	4219.28	4538.76	4874.6	5228.64	5602.92	5999.88	6422.48	6874.28	7359.52	7883.64	8453.4	9077.48	9767.4	10538.64	11413	12422.4	13616.24	15077.4	16961.12	19616.12	24154.88
B=1	0	170.4508	345.3296	524.872	709.336	898.992	1094.152	1295.136	1502.304	1716.052	1936.808	2165.048	2401.296	2646.14	2900.228	3164.276	3439.112	3725.64	4024.92	4338.12	4666.6	5011.92	5375.92	5760.72	6168.88	6603.4	7067.88	7566.8	8105.68	8691.48	9333.16	10042.48	10835.48	11734.48	12772.28	13999.76	15502.04	17438.84	20168.64	24835.2
B=1	0	176.766	358.124	544.32	735.616	932.3	1134.688	1343.12	1557.964	1779.628	2008.564	2245.26	2490.264	2744.176	3007.676	3281.512	3566.524	3863.672	4174.04	4498.84	4839.48	5197.6	5575.08	5974.16	6397.44	6848.04	7329.72	7847.16	8406	9013.52	9678.96	10414.56	11236.92	12169.2	13245.48	14518.4	16076.4	18084.96	20915.84	25755.32
B=1	0	157.9688	320.0416	486.436	657.392	833.16	1014.028	1200.292	1392.292	1590.384	1794.976	2006.504	2225.452	2452.368	2687.844	2932.56	3187.268	3452.816	3730.168	4020.44	4324.84	4644.88	4982.24	5338.88	5717.16	6119.84	6550.32	7012.68	7512.12	8055.04	8649.72	9307.08	10042	10875.16	11836.96	12974.56	14366.84	16161.84	18691.68	23016.56
B=1	0	162.5612	329.3452	500.576	676.5	857.38	1043.504	1235.188	1432.764	1636.62	1847.156	2064.832	2290.148	2523.656	2765.98	3017.812	3279.92	3553.188	3838.608	4137.32	4450.56	4779.92	5127.08	5494.08	5883.36	6297.72	6740.72	7216.56	7730.48	8289.2	8901.16	9577.64	10333.92	11191.28	12181.08	13351.72	14784.48	16631.64	19235.08	23685.64
B=1	0	169.9548	344.3244	523.344	707.268	896.376	1090.964	1291.364	1497.928	1711.052	1931.168	2158.744	2394.304	2638.436	2891.78	3155.064	3429.096	3714.792	4013.2	4325.48	4653	4997.32	5360.28	5743.96	6150.92	6584.16	7047.28	7544.76	8082.08	8666.2	9306	10013.24	10803.92	11700.28	12735.08	13959	15456.92	17388.08	20109.92	24762.88
B=0.5	0	1195.648	2422.352	3681.772	4975.72	6306.08	7675.04	9084.84	10538.08	12037.4	13585.92	15186.96	16844.16	18561.64	20343.92	22196.16	24124	26133.88	28233.16	30430.08	32734.24	35156.56	37709.92	40409.2	43272.4	46320	49578.4	53078	56858.4	60967.2	65468.4	70444	76006.4	82312.4	89592.4	98202.8	108740.8	122326.8	141474.8	174209.2
B=0.5	0	1060.544	2148.64	3265.756	4413.48	5593.56	6807.8	8058.32	9347.32	10677.28	12050.8	13470.92	14940.88	16464.28	18045.2	19688.12	21398.16	23180.92	25043	26991.68	29035.48	31184.12	33448.96	35843.28	38382.8	41086.4	43976.4	47080.8	50433.6	54078.4	58070.8	62484.4	67418.4	73012	79469.2	87106.4	96453.6	108504.4	125489.2	154524.8
B=0.5	0	1147.688	2325.188	3534.092	4776.12	6053.12	7367.16	8720.44	10115.36	11554.56	13040.96	14577.76	16168.52	17817.08	19527.92	21305.84	23156.36	25085.64	27100.68	29209.48	31421.2	33746.4	36197.32	38788.4	41536.4	44462	47589.6	50949.2	54577.6	58522	62842.4	67618.4	72957.6	79010.8	85998.8	94263.6	104378.8	117420	135800	167221.2
B=0.5	0	1029.196	2085.124	3169.216	4283	5428.2	6606.56	7820.12	9071	10361.64	11694.56	13072.72	14499.2	15977.6	17511.76	19106.12	20765.6	22495.68	24302.68	26193.76	28177.16	30262.28	32460.16	34783.72	37248.16	39871.72	42676.4	45688.8	48942.8	52480	56354.4	60637.2	65425.2	70853.6	77120	84531.6	93602.4	105297.2	121779.6	149956.8
B=0.5	0	1065.088	2157.84	3279.74	4432.36	5617.48	6836.96	8092.84	9387.36	10723	12102.4	13528.6	15004.84	16534.8	18122.48	19772.44	21489.76	23280.2	25150.2	27107.24	29159.8	31317.64	33592.16	35996.76	38547.16	41262	44164.8	47282.4	50649.6	54310	58319.6	62752	67706.8	73324.4	79809.2	87479.2	96866.8	108969.2	126026.4	155186.4
B=0.5	0	1100.94	2230.476	3390.14	4581.56	5806.6	7067.08	8365.24	9703.36	11083.92	12509.8	13984	15509.92	17091.36	18732.48	20438	22213.12	24063.84	25996.8	28019.72	30141.36	32371.84	34722.92	37208.44	39844.68	42651.2	45651.2	48874	52354.4	56138	60282.8	64864.4	69986	75792.8	82496	90424	100127.2	112637.2	130268.8	160410
B=0.5	0	1136.084	2301.68	3498.364	4727.84	5991.96	7292.72	8632.28	10013.12	11437.76	12909.16	14430.4	16005.04	17636.96	19330.48	21090.44	22922.24	24832.04	26826.72	28914.2	31103.56	33405.24	35831.4	38396.28	41116.8	44012.8	47108.8	50434	54026	57930.4	62207.2	66934.8	72220.4	78212	85129.2	93310.8	103323.6	116232.8	134427.2	165530.8
B=0.5	0	1129.036	2287.4	3476.656	4698.52	5954.76	7247.44	8578.72	9950.96	11366.8	12829.04	14340.88	15905.76	17527.56	19210.56	20959.6	22780.04	24677.96	26660.24	28734.8	30910.56	33197.96	35609.08	38158	40861.6	43739.6	46816.4	50121.2	53690.4	57570.8	61821.2	66519.6	71772	77726.8	84601.2	92731.6	102682.8	115511.6	133593.2	164504
B=0.5	0	987.444	2000.54	3040.652	4109.28	5208	6338.56	7502.88	8703.04	9941.28	11220.16	12542.4	13911	15329.44	16801.36	18331.04	19923.2	21583.12	23316.8	25131.16	27034.08	29034.64	31143.36	33372.64	35737.12	38254.24	40945.2	43835.6	46957.2	50350.8	54068	58177.6	62771.2	67979.2	73991.2	81102.4	89805.2	101025.6	116839.2	143873.6
B=0.5	0	1135.968	2301.444	3498.004	4727.36	5991.32	7291.96	8631.4	10012.08	11436.6	12907.8	14428.92	16003.4	17635.16	19328.48	21088.28	22919.88	24829.44	26823.92	28911.2	31100.32	33401.8	35827.68	38392.28	41112.4	44008	47103.6	50428.8	54020.4	57924.4	62200.8	66928	72212.8	78204	85120.4	93301.2	103313.2	116220.8	134413.6	165513.6
B=0.5	0	1109.22	2247.256	3415.64	4616.04	5850.24	7120.24	8428.16	9776.32	11167.32	12603.88	14089.16	15626.6	17219.92	18873.4	20591.72	22380.24	24244.84	26192.36	28230.48	30368.08	32615.32	34984.12	37488.32	40144.4	42972	45994.8	49241.6	52748.4	56560.4	60736	65352	70512.4	76362.8	83116.4	91104.4	100880.4	113484.4	131248.8	161616.8
B=0.5	0	1174.684	2379.884	3617.228	4888.48	6195.52	7540.48	8925.6	10353.32	11826.4	13347.76	14920.72	16548.84	18236.24	19987.28	21807.04	23701.08	25675.76	27738.2	29896.6	32160.36	34540.24	37048.84	39700.84	42513.6	45508	48709.2	52147.6	55861.6	59898.4	64320.8	69209.2	74674	80869.6	88022	96481.2	106834.4	120182	138994.8	171155.2
B=0.5	0	1147.428	2324.664	3533.292	4775.04	6051.76	7365.52	8718.48	10113.08	11551.96	13038.04	14574.48	16164.84	17813.08	19523.52	21301.04	23151.12	25079.96	27094.56	29202.88	31414.12	33738.76	36189.16	38779.64	41527.2	44452	47578.8	50937.6	54565.2	58508.8	62828.4	67603.2	72941.2	78993.2	85979.2	94242.4	104355.6	117393.6	135769.6	167183.6
B=0.5	0	1081.14	2190.368	3329.176	4499.2	5702.16	6940	8214.8	9528.84	10884.6	12284.84	13732.52	15231.04	16784.04	18395.64	20070.48	21813.68	23631.12	25529.32	27515.84	29599.32	31789.68	34098.52	36539.36	39128.2	41884	44830.4	47994.8	51413.2	55128.8	59198.8	63698	68727.6	74429.6	81012.4	88798	98326.8	110611.6	127926	157525.6
B=0.5	0	1098.56	2225.66	3382.816	4571.68	5794.04	7051.84	8347.2	9682.4	11060	12482.76	13953.8	15476.44	17054.44	18692.04	20393.84	22165.16	24011.84	25940.64	27959.2	30076.24	32301.92	34647.92	37128.08	39758.64	42559.2	45552.8	48768.4	52241.6	56016.8	60152.4	64724	69834.8	75628.8	82317.6	90228.8	99911.2	112394	129987.2	160063.6
B=0.5	0	1084.652	2197.476	3339.984	4513.8	5720.68	6962.52	8241.48	9559.8	10919.96	12324.72	13777.08	15280.44	16838.48	18455.36	20135.6	21884.48	23707.8	25612.16	27605.16	29695.4	31892.88	34209.2	36657.92	39255.2	42020	44976	48150.8	51580	55307.6	59390.8	63904.4	68950.4	74671.2	81275.2	89086	98646	110970.8	128341.2	158036.8
B=0.5	0	1182.52	2395.76	3641.352	4921.08	6236.84	7590.76	8985.12	10422.36	11905.28	13436.76	15020.24	16659.24	18357.84	20120.6	21952.48	23859.16	25847	27923.2	30096	32374.84	34770.6	37295.92	39965.64	42797.2	45811.6	49034	52495.6	56234	60298	64749.6	69670.8	75172	81408.8	88608.8	97124.4	107546.8	120983.6	139922	172296.8
B=0.5	0	1131.728	2292.852	3484.944	4709.72	5968.96	7264.72	8599.2	9974.72	11393.88	12859.64	14375.04	15943.68	17569.32	19256.36	21009.56	22834.32	24736.76	26723.8	28803.28	30984.24	33277.12	35693.96	38249	40958.8	43844	46928	50240.8	53818.4	57708	61968.4	66678.4	71943.2	77912	84802.8	92952.8	102927.6	115787.2	133911.6	164896
B=0.5	0	1167.364	2365.052	3594.68	4858	6156.92	7493.48	8869.96	10288.8	11752.68	13264.56	14827.68	16445.72	18122.56	19862.72	21671.12	23553.36	25515.68	27565.28	29710.24	31959.88	34324.96	36817.88	39453.36	42248.8	45224.4	48405.6	51822.4	55513.2	59525.2	63919.6	68777.6	74208.4	80365.6	87473.2	95879.6	106168.4	119433.2	138128.4	170088.4
B=0.5	0	1142.012	2313.692	3516.62	4752.52	6023.2	7330.76	8677.36	10065.36	11497.44	12976.52	14505.72	16088.6	17729.04	19431.36	21200.52	23041.88	24961.6	26966.72	29065.08	31265.88	33579.56	36018.4	38596.64	41331.2	44242.4	47354.4	50697.2	54307.6	58232.4	62531.6	67284.4	72597.2	78620.4	85573.6	93797.6	103862.8	116839.6	135128.8	166394.8
B=0.5	0	1073.112	2174.104	3304.456	4465.8	5659.84	6888.48	8153.8	9458.08	10803.8	12193.6	13630.56	15117.92	16659.4	18259.04	19921.44	21651.72	23455.64	25339.76	27311.52	29379.52	31553.64	33845.32	36268	38837.64	41573.2	44497.6	47638.4	51031.2	54719.2	58759.2	63224.8	68217.2	73876.8	80410.8	88138.8	97596.8	109790.4	126976.4	156355.6
B=0.5	0	1178.744	2388.112	3629.732	4905.36	6216.96	7566.56	8956.44	10389.12	11867.28	13393.88	14972.28	16606.08	18299.28	20056.36	21882.4	23783	25764.48	27834.08	29999.96	32271.52	34659.64	37176.92	39838.08	42660.8	45665.6	48877.6	52328	56054.4	60105.6	64543.2	69448.4	74932	81149.2	88326	96814.4	107203.6	120597.6	139475.2	171746.8
B=0.5	0	1083.908	2195.976	3337.7	4510.72	5716.76	6957.8	8235.84	9553.24	10912.48	12316.28	13767.68	15270.04	16827	18442.76	20121.88	21869.56	23691.6	25594.68	27586.32	29675.12	31871.08	34185.84	36632.92	39228.36	41991.6	44945.2	48118	51544.8	55270	59350.4	63860.8	68903.6	74620.4	81219.6	89025.2	98578.8	110894.8	128253.6	157928.8
B=0.5	0	1188.72	2408.316	3660.44	4946.88	6269.56	7630.56	9032.24	10477	11967.68	13507.2	15098.96	16746.56	18454.08	20226.08	22067.56	23984.24	25982.48	28069.56	30253.8	32544.56	34952.88	37491.44	40175.2	43021.6	46051.6	49291.2	52770.8	56528.8	60614	65089.2	70036	75566	81835.6	89073.2	97633.6	108110.8	121618	140655.2	173200
B=0.5	0	1128.628	2286.572	3475.404	4696.8	5952.6	7244.84	8575.64	9947.4	11362.68	12824.4	14335.68	15900	17521.2	19203.64	20952	22771.8	24669.04	26650.64	28724.4	30899.4	33185.96	35596.2	38144.24	40846.8	43724	46799.6	50103.2	53671.2	57550	61798.8	66495.6	71746	77698.8	84570.8	92698.4	102645.6	115470	133545.2	164444.4
B=0.5	0	1149.84	2329.552	3540.724	4785.08	6064.48	7381	8736.8	10134.36	11576.24	13065.44	14605.12	16198.84	17850.52	19564.56	21345.8	23199.8	25132.68	27151.52	29264.28	31480.16	33809.72	36265.24	38861.16	41614.4	44545.6	47679.2	51044.8	54680	58631.6	62960.4	67745.6	73094.8	79159.2	86160	94440.4	104574.8	117640.4	136055.2	167535.2
B=0.5	0	1175.236	2381	3618.92	4890.76	6198.44	7544	8929.76	10358.16	11831.92	13354	14927.68	16556.6	18244.76	19996.64	21817.24	23712.16	25687.76	27751.2	29910.6	32175.44	34556.44	37066.2	39719.44	42533.6	45529.6	48732	52172	55887.6	59926.8	64350.8	69241.6	74709.2	80907.6	88063.2	96526.4	106884.4	120238.4	139060	171235.2
B=0.5	0	1141.652	2312.964	3515.512	4751	6021.32	7328.44	8674.6	10062.2	11493.84	12972.4	14501.12	16083.52	17723.44	19425.24	21193.8	23034.6	24953.72	26958.2	29055.92	31256	33568.96	36007	38584.44	41318	44228.4	47339.6	50681.2	54290.8	58214	62512	67263.2	72574	78595.6	85546.8	93768	103830	116802.8	135086	166342.4
B=0.5	0	1151.168	2332.24	3544.812	4790.6	6071.52	7389.52	8746.92	10146.04	11589.64	13080.52	14622	16217.56	17871.16	19587.16	21370.48	23226.6	25161.72	27182.88	29298.08	31516.52	33848.76	36307.12	38906.04	41662.4	44597.2	47734	51103.6	54743.2	58699.6	63033.2	67823.6	73179.2	79250.8	86259.6	94549.6	104695.6	117776	136212	167728.8
B=0.5	0	1150.492	2330.872	3542.728	4787.8	6067.92	7385.2	8741.76	10140.08	11582.8	13072.84	14613.4	16208.04	17860.64	19575.64	21357.92	23212.96	25146.96	27166.92	29280.88	31498	33828.88	36285.8	38883.2	41638	44570.8	47706	51073.6	54710.8	58664.8	62996	67784	73136	79204	86208.8	94494	104634	117706.8	136132	167630
B=0.5	0	1144.192	2318.104	3523.324	4761.56	6034.68	7344.72	8693.88	10084.56	11519.36	13001.24	14533.36	16119.24	17762.8	19468.44	21240.92	23085.8	25009.2	27018.12	29120.52	31325.48	33643.6	36087.04	38670.2	41410	44326.8	47444.8	50794	54411.2	58343.6	62650.8	67412.4	72735.6	78770.4	85736.8	93976.4	104060.8	117062.4	135386.4	166712
B=0.5	0	1174.82	2380.156	3617.64	4889.04	6196.24	7541.36	8926.6	10354.52	11827.72	13349.28	14922.4	16550.76	18238.32	19989.56	21809.52	23703.8	25678.68	27741.36	29900.04	32164.04	34544.2	37053.08	39705.4	42518.4	45513.2	48714.8	52153.6	55868	59905.6	64328	69217.2	74682.4	80878.8	88032	96492	106846.8	120196	139010.8	171174.8
B=0.5	0	1207.552	2446.476	3718.436	5025.24	6368.88	7751.48	9175.32	10643	12157.28	13721.24	15338.2	17011.88	18746.48	20546.52	22417.2	24364.24	26394.16	28514.32	30733.12	33060.2	35506.68	38085.48	40811.6	43703.2	46781.6	50072	53606.8	57424.4	61574.4	66120.4	71145.6	76763.6	83132.4	90484.8	99180.8	109823.6	123544.8	142884	175944
B=0.5	0	1119.196	2267.464	3446.356	4657.56	5902.88	7184.28	8503.96	9864.24	11267.72	12717.24	14215.88	15767.12	17374.76	19043.12	20776.92	22581.48	24462.84	26427.88	28484.32	30641.16	32908.6	35298.68	37825.44	40505.2	43358.4	46408.4	49684.4	53222.8	57069.2	61282.4	65940	71146.4	77049.6	83863.6	91923.6	101787.6	114504.8	132428.8	163070
B=0.5	0	1176.348	2383.256	3622.348	4895.4	6204.32	7551.16	8938.24	10368	11843.12	13366.64	14941.84	16572.28	18262.04	20015.6	21837.92	23734.64	25712.08	27777.48	29938.92	32205.88	34589.16	37101.28	39757.04	42574	45572.4	48778	52221.6	55940.4	59983.2	64411.6	69307.2	74779.6	80984	88146.4	96617.6	106985.6	120352.4	139191.6	171397.6
B=0.5	0	1154.924	2339.852	3556.38	4806.24	6091.32	7413.64	8775.44	10179.16	11627.44	13123.24	14669.72	16270.48	17929.48	19651.08	21440.2	23302.4	25243.84	27271.6	29393.72	31619.36	33959.24	36425.6	39033	41798.4	44742.4	47890	51270.4	54921.6	58890.8	63238.8	68044.8	73418	79509.2	86541.2	94858	105037.2	118160.4	136656.8	168276
B=0.5	0	1155.14	2340.284	3557.04	4807.12	6092.44	7415	8777.08	10181.04	11629.6	13125.64	14672.44	16273.48	17932.8	19654.72	21444.2	23306.72	25248.52	27276.64	29399.16	31625.24	33965.52	36432.36	39040.24	41806.4	44750.8	47898.8	51280	54932	58902	63250.4	68057.6	73431.6	79524	86557.2	94875.6	105056.8	118182.4	136682	168307.2
B=0.5	0	1155.384	2340.78	3557.792	4808.16	6093.72	7416.6	8778.92	10183.2	11632.08	13128.44	14675.52	16276.92	17936.56	19658.88	21448.72	23311.64	25253.84	27282.4	29405.36	31631.92	33972.68	36440.08	39048.48	41815.2	44760.4	47908.8	51290.8	54943.6	58914.4	63264	68072	73447.2	79540.8	86575.6	94895.6	105078.8	118207.2	136710.8	168342.8
B=0.5	0	1045.844	2118.852	3220.48	4352.28	5516	6713.44	7946.6	9217.76	10529.24	11883.72	13284.16	14733.72	16236.04	17795.04	19415.2	21101.48	22859.56	24695.8	26617.48	28632.92	30751.8	32985.24	35346.36	37850.68	40516.8	43366.8	46428	49734.4	53328.8	57266	61618	66483.6	71999.6	78367.2	85898.8	95116.4	107000.4	123749.6	152382.4
B=0.5	0	1196.916	2424.924	3685.684	4981	6312.8	7683.2	9094.52	10549.28	12050.2	13600.36	15203.08	16862.04	18581.36	20365.56	22219.76	24149.64	26161.68	28263.16	30462.44	32769	35193.92	37750	40452.4	43318.4	46369.2	49631.2	53134.4	56918.8	61032	65538	70519.2	76087.2	82400	89687.6	98307.2	108856.4	122456.8	141625.2	174394.4
B=0.5	0	1058.672	2144.844	3259.984	4405.68	5583.64	6795.76	8044.08	9330.8	10658.4	12029.52	13447.12	14914.44	16435.2	18013.32	19653.32	21360.32	23139.96	24998.72	26943.96	28984.12	31128.96	33389.8	35779.92	38314.96	41013.6	43898.4	46997.6	50344.4	53982.8	57968.4	62374	67299.2	72882.8	79328.4	86952.4	96283.2	108312.8	125267.2	154251.6
B=0.5	0	1081.576	2191.248	3330.512	4501	5704.44	6942.8	8218.12	9532.68	10889	12289.76	13738.04	15237.12	16790.76	18403.04	20078.52	21822.44	23640.6	25539.56	27526.92	29611.24	31802.48	34112.2	36554.04	39143.92	41900.8	44848.4	48014.4	51433.6	55150.8	59222.4	63723.6	68755.2	74459.6	81044.8	88833.6	98366.4	110656	127977.6	157588.8
B=0.5	0	1119.332	2267.736	3446.772	4658.12	5903.6	7185.16	8505	9865.44	11269.08	12718.76	14217.6	15769.04	17376.88	19045.44	20779.44	22584.2	24465.84	26431.08	28487.8	30644.88	32912.6	35302.96	37830.04	40510.4	43363.6	46414	49690.4	53229.2	57076	61289.6	65948	71155.2	77058.8	83874	91934.4	101800	114518.8	132444.8	163089.6
B=0.5	0	1183.34	2397.424	3643.884	4924.48	6241.2	7596.04	8991.36	10429.6	11913.52	13446.12	15030.64	16670.8	18370.6	20134.56	21967.72	23875.72	25864.96	27942.6	30116.92	32397.36	34794.76	37321.84	39993.4	42826.8	45843.6	49068	52532	56273.2	60340	64794.8	69719.2	75224.4	81465.6	88670.4	97192	107621.6	121067.6	140019.2	172416.4
B=0.5	0	1130.708	2290.792	3481.812	4705.48	5963.6	7258.2	8591.44	9965.72	11383.64	12848.08	14362.12	15929.32	17553.52	19239.04	20990.64	22813.8	24714.52	26699.76	28777.4	30956.4	33247.16	35661.84	38214.6	40922	43804.4	46885.6	50195.6	53770	57656	61912.8	66618.4	71878.4	77842	84726.4	92869.2	102834.8	115682.8	133791.2	164747.6
B=0.5	0	1127.08	2283.44	3470.64	4690.36	5944.48	7234.92	8563.88	9933.76	11347.12	12806.84	14316.04	15878.2	17497.2	19177.32	20923.32	22740.6	24635.24	26614.12	28685.04	30857.08	33140.52	35547.44	38091.96	40790.8	43664	46735.2	50034.4	53597.6	57471.2	61714	66404.4	71648	77592.4	84454.8	92571.2	102504.8	115311.6	133362	164219.2
B=0.5	0	1157.64	2345.352	3564.74	4817.56	6105.64	7431.08	8796.08	10203.08	11654.8	13154.08	14704.2	16308.72	17971.6	19697.28	21490.6	23357.16	25303.2	27335.72	29462.8	31693.72	34039.08	36511.24	39124.8	41896.8	44847.6	48002.4	51390.8	55050.8	59029.6	63387.6	68204.8	73590.4	79696	86744.4	95081.2	105284.4	118438.4	136978	168671.6
B=0.5	0	1159.32	2348.756	3569.912	4824.52	6114.48	7441.84	8808.84	10217.88	11671.68	13173.16	14725.52	16332.4	17997.68	19725.84	21521.8	23391.04	25339.88	27375.36	29505.56	31739.68	34088.44	36564.2	39181.52	41957.6	44912.8	48072	51465.6	55130.8	59115.2	63479.2	68304	73697.2	79811.6	86870.4	95219.2	105436.8	118610	137176.8	168916.4
B=0.5	0	846.876	1715.748	2607.796	3524.284	4466.6	5436.2	6434.8	7464.08	8526.08	9622.88	10756.88	11930.68	13147.16	14409.6	15721.52	17087	18510.6	19997.52	21553.6	23185.6	24901.36	26709.88	28621.84	30649.72	32808.52	35116.28	37595.2	40272.4	43183.2	46371.2	49895.6	53835.2	58302	63458.4	69556.8	77020.8	86644	100206.4	123392
B=0.5	0	1169.812	2370.012	3602.22	4868.2	6169.84	7509.2	8888.56	10310.36	11777.32	13292.4	14858.8	16480.2	18160.56	19904.36	21716.56	23602.76	25569.24	27623.12	29772.6	32026.96	34396.96	36895.12	39536.16	42337.2	45319.2	48507.2	51931.2	55629.6	59650	64054	68922	74364.4	80534	87656.8	96080.8	106391.2	119683.6	138418	170445.2
B=0.5	0	1161.404	2352.98	3576.332	4833.2	6125.48	7455.24	8824.68	10236.28	11692.68	13196.84	14752	16361.76	18030.04	19761.32	21560.48	23433.12	25385.48	27424.6	29558.6	31796.76	34149.76	36629.96	39252	42033.2	44993.6	48158.4	51558	55230	59221.2	63593.6	68426.8	73830	79955.2	87026.8	95390.4	105626.4	118823.6	137423.2	169220
B=0.5	0	1204.408	2440.104	3708.756	5012.16	6352.32	7731.28	9151.44	10615.28	12125.64	13685.48	15298.24	16967.6	18697.68	20493.04	22358.84	24300.8	26325.44	28440.08	30653.08	32974.12	35414.24	37986.28	40705.6	43589.6	46659.6	49941.6	53467.2	57274.8	61414	65948.4	70960.4	76563.6	82916	90249.2	98922.4	109537.6	123223.2	142511.6	175486
B=0.5	0	1168.712	2367.788	3598.84	4863.64	6164.04	7502.16	8880.2	10300.68	11766.28	13279.92	14844.84	16464.72	18143.52	19885.68	21696.16	23580.6	25545.2	27597.2	29744.64	31996.88	34364.64	36860.48	39499.04	42297.6	45276.8	48461.6	51882.4	55577.6	59594	63993.6	68857.2	74294.4	80458.4	87574.4	95990.8	106291.2	119571.2	138288	170285.2
B=0.5	0	1158.944	2347.996	3568.756	4822.96	6112.52	7439.44	8806	10214.6	11667.92	13168.88	14720.76	16327.12	17991.88	19719.48	21514.84	23383.48	25331.68	27366.52	29496	31729.4	34077.4	36552.4	39168.84	41944	44898.4	48056.4	51448.8	55112.8	59096	63458.8	68281.6	73673.6	79786	86842.4	95188.4	105402.8	118571.6	137132.4	168861.6
B=0.5	0	1047.124	2121.448	3224.424	4357.64	5522.76	6721.64	7956.32	9229.04	10542.12	11898.28	13300.44	14751.76	16255.92	17816.8	19438.96	21127.32	22887.52	24726.04	26650.04	28667.96	30789.4	33025.6	35389.6	37897	40566.4	43419.6	46484.8	49795.2	53394	57336	61693.6	66564.8	72087.6	78463.2	86004	95232.8	107131.2	123900.8	152568.8
B=0.5	0	1040.592	2108.216	3204.312	4330.44	5488.32	6679.72	7906.72	9171.48	10476.4	11824.08	13217.48	14659.76	16154.52	17705.68	19317.72	20995.56	22744.8	24571.84	26483.84	28489.2	30597.4	32819.64	35168.92	37660.64	40313.2	43148.8	46194.8	49484.8	53061.2	56978.4	61308.8	66150	71638	77974	85467.6	94639.2	106463.2	123128.4	151617.6
B=0.5	0	1076.452	2180.868	3314.736	4479.68	5677.44	6909.92	8179.2	9487.52	10837.4	12231.56	13672.96	15164.96	16711.2	18315.84	19983.4	21719.08	23528.6	25418.56	27396.48	29470.92	31651.8	33950.6	36380.84	38958.44	41702.4	44636	47786.8	51190	54889.6	58942	63421.6	68429.2	74106.8	80660.8	88412.8	97900.4	110132	127371.2	156842
B=0.5	0	1168.364	2367.076	3597.756	4862.16	6162.2	7499.88	8877.56	10297.6	11762.72	13275.92	14840.4	16459.8	18138.08	19879.72	21689.64	23573.52	25537.52	27588.88	29735.68	31987.24	34354.32	36849.4	39487.16	42284.8	45263.2	48447.2	51866.8	55560.8	59576	63974.4	68836.8	74272	80434.4	87548	95961.6	106259.2	119535.2	138246.8	170234
B=0.5	0	1036.916	2100.764	3192.988	4315.12	5468.92	6656.12	7878.76	9139.04	10439.36	11782.28	13170.76	14607.96	16097.44	17643.12	19249.44	20921.32	22664.4	24484.96	26390.24	28388.48	30489.24	32703.6	35044.6	37527.52	40170.8	42996.4	46031.6	49310	52873.6	56776.8	61092	65916	71384.8	77698.4	85165.6	94304.4	106086.8	122692.8	151081.6
B=0.5	0	1071.612	2171.056	3299.828	4459.52	5651.88	6878.84	8142.4	9444.84	10788.64	12176.52	13611.48	15096.76	16636.04	18233.48	19893.52	21621.4	23422.76	25304.24	27273.28	29338.4	31509.44	33797.92	36217.24	38783.24	41514.8	44435.2	47572	50959.6	54642.8	58676.8	63136.4	68121.6	73773.6	80298	88015.2	97460	109636.4	126798.4	156136.8
B=0.2	0	3456.396	7002.6	10643.36	14383.88	18229.76	22187.16	26262.68	30463.64	34798	39274.48	43902.8	48693.6	53658.4	58810.8	64165.2	69738	75548.4	81616.8	87968	94628.8	101631.2	109012.4	116816	125092.4	133903.2	143322	153439.2	164366.8	176245.6	189257.6	203641.2	219721.2	237950.8	258995.6	283886.4	314350	353624.4	408980	503608
B=0.2	0	3488.444	7067.52	10742.04	14517.24	18398.8	22392.88	26506.2	30746.12	35120.64	39638.64	44310	49144.8	54156	59356	64760	70384.8	76248.8	82373.6	88783.6	95506	102573.6	110023.2	117899.2	126252.4	135144.8	144651.2	154862	165890.8	177880	191012.4	205529.6	221758.4	240157.2	261397.2	286518.4	317264.4	356903.2	412772	508276
B=0.2	0	3602.56	7298.72	11093.4	14992.12	19000.64	23125.4	27373.28	31751.88	36269.48	40935.2	45759.2	50752.4	55927.2	61297.6	66878.4	72687.2	78743.2	85068.4	91687.6	98630.4	105929.2	113622.4	121755.6	130382	139565.6	149382.8	159928	171317.6	183698.8	197260.8	212252.8	229012.4	248013.2	269947.6	295890.8	327642.8	368578	426272	524904
B=0.2	0	3576.224	7245.36	11012.32	14882.52	18861.76	22956.32	27173.16	31519.76	36004.36	40636	45424.8	50381.6	55518.4	60849.6	66389.6	72156	78167.6	84446.4	91017.6	97909.2	105154.8	112792	120865.6	129429.2	138545.2	148290.8	158758.8	170065.2	182355.6	195818.8	210701.2	227338.4	246200	267974.4	293728	325247.6	365884	423156	521068
B=0.2	0	3348.032	6783.04	10309.64	13932.88	17658.2	21491.52	25439.28	29508.52	33707	38043.12	42526.4	47166.8	51976	56966.8	62153.2	67551.6	73179.6	79058	85210	91662	98444.8	105594.8	113153.6	121170.4	129705.2	138828.8	148628.8	159213.6	170720	183323.6	197256.8	212832.4	230490.4	250875.6	274985.6	304494.4	342537.2	396156	487816
B=0.2	0	3497.612	7086.08	10770.24	14555.36	18447.12	22451.72	26575.84	30826.88	35212.92	39742.76	44426.4	49274	54298	59512	64930	70569.6	76449.2	82590	89016.8	95757.2	102843.2	110312.4	118208.8	126584	135500	145031.2	155268.8	166326.8	178347.2	191514	206069.6	222341.2	240788	262084	287271.2	318098	357840.8	413856	509612
B=0.2	0	3423.108	6935.12	10540.84	14245.32	18054.2	21973.48	26009.76	30170.24	34462.84	38896.2	43480	48224.4	53141.6	58244.4	63547.2	69066.4	74820.8	80830.8	87120.8	93717.2	100652.4	107962.8	115690.8	123887.6	132613.6	141941.6	151961.6	162784	174548.4	187434.8	201680	217604.8	235659.2	256501.2	281152	311322.4	350218.4	405040	498756
B=0.2	0	3421.084	6931.04	10534.6	14236.88	18043.52	21960.48	25994.36	30152.4	34442.44	38873.2	43454	48196	53110	58209.6	63509.6	69025.6	74776.4	80783.2	87069.2	93662	100592.8	107898.8	115622.4	123814.4	132535.2	141857.6	151871.6	162687.6	174444.8	187323.6	201560.8	217476	235519.6	256349.2	280985.6	311138	350011.2	404800	498460
B=0.2	0	3552.16	7196.6	10938.24	14782.4	18734.84	22801.88	26990.32	31307.68	35762.12	40362.8	45119.2	50042.4	55145.2	60440	65942.8	71670.4	77641.6	83878.4	90405.2	97250.4	104447.2	112032.8	120052.4	128558.4	137613.2	147293.2	157690.8	168920.8	181128.8	194501.2	209283.6	225808.8	244543.6	266171.2	291751.6	323059.2	363422	420308	517560
B=0.2	0	3457.264	7004.32	10646	14387.44	18234.32	22192.72	26269.28	30471.28	34806.72	39284.32	43913.6	48705.6	53671.6	58825.2	64181.2	69755.6	75567.2	81637.2	87990	94652.4	101656.8	109040	116845.2	125123.6	133936.8	143358	153477.6	164408	176289.6	189304.8	203692.4	219776	238010.4	259060.4	283957.2	314428.4	353712.8	409080	503732
B=0.2	0	3468.408	7026.92	10680.32	14433.84	18293.08	22264.24	26353.92	30569.48	34918.88	39410.92	44055.2	48862.4	53844.8	59014.8	64388	69980.4	75810.8	81900.4	88273.6	94957.6	101984.4	109391.2	117221.6	125526.8	134368.4	143820	153972.4	164938	176858	189915.2	204348.8	220484.4	238777.6	259895.6	284872.4	315442	354852.8	410400	505356
B=0.2	0	3434.844	6958.92	10576.96	14294.16	18116.08	22048.8	26098.92	30273.68	34581	39029.56	43628.8	48389.6	53323.6	58444	63764.8	69303.2	75077.2	81108	87419.2	94038.8	100997.6	108332.8	116087.6	124312.4	133068	142428.4	152482.4	163342	175146.8	188077.2	202371.6	218350.8	236467.2	257380.4	282116	312389.6	351419.2	406428	500468
B=0.2	0	3375.38	6838.44	10393.84	14046.68	17802.44	21667.08	25647.08	29749.56	33982.32	38353.88	42873.6	47552	52400.4	57432	62661.2	68103.6	73777.6	79704	85906	92410.8	99249.2	106457.2	114077.6	122160	130764.4	139962.8	149842.8	160514	172114.4	184821.2	198868	214570.8	232373.2	252924.8	277232	306981.2	345335.2	399392	491804
B=0.2	0	3340.052	6766.88	10285.08	13899.68	17616.12	21440.32	25378.68	29438.2	33626.68	37952.48	42424.8	47054.4	51852	56831.2	62005.2	67390.8	73005.2	78869.6	85006.8	91443.6	98210.4	105343.2	112883.6	120881.6	129396	138498	148274.4	158834	170313.2	182886.8	196786.8	212325.2	229941.2	250277.6	274330.4	303768.4	341721.2	395212	486656
B=0.2	0	3462.792	7015.56	10663.04	14410.48	18263.48	22228.2	26311.28	30520.04	34862.4	39347.16	43984	48783.6	53757.6	58919.6	64284	69867.2	75688	81768	88130.8	94804	101819.2	109214.4	117032	125324	134151.2	143587.2	153723.2	164671.2	176572	189607.6	204018	220127.6	238391.2	259474.8	284411.6	314931.6	354278.8	409736	504540
B=0.2	0	3353.092	6793.28	10325.24	13953.96	17684.88	21524	25477.72	29553.12	33757.92	38100.6	42590.4	47238	52054.4	57052.8	62247.2	67653.6	73290.4	79177.6	85338.8	91800.4	98593.6	105754.4	113324.4	121353.6	129901.2	139038.4	148853.2	159454	170978	183600.8	197554.8	213154	230838.8	251254.4	275401.2	304954.4	343054.8	396754.8	488556
B=0.2	0	3450.212	6990.04	10624.28	14358.12	18197.12	22147.44	26215.68	30409.12	34735.72	39204.16	43824	48606.4	53562.4	58705.2	64050.4	69613.2	75413.2	81470.8	87810.4	94459.2	101449.2	108817.6	116606.8	124868.4	133663.6	143065.6	153164.8	164072.8	175930	188918.8	203276.8	219327.6	237524.8	258532	283378	313787.2	352991.2	408248	502704
B=0.2	0	3405.32	6899.12	10486.08	14171.32	17960.36	21859.28	25874.6	30013.48	34283.76	38694.08	43254	47974	52865.6	57941.6	63216.8	68707.6	74432	80410.8	86668	93230.4	100129.6	107401.6	115089.6	123244	131924.4	141204.4	151172	161938	173641.2	186460.8	200632	216474.4	234434.4	255168.4	279691.2	309704.4	348398.8	402936	496164
B=0.2	0	3456.624	7003.04	10644.04	14384.8	18230.96	22188.6	26264.44	30465.68	34800.28	39277.08	43905.6	48696.8	53662	58814.4	64169.2	69742.8	75553.2	81622.4	87973.6	94634.8	101638	109020	116823.6	125100.8	133912	143331.6	153449.6	164377.6	176257.2	189270	203654.8	219735.6	237966.8	259012.8	283904.8	314370.8	353647.6	409004	503640
B=0.2	0	3525.132	7141.84	10855	14669.92	18592.28	22628.36	26784.96	31069.48	35490	40055.6	44775.6	49661.6	54725.6	59980	65441.2	71124.8	77050.8	83240	89717.2	96510.4	103652.4	111180.4	119138.8	127580	136566	146172.4	156490.8	167635.6	179750.4	193021.2	207691.2	224090.8	242682.8	264146	289531.6	320601.2	360656.8	417112	513624
B=0.2	0	3379.028	6845.84	10405.08	14061.88	17821.68	21690.48	25674.8	29781.72	34019.04	38395.32	42920	47603.6	52457.2	57494.4	62728.8	68177.2	73857.2	79790	85998.8	92510.4	99356.4	106572.4	114200.8	122292.4	130906	140114	150004.8	160687.6	172300.4	185021.2	199082.8	214802.8	232624.4	253198	277531.6	307313.2	345708.4	399823.6	492336
B=0.2	0	3320.616	6727.48	10225.24	13818.8	17513.6	21315.52	25230.96	29266.88	33430.96	37731.6	42178	46780.4	51550.4	56500.4	61644.4	66998.4	72580.4	78410.8	84512	90911.2	97638.8	104730	112226.8	120178	128642.8	137691.6	147411.6	157909.6	169322	181822.4	195641.2	211089.6	228603.2	248821.2	272734	302000.8	339732.4	392912	483824
B=0.2	0	3279.392	6643.96	10098.28	13647.24	17296.2	21050.92	24917.76	28903.56	33015.96	37263.2	41654.4	46199.6	50910.4	55798.8	60879.2	66166.8	71679.6	77437.2	83462.8	89782.8	96426.8	103430	110833.6	118686.4	127046	135982.4	145581.6	155949.6	167220	179565.6	193212.8	208469.2	225765.2	245732	269348	298251.6	335514.8	388034.4	477816
B=0.2	0	3482.168	7054.8	10722.68	14491.12	18365.68	22352.56	26458.52	30690.8	35057.44	39567.32	44230	49056.4	54058.4	59249.2	64643.6	70258	76111.6	82225.6	88623.6	95334.4	102389.2	109825.6	117686.8	126025.2	134901.6	144390.8	154583.6	165592.4	177559.6	190668.4	205159.6	221359.2	239725.2	260926.8	286002.8	316693.6	356260.8	412028	507364
B=0.2	0	3397.492	6883.24	10461.96	14138.72	17919.08	21809.04	25815.12	29944.48	34204.96	38605.16	43154.4	47863.6	52744	57808.4	63071.6	68549.6	74260.8	80226	86468.8	93016	99899.2	107154.8	114825.2	122960.4	131621.2	140879.6	150824.4	161565.6	173242	186032	200170.8	215976.8	233895.6	254581.6	279048.4	308992.8	347598	402008	495024
B=0.2	0	3389.372	6866.8	10436.96	14104.92	17876.28	21756.92	25753.44	29872.92	34123.2	38512.88	43051.2	47749.2	52618	57670.4	62920.8	68386	74083.6	80034.4	86262	92793.6	99660.4	106898.8	114550.8	122666.8	131306.8	140542.8	150464	161179.6	172828	185587.6	199692.4	215460.4	233336.8	253973.2	278381.2	308254.4	346767.2	401048	493840
B=0.2	0	3464.62	7019.24	10668.68	14418.08	18273.12	22239.92	26325.16	30536.12	34880.76	39367.92	44007.2	48809.2	53786	58950.4	64317.6	69904	75728	81811.2	88177.2	94854	101873.2	109272	117093.6	125390	134221.6	143663.2	153804.4	164758	176664.8	189707.6	204125.6	220244	238516.8	259611.6	284561.6	315097.6	354465.6	409952	504804
B=0.2	0	3540.964	7173.92	10903.76	14735.8	18675.8	22730	26905.24	31209	35649.4	40235.2	44976.8	49884.8	54971.2	60249.6	65735.2	71444.4	77396.8	83614	90120	96944	104118	111680	119674	128153.2	137179.6	146828.8	157193.6	168388.4	180558	193888	208624	225097.2	243772.8	265332.4	290832	322041.2	362276.4	418984	515928
B=0.2	0	3346.412	6779.76	10304.68	13926.16	17649.68	21481.16	25427	29494.28	33690.72	38024.72	42505.6	47144	51950.8	56939.2	62123.2	67519.2	73144.4	79020	85168.8	91617.6	98397.2	105543.6	113098.8	121112	129642.4	138761.6	148556.8	159136.8	170637.6	183235.2	197161.2	212729.6	230379.2	250754.4	274852.8	304347.2	342372	395964.8	487584
B=0.2	0	3393.068	6874.28	10448.32	14120.32	17895.76	21780.64	25781.52	29905.48	34160.44	38554.88	43098.4	47801.2	52675.2	57733.2	62989.6	68460.4	74164	80121.6	86356	92894.8	99769.2	107015.2	114675.6	122800.4	131450	140696	150628	161355.2	173016.4	185790	199910.4	215695.2	233591.2	254250.4	278684.8	308590.4	347145.2	401484	494380
B=0.2	0	3255.128	6594.8	10023.56	13546.28	17168.2	20895.16	24733.36	28689.72	32771.64	36987.48	41346.4	45858	50533.6	55386	60428.8	65677.2	71149.2	76864.4	82845.2	89118.4	95713.2	102664.8	110013.6	117808	126106	134976.4	144504.4	154795.6	165982.8	178236.8	191782.8	206926.4	224094.8	243914	267355.2	296044.8	333032.4	385163.2	474280
B=0.2	0	3361.16	6809.64	10350.08	13987.52	17727.44	21575.8	25539.04	29624.24	33839.16	38192.28	42693.2	47351.6	52180	57190	62397.2	67816.4	73466.8	79368	85544	92021.2	98830.8	106008.8	113597.2	121645.6	130213.6	139372.8	149211.6	159838	171389.2	184042.4	198030	213666.8	231394.4	251859.2	276064	305688	343880.4	397709.2	489732
B=0.2	0	3446.844	6983.24	10613.92	14344.12	18179.36	22125.84	26190.08	30379.44	34701.8	39165.92	43781.2	48558.8	53510	58648	63987.6	69545.2	75339.6	81391.2	87724.8	94367.2	101350.4	108711.2	116493.2	124746.8	133533.2	142926	153015.2	163912.4	175758.4	188734.4	203078.4	219114	237293.2	258279.6	283101.6	313480.8	352646.8	407848	502216
B=0.2	0	3440.204	6969.76	10593.48	14316.48	18144.36	22083.2	26139.64	30320.92	34634.96	39090.48	43697.2	48465.2	53406.8	58535.2	63864.4	69411.6	75194.4	81234.4	87555.6	94185.6	101155.2	108502	116268.8	124506.4	133276	142650.8	152720.4	163596.8	175420	188370.8	202687.2	218691.6	236836	257782.4	282556.4	312877.2	351967.6	407064	501248
B=0.2	0	3465.912	7021.84	10672.64	14423.44	18279.92	22248.2	26334.96	30547.48	34893.76	39382.56	44023.6	48827.6	53806	58972.4	64341.6	69930	75756.4	81841.6	88210	94889.2	101911.2	109312.8	117137.2	125436.8	134271.6	143716.4	153861.6	164819.2	176730.8	189778.4	204201.6	220326	238605.6	259708.4	284667.6	315214.8	354597.6	410104	504992
B=0.2	0	3461.624	7013.16	10659.44	14405.6	18257.32	22220.72	26302.4	30509.72	34850.6	39333.88	43969.2	48767.2	53739.6	58899.6	64262	69843.6	75662.8	81740.4	88100.8	94772	101785.2	109177.6	116992.4	125281.6	134105.6	143538.8	153671.6	164615.6	176512.4	189543.6	203949.2	220053.2	238310.8	259387.2	284315.6	314825.2	354159.2	409596	504368
B=0.2	0	3449.16	6987.92	10621.04	14353.76	18191.6	22140.72	26207.72	30399.88	34725.16	39192.24	43810.8	48591.6	53546	58687.6	64030.8	69592	75390.4	81446	87783.6	94430.8	101418.4	108784.4	116571.2	124830.4	133622.8	143022	153118	164022.8	175876.8	188861.2	203215.2	219261.2	237452.8	258453.2	283292	313691.6	352884	408124	502552
B=0.2	0	3378.736	6845.24	10404.2	14060.68	17820.16	21688.64	25672.6	29779.16	34016.12	38392.04	42916.4	47599.2	52452.8	57489.2	62723.2	68171.2	73850.8	79783.2	85991.2	92502.4	99347.6	106563.2	114191.2	122281.6	130894.4	140102	149992	160673.6	172285.6	185005.2	199065.6	214784.4	232604.4	253176.4	277507.6	307286.8	345678.8	399789.2	492292
B=0.2	0	3424.496	6937.96	10545.12	14251.08	18061.48	21982.36	26020.28	30182.48	34476.8	38911.96	43497.6	48244	53163.2	58268	63572.8	69094.4	74851.2	80863.6	87156	93755.2	100693.2	108006.4	115737.6	123937.6	132667.2	141999.2	152023.2	162849.6	174618.8	187510.8	201761.6	217693.2	235754.4	256605.2	281266	311448.4	350360.4	405204	498960
B=0.2	0	3532.52	7156.8	10877.76	14700.64	18631.24	22675.8	26841.08	31134.56	35564.36	40139.6	44869.6	49765.6	54840	60106	65578.4	71274	77212	83414.4	89905.2	96712.8	103869.6	111413.2	119388.4	127847.2	136852	146478.4	156818.8	167986.8	180127.2	193425.6	208126	224560	243191.2	264699.6	290138.4	321272.8	361412.4	417984	514700
B=0.2	0	3443.992	6977.44	10605.12	14332.24	18164.32	22107.52	26168.4	30354.28	34673.08	39133.48	43745.2	48518.8	53465.6	58599.6	63934.8	69487.6	75277.2	81324	87652	94289.2	101266.4	108621.2	116396.4	124643.2	133422.4	142807.6	152888.4	163776.8	175613.2	188578	202910.4	218932.4	237096.8	258066	282867.2	313221.6	352354.8	407512	501800
B=0.2	0	3474.388	7039.04	10698.76	14458.72	18324.64	22302.64	26399.4	30622.2	34979.12	39478.88	44131.2	48946.8	53937.6	59116.8	64499.2	70101.2	75941.6	82041.6	88425.6	95121.2	102160.4	109580	117424	125743.6	134600	144068	154238	165222.4	177163.2	190242.4	204701.2	220864.8	239189.6	260343.6	285364	315986	355464.8	411108	506228
B=0.2	0	3549.86	7191.92	10931.16	14772.8	18722.72	22787.12	26972.84	31287.4	35738.96	40336.4	45090	50010	55109.2	60400.8	65900	71624	77591.2	83824	90346.4	97187.6	104379.6	111960.4	119974.8	128474.8	137524	147197.6	157588.4	168811.6	181011.6	194375.2	209148	225662.4	244385.2	265998.8	291562.8	322850	363186.4	420036	517224
B=0.2	0	3481.488	7053.4	10720.6	14488.28	18362.08	22348.2	26453.36	30684.8	35050.6	39559.6	44221.6	49046.8	54048	59237.6	64630.8	70244.4	76096.8	82209.6	88606.4	95315.6	102369.2	109804	117664	126000.4	134875.2	144362.4	154553.2	165560	177525.2	190631.2	205119.6	221316	239678.4	260875.6	285947.2	316632	356191.6	411948	507264
B=0.2	0	3322.872	6732.08	10232.16	13828.2	17525.52	21330.04	25248.12	29286.8	33453.72	37757.24	42206.8	46812.4	51585.6	56538.8	61686.4	67044	72630	78464	84569.6	90973.2	97705.2	104801.2	112303.2	120260	128730.4	137785.6	147512	158017.2	169437.2	181946.4	195774.4	211233.2	228758.4	248990.4	272919.2	302206	339963.6	393179.2	484152
B=0.2	0	3511.096	7113.4	10811.76	14611.48	18518.24	22538.28	26678.32	30945.76	35348.68	39896	44597.6	49464	54507.6	59741.2	65180.4	70841.6	76744	82908.4	89360	96126.4	103239.6	110737.6	118664.4	127072	136022.4	145590.4	155867.6	166968	179034.8	192252.4	206864	223198.4	241716.4	263094.4	288378.8	319324.4	359220.4	415452	511576
B=0.2	0	3573.788	7240.4	11004.84	14872.4	18848.92	22940.72	27154.68	31498.32	35979.84	40608.4	45394	50347.2	55480.8	60808	66344.4	72106.8	78114.4	84388.8	90955.6	97842.8	105083.2	112715.2	120783.2	129340.8	138451.2	148190	158650.8	169949.2	182231.6	195685.2	210557.6	227183.6	246032.4	267792	293528	325026.4	365634.8	422868	520712
B=0.2	0	3440.4	6970.16	10594.08	14317.28	18145.4	22084.48	26141.16	30322.64	34636.96	39092.72	43699.6	48468	53410	58538.4	63868	69415.2	75198.8	81239.2	87560.8	94190.8	101160.8	108508	116275.2	124513.6	133283.6	142658.8	152729.2	163606	175430	188381.6	202698.8	218704.4	236849.6	257796.8	282572.4	312894.8	351987.6	407084	501276
B=0.2	0	3381.996	6851.84	10414.24	14074.24	17837.36	21709.56	25697.36	29807.88	34048.92	38429.04	42957.6	47645.2	52503.2	57544.8	62784	68236.8	73922	79860	86074.4	92591.6	99443.6	106666	114301.2	122399.6	131020.8	140236.8	150136.4	160828.8	172452	185183.6	199257.6	214991.2	232828.8	253420.4	277775.2	307583.2	346012	400176	492768
B=0.2	0	3534.812	7161.44	10884.8	14710.2	18643.32	22690.52	26858.48	31154.76	35587.44	40165.6	44898.8	49798	54875.6	60144.8	65620.8	71320.4	77262.4	83468.4	89963.6	96775.6	103936.8	111485.6	119466	127930.4	136941.2	146573.6	156920.4	168095.6	180244	193551.2	208261.2	224706	243349.2	264871.2	290326.8	321481.2	361646.8	418256	515032
B=0.2	0	3359.448	6806.16	10344.8	13980.4	17718.4	21564.8	25526.04	29609.16	33821.92	38172.84	42671.2	47327.6	52153.2	57161.2	62365.2	67782	73429.2	79327.6	85500.4	91974.4	98780.4	105954.8	113539.2	121583.6	130147.2	139302	149135.6	159756.4	171302	183948.8	197929.2	213558	231276.4	251730.8	275923.2	305532.4	343705.2	397506.8	489480
B=0.2	0	3409.492	6907.56	10498.88	14188.64	17982.36	21886.04	25906.28	30050.24	34325.76	38741.48	43306.8	48032.4	52930	58012.4	63294.4	68791.6	74523.2	80509.2	86774	93344.4	100252	107533.2	115230.4	123394.8	132086	141377.2	151357.2	162136.4	173854	186689.2	200877.6	216739.2	234721.6	255480.8	280033.6	310083.6	348825.2	403428	496772
B=0.2	0	3437.788	6964.88	10586.04	14306.44	18131.6	22067.68	26121.28	30299.64	34610.64	39063.04	43666.4	48431.2	53369.6	58494	63819.6	69362.8	75141.6	81177.6	87494.4	94119.2	101084	108425.6	116186.8	124418.8	133182.4	142550.4	152613.2	163482	175296.8	188238.4	202544.8	218538	236670	257601.2	282358	312657.6	351720.4	406776	500896
B=0.2	0	3270.688	6626.32	10071.48	13611.04	17250.28	20995.04	24851.6	28826.88	32928.32	37164.28	41544	46077.2	50775.2	55650.8	60717.6	65991.2	71489.2	77231.6	83241.6	89544.4	96170.8	103155.6	110539.6	118371.2	126708.8	135621.6	145195.2	155535.6	166776	179088.8	192700	207915.6	225166	245080	268633.2	297460	334624.4	387004.4	476548
B=0.2	0	3183.772	6450.24	9803.84	13249.32	16791.88	20437.12	24191.2	28060.8	32053.28	36176.68	40440	44852.8	49426	54172	59104	64237.6	69589.6	75179.2	81029.2	87164.8	93615.2	100414	107602	115225.6	123341.6	132017.6	141336.8	151402.4	162344.4	174329.6	187579.2	202390.4	219182.4	238567.2	261494.4	289555.2	325732	376720	463884
B=0.2	0	3293.048	6671.64	10140.36	13704.08	17368.24	21138.6	25021.52	29023.96	33153.44	37418.36	41828	46392	51122.4	56031.2	61132.8	66442.4	71978	77759.6	83810.4	90156.8	96828.4	103860.8	111295.2	119180.4	127574.8	136548.8	146188	156598.8	167916.4	180313.2	194017.2	209337.2	226705.6	246755.6	270470	299493.6	336912	389650.4	479808
B=0.2	0	3335.756	6758.16	10271.84	13881.8	17593.48	21412.72	25346	29400.36	33583.4	37903.64	42370.4	46994	51785.6	56758	61925.6	67304	72911.6	78768	84897.6	91326	98084	105207.6	112738.4	120726	129229.6	138319.6	148083.6	158629.6	170094	182651.6	196533.6	212052	229645.6	249955.6	273977.6	303377.6	341281.2	394703.6	486028
B=0.2	0	3340.396	6767.56	10286.16	13901.12	17617.96	21442.52	25381.28	29441.28	33630.16	37956.4	42429.2	47059.2	51857.6	56836.8	62011.6	67397.6	73012.8	78878	85015.6	91452.8	98220.4	105354	112895.6	120894	129409.2	138512	148290	158850.4	170330.8	182906	196806.8	212347.2	229965.2	250303.6	274358.8	303800	341756.4	395252.8	486704
B=0.2	0	3351.08	6789.2	10319.04	13945.56	17674.28	21511.08	25462.44	29535.4	33737.68	38077.76	42564.8	47209.6	52023.2	57018.8	62210	67613.2	73246.4	79130	85287.6	91745.2	98534.4	105690.8	113256.4	121280.8	129823.2	138954.8	148764	159358.4	170875.2	183490.8	197436.4	213026	230700.4	251103.6	275236	304771.2	342849.2	396516.8	488260
B=0.2	0	3433.108	6955.4	10571.64	14286.96	18106.92	22037.64	26085.72	30258.4	34563.52	39009.84	43606.8	48365.2	53296.8	58414.4	63732.8	69268.4	75039.2	81067.2	87375.2	93991.2	100946.4	108278	116028.8	124249.6	133000.8	142356.4	152405.6	163259.2	175058	187982.4	202269.2	218240.8	236347.6	257250.4	281973.6	312232	351241.6	406224	500216
B=0.1	0	9690.84	19633.4	29841.12	40328.4	51111.6	62206.8	73633.6	85412	97564.4	110115.2	123091.6	136523.6	150444	164889.6	179902	195527.2	211817.6	228832.4	246638.8	265314	284947.6	305642.8	327521.2	350726	375429.2	401836	430204	460840	494148	530628	570956	616040	667152	726156	795944	881356	991468	1146668	1411984
B=0.1	0	9827.76	19910.84	30262.8	40898.4	51833.6	63086	74674	86618.8	98943.2	111671.2	124831.2	138452.8	152569.6	167219.6	182444	198290.4	214810.8	232066	250124	269063.2	288974	309961.6	332149.2	355682	380734.4	407516	436284	467352	501128	538128	579024	624744	676580	736416	807188	893808	1005480	1162872	1431936
B=0.1	0	10029	20318.52	30882.44	41736	52895.2	64377.6	76203.2	88392.4	100969.2	113958	127387.2	141287.6	155693.6	170643.6	186180	202350.4	219209.2	236817.6	255245.6	274572.4	294890.8	316308.4	338950	362965.2	388530.4	415860	445216	476924	511392	549144	590880	637536	690432	751496	823716	912108	1026068	1186684	1461256
B=0.1	0	9924.2	20106.2	30559.76	41299.6	52342.4	63704.8	75406.8	87468.8	99914	112767.2	126056	139811.2	154066.8	168860.4	184234.4	200236	216918.8	234343.2	252578.4	271703.2	291809.6	313003.2	335408.4	359172.4	384470.4	411516	440564	471940	506048	543408	584708	630876	683216	743644	815108	902580	1015344	1174284	1445984
B=0.1	0	10130.96	20525.12	31196.48	42160.4	53432.8	65032.4	76978	89291.6	101995.6	115116.8	128682.4	142724.4	157276.8	172378.8	188073.2	204408	221438.4	239226	257840.8	277364.4	297889.6	319524.8	342396.8	366656	392481.2	420088	449744	481772	516592	554728	596888	644020	697452	759136	832092	921384	1036500	1198748	1476112
B=0.1	0	10159.68	20583.24	31284.8	42279.6	53584	65216.4	77196	89544	102284.4	115442.4	129046.8	143128.4	157722	172866.8	188605.6	204986.8	222065.2	239903.2	258570.8	278149.6	298732.8	320429.2	343366	367694	393592.4	421280	451016	483136	518052	556300	598580	645844	699428	761288	834448	923992	1039436	1202144	1480292
B=0.1	0	9471.48	19189	29165.72	39415.76	49954.4	60798.8	71967.2	83478.8	95356	107622.8	120305.6	133433.6	147038.8	161157.6	175830	191101.6	207023.6	223653.2	241056.4	259308.8	278498	298724.8	320108	342787.6	366932	392742.4	420468	450412	482964	518616	558032	602096	652052	709720	777928	861404	969028	1120716	1380024
B=0.1	0	10133.24	20529.76	31203.52	42169.6	53444.8	65046.8	76995.2	89311.6	102018.8	115142.4	128711.2	142756.4	157312.4	172417.6	188115.2	204454	221488	239279.6	257898.8	277426.8	297956.4	319596.4	342473.6	366738.4	392569.2	420184	449844	481880	516708	554852	597024	644164	697612	759308	832280	921592	1036736	1199020	1476444
B=0.1	0	10000.16	20260.12	30793.68	41616	52742.8	64192.8	75984	88138.4	100678.8	113630.4	127020.8	140881.6	155246	170153.2	185644.8	201768.8	218579.2	236136.8	254511.6	273783.2	294043.2	315398.8	337975.6	361921.6	387413.2	414664	443936	475552	509920	547568	589184	635704	688448	749336	821348	909488	1023116	1183272	1457052
B=0.1	0	10014.96	20290.08	30839.2	41677.6	52820.8	64287.6	76096.4	88268.8	100827.6	113798.4	127208.8	141089.6	155475.6	170404.8	185919.2	202067.2	218902.4	236486	254888	274188	294478	315865.2	338475.6	362456.8	387986	415276	444592	476256	510676	548376	590052	636644	689464	750444	822564	910832	1024632	1185020	1459208
B=0.1	0	9969.88	20198.72	30700.36	41489.6	52583.2	63998	75754	87871.2	100373.6	113286	126636	140454.4	154775.6	169637.2	185082	201157.2	217916.8	235421.2	253740.4	272953.6	293152	314443.2	336951.6	360824.8	386239.2	413408	442592	474112	508376	545908	587396	633780	686360	747064	818860	906732	1020016	1179684	1452640
B=0.1	0	9974.44	20207.96	30714.44	41508.8	52607.2	64027.6	75788.4	87911.6	100419.6	113338	126694	140518.8	154846.8	169715.2	185166.8	201249.6	218016.8	235529.2	253856.8	273078.8	293286.4	314587.2	337106	360990.4	386416.4	413596	442792	474328	508608	546156	587664	634068	686676	747408	819236	907148	1020484	1180228	1453304
B=0.1	0	10082.56	20427	31047.36	41958.8	53177.6	64721.6	76610	88864.4	101508	114566.4	128067.2	142042	156525.2	171554.8	187174	203430.8	220379.6	238082.4	256608.4	276038.4	296465.6	317997.2	340760	364903.2	390604.8	418080	447592	479468	514120	552076	594036	640940	694120	755508	828116	916980	1031548	1193020	1469056
B=0.1	0	9819.52	19894.12	30237.44	40864	51790.4	63033.2	74611.6	86546.4	98860	111577.6	124726.4	138336.4	152441.6	167079.6	182291.2	198124	214630.8	231871.6	249914.4	268837.6	288731.6	309701.6	331870.8	355384	380415.2	407176	435916	466960	500708	537676	578540	624220	676012	735800	806512	893060	1004636	1161896	1430736
B=0.1	0	9891.92	20040.76	30460.28	41165.2	52172	63497.6	75161.6	87184.4	99588.8	112400	125645.6	139356.4	153565.2	168310.8	183634.8	199584.4	216212.8	233580.4	251756.4	270819.2	290860	311984.4	334316.8	358003.2	383219.2	410176	439128	470404	504400	541640	582804	628824	680996	741224	812456	899640	1012040	1170460	1441280
B=0.1	0	9448	19141.44	29093.36	39318	49830.8	60648	71788.4	83272	95119.6	107356	120007.2	133102.4	146674	160758	175394	190628	206510	223098.4	240458.4	258666	277807.2	297984	319314	341937.6	366022	391768.4	419424	449292	481764	517332	556648	600604	650436	707960	775996	859268	966624	1117936	1376600
B=0.1	0	9832.84	19921.08	30278.4	40919.6	51860.4	63118.4	74712.8	86663.6	98994	111728.8	124895.2	138524	152648.4	167305.6	182538	198392.4	214921.6	232185.6	250252.8	269201.6	289122.8	310121.2	332320.4	355865.2	380930.4	407724	436508	467596	501388	538404	579324	625068	676928	736796	807604	894268	1005996	1163472	1432672
B=0.1	0	9744.52	19742.16	30006.4	40552	51394.4	62551.6	74041.6	85885.2	98104.8	110725.2	123773.6	137279.6	151277.2	165802.8	180898.4	196610.4	212991.2	230100	248004.8	266783.6	286525.6	307335.6	329335.2	352668.8	377508.8	404064	432588	463396	496884	533568	574120	619452	670848	730176	800352	886236	996960	1153020	1419804
B=0.1	0	9525.88	19299.2	29333.16	39642.08	50241.6	61148	72380.4	83958	95903.6	108240.8	120996.4	134199.6	147882.8	162082.8	176839.6	192199.2	208212	224937.2	242440.4	260798	280097.2	300440	321946	344756	369038.8	394997.2	422880	452996	485736	521596	561236	605552	655796	713796	782392	866352	974592	1127148	1387948
B=0.1	0	10006.88	20273.72	30814.36	41644	52778.4	64235.6	76035.2	88197.6	100746.4	113706.4	127106	140976	155350.4	170267.2	185769.2	201904	218726	236295.6	254682.4	273966.8	294240.4	315610.8	338202.8	362164.4	387673.6	414944	444236	475872	510264	547932	589576	636132	688908	749836	821900	910100	1023804	1184064	1458032
B=0.1	0	10116.96	20496.72	31153.32	42102	53358.8	64942.4	76871.6	89167.6	101854.4	114957.2	128504.4	142526.8	157059.2	172140	187812.8	204125.2	221132	238894.8	257484	276980.4	297477.2	319082.4	341922.8	366148.4	391937.6	419508	449120	481104	515876	553960	596064	643128	696488	758088	830940	920108	1035068	1197088	1474072
B=0.1	0	10061.28	20383.96	30981.92	41870.4	53065.2	64585.2	76448.4	88677.2	101294	114324.8	127797.2	141742.4	156195.2	171193.2	186779.6	203002	219915.2	237580.4	256067.6	275456.8	295840.4	317326.8	340041.6	364134	389781.6	417200	446648	478460	513036	550912	592784	639592	692656	753916	826368	915048	1029372	1190504	1465960
B=0.1	0	10006.56	20273.08	30813.36	41642.4	52776.8	64233.6	76032.8	88194.8	100743.2	113702.8	127102	140971.6	155345.6	170262	185763.2	201897.6	218718.8	236288	254674.4	273958.4	294231.2	315600.8	338192	362153.2	387661.2	414928	444220	475856	510248	547916	589560	636112	688888	749816	821876	910068	1023772	1184028	1457984
B=0.1	0	10050.64	20362.32	30949.04	41826	53009.2	64516.4	76367.6	88583.2	101186.8	114203.6	127661.6	141592.4	156029.2	171011.6	186581.2	202786.8	219682	237328.4	255795.6	275164.4	295526.8	316990.4	339680.8	363747.6	389368	416756	446176	477952	512492	550328	592156	638912	691920	753116	825492	914076	1028280	1189240	1464404
B=0.1	0	9513.12	19273.36	29293.92	39589.04	50174	61066	72283.2	83845.6	95775.2	108096	120834.4	134020	147685.2	161866	176603.2	191942	207933.6	224636	242116	260448.8	279722	300038	321515.2	344294.4	368544.8	394468.8	422316	452392	485084	520896	560488	604744	654916	712840	781348	865192	973288	1125640	1386088
B=0.1	0	9346.92	18936.64	28782.16	38897.4	49297.6	59999.2	71020.8	82381.2	94102	106207.6	118723.6	131678.8	145104.8	159038	173517.6	188588.4	204300.8	220711.6	237886.4	255898.8	274835.6	294796	315898	338279.6	362106.4	387577.6	414936	444488	476612	511796	550696	594180	643476	700388	767696	850076	956284	1105976	1361876
B=0.1	0	9695	19641.84	29853.96	40346	51133.6	62233.6	73665.2	85448.8	97606.4	110162.8	123144.8	136582	150508.4	164960.4	179979.2	195611.6	211908.8	228930.8	246744.8	265428	285070	305774	327662	350876.8	375590.8	402012	430388	461040	494360	530856	571204	616304	667440	726468	796284	881732	991896	1147160	1412588
B=0.1	0	9448.84	19143.08	29095.92	39321.44	49835.2	60653.6	71794.8	83279.2	95128	107365.2	120017.6	133114	146686.8	160772	175409.2	190644.4	206528	223118	240479.6	258688.4	277831.6	298010	319342	341967.6	366053.6	391802.4	419460	449332	481808	517376	556700	600656	650492	708020	776064	859344	966708	1118032	1376720
B=0.1	0	10037.4	20335.52	30908.32	41770.8	52939.2	64431.6	76266.8	88466.8	101053.6	114053.2	127493.6	141406	155824	170786.4	186335.6	202520	219392.8	237016	255459.2	274802.4	295138	316573.2	339234	363268.8	388855.6	416208	445588	477324	511820	549604	591376	638072	691012	752124	824408	912872	1026928	1187676	1462480
B=0.1	0	9642.92	19536.36	29693.6	40129.2	50858.8	61899.6	73269.6	84990	97082	109570.8	122483.2	135848.8	149700	164074.4	179012.8	194560.8	210770.8	227701.2	245419.6	264002.4	283538.8	304131.6	325902	348992.4	373573.6	399851.2	428076	458564	491704	528004	568136	612996	663852	722564	792008	876996	986568	1141000	1405004
B=0.1	0	9991.76	20243.04	30767.76	41580.8	52698.4	64138.4	75920	88064.4	100594	113534.4	126914	140762.8	155115.2	170009.6	185488.4	201598.8	218395.2	235938	254297.2	273552.4	293795.6	315133.2	337691.2	361616.8	387087.2	414316	443564	475152	509492	547104	588684	635168	687868	748704	820656	908720	1022256	1182276	1455828
B=0.1	0	9681.24	19614	29811.68	40288.8	51060.8	62145.6	73560.8	85327.6	97468	110006.4	122970	136388.8	150295.2	164726.8	179724.4	195334.4	211608.8	228606.4	246395.2	265052	284666	305340.8	327197.6	350379.6	375058.8	401440	429780	460388	493660	530104	570392	615432	666492	725440	795156	880484	990492	1145536	1410588
B=0.1	0	10098.92	20460.2	31097.8	42026.8	53264	64826.4	76734.4	89008.8	101673.2	114752.4	128275.2	142272.8	156779.2	171833.2	187478	203761.2	220737.6	238468.8	257025.2	276486.8	296947.2	318513.6	341313.6	365495.6	391239.2	418760	448320	480248	514956	552972	595000	641984	695248	756736	829460	918468	1033220	1194956	1471444
B=0.1	0	10072.08	20405.84	31015.16	41915.2	53122.4	64654.4	76530.8	88772.4	101402.8	114447.6	127934.4	141894.8	156362.8	171376.8	186980	203220	220151.2	237835.6	256342.4	275752.4	296158	317667.6	340406.8	364524.8	390200	417648	447128	478972	513588	551504	593420	640276	693400	754724	827256	916028	1030476	1191780	1467536
B=0.1	0	9943.72	20145.76	30619.92	41381.2	52445.2	63830.4	75555.2	87641.2	100110.4	112988.8	126304	140086.4	154370	169192.8	184596.8	200630	217345.6	234804.4	253075.2	272238	292384	313619.2	336068.4	359879.2	385227.2	412324	441432	472868	507044	544476	585856	632116	684564	745108	816716	904356	1017344	1176592	1448832
B=0.1	0	10226.32	20718.24	31490.04	42556.8	53935.6	65644.4	77702.4	90131.6	102955.6	116200	129893.2	144067.2	158756.8	174000.8	189842.8	206331.2	223522	241476.8	260267.2	279974.4	300692.4	322531.2	345618.4	370106	396174	424040	453976	486304	521452	559948	602504	650080	704016	766280	839924	930056	1046256	1210028	1490004
B=0.1	0	9994.68	20249	30776.8	41593.2	52714	64157.6	75942.4	88090	100623.6	113568	126951.2	140804.4	155161.2	170059.6	185542.8	201658	218459.2	236007.6	254372	273633.2	293882	315226	337790.4	361723.2	387200.8	414436	443692	475292	509640	547268	588860	635356	688072	748924	820900	908988	1022556	1182624	1456256
B=0.1	0	9613.12	19476	29601.88	40005.2	50701.6	61708	73043.2	84727.2	96782	109232.4	122104.8	135428.8	149237.6	163567.6	178459.6	193959.6	210119.6	226997.6	244661.2	263186.8	282662.8	303192	324895.2	347914	372419.2	398616	426756	457148	490184	526372	566380	611100	661804	720332	789560	874288	983520	1137476	1400660
B=0.1	0	9838.56	19932.72	30296.08	40943.6	51890.8	63155.2	74756.4	86714.4	99052	111794	124968.4	138604.8	152737.6	167403.6	182644.8	198508.4	215047.2	232321.2	250399.2	269359.2	289292	310302.4	332514.4	356073.6	381153.2	407964	436764	467868	501680	538720	579660	625432	677324	737228	808076	894792	1006584	1164152	1433512
B=0.1	0	9923.52	20104.8	30557.64	41296.8	52338.8	63700.4	75401.6	87462.8	99906.8	112759.2	126047.2	139801.6	154056	168848.8	184221.6	200222	216903.6	234326.8	252560.8	271684.4	291789.2	312981.2	335384.8	359147.2	384443.6	411484	440532	471908	506012	543368	584664	630832	683172	743592	815052	902516	1015276	1174200	1445884
B=0.1	0	9825.72	19906.68	30256.48	40890	51822.8	63072.8	74658.4	86600.8	98922.4	111648	124804.8	138423.6	152538	167184.8	182406	198248.8	214766	232017.6	250071.6	269006.8	288913.6	309896.8	332079.6	355607.6	380654.8	407432	436192	467256	501024	538012	578904	624616	676436	736264	807020	893620	1005268	1162628	1431636
B=0.1	0	9915.48	20088.52	30532.92	41263.6	52296.4	63649.2	75340.8	87392	99826	112668	125945.2	139688.4	153931.6	168712	184072.4	200060	216728	234137.2	252356.4	271464.4	291553.2	312728	335113.6	358856.8	384132.4	411152	440176	471524	505600	542928	584192	630320	682616	742988	814392	901784	1014452	1173252	1444716
B=0.1	0	9567.36	19383.24	29460.92	39814.76	50460.4	61414.4	72695.6	84324	96321.6	108712.4	121523.6	134784	148527.2	162788.8	177610	193036.4	209119.2	225917.2	243496.4	261934	281317.2	301748.8	323348.4	346257.6	370646.4	396718	424724	454972	487852	523868	563684	608192	658652	716904	785800	870124	978836	1132060	1393992
B=0.1	0	9535.76	19319.24	29363.64	39683.28	50293.6	61211.6	72455.6	84045.2	96003.2	108353.2	121122	134339.2	148036.8	162251.2	177023.6	192398.8	208428.4	225170.8	242692.4	261068.8	280388	300752	322280.4	345114	369422	395408	423320	453468	486240	522136	561820	606184	656476	714536	783208	867252	975604	1128320	1389388
B=0.1	0	10084.04	20430.04	31052	41964.8	53185.2	64731.2	76621.6	88877.6	101523.2	114583.6	128086.4	142063.2	156548.4	171580.4	187202	203461.2	220412.8	238117.6	256646.4	276079.6	296509.6	318044.4	340810.8	364957.6	390663.2	418144	447660	479540	514196	552160	594124	641036	694224	755620	828240	917116	1031700	1193196	1469276
B=0.1	0	9636.2	19522.76	29672.96	40101.2	50823.6	61856.4	73218.8	84930.8	97014.8	109494.8	122398	135754	149596	163960.4	178888.4	194425.6	210624	227542.8	245248.8	263818.8	283341.6	303920.4	325675.2	348749.6	373313.6	399573.2	427780	458244	491360	527636	567740	612568	663392	722064	791456	876388	985884	1140208	1404024
B=0.1	0	9869.04	19994.48	30389.96	41070.4	52051.6	63351.2	74988	86982.8	99358.8	112140.4	125355.6	139034.4	153210.8	167922	183210.8	199123.2	215713.6	233041.2	251174.8	270193.6	290188	311264	333544.8	357176.4	382334	409228	438116	469316	503236	540388	581456	627372	679420	739512	810580	897564	1009704	1167756	1437952
B=0.1	0	9639.44	19529.28	29682.88	40114.8	50840.4	61877.2	73243.2	84959.2	97046.8	109531.2	122438.8	135799.6	149646	164015.2	178948	194490.4	210694.4	227618.8	245330.8	263906.8	283436.4	304021.6	325784	348866	373438.4	399706.4	427924	458396	491524	527812	567928	612772	663612	722304	791720	876680	986212	1140588	1404492
B=0.1	0	10148.6	20560.8	31250.68	42233.6	53525.6	65145.2	77112	89446.4	102172.8	115316.8	128906	142972.4	157550	172678.4	188400	204763.2	221823.2	239641.6	258288.8	277846.4	298407.2	320080	342991.6	367292.8	393162.8	420820	450524	482608	517488	555692	597928	645140	698664	760456	833540	922984	1038304	1200832	1478680
B=0.1	0	9491.48	19229.48	29227.24	39498.92	50060	60927.2	72118.8	83654.8	95557.2	107850	120559.6	133714.8	147348.8	161497.6	176201.2	191504.8	207460.4	224124.8	241564.8	259856	279085.6	299354.8	320783.2	343511.2	367706	393571.2	421352	451360	483980	519712	559212	603368	653428	711216	779568	863224	971072	1123080	1382936
B=0.1	0	9587.16	19423.36	29521.88	39897.08	50564.8	61541.6	72846	84498.4	96520.8	108937.2	121774.8	135062.8	148834.4	163125.6	177977.2	193435.6	209551.6	226384.4	244000	262475.6	281898.8	302372.8	324016.8	346974	371412.8	397538.4	425600	455912	488860	524952	564848	609448	660016	718388	787428	871924	980864	1134400	1396876
B=0.1	0	9359.12	18961.32	28819.64	38948.08	49362	60077.6	71113.2	82488.4	94224.8	106346	118878.4	131850.4	145294	159245.2	173744	188834.4	204567.2	220999.6	238196.4	256232.4	275193.6	295180.4	316310	338720.8	362578.4	388082.4	415476	445068	477232	512464	551412	594952	644316	701300	768696	851184	957532	1107416	1363648
B=0.1	0	10018.6	20297.4	30850.4	41692.4	52840	64310.8	76124	88300.8	100864	113839.6	127254.8	141140.8	155532	170466.4	185986.4	202140.4	218981.6	236572	254980.4	274287.2	294584.8	315979.6	338598	362588	388126.8	415428	444752	476428	510860	548576	590268	636876	689716	750716	822860	911164	1025004	1185448	1459736
B=0.1	0	9626.8	19503.72	29644.04	40062	50774	61796	73147.2	84848	96920	109388	122278.8	135621.6	149450	163800.4	178713.6	194236	210418.8	227320.8	245009.6	263561.6	283065.2	303624	325357.6	348409.6	372949.6	399183.2	427364	457796	490884	527124	567184	611972	662744	721360	790684	875532	984920	1139096	1402656
B=0.1	0	9725.56	19703.72	29948.04	40473.2	51294.4	62429.6	73897.6	85718	97914	110509.6	123532.8	137012.4	150982.8	165480.4	180546.4	196228	212576.4	229652.4	247522.4	266264.4	285968.4	306737.6	328694.4	351982.4	376774.4	403276	431744	462492	495916	532528	573004	618248	669540	728756	798792	884512	995020	1150776	1417040
B=0.1	0	9940.12	20138.48	30608.8	41366	52426.4	63807.2	75528	87609.2	100074.4	112948	126258.4	140035.6	154314	169131.6	184530	200557.2	217266.8	234719.2	252983.6	272139.2	292277.6	313505.2	335946.4	359748.4	385087.2	412176	441272	472696	506860	544280	585644	631888	684316	744836	816416	904028	1016976	1176168	1448304
B=0.1	0	9852.24	19960.4	30338.16	41000.4	51962.8	63243.2	74860	86834.8	99189.6	111949.2	125142	138797.6	152949.6	167636	182898.4	198784	215346	232644	250746.8	269733.2	289693.6	310733.6	332976.4	356568	381682.4	408532	437368	468516	502376	539468	580468	626300	678264	738252	809200	896036	1007984	1165768	1435500
B=0.1	0	9743.28	19739.68	30002.72	40546.8	51388	62543.6	74032.4	85874.4	98092.8	110711.6	123758	137262.8	151258.4	165782.4	180876	196586	212964.8	230071.6	247974.4	266750.8	286490.4	307297.6	329294.4	352625.2	377462	404012	432532	463336	496824	533500	574048	619376	670764	730088	800252	886128	996836	1152876	1419628
B=0.1	0	9623.88	19497.72	29634.92	40050	50758.4	61777.2	73124.8	84822	96890.4	109354.4	122241.2	135580	149404.4	163750.4	178658.8	194176.4	210354	227251.2	244934.4	263480.8	282978.4	303530.8	325258	348302.4	372835.2	399060.8	427232	457656	490732	526960	567012	611784	662540	721136	790444	875264	984620	1138744	1402224
B=0.1	0	9953.24	20165.08	30649.24	41420.8	52495.6	63891.6	75627.6	87725.2	100206.4	113097.2	126425.2	140220.4	154518	169354.8	184774	200822.4	217554	235029.2	253318	272498.8	292664	313919.6	336390.4	360224	385596	412720	441852	473320	507528	544996	586420	632724	685220	745820	817496	905220	1018320	1177720	1450220
