# Supplementary material for: Inference of past demography, dormancy and self-fertilization rates from whole genome sequence data
Source: PLoS Genet. 2020 Apr 6;16(4):e1008698. doi: 10.1371/journal.pgen.1008698 (PMC7173940; doi:10.1371/journal.pgen.1008698)
Supplement: S1 Data — File containing all numerical data presented in this study. It contains all plotted results and all requirements to build summary statistics. (ZIP) [file pgen.1008698.s003.zip › S1_data/Figure/F2/F2_c_time.csv]

	V1	V2	V3	V4	V5	V6	V7	V8	V9	V10	V11	V12	V13	V14	V15	V16	V17	V18	V19	V20	V21	V22	V23	V24	V25	V26	V27	V28	V29	V30	V31	V32
B=1	0	25.44416	56.916	95.8436	143.9936	203.55	277.2152	368.3324	481.036	620.436	792.864	1006.14	1269.94	1596.232	1999.828	2499.036	3116.504	3880.252	4824.92	5993.4	7438.72	9226.4	11437.6	14172.6	17555.56	21739.96	26915.64	33317.44	41236	51030	63144.8	78129.2
B=1	0	24.27004	54.2896	91.4212	137.3488	194.1572	264.4232	351.3356	458.836	591.808	756.276	959.712	1211.336	1522.576	1907.544	2383.716	2972.692	3701.196	4602.28	5716.84	7095.44	8800.64	10909.8	13518.6	16745.48	20736.76	25673.6	31780	39333	48675.2	60230.8	74524
B=1	0	26.18592	58.5752	98.638	148.1912	209.484	285.2968	379.07	495.06	638.524	815.976	1035.468	1306.96	1642.768	2058.128	2571.888	3207.356	3993.372	4965.6	6168.12	7655.56	9495.36	11771	14585.76	18067.36	22373.72	27700.28	34288.72	42438	52517.6	64985.6	80406.8
B=1	0	28.4894	63.728	107.3148	161.2272	227.9116	310.3936	412.416	538.608	694.692	887.756	1126.556	1421.928	1787.276	2239.176	2798.128	3489.496	4344.64	5402.4	6710.72	8329	10330.64	12806.48	15868.84	19656.68	24341.88	30137	37304.96	46171.2	57137.6	70702	87480
B=1	0	25.017	55.9604	94.2348	141.576	200.1328	272.5612	362.1484	472.96	610.02	779.552	989.248	1248.62	1569.436	1966.252	2457.08	3064.184	3815.108	4743.92	5892.8	7313.84	9071.48	11245.56	13934.68	17260.84	21374.96	26463.76	32758.08	40543.6	50173.2	62084.4	76817.6
B=1	0	25.03944	56.0108	94.3192	141.7032	200.3124	272.806	362.4736	473.384	610.568	780.252	990.136	1249.74	1570.844	1968.02	2459.284	3066.932	3818.532	4748.2	5898.08	7320.4	9079.64	11255.64	13947.16	17276.32	21394.16	26487.52	32787.48	40580	50218.4	62140.4	76886.4
B=1	0	26.31052	58.854	99.1072	148.8964	210.4804	286.6544	380.8736	497.412	641.564	819.86	1040.396	1313.18	1650.584	2067.92	2584.124	3222.616	4012.36	4989.2	6197.48	7692	9540.56	11827.04	14655.16	18153.32	22480.16	27832.08	34451.84	42640	52767.6	65294.8	80789.2
B=1	0	26.45676	59.1812	99.658	149.724	211.6504	288.2476	382.9908	500.18	645.128	824.416	1046.18	1320.476	1659.76	2079.416	2598.488	3240.528	4034.68	5016.96	6231.92	7734.76	9593.56	11892.76	14736.64	18254.24	22605.12	27986.76	34643.36	42876.8	53060.8	65657.6	81238.4
B=1	0	27.03136	60.4664	101.8224	152.9756	216.2472	294.508	391.3088	511.04	659.14	842.324	1068.9	1349.156	1695.808	2124.576	2654.924	3310.912	4122.32	5125.92	6367.28	7902.72	9801.92	12151.04	15056.68	18650.68	23096.08	28594.64	35395.76	43808	54213.2	67083.6	83002.8
B=1	0	26.05244	58.2768	98.1348	147.4356	208.416	283.8424	377.1376	492.536	635.268	811.816	1030.192	1300.296	1634.392	2047.636	2558.776	3191.008	3973.012	4940.28	6136.68	7616.52	9446.96	11711	14511.4	17975.24	22259.68	27559.08	34113.92	42221.6	52250	64654	79996.8
B=0.5	0	171.5044	383.638	646.028	970.576	1372.012	1868.548	2482.712	3242.376	4182	5344.24	6781.8	8559.92	10759.28	13479.68	16844.52	21006.52	26154.52	32522.08	40398	50140	62189.6	77094	95529.2	118332	146536.4	181422.4	224573.2	277946.4	343964	425620	526624
B=0.5	0	173.3724	387.8168	653.064	981.148	1386.956	1888.9	2509.756	3277.692	4227.56	5402.44	6855.68	8653.16	10876.48	13626.48	17028	21235.36	26439.4	32876.32	40838	50686	62867.2	77934	96570	119620.8	148132.4	183398.8	227019.6	280974	347710.8	430256	532360
B=0.5	0	174.812	391.0372	658.488	989.296	1398.472	1904.584	2530.596	3304.908	4262.68	5447.32	6912.6	8725	10966.8	13739.64	17169.4	21411.68	26658.96	33149.32	41177.2	51107.2	63389.2	78580.8	97371.6	120614	149362.4	184921.6	228904.4	283307.2	350598	433828	536780
B=0.5	0	177.6016	397.2776	668.996	1005.084	1420.792	1934.98	2570.98	3357.652	4330.68	5534.24	7022.92	8864.24	11141.8	13958.92	17443.4	21753.36	27084.4	33678.32	41834.4	51922.8	64400.8	79835.2	98925.6	122538.8	151746	187872.8	232557.6	287828.4	356193.2	440752	545348
B=0.5	0	179.2016	400.856	675.02	1014.136	1433.592	1952.412	2594.144	3387.9	4369.72	5584.08	7086.16	8944.12	11242.16	14084.68	17600.56	21949.36	27328.4	33981.72	42211.2	52390.4	64980.8	80554.4	99816.8	123642.8	153113.2	189565.2	234652.8	290421.6	359402	444724	550260
B=0.5	0	181.276	405.496	682.836	1025.876	1450.184	1975.012	2624.172	3427.116	4420.28	5648.72	7168.2	9047.64	11372.32	14247.72	17804.28	22203.4	27644.72	34375.08	42700	52996.8	65733.2	81486.8	100972.4	125074	154885.6	191759.6	237368.8	293783.2	363562	449872	556628
B=0.5	0	173.94	389.0872	655.204	984.36	1391.5	1895.088	2517.976	3288.428	4241.4	5420.12	6878.12	8681.48	10912.08	13671.12	17083.76	21304.88	26526	32984	40972	50852	63073.2	78189.2	96886	120012.4	148617.6	183999.2	227762.8	281894.4	348849.6	431668	534104
B=0.5	0	178.662	399.6492	672.988	1011.084	1429.272	1946.532	2586.328	3377.696	4356.52	5567.28	7064.84	8917.16	11208.32	14042.24	17547.52	21883.24	27246.08	33879.36	42084	52232.4	64785.2	80311.6	99516	123270.4	152652	188994	233946	289546.4	358319.2	443384	548600
B=0.5	0	174.2308	389.7372	656.296	986.008	1393.824	1898.252	2522.184	3293.924	4248.48	5429.2	6889.6	8696	10930.32	13693.96	17112.32	21340.48	26570.32	33039.12	41040.4	50937.2	63178.4	78319.6	97048	120213.2	148866	184306.8	228143.6	282365.6	349432.4	432388	534996
B=0.5	0	167.3828	374.4192	630.504	947.252	1339.04	1823.644	2423.052	3164.46	4081.52	5215.8	6618.84	8354.2	10500.72	13155.76	16439.76	20501.72	25526	31740.56	39427.32	48935.2	60695.2	75241.6	93233.6	115488.4	143015.2	177062.8	219176.8	271267.6	335698.4	415392	513968
B=0.2	0	545.028	1219.172	2053.024	3084.416	4360.16	5938.12	7889.88	10304.04	13290.08	16983.56	21552.04	27202.76	34192.16	42837.2	53530.8	66757.2	83117.2	103352.8	128382	159341.2	197634.4	244999.2	303584.8	376049.6	465680	576548	713676	883292	1093092	1352592	1673568
B=0.2	0	539.492	1206.792	2032.176	3053.096	4315.88	5877.8	7809.76	10199.4	13155.12	16811.12	21333.16	26926.52	33844.96	42402.4	52987.2	66079.2	82273.2	102303.2	127078.4	157723.2	195627.2	242511.2	300502	372230.8	460952	570692	706428	874324	1081992	1338856	1656576
B=0.2	0	529.884	1185.296	1995.98	2998.712	4239	5773.12	7670.64	10017.72	12920.8	16511.64	20953.16	26446.88	33242.08	41647.2	52043.2	64902.4	80807.6	100480.8	124814.8	154913.6	192142.8	238191.6	295149.2	365600.4	452740	560528	693848	858748	1062720	1315008	1627064
B=0.2	0	531.264	1188.38	2001.172	3006.516	4250.04	5788.12	7690.6	10043.8	12954.44	16554.64	21007.72	26515.72	33328.6	41755.6	52178.8	65071.2	81018	100742.4	125139.6	155316.8	192642.8	238811.6	295917.6	366552	453920	561984	695652	860984	1065484	1318432	1631300
B=0.2	0	533.528	1193.452	2009.712	3019.344	4268.16	5812.84	7723.44	10086.64	13009.72	16625.28	21097.36	26628.88	33470.84	41933.6	52401.2	65348.8	81363.6	101172.4	125673.6	155979.6	193464.8	239830.4	297180.4	368116.4	455856	564384	698620	864660	1070032	1324056	1638260
B=0.2	0	531.024	1187.852	2000.28	3005.176	4248.12	5785.56	7687.16	10039.32	12948.68	16547.24	20998.36	26503.92	33313.76	41736.8	52155.6	65042	80981.6	100697.6	125084	155247.6	192556.8	238704.8	295785.6	366388.8	453716	561736	695344	860600	1065008	1317844	1630572
B=0.2	0	538.116	1203.712	2026.988	3045.3	4304.84	5862.8	7789.8	10173.36	13121.56	16768.16	21278.68	26857.76	33758.52	42294	52851.6	65910.4	82062.8	102042	126754	157320.4	195128	241892	299734.8	371280.4	459776	569236	704628	872092	1079228	1335440	1652344
B=0.2	0	542.612	1213.772	2043.932	3070.756	4340.84	5911.8	7854.92	10258.4	13231.24	16908.36	21456.56	27082.28	34040.72	42647.6	53293.6	66461.6	82748.8	102894.8	127813.6	158635.2	196758.8	243914	302240.4	374384	463620	573992	710516	879380	1088252	1346600	1666156
B=0.2	0	530.072	1185.72	1996.692	2999.784	4240.52	5775.16	7673.4	10021.28	12925.44	16517.56	20960.68	26456.36	33254	41662	52062	64925.6	80836.4	100516.8	124859.6	154968.8	192211.6	238276.8	295254.8	365731.6	452904	560728	694096	859056	1063100	1315480	1627648
B=0.2	0	518.056	1158.836	1951.42	2931.772	4144.36	5644.24	7499.4	9794.08	12632.36	16143.04	20485.44	25856.52	32500	40717.2	50881.6	63453.2	79003.6	98237.6	122028.4	151455.2	187853.6	232874.4	288560.4	357439.2	442636	548016	678356	839580	1038996	1285652	1590744
B=0.1	0	1553.336	3474.664	5851.16	8790.64	12426.48	16923.68	22486.28	29366.64	37877	48403.6	61423.6	77528.4	97448.4	122087.2	152563.2	190259.2	236885.2	294556.8	365891.2	454124	563260	698252	865224	1071748	1327200	1643168	2033992	2517400	3115332	3854912	4769680
B=0.1	0	1548.16	3463.08	5831.64	8761.32	12385.08	16867.28	22411.32	29268.76	37750.72	48242	61218.8	77270	97123.2	121680.4	152054.8	189624.8	236095.2	293574.8	364671.2	452612	561384	695924	862336	1068176	1322776	1637692	2027212	2509008	3104944	3842060	4753800
B=0.1	0	1528.784	3419.74	5758.68	8651.68	12230.08	16656.2	22130.84	28902.48	37278.28	47638.4	60452.8	76302.8	95908	120157.6	150151.6	187251.6	233140.8	289900.8	360107.6	446948	554356	687216	851544	1054808	1306220	1617196	2001840	2477608	3066088	3793980	4694320
B=0.1	0	1553.464	3474.948	5851.64	8791.36	12427.52	16925.08	22488.12	29369.04	37880.08	48407.6	61428.8	77534.8	97456.4	122097.2	152575.6	190274.8	236904.4	294580.8	365921.2	454160	563308	698308	865292	1071836	1327308	1643304	2034156	2517608	3115584	3855224	4770080
B=0.1	0	1499.312	3353.816	5647.64	8484.92	11994.32	16335.08	21704.2	28345.28	36559.64	46720	59287.2	74832	94059.2	117841.2	147257.2	183642	228646.4	284312.4	353165.6	438332	543672	673968	835128	1034472	1281040	1586020	1963248	2429848	3006980	3720836	4603800
B=0.1	0	1559.868	3489.268	5875.76	8827.6	12478.72	16994.84	22580.8	29490.08	38036.2	48606.8	61682	77854.4	97858	122600.4	153204.4	191058.8	237880.8	295795.2	367429.2	456032	565628	701188	868860	1076252	1332780	1650076	2042540	2527984	3128428	3871116	4789760
B=0.1	0	1536.392	3436.756	5787.32	8694.72	12290.92	16739.04	22240.96	29046.24	37463.76	47875.2	60753.6	76682.4	96385.2	120755.2	150898.8	188183.2	234300.8	291343.2	361899.2	449172	557116	690632	855784	1060056	1312720	1625240	2011800	2489936	3081340	3812852	4717680
B=0.1	0	1516.064	3391.284	5710.76	8579.68	12128.32	16517.6	21946.68	28661.96	36968.08	47242	59949.6	75668	95110	119157.6	148902.4	185693.6	231200.8	287488.8	357111.2	443228	549744	681496	844460	1046032	1295352	1603740	1985184	2456992	3040576	3762408	4655240
B=0.1	0	1513.544	3385.648	5701.24	8565.44	12108.16	16490.12	21910.2	28614.32	36906.64	47163.6	59850	75542	94951.6	118959.6	148654.8	185384.8	230816.4	287010.8	356517.6	442492	548832	680364	843056	1044292	1293200	1601072	1981884	2452908	3035520	3756152	4647520
B=0.1	0	1529.316	3420.924	5760.68	8654.68	12234.32	16661.96	22138.52	28912.48	37291.2	47654.8	60473.6	76329.2	95941.2	120199.2	150203.6	187316.4	233221.6	290001.2	360232.4	447100	554548	687452	851840	1055172	1306672	1617756	2002536	2478468	3067152	3795292	4695920
