# Supplementary material for: Inference of past demography, dormancy and self-fertilization rates from whole genome sequence data
Source: PLoS Genet. 2020 Apr 6;16(4):e1008698. doi: 10.1371/journal.pgen.1008698 (PMC7173940; doi:10.1371/journal.pgen.1008698)
Supplement: S1 Data — File containing all numerical data presented in this study. It contains all plotted results and all requirements to build summary statistics. (ZIP) [file pgen.1008698.s003.zip › S1_data/Figure/F2/F2_a_popsize.csv]

	V1	V2	V3	V4	V5	V6	V7	V8	V9	V10	V11	V12	V13	V14	V15	V16	V17	V18	V19	V20	V21	V22	V23	V24	V25	V26	V27	V28	V29	V30	V31	V32	V33	V34	V35	V36	V37	V38	V39	V40
B=1	4.2027029869659	4.2027029869659	4.54115424413161	4.54115424413161	3.73396377150916	3.73396377150916	3.44442173969305	3.44442173969305	3.35553322897246	3.35553322897246	3.32780556016302	3.32780556016302	3.32442805078964	3.32442805078964	3.34081071517827	3.34081071517827	3.37797692367554	3.37797692367554	3.43449866772351	3.43449866772351	3.50728040265572	3.50728040265572	3.59419924665828	3.59419924665828	3.69311026652065	3.69311026652065	3.80015323766101	3.80015323766101	3.90895609982666	3.90895609982666	4.01238868560784	4.01238868560784	4.10633398155854	4.10633398155854	4.19382807090846	4.19382807090846	4.29969360352136	4.29969360352136	4.44498477968979	4.44498477968979
B=1	4.59264227978439	4.59264227978439	5.03065107667505	5.03065107667505	3.97017087498116	3.97017087498116	3.54591772012546	3.54591772012546	3.37349073778134	3.37349073778134	3.32388694840826	3.32388694840826	3.33778248898888	3.33778248898888	3.38267279232968	3.38267279232968	3.44057126018314	3.44057126018314	3.50280501387363	3.50280501387363	3.56704376991551	3.56704376991551	3.6344780865401	3.6344780865401	3.70779222160738	3.70779222160738	3.7896277314329	3.7896277314329	3.88205485892589	3.88205485892589	3.98598256292478	3.98598256292478	4.0999738357735	4.0999738357735	4.21935590791336	4.21935590791336	4.33990533466832	4.33990533466832	4.44810115060957	4.44810115060957
B=1	4.22901873585675	4.22901873585675	5.22702885206101	5.22702885206101	3.78913850203263	3.78913850203263	3.34623846015024	3.34623846015024	3.21971742576927	3.21971742576927	3.19770320727402	3.19770320727402	3.21128990273051	3.21128990273051	3.23859919570804	3.23859919570804	3.2788803786114	3.2788803786114	3.33672784781842	3.33672784781842	3.41205843389601	3.41205843389601	3.49844228144236	3.49844228144236	3.58851088089152	3.58851088089152	3.68010022837736	3.68010022837736	3.77729165139649	3.77729165139649	3.8853734857967	3.8853734857967	4.00373354232612	4.00373354232612	4.12285444309778	4.12285444309778	4.236475249744	4.236475249744	4.34610393541934	4.34610393541934
B=1	4.21244866978522	4.21244866978522	4.24685726090417	4.24685726090417	3.74276984568716	3.74276984568716	3.46122387593073	3.46122387593073	3.34834951913513	3.34834951913513	3.31433936687436	3.31433936687436	3.3250736223412	3.3250736223412	3.36861200350041	3.36861200350041	3.43957310664244	3.43957310664244	3.53114050968436	3.53114050968436	3.63341502876153	3.63341502876153	3.73687972982879	3.73687972982879	3.83585183414409	3.83585183414409	3.9283847756424	3.9283847756424	4.01407005218511	4.01407005218511	4.09321823143236	4.09321823143236	4.16739343275121	4.16739343275121	4.24109563685611	4.24109563685611	4.32612853969783	4.32612853969783	4.42021731478557	4.42021731478557
B=1	5.27479272050266	5.27479272050266	4.28228539279326	4.28228539279326	3.82711145240773	3.82711145240773	3.54957776184016	3.54957776184016	3.42162012370071	3.42162012370071	3.37451355300574	3.37451355300574	3.35921785064552	3.35921785064552	3.35735389895391	3.35735389895391	3.36324768307216	3.36324768307216	3.38288769863259	3.38288769863259	3.42206776442908	3.42206776442908	3.48714247100436	3.48714247100436	3.57872304146917	3.57872304146917	3.69565944301884	3.69565944301884	3.82790542160252	3.82790542160252	3.96639254896689	3.96639254896689	4.09836457807837	4.09836457807837	4.21755214089918	4.21755214089918	4.32516112044114	4.32516112044114	4.41315522217825	4.41315522217825
B=1	4.1011447307717	4.1011447307717	4.51724521186734	4.51724521186734	3.82448506801371	3.82448506801371	3.52165037693427	3.52165037693427	3.3899253858849	3.3899253858849	3.33496380342969	3.33496380342969	3.32338361269858	3.32338361269858	3.34012311992082	3.34012311992082	3.37551030409227	3.37551030409227	3.4229440901349	3.4229440901349	3.47997801694087	3.47997801694087	3.54842962244322	3.54842962244322	3.63203466207556	3.63203466207556	3.73258926254018	3.73258926254018	3.8469835142847	3.8469835142847	3.96749152513994	3.96749152513994	4.08553102031296	4.08553102031296	4.19705813141867	4.19705813141867	4.3070130224371	4.3070130224371	4.40390538684057	4.40390538684057
B=1	4.28559480695707	4.28559480695707	4.77634952389591	4.77634952389591	3.79758753591969	3.79758753591969	3.44624492949646	3.44624492949646	3.30392134491559	3.30392134491559	3.25560436981662	3.25560436981662	3.2538135041115	3.2538135041115	3.27503279708142	3.27503279708142	3.30932607046347	3.30932607046347	3.35490612925104	3.35490612925104	3.41240791174284	3.41240791174284	3.48299460428888	3.48299460428888	3.56789924886092	3.56789924886092	3.6672774266614	3.6672774266614	3.77845386001401	3.77845386001401	3.8938426186439	3.8938426186439	4.00380612677979	4.00380612677979	4.10226547784095	4.10226547784095	4.1999420808329	4.1999420808329	4.3234081958758	4.3234081958758
B=1	4.35247485415125	4.35247485415125	4.57249188293584	4.57249188293584	3.75233543444135	3.75233543444135	3.50437924946594	3.50437924946594	3.39516075710483	3.39516075710483	3.34094793153287	3.34094793153287	3.32571766892394	3.32571766892394	3.34189359989398	3.34189359989398	3.38225774452093	3.38225774452093	3.44101584122442	3.44101584122442	3.51502843049512	3.51502843049512	3.60243287100621	3.60243287100621	3.70185106828727	3.70185106828727	3.81222827699636	3.81222827699636	3.93046086252535	3.93046086252535	4.04945755503572	4.04945755503572	4.15845143773056	4.15845143773056	4.24952628908121	4.24952628908121	4.33295937005984	4.33295937005984	4.43313724610645	4.43313724610645
B=1	4.04585085110949	4.04585085110949	5.09350473955473	5.09350473955473	3.92994215429368	3.92994215429368	3.47992362834374	3.47992362834374	3.32405176607264	3.32405176607264	3.29275997247476	3.29275997247476	3.3124754418645	3.3124754418645	3.34558992634783	3.34558992634783	3.38023581758475	3.38023581758475	3.42127438308263	3.42127438308263	3.48010744240193	3.48010744240193	3.56463584116188	3.56463584116188	3.67306387567453	3.67306387567453	3.79502788141288	3.79502788141288	3.91900003920271	3.91900003920271	4.03761877356016	4.03761877356016	4.14557139924715	4.14557139924715	4.23713602214545	4.23713602214545	4.31669458988157	4.31669458988157	4.41060101019806	4.41060101019806
B=1	4.15236340531323	4.15236340531323	4.80497417170719	4.80497417170719	4.03417138006015	4.03417138006015	3.61642258470137	3.61642258470137	3.43176110188721	3.43176110188721	3.35939380171641	3.35939380171641	3.35070240801658	3.35070240801658	3.38391726055763	3.38391726055763	3.44333206549502	3.44333206549502	3.51581557821542	3.51581557821542	3.59396588057708	3.59396588057708	3.67687282940933	3.67687282940933	3.76741409221165	3.76741409221165	3.86742312843925	3.86742312843925	3.97478415766191	3.97478415766191	4.08308682431292	4.08308682431292	4.1845250621548	4.1845250621548	4.27477870543718	4.27477870543718	4.36571426544282	4.36571426544282	4.47454589019011	4.47454589019011
B=0.5	3.64714717631566	3.64714717631566	3.36363428947484	3.36363428947484	3.74817482798464	3.74817482798464	3.90824921484241	3.90824921484241	4.14512502064435	4.14512502064435	4.42881056563174	4.42881056563174	4.63744891912974	4.63744891912974	4.73378797071668	4.73378797071668	4.74459673228775	4.74459673228775	4.70671716132539	4.70671716132539	4.64497323842854	4.64497323842854	4.57119773570519	4.57119773570519	4.48915189354275	4.48915189354275	4.39969658882305	4.39969658882305	4.30316433837197	4.30316433837197	4.19967335393231	4.19967335393231	4.08903898070726	4.08903898070726	3.97148151811022	3.97148151811022	3.85221403720244	3.85221403720244	3.77407681401707	3.77407681401707
B=0.5	3.72083585249248	3.72083585249248	3.45660825912108	3.45660825912108	3.73555767582127	3.73555767582127	4.03050512565908	4.03050512565908	4.28635453248715	4.28635453248715	4.49924029993318	4.49924029993318	4.64915287972515	4.64915287972515	4.72772373539398	4.72772373539398	4.7539107967035	4.7539107967035	4.74504746800396	4.74504746800396	4.70863943200642	4.70863943200642	4.64902205651045	4.64902205651045	4.57094694463164	4.57094694463164	4.47940277480724	4.47940277480724	4.37806908702298	4.37806908702298	4.26881821744708	4.26881821744708	4.15218276903218	4.15218276903218	4.02900372776366	4.02900372776366	3.90666450835068	3.90666450835068	3.82763009518085	3.82763009518085
B=0.5	3.65750683840929	3.65750683840929	3.41245894879784	3.41245894879784	3.75373780941473	3.75373780941473	4.04950902714036	4.04950902714036	4.28044938251636	4.28044938251636	4.45526334571712	4.45526334571712	4.59811558878769	4.59811558878769	4.69504774587269	4.69504774587269	4.73695111678388	4.73695111678388	4.73094410114626	4.73094410114626	4.68949900299285	4.68949900299285	4.62340920715488	4.62340920715488	4.54007829609844	4.54007829609844	4.44423228561331	4.44423228561331	4.33925918554857	4.33925918554857	4.22767372930333	4.22767372930333	4.11105645973637	4.11105645973637	3.99031682137968	3.99031682137968	3.86901282802077	3.86901282802077	3.78500888878156	3.78500888878156
B=0.5	3.71959431146475	3.71959431146475	3.37292816326508	3.37292816326508	3.76706683314031	3.76706683314031	3.99009325470863	3.99009325470863	4.21472222307724	4.21472222307724	4.42316218090752	4.42316218090752	4.57863473405398	4.57863473405398	4.67243170883643	4.67243170883643	4.71270631020995	4.71270631020995	4.70982496755223	4.70982496755223	4.67223788563312	4.67223788563312	4.60708912376027	4.60708912376027	4.52161415711252	4.52161415711252	4.4225053879614	4.4225053879614	4.31480819017439	4.31480819017439	4.20119395319682	4.20119395319682	4.08184795197171	4.08184795197171	3.95601507580236	3.95601507580236	3.82652933183647	3.82652933183647	3.73321338679837	3.73321338679837
B=0.5	3.69066493590022	3.69066493590022	3.40082763011601	3.40082763011601	3.7919925913542	3.7919925913542	4.13141137135732	4.13141137135732	4.39259688354186	4.39259688354186	4.61080078800288	4.61080078800288	4.75118615707343	4.75118615707343	4.8050543622337	4.8050543622337	4.79489475222579	4.79489475222579	4.74640554105616	4.74640554105616	4.67642269958529	4.67642269958529	4.59409839674394	4.59409839674394	4.50407222851626	4.50407222851626	4.40834839258425	4.40834839258425	4.3071028473726	4.3071028473726	4.19886016529983	4.19886016529983	4.08082461536822	4.08082461536822	3.95030085406342	3.95030085406342	3.81220271579167	3.81220271579167	3.71909937848053	3.71909937848053
B=0.5	3.81570097702926	3.81570097702926	3.35193190622132	3.35193190622132	3.73927492675677	3.73927492675677	4.00572002951778	4.00572002951778	4.2506293991802	4.2506293991802	4.46645395768572	4.46645395768572	4.61480213025188	4.61480213025188	4.69407009818217	4.69407009818217	4.71692779955942	4.71692779955942	4.69561160207368	4.69561160207368	4.64031045604044	4.64031045604044	4.56077646026089	4.56077646026089	4.46616147308748	4.46616147308748	4.36342402668723	4.36342402668723	4.25606676497597	4.25606676497597	4.14494551407818	4.14494551407818	4.02787523134557	4.02787523134557	3.90179107791138	3.90179107791138	3.76979183235396	3.76979183235396	3.68349874879705	3.68349874879705
B=0.5	3.83223661713044	3.83223661713044	3.34091449585879	3.34091449585879	3.78949061419371	3.78949061419371	4.13573020398343	4.13573020398343	4.36586304579815	4.36586304579815	4.53700202270016	4.53700202270016	4.67353472438695	4.67353472438695	4.75478625840274	4.75478625840274	4.77383401062532	4.77383401062532	4.74547965935316	4.74547965935316	4.68825775712356	4.68825775712356	4.61434595231329	4.61434595231329	4.53011275246255	4.53011275246255	4.43835442912006	4.43835442912006	4.34011214445643	4.34011214445643	4.2352484143102	4.2352484143102	4.12282345526078	4.12282345526078	4.0014928215903	4.0014928215903	3.8726328096117	3.8726328096117	3.77850422567617	3.77850422567617
B=0.5	3.76696336354941	3.76696336354941	3.39510937274991	3.39510937274991	3.7865547379707	3.7865547379707	4.05542218857748	4.05542218857748	4.31841859910192	4.31841859910192	4.55859926056107	4.55859926056107	4.71587343707157	4.71587343707157	4.78992069436417	4.78992069436417	4.80824650829569	4.80824650829569	4.7870321140351	4.7870321140351	4.73452387110356	4.73452387110356	4.65779452898321	4.65779452898321	4.56382459407428	4.56382459407428	4.45897284521692	4.45897284521692	4.34798970689529	4.34798970689529	4.23373124765646	4.23373124765646	4.11673567768214	4.11673567768214	3.996360501973	3.996360501973	3.87550078007516	3.87550078007516	3.79434412261725	3.79434412261725
B=0.5	3.67353511746728	3.67353511746728	3.46106645109696	3.46106645109696	3.79110286255051	3.79110286255051	4.06305763948486	4.06305763948486	4.3568907652725	4.3568907652725	4.57572997262556	4.57572997262556	4.71636110415715	4.71636110415715	4.79621260216155	4.79621260216155	4.82607610141442	4.82607610141442	4.81311940224267	4.81311940224267	4.76478463863483	4.76478463863483	4.68966790539941	4.68966790539941	4.59629465612829	4.59629465612829	4.49185207515528	4.49185207515528	4.38125006773215	4.38125006773215	4.26681341996686	4.26681341996686	4.14843519059968	4.14843519059968	4.02441956449278	4.02441956449278	3.89743791990021	3.89743791990021	3.81440094735352	3.81440094735352
B=0.5	3.59796475194211	3.59796475194211	3.38308367563889	3.38308367563889	3.70633023127545	3.70633023127545	3.87738517853271	3.87738517853271	4.13928753022748	4.13928753022748	4.39583163266822	4.39583163266822	4.58066286076424	4.58066286076424	4.6892033725017	4.6892033725017	4.73938381075083	4.73938381075083	4.74412017968827	4.74412017968827	4.71196723020609	4.71196723020609	4.65102004140898	4.65102004140898	4.56896493306363	4.56896493306363	4.47187913619104	4.47187913619104	4.36362794857655	4.36362794857655	4.24634199633515	4.24634199633515	4.12089663293035	4.12089663293035	3.98796238285461	3.98796238285461	3.85171826175972	3.85171826175972	3.75730183832124	3.75730183832124
B=0.2	3.68416186500255	3.68416186500255	4.36400157880897	4.36400157880897	4.85652968390102	4.85652968390102	4.71086676064832	4.71086676064832	4.48024236319706	4.48024236319706	4.4926948914949	4.4926948914949	4.50955462924566	4.50955462924566	4.43707910146101	4.43707910146101	4.28303582257256	4.28303582257256	4.08251285363449	4.08251285363449	3.87608841904494	3.87608841904494	3.68514947310852	3.68514947310852	3.52015630599049	3.52015630599049	3.39140189699482	3.39140189699482	3.31540857076236	3.31540857076236	3.3055794124812	3.3055794124812	3.37274804425795	3.37274804425795	3.49272935590718	3.49272935590718	3.54352633450967	3.54352633450967	3.62966462677095	3.62966462677095
B=0.2	3.68985256640057	3.68985256640057	4.37954749352798	4.37954749352798	4.81272330410109	4.81272330410109	4.53876928289433	4.53876928289433	4.54730586561823	4.54730586561823	4.59291769152792	4.59291769152792	4.56627035818082	4.56627035818082	4.46666934913093	4.46666934913093	4.29968529040366	4.29968529040366	4.09261441895546	4.09261441895546	3.88367733393861	3.88367733393861	3.69215302388131	3.69215302388131	3.52713152753335	3.52713152753335	3.39805858635604	3.39805858635604	3.32264410946296	3.32264410946296	3.31336886728514	3.31336886728514	3.35849965703647	3.35849965703647	3.41554504955798	3.41554504955798	3.47174625593622	3.47174625593622	3.69382252602483	3.69382252602483
B=0.2	3.55064662924238	3.55064662924238	4.39593053525905	4.39593053525905	4.9581029680926	4.9581029680926	4.57613414590431	4.57613414590431	4.52530782405736	4.52530782405736	4.61325271714312	4.61325271714312	4.60008356647595	4.60008356647595	4.47386788663602	4.47386788663602	4.28895089966841	4.28895089966841	4.09262921089109	4.09262921089109	3.89697897167684	3.89697897167684	3.7136447623889	3.7136447623889	3.54503043739957	3.54503043739957	3.40372195002794	3.40372195002794	3.30669874074814	3.30669874074814	3.27778378921432	3.27778378921432	3.31723258746253	3.31723258746253	3.39430410345746	3.39430410345746	3.48974166953457	3.48974166953457	3.68587773675717	3.68587773675717
B=0.2	3.5771359414376	3.5771359414376	4.28174001522468	4.28174001522468	4.88031560073594	4.88031560073594	4.47812759209583	4.47812759209583	4.54656280385315	4.54656280385315	4.66044757123147	4.66044757123147	4.63397805974272	4.63397805974272	4.49956789812978	4.49956789812978	4.30982011447823	4.30982011447823	4.09361409596375	4.09361409596375	3.87843790364043	3.87843790364043	3.68028945895431	3.68028945895431	3.5113921388259	3.5113921388259	3.38469526911374	3.38469526911374	3.3208360379309	3.3208360379309	3.32454229269059	3.32454229269059	3.38067592308754	3.38067592308754	3.4422093367546	3.4422093367546	3.46761130762815	3.46761130762815	3.61147995643455	3.61147995643455
B=0.2	3.56713791453928	3.56713791453928	4.14157802643289	4.14157802643289	4.7120461762116	4.7120461762116	4.47445722489222	4.47445722489222	4.49398969818749	4.49398969818749	4.56057478029552	4.56057478029552	4.56528926757411	4.56528926757411	4.45398935669243	4.45398935669243	4.26733287320271	4.26733287320271	4.05815315351011	4.05815315351011	3.85415003693637	3.85415003693637	3.66473254774736	3.66473254774736	3.49560591405093	3.49560591405093	3.35647781504832	3.35647781504832	3.27099349286341	3.27099349286341	3.26053034943538	3.26053034943538	3.3088099317968	3.3088099317968	3.35429481523113	3.35429481523113	3.36169010811539	3.36169010811539	3.46487871789742	3.46487871789742
B=0.2	3.60939022965124	3.60939022965124	4.4912790927559	4.4912790927559	4.49081515283647	4.49081515283647	4.69480659753802	4.69480659753802	4.59257129347758	4.59257129347758	4.51623099275388	4.51623099275388	4.49508020151138	4.49508020151138	4.41400564002065	4.41400564002065	4.26737141938306	4.26737141938306	4.08871307738928	4.08871307738928	3.89915845821084	3.89915845821084	3.71509175153814	3.71509175153814	3.54440017494909	3.54440017494909	3.40171165904077	3.40171165904077	3.30230250911066	3.30230250911066	3.26773935860181	3.26773935860181	3.2968812127303	3.2968812127303	3.36995672273314	3.36995672273314	3.45819762857264	3.45819762857264	3.72545596408306	3.72545596408306
B=0.2	3.57430672408863	3.57430672408863	4.2271335408548	4.2271335408548	4.90211483643397	4.90211483643397	4.6199791095806	4.6199791095806	4.52741193732393	4.52741193732393	4.52635896242533	4.52635896242533	4.54319610606832	4.54319610606832	4.47491188367407	4.47491188367407	4.31093707377803	4.31093707377803	4.10183657554364	4.10183657554364	3.88941437912632	3.88941437912632	3.69360302844707	3.69360302844707	3.52707160616516	3.52707160616516	3.4013534110686	3.4013534110686	3.33422200559917	3.33422200559917	3.33499115862971	3.33499115862971	3.38046168709158	3.38046168709158	3.42100394433868	3.42100394433868	3.43531934170121	3.43531934170121	3.68589352783129	3.68589352783129
B=0.2	3.64795002393298	3.64795002393298	4.40534497664144	4.40534497664144	5.20887439902324	5.20887439902324	4.56297527635465	4.56297527635465	4.4716489939448	4.4716489939448	4.5540557896343	4.5540557896343	4.56597741589438	4.56597741589438	4.46152527628804	4.46152527628804	4.28713778233596	4.28713778233596	4.08617761776736	4.08617761776736	3.88569393771945	3.88569393771945	3.70071000494726	3.70071000494726	3.54127700063926	3.54127700063926	3.41624865930676	3.41624865930676	3.33919339064873	3.33919339064873	3.32124187963475	3.32124187963475	3.36037846602676	3.36037846602676	3.44073064450244	3.44073064450244	3.49715642302245	3.49715642302245	3.58506502484279	3.58506502484279
B=0.2	3.60953825409152	3.60953825409152	4.22019619183243	4.22019619183243	4.85554390120449	4.85554390120449	4.64524143589156	4.64524143589156	4.47509183619015	4.47509183619015	4.48498928801166	4.48498928801166	4.51479166026855	4.51479166026855	4.4654686654298	4.4654686654298	4.31399307303848	4.31399307303848	4.10809651334592	4.10809651334592	3.89154383799936	3.89154383799936	3.68593056671923	3.68593056671923	3.50102290699139	3.50102290699139	3.35128163024209	3.35128163024209	3.26102476694279	3.26102476694279	3.25600732558053	3.25600732558053	3.33306418559413	3.33306418559413	3.42178796905887	3.42178796905887	3.3845704803638	3.3845704803638	3.64046498350507	3.64046498350507
B=0.2	3.51008482685144	3.51008482685144	4.23324788520394	4.23324788520394	4.70158956958368	4.70158956958368	4.56767566958766	4.56767566958766	4.49707793868852	4.49707793868852	4.53141295690585	4.53141295690585	4.5684045077119	4.5684045077119	4.50458049242082	4.50458049242082	4.35221042418503	4.35221042418503	4.16004638993372	4.16004638993372	3.96327448880495	3.96327448880495	3.7788554335435	3.7788554335435	3.61140719001043	3.61140719001043	3.46626791996348	3.46626791996348	3.35917167836378	3.35917167836378	3.30764188174953	3.30764188174953	3.31733643474683	3.31733643474683	3.37193107433548	3.37193107433548	3.42893675942431	3.42893675942431	3.70477063261371	3.70477063261371
B=0.1	3.81089353782092	3.81089353782092	4.4916950313217	4.4916950313217	3.99853725848584	3.99853725848584	3.75150032568711	3.75150032568711	3.50637508559182	3.50637508559182	3.32576991801973	3.32576991801973	3.24264088469249	3.24264088469249	3.24989152105254	3.24989152105254	3.281414206684	3.281414206684	3.30121246990073	3.30121246990073	3.30707226480412	3.30707226480412	3.33370988423229	3.33370988423229	3.3871235129844	3.3871235129844	3.42272873663563	3.42272873663563	3.46749112650575	3.46749112650575	3.54656209347514	3.54656209347514	3.65996490707522	3.65996490707522	3.97266748868377	3.97266748868377	4.36131170017375	4.36131170017375	3.62759888485071	3.62759888485071
B=0.1	3.94526911063165	3.94526911063165	4.19674788382161	4.19674788382161	4.1535285308842	4.1535285308842	3.84287279247843	3.84287279247843	3.54907648504261	3.54907648504261	3.31209970573688	3.31209970573688	3.24068070817945	3.24068070817945	3.25629062840938	3.25629062840938	3.25691089957221	3.25691089957221	3.2530937321783	3.2530937321783	3.27522936435594	3.27522936435594	3.31770068782868	3.31770068782868	3.36330109771182	3.36330109771182	3.42423968791283	3.42423968791283	3.4920519480621	3.4920519480621	3.54859606252757	3.54859606252757	3.64963292917459	3.64963292917459	3.96446737825942	3.96446737825942	4.33956901318061	4.33956901318061	3.61195932323806	3.61195932323806
B=0.1	3.82625613100911	3.82625613100911	4.49102169462971	4.49102169462971	4.06234073403529	4.06234073403529	3.80051904115811	3.80051904115811	3.52891319734751	3.52891319734751	3.35106679299966	3.35106679299966	3.25818563040076	3.25818563040076	3.22291465090791	3.22291465090791	3.2368430577143	3.2368430577143	3.26983928600404	3.26983928600404	3.30862847857614	3.30862847857614	3.35676071721303	3.35676071721303	3.40780518190745	3.40780518190745	3.44686282191637	3.44686282191637	3.47113083064139	3.47113083064139	3.48965426743271	3.48965426743271	3.57096866628461	3.57096866628461	3.93191128147998	3.93191128147998	4.38904869821217	4.38904869821217	3.64897360359112	3.64897360359112
B=0.1	3.91980002764621	3.91980002764621	4.36445809990833	4.36445809990833	4.08782637917105	4.08782637917105	3.81330911016801	3.81330911016801	3.53478356815603	3.53478356815603	3.36559013643595	3.36559013643595	3.2611342595123	3.2611342595123	3.24421497636447	3.24421497636447	3.27931466192563	3.27931466192563	3.32918502500508	3.32918502500508	3.36143798037678	3.36143798037678	3.36818676094504	3.36818676094504	3.38411257625036	3.38411257625036	3.44208260206042	3.44208260206042	3.50149945114824	3.50149945114824	3.53901470254586	3.53901470254586	3.67299941475917	3.67299941475917	4.06381797687352	4.06381797687352	4.42691417155166	4.42691417155166	3.62493461122959	3.62493461122959
B=0.1	3.73010614597931	3.73010614597931	4.63193220676696	4.63193220676696	4.2263064399491	4.2263064399491	3.75102376159104	3.75102376159104	3.57546484357806	3.57546484357806	3.37609754477593	3.37609754477593	3.24978370518801	3.24978370518801	3.21947218943843	3.21947218943843	3.24331393644093	3.24331393644093	3.28644570816008	3.28644570816008	3.3159759502698	3.3159759502698	3.32833011171613	3.32833011171613	3.34624813236884	3.34624813236884	3.3906240116061	3.3906240116061	3.43532357438764	3.43532357438764	3.47629860222769	3.47629860222769	3.59297565838641	3.59297565838641	3.93333164277175	3.93333164277175	4.35008263308203	4.35008263308203	3.64983997944153	3.64983997944153
B=0.1	3.92001668316578	3.92001668316578	4.42139452437025	4.42139452437025	4.09835752728703	4.09835752728703	3.79657124529976	3.79657124529976	3.50505360727479	3.50505360727479	3.30978271548456	3.30978271548456	3.24316759510677	3.24316759510677	3.24511576595432	3.24511576595432	3.26833216979874	3.26833216979874	3.30359577785752	3.30359577785752	3.33468409579128	3.33468409579128	3.37028890432391	3.37028890432391	3.41066798417583	3.41066798417583	3.45126939801764	3.45126939801764	3.47678969710418	3.47678969710418	3.50227673872058	3.50227673872058	3.65951645846641	3.65951645846641	4.07756662843433	4.07756662843433	4.42451417004503	4.42451417004503	3.6159228203964	3.6159228203964
B=0.1	3.87857836808134	3.87857836808134	4.31715050028147	4.31715050028147	4.05236866616962	4.05236866616962	3.79533553437555	3.79533553437555	3.53094555078161	3.53094555078161	3.34108193306839	3.34108193306839	3.25444324729582	3.25444324729582	3.25275850320161	3.25275850320161	3.26826331446819	3.26826331446819	3.28422050686383	3.28422050686383	3.30205808308662	3.30205808308662	3.3184199333206	3.3184199333206	3.36060990393663	3.36060990393663	3.42162395023735	3.42162395023735	3.46473854787917	3.46473854787917	3.4954630611294	3.4954630611294	3.59429387813794	3.59429387813794	3.96332419444499	3.96332419444499	4.41509958235755	4.41509958235755	3.64056001707188	3.64056001707188
B=0.1	3.74569408671329	3.74569408671329	4.53973649720882	4.53973649720882	4.18398285637918	4.18398285637918	3.80727578020242	3.80727578020242	3.55048026733841	3.55048026733841	3.37190929623642	3.37190929623642	3.26107341038114	3.26107341038114	3.21469416108581	3.21469416108581	3.23244708316501	3.23244708316501	3.27255258997031	3.27255258997031	3.32327210790835	3.32327210790835	3.36962393065638	3.36962393065638	3.38669596580728	3.38669596580728	3.39756714674869	3.39756714674869	3.43776604588974	3.43776604588974	3.49808117658715	3.49808117658715	3.63698742970821	3.63698742970821	4.00098213924328	4.00098213924328	4.3784536002167	4.3784536002167	3.64752220847205	3.64752220847205
B=0.1	3.81408300157682	3.81408300157682	4.28861886892942	4.28861886892942	4.13245509122729	4.13245509122729	3.89637726505866	3.89637726505866	3.54622028960389	3.54622028960389	3.34981281693745	3.34981281693745	3.23787163319453	3.23787163319453	3.20978499997348	3.20978499997348	3.22695828346814	3.22695828346814	3.25386635268734	3.25386635268734	3.27149855207965	3.27149855207965	3.30557817873158	3.30557817873158	3.35286613095944	3.35286613095944	3.39524498356283	3.39524498356283	3.44349924616235	3.44349924616235	3.483810433363	3.483810433363	3.54900819651772	3.54900819651772	3.88764324571051	3.88764324571051	4.32846393589881	4.32846393589881	3.63116271270542	3.63116271270542
B=0.1	3.87598051679584	3.87598051679584	4.54376503992115	4.54376503992115	3.99619345393546	3.99619345393546	3.82693847753747	3.82693847753747	3.53177716109631	3.53177716109631	3.33281635325938	3.33281635325938	3.24154065754751	3.24154065754751	3.20740953298335	3.20740953298335	3.24808749353134	3.24808749353134	3.29390631170689	3.29390631170689	3.3084598214781	3.3084598214781	3.33336557067635	3.33336557067635	3.38519400441628	3.38519400441628	3.43876395502733	3.43876395502733	3.47883965313179	3.47883965313179	3.49825644467036	3.49825644467036	3.58152801462913	3.58152801462913	3.94371690140516	3.94371690140516	4.41223514369932	4.41223514369932	3.6457454986246	3.6457454986246
