# Supplementary material for: Inference of past demography, dormancy and self-fertilization rates from whole genome sequence data
Source: PLoS Genet. 2020 Apr 6;16(4):e1008698. doi: 10.1371/journal.pgen.1008698 (PMC7173940; doi:10.1371/journal.pgen.1008698)
Supplement: S1 Data — File containing all numerical data presented in this study. It contains all plotted results and all requirements to build summary statistics. (ZIP) [file pgen.1008698.s003.zip › S1_data/Figure/F2/F2_c_popsize.csv]

	V1	V2	V3	V4	V5	V6	V7	V8	V9	V10	V11	V12	V13	V14	V15	V16	V17	V18	V19	V20	V21	V22	V23	V24	V25	V26	V27	V28	V29	V30	V31	V32
B=1	3.62419240700085	3.62419240700085	3.45333705854259	4.57807951546808	5.06839086454631	5.11655434642157	5.09036909885416	4.98509112196199	4.69930453989981	4.28129491298026	3.89902496559716	3.67097147882384	3.58288967717641	3.56545504668955	3.56696661134939	3.5755634983551	3.60610862263494	3.67226620138504	3.77289843300962	3.90076147330893	4.06503846412292	4.24760579159464	4.40515184524337	4.51938231067985	4.57820282218709	4.55654533926236	4.44453371746104	4.21478231287928	4.21478231287928	6.80917124914889	6.80917124914889	6.80917124914889
B=1	6.78865382312423	6.78865382312423	6.78865382312423	5.78985410840366	3.87749741814027	4.71283058385562	6.3844523566046	6.67957743257156	5.87631900824481	5.03734186219359	4.34154260677929	3.86141628579718	3.59610342063371	3.49862574878704	3.50802932011374	3.56398452895503	3.63641904225022	3.71829467854589	3.81102443508527	3.91819559121427	4.04072004986906	4.17725673069769	4.32174346017732	4.44902908804416	4.49887909152144	4.44524440908512	4.34582105073136	4.2628749725053	4.2628749725053	6.78865382312423	6.78865382312423	6.78865382312423
B=1	6.82165122049498	6.82165122049498	3.5549643317306	3.42037357785071	6.82165050042421	6.82165122049498	6.82165122049498	6.82165122049498	6.48990761566229	5.17600115229894	4.26135418880767	3.74640154456781	3.52827201284929	3.48937122193087	3.5312318737592	3.58154126403288	3.62872889851242	3.70376932151249	3.82815365667584	3.96753032684975	4.08256407766526	4.21547364060791	4.40186087623844	4.58110237777	4.65777427689861	4.5829935748812	4.4006464788457	4.2249395939358	4.2249395939358	6.82165122049498	6.82165122049498	6.82165122049498
B=1	6.85826653840373	6.85826653840373	5.163940276631	3.65327646834657	4.47571749744246	5.06601694791585	4.86679332622184	4.62168342331024	4.43941195980645	4.20049231380383	3.91449179378064	3.69122595923611	3.58505588437233	3.56562273874978	3.58713642618717	3.62572239470924	3.68125027079476	3.7698027868823	3.9053088100469	4.0640684715193	4.20700282193096	4.32851474433337	4.44115948157666	4.54456505294495	4.59823339299492	4.55444249756863	4.43027797493183	4.29457037160723	4.29457037160723	6.85826653840373	6.85826653840373	6.85826653840373
B=1	5.56972736282445	5.56972736282445	6.80171414606365	6.80181801061383	6.80181869854133	6.80181801061383	6.03795401911996	5.13594896883817	4.64475446897624	4.3152825228099	4.03709700430912	3.80705152149263	3.63945628513771	3.54812916915518	3.52379534940642	3.53367002202636	3.56219396514995	3.61867865582782	3.71315802365123	3.84447039537601	4.00626295392631	4.19210827991469	4.38531629428793	4.55806932544983	4.65930608895409	4.62492925963706	4.4577224530723	4.13247653477743	4.13247653477743	6.80181869854133	6.80181869854133	6.80181869854133
B=1	6.80220755192153	6.80220755192153	4.50616567702814	3.36661740181581	4.351615591138	5.48644282385054	5.61208764385437	5.18557093107434	4.72627666251034	4.32110393992732	3.97137385400237	3.71360528799573	3.5655348919762	3.50144134881325	3.49264682501173	3.5271814086121	3.59106080696641	3.66053464559206	3.72770401549375	3.81537315045099	3.95196043525056	4.1423388911284	4.35977205826224	4.55840697090509	4.67440378617532	4.64440769702862	4.46274144345165	4.05619273652527	4.05619273652527	6.80220824046635	6.80220824046635	6.80220824046635
B=1	5.15198186236132	5.15198186236132	3.21140214439083	6.82371190539188	6.82371262888863	6.82371262888863	6.82371262888863	6.82371118189633	5.62396213977717	4.72967642927713	4.15650404567783	3.80613828371473	3.62351429086522	3.55238852283262	3.54452701033089	3.5816075495592	3.6491629816001	3.73051157309809	3.8282596549946	3.94570397354727	4.07231275868875	4.20982747150701	4.35846392267238	4.48329609702229	4.54242085300424	4.51590311614625	4.42681498281508	4.26194916175041	4.26194916175041	6.82371262888863	6.82371262888863	6.82371262888863
B=1	6.7403679010593	6.7403679010593	3.21689896369092	6.37964008591156	6.82611985223238	6.82611985223238	6.82611985223238	6.22804157992323	5.22322619758789	4.49721111866029	4.06952982219171	3.73186157584604	3.61971864348533	3.57707791903944	3.56831465531399	3.59344704638677	3.64964051412943	3.73062775729497	3.84472546663286	3.97830431936635	4.11735025757043	4.23583881776309	4.39924212786088	4.55686223260471	4.61830203777935	4.49482627185002	4.35214044787117	4.2498446610953	4.2498446610953	6.82611985223238	6.82611985223238	6.82611985223238
B=1	3.08234878729927	3.08234878729927	3.18188467414617	4.2088323626923	6.21672724852403	6.83545086367422	6.83545086367422	6.53240669175472	5.64312121916699	4.88438699238757	4.2640340211743	3.81407414709877	3.56172273875144	3.48007033286278	3.50638164515725	3.57468183931405	3.63947569284196	3.69447344311839	3.76932058052358	3.8996053280814	4.07846958649876	4.25640205265585	4.43058804738638	4.58134660878771	4.64353098684117	4.58867076246244	4.43600601441273	4.16240367131142	4.16240367131142	6.83545160699377	6.83545160699377	6.83545160699377
B=1	3.15932630478786	3.15932630478786	3.39174682328433	5.48422216186841	6.38967793048199	5.87921062005777	5.16789203671234	4.84669134553321	4.75022826321697	4.57124176048244	4.23389215848871	3.86645630164353	3.60401785445013	3.47814631272319	3.45571796324173	3.4975182552143	3.58187693859368	3.69369562656369	3.80806158611781	3.91440085045888	4.04260823776234	4.22021237466527	4.40979927268592	4.5469990861571	4.59082374896449	4.52940944793384	4.38036153360434	4.14793650655599	4.14793650655599	6.81943116390768	6.81943116390768	6.81943116390768
B=0.5	7.55139415129337	7.55139415129337	4.42803218236581	4.47464416801653	4.18704321608028	3.93429613885979	3.90638835255315	3.97630523811895	4.07076377185837	4.19099613386704	4.32025422170136	4.46591040523943	4.67280203986874	4.92864185419549	5.15066044967401	5.25535111951935	5.23085169907932	5.12846354905799	5.00911528981159	4.90403517098327	4.83454199300786	4.80449609543268	4.804073377911	4.82076212299999	4.84686759011101	4.88021311774818	4.9149039521776	4.71644268092987	4.71644268092987	7.6378578936353	7.6378578936353	7.6378578936353
B=0.5	7.64256306741137	7.64256306741137	4.895293577558	4.45035619682575	4.20249182834517	4.0433058342639	4.03544221890156	4.07121253747178	4.09717066790149	4.15974644618233	4.30129934174868	4.50938846188263	4.74080464606981	4.96143944339594	5.14232231635465	5.23996976506732	5.23831830648061	5.16252677870774	5.04613042006279	4.92550171980596	4.83385195830765	4.78881202279908	4.78673399425769	4.81251030130591	4.85291601827116	4.89796355009247	4.93741707574151	4.75347556911152	4.75347556911152	7.64256306741137	7.64256306741137	7.64256306741137
B=0.5	4.64727929034092	4.64727929034092	5.85328761112961	4.71171443565313	4.12718840810027	3.93618831728939	3.93028104108281	3.99099978037596	4.07054020143434	4.1810338629023	4.34959533013197	4.567616038766	4.79379701424669	4.99704061737896	5.16512489202366	5.2605423750716	5.25168596832251	5.15826053172058	5.02921045277658	4.90788140007286	4.82199266851207	4.78125251944124	4.77816927397863	4.79911873591481	4.83216374236797	4.86964934260354	4.90619147475302	4.71789245813255	4.71789245813255	7.64615442698395	7.64615442698395	7.64615442698395
B=0.5	7.65302928016355	7.65302928016355	5.80615356968207	4.34234429774208	4.07535766111788	4.04542104269392	4.02997989750353	4.03442791859711	4.10314185047547	4.22274540698138	4.37276988164307	4.55619741421763	4.77577392658508	5.00511450041671	5.18345380635274	5.2664677108289	5.24848610166547	5.15403114255393	5.02472332436679	4.9049518842294	4.82466072104851	4.78851703020872	4.78523494117707	4.8040035411397	4.8375162471212	4.87921801919614	4.91854467217743	4.71301894371508	4.71301894371508	7.65303074529162	7.65303074529162	7.65303074529162
B=0.5	7.65692537999474	7.65692537999474	6.3624102141613	4.56787688473628	4.1215600732779	4.08320532977394	4.05515597741602	4.0340402395543	4.05826129306238	4.19227729174426	4.4331914241565	4.69397835658055	4.93749322479132	5.15258004935655	5.29707857470979	5.32845922777342	5.25488810750651	5.12621018348204	4.9919131951157	4.8842830077142	4.81741560070583	4.78926624917472	4.78942734643621	4.80791714726511	4.83767311654241	4.87446993990781	4.91495572265272	4.73098409359664	4.73098409359664	7.65692537999474	7.65692537999474	7.65692537999474
B=0.5	7.66192168650084	7.66192168650084	5.41086336794272	4.59107774463328	4.31390693841566	4.11921640936112	4.07859577760128	4.06525543413416	4.10380321066024	4.20718822875185	4.38875744270899	4.62838637857773	4.79734415496323	5.00107403434945	5.18365594018971	5.33016497217729	5.30057856410654	5.12615211165919	5.00037039394868	4.89232883743048	4.79415711877534	4.79939844476683	4.80653033033677	4.81300201605308	4.84205013282209	4.88077628798699	4.91723975488448	4.73758094956888	4.73758094956888	7.66192368041746	7.66192368041746	7.66192368041746
B=0.5	4.23400007761744	4.23400007761744	5.98180938936811	4.9555817649927	4.33609186854709	4.08070089228287	3.97419048140899	3.93845234092961	3.98644235997517	4.12024629277917	4.33641213778153	4.60836766874249	4.86738574938693	5.07371415942459	5.22703319974129	5.30409386804601	5.27636580313198	5.16532343681291	5.02524083453516	4.90311170225892	4.82423241091538	4.79216038072243	4.79715763480537	4.8266476238582	4.86789487121933	4.9096519928655	4.94220936802333	4.75328420319416	4.75328420319416	7.64398323056182	7.64398323056182	7.64398323056182
B=0.5	4.85643564954018	4.85643564954018	6.49833492925144	5.18501532896331	4.3106378564788	3.96701679423475	3.93880300794945	4.02489460945375	4.10273038669629	4.19672900165758	4.36580748254658	4.5969223954191	4.84584621347289	5.08309619750745	5.25306236793451	5.31246435052349	5.27334613019243	5.16905865038292	5.03682746544437	4.91785667543246	4.84111380527483	4.80824307498728	4.8045646268755	4.82029959180973	4.85088716389051	4.8886803460893	4.92454702426308	4.73835416908331	4.73835416908331	7.65561509562767	7.65561509562767	7.65561509562767
B=0.5	4.47915961467455	4.47915961467455	4.97558925250841	4.39604951963225	4.14109002260548	4.00113281325607	3.99118167135185	4.04810782274282	4.12384569117344	4.21773346377271	4.36418211574989	4.58353424398609	4.84037566651475	5.06451162790769	5.2119023666197	5.27851708344942	5.26807295530876	5.18588730962461	5.05945487847407	4.93444642588089	4.84619885043461	4.80265878275459	4.79278181768783	4.80508069047335	4.8325017469064	4.86939769536418	4.90841217208916	4.71903769460008	4.71903769460008	7.6447084722393	7.6447084722393	7.6447084722393
B=0.5	4.33929338145248	4.33929338145248	5.54893927344812	4.48742232315477	4.07001813380054	3.97754585236664	3.97934769668059	4.02595486017638	4.09658848270939	4.17019466550307	4.26888083282955	4.43017564111531	4.6609621800926	4.92941729711304	5.15641064867994	5.27707828824059	5.28775237516689	5.21104897759541	5.08327371577142	4.94702629945297	4.83986249318409	4.78463941072832	4.77840647337086	4.80255471695725	4.84214221600536	4.8873112306029	4.92595009986575	4.73863124765336	4.73863124765336	7.62729461208406	7.62729461208406	7.62729461208406
B=0.2	5.25416819654142	5.25416819654142	5.25006860484068	5.20472320212803	5.08646296614472	5.46721696615859	5.83282006585142	5.90178039414796	5.89814127449982	6.04394928696834	6.13322693643362	6.1280273939515	6.04951709394367	5.89774214027881	5.68264662747934	5.45212995713865	5.25586550458983	5.12094858489276	5.05097978902928	5.03121478496261	5.04264536672502	5.07257188887474	5.11354311727453	5.16137913117366	5.21575369193249	5.27672497949424	5.33644512008509	5.17760306065956	5.17760306065956	8.14000207429662	8.14000207429662	8.14000207429662
B=0.2	5.14833965622971	5.14833965622971	4.80877052103563	5.16837334516004	5.32713356689167	5.35333900845242	5.65452873569638	5.91159721230973	5.9490656446812	5.96328229889986	6.00774701364312	6.08234091284581	6.09964926012377	5.96439717892445	5.7307118496693	5.48267211770563	5.27308135249148	5.12830595754453	5.05147700732847	5.02772077325456	5.03817683574507	5.07100152151887	5.11964380058076	5.17853560270925	5.24137571483988	5.30081941390221	5.35016881024422	5.16270992606585	5.16270992606585	8.13556902162215	8.13556902162215	8.13556902162215
B=0.2	6.98318804026466	6.98318804026466	4.73029038359977	4.67436172117216	5.46577393594557	5.71578477480177	5.59690522827221	5.81108276025478	5.95977456792093	5.98758779066078	6.03599743880516	6.10326853318325	6.11108092533217	5.99396846952479	5.76652287652747	5.51014694465188	5.29013244721374	5.135542319087	5.05151245739463	5.025275357149	5.03543515061326	5.06468044839663	5.1037080781286	5.14872330119753	5.19720233787657	5.2486381261442	5.30335970869629	5.16374552893402	5.16374552893402	8.12776357962582	8.12776357962582	8.12776357962582
B=0.2	5.69971165219418	5.69971165219418	4.66555982076369	4.8556414365493	5.05968651548708	5.29656459759549	5.53546574369906	5.67792445984817	5.8714230429607	5.92242862363433	5.98441079148115	6.10326302447096	6.13423885995628	5.99737288022035	5.74984175118057	5.48739564085317	5.27099526434918	5.12514435132906	5.05049167642634	5.03037561110336	5.04332622764675	5.07422781046875	5.1158945625643	5.16480899587525	5.21684708424351	5.27102566102149	5.33006977467601	5.17572931689508	5.17572931689508	8.12889283812316	8.12889283812316	8.12889283812316
B=0.2	7.8229016225669	7.8229016225669	4.80048822197076	5.1904116700044	5.26482642212541	5.11484664640157	5.41505565457394	5.81553429064983	5.8232859750905	5.83168301895518	5.9803707554875	6.13879128275202	6.16265149998481	6.01320364148701	5.76507480796324	5.50146201818392	5.28069150578661	5.12994741830645	5.0514928983796	5.02959151784105	5.04279750884955	5.07459507637191	5.11517066388705	5.16100302255616	5.21094131885307	5.26338441357476	5.31539473316871	5.14162072906558	5.14162072906558	8.13074187127242	8.13074187127242	8.13074187127242
B=0.2	5.53473614964341	5.53473614964341	4.97941292635046	5.19886737981861	5.19413907819258	5.15059133619956	5.72090309926345	6.01827876903574	5.9596370228873	5.95233288676254	6.09288436112863	6.17062867550345	6.10612316237829	5.93995598151727	5.70933000199514	5.46813166989785	5.26485838800856	5.12570376832201	5.0552706396967	5.03928788268994	5.05603706479111	5.0885028151785	5.12752759434461	5.17057399851655	5.21854083621401	5.2706063747271	5.31771274029026	5.12789765306875	5.12789765306875	8.00880494644987	8.00880494644987	8.00880494644987
B=0.2	4.71431388440061	4.71431388440061	4.82975295696376	4.9470166889567	5.07490330388479	5.38369519161093	5.671434892533	5.77005208348272	5.84462296464141	5.91503874681507	5.99709453887116	6.08507799317548	6.06462500756654	5.92191582723389	5.70296702157957	5.46694961203416	5.2656182700665	5.12727281596711	5.05589009270517	5.03656281814082	5.04920812086887	5.08026181099385	5.12235514626868	5.17019466550307	5.22082935490409	5.27386393137941	5.32367912923362	5.13655668448634	5.13655668448634	8.13445928435048	8.13445928435048	8.13445928435048
B=0.2	5.43485198255561	5.43485198255561	5.1684821531984	5.14971684952689	4.97546405064267	5.30548912778774	5.83298116061519	6.07996672607155	6.20368937607545	6.12109778902256	6.07532408437689	6.09307265269104	6.0662129095007	5.93174825669512	5.70846743185246	5.46572951333469	5.26198488606037	5.12436150871888	5.05475920838262	5.03672820380588	5.04908896952651	5.07884176048434	5.12151698252301	5.17397219439412	5.23023323916003	5.28584843815482	5.33907052042947	5.15179240278554	5.15179240278554	8.13807448210201	8.13807448210201	8.13807448210201
B=0.2	5.31848515282933	5.31848515282933	4.70663413007616	5.07477689124756	5.24171465460539	5.38667625902707	5.61863308346323	5.82454834841687	6.02087861823356	6.07859707873145	6.05120572678025	6.08536600001553	6.08964511203146	5.96249083460202	5.73350430146833	5.48298234456446	5.27176190995464	5.12674916997074	5.05001994905494	5.02698304425558	5.03847212533672	5.07055169653499	5.11431092094199	5.16432210882355	5.21842591831697	5.27510999716196	5.32705517022363	5.13495231546749	5.13495231546749	8.12791951679414	8.12791951679414	8.12791951679414
B=0.2	6.24432900580561	6.24432900580561	4.69987482162892	4.78605347272037	5.01537481265992	5.19048237020239	5.43336809111203	5.84481584030599	5.99585926148313	5.97124376424697	5.99866984076706	6.06009030750164	6.0520580197412	5.94035991525453	5.74519340491538	5.51361911714822	5.30371789333516	5.15131373108329	5.06505485923288	5.03419526964584	5.03979687408763	5.06636594744259	5.10496993288318	5.15062051610277	5.20041307555925	5.25319266260033	5.30440888808478	5.21986458225861	5.21986458225861	6.26242175412898	6.26242175412898	6.26242175412898
B=0.1	4.90100344513665	4.90100344513665	6.08407278830288	5.19531378278187	5.11490464050247	5.94730605807503	6.25516937241038	6.31609558146862	6.29583660900867	6.27466631477275	6.20148056030471	6.04700546580436	5.82762989318284	5.65618044888914	5.62713262492103	5.72059943952556	5.82063782321005	5.87990010320385	5.94356207566736	6.02496935230429	6.0997626327893	6.17059490361049	6.27371097308462	6.32525823778778	6.35616501658055	6.42272367745913	6.43406957881904	6.25388757907947	6.25388757907947	6.52207965521262	6.52207965521262	6.52207965521262
B=0.1	6.63989861741236	6.63989861741236	5.7082427673605	5.51296773548524	7.96386036058073	8.59338744318359	7.58957709303262	6.36587050616335	5.95688736565803	6.02793029467254	6.27225343690622	6.11469816022648	5.89066110668303	5.72842962188794	5.66621328222794	5.74224884883031	5.83900130505249	5.90271491856582	5.98624561216429	6.05976126346684	6.11530232082775	6.17641329921128	6.25637854031535	6.30094531649596	6.31963728736524	6.42321248883174	6.46003363200329	6.26186184802863	6.26186184802863	6.84261350440331	6.84261350440331	6.84261350440331
B=0.1	6.17009345888081	6.17009345888081	5.81324137281839	6.04453715029042	5.8869244326982	5.58298941849574	6.77434768359233	7.36525075119233	6.62265913791521	6.29495563683647	6.28556126110554	6.10439791638582	5.87431464758764	5.64537158362647	5.60309223218327	5.69895534714459	5.74365996104332	5.8467645813477	5.95534952430681	6.01342978930403	6.04761444467533	6.08145594712695	6.09841636703463	6.24803419129348	6.28196150101952	6.43497315970908	6.51319065293136	6.35471285459099	6.35471285459099	5.81285804190601	5.81285804190601	5.81285804190601
B=0.1	4.81478730297784	4.81478730297784	5.79410980846211	5.34395692716533	5.60201222156224	7.2223684042064	7.37191006964305	6.36443834854705	6.10552055367451	6.25269308806316	6.32479238827019	6.1072349857305	5.86268229238923	5.7190689654971	5.69704222169875	5.76836031872275	5.8140677785894	5.86916627648358	5.94021419091627	5.99620030779368	6.06461492817596	6.13062598410768	6.21387527961741	6.3115690537934	6.3544230039611	6.44577440405561	6.44855305185863	6.33730117972988	6.33730117972988	6.51788065760146	6.51788065760146	6.51788065760146
B=0.1	5.77865162862765	5.77865162862765	5.51139640995503	5.48627646191499	6.0029709413732	6.20191589478869	6.35838461803785	6.51828154594533	6.48059207104427	6.82870439879941	6.38469714003184	6.05586786596338	5.91597811399333	5.80625711153389	5.70336277657147	5.74502496783423	5.81633519918037	5.87579910469486	5.9516281242675	6.01845092923404	6.08690836515123	6.15686225368811	6.23986601105596	6.33634853612595	6.34039038507913	6.41424607969986	6.47425893560538	6.35831771601478	6.35831771601478	6.45763212981136	6.45763212981136	6.45763212981136
B=0.1	5.30544525234565	5.30544525234565	5.78423755851158	5.64808151666912	5.73296973378247	6.35245077778764	7.0453836756818	6.39373958769416	6.28210076225778	6.5253795055866	6.41761558251299	6.06643299757837	5.71990216863557	5.63047106232982	5.65280468565687	5.70626629871813	5.81829072124653	5.89201289786985	5.94510841992922	6.01042560752256	6.07913999003147	6.14804031236109	6.24263054598308	6.3384002561105	6.35289833642981	6.43306191404897	6.444518608991	6.18807830014908	6.18807830014908	6.5663301532937	6.5663301532937	6.5663301532937
B=0.1	5.51313402813635	5.51313402813635	5.94442578329918	6.11181207871554	5.76141826274001	6.35371883465877	7.39116386681527	6.9350153737581	6.58888136829062	6.00992766530785	5.90074937825577	6.05034534955835	5.85054609299344	5.70288320289085	5.65485131777076	5.70681650434924	5.80118351774324	5.88696711425673	5.94048296737788	6.00778901621961	6.0667494114564	6.14495961949488	6.25861200752073	6.32023152476744	6.32974254733501	6.39350846276486	6.44070097458902	6.28112687005709	6.28112687005709	5.76089393136165	5.76089393136165	5.76089393136165
B=0.1	5.31336149671834	5.31336149671834	5.2670697354639	5.54772659908103	5.90447237263154	5.85890156710274	6.72264410251578	6.87102270308121	7.02465207127616	6.57206781595012	6.25071985585167	6.03513956357214	5.81647321544062	5.68099549623701	5.65920254495795	5.72311502238883	5.82178013239985	5.90110978253831	5.93121878356967	5.97817110479225	6.06207483449818	6.12581109642936	6.21067317049274	6.29122653809754	6.32685463139699	6.41469158227514	6.42678597434674	6.25858443664393	6.25858443664393	6.10006601604671	6.10006601604671	6.10006601604671
B=0.1	5.03063884388917	5.03063884388917	5.5903288842653	5.43081342759563	6.04334062355239	6.768150186087	6.77801360084918	7.05226492545929	6.49426683021411	5.91983907804889	5.99396954028771	6.19229419654532	5.96848751952741	5.73850755125547	5.6519756688167	5.70931943862151	5.77939445886362	5.8512608784918	5.93312921855463	5.96755753080256	6.04241545773382	6.14983794525066	6.23875645121975	6.29161097196055	6.3135760149975	6.43207713554807	6.49072017206444	6.29453186387505	6.29453186387505	6.21493010749765	6.21493010749765	6.21493010749765
B=0.1	5.06884354475032	5.06884354475032	5.18869483647564	5.62791781329996	8.58453000300647	7.29135606066742	6.75729400328948	6.43423775048931	6.08616099104259	6.01170085032067	6.06938967746756	5.9431646794423	5.7907155980664	5.71709252911915	5.70570190259256	5.75025453165036	5.84117556180054	5.87838189269851	5.92673542200991	5.95546415925056	6.08115350588165	6.17773709258214	6.22449331453689	6.26962355139139	6.30168410119722	6.43910746198224	6.53345488519754	6.40341115054958	6.40341115054958	5.68880525562198	5.68880525562198	5.68880525562198
