# Supplementary material for: Inference of past demography, dormancy and self-fertilization rates from whole genome sequence data
Source: PLoS Genet. 2020 Apr 6;16(4):e1008698. doi: 10.1371/journal.pgen.1008698 (PMC7173940; doi:10.1371/journal.pgen.1008698)
Supplement: S1 Data — File containing all numerical data presented in this study. It contains all plotted results and all requirements to build summary statistics. (ZIP) [file pgen.1008698.s003.zip › S1_data/Figure/F2/F2_b_popsize.csv]

B=1	6.44732266014999	3.42037929435787	3.74847918874717	4.1911916921514	4.3922073234809	4.47583439428084	4.54693405225541	4.62633048294512	4.69470399587888	4.72769357561101	4.67464958879949	4.67464958879949	4.47862325073359	4.47862325073359	4.20501729280953	4.20501729280953	3.93051320523342	3.93051320523342	3.69378788254243	3.69378788254243	3.5288587041222	3.5288587041222	3.42441096455016	3.42441096455016	3.34621604127557	3.34621604127557	3.28660186981882	3.28660186981882	3.25088233764368	3.25088233764368	3.23203568858574	3.23203568858574	3.23459411265894	3.23459411265894	3.25530225529427	3.25530225529427	3.29269388708507	3.29269388708507	3.3097418823338	3.3097418823338
B=1	9.95954205318204	9.70154648366839	6.14155003099568	4.22381839183091	3.82642697370029	4.37661372164049	5.16623313757086	5.71549594989934	5.89332899158571	5.79666924995502	5.41639886798033	5.41639886798033	4.88046451641504	4.88046451641504	4.43645365667675	4.43645365667675	4.10675159665335	4.10675159665335	3.84755570461649	3.84755570461649	3.64339339933498	3.64339339933498	3.49138275762745	3.49138275762745	3.39286411279931	3.39286411279931	3.33712652920657	3.33712652920657	3.31060011731891	3.31060011731891	3.30437825110675	3.30437825110675	3.32019067327533	3.32019067327533	3.3387080229344	3.3387080229344	3.34627387491453	3.34627387491453	3.33311246482515	3.33311246482515
B=1	10.2115876719897	5.6562552289383	3.21445485102656	4.91989505162751	6.94449934937848	7.81321029841265	7.78260621414985	7.39008825561382	6.90165830901436	6.41640170018481	5.74975814375827	5.74975814375827	5.03819936080832	5.03819936080832	4.48852774293	4.48852774293	4.07734200039092	4.07734200039092	3.77715871963174	3.77715871963174	3.57231918366854	3.57231918366854	3.45700039242295	3.45700039242295	3.39958257263502	3.39958257263502	3.36866786307336	3.36866786307336	3.35449667646228	3.35449667646228	3.35833505999414	3.35833505999414	3.37295947395131	3.37295947395131	3.39650649102142	3.39650649102142	3.41392774083451	3.41392774083451	3.38368731141844	3.38368731141844
B=1	9.92194031877746	5.74769624989736	3.511756077063	3.65998642682226	4.14028392892006	4.37326709697911	4.4753799721027	4.54513990185595	4.58349679135377	4.57414800005634	4.4596048228009	4.4596048228009	4.20801302331186	4.20801302331186	3.93707034337467	3.93707034337467	3.7142919517134	3.7142919517134	3.55584195859643	3.55584195859643	3.45988960505187	3.45988960505187	3.40750402577102	3.40750402577102	3.37524106105723	3.37524106105723	3.36253278633806	3.36253278633806	3.36913245916295	3.36913245916295	3.38500002012598	3.38500002012598	3.3926549047321	3.3926549047321	3.39743272338344	3.39743272338344	3.4111430905333	3.4111430905333	3.39815177885514	3.39815177885514
B=1	5.32172296271764	8.96876326751602	10.6909961790091	9.59128104817749	7.64501137366146	6.29333554786309	5.36937892216782	4.75633206090423	4.36860189519045	4.13956915418775	3.98511210439904	3.98511210439904	3.91747851681788	3.91747851681788	3.87904540547136	3.87904540547136	3.82667530406819	3.82667530406819	3.74773026138299	3.74773026138299	3.66681781671388	3.66681781671388	3.60462074331483	3.60462074331483	3.54926604624499	3.54926604624499	3.49681557389581	3.49681557389581	3.45723368591146	3.45723368591146	3.42764544622345	3.42764544622345	3.41147339508589	3.41147339508589	3.40596398262515	3.40596398262515	3.41312026384258	3.41312026384258	3.40868769305497	3.40868769305497
B=1	10.1004079177657	6.16523924273815	3.50238280249382	3.45776294890868	4.14031542404178	4.70402298761952	4.92670790715423	4.9138787408266	4.81331977495027	4.70337484125154	4.55570922562176	4.55570922562176	4.36472993439549	4.36472993439549	4.13716822968817	4.13716822968817	3.89409912598012	3.89409912598012	3.68059982401913	3.68059982401913	3.51412957646384	3.51412957646384	3.40102903051051	3.40102903051051	3.35339534877565	3.35339534877565	3.33945941611208	3.33945941611208	3.33763887919749	3.33763887919749	3.35350070029398	3.35350070029398	3.36285313819226	3.36285313819226	3.37352105011613	3.37352105011613	3.38231047503228	3.38231047503228	3.39455488145584	3.39455488145584
B=1	8.44230937448375	3.22979070427215	5.37912512757703	8.91145993947812	10.0219919107332	9.39521523333781	8.37703257544661	7.43300600116698	6.63433749000673	5.97921416172763	5.23759530064458	5.23759530064458	4.58306008245896	4.58306008245896	4.1823371399586	4.1823371399586	3.93449871182034	3.93449871182034	3.75634754921784	3.75634754921784	3.60908872678437	3.60908872678437	3.48560168628662	3.48560168628662	3.40501387761978	3.40501387761978	3.35530789989096	3.35530789989096	3.3380737882611	3.3380737882611	3.34250194679839	3.34250194679839	3.34952248433796	3.34952248433796	3.35284206054213	3.35284206054213	3.36062807599107	3.36062807599107	3.35475954354235	3.35475954354235
B=1	10.4412584387358	3.22818294017281	4.5514328002519	6.64944430385352	7.69622365062605	7.64809117363419	7.03190248366314	6.32685693591498	5.72107785692374	5.24530963917881	4.73370537516413	4.73370537516413	4.30231305783416	4.30231305783416	4.02737487902016	4.02737487902016	3.82170955019244	3.82170955019244	3.63647592193384	3.63647592193384	3.48022449211254	3.48022449211254	3.37301072932652	3.37301072932652	3.30596546150784	3.30596546150784	3.26303211909284	3.26303211909284	3.24806494474542	3.24806494474542	3.2529301685299	3.2529301685299	3.27142303985137	3.27142303985137	3.30129282333892	3.30129282333892	3.33366457380777	3.33366457380777	3.33059478157548	3.33059478157548
B=1	3.043661055944	3.25321600308654	3.4762990454739	4.36494875232853	5.14051644671771	5.46217775787667	5.43058804738638	5.24102947423904	5.02326725847032	4.83051072416351	4.59882786855297	4.59882786855297	4.34832955339129	4.34832955339129	4.10750886708393	4.10750886708393	3.89454176336306	3.89454176336306	3.71839912387992	3.71839912387992	3.56921970816593	3.56921970816593	3.47517563714603	3.47517563714603	3.41883001913271	3.41883001913271	3.38318589994339	3.38318589994339	3.36063056687587	3.36063056687587	3.34223923015483	3.34223923015483	3.33058083513497	3.33058083513497	3.32227445363579	3.32227445363579	3.34140436930199	3.34140436930199	3.34163081575003	3.34163081575003
B=1	5.88819160004574	3.04365025100093	4.14609807039278	5.34328387148212	5.71913094538309	5.50419211319823	5.11802080687461	4.79124566659099	4.58533577924769	4.4824445389418	4.4330530852206	4.4330530852206	4.38948356106937	4.38948356106937	4.28329983896343	4.28329983896343	4.11684695845662	4.11684695845662	3.92424050529618	3.92424050529618	3.74325760622561	3.74325760622561	3.58283981510551	3.58283981510551	3.45594746644392	3.45594746644392	3.35534727047775	3.35534727047775	3.2964614453758	3.2964614453758	3.28301017523311	3.28301017523311	3.28991438272123	3.28991438272123	3.30830199984277	3.30830199984277	3.34287240838516	3.34287240838516	3.35311861654822	3.35311861654822
B=0.5	9.87935122524762	7.12623486635831	5.38545605540479	4.66867192427467	4.3582706429906	3.95919302013364	3.80911387969227	3.78760662074144	3.81803142751787	3.86041605087271	3.92523108576217	3.92523108576217	4.00338983472246	4.00338983472246	4.0440658346432	4.0440658346432	4.05928932127962	4.05928932127962	4.12055000223913	4.12055000223913	4.19791930479104	4.19791930479104	4.29127536993988	4.29127536993988	4.40662807967434	4.40662807967434	4.53695478679802	4.53695478679802	4.69577775776962	4.69577775776962	4.8950547653537	4.8950547653537	5.11122256908964	5.11122256908964	5.29721631206373	5.29721631206373	5.42566483248747	5.42566483248747	5.02644037669638	5.02644037669638
B=0.5	10.8318046241378	6.54367193133463	4.77471269206274	4.50521947099657	4.3714961248583	4.09037177262851	3.94091108170472	3.87188680063939	3.85575747717021	3.8670602563354	3.86559815057663	3.86559815057663	3.88585374594612	3.88585374594612	3.9255456223036	3.9255456223036	4.00112192767315	4.00112192767315	4.11680717436764	4.11680717436764	4.27076634444111	4.27076634444111	4.43818035780808	4.43818035780808	4.6333464142645	4.6333464142645	4.8244961594055	4.8244961594055	4.97633299733531	4.97633299733531	5.07554108759938	5.07554108759938	5.09527363805697	5.09527363805697	5.01403940730476	5.01403940730476	4.80377543984762	4.80377543984762	5.46494651789973	5.46494651789973
B=0.5	4.07449453062024	7.12286919546157	5.28561155577634	4.66374295084273	4.39798344029184	4.10689877888069	3.93105200808239	3.84658609068157	3.83530816988739	3.87559115435917	3.95163492340593	3.95163492340593	4.01994660784879	4.01994660784879	4.01266337885142	4.01266337885142	3.99091471133199	3.99091471133199	4.01999094397071	4.01999094397071	4.09074492556102	4.09074492556102	4.22625376933264	4.22625376933264	4.4229823914155	4.4229823914155	4.64536150711601	4.64536150711601	4.86847997724608	4.86847997724608	5.03354146524194	5.03354146524194	5.10978863337883	5.10978863337883	5.08097554368814	5.08097554368814	4.98092007544594	4.98092007544594	4.73048238597405	4.73048238597405
B=0.5	11.0031611979307	6.68642170262813	4.75029179889807	4.4330207143854	4.35498076995728	4.09052955445836	3.99029527335164	3.97866596022487	4.01100540659746	4.03994802141995	4.01929345901286	4.01929345901286	3.99178213302431	3.99178213302431	3.97210633583883	3.97210633583883	3.99524669656821	3.99524669656821	4.06112767881375	4.06112767881375	4.17578790175957	4.17578790175957	4.3323626278626	4.3323626278626	4.52148761423224	4.52148761423224	4.69701573978415	4.69701573978415	4.8375162471212	4.8375162471212	4.95857671789929	4.95857671789929	5.03925698186312	5.03925698186312	5.11394802099761	5.11394802099761	5.1807358138641	5.1807358138641	5.42646121180959	5.42646121180959
B=0.5	11.1903292009842	10.559016181656	6.76249584779366	5.00343141798333	4.29075760741998	3.96345693417882	3.86035464579708	3.84227962229902	3.8600375244763	3.8936008477662	3.91635854995949	3.91635854995949	3.95904083859598	3.95904083859598	4.00246508957063	4.00246508957063	4.04988839560368	4.04988839560368	4.08278341599568	4.08278341599568	4.13521905200049	4.13521905200049	4.24590788184549	4.24590788184549	4.43038618262078	4.43038618262078	4.66755901512382	4.66755901512382	4.92208275994008	4.92208275994008	5.16475187336885	5.16475187336885	5.32615692503997	5.32615692503997	5.37512515131536	5.37512515131536	5.27720571422847	5.27720571422847	4.97930007485532	4.97930007485532
B=0.5	10.9178539795503	7.88397702130004	5.15634683894801	4.5717072357794	4.48403017192663	4.29880127902438	4.18803309959237	4.12428922846116	4.09455628367995	4.09645559878828	4.03689247047646	4.03689247047646	3.96859254573672	3.96859254573672	3.89121602393292	3.89121602393292	3.89362634301005	3.89362634301005	3.99433160948782	3.99433160948782	4.17999569319168	4.17999569319168	4.38563279894382	4.38563279894382	4.56607423196592	4.56607423196592	4.70812853814561	4.70812853814561	4.83631248111343	4.83631248111343	4.95303587142407	4.95303587142407	5.03386648372078	5.03386648372078	5.08527746382046	5.08527746382046	5.14935682755327	5.14935682755327	4.93912470164056	4.93912470164056
B=0.5	5.54111674952628	4.39770663810074	5.70815404303487	5.04972157493037	4.51582121040999	4.12643819046837	4.00944360839843	4.03271768920003	4.07805354577059	4.07806784055791	3.96984269036419	3.96984269036419	3.86789006539338	3.86789006539338	3.83630279888527	3.83630279888527	3.86833482950003	3.86833482950003	3.98462557272774	3.98462557272774	4.14597345435652	4.14597345435652	4.33617426820943	4.33617426820943	4.50165153326768	4.50165153326768	4.62924457249995	4.62924457249995	4.7197273138859	4.7197273138859	4.78099540034047	4.78099540034047	4.82191268509118	4.82191268509118	4.86820656248238	4.86820656248238	4.91521288128269	4.91521288128269	4.82560870748792	4.82560870748792
B=0.5	11.1993705453452	4.51355889416755	6.82472525783189	5.59604773498931	4.7226045478485	4.17014164956905	3.88905946090037	3.78299272516606	3.77462028038758	3.81947200061879	3.84655406165893	3.84655406165893	3.93286309304746	3.93286309304746	4.01913458005856	4.01913458005856	4.08738741354597	4.08738741354597	4.14084218091649	4.14084218091649	4.18979773577025	4.18979773577025	4.23890887123398	4.23890887123398	4.34372447331225	4.34372447331225	4.52707542206781	4.52707542206781	4.80155186444694	4.80155186444694	5.09827611544767	5.09827611544767	5.32016117180953	5.32016117180953	5.38173481031568	5.38173481031568	5.28171426647081	5.28171426647081	4.78728184142536	4.78728184142536
B=0.5	3.94616220541184	6.01226001850164	4.66094825373418	4.42858817346041	4.20888504979058	4.019763627138	3.96673913548773	3.96576571511487	3.97101315398392	3.9787910547193	3.9660688588107	3.9660688588107	4.00986990540572	4.00986990540572	4.06594869819139	4.06594869819139	4.13038257507978	4.13038257507978	4.20891842159245	4.20891842159245	4.29512697559285	4.29512697559285	4.38827138280161	4.38827138280161	4.48040167882989	4.48040167882989	4.55406903136748	4.55406903136748	4.60965803911364	4.60965803911364	4.66429292789684	4.66429292789684	4.72958904197859	4.72958904197859	4.81846081056468	4.81846081056468	4.96924346654165	4.96924346654165	5.6515636999933	5.6515636999933
B=0.5	3.84205390633937	5.67683714052303	4.7431145563922	4.72183194828144	4.43187751255962	4.04590469307916	3.88804474781753	3.85999740899911	3.88244368853428	3.91048875682245	3.90683669182677	3.90683669182677	3.90597719815809	3.90597719815809	3.91650633848164	3.91650633848164	3.97248628846453	3.97248628846453	4.06570106704507	4.06570106704507	4.16070582821142	4.16070582821142	4.26508421406969	4.26508421406969	4.40123684261703	4.40123684261703	4.56282041824749	4.56282041824749	4.71469647861661	4.71469647861661	4.82881931620922	4.82881931620922	4.86958822635387	4.86958822635387	4.85027450578091	4.85027450578091	4.83279790152394	4.83279790152394	5.21780337667748	5.21780337667748
B=0.2	11.6043338192579	5.96056704197412	4.81549808213745	5.21245274610316	5.12325116643448	4.99682715399417	4.97857500503727	5.0158294947199	5.08063552468401	5.16016228453592	5.38506589158517	5.38506589158517	5.65489594905109	5.65489594905109	5.880417522655	5.880417522655	6.04740126547023	6.04740126547023	6.14563322195913	6.14563322195913	6.17539098122034	6.17539098122034	6.16891926009154	6.16891926009154	6.12089121233529	6.12089121233529	6.06413516786029	6.06413516786029	6.01367846389661	6.01367846389661	5.94949167602536	5.94949167602536	5.8354910047506	5.8354910047506	5.61910302418776	5.61910302418776	5.3109176725291	5.3109176725291	5.12235370720919	5.12235370720919
B=0.2	5.07680003495358	5.69519237639754	4.44555929954565	5.0663482378142	5.11026422001437	5.15412867402546	5.28339574146617	5.21794502962393	5.11796381976576	5.10876509281881	5.38852098496861	5.38852098496861	5.76704452725005	5.76704452725005	5.93385304829285	5.93385304829285	5.93135039610417	5.93135039610417	5.92901418905059	5.92901418905059	5.9363186317447	5.9363186317447	5.91459435076251	5.91459435076251	5.90528698464619	5.90528698464619	5.90805795915158	5.90805795915158	5.91340528665823	5.91340528665823	5.90076665700626	5.90076665700626	5.80462001372047	5.80462001372047	5.60331735507145	5.60331735507145	5.32587861591021	5.32587861591021	5.17419266243967	5.17419266243967
B=0.2	11.2567725400258	6.37503759557802	4.91248832591552	4.58414226052456	4.74565921081534	4.7877464571147	4.91475849232452	5.14534180618602	5.39285338172855	5.55368423042129	5.61564479348286	5.61564479348286	5.63729374406888	5.63729374406888	5.67615102631354	5.67615102631354	5.73880793292828	5.73880793292828	5.84196259642388	5.84196259642388	5.93819706003973	5.93819706003973	5.9867371223753	5.9867371223753	6.00896452390866	6.00896452390866	6.01851777296496	6.01851777296496	6.02475780586597	6.02475780586597	5.99464250135702	5.99464250135702	5.87604306355006	5.87604306355006	5.65808544474991	5.65808544474991	5.35123759914561	5.35123759914561	5.15959903687244	5.15959903687244
B=0.2	10.6045111045929	5.86381232514335	4.455842003966	4.85864038733932	4.98221043606779	4.75314396275985	4.67776984803975	4.78739428873999	5.0063830347922	5.2416502546315	5.475633091512	5.475633091512	5.58908364601565	5.58908364601565	5.64139850858704	5.64139850858704	5.69548092950433	5.69548092950433	5.75221509143615	5.75221509143615	5.80093972863962	5.80093972863962	5.85724069628073	5.85724069628073	5.94122675472255	5.94122675472255	6.03287927451373	6.03287927451373	6.0676264491741	6.0676264491741	6.02890978686288	6.02890978686288	5.92182512984219	5.92182512984219	5.7222601732252	5.7222601732252	5.39148198917822	5.39148198917822	5.15400792400298	5.15400792400298
B=0.2	11.3494350855108	8.51530876008591	4.90359580020931	4.708534021435	4.8903683084213	5.01163170189686	5.06218006243453	5.02557927454105	4.95494902949953	4.93398919222637	5.07308290518754	5.07308290518754	5.47367687969946	5.47367687969946	5.80943090570973	5.80943090570973	5.91817130993664	5.91817130993664	5.90666237996986	5.90666237996986	5.96195139268226	5.96195139268226	6.09301212149985	6.09301212149985	6.17526417326548	6.17526417326548	6.14782356960036	6.14782356960036	6.03931284265524	6.03931284265524	5.92101151490072	5.92101151490072	5.80284423329563	5.80284423329563	5.61409536315889	5.61409536315889	5.32586711936922	5.32586711936922	5.14825410835423	5.14825410835423
B=0.2	11.1483946601924	6.09705389688727	4.93862952435722	4.86366238308234	4.82053582337095	4.99170543209986	5.1167063096192	5.07066921946324	4.97599383964634	4.955490617766	5.12027207118206	5.12027207118206	5.5111356613049	5.5111356613049	5.91612666814614	5.91612666814614	6.1250994553014	6.1250994553014	6.10252136383956	6.10252136383956	6.01683057111842	6.01683057111842	5.94908399116065	5.94908399116065	5.92468393296597	5.92468393296597	5.90634984498479	5.90634984498479	5.89104955877971	5.89104955877971	5.86474805333834	5.86474805333834	5.77750203133358	5.77750203133358	5.62420611723389	5.62420611723389	5.36457406243222	5.36457406243222	5.22921240121429	5.22921240121429
B=0.2	4.82113595518512	4.36027949305105	4.90191377458111	4.77367596583256	4.89817648458341	4.90269669432603	4.93825356686182	4.88220107539542	4.84353717100342	4.92864830282518	5.28101487755376	5.28101487755376	5.60521528349148	5.60521528349148	5.6609835678697	5.6609835678697	5.72205917551637	5.72205917551637	5.86553919502434	5.86553919502434	6.04223712261499	6.04223712261499	6.16852696443306	6.16852696443306	6.22584996735057	6.22584996735057	6.20724246646391	6.20724246646391	6.11418662533951	6.11418662533951	5.98355690869426	5.98355690869426	5.8066847436811	5.8066847436811	5.58343853812255	5.58343853812255	5.31990255245287	5.31990255245287	5.17483687554562	5.17483687554562
B=0.2	11.5366072600149	4.97298694790103	4.82843150033356	5.2082742720669	5.21710833338865	4.88078288874628	4.69621555901155	4.77314822549481	5.0191300415138	5.30590836170887	5.54608186100684	5.54608186100684	5.61645166363339	5.61645166363339	5.67638699740672	5.67638699740672	5.94622359534973	5.94622359534973	6.2256655492907	6.2256655492907	6.31122212168574	6.31122212168574	6.25701382073805	6.25701382073805	6.16399254087447	6.16399254087447	6.0910875990736	6.0910875990736	6.03633610588109	6.03633610588109	5.96554200632995	5.96554200632995	5.83012212988268	5.83012212988268	5.60757610510751	5.60757610510751	5.3099812192113	5.3099812192113	5.15283622659498	5.15283622659498
B=0.2	5.10225610470002	6.31293500959539	4.60029600007872	4.46490851356963	4.69518753292564	4.93385957476774	5.10114049303922	5.0921816788815	5.07219094396766	5.18766497398846	5.3201634410819	5.3201634410819	5.62458972216954	5.62458972216954	5.83720640979517	5.83720640979517	5.96115539799227	5.96115539799227	6.07733551355248	6.07733551355248	6.16812542867881	6.16812542867881	6.2013131073229	6.2013131073229	6.15565021113069	6.15565021113069	6.05006137227895	6.05006137227895	5.92630180724953	5.92630180724953	5.82178157297251	5.82178157297251	5.72983260503741	5.72983260503741	5.58415059543127	5.58415059543127	5.31584611157645	5.31584611157645	5.18001870016836	5.18001870016836
B=0.2	11.1969374110814	5.5718854627161	4.54756184469129	4.48929081998084	4.61997382525921	4.63438052989717	4.81546613595683	4.99194303591603	5.10450424891078	5.16124375750026	5.27068128991546	5.27068128991546	5.53813021562303	5.53813021562303	5.87482219580486	5.87482219580486	6.11965238129939	6.11965238129939	6.19631248260507	6.19631248260507	6.1840969846793	6.1840969846793	6.15233944213474	6.15233944213474	6.12191932926751	6.12191932926751	6.08425070628025	6.08425070628025	6.0337338655796	6.0337338655796	5.96616426234965	5.96616426234965	5.84204258588588	5.84204258588588	5.62709443788565	5.62709443788565	5.35071383173938	5.35071383173938	5.19238211211957	5.19238211211957
B=0.1	11.9651209840405	4.84018475231011	5.33727993469802	5.83565978653346	6.26462269491137	6.2133390652976	6.05886264902013	5.98314312868198	5.96653502870553	6.01924124951628	6.23564263793791	6.23564263793791	6.4039584968555	6.4039584968555	6.36621351493607	6.36621351493607	6.27542514374432	6.27542514374432	6.165946662578	6.165946662578	6.03236779379591	6.03236779379591	5.86506067655397	5.86506067655397	5.68720983621838	5.68720983621838	5.53978644688373	5.53978644688373	5.39613330678381	5.39613330678381	5.26776108571876	5.26776108571876	5.17093756892673	5.17093756892673	5.10834548257073	5.10834548257073	5.04976662237317	5.04976662237317	4.90404300538645	4.90404300538645
B=0.1	6.76367313511227	6.31937444935492	5.46382046786277	6.01092300791901	7.84581576150952	8.29524695295518	8.01473411431847	7.34416552259716	6.59006687666871	6.15820113824346	6.36274048755694	6.36274048755694	6.70961141589075	6.70961141589075	6.65139337793355	6.65139337793355	6.35839948655379	6.35839948655379	6.11413296323378	6.11413296323378	5.92734027181687	5.92734027181687	5.78286494751957	5.78286494751957	5.63647263117061	5.63647263117061	5.50069446695908	5.50069446695908	5.37606878250447	5.37606878250447	5.27791752079097	5.27791752079097	5.20073528636245	5.20073528636245	5.13873449289123	5.13873449289123	5.0602549230541	5.0602549230541	4.93899731640458	4.93899731640458
B=0.1	7.81378836374227	5.64332748743219	7.63830898616249	6.72126811431415	6.3632714528378	5.91107403680839	5.96785789508548	6.1452796021047	6.38878401904162	6.65953357608484	6.96364661773948	6.96364661773948	6.95368729327782	6.95368729327782	6.59117091361074	6.59117091361074	6.33814000827219	6.33814000827219	6.28172257459025	6.28172257459025	6.14104494995879	6.14104494995879	5.92883811966911	5.92883811966911	5.72228136643873	5.72228136643873	5.57779193586648	5.57779193586648	5.45363627309479	5.45363627309479	5.32978894755748	5.32978894755748	5.21579116472367	5.21579116472367	5.13316496813645	5.13316496813645	5.05467053940733	5.05467053940733	5.02322144125807	5.02322144125807
B=0.1	6.90568612630715	4.96781958204178	7.29162584640552	8.84100838759559	8.24669468730913	7.5743557526088	7.41046647116885	7.38897541666058	7.20706927942589	6.87696874178034	6.29316917929313	6.29316917929313	5.94440572198556	5.94440572198556	5.9211962112653	5.9211962112653	6.10025881552077	6.10025881552077	6.22741794136284	6.22741794136284	6.16748310401269	6.16748310401269	5.98470837044859	5.98470837044859	5.76881531760529	5.76881531760529	5.58300604427625	5.58300604427625	5.43160758036428	5.43160758036428	5.30637416378815	5.30637416378815	5.2085111097337	5.2085111097337	5.14620903915292	5.14620903915292	5.10102127980851	5.10102127980851	5.06141773691831	5.06141773691831
B=0.1	5.58406725356153	5.59863823724267	5.15408842028752	5.77452465823769	6.02341505191903	6.32752807073109	6.42064805510603	6.38793438201666	6.44161847314532	6.58593377086793	6.64880541829247	6.64880541829247	6.42611641750404	6.42611641750404	6.33962551427249	6.33962551427249	6.25525730506244	6.25525730506244	6.08395289951901	6.08395289951901	5.99164898035168	5.99164898035168	5.88826126732425	5.88826126732425	5.73534388737598	5.73534388737598	5.58042421893786	5.58042421893786	5.45122682777133	5.45122682777133	5.34402165295741	5.34402165295741	5.25557205443008	5.25557205443008	5.19054803069355	5.19054803069355	5.13893029979869	5.13893029979869	5.22012224627095	5.22012224627095
B=0.1	5.14030642520251	5.8889770530374	5.71149981937087	6.27979933718428	6.0008074521537	6.09489252265983	6.4570999156504	6.79789942429661	6.91602285387262	6.79607142052177	6.61079979383809	6.61079979383809	6.64153974604575	6.64153974604575	6.49736807242776	6.49736807242776	6.32201913111193	6.32201913111193	6.17448300799228	6.17448300799228	6.02266057233556	6.02266057233556	5.83157839205251	5.83157839205251	5.63095817364083	5.63095817364083	5.46767885791767	5.46767885791767	5.34454220716103	5.34454220716103	5.24723728346506	5.24723728346506	5.17176074798526	5.17176074798526	5.12554572521381	5.12554572521381	5.06702424571993	5.06702424571993	4.98590072953316	4.98590072953316
B=0.1	5.01588354800313	8.27815024236189	5.67504244332137	6.25114746820013	5.56979186938977	5.76619510302449	6.90051877276075	7.47290524237798	7.43983323512248	7.28025243743493	6.91318831103692	6.91318831103692	6.59036270321382	6.59036270321382	6.32292026855943	6.32292026855943	6.16317445612382	6.16317445612382	6.11508291476134	6.11508291476134	6.05678133383754	6.05678133383754	5.93249766890329	5.93249766890329	5.76378026235794	5.76378026235794	5.58774530821293	5.58774530821293	5.43673255459444	5.43673255459444	5.32004772330625	5.32004772330625	5.23217464888805	5.23217464888805	5.13475977425003	5.13475977425003	5.01589593616146	5.01589593616146	4.94335713771976	4.94335713771976
B=0.1	4.92231330512919	5.76116823369743	5.20919427624554	6.60335873464112	6.15813550227008	5.90166869790248	6.31675478128848	6.8045071704888	7.15115685390042	7.19182279934392	6.80023385585262	6.80023385585262	6.42462738821914	6.42462738821914	6.3603093606281	6.3603093606281	6.38079967489933	6.38079967489933	6.32852168440238	6.32852168440238	6.15548399422328	6.15548399422328	5.96897347879949	5.96897347879949	5.81126481326639	5.81126481326639	5.65764098746742	5.65764098746742	5.4830549828632	5.4830549828632	5.34359272483423	5.34359272483423	5.24578740252478	5.24578740252478	5.17323055785031	5.17323055785031	5.0884748619192	5.0884748619192	4.99236955708455	4.99236955708455
B=0.1	5.00179844053894	5.06150904528419	6.09396276213907	5.34545768779717	7.39873875885922	7.9556190134513	7.6732085737437	6.91743452449234	6.86985848957483	7.15182936401807	7.23141924124713	7.23141924124713	6.89635104539918	6.89635104539918	6.47114754922049	6.47114754922049	6.16541559243334	6.16541559243334	6.03497948885167	6.03497948885167	5.94861109267807	5.94861109267807	5.91346844337331	5.91346844337331	5.79569412480879	5.79569412480879	5.61755293053067	5.61755293053067	5.45176417850242	5.45176417850242	5.31610682222476	5.31610682222476	5.20637198242075	5.20637198242075	5.13543255924386	5.13543255924386	5.0703001510863	5.0703001510863	5.07960010785202	5.07960010785202
B=0.1	5.8475075545935	4.98804174013893	5.64512213878976	7.72689740437777	8.44762384474744	7.48920038557572	6.62270058037944	6.53532047165991	6.74827967281085	6.77024010941186	6.58207183173668	6.58207183173668	6.17372106205586	6.17372106205586	5.99885172471874	5.99885172471874	6.14498084326763	6.14498084326763	6.20331988109842	6.20331988109842	6.10180841803121	6.10180841803121	5.96223396872122	5.96223396872122	5.7679662443113	5.7679662443113	5.58386313354748	5.58386313354748	5.42164162526699	5.42164162526699	5.29170235159924	5.29170235159924	5.18961792490747	5.18961792490747	5.11058203421212	5.11058203421212	5.04858476207683	5.04858476207683	4.92864553911502	4.92864553911502
