# Supplementary material for: Inference of past demography, dormancy and self-fertilization rates from whole genome sequence data
Source: PLoS Genet. 2020 Apr 6;16(4):e1008698. doi: 10.1371/journal.pgen.1008698 (PMC7173940; doi:10.1371/journal.pgen.1008698)
Supplement: S1 Data — File containing all numerical data presented in this study. It contains all plotted results and all requirements to build summary statistics. (ZIP) [file pgen.1008698.s003.zip › S1_data/Figure/F2/F2_b_time.csv]

B=1	0	27.11748	54.9392	83.5032	112.85	143.0232	174.0712	206.0464	239.0052	273.0108	308.1316	344.4428	382.0284	420.98	461.404	503.412	547.136	592.72	640.332	690.16	742.42	797.356	855.268	916.488	981.424	1050.548	1124.448	1203.824	1289.556	1382.752	1484.836	1597.688	1723.844	1866.864	2031.972	2227.256	2466.26	2774.392	3208.68	3951.096
B=1	0	26.35424	53.3932	81.1532	109.6736	138.9976	169.172	200.2472	232.2784	265.3268	299.4588	334.7484	371.276	409.132	448.416	489.244	531.736	576.04	622.312	670.736	721.524	774.916	831.196	890.696	953.8	1020.98	1092.8	1169.94	1253.26	1343.832	1443.044	1552.72	1675.324	1814.32	1974.784	2164.568	2396.844	2696.304	3118.368	3839.892
B=1	0	27.93076	56.5872	86.0076	116.2344	147.3124	179.2916	212.2256	246.1732	281.1984	317.3724	354.7728	393.4856	433.608	475.244	518.512	563.544	610.496	659.536	710.86	764.684	821.272	880.92	943.976	1010.856	1082.056	1158.168	1239.924	1328.228	1424.22	1529.368	1645.6	1775.54	1922.852	2092.912	2294.052	2540.224	2857.596	3304.908	4069.6
B=1	0	30.66256	62.1216	94.4196	127.6028	161.7208	196.8276	232.9828	270.2504	308.7016	348.4136	389.4716	431.972	476.016	521.724	569.224	618.664	670.208	724.044	780.384	839.476	901.596	967.076	1036.304	1109.724	1187.888	1271.444	1361.2	1458.14	1563.52	1678.948	1806.552	1949.2	2110.92	2297.612	2518.424	2788.676	3137.088	3628.148	4467.64
B=1	0	26.75128	54.1976	82.3756	111.326	141.092	171.7208	203.264	235.7776	269.324	303.9704	339.7916	376.8696	415.296	455.172	496.616	539.748	584.716	631.688	680.84	732.392	786.592	843.72	904.112	968.172	1036.364	1109.264	1187.568	1272.14	1364.08	1464.784	1576.112	1700.564	1841.656	2004.532	2197.18	2432.956	2736.928	3165.348	3897.74
B=1	0	26.71708	54.128	82.2704	111.1836	140.9116	171.5012	203.004	235.4764	268.9796	303.5816	339.3572	376.3876	414.764	454.592	495.98	539.06	583.968	630.88	679.968	731.456	785.584	842.64	902.956	966.932	1035.04	1107.844	1186.048	1270.516	1362.336	1462.912	1574.096	1698.388	1839.3	2001.972	2194.368	2429.844	2733.428	3161.3	3892.756
B=1	0	28.40596	57.55	87.4708	118.212	149.8192	182.3424	215.8368	250.3616	285.9828	322.7724	360.8092	400.18	440.984	483.328	527.332	573.136	620.884	670.76	722.952	777.696	835.244	895.908	960.036	1028.056	1100.468	1177.876	1261.024	1350.828	1448.452	1555.388	1673.6	1805.752	1955.568	2128.524	2333.084	2583.444	2906.216	3361.14	4138.84
B=1	0	28.10108	56.932	86.532	116.9432	148.2108	180.3852	213.52	247.6744	282.9132	319.308	356.9364	395.8852	436.252	478.14	521.672	566.984	614.22	663.56	715.192	769.348	826.28	886.292	949.732	1017.02	1088.656	1165.232	1247.488	1336.328	1432.908	1538.696	1655.636	1786.368	1934.58	2105.676	2308.04	2555.716	2875.024	3325.064	4094.4
B=1	0	28.56456	57.8712	87.9592	118.872	150.6556	183.3604	217.0416	251.7596	287.5796	324.5744	362.8236	402.416	443.448	486.028	530.276	576.332	624.352	674.504	726.988	782.036	839.908	900.908	965.396	1033.796	1106.612	1184.452	1268.064	1358.372	1456.54	1564.072	1682.944	1815.832	1966.488	2140.408	2346.108	2597.868	2922.444	3379.904	4161.96
B=1	0	27.87052	56.4652	85.822	115.9836	146.9948	178.9052	211.768	245.6424	280.5924	316.6884	354.008	392.6376	432.672	474.216	517.392	562.332	609.18	658.116	709.324	763.036	819.5	879.02	941.94	1008.676	1079.724	1155.672	1237.252	1325.364	1421.152	1526.072	1642.056	1771.712	1918.708	2088.4	2289.104	2534.748	2851.436	3297.784	4060.8
B=0.5	0	181.7408	368.2024	559.636	756.316	958.54	1166.62	1380.916	1601.808	1829.712	2065.088	2308.448	2560.344	2821.408	3092.32	3373.86	3666.896	3972.404	4291.48	4625.44	4975.68	5343.88	5732	6142.28	6577.48	7040.76	7536	8068	8642.56	9267.16	9951.32	10707.64	11553.16	12511.68	13618.24	14927	16528.8	18593.92	21504.48	26480.16
B=0.5	0	182.6576	370.06	562.46	760.132	963.372	1172.508	1387.884	1609.888	1838.94	2075.508	2320.092	2573.26	2835.64	3107.92	3390.88	3685.396	3992.444	4313.16	4648.76	5000.76	5370.84	5760.92	6173.28	6610.64	7076.28	7574.04	8108.68	8686.16	9313.92	10001.52	10761.68	11611.44	12574.8	13686.92	15002.32	16612.2	18687.72	21612.96	26613.72
B=0.5	0	184.022	372.824	566.66	765.812	970.568	1181.264	1398.252	1621.912	1852.68	2091.012	2337.424	2592.484	2856.82	3131.136	3416.212	3712.924	4022.28	4345.36	4683.48	5038.12	5410.96	5803.92	6219.4	6660.04	7129.12	7630.6	8169.28	8751.04	9383.48	10076.24	10842.04	11698.16	12668.72	13789.16	15114.36	16736.28	18827.28	21774.4	26812.52
B=0.5	0	188.4364	381.768	580.256	784.184	993.852	1209.604	1431.796	1660.824	1897.124	2141.172	2393.496	2654.676	2925.356	3206.252	3498.164	3801.996	4118.76	4449.6	4795.84	5159	5540.76	5943.16	6368.6	6819.8	7300.16	7813.68	8365.24	8961	9608.6	10317.96	11102.16	11978.8	12972.64	14119.96	15476.96	17137.8	19278.96	22296.76	27455.76
B=0.5	0	190.374	385.6936	586.224	792.244	1004.072	1222.04	1446.516	1677.9	1916.632	2163.192	2418.108	2681.972	2955.436	3239.22	3534.136	3841.092	4161.12	4495.36	4845.16	5212.04	5597.72	6004.28	6434.08	6889.92	7375.24	7894	8451.24	9053.12	9707.4	10424.08	11216.32	12101.96	13106.04	14265.16	15636.12	17314	19477.2	22526.04	27738.08
B=0.5	0	190.2912	385.5256	585.968	791.9	1003.636	1221.508	1445.888	1677.168	1915.796	2162.248	2417.056	2680.804	2954.148	3237.808	3532.596	3839.416	4159.28	4493.4	4843.04	5209.76	5595.28	6001.68	6431.28	6886.92	7372	7890.56	8447.56	9049.2	9703.16	10419.52	11211.44	12096.68	13100.32	14258.96	15629.28	17306.48	19468.72	22516.24	27726
B=0.5	0	183.978	372.7356	566.528	765.628	970.34	1180.984	1397.92	1621.528	1852.24	2090.512	2336.868	2591.868	2856.14	3130.392	3415.4	3712.04	4021.32	4344.32	4682.4	5036.92	5409.68	5802.56	6217.92	6658.44	7127.44	7628.8	8167.32	8748.96	9381.24	10073.84	10839.48	11695.4	12665.72	13785.88	15110.8	16732.32	18822.84	21769.24	26806.16
B=0.5	0	189.2244	383.3644	582.684	787.46	998.008	1214.66	1437.78	1667.768	1905.056	2150.128	2403.508	2665.776	2937.588	3219.66	3512.792	3817.896	4136	4468.2	4815.92	5180.56	5563.92	5968.04	6395.24	6848.32	7330.68	7846.32	8400.2	8998.44	9648.76	10361.12	11148.6	12028.88	13026.88	14179	15541.68	17209.44	19359.56	22390	27570.56
B=0.5	0	183.7564	372.2864	565.844	764.704	969.168	1179.56	1396.232	1619.576	1850.008	2087.996	2334.052	2588.744	2852.7	3126.62	3411.284	3707.568	4016.48	4339.08	4676.72	5030.84	5403.16	5795.56	6210.4	6650.44	7118.84	7619.6	8157.48	8738.44	9369.96	10061.72	10826.4	11681.28	12650.44	13769.28	15092.56	16712.16	18800.12	21743	26773.84
B=0.5	0	178.2372	361.1048	548.848	741.736	940.06	1144.132	1354.296	1570.928	1794.44	2025.28	2263.948	2510.992	2767.02	3032.712	3308.824	3596.212	3895.832	4208.76	4536.28	4879.76	5240.84	5621.48	6023.88	6450.68	6905.04	7390.76	7912.48	8475.96	9088.52	9759.52	10501.24	11330.44	12270.48	13355.72	14639.28	16210.2	18235.48	21089.96	25969.68
B=0.2	0	593.748	1202.924	1828.344	2470.9	3131.56	3811.372	4511.48	5233.12	5977.68	6746.68	7541.72	8364.68	9217.56	10102.64	11022.44	11979.8	12977.92	14020.4	15111.36	16255.6	17458.52	18726.48	20066.96	21488.72	23002.28	24620.28	26358.24	28235.4	30275.96	32511.16	34982.08	37744.32	40876	44490.8	48766.8	54000	60746.4	70255.6	86511.2
B=0.2	0	587.452	1190.168	1808.956	2444.7	3098.352	3770.956	4463.64	5177.64	5914.32	6675.12	7461.76	8276	9119.84	9995.52	10905.56	11852.76	12840.28	13871.72	14951.12	16083.2	17273.4	18527.92	19854.16	21260.84	22758.36	24359.2	26078.76	27936	29954.92	32166.44	34611.12	37344.08	40442.4	44019.2	48249.6	53427.2	60102.4	69510.4	85593.6
B=0.2	0	575.516	1165.98	1772.192	2395.016	3035.384	3694.316	4372.92	5072.4	5794.12	6539.48	7310.12	8107.8	8934.48	9792.4	10683.96	11611.88	12579.36	13589.8	14647.28	15756.36	16922.32	18151.36	19450.68	20828.76	22295.84	23864.16	25548.76	27368.24	29346.16	31512.72	33907.72	36585.12	39620.52	43124.8	47269.2	52341.6	58880.8	68098	83854
B=0.2	0	578.536	1172.1	1781.496	2407.588	3051.32	3713.712	4395.88	5099.04	5824.52	6573.8	7348.48	8150.36	8981.4	9843.8	10740.04	11672.84	12645.4	13661.16	14724.16	15839.08	17011.2	18246.68	19552.8	20938.12	22412.88	23989.44	25682.88	27511.92	29500.24	31678.16	34085.76	36777.2	39828.52	43351.2	47517.2	52616.4	59190	68455.2	84294.4
B=0.2	0	579.012	1173.068	1782.964	2409.576	3053.836	3716.776	4399.52	5103.24	5829.32	6579.24	7354.56	8157.08	8988.8	9851.92	10748.88	11682.48	12655.8	13672.4	14736.32	15852.12	17025.2	18261.72	19568.92	20955.4	22431.36	24009.24	25704.08	27534.64	29524.56	31704.28	34113.84	36807.52	39861.36	43386.8	47556.4	52659.6	59238.8	68512	84364
B=0.2	0	576.6	1168.176	1775.532	2399.532	3041.108	3701.284	4381.16	5081.96	5805.04	6551.8	7323.88	8123.08	8951.32	9810.84	10704.08	11633.8	12603.04	13615.44	14674.88	15786.08	16954.24	18185.6	19487.36	20868.04	22337.88	23909.16	25596.92	27419.84	29401.48	31572.12	33971.64	36654.12	39695.2	43206	47358	52440	58992	68226.4	84012.4
B=0.2	0	586.232	1187.692	1805.192	2439.612	3091.904	3763.108	4454.36	5166.88	5902	6661.24	7446.24	8258.76	9100.88	9974.72	10882.88	11828.12	12813.56	13842.84	14920	16049.76	17237.44	18489.36	19812.88	21216.6	22711	24308.52	26024.48	27877.88	29892.6	32099.52	34539.12	37266.36	40358.4	43927.6	48149.2	53316	59977.2	69366	85415.6
B=0.2	0	591.012	1197.376	1819.912	2459.504	3117.12	3793.796	4490.68	5209	5950.12	6715.56	7506.96	8326.12	9175.08	10056.08	10971.64	11924.56	12918.08	13955.72	15041.68	16180.64	17378	18640.12	19974.44	21389.64	22896.2	24506.76	26236.72	28105.2	30136.36	32361.24	34820.76	37570.24	40687.2	44286	48542	53750.8	60466.4	69931.6	86112
B=0.2	0	572.96	1160.808	1764.332	2384.392	3021.92	3677.932	4353.52	5049.92	5768.4	6510.48	7277.68	8071.84	8894.88	9748.96	10636.56	11560.4	12523.56	13529.52	14582.32	15686.48	16847.28	18070.84	19364.4	20736.36	22196.92	23758.28	25435.4	27246.84	29216	31372.92	33757.32	36422.84	39444.76	42933.2	47059.2	52109.2	58619.6	67795.6	83482.4
B=0.2	0	562.06	1138.72	1730.764	2339.024	2964.424	3607.956	4270.68	4953.84	5658.68	6386.6	7139.24	7918.24	8725.64	9563.48	10434.2	11340.44	12285.28	13272.12	14304.88	15388	16526.72	17727.04	18995.96	20341.84	21774.6	23306.28	24951.48	26728.44	28660.12	30776.04	33115.04	35729.88	38694.28	42116.4	46164	51118	57504.4	66506	81894
B=0.1	0	1677.44	3398.452	5165.36	6980.68	8847.16	10767.76	12745.64	14784.44	16887.96	19060.48	21306.64	23631.6	26041.16	28541.64	31140.24	33844.92	36664.72	39609.88	42692	45924.8	49323.2	52905.2	56692.4	60709.2	64985.2	69556.4	74466.4	79769.6	85534.4	91849.2	98830	106633.6	115480.8	125694.4	137774	152558.4	171618.8	198483.2	244408
B=0.1	0	1668.64	3380.628	5138.28	6944.08	8800.76	10711.28	12678.8	14706.92	16799.4	18960.48	21194.88	23507.68	25904.6	28391.96	30976.92	33667.4	36472.4	39402.12	42468	45684	49064.4	52628	56395.2	60390.8	64644.4	69191.6	74075.6	79351.2	85086	91367.6	98311.6	106074.4	114875.2	125035.2	137051.6	151758.4	170718.8	197442	243126
B=0.1	0	1645.548	3333.84	5067.16	6847.96	8678.96	10563.04	12503.32	14503.36	16566.88	18698.08	20901.56	23182.32	25546.08	27999.04	30548.2	33201.44	35967.64	38856.8	41880.4	45051.6	48385.6	51899.6	55614.4	59554.8	63749.6	68234	73050.4	78253.2	83908.4	90103.2	96951.2	104606.4	113285.6	123304.4	135154.8	149658	168356	194709.6	239761.2
B=0.1	0	1674.66	3392.824	5156.8	6969.12	8832.52	10749.92	12724.56	14759.96	16860	19028.88	21271.32	23592.48	25998.04	28494.36	31088.64	33788.84	36603.96	39544.28	42621.2	45848.8	49241.6	52817.6	56598.4	60608.4	64877.6	69441.2	74342.8	79637.6	85392.8	91697.2	98666.4	106457.2	115289.6	125486	137546	152305.6	171334.8	198154.4	244003.2
B=0.1	0	1608.976	3259.748	4954.56	6695.76	8486.08	10328.28	12225.44	14181.04	16198.68	18282.52	20437	22667.08	24978.28	27376.72	29869.24	32463.56	35168.24	37993.2	40949.6	44050.4	47310	50746	54378.4	58231.2	62332.8	66717.2	71427.2	76514	82043.6	88100.4	94796.4	102281.6	110767.6	120564	132150.8	146332	164614.4	190382	234432.4
B=0.1	0	1680.012	3403.664	5173.28	6991.4	8860.72	10784.24	12765.2	14807.12	16913.88	19089.72	21339.32	23667.84	26081.12	28585.44	31188	33896.84	36720.96	39670.64	42757.6	45995.2	49398.8	52986.4	56779.2	60802.4	65084.8	69662.8	74580.4	79892	85665.6	91990.4	98981.6	106797.2	115658	125887.2	137985.2	152792.4	171882	198787.6	244782.8
B=0.1	0	1652.604	3348.14	5088.88	6877.36	8716.2	10608.32	12556.96	14565.56	16637.92	18778.28	20991.16	23281.76	25655.6	28119.08	30679.2	33343.84	36121.88	39023.44	42060	45244.8	48592.8	52122	55853.2	59810.4	64023.2	68526.4	73364	78588.8	84268.4	90489.6	97366.8	105055.2	113771.2	123833.2	135734.4	150300	169078	195544.8	240789.2
B=0.1	0	1630.16	3302.668	5019.8	6783.96	8597.8	10464.24	12386.44	14367.76	16412	18523.24	20706.12	22965.56	25307.2	27737.24	30262.56	32891	35631.32	38493.48	41488.8	44630.4	47932.8	51414.4	55094.4	58998	63153.6	67596	72367.6	77521.2	83124	89260.8	96044.4	103628.4	112226	122151.6	133890.8	148258.8	166782	192889.2	237519.2
B=0.1	0	1631.252	3304.884	5023.16	6788.48	8603.56	10471.28	12394.72	14377.4	16423	18535.68	20720	22980.96	25324.16	27755.8	30282.84	32913.04	35655.2	38519.28	41516.8	44660.4	47965.2	51448.8	55131.6	59037.6	63196	67641.2	72416	77573.2	83179.6	89320.4	96108.8	103698	112301.6	122233.6	133980.8	148358	166893.6	193018.4	237678.4
B=0.1	0	1646.052	3334.86	5068.72	6850.08	8681.6	10566.24	12507.16	14507.8	16571.96	18703.8	20907.92	23189.4	25553.88	28007.56	30557.52	33211.6	35978.64	38868.68	41893.2	45065.2	48400	51915.2	55631.6	59573.2	63769.2	68254.8	73072.8	78276.8	83934	90130.8	96980.8	104638.4	113320	123342.4	135196	149703.6	168407.6	194769.2	239834.4
