# Supplementary material for: Inference of past demography, dormancy and self-fertilization rates from whole genome sequence data
Source: PLoS Genet. 2020 Apr 6;16(4):e1008698. doi: 10.1371/journal.pgen.1008698 (PMC7173940; doi:10.1371/journal.pgen.1008698)
Supplement: S1 Data — File containing all numerical data presented in this study. It contains all plotted results and all requirements to build summary statistics. (ZIP) [file pgen.1008698.s003.zip › S1_data/Figure/F4/F4_a_time.csv]

	V1	V2	V3	V4	V5	V6	V7	V8	V9	V10	V11	V12	V13	V14	V15	V16	V17	V18	V19	V20	V21	V22	V23	V24	V25	V26	V27	V28	V29	V30	V31	V32	V33	V34	V35	V36	V37	V38	V39	V40
red	0	2971.59213134914	6020.37704400006	9150.47239962481	12366.3343792623	15672.7958383027	19075.1099933512	22579.0006322286	26190.7200519914	29917.1161977686	33765.7108134475	37744.790845277	41863.5158902941	46132.0451927098	50561.6886175258	55165.0872476328	59956.430865439	64951.721745227	70169.0971184052	75629.2267037416	81355.8072996242	87376.1843436243	93722.1416788865	100430.917292975	107546.527351616	115121.518113072	123219.323189918	131917.49591715	141312.238165063	151524.904418029	162711.614599248	175077.948978511	188902.33465124	204575.130489543	222668.045464687	244067.421898873	270258.141950864	304023.852764312	351613.949250488	432969.756550113
red	0	3197.06029456684	6477.17033661537	9844.76021347125	13304.6242168256	16861.9618927113	20522.4250430864	24292.1717454959	28177.9286871113	32187.0633976957	36327.6683299361	40608.6591982522	45039.8905798226	49632.2925467617	54398.0330947886	59350.7124430465	64505.5970170474	69879.9032561514	75493.1445457176	81367.5589097586	87528.6411301578	94005.8114667732	100833.265346983	108051.066173244	115706.569817269	123856.309460094	132568.53170998	141926.674224946	152034.238147205	163021.785675875	175057.282260316	188361.906477141	203235.210947427	220097.172840138	239562.879277363	262585.923390473	290763.852077585	327091.520407521	378292.493207743	465821.1343379
red	0	2718.69588784023	5508.01509402961	8371.72484817453	11313.9020896833	14338.9683755851	17451.729849439	20657.4231782314	23961.7685596024	27371.0311468568	30892.092548665	34532.5344537963	38300.7369351875	42205.9946383483	46258.6549064243	50470.2830076466	54853.8611082674	59424.0296149661	64197.3821968154	69192.8294838525	74432.051567249	79940.0666612786	85745.9536569324	91883.781416688	98393.8201268514	105324.144115914	112732.788502437	120690.706473673	129285.912675516	138629.433764064	148864.103134498	160178.005224181	172825.8716941	187164.840069686	203717.964242765	223296.154701747	247257.923261349	278150.015810015	321689.974828598	396122.026395847
red	0	3026.73073363681	6132.0865790836	9320.26160220899	12595.7946695562	15963.6083113023	19429.0532187424	22997.9593859483	26676.6951228429	30472.235439814	34392.2416485045	38445.1544614318	42640.3034341453	46988.0363180607	51499.8728354282	56188.688627453	61068.9367713475	66156.9164674189	71471.1014877396	77032.5450826498	82865.3837502959	88997.4703293795	95461.1784198521	102294.436969038	109542.078873139	117257.6253988	125505.687184441	134365.256585724	143934.320521643	154336.485238036	165730.767500592	178326.562170148	192407.462623435	208371.070934737	226799.704271939	248596.151250888	275272.846373731	309665.088022235	358138.230124026	441003.613874322
red	0	3044.02590969669	6167.12620643501	9373.518921581	12667.7688574161	16054.826672165	19540.0736317446	23129.3730436542	26829.1296072581	30646.3581891596	34588.7638788419	38664.8356202712	42883.9562794231	47256.532736258	51794.1505383807	56509.7589002678	61417.8934861	66534.9466321664	71879.4976723381	77472.720158265	83338.8885075259	89506.0147139609	96006.657364942	102878.962139271	110168.018114784	117927.652386368	126222.844786949	135133.039045907	144756.781993626	155218.386179864	166677.777015052	179345.545872468	193506.90662231	209561.733294475	228095.670501152	250016.665522578	276845.795129836	311434.559008678	360184.683637362	443523.572144887
red	0	3109.7983544826	6300.37966088438	9576.05308982031	12941.4820755201	16401.7242453684	19962.2771386079	23629.1307515634	27408.8281703111	31308.5358320846	35336.1253106835	39500.2689711797	43810.5524156796	48277.6073862036	52913.2697599572	57730.768545847	62744.9534809946	67972.5710918523	73432.602157038	79146.6777263631	85139.5967161581	91439.9763770425	98081.0787916782	105101.873854766	112548.424886469	120475.722026842	128950.149131838	138052.866476115	147884.550197153	158572.198873196	170279.193432316	183220.675507836	197688.021602627	214089.745847996	233024.146913311	255418.790148474	282827.618318786	318163.743629469	367967.215034943	453106.811751102
red	0	3016.85976589883	6112.08822636727	9289.86576931824	12554.7164588532	15911.5467714794	19365.6899484751	22922.9569707631	26589.6953795268	30372.8574378042	34280.0794716791	38319.7746662776	42501.2421510062	46834.7959305323	51331.9181582515	56005.442484505	60869.7748512059	65941.1613026675	71238.0153631158	76781.3216226853	82595.1378640318	88707.2260903991	95149.8543228851	101960.827812507	109184.833243559	116875.217335711	125096.380015038	133927.056022283	143464.912715238	153833.153227148	165190.275728064	177744.992186917	191779.971107591	207691.51787907	226060.05057927	247785.413592096	274375.108971622	308655.188443302	356970.246835654	439565.384699686
red	0	3108.82205638171	6298.40170347472	9573.04675906188	12937.4191933223	16396.5750458363	19956.0101299345	23621.7125614273	27400.2233722374	31298.7067497487	35325.0317965385	39487.8681550543	43796.7984180737	48262.4509898608	52896.6580318353	57712.6443997547	62725.2551687759	67951.2316079035	73409.548536881	79121.8302146122	85112.8677719922	91411.2694754669	98050.2869653145	105068.877901927	112513.09114423	120437.899568531	128909.666190066	138009.525803828	147838.122940768	158522.416308873	170225.735543984	183163.154737307	197625.958916222	214022.533962058	232950.99071276	255338.603315976	282738.826688214	318063.858484752	367851.694460206	452964.562232198
red	0	3073.92024255732	6227.69143454998	9465.57303118121	12792.1746640877	16212.495610208	19731.9699830233	23356.5186715616	27092.60927354	30947.3255461569	34928.4482479328	39044.5496898367	43305.104883748	47720.6229120205	52302.8030999424	57064.721831778	62021.0575214728	67188.36348882	72585.4015289467	78233.5531316808	84157.331105318	90385.0225398679	96949.5057694056	103889.301088341	111249.940378858	119085.779353251	127462.435989066	136460.13420526	146178.388626791	156742.732634265	168314.662210636	181106.836874724	195407.271484176	211619.767094384	230335.719732109	252471.993315954	279564.602589494	314493.050837427	363721.933694812	447879.26480013
red	0	3076.18741760496	6232.2846788474	9472.55438049889	12801.6095540376	16224.4531636275	19746.523330689	23373.7453112118	27112.5914731007	30970.1507981912	34954.2097837152	39073.347063164	43337.0446367282	47755.8193377528	52341.3791203832	57106.8100133927	62066.8012568159	67237.9183793748	72638.9370139901	78291.2544204434	84219.4014864934	90451.6861653408	97021.0110405311	103965.924817182	111331.992959594	119173.611270209	127556.446123222	136560.780606877	146286.202743309	156858.338500483	168438.802972987	181240.412527025	195551.394446088	211775.847609715	230505.604229803	252658.20445948	279770.795932581	314725.005716296	363990.197419074	448209.598905568
blue	0	2971.59213134914	6020.37704400006	9150.47239962482	12366.3343792623	15672.7958383027	19075.1099933512	22579.0006322285	26190.7200519914	29917.1161977686	33765.7108134475	37744.790845277	41863.5158902941	46132.0451927098	50561.6886175258	55165.0872476329	59956.430865439	64951.721745227	70169.0971184052	75629.2267037416	81355.8072996242	87376.1843436243	93722.1416788865	100430.917292975	107546.527351616	115121.518113072	123219.323189918	131917.49591715	141312.238165063	151524.904418029	162711.614599248	175077.948978511	188902.33465124	204575.130489543	222668.045464687	244067.421898873	270258.141950864	304023.852764312	351613.949250488	432969.756550113
blue	0	3197.06029456684	6477.17033661537	9844.76021347125	13304.6242168256	16861.9618927113	20522.4250430864	24292.1717454959	28177.9286871113	32187.0633976957	36327.6683299361	40608.6591982522	45039.8905798226	49632.2925467617	54398.0330947886	59350.7124430465	64505.5970170474	69879.9032561514	75493.1445457176	81367.5589097586	87528.6411301578	94005.8114667732	100833.265346983	108051.066173244	115706.569817269	123856.309460094	132568.53170998	141926.674224946	152034.238147205	163021.785675875	175057.282260316	188361.906477141	203235.210947427	220097.172840138	239562.879277363	262585.923390473	290763.852077585	327091.520407521	378292.493207743	465821.1343379
blue	0	2718.69588784023	5508.01509402961	8371.72484817453	11313.9020896833	14338.9683755851	17451.729849439	20657.4231782314	23961.7685596024	27371.0311468568	30892.092548665	34532.5344537963	38300.7369351875	42205.9946383483	46258.6549064243	50470.2830076466	54853.8611082674	59424.0296149661	64197.3821968154	69192.8294838525	74432.051567249	79940.0666612786	85745.9536569324	91883.781416688	98393.8201268514	105324.144115914	112732.788502437	120690.706473673	129285.912675516	138629.433764064	148864.103134498	160178.005224181	172825.8716941	187164.840069686	203717.964242765	223296.154701747	247257.923261349	278150.015810015	321689.974828598	396122.026395847
blue	0	3026.73073363681	6132.0865790836	9320.26160220899	12595.7946695562	15963.6083113023	19429.0532187424	22997.9593859483	26676.6951228429	30472.235439814	34392.2416485046	38445.1544614318	42640.3034341453	46988.0363180607	51499.8728354282	56188.688627453	61068.9367713475	66156.9164674189	71471.1014877396	77032.5450826498	82865.3837502959	88997.4703293795	95461.1784198521	102294.436969038	109542.078873139	117257.6253988	125505.687184441	134365.256585724	143934.320521643	154336.485238036	165730.767500592	178326.562170148	192407.462623435	208371.070934737	226799.704271939	248596.151250888	275272.846373731	309665.088022235	358138.230124026	441003.613874322
blue	0	3044.02590969669	6167.12620643501	9373.518921581	12667.7688574161	16054.826672165	19540.0736317446	23129.3730436542	26829.1296072581	30646.3581891596	34588.7638788419	38664.8356202711	42883.9562794231	47256.532736258	51794.1505383807	56509.7589002678	61417.8934861	66534.9466321664	71879.4976723381	77472.720158265	83338.8885075259	89506.0147139609	96006.657364942	102878.962139271	110168.018114784	117927.652386368	126222.844786949	135133.039045907	144756.781993626	155218.386179864	166677.777015052	179345.545872468	193506.90662231	209561.733294475	228095.670501152	250016.665522578	276845.795129836	311434.559008678	360184.683637362	443523.572144887
blue	0	3109.7983544826	6300.37966088438	9576.05308982031	12941.4820755201	16401.7242453684	19962.2771386079	23629.1307515634	27408.8281703111	31308.5358320846	35336.1253106835	39500.2689711797	43810.5524156796	48277.6073862036	52913.2697599572	57730.768545847	62744.9534809946	67972.5710918523	73432.602157038	79146.6777263631	85139.5967161581	91439.9763770425	98081.0787916782	105101.873854766	112548.424886469	120475.722026842	128950.149131838	138052.866476115	147884.550197153	158572.198873196	170279.193432316	183220.675507836	197688.021602627	214089.745847996	233024.146913311	255418.790148474	282827.618318785	318163.743629469	367967.215034943	453106.811751102
blue	0	3016.85976589883	6112.08822636727	9289.86576931824	12554.7164588532	15911.5467714794	19365.6899484751	22922.9569707631	26589.6953795268	30372.8574378042	34280.0794716791	38319.7746662776	42501.2421510062	46834.7959305323	51331.9181582515	56005.442484505	60869.7748512059	65941.1613026675	71238.0153631158	76781.3216226853	82595.1378640318	88707.2260903991	95149.8543228851	101960.827812507	109184.833243559	116875.217335711	125096.380015038	133927.056022283	143464.912715238	153833.153227148	165190.275728064	177744.992186917	191779.971107591	207691.51787907	226060.05057927	247785.413592096	274375.108971622	308655.188443302	356970.246835654	439565.384699686
blue	0	3108.82205638171	6298.40170347472	9573.04675906188	12937.4191933223	16396.5750458363	19956.0101299345	23621.7125614273	27400.2233722374	31298.7067497487	35325.0317965385	39487.8681550543	43796.7984180737	48262.4509898608	52896.6580318353	57712.6443997548	62725.255168776	67951.2316079035	73409.548536881	79121.8302146122	85112.8677719922	91411.2694754669	98050.2869653145	105068.877901927	112513.09114423	120437.899568531	128909.666190066	138009.525803828	147838.122940768	158522.416308873	170225.735543984	183163.154737307	197625.958916222	214022.533962058	232950.99071276	255338.603315976	282738.826688214	318063.858484753	367851.694460206	452964.562232198
blue	0	3073.92024255732	6227.69143454998	9465.57303118121	12792.1746640877	16212.495610208	19731.9699830233	23356.5186715616	27092.60927354	30947.3255461569	34928.4482479328	39044.5496898367	43305.104883748	47720.6229120205	52302.8030999425	57064.721831778	62021.0575214728	67188.36348882	72585.4015289467	78233.5531316808	84157.331105318	90385.0225398679	96949.5057694056	103889.301088341	111249.940378858	119085.779353251	127462.435989066	136460.13420526	146178.388626791	156742.732634265	168314.662210636	181106.836874724	195407.271484176	211619.767094384	230335.719732109	252471.993315954	279564.602589494	314493.050837427	363721.933694812	447879.26480013
blue	0	3076.18741760496	6232.2846788474	9472.55438049889	12801.6095540376	16224.4531636275	19746.523330689	23373.7453112118	27112.5914731007	30970.1507981912	34954.2097837152	39073.347063164	43337.0446367282	47755.8193377528	52341.3791203832	57106.8100133927	62066.8012568159	67237.9183793748	72638.9370139901	78291.2544204434	84219.4014864934	90451.6861653408	97021.0110405311	103965.924817182	111331.992959594	119173.611270209	127556.446123222	136560.780606877	146286.202743309	156858.338500483	168438.802972987	181240.412527025	195551.394446088	211775.847609715	230505.604229803	252658.20445948	279770.795932581	314725.005716296	363990.197419074	448209.598905568
green	0	2971.59213134914	6020.37704400006	9150.47239962482	12366.3343792623	15672.7958383027	19075.1099933512	22579.0006322285	26190.7200519914	29917.1161977686	33765.7108134475	37744.790845277	41863.5158902941	46132.0451927098	50561.6886175258	55165.0872476329	59956.430865439	64951.721745227	70169.0971184052	75629.2267037416	81355.8072996242	87376.1843436243	93722.1416788865	100430.917292975	107546.527351616	115121.518113072	123219.323189918	131917.49591715	141312.238165063	151524.904418029	162711.614599248	175077.948978511	188902.33465124	204575.130489543	222668.045464687	244067.421898873	270258.141950864	304023.852764312	351613.949250488	432969.756550113
green	0	3197.06029456684	6477.17033661537	9844.76021347125	13304.6242168256	16861.9618927113	20522.4250430864	24292.1717454959	28177.9286871113	32187.0633976957	36327.6683299361	40608.6591982522	45039.8905798226	49632.2925467617	54398.0330947886	59350.7124430465	64505.5970170474	69879.9032561514	75493.1445457176	81367.5589097586	87528.6411301578	94005.8114667732	100833.265346983	108051.066173244	115706.569817269	123856.309460094	132568.53170998	141926.674224946	152034.238147205	163021.785675875	175057.282260316	188361.906477141	203235.210947427	220097.172840138	239562.879277363	262585.923390473	290763.852077585	327091.520407521	378292.493207743	465821.1343379
green	0	2718.69588784023	5508.01509402961	8371.72484817453	11313.9020896833	14338.9683755851	17451.729849439	20657.4231782314	23961.7685596024	27371.0311468568	30892.092548665	34532.5344537963	38300.7369351875	42205.9946383483	46258.6549064243	50470.2830076466	54853.8611082674	59424.0296149661	64197.3821968154	69192.8294838525	74432.051567249	79940.0666612786	85745.9536569324	91883.781416688	98393.8201268514	105324.144115914	112732.788502437	120690.706473673	129285.912675516	138629.433764064	148864.103134498	160178.005224181	172825.8716941	187164.840069686	203717.964242765	223296.154701747	247257.923261349	278150.015810015	321689.974828598	396122.026395847
green	0	3026.73073363681	6132.0865790836	9320.26160220899	12595.7946695562	15963.6083113023	19429.0532187424	22997.9593859483	26676.6951228429	30472.235439814	34392.2416485046	38445.1544614318	42640.3034341453	46988.0363180607	51499.8728354282	56188.688627453	61068.9367713475	66156.9164674189	71471.1014877396	77032.5450826498	82865.3837502959	88997.4703293795	95461.1784198521	102294.436969038	109542.078873139	117257.6253988	125505.687184441	134365.256585724	143934.320521643	154336.485238036	165730.767500592	178326.562170148	192407.462623435	208371.070934737	226799.704271939	248596.151250888	275272.846373731	309665.088022235	358138.230124026	441003.613874322
green	0	3044.02590969669	6167.12620643501	9373.518921581	12667.7688574161	16054.826672165	19540.0736317446	23129.3730436542	26829.1296072581	30646.3581891596	34588.7638788419	38664.8356202711	42883.9562794231	47256.532736258	51794.1505383807	56509.7589002678	61417.8934861	66534.9466321664	71879.4976723381	77472.720158265	83338.8885075259	89506.0147139609	96006.657364942	102878.962139271	110168.018114784	117927.652386368	126222.844786949	135133.039045907	144756.781993626	155218.386179864	166677.777015052	179345.545872468	193506.90662231	209561.733294475	228095.670501152	250016.665522578	276845.795129836	311434.559008678	360184.683637362	443523.572144887
green	0	3109.7983544826	6300.37966088438	9576.05308982031	12941.4820755201	16401.7242453684	19962.2771386079	23629.1307515634	27408.8281703111	31308.5358320846	35336.1253106835	39500.2689711797	43810.5524156796	48277.6073862036	52913.2697599572	57730.768545847	62744.9534809946	67972.5710918523	73432.602157038	79146.6777263631	85139.5967161581	91439.9763770425	98081.0787916782	105101.873854766	112548.424886469	120475.722026842	128950.149131838	138052.866476115	147884.550197153	158572.198873196	170279.193432316	183220.675507836	197688.021602627	214089.745847996	233024.146913311	255418.790148474	282827.618318785	318163.743629469	367967.215034943	453106.811751102
green	0	3016.85976589883	6112.08822636727	9289.86576931824	12554.7164588532	15911.5467714794	19365.6899484751	22922.9569707631	26589.6953795268	30372.8574378042	34280.0794716791	38319.7746662776	42501.2421510062	46834.7959305323	51331.9181582515	56005.442484505	60869.7748512059	65941.1613026675	71238.0153631158	76781.3216226853	82595.1378640318	88707.2260903991	95149.8543228851	101960.827812507	109184.833243559	116875.217335711	125096.380015038	133927.056022283	143464.912715238	153833.153227148	165190.275728064	177744.992186917	191779.971107591	207691.51787907	226060.05057927	247785.413592096	274375.108971622	308655.188443302	356970.246835654	439565.384699686
green	0	3108.82205638171	6298.40170347472	9573.04675906188	12937.4191933223	16396.5750458363	19956.0101299345	23621.7125614273	27400.2233722374	31298.7067497487	35325.0317965385	39487.8681550543	43796.7984180737	48262.4509898608	52896.6580318353	57712.6443997548	62725.255168776	67951.2316079035	73409.548536881	79121.8302146122	85112.8677719922	91411.2694754669	98050.2869653145	105068.877901927	112513.09114423	120437.899568531	128909.666190066	138009.525803828	147838.122940768	158522.416308873	170225.735543984	183163.154737307	197625.958916222	214022.533962058	232950.99071276	255338.603315976	282738.826688214	318063.858484753	367851.694460206	452964.562232198
green	0	3073.92024255732	6227.69143454998	9465.57303118121	12792.1746640877	16212.495610208	19731.9699830233	23356.5186715616	27092.60927354	30947.3255461569	34928.4482479328	39044.5496898367	43305.104883748	47720.6229120205	52302.8030999425	57064.721831778	62021.0575214728	67188.36348882	72585.4015289467	78233.5531316808	84157.331105318	90385.0225398679	96949.5057694056	103889.301088341	111249.940378858	119085.779353251	127462.435989066	136460.13420526	146178.388626791	156742.732634265	168314.662210636	181106.836874724	195407.271484176	211619.767094384	230335.719732109	252471.993315954	279564.602589494	314493.050837427	363721.933694812	447879.26480013
green	0	3076.18741760496	6232.2846788474	9472.55438049889	12801.6095540376	16224.4531636275	19746.523330689	23373.7453112118	27112.5914731007	30970.1507981912	34954.2097837152	39073.347063164	43337.0446367282	47755.8193377528	52341.3791203832	57106.8100133927	62066.8012568159	67237.9183793748	72638.9370139901	78291.2544204434	84219.4014864934	90451.6861653408	97021.0110405311	103965.924817182	111331.992959594	119173.611270209	127556.446123222	136560.780606877	146286.202743309	156858.338500483	168438.802972987	181240.412527025	195551.394446088	211775.847609715	230505.604229803	252658.20445948	279770.795932581	314725.005716296	363990.197419074	448209.598905568
orange	0	2971.59213134914	6020.37704400006	9150.47239962482	12366.3343792623	15672.7958383027	19075.1099933512	22579.0006322286	26190.7200519914	29917.1161977686	33765.7108134475	37744.790845277	41863.5158902941	46132.0451927098	50561.6886175258	55165.0872476328	59956.430865439	64951.721745227	70169.0971184052	75629.2267037416	81355.8072996242	87376.1843436243	93722.1416788865	100430.917292975	107546.527351616	115121.518113072	123219.323189918	131917.49591715	141312.238165063	151524.904418029	162711.614599248	175077.948978511	188902.33465124	204575.130489543	222668.045464687	244067.421898873	270258.141950864	304023.852764312	351613.949250488	432969.756550113
orange	0	3197.06029456684	6477.17033661537	9844.76021347125	13304.6242168256	16861.9618927113	20522.4250430864	24292.1717454959	28177.9286871113	32187.0633976957	36327.6683299361	40608.6591982522	45039.8905798226	49632.2925467617	54398.0330947886	59350.7124430465	64505.5970170474	69879.9032561514	75493.1445457176	81367.5589097586	87528.6411301578	94005.8114667732	100833.265346983	108051.066173244	115706.569817269	123856.309460094	132568.53170998	141926.674224946	152034.238147205	163021.785675875	175057.282260316	188361.906477141	203235.210947427	220097.172840138	239562.879277363	262585.923390473	290763.852077585	327091.520407521	378292.493207743	465821.1343379
orange	0	2718.69588784023	5508.01509402962	8371.72484817453	11313.9020896833	14338.9683755851	17451.729849439	20657.4231782314	23961.7685596024	27371.0311468568	30892.092548665	34532.5344537963	38300.7369351875	42205.9946383483	46258.6549064243	50470.2830076466	54853.8611082674	59424.0296149661	64197.3821968154	69192.8294838525	74432.051567249	79940.0666612786	85745.9536569324	91883.781416688	98393.8201268514	105324.144115914	112732.788502437	120690.706473673	129285.912675516	138629.433764064	148864.103134498	160178.005224181	172825.8716941	187164.840069686	203717.964242765	223296.154701747	247257.92326135	278150.015810015	321689.974828598	396122.026395847
orange	0	3026.73073363681	6132.0865790836	9320.26160220899	12595.7946695562	15963.6083113023	19429.0532187424	22997.9593859483	26676.6951228429	30472.235439814	34392.2416485045	38445.1544614318	42640.3034341453	46988.0363180607	51499.8728354282	56188.688627453	61068.9367713475	66156.9164674189	71471.1014877396	77032.5450826498	82865.3837502959	88997.4703293795	95461.1784198521	102294.436969038	109542.078873139	117257.6253988	125505.687184441	134365.256585724	143934.320521643	154336.485238036	165730.767500592	178326.562170148	192407.462623435	208371.070934737	226799.704271939	248596.151250888	275272.846373731	309665.088022235	358138.230124026	441003.613874322
orange	0	3044.02590969669	6167.12620643501	9373.518921581	12667.7688574161	16054.826672165	19540.0736317446	23129.3730436542	26829.1296072581	30646.3581891596	34588.7638788419	38664.8356202712	42883.9562794231	47256.532736258	51794.1505383807	56509.7589002678	61417.8934861	66534.9466321664	71879.4976723381	77472.720158265	83338.8885075259	89506.0147139609	96006.657364942	102878.962139271	110168.018114784	117927.652386368	126222.844786949	135133.039045907	144756.781993626	155218.386179864	166677.777015052	179345.545872468	193506.90662231	209561.733294475	228095.670501152	250016.665522578	276845.795129836	311434.559008678	360184.683637362	443523.572144887
orange	0	3109.7983544826	6300.37966088438	9576.05308982031	12941.4820755201	16401.7242453684	19962.2771386079	23629.1307515634	27408.8281703111	31308.5358320846	35336.1253106835	39500.2689711797	43810.5524156796	48277.6073862036	52913.2697599572	57730.768545847	62744.9534809946	67972.5710918523	73432.602157038	79146.6777263631	85139.5967161581	91439.9763770425	98081.0787916782	105101.873854766	112548.424886469	120475.722026842	128950.149131838	138052.866476115	147884.550197153	158572.198873196	170279.193432316	183220.675507836	197688.021602627	214089.745847996	233024.146913311	255418.790148474	282827.618318785	318163.743629469	367967.215034943	453106.811751102
orange	0	3016.85976589883	6112.08822636727	9289.86576931824	12554.7164588532	15911.5467714794	19365.6899484751	22922.9569707631	26589.6953795268	30372.8574378042	34280.0794716791	38319.7746662776	42501.2421510062	46834.7959305323	51331.9181582515	56005.442484505	60869.7748512059	65941.1613026675	71238.0153631158	76781.3216226853	82595.1378640318	88707.2260903991	95149.8543228851	101960.827812507	109184.833243559	116875.217335711	125096.380015038	133927.056022283	143464.912715238	153833.153227148	165190.275728064	177744.992186917	191779.971107591	207691.51787907	226060.05057927	247785.413592095	274375.108971622	308655.188443302	356970.246835654	439565.384699686
orange	0	3108.82205638171	6298.40170347472	9573.04675906188	12937.4191933223	16396.5750458363	19956.0101299345	23621.7125614273	27400.2233722374	31298.7067497487	35325.0317965385	39487.8681550543	43796.7984180737	48262.4509898608	52896.6580318353	57712.6443997548	62725.255168776	67951.2316079035	73409.548536881	79121.8302146122	85112.8677719922	91411.2694754669	98050.2869653145	105068.877901927	112513.09114423	120437.899568531	128909.666190066	138009.525803828	147838.122940768	158522.416308873	170225.735543984	183163.154737307	197625.958916222	214022.533962058	232950.99071276	255338.603315977	282738.826688214	318063.858484753	367851.694460206	452964.562232198
orange	0	3073.92024255732	6227.69143454998	9465.57303118121	12792.1746640877	16212.495610208	19731.9699830233	23356.5186715616	27092.60927354	30947.3255461569	34928.4482479328	39044.5496898367	43305.104883748	47720.6229120205	52302.8030999425	57064.721831778	62021.0575214728	67188.36348882	72585.4015289467	78233.5531316808	84157.331105318	90385.0225398679	96949.5057694056	103889.301088341	111249.940378858	119085.779353251	127462.435989066	136460.13420526	146178.388626791	156742.732634265	168314.662210636	181106.836874724	195407.271484176	211619.767094384	230335.719732109	252471.993315954	279564.602589494	314493.050837427	363721.933694812	447879.26480013
orange	0	3076.18741760496	6232.28467884741	9472.55438049889	12801.6095540376	16224.4531636275	19746.5233306889	23373.7453112118	27112.5914731007	30970.1507981912	34954.2097837152	39073.347063164	43337.0446367282	47755.8193377528	52341.3791203832	57106.8100133927	62066.8012568159	67237.9183793748	72638.9370139901	78291.2544204434	84219.4014864934	90451.6861653408	97021.0110405311	103965.924817182	111331.992959594	119173.611270209	127556.446123222	136560.780606877	146286.202743309	156858.338500483	168438.802972987	181240.412527025	195551.394446088	211775.847609715	230505.604229803	252658.20445948	279770.795932581	314725.005716296	363990.197419074	448209.598905568
purple	0	2971.59213134914	6020.37704400006	9150.47239962481	12366.3343792623	15672.7958383027	19075.1099933512	22579.0006322285	26190.7200519914	29917.1161977686	33765.7108134475	37744.790845277	41863.515890294	46132.0451927098	50561.6886175258	55165.0872476328	59956.4308654389	64951.721745227	70169.0971184052	75629.2267037416	81355.8072996242	87376.1843436243	93722.1416788865	100430.917292975	107546.527351616	115121.518113072	123219.323189918	131917.49591715	141312.238165063	151524.904418029	162711.614599248	175077.948978511	188902.33465124	204575.130489542	222668.045464687	244067.421898873	270258.141950864	304023.852764312	351613.949250488	432969.756550112
purple	0	3197.06029456684	6477.17033661537	9844.76021347125	13304.6242168256	16861.9618927113	20522.4250430864	24292.1717454959	28177.9286871113	32187.0633976957	36327.6683299361	40608.6591982522	45039.8905798226	49632.2925467617	54398.0330947886	59350.7124430465	64505.5970170474	69879.9032561514	75493.1445457176	81367.5589097586	87528.6411301578	94005.8114667732	100833.265346983	108051.066173244	115706.569817269	123856.309460094	132568.53170998	141926.674224946	152034.238147205	163021.785675875	175057.282260316	188361.906477141	203235.210947427	220097.172840138	239562.879277363	262585.923390473	290763.852077585	327091.520407521	378292.493207743	465821.1343379
purple	0	2718.69588784023	5508.01509402961	8371.72484817453	11313.9020896833	14338.9683755851	17451.729849439	20657.4231782314	23961.7685596024	27371.0311468568	30892.092548665	34532.5344537963	38300.7369351875	42205.9946383483	46258.6549064243	50470.2830076466	54853.8611082674	59424.0296149661	64197.3821968154	69192.8294838525	74432.051567249	79940.0666612786	85745.9536569324	91883.781416688	98393.8201268514	105324.144115914	112732.788502437	120690.706473673	129285.912675516	138629.433764064	148864.103134498	160178.005224181	172825.8716941	187164.840069686	203717.964242765	223296.154701747	247257.923261349	278150.015810015	321689.974828598	396122.026395847
purple	0	3026.73073363681	6132.0865790836	9320.26160220899	12595.7946695562	15963.6083113023	19429.0532187424	22997.9593859483	26676.6951228429	30472.235439814	34392.2416485045	38445.1544614318	42640.3034341453	46988.0363180607	51499.8728354282	56188.6886274529	61068.9367713475	66156.9164674189	71471.1014877396	77032.5450826498	82865.3837502959	88997.4703293795	95461.1784198521	102294.436969038	109542.078873139	117257.6253988	125505.687184441	134365.256585724	143934.320521643	154336.485238036	165730.767500592	178326.562170148	192407.462623435	208371.070934737	226799.704271939	248596.151250888	275272.846373731	309665.088022235	358138.230124026	441003.613874322
purple	0	3044.02590969669	6167.12620643501	9373.518921581	12667.7688574161	16054.826672165	19540.0736317446	23129.3730436542	26829.1296072581	30646.3581891596	34588.7638788419	38664.8356202712	42883.9562794231	47256.532736258	51794.1505383807	56509.7589002678	61417.8934861	66534.9466321664	71879.4976723381	77472.720158265	83338.8885075259	89506.0147139609	96006.657364942	102878.962139271	110168.018114784	117927.652386368	126222.844786949	135133.039045907	144756.781993626	155218.386179864	166677.777015052	179345.545872468	193506.90662231	209561.733294475	228095.670501152	250016.665522578	276845.795129836	311434.559008678	360184.683637362	443523.572144887
purple	0	3109.7983544826	6300.37966088438	9576.05308982031	12941.4820755201	16401.7242453684	19962.2771386079	23629.1307515634	27408.8281703111	31308.5358320846	35336.1253106835	39500.2689711797	43810.5524156796	48277.6073862036	52913.2697599572	57730.768545847	62744.9534809946	67972.5710918523	73432.602157038	79146.6777263631	85139.5967161581	91439.9763770425	98081.0787916782	105101.873854766	112548.424886469	120475.722026842	128950.149131838	138052.866476115	147884.550197153	158572.198873196	170279.193432316	183220.675507836	197688.021602627	214089.745847996	233024.146913311	255418.790148474	282827.618318786	318163.743629469	367967.215034943	453106.811751102
purple	0	3016.85976589883	6112.08822636727	9289.86576931824	12554.7164588532	15911.5467714793	19365.6899484751	22922.9569707631	26589.6953795268	30372.8574378042	34280.0794716791	38319.7746662776	42501.2421510062	46834.7959305323	51331.9181582515	56005.442484505	60869.7748512059	65941.1613026675	71238.0153631158	76781.3216226853	82595.1378640318	88707.2260903991	95149.8543228851	101960.827812507	109184.833243559	116875.217335711	125096.380015038	133927.056022283	143464.912715238	153833.153227148	165190.275728064	177744.992186917	191779.971107591	207691.51787907	226060.05057927	247785.413592095	274375.108971622	308655.188443302	356970.246835654	439565.384699686
purple	0	3108.82205638171	6298.40170347472	9573.04675906188	12937.4191933223	16396.5750458363	19956.0101299345	23621.7125614273	27400.2233722374	31298.7067497487	35325.0317965385	39487.8681550543	43796.7984180737	48262.4509898608	52896.6580318353	57712.6443997547	62725.2551687759	67951.2316079035	73409.548536881	79121.8302146122	85112.8677719922	91411.2694754669	98050.2869653145	105068.877901927	112513.09114423	120437.899568531	128909.666190066	138009.525803828	147838.122940768	158522.416308873	170225.735543984	183163.154737307	197625.958916222	214022.533962058	232950.99071276	255338.603315976	282738.826688214	318063.858484752	367851.694460206	452964.562232198
purple	0	3073.92024255732	6227.69143454998	9465.57303118121	12792.1746640877	16212.495610208	19731.9699830233	23356.5186715616	27092.60927354	30947.3255461569	34928.4482479328	39044.5496898367	43305.104883748	47720.6229120205	52302.8030999424	57064.721831778	62021.0575214728	67188.36348882	72585.4015289467	78233.5531316808	84157.3311053179	90385.0225398679	96949.5057694056	103889.301088341	111249.940378858	119085.779353251	127462.435989066	136460.13420526	146178.388626791	156742.732634265	168314.662210636	181106.836874724	195407.271484176	211619.767094384	230335.719732109	252471.993315954	279564.602589494	314493.050837427	363721.933694812	447879.26480013
purple	0	3076.18741760496	6232.2846788474	9472.55438049889	12801.6095540376	16224.4531636275	19746.523330689	23373.7453112118	27112.5914731007	30970.1507981912	34954.2097837152	39073.347063164	43337.0446367282	47755.8193377528	52341.3791203832	57106.8100133927	62066.8012568159	67237.9183793748	72638.9370139901	78291.2544204434	84219.4014864934	90451.6861653408	97021.0110405311	103965.924817182	111331.992959594	119173.611270209	127556.446123222	136560.780606877	146286.202743309	156858.338500484	168438.802972987	181240.412527025	195551.394446088	211775.847609715	230505.604229803	252658.20445948	279770.795932581	314725.005716296	363990.197419074	448209.598905568
