# Supplementary material for: Inference of past demography, dormancy and self-fertilization rates from whole genome sequence data
Source: PLoS Genet. 2020 Apr 6;16(4):e1008698. doi: 10.1371/journal.pgen.1008698 (PMC7173940; doi:10.1371/journal.pgen.1008698)
Supplement: S1 Data — File containing all numerical data presented in this study. It contains all plotted results and all requirements to build summary statistics. (ZIP) [file pgen.1008698.s003.zip › S1_data/Figure/F4/F4_c_popsize.csv]

	V1	V2	V3	V4	V5	V6	V7	V8	V9	V10	V11	V12	V13	V14	V15	V16	V17	V18	V19	V20	V21	V22	V23	V24	V25	V26	V27	V28	V29	V30	V31	V32	V33	V34	V35	V36	V37	V38	V39	V40
red	5.06095410498483	5.06095410498483	5.30835323260226	5.30835323260226	5.10005561420593	5.10005561420593	4.58421071848094	4.58421071848094	4.02501051454878	4.02501051454878	3.64403683322902	3.64403683322902	3.38310107501951	3.38310107501951	3.18145324701963	3.18145324701963	3.07888448909374	3.07888448909374	3.09581516037094	3.09581516037094	3.17087442216782	3.17087442216782	3.25453082630472	3.25453082630472	3.32851615243532	3.32851615243532	3.38926711946219	3.38926711946219	3.42415475794201	3.42415475794201	3.40140552118223	3.40140552118223	3.35055434284829	3.35055434284829	3.3927402394459	3.3927402394459	3.69314232985177	3.69314232985177	4.00732552301053	4.00732552301053
red	3.60835564628618	3.60835564628618	4.83983897874568	4.83983897874568	3.72008578868709	3.72008578868709	4.5666914011247	4.5666914011247	3.96157682724668	3.96157682724668	3.56618915968612	3.56618915968612	3.34633292835709	3.34633292835709	3.12177973753423	3.12177973753423	3.02385704856754	3.02385704856754	3.08144939607506	3.08144939607506	3.19881996006599	3.19881996006599	3.31653197939411	3.31653197939411	3.41998935601489	3.41998935601489	3.4989683510252	3.4989683510252	3.51388476174519	3.51388476174519	3.44486966996188	3.44486966996188	3.35559618547652	3.35559618547652	3.37114205569004	3.37114205569004	3.50888024996405	3.50888024996405	3.83973035669319	3.83973035669319
red	5.27271178846681	5.27271178846681	5.57336069140521	5.57336069140521	5.50293589673426	5.50293589673426	4.81418936256429	4.81418936256429	3.70876022715074	3.70876022715074	3.67961164065966	3.67961164065966	3.55623692160393	3.55623692160393	3.30897192025406	3.30897192025406	3.13398410464624	3.13398410464624	3.05576977031206	3.05576977031206	3.053324359248	3.053324359248	3.09418029490873	3.09418029490873	3.14211047282004	3.14211047282004	3.17241393055512	3.17241393055512	3.20259657029536	3.20259657029536	3.29535923535479	3.29535923535479	3.44429163752613	3.44429163752613	3.45700571209092	3.45700571209092	3.38702906529733	3.38702906529733	3.71901775475339	3.71901775475339
red	3.78440616223142	3.78440616223142	4.58400999172082	4.58400999172082	3.92499768441638	3.92499768441638	4.16199947264897	4.16199947264897	4.29177458247555	4.29177458247555	4.02161394854769	4.02161394854769	3.68583841931904	3.68583841931904	3.4106560182512	3.4106560182512	3.20791014811884	3.20791014811884	3.07231067662028	3.07231067662028	2.99225085310972	2.99225085310972	2.95387129060217	2.95387129060217	2.95007032964876	2.95007032964876	2.99393709478915	2.99393709478915	3.10255485507003	3.10255485507003	3.24733239488014	3.24733239488014	3.3554942606686	3.3554942606686	3.36964125994061	3.36964125994061	3.30933780447227	3.30933780447227	3.96687426135215	3.96687426135215
red	3.48057156203483	3.48057156203483	5.62472220017983	5.62472220017983	5.68343669923849	5.68343669923849	5.57589059135864	5.57589059135864	5.22146274324456	5.22146274324456	4.26967299634064	4.26967299634064	3.44641033651085	3.44641033651085	3.09551802538937	3.09551802538937	3.02125697310976	3.02125697310976	3.033758522493	3.033758522493	3.03959955564888	3.03959955564888	3.02386714077328	3.02386714077328	3.0041748508178	3.0041748508178	3.01312238497888	3.01312238497888	3.13814904390237	3.13814904390237	3.41723853989001	3.41723853989001	3.60961455041598	3.60961455041598	3.47315256585969	3.47315256585969	3.28592934752016	3.28592934752016	3.90832884237715	3.90832884237715
red	3.76195061233076	3.76195061233076	4.75122445386639	4.75122445386639	4.29143317328204	4.29143317328204	4.65049279650882	4.65049279650882	4.21763348947666	4.21763348947666	3.80988770752023	3.80988770752023	3.5057372820655	3.5057372820655	3.27719789356166	3.27719789356166	3.14213731336662	3.14213731336662	3.09160308950361	3.09160308950361	3.10270172335431	3.10270172335431	3.14268110689745	3.14268110689745	3.18133240595937	3.18133240595937	3.2032066929037	3.2032066929037	3.19840756348785	3.19840756348785	3.16704529247226	3.16704529247226	3.13234316690189	3.13234316690189	3.15290756831616	3.15290756831616	3.41538984714738	3.41538984714738	4.05290119435853	4.05290119435853
red	5.12192475091033	5.12192475091033	4.98911453156261	4.98911453156261	4.48082177766723	4.48082177766723	4.67718645606891	4.67718645606891	4.3888503156982	4.3888503156982	3.9551085474862	3.9551085474862	3.63331352993127	3.63331352993127	3.41917985181632	3.41917985181632	3.27659064644306	3.27659064644306	3.1778803670585	3.1778803670585	3.10711697147641	3.10711697147641	3.05821628220866	3.05821628220866	3.03043861109254	3.03043861109254	3.02321150434568	3.02321150434568	3.0333244880602	3.0333244880602	3.05293296604722	3.05293296604722	3.07634885693519	3.07634885693519	3.14785263097076	3.14785263097076	3.48306143145442	3.48306143145442	4.01482316744265	4.01482316744265
red	2.97747496582129	2.97747496582129	4.51928700477068	4.51928700477068	4.70237895330714	4.70237895330714	3.97741191519518	3.97741191519518	3.97973385249159	3.97973385249159	4.08291927345133	4.08291927345133	3.8685191143196	3.8685191143196	3.54719285861623	3.54719285861623	3.26474830734203	3.26474830734203	3.05840673718242	3.05840673718242	2.93458953135353	2.93458953135353	2.90076370757299	2.90076370757299	2.96692002332947	2.96692002332947	3.11677893262477	3.11677893262477	3.27805545944769	3.27805545944769	3.34871130143081	3.34871130143081	3.27687613750157	3.27687613750157	3.11515511017249	3.11515511017249	3.17865397884454	3.17865397884454	4.17527192786367	4.17527192786367
red	5.02031820482418	5.02031820482418	4.28090836918453	4.28090836918453	3.95299857998792	3.95299857998792	3.60855291765208	3.60855291765208	3.64681858541824	3.64681858541824	3.73210762319035	3.73210762319035	3.65229586626544	3.65229586626544	3.53924726754619	3.53924726754619	3.42110777724004	3.42110777724004	3.30300006150456	3.30300006150456	3.1901776065906	3.1901776065906	3.09858176553117	3.09858176553117	3.03701319820885	3.03701319820885	3.00955217362661	3.00955217362661	3.02255740435559	3.02255740435559	3.07744147680881	3.07744147680881	3.1589168795311	3.1589168795311	3.24561867426089	3.24561867426089	3.32707521895346	3.32707521895346	3.83206942151187	3.83206942151187
red	5.26846533545039	5.26846533545039	5.56670056340422	5.56670056340422	5.50161842801292	5.50161842801292	5.16277449422418	5.16277449422418	4.43893009190856	4.43893009190856	3.85665004549467	3.85665004549467	3.52713468177462	3.52713468177462	3.30607261250721	3.30607261250721	3.16651506816061	3.16651506816061	3.0967192794347	3.0967192794347	3.0700561154851	3.0700561154851	3.06807445346774	3.06807445346774	3.07696400223107	3.07696400223107	3.07956318681392	3.07956318681392	3.06059714372439	3.06059714372439	3.02440143570024	3.02440143570024	3.0328310005313	3.0328310005313	3.27052439497244	3.27052439497244	3.66209731848015	3.66209731848015	3.63430039189668	3.63430039189668
blue	5.03427895280664	5.03427895280664	5.23125145321675	5.23125145321675	5.06841585611483	5.06841585611483	4.64530598138066	4.64530598138066	4.09168419864501	4.09168419864501	3.70728875530849	3.70728875530849	3.44628760419587	3.44628760419587	3.24535510130963	3.24535510130963	3.14177516579845	3.14177516579845	3.15911097941789	3.15911097941789	3.23483339255953	3.23483339255953	3.31741565048803	3.31741565048803	3.39205999752773	3.39205999752773	3.45296890959522	3.45296890959522	3.48677718680742	3.48677718680742	3.46447540953563	3.46447540953563	3.41356645183482	3.41356645183482	3.45597893340972	3.45597893340972	3.75676199249811	3.75676199249811	4.07016649707365	4.07016649707365
blue	3.73125266655493	3.73125266655493	4.84134213135125	4.84134213135125	3.84461299136218	3.84461299136218	4.66096212299432	4.66096212299432	4.09818875296073	4.09818875296073	3.68949386137488	3.68949386137488	3.47216912290872	3.47216912290872	3.24300018284671	3.24300018284671	3.1413297675061	3.1413297675061	3.20164171213605	3.20164171213605	3.32243374968576	3.32243374968576	3.44073652966444	3.44073652966444	3.54431064594342	3.54431064594342	3.62419184725097	3.62419184725097	3.6390638405758	3.6390638405758	3.56678542944421	3.56678542944421	3.47401139953534	3.47401139953534	3.49209032118161	3.49209032118161	3.63200766755178	3.63200766755178	3.96125187428339	3.96125187428339
blue	5.26250340426204	5.26250340426204	5.53750650458581	5.53750650458581	5.43717061799827	5.43717061799827	4.82070607539945	4.82070607539945	3.61562620675349	3.61562620675349	3.613696598079	3.613696598079	3.51592037027227	3.51592037027227	3.2492342110198	3.2492342110198	3.05865125353114	3.05865125353114	2.97582540975337	2.97582540975337	2.97626148696507	2.97626148696507	3.02435492716496	3.02435492716496	3.08018329843548	3.08018329843548	3.10579266462471	3.10579266462471	3.1279804894041	3.1279804894041	3.22590283618085	3.22590283618085	3.39517877829346	3.39517877829346	3.39856971384902	3.39856971384902	3.30008336075381	3.30008336075381	3.65461764387038	3.65461764387038
blue	3.6464202263998	3.6464202263998	4.78832238233807	4.78832238233807	3.75527530745155	3.75527530745155	3.95627806037424	3.95627806037424	4.42610956185239	4.42610956185239	4.20501398843591	4.20501398843591	3.7871423380718	3.7871423380718	3.4297707763398	3.4297707763398	3.16610360936396	3.16610360936396	2.99429999604278	2.99429999604278	2.9049402041282	2.9049402041282	2.87010395102442	2.87010395102442	2.86062529444519	2.86062529444519	2.91636452705351	2.91636452705351	3.10079583149493	3.10079583149493	3.33553464313652	3.33553464313652	3.4514386178119	3.4514386178119	3.39732619010864	3.39732619010864	3.154052727194	3.154052727194	4.05354591224014	4.05354591224014
blue	3.25254034317068	3.25254034317068	5.63484211454515	5.63484211454515	5.67879299603906	5.67879299603906	5.58936678114592	5.58936678114592	5.3315322747877	5.3315322747877	4.64958543938813	4.64958543938813	3.36220400703542	3.36220400703542	2.84091942271998	2.84091942271998	2.80435169878344	2.80435169878344	2.88587285042546	2.88587285042546	2.89965018351531	2.89965018351531	2.8489492015557	2.8489492015557	2.7850399516345	2.7850399516345	2.76055445311023	2.76055445311023	2.92620742668179	2.92620742668179	3.34728376084509	3.34728376084509	3.5888035353134	3.5888035353134	3.34780908522281	3.34780908522281	3.0590882547361	3.0590882547361	3.73657941315128	3.73657941315128
blue	3.7550086621087	3.7550086621087	4.79498085257232	4.79498085257232	4.28813423500073	4.28813423500073	4.64052725660122	4.64052725660122	4.21087648034343	4.21087648034343	3.80354112915081	3.80354112915081	3.4997017966202	3.4997017966202	3.27137231231216	3.27137231231216	3.13632321933971	3.13632321933971	3.08566682429044	3.08566682429044	3.09695211038223	3.09695211038223	3.13688609573897	3.13688609573897	3.17542949216749	3.17542949216749	3.19727295073724	3.19727295073724	3.19254446981546	3.19254446981546	3.16117690727114	3.16117690727114	3.12642754797752	3.12642754797752	3.14698485120057	3.14698485120057	3.40942370638235	3.40942370638235	4.04723376739519	4.04723376739519
blue	5.30724748286805	5.30724748286805	5.21125532038563	5.21125532038563	3.78637229247342	3.78637229247342	4.85707921743225	4.85707921743225	4.82065474452876	4.82065474452876	4.22666864493371	4.22666864493371	3.55049373887503	3.55049373887503	3.16132809303081	3.16132809303081	2.94330744148851	2.94330744148851	2.81534202934117	2.81534202934117	2.72696491329508	2.72696491329508	2.67359565914254	2.67359565914254	2.66005531622591	2.66005531622591	2.68704218250561	2.68704218250561	2.75670012513164	2.75670012513164	2.82599899263187	2.82599899263187	2.82724294789182	2.82724294789182	2.81133474155365	2.81133474155365	3.28001751375776	3.28001751375776	3.6738709916066	3.6738709916066
blue	2.90852967173047	2.90852967173047	4.51131926599396	4.51131926599396	4.77790164905314	4.77790164905314	3.8395184622962	3.8395184622962	3.86038755811007	3.86038755811007	4.1589991505721	4.1589991505721	3.98481866782108	3.98481866782108	3.61282320830067	3.61282320830067	3.27140254287818	3.27140254287818	3.02029325998412	3.02029325998412	2.86794283608655	2.86794283608655	2.8245000067727	2.8245000067727	2.91173345617504	2.91173345617504	3.11696141804845	3.11696141804845	3.33306426567441	3.33306426567441	3.40939861603223	3.40939861603223	3.28415013941582	3.28415013941582	3.05255710050644	3.05255710050644	3.16678965371742	3.16678965371742	4.15040505434973	4.15040505434973
blue	5.17423976793381	5.17423976793381	4.24668751619817	4.24668751619817	3.81476650809189	3.81476650809189	3.43044053877252	3.43044053877252	3.44381751787713	3.44381751787713	3.59298376395886	3.59298376395886	3.51647899527967	3.51647899527967	3.39670109882483	3.39670109882483	3.28003376060729	3.28003376060729	3.15592018116803	3.15592018116803	3.03340406465668	3.03340406465668	2.93140801825851	2.93140801825851	2.8614765931199	2.8614765931199	2.83242207578475	2.83242207578475	2.85310846034127	2.85310846034127	2.92923508318172	2.92923508318172	3.0325625042788	3.0325625042788	3.12314579582117	3.12314579582117	3.16299423582258	3.16299423582258	3.67107543575701	3.67107543575701
blue	5.27653425716097	5.27653425716097	5.56117466537273	5.56117466537273	5.46237257902669	5.46237257902669	5.05294145296611	5.05294145296611	4.26533327711043	4.26533327711043	3.68412242100673	3.68412242100673	3.35419847454887	3.35419847454887	3.13525260399159	3.13525260399159	2.99667201817802	2.99667201817802	2.92195525883294	2.92195525883294	2.8979532760498	2.8979532760498	2.89738983391314	2.89738983391314	2.90485842464388	2.90485842464388	2.90667357107381	2.90667357107381	2.88944162597669	2.88944162597669	2.8526580926812	2.8526580926812	2.86150507203287	2.86150507203287	3.09796263778036	3.09796263778036	3.48988609936024	3.48988609936024	3.46222546286187	3.46222546286187
green	5.22545723261256	5.22545723261256	5.44396165780813	5.44396165780813	5.16693651541433	5.16693651541433	4.62432049324236	4.62432049324236	4.04503973564325	4.04503973564325	3.66474738362165	3.66474738362165	3.40474719231947	3.40474719231947	3.20290370551214	3.20290370551214	3.09898302237001	3.09898302237001	3.11550392134357	3.11550392134357	3.19319081587214	3.19319081587214	3.2750899624251	3.2750899624251	3.34974754247392	3.34974754247392	3.41160450714009	3.41160450714009	3.44640537242163	3.44640537242163	3.42279759163011	3.42279759163011	3.37088340430286	3.37088340430286	3.41357764021772	3.41357764021772	3.71632646020718	3.71632646020718	4.02704896193747	4.02704896193747
green	3.6952175491881	3.6952175491881	4.97504079239117	4.97504079239117	3.79817045919771	3.79817045919771	4.69560386779266	4.69560386779266	4.06418497588809	4.06418497588809	3.65542125314798	3.65542125314798	3.43826332520982	3.43826332520982	3.20868202209952	3.20868202209952	3.10719599823723	3.10719599823723	3.16817398605019	3.16817398605019	3.28905834603865	3.28905834603865	3.40716198480905	3.40716198480905	3.51054365204919	3.51054365204919	3.59043982168985	3.59043982168985	3.60526312722924	3.60526312722924	3.53285642580223	3.53285642580223	3.43984602873931	3.43984602873931	3.45838394362727	3.45838394362727	3.59860698727796	3.59860698727796	3.92720868623271	3.92720868623271
green	5.50793022625169	5.50793022625169	5.76498193347669	5.76498193347669	5.70363970879082	5.70363970879082	5.14646288075782	5.14646288075782	3.22244978439048	3.22244978439048	3.32791798115317	3.32791798115317	3.38430723369151	3.38430723369151	3.01349541767858	3.01349541767858	2.73941028955806	2.73941028955806	2.63903516678642	2.63903516678642	2.65613067004692	2.65613067004692	2.7484683668388	2.7484683668388	2.84378476244057	2.84378476244057	2.83396302249259	2.83396302249259	2.78779070334735	2.78779070334735	2.90743332379306	2.90743332379306	3.19806676994517	3.19806676994517	3.16916975372333	3.16916975372333	2.94545539830083	2.94545539830083	3.38519899336042	3.38519899336042
green	3.56106113418188	3.56106113418188	4.7747659766951	4.7747659766951	3.6810539477469	3.6810539477469	3.85618129631992	3.85618129631992	4.3619296637747	4.3619296637747	4.15003911311279	4.15003911311279	3.72426991237192	3.72426991237192	3.35941180668136	3.35941180668136	3.09017392878534	3.09017392878534	2.91597090533033	2.91597090533033	2.82748764946686	2.82748764946686	2.7936473477863	2.7936473477863	2.78408273966418	2.78408273966418	2.83789466795202	2.83789466795202	3.02793780416039	3.02793780416039	3.26983032151741	3.26983032151741	3.38505398040327	3.38505398040327	3.32713094117151	3.32713094117151	3.07372899239211	3.07372899239211	3.98737760026345	3.98737760026345
green	3.15526689980519	3.15526689980519	5.75205021154208	5.75205021154208	5.78329008004447	5.78329008004447	5.68010025387546	5.68010025387546	5.38372620625877	5.38372620625877	4.57702041628867	4.57702041628867	3.25846445121216	3.25846445121216	2.74668561116938	2.74668561116938	2.70795881592694	2.70795881592694	2.78651146543071	2.78651146543071	2.80160384218643	2.80160384218643	2.75215758586023	2.75215758586023	2.68948335508118	2.68948335508118	2.66523045407397	2.66523045407397	2.82952754273307	2.82952754273307	3.24655036460037	3.24655036460037	3.48742412653951	3.48742412653951	3.24932383694015	3.24932383694015	2.96306637836787	2.96306637836787	3.63969040964853	3.63969040964853
green	3.71882659729705	3.71882659729705	4.80681843925338	4.80681843925338	4.25199724682622	4.25199724682622	4.61577949349966	4.61577949349966	4.17425590306901	4.17425590306901	3.76879749856263	3.76879749856263	3.46601528160159	3.46601528160159	3.2394727749455	3.2394727749455	3.10544709492954	3.10544709492954	3.05531772691598	3.05531772691598	3.06622382818835	3.06622382818835	3.10544968168879	3.10544968168879	3.14355718334904	3.14355718334904	3.16518337097645	3.16518337097645	3.16055529815141	3.16055529815141	3.12958894491895	3.12958894491895	3.09515907109396	3.09515907109396	3.11484140501629	3.11484140501629	3.3753602441271	3.3753602441271	4.01728837447072	4.01728837447072
green	5.28323922398509	5.28323922398509	5.1775044496292	5.1775044496292	3.75850600927161	3.75850600927161	4.78416742708112	4.78416742708112	4.74692405099982	4.74692405099982	4.16374100844732	4.16374100844732	3.50961961877477	3.50961961877477	3.1243850917965	3.1243850917965	2.90932157602046	2.90932157602046	2.78069544953926	2.78069544953926	2.69446509498451	2.69446509498451	2.6393811443211	2.6393811443211	2.62397773201694	2.62397773201694	2.65369876108498	2.65369876108498	2.72009217777731	2.72009217777731	2.78817194944371	2.78817194944371	2.79035943435175	2.79035943435175	2.77757982661823	2.77757982661823	3.24191618626558	3.24191618626558	3.63958686622298	3.63958686622298
green	2.85312569275847	2.85312569275847	4.42350157447097	4.42350157447097	4.79603070465808	4.79603070465808	3.77491431358398	3.77491431358398	3.79193602153499	3.79193602153499	4.1233196059236	4.1233196059236	3.95818070539825	3.95818070539825	3.57848779160945	3.57848779160945	3.22653280350135	3.22653280350135	2.96842155462431	2.96842155462431	2.81204475797583	2.81204475797583	2.76722572249198	2.76722572249198	2.85721055063246	2.85721055063246	3.07092310514691	3.07092310514691	3.29569984475346	3.29569984475346	3.37220972982012	3.37220972982012	3.23738467215832	3.23738467215832	2.99396099685677	2.99396099685677	3.1213536831196	3.1213536831196	4.09888603105063	4.09888603105063
green	5.19219539294307	5.19219539294307	4.21016634640242	4.21016634640242	3.79289998039878	3.79289998039878	3.41486049781129	3.41486049781129	3.41493801944293	3.41493801944293	3.57735820917415	3.57735820917415	3.50029702350362	3.50029702350362	3.37936142806206	3.37936142806206	3.26311482417831	3.26311482417831	3.13889930958435	3.13889930958435	3.01509164546782	3.01509164546782	2.91093551072266	2.91093551072266	2.83993215735646	2.83993215735646	2.81019605522175	2.81019605522175	2.83212070920351	2.83212070920351	2.91208879140144	2.91208879140144	3.01921097451083	3.01921097451083	3.11019070022221	3.11019070022221	3.14422667797646	3.14422667797646	3.65031025861349	3.65031025861349
green	5.31578528373448	5.31578528373448	5.57777896225926	5.57777896225926	5.46286255212608	5.46286255212608	5.02300537598512	5.02300537598512	4.23646067813834	4.23646067813834	3.65705846582666	3.65705846582666	3.33082883887239	3.33082883887239	3.11306927424318	3.11306927424318	2.97585183531237	2.97585183531237	2.90541414300076	2.90541414300076	2.87823992444635	2.87823992444635	2.87542319027844	2.87542319027844	2.8835010494253	2.8835010494253	2.88623732406987	2.88623732406987	2.86839987154795	2.86839987154795	2.83302210624915	2.83302210624915	2.84185219475077	2.84185219475077	3.07460277845377	3.07460277845377	3.46153644626392	3.46153644626392	3.44474072382355	3.44474072382355
orange	5.05583160800394	5.05583160800394	5.31048112554851	5.31048112554851	5.17380797679816	5.17380797679816	4.76119514287211	4.76119514287211	4.2310583376846	4.2310583376846	3.84654653080781	3.84654653080781	3.58520602307806	3.58520602307806	3.38699555309077	3.38699555309077	3.27903387165341	3.27903387165341	3.29553679886098	3.29553679886098	3.37496813504633	3.37496813504633	3.45766198283338	3.45766198283338	3.53063256752189	3.53063256752189	3.59149461751237	3.59149461751237	3.625988253322	3.625988253322	3.60311603815342	3.60311603815342	3.55245518756218	3.55245518756218	3.59578281581703	3.59578281581703	3.89431781438059	3.89431781438059	4.20890736159376	4.20890736159376
orange	3.81810141653909	3.81810141653909	4.89848357406169	4.89848357406169	3.93433178707611	3.93433178707611	4.73820655153472	4.73820655153472	4.20063794613163	4.20063794613163	3.78291744323157	3.78291744323157	3.56737574109865	3.56737574109865	3.33426309142114	3.33426309142114	3.22911901575653	3.22911901575653	3.29229395619625	3.29229395619625	3.41594974744757	3.41594974744757	3.53454126515486	3.53454126515486	3.63813724802649	3.63813724802649	3.71917059816641	3.71917059816641	3.73392667761628	3.73392667761628	3.6585101160174	3.6585101160174	3.56226517529009	3.56226517529009	3.58310218806318	3.58310218806318	3.72563080815888	3.72563080815888	4.05263721331599	4.05263721331599
orange	5.29224651596964	5.29224651596964	5.57453319098458	5.57453319098458	5.48475930013536	5.48475930013536	4.8797305533454	4.8797305533454	3.88025764799576	3.88025764799576	3.84680306999563	3.84680306999563	3.72133973925161	3.72133973925161	3.47535509576539	3.47535509576539	3.29789748026825	3.29789748026825	3.22192621674459	3.22192621674459	3.22099396724518	3.22099396724518	3.25957739735497	3.25957739735497	3.3070543736533	3.3070543736533	3.33767093781542	3.33767093781542	3.36834208370412	3.36834208370412	3.46111643981555	3.46111643981555	3.61015650088612	3.61015650088612	3.62297692911318	3.62297692911318	3.55240198492602	3.55240198492602	3.88506496653241	3.88506496653241
orange	3.88039386138811	3.88039386138811	4.83855083598104	4.83855083598104	3.97742093943232	3.97742093943232	4.23727188468129	4.23727188468129	4.54235293515826	4.54235293515826	4.29822640331667	4.29822640331667	3.91565936757269	3.91565936757269	3.59425073916206	3.59425073916206	3.35701830373626	3.35701830373626	3.19994413311155	3.19994413311155	3.11232410499708	3.11232410499708	3.0737821669789	3.0737821669789	3.069309997741	3.069309997741	3.12333797639145	3.12333797639145	3.27385511909768	3.27385511909768	3.46699828797832	3.46699828797832	3.58209857802712	3.58209857802712	3.55614080171818	3.55614080171818	3.38913002202412	3.38913002202412	4.18006562367341	4.18006562367341
orange	3.62913149979502	3.62913149979502	5.62399679808959	5.62399679808959	5.66585022093133	5.66585022093133	5.54223823183241	5.54223823183241	5.22825495475386	5.22825495475386	4.41722417491982	4.41722417491982	3.59158816527693	3.59158816527693	3.23968556476229	3.23968556476229	3.16418438821711	3.16418438821711	3.17769389759026	3.17769389759026	3.18332444963141	3.18332444963141	3.16746389716498	3.16746389716498	3.14724228134677	3.14724228134677	3.15716529788256	3.15716529788256	3.28205201216794	3.28205201216794	3.5611060454871	3.5611060454871	3.75329314982599	3.75329314982599	3.61692857300474	3.61692857300474	3.42959182540918	3.42959182540918	4.05208728381163	4.05208728381163
orange	3.94479831405898	3.94479831405898	4.9152273283761	4.9152273283761	4.4784146183196	4.4784146183196	4.80785859938545	4.80785859938545	4.3943895846517	4.3943895846517	3.98607688717399	3.98607688717399	3.68182881720443	3.68182881720443	3.45351353475757	3.45351353475757	3.31828668823578	3.31828668823578	3.2676045063187	3.2676045063187	3.27901842393173	3.27901842393173	3.3189816786971	3.3189816786971	3.35743828436269	3.35743828436269	3.37929099601187	3.37929099601187	3.37452781952061	3.37452781952061	3.34323738601777	3.34323738601777	3.30856018073198	3.30856018073198	3.32906935153966	3.32906935153966	3.59130902618702	3.59130902618702	4.22944504571253	4.22944504571253
orange	5.44885212852889	5.44885212852889	5.33905063389588	5.33905063389588	4.27950739540796	4.27950739540796	5.02038858807792	5.02038858807792	4.94754276717019	4.94754276717019	4.37737871271716	4.37737871271716	3.86296567619554	3.86296567619554	3.54276921138501	3.54276921138501	3.35097955446829	3.35097955446829	3.23027918230755	3.23027918230755	3.14786176065022	3.14786176065022	3.0945098710068	3.0945098710068	3.07638151082286	3.07638151082286	3.09285831815538	3.09285831815538	3.14024929515436	3.14024929515436	3.19109899792479	3.19109899792479	3.20364002184354	3.20364002184354	3.23042411493338	3.23042411493338	3.64515935221205	3.64515935221205	4.08052352408572	4.08052352408572
orange	3.10357568293013	3.10357568293013	4.68482626434371	4.68482626434371	4.86287441539022	4.86287441539022	4.08397097574227	4.08397097574227	4.09526153422077	4.09526153422077	4.25490281915724	4.25490281915724	4.05179327365908	4.05179327365908	3.71619911976805	3.71619911976805	3.41596537143315	3.41596537143315	3.19589170060688	3.19589170060688	3.06298466241958	3.06298466241958	3.02613273416117	3.02613273416117	3.09905796351974	3.09905796351974	3.2661814730912	3.2661814730912	3.44454032123633	3.44454032123633	3.51796825212453	3.51796825212453	3.43079604770398	3.43079604770398	3.24823181681021	3.24823181681021	3.3221975556288	3.3221975556288	4.31971388548954	4.31971388548954
orange	5.26303603087343	5.26303603087343	4.45937013145067	4.45937013145067	4.11599605733607	4.11599605733607	3.73903743999138	3.73903743999138	3.7669653943578	3.7669653943578	3.88480183336371	3.88480183336371	3.80712619592603	3.80712619592603	3.69094137988801	3.69094137988801	3.57396460567166	3.57396460567166	3.45176129164705	3.45176129164705	3.33391345497116	3.33391345497116	3.23615352045945	3.23615352045945	3.17045614510832	3.17045614510832	3.14258498960082	3.14258498960082	3.15972778976526	3.15972778976526	3.22501748534037	3.22501748534037	3.31795243783667	3.31795243783667	3.40687368829199	3.40687368829199	3.46614719157277	3.46614719157277	3.97469642071456	3.97469642071456
orange	5.44768204330636	5.44768204330636	5.73015184628954	5.73015184628954	5.64014399881534	5.64014399881534	5.27228289121313	5.27228289121313	4.55536080324377	4.55536080324377	3.97219928387273	3.97219928387273	3.64183469230217	3.64183469230217	3.42312515568721	3.42312515568721	3.28462865194427	3.28462865194427	3.21383340964185	3.21383340964185	3.18684762420291	3.18684762420291	3.18448492313141	3.18448492313141	3.19294104855778	3.19294104855778	3.19610516098273	3.19610516098273	3.17779844011564	3.17779844011564	3.14160427141689	3.14160427141689	3.14981163207325	3.14981163207325	3.38651737503929	3.38651737503929	3.77814172709146	3.77814172709146	3.75099342503354	3.75099342503354
purple	5.27376230568743	5.27376230568743	5.4676421412158	5.4676421412158	5.20061259933049	5.20061259933049	4.68108637236482	4.68108637236482	4.16202302324735	4.16202302324735	3.81218133744775	3.81218133744775	3.5671765143748	3.5671765143748	3.38341270351463	3.38341270351463	3.29221251282512	3.29221251282512	3.30582704394811	3.30582704394811	3.3712937503537	3.3712937503537	3.4432975518077	3.4432975518077	3.50969897523436	3.50969897523436	3.56590375748072	3.56590375748072	3.59982915522623	3.59982915522623	3.58885960952167	3.58885960952167	3.55790423035283	3.55790423035283	3.60330404580048	3.60330404580048	3.86584442163075	3.86584442163075	4.20548244722065	4.20548244722065
purple	3.81464054686884	3.81464054686884	5.07495261724781	5.07495261724781	3.91556464808641	3.91556464808641	4.83448415593546	4.83448415593546	4.19963500576037	4.19963500576037	3.77683112444883	3.77683112444883	3.56349471822153	3.56349471822153	3.32971409043709	3.32971409043709	3.22520851882472	3.22520851882472	3.28879252862982	3.28879252862982	3.41249259813668	3.41249259813668	3.53081873385844	3.53081873385844	3.63417903419129	3.63417903419129	3.71504427915731	3.71504427915731	3.72977317416077	3.72977317416077	3.65446015019026	3.65446015019026	3.5582643495233	3.5582643495233	3.57958778414382	3.57958778414382	3.72221658871617	3.72221658871617	4.04836066873247	4.04836066873247
purple	5.52277021012025	5.52277021012025	5.80949484075776	5.80949484075776	5.72102812143969	5.72102812143969	5.0406601754267	5.0406601754267	3.82537744779775	3.82537744779775	3.81908089755954	3.81908089755954	3.7153127268739	3.7153127268739	3.45491851027831	3.45491851027831	3.26630813359118	3.26630813359118	3.18613206418727	3.18613206418727	3.18520062397111	3.18520062397111	3.23113109823043	3.23113109823043	3.28468918824293	3.28468918824293	3.3120397159302	3.3120397159302	3.33665325061628	3.33665325061628	3.43312215411049	3.43312215411049	3.59632144522468	3.59632144522468	3.60222497836799	3.60222497836799	3.51226650676681	3.51226650676681	3.86014634115086	3.86014634115086
purple	3.83212565294111	3.83212565294111	4.87466824379249	4.87466824379249	3.93902878298187	3.93902878298187	4.18177784753747	4.18177784753747	4.53119037541595	4.53119037541595	4.287594611499	4.287594611499	3.89927393823054	3.89927393823054	3.56980330492556	3.56980330492556	3.32627695794042	3.32627695794042	3.16554324232381	3.16554324232381	3.07749220192639	3.07749220192639	3.03974935535193	3.03974935535193	3.03477349795511	3.03477349795511	3.08956877157096	3.08956877157096	3.24705043556338	3.24705043556338	3.44854897398892	3.44854897398892	3.56387316512526	3.56387316512526	3.53204113591841	3.53204113591841	3.34979697419135	3.34979697419135	4.1602028491394	4.1602028491394
purple	3.60965438403078	3.60965438403078	5.85209978302212	5.85209978302212	5.88243831616222	5.88243831616222	5.75343265429914	5.75343265429914	5.35295825583603	5.35295825583603	4.36691295750365	4.36691295750365	3.56340273227651	3.56340273227651	3.22118336224775	3.22118336224775	3.14462963233823	3.14462963233823	3.1552018146732	3.1552018146732	3.16055829201994	3.16055829201994	3.14780458316745	3.14780458316745	3.12918561964165	3.12918561964165	3.1380989920108	3.1380989920108	3.26028258786597	3.26028258786597	3.53372610714006	3.53372610714006	3.72320607019241	3.72320607019241	3.59110820950848	3.59110820950848	3.41087965357264	3.41087965357264	4.02907227144227	4.02907227144227
purple	3.92054920290491	3.92054920290491	4.94770015183802	4.94770015183802	4.45063561786084	4.45063561786084	4.81804438082496	4.81804438082496	4.37257716395902	4.37257716395902	3.96679894989083	3.96679894989083	3.66402374214009	3.66402374214009	3.43732185030454	3.43732185030454	3.30332532382191	3.30332532382191	3.25314902250987	3.25314902250987	3.26417153799132	3.26417153799132	3.30338242536896	3.30338242536896	3.34140606944768	3.34140606944768	3.36308813255194	3.36308813255194	3.35843051765823	3.35843051765823	3.32748462837485	3.32748462837485	3.29308961217132	3.29308961217132	3.31275173944904	3.31275173944904	3.57334185423015	3.57334185423015	4.21510457578209	4.21510457578209
purple	5.43266219466763	5.43266219466763	5.31716925269294	5.31716925269294	4.19914421369997	4.19914421369997	4.98015573948912	4.98015573948912	4.90544326032731	4.90544326032731	4.32071102064353	4.32071102064353	3.79932807550067	3.79932807550067	3.47466055798182	3.47466055798182	3.28113280695024	3.28113280695024	3.15927267427871	3.15927267427871	3.07658488237819	3.07658488237819	3.02420173194519	3.02420173194519	3.0043948498822	3.0043948498822	3.02298612732662	3.02298612732662	3.07206116821725	3.07206116821725	3.12421392855967	3.12421392855967	3.1360501305256	3.1360501305256	3.15973026277333	3.15973026277333	3.57832490034204	3.57832490034204	4.01038783524392	4.01038783524392
purple	3.08832985076935	3.08832985076935	4.6444426712269	4.6444426712269	4.88158115041006	4.88158115041006	4.06535396028544	4.06535396028544	4.07634927287456	4.07634927287456	4.24612581107232	4.24612581107232	4.04474321104294	4.04474321104294	3.70689749845556	3.70689749845556	3.40378656678101	3.40378656678101	3.18205040763346	3.18205040763346	3.04817682716218	3.04817682716218	3.01102101409764	3.01102101409764	3.08473418878946	3.08473418878946	3.25374715815961	3.25374715815961	3.43406619115397	3.43406619115397	3.50797386580512	3.50797386580512	3.41879667939573	3.41879667939573	3.23374141404672	3.23374141404672	3.31030572960579	3.31030572960579	4.30599418887505	4.30599418887505
purple	5.29872665470403	5.29872665470403	4.45126327301426	4.45126327301426	4.0916346711514	4.0916346711514	3.71126483816871	3.71126483816871	3.73380031030633	3.73380031030633	3.86322390873689	3.86322390873689	3.78459439618914	3.78459439618914	3.6684918979148	3.6684918979148	3.55167365656922	3.55167365656922	3.42856308131838	3.42856308131838	3.30867801313848	3.30867801313848	3.20960229808689	3.20960229808689	3.14161217113756	3.14161217113756	3.11368862161546	3.11368862161546	3.13241482784373	3.13241482784373	3.20148473049308	3.20148473049308	3.2986604968457	3.2986604968457	3.3879500244643	3.3879500244643	3.44029681700906	3.44029681700906	3.94859645248851	3.94859645248851
purple	5.48489636375933	5.48489636375933	5.77742998840681	5.77742998840681	5.69733119544921	5.69733119544921	5.30077088514083	5.30077088514083	4.51192254975002	4.51192254975002	3.94228374802692	3.94228374802692	3.61682558916048	3.61682558916048	3.40018536090743	3.40018536090743	3.26219148587342	3.26219148587342	3.1916918772917	3.1916918772917	3.16475787035615	3.16475787035615	3.16182255847284	3.16182255847284	3.16955741024409	3.16955741024409	3.1724695815348	3.1724695815348	3.15465628773913	3.15465628773913	3.11964406437483	3.11964406437483	3.12826058471711	3.12826058471711	3.36029014614715	3.36029014614715	3.74747954703966	3.74747954703966	3.73123538221368	3.73123538221368
