# Supplementary material for: Inference of past demography, dormancy and self-fertilization rates from whole genome sequence data
Source: PLoS Genet. 2020 Apr 6;16(4):e1008698. doi: 10.1371/journal.pgen.1008698 (PMC7173940; doi:10.1371/journal.pgen.1008698)
Supplement: S1 Data — File containing all numerical data presented in this study. It contains all plotted results and all requirements to build summary statistics. (ZIP) [file pgen.1008698.s003.zip › S1_data/Figure/F4/F4_d_popsize.csv]

	V1	V2	V3	V4	V5	V6	V7	V8	V9	V10	V11	V12	V13	V14	V15	V16	V17	V18	V19	V20	V21	V22	V23	V24	V25	V26	V27	V28	V29	V30	V31	V32	V33	V34	V35	V36	V37	V38	V39	V40
red	5.40805588584288	5.40805588584288	6.30621047989189	6.30621047989189	6.28870958808312	6.28870958808312	6.14935695293317	6.14935695293317	6.08691625810457	6.08691625810457	5.95481211158199	5.95481211158199	5.7505449397995	5.7505449397995	5.53106457580715	5.53106457580715	5.3352836781763	5.3352836781763	5.17645090348515	5.17645090348515	5.05562347229998	5.05562347229998	4.97289660523095	4.97289660523095	4.92708648107152	4.92708648107152	4.91510277442403	4.91510277442403	4.92975741867223	4.92975741867223	4.96355561949386	4.96355561949386	5.0056121152497	5.0056121152497	5.04793318176279	5.04793318176279	5.1123141383837	5.1123141383837	5.41054857461265	5.41054857461265
red	5.38171036587279	5.38171036587279	6.36564239234032	6.36564239234032	6.13707895196888	6.13707895196888	6.21872984435581	6.21872984435581	6.16926916962961	6.16926916962961	6.00225602715131	6.00225602715131	5.77797236077635	5.77797236077635	5.55238090228948	5.55238090228948	5.35286867978408	5.35286867978408	5.1908615793306	5.1908615793306	5.06601935857826	5.06601935857826	4.97633237764846	4.97633237764846	4.92034139270117	4.92034139270117	4.89759936074685	4.89759936074685	4.90805745765732	4.90805745765732	4.9489832387206	4.9489832387206	5.00699555110281	5.00699555110281	5.05985554089817	5.05985554089817	5.10956995782075	5.10956995782075	5.4342412802505	5.4342412802505
red	5.35674549378388	5.35674549378388	6.24375938426442	6.24375938426442	6.18668164778118	6.18668164778118	6.10211564171829	6.10211564171829	6.12142817958981	6.12142817958981	5.99913779828646	5.99913779828646	5.78869382538887	5.78869382538887	5.57339079864219	5.57339079864219	5.37962727916821	5.37962727916821	5.21342028678008	5.21342028678008	5.07908982517879	5.07908982517879	4.98071102082389	4.98071102082389	4.92107948991714	4.92107948991714	4.899162091618	4.899162091618	4.90882387078053	4.90882387078053	4.9414310954828	4.9414310954828	4.98221620830077	4.98221620830077	5.01022916011818	5.01022916011818	5.07799542114584	5.07799542114584	5.47686854251943	5.47686854251943
red	5.2815525632686	5.2815525632686	6.62651682348706	6.62651682348706	6.22474537821884	6.22474537821884	6.16597002053079	6.16597002053079	6.24388312253213	6.24388312253213	6.08274394042201	6.08274394042201	5.81198181651462	5.81198181651462	5.55023567582766	5.55023567582766	5.33196723178999	5.33196723178999	5.16072481720675	5.16072481720675	5.033460691856	5.033460691856	4.9480216206174	4.9480216206174	4.90595845480311	4.90595845480311	4.90618959887773	4.90618959887773	4.93847840888257	4.93847840888257	4.98258780879314	4.98258780879314	5.02102462355079	5.02102462355079	5.04448228613493	5.04448228613493	5.1024055827283	5.1024055827283	5.43654811045534	5.43654811045534
red	5.32441039531082	5.32441039531082	6.15994847269353	6.15994847269353	6.21354969203325	6.21354969203325	6.27838928692971	6.27838928692971	6.2151706674443	6.2151706674443	6.00984502340499	6.00984502340499	5.76805129803991	5.76805129803991	5.54406365999672	5.54406365999672	5.35186824433025	5.35186824433025	5.19162672797358	5.19162672797358	5.06358643924808	5.06358643924808	4.96872402128502	4.96872402128502	4.91104497397897	4.91104497397897	4.8926711380957	4.8926711380957	4.90787062446054	4.90787062446054	4.94327017678684	4.94327017678684	4.98516572986248	4.98516572986248	5.02961956125085	5.02961956125085	5.11336533837108	5.11336533837108	5.41016860884483	5.41016860884483
red	5.35867607675389	5.35867607675389	6.23708341227356	6.23708341227356	6.17186930193517	6.17186930193517	6.20999352980855	6.20999352980855	6.19170137658724	6.19170137658724	5.99302655530535	5.99302655530535	5.73363778562301	5.73363778562301	5.50326942900148	5.50326942900148	5.31891762798599	5.31891762798599	5.17738334462113	5.17738334462113	5.07137945100032	5.07137945100032	4.99597777260912	4.99597777260912	4.9501499718667	4.9501499718667	4.9320799698895	4.9320799698895	4.93547864454216	4.93547864454216	4.95051265886222	4.95051265886222	4.97455036747489	4.97455036747489	5.0255690881271	5.0255690881271	5.14247966061257	5.14247966061257	5.40449263126325	5.40449263126325
red	5.25494028085046	5.25494028085046	6.69964299952239	6.69964299952239	6.1632874543201	6.1632874543201	6.19527683995642	6.19527683995642	6.14074153176608	6.14074153176608	5.98825282729538	5.98825282729538	5.76740112509137	5.76740112509137	5.54224127111484	5.54224127111484	5.34752748176401	5.34752748176401	5.1908312566251	5.1908312566251	5.07050266307273	5.07050266307273	4.98577828768622	4.98577828768622	4.9371398930979	4.9371398930979	4.92237723729929	4.92237723729929	4.93412477347727	4.93412477347727	4.96122639399653	4.96122639399653	4.99310153475331	4.99310153475331	5.02979933627761	5.02979933627761	5.10837280204863	5.10837280204863	5.47946913143501	5.47946913143501
red	5.3218963183081	5.3218963183081	6.13803767275018	6.13803767275018	6.16100719959623	6.16100719959623	6.20112543863652	6.20112543863652	6.1304649111805	6.1304649111805	5.99769738144243	5.99769738144243	5.78083166446903	5.78083166446903	5.54338876724158	5.54338876724158	5.33279640686684	5.33279640686684	5.16332553437579	5.16332553437579	5.03666583160432	5.03666583160432	4.95257233419029	4.95257233419029	4.90980274451479	4.90980274451479	4.90457016873586	4.90457016873586	4.92752752602757	4.92752752602757	4.96753899638194	4.96753899638194	5.01136680765439	5.01136680765439	5.04498984113512	5.04498984113512	5.11261057065754	5.11261057065754	5.46425998200976	5.46425998200976
red	5.35652047587669	5.35652047587669	6.36891708940624	6.36891708940624	6.15301675976602	6.15301675976602	6.1583427043491	6.1583427043491	6.14914604609864	6.14914604609864	5.99812927390217	5.99812927390217	5.76544354310292	5.76544354310292	5.53383166921542	5.53383166921542	5.33499593275473	5.33499593275473	5.17658879075018	5.17658879075018	5.05768975666497	5.05768975666497	4.97683446422217	4.97683446422217	4.93338855442285	4.93338855442285	4.92443938884502	4.92443938884502	4.94193924212293	4.94193924212293	4.97510196498558	4.97510196498558	5.0199939135235	5.0199939135235	5.07200097723514	5.07200097723514	5.13660482278219	5.13660482278219	5.43809434691194	5.43809434691194
red	5.38419981976908	5.38419981976908	6.12304327776158	6.12304327776158	6.27362982263461	6.27362982263461	6.26522290478754	6.26522290478754	6.18468960221602	6.18468960221602	6.00934511748826	6.00934511748826	5.78898860383962	5.78898860383962	5.55635749921342	5.55635749921342	5.34978839647857	5.34978839647857	5.1841888308673	5.1841888308673	5.06306123716047	5.06306123716047	4.98456279214524	4.98456279214524	4.94538450954477	4.94538450954477	4.93692349077661	4.93692349077661	4.94795471358564	4.94795471358564	4.96964498228313	4.96964498228313	4.99409825182818	4.99409825182818	5.01560453630214	5.01560453630214	5.05890425487458	5.05890425487458	5.4070862642908	5.4070862642908
blue	5.25097245180319	5.25097245180319	6.18490699335036	6.18490699335036	6.16535473599553	6.16535473599553	6.00429915017755	6.00429915017755	5.97139940237044	5.97139940237044	5.88890241347641	5.88890241347641	5.70972017994896	5.70972017994896	5.48610242369357	5.48610242369357	5.26992235556451	5.26992235556451	5.09035698331536	5.09035698331536	4.95447476610924	4.95447476610924	4.86447224301731	4.86447224301731	4.82114938970636	4.82114938970636	4.81876507538274	4.81876507538274	4.8452795160207	4.8452795160207	4.89092763952621	4.89092763952621	4.93939034451236	4.93939034451236	4.97722016903902	4.97722016903902	5.01641604738598	5.01641604738598	5.3287503990639	5.3287503990639
blue	5.22316723627994	5.22316723627994	6.30301912024765	6.30301912024765	5.98230505360212	5.98230505360212	6.07972323174155	6.07972323174155	6.07849750296945	6.07849750296945	5.96889385101359	5.96889385101359	5.76782560023696	5.76782560023696	5.53857579443882	5.53857579443882	5.31625280006992	5.31625280006992	5.12728808047056	5.12728808047056	4.9814291141763	4.9814291141763	4.87972988695685	4.87972988695685	4.82211246277574	4.82211246277574	4.80777464635207	4.80777464635207	4.83647744079865	4.83647744079865	4.90210818262712	4.90210818262712	4.97637013292112	4.97637013292112	5.02072744717478	5.02072744717478	5.01698490697276	5.01698490697276	5.37293077362071	5.37293077362071
blue	5.18032840278008	5.18032840278008	6.0747236716016	6.0747236716016	6.09704433889347	6.09704433889347	5.90756463539037	5.90756463539037	5.99206221880459	5.99206221880459	5.9431524960716	5.9431524960716	5.75296594612666	5.75296594612666	5.53226862156307	5.53226862156307	5.32396339920016	5.32396339920016	5.13440657353069	5.13440657353069	4.97583257422994	4.97583257422994	4.86049035545593	4.86049035545593	4.79877680045386	4.79877680045386	4.78977550548484	4.78977550548484	4.8185717709609	4.8185717709609	4.87016418040133	4.87016418040133	4.92452582340254	4.92452582340254	4.94154399852625	4.94154399852625	4.9719261754338	4.9719261754338	5.39780927247436	5.39780927247436
blue	5.1303344075636	5.1303344075636	6.63805623760702	6.63805623760702	6.10289235867576	6.10289235867576	5.9843268741589	5.9843268741589	6.15783343918277	6.15783343918277	6.0773083153376	6.0773083153376	5.8183526503966	5.8183526503966	5.53902121417575	5.53902121417575	5.29219194168752	5.29219194168752	5.09479435017442	5.09479435017442	4.9472794158224	4.9472794158224	4.85000640387766	4.85000640387766	4.80848712159917	4.80848712159917	4.82578929712757	4.82578929712757	4.88191560564318	4.88191560564318	4.93874691076719	4.93874691076719	4.97573115991329	4.97573115991329	4.98589305627871	4.98589305627871	5.01713028690476	5.01713028690476	5.38137445076616	5.38137445076616
blue	5.15370201953175	5.15370201953175	6.0063267403393	6.0063267403393	6.05428260827061	6.05428260827061	6.11744236017593	6.11744236017593	6.13496153125134	6.13496153125134	5.98467583720294	5.98467583720294	5.75479268584135	5.75479268584135	5.52222676460492	5.52222676460492	5.31166184364727	5.31166184364727	5.12771480129304	5.12771480129304	4.97461766431253	4.97461766431253	4.8609730640009	4.8609730640009	4.80051227271286	4.80051227271286	4.79810173851508	4.79810173851508	4.83900242648453	4.83900242648453	4.89474120714585	4.89474120714585	4.94139123802715	4.94139123802715	4.97345208308605	4.97345208308605	5.02836565875035	5.02836565875035	5.34050232276431	5.34050232276431
blue	5.18947146871488	5.18947146871488	6.07675789600151	6.07675789600151	6.02242995155428	6.02242995155428	6.02677763777424	6.02677763777424	6.10601015034037	6.10601015034037	5.98161309186009	5.98161309186009	5.71679964692643	5.71679964692643	5.45957769985901	5.45957769985901	5.24904589342684	5.24904589342684	5.08720764769707	5.08720764769707	4.96641660370623	4.96641660370623	4.88222420063022	4.88222420063022	4.8375395232435	4.8375395232435	4.83245714221976	4.83245714221976	4.85288059887602	4.85288059887602	4.87708599236689	4.87708599236689	4.8992331661366	4.8992331661366	4.95057556346236	4.95057556346236	5.06531515755174	5.06531515755174	5.31269628065287	5.31269628065287
blue	5.09305417129995	5.09305417129995	6.77588397278266	6.77588397278266	6.02713110363858	6.02713110363858	6.06460638885822	6.06460638885822	6.03292087684087	6.03292087684087	5.93678740235806	5.93678740235806	5.74479475851586	5.74479475851586	5.51386379556666	5.51386379556666	5.29747592466202	5.29747592466202	5.11873478355802	5.11873478355802	4.97918175429301	4.97918175429301	4.88340585488368	4.88340585488368	4.83492912921994	4.83492912921994	4.83201407007537	4.83201407007537	4.86168936429251	4.86168936429251	4.90391975150168	4.90391975150168	4.94042403753981	4.94042403753981	4.97009696651344	4.97009696651344	5.01563788255399	5.01563788255399	5.41550333882331	5.41550333882331
blue	5.20117476783594	5.20117476783594	6.04817275006017	6.04817275006017	6.03681548419078	6.03681548419078	6.09056074180646	6.09056074180646	6.03824072993482	6.03824072993482	5.96571585692878	5.96571585692878	5.78014935601157	5.78014935601157	5.53653777828351	5.53653777828351	5.30393953649736	5.30393953649736	5.11040767720743	5.11040767720743	4.96503113170392	4.96503113170392	4.87164990457113	4.87164990457113	4.83161307552174	4.83161307552174	4.83996829023554	4.83996829023554	4.87885253828732	4.87885253828732	4.93041192194586	4.93041192194586	4.97990597962326	4.97990597962326	5.00411722215509	5.00411722215509	5.04598725730157	5.04598725730157	5.41464435480299	5.41464435480299
blue	5.23225663334793	5.23225663334793	6.26958985082033	6.26958985082033	6.04609707633865	6.04609707633865	6.03335854164771	6.03335854164771	6.06505322620805	6.06505322620805	5.96413799608131	5.96413799608131	5.74222929970263	5.74222929970263	5.50104748699837	5.50104748699837	5.28396131241043	5.28396131241043	5.10778539665027	5.10778539665027	4.97704068308075	4.97704068308075	4.8915968542281	4.8915968542281	4.85159020833362	4.85159020833362	4.8527797685198	4.8527797685198	4.88033687976279	4.88033687976279	4.91815653381418	4.91815653381418	4.96717218608027	4.96717218608027	5.02337488350329	5.02337488350329	5.06616250747332	5.06616250747332	5.37145218033168	5.37145218033168
blue	5.21406266292471	5.21406266292471	5.95258029710658	5.95258029710658	6.12639565501803	6.12639565501803	6.09977102251744	6.09977102251744	6.06496823667766	6.06496823667766	5.93802424214147	5.93802424214147	5.75401527595526	5.75401527595526	5.51985041825507	5.51985041825507	5.28555572384167	5.28555572384167	5.08971927123662	5.08971927123662	4.94547582131515	4.94547582131515	4.85845629621561	4.85845629621561	4.82656789223681	4.82656789223681	4.83414228363232	4.83414228363232	4.85874004665307	4.85874004665307	4.88805977364349	4.88805977364349	4.91490198483006	4.91490198483006	4.93266300133899	4.93266300133899	4.94425353352758	4.94425353352758	5.32991417087557	5.32991417087557
green	4.03192977553014	4.03192977553014	5.14597502472638	5.14597502472638	4.97810717468785	4.97810717468785	4.78110756822509	4.78110756822509	4.77204010816292	4.77204010816292	4.72496139189121	4.72496139189121	4.56755841728732	4.56755841728732	4.34730759120785	4.34730759120785	4.11818985114286	4.11818985114286	3.92503955393598	3.92503955393598	3.77706928807122	3.77706928807122	3.68296417054047	3.68296417054047	3.64226201498708	3.64226201498708	3.64752936413847	3.64752936413847	3.68133014775102	3.68133014775102	3.73376692522676	3.73376692522676	3.78695028411353	3.78695028411353	3.82250842082683	3.82250842082683	3.83627149560119	3.83627149560119	4.16762351304728	4.16762351304728
green	4.0384884172553	4.0384884172553	5.40881071494049	5.40881071494049	4.77807817240435	4.77807817240435	4.92935829607234	4.92935829607234	4.91791873922556	4.91791873922556	4.83630685183824	4.83630685183824	4.65568366018702	4.65568366018702	4.43412743027653	4.43412743027653	4.20366708076979	4.20366708076979	4.00015888587942	4.00015888587942	3.84218963518843	3.84218963518843	3.73336063852163	3.73336063852163	3.67537661229348	3.67537661229348	3.6659364732175	3.6659364732175	3.70457759434726	3.70457759434726	3.78509238042281	3.78509238042281	3.86884056291855	3.86884056291855	3.90856093567462	3.90856093567462	3.86037488374952	3.86037488374952	4.25226739758534	4.25226739758534
green	3.97868518995336	3.97868518995336	5.00034898776118	5.00034898776118	4.92232551326107	4.92232551326107	4.70019418304004	4.70019418304004	4.80901689697358	4.80901689697358	4.79402672529172	4.79402672529172	4.61544498792807	4.61544498792807	4.39672380477528	4.39672380477528	4.18583986356103	4.18583986356103	3.98844647835098	3.98844647835098	3.81697650556109	3.81697650556109	3.69051947231251	3.69051947231251	3.62816095307312	3.62816095307312	3.62736772833451	3.62736772833451	3.66478531795509	3.66478531795509	3.72594516664043	3.72594516664043	3.78748963189344	3.78748963189344	3.79988533313134	3.79988533313134	3.8038885011276	3.8038885011276	4.24880105175507	4.24880105175507
green	3.93529618945353	3.93529618945353	5.76910192586407	5.76910192586407	4.94036501700534	4.94036501700534	4.76208691001797	4.76208691001797	4.98954107598749	4.98954107598749	4.94202794681688	4.94202794681688	4.69364642760545	4.69364642760545	4.41156394010463	4.41156394010463	4.15431701198848	4.15431701198848	3.94357399839169	3.94357399839169	3.78509802699422	3.78509802699422	3.68005436300025	3.68005436300025	3.63925255022617	3.63925255022617	3.66695902655513	3.66695902655513	3.73616384420062	3.73616384420062	3.79805001380769	3.79805001380769	3.83304584850218	3.83304584850218	3.83658557190935	3.83658557190935	3.84877839521607	3.84877839521607	4.23570463546393	4.23570463546393
green	3.95412847198207	3.95412847198207	4.89125526795041	4.89125526795041	4.84263216289476	4.84263216289476	4.93115919474878	4.93115919474878	4.9630688418848	4.9630688418848	4.83292906324149	4.83292906324149	4.61137301814817	4.61137301814817	4.382002732904	4.382002732904	4.16930265633434	4.16930265633434	3.97700922450255	3.97700922450255	3.81314105140001	3.81314105140001	3.68954802184071	3.68954802184071	3.62622450912833	3.62622450912833	3.63462565037951	3.63462565037951	3.68783782518219	3.68783782518219	3.75063064606583	3.75063064606583	3.79694061852921	3.79694061852921	3.82206889376705	3.82206889376705	3.86069256396991	3.86069256396991	4.18715152473169	4.18715152473169
green	4.01681710721832	4.01681710721832	5.07339491360876	5.07339491360876	4.8335976309622	4.8335976309622	4.84851064157024	4.84851064157024	4.96970981864335	4.96970981864335	4.88689607208188	4.88689607208188	4.6212295120671	4.6212295120671	4.3533455071749	4.3533455071749	4.13108347228162	4.13108347228162	3.96071782890744	3.96071782890744	3.83215239982006	3.83215239982006	3.74270618787937	3.74270618787937	3.69842813305689	3.69842813305689	3.70201169951847	3.70201169951847	3.73284952494929	3.73284952494929	3.7595223742038	3.7595223742038	3.77706478533895	3.77706478533895	3.82873395349223	3.82873395349223	3.94235943438148	3.94235943438148	4.18256290255359	4.18256290255359
green	3.91211712146946	3.91211712146946	6.11543643977999	6.11543643977999	4.87372540099719	4.87372540099719	4.89767786084951	4.89767786084951	4.86014100762091	4.86014100762091	4.79875561956986	4.79875561956986	4.63332137959913	4.63332137959913	4.40344378702217	4.40344378702217	4.17914712144972	4.17914712144972	3.98942240610415	3.98942240610415	3.83858520756146	3.83858520756146	3.73388612636877	3.73388612636877	3.68441167707112	3.68441167707112	3.69018020442809	3.69018020442809	3.73187253193657	3.73187253193657	3.78205410247498	3.78205410247498	3.82015047774907	3.82015047774907	3.84671413812722	3.84671413812722	3.86532722909719	3.86532722909719	4.28981944519187	4.28981944519187
green	3.97518327823691	3.97518327823691	4.9619981158765	4.9619981158765	4.79305467420291	4.79305467420291	4.88299414686438	4.88299414686438	4.81782854866742	4.81782854866742	4.78796856032695	4.78796856032695	4.63495494342623	4.63495494342623	4.39406874118348	4.39406874118348	4.1488485852463	4.1488485852463	3.93863432253039	3.93863432253039	3.7787682709166	3.7787682709166	3.67792023780987	3.67792023780987	3.64047342854227	3.64047342854227	3.66033970380697	3.66033970380697	3.71073909661138	3.71073909661138	3.76663983562036	3.76663983562036	3.8202267121289	3.8202267121289	3.83925027776254	3.83925027776254	3.85606267291196	3.85606267291196	4.24510718700049	4.24510718700049
green	3.98954226777106	3.98954226777106	5.37129912642515	5.37129912642515	4.80571589758021	4.80571589758021	4.80361908927437	4.80361908927437	4.85813515578069	4.85813515578069	4.79047365528401	4.79047365528401	4.58486113853344	4.58486113853344	4.34042015906014	4.34042015906014	4.11249893294221	4.11249893294221	3.92338389596146	3.92338389596146	3.78192913305751	3.78192913305751	3.69306540665816	3.69306540665816	3.65699878877989	3.65699878877989	3.66727164952747	3.66727164952747	3.70146137646717	3.70146137646717	3.73945940212584	3.73945940212584	3.79194506410857	3.79194506410857	3.85518677223771	3.85518677223771	3.87200177798357	3.87200177798357	4.18930199487906	4.18930199487906
green	4.02023055762242	4.02023055762242	4.78696916923048	4.78696916923048	4.95479820337476	4.95479820337476	4.91090101961831	4.91090101961831	4.87136906942188	4.87136906942188	4.77328963836323	4.77328963836323	4.6260590441153	4.6260590441153	4.40263160240509	4.40263160240509	4.15538737628007	4.15538737628007	3.93921882339686	3.93921882339686	3.77814474994051	3.77814474994051	3.68551249713835	3.68551249713835	3.6605040405287	3.6605040405287	3.6789283425379	3.6789283425379	3.71152786902796	3.71152786902796	3.7414786027827	3.7414786027827	3.77007475385369	3.77007475385369	3.79047993756082	3.79047993756082	3.77353164157582	3.77353164157582	4.18770280903937	4.18770280903937
orange	4.73207378741347	4.73207378741347	5.67536722453358	5.67536722453358	5.6667914803455	5.6667914803455	5.52414229263203	5.52414229263203	5.47297654472267	5.47297654472267	5.40601067229384	5.40601067229384	5.24959543176863	5.24959543176863	5.03309262095337	5.03309262095337	4.80684300840927	4.80684300840927	4.61337174853173	4.61337174853173	4.46891677340096	4.46891677340096	4.37797315656884	4.37797315656884	4.34048889105146	4.34048889105146	4.34466902652623	4.34466902652623	4.372872349501	4.372872349501	4.41830220046776	4.41830220046776	4.46707677694553	4.46707677694553	4.50589424149759	4.50589424149759	4.55862537897737	4.55862537897737	4.84182057266839	4.84182057266839
orange	4.66581328237752	4.66581328237752	5.72347209246833	5.72347209246833	5.45010392915639	5.45010392915639	5.53255970305966	5.53255970305966	5.53691822069341	5.53691822069341	5.45092954610464	5.45092954610464	5.26356598715708	5.26356598715708	5.03898145776096	5.03898145776096	4.80862422449434	4.80862422449434	4.60638759735646	4.60638759735646	4.45120802088039	4.45120802088039	4.34719447392955	4.34719447392955	4.29358821018207	4.29358821018207	4.28541895455784	4.28541895455784	4.31941218572122	4.31941218572122	4.38771925418066	4.38771925418066	4.45852117665182	4.45852117665182	4.50089910245244	4.50089910245244	4.51376083417324	4.51376083417324	4.83798078675154	4.83798078675154
orange	4.68203151775897	4.68203151775897	5.53937922225967	5.53937922225967	5.6365724419381	5.6365724419381	5.42818497143312	5.42818497143312	5.49511643377601	5.49511643377601	5.47250907141595	5.47250907141595	5.29866899801852	5.29866899801852	5.07781488826514	5.07781488826514	4.86444436048426	4.86444436048426	4.66747800441246	4.66747800441246	4.50076347463811	4.50076347463811	4.38253936962356	4.38253936962356	4.32497660592881	4.32497660592881	4.32287089018352	4.32287089018352	4.35319492972817	4.35319492972817	4.40023884933428	4.40023884933428	4.4535403186183	4.4535403186183	4.47544680025355	4.47544680025355	4.52884219679802	4.52884219679802	4.9122986473295	4.9122986473295
orange	4.58586031379073	4.58586031379073	5.97457857616816	5.97457857616816	5.60179357039041	5.60179357039041	5.45659998194221	5.45659998194221	5.60490040501925	5.60490040501925	5.5579400395568	5.5579400395568	5.32011048455719	5.32011048455719	5.04241030126305	5.04241030126305	4.78654099597654	4.78654099597654	4.57816954607547	4.57816954607547	4.42447363489881	4.42447363489881	4.32618612294559	4.32618612294559	4.28845556338416	4.28845556338416	4.31164163339972	4.31164163339972	4.37001675842601	4.37001675842601	4.42296564367488	4.42296564367488	4.45644838155587	4.45644838155587	4.4710561174816	4.4710561174816	4.5209769175082	4.5209769175082	4.85348637579615	4.85348637579615
orange	4.62955057449776	4.62955057449776	5.45633933890969	5.45633933890969	5.56021070358669	5.56021070358669	5.59391262268011	5.59391262268011	5.62845100512022	5.62845100512022	5.50268586847577	5.50268586847577	5.28254882408775	5.28254882408775	5.04785265429974	5.04785265429974	4.83028728887226	4.83028728887226	4.63745596376969	4.63745596376969	4.47582538819854	4.47582538819854	4.35868488735325	4.35868488735325	4.30184502449459	4.30184502449459	4.30840112416305	4.30840112416305	4.35413134412617	4.35413134412617	4.40748632382423	4.40748632382423	4.45044169518127	4.45044169518127	4.48323300076272	4.48323300076272	4.55537122609106	4.55537122609106	4.83849668666253	4.83849668666253
orange	4.70163154602154	4.70163154602154	5.52155595083655	5.52155595083655	5.59805006477029	5.59805006477029	5.53155424570169	5.53155424570169	5.61150016468145	5.61150016468145	5.54804998983152	5.54804998983152	5.30191813032348	5.30191813032348	5.03658220657117	5.03658220657117	4.81093528083276	4.81093528083276	4.63672097171169	4.63672097171169	4.5072864713553	4.5072864713553	4.4186102326107	4.4186102326107	4.37655135673459	4.37655135673459	4.3808950928153	4.3808950928153	4.40914875906544	4.40914875906544	4.43332226019072	4.43332226019072	4.4518284303471	4.4518284303471	4.50519626810336	4.50519626810336	4.63851226335854	4.63851226335854	4.84918384262221	4.84918384262221
orange	4.55428894880234	4.55428894880234	6.03855501307212	6.03855501307212	5.54263291282712	5.54263291282712	5.54206519902299	5.54206519902299	5.5020380512413	5.5020380512413	5.4198174444767	5.4198174444767	5.24861954786157	5.24861954786157	5.02230056506274	5.02230056506274	4.80010894574891	4.80010894574891	4.61249506454516	4.61249506454516	4.46627951641209	4.46627951641209	4.36643748996262	4.36643748996262	4.3198991959434	4.3198991959434	4.32284902544475	4.32284902544475	4.35685165246754	4.35685165246754	4.39944983825811	4.39944983825811	4.43355405661581	4.43355405661581	4.46401370049361	4.46401370049361	4.52695626314594	4.52695626314594	4.89498970369904	4.89498970369904
orange	4.65603658802448	4.65603658802448	5.48585506279665	5.48585506279665	5.49543072725408	5.49543072725408	5.5761793164303	5.5761793164303	5.50777507164656	5.50777507164656	5.44589487541685	5.44589487541685	5.28072803848542	5.28072803848542	5.04315628869221	5.04315628869221	4.80311129288371	4.80311129288371	4.59743659411504	4.59743659411504	4.44322016060436	4.44322016060436	4.34793940660155	4.34793940660155	4.3126194657022	4.3126194657022	4.32861658640369	4.32861658640369	4.37058474406677	4.37058474406677	4.41864250701741	4.41864250701741	4.46676981891301	4.46676981891301	4.49408660097817	4.49408660097817	4.55461366235789	4.55461366235789	4.88688914324103	4.88688914324103
orange	4.70352912567263	4.70352912567263	5.69224144908818	5.69224144908818	5.55371843226539	5.55371843226539	5.51501694811116	5.51501694811116	5.53888940903272	5.53888940903272	5.47075085867339	5.47075085867339	5.26978342476578	5.26978342476578	5.02781564970193	5.02781564970193	4.79901615906873	4.79901615906873	4.60908206318116	4.60908206318116	4.46975663787231	4.46975663787231	4.38505936548574	4.38505936548574	4.35192427983386	4.35192427983386	4.36075889170761	4.36075889170761	4.3902878937291	4.3902878937291	4.42281955989514	4.42281955989514	4.47032587651338	4.47032587651338	4.53494685637492	4.53494685637492	4.59107450489015	4.59107450489015	4.86220597397983	4.86220597397983
orange	4.70736175542522	4.70736175542522	5.42417724764385	5.42417724764385	5.6408428056494	5.6408428056494	5.6154397439847	5.6154397439847	5.58401562031017	5.58401562031017	5.45920012935196	5.45920012935196	5.29878934647939	5.29878934647939	5.07957174781735	5.07957174781735	4.83787454182214	4.83787454182214	4.62361808531557	4.62361808531557	4.4650746410448	4.4650746410448	4.37555173766917	4.37555173766917	4.35235544780481	4.35235544780481	4.36979267223423	4.36979267223423	4.39588211005583	4.39588211005583	4.41980548966169	4.41980548966169	4.4433029867116	4.4433029867116	4.46813631938592	4.46813631938592	4.49727545311103	4.49727545311103	4.84691876384943	4.84691876384943
purple	4.03776939750627	4.03776939750627	5.03631128784066	5.03631128784066	4.98553624270045	4.98553624270045	4.80432322375772	4.80432322375772	4.77533097107314	4.77533097107314	4.71887362773852	4.71887362773852	4.56441178154044	4.56441178154044	4.34540214088414	4.34540214088414	4.11734979839264	4.11734979839264	3.92253221342117	3.92253221342117	3.7768437406091	3.7768437406091	3.68437056346511	3.68437056346511	3.64618980905717	3.64618980905717	3.65139723800588	3.65139723800588	3.68186664684599	3.68186664684599	3.72985154829004	3.72985154829004	3.77939508388134	3.77939508388134	3.81614874744791	3.81614874744791	3.85480500293209	3.85480500293209	4.15716634908765	4.15716634908765
purple	4.04882116150586	4.04882116150586	5.19683760785793	5.19683760785793	4.81896231216553	4.81896231216553	4.91540304875289	4.91540304875289	4.9208977043405	4.9208977043405	4.84058869350501	4.84058869350501	4.65792185192215	4.65792185192215	4.43415650057001	4.43415650057001	4.20244120124323	4.20244120124323	3.99814083932968	3.99814083932968	3.84081697069401	3.84081697069401	3.7348632474292	3.7348632474292	3.6799497310519	3.6799497310519	3.67201287779293	3.67201287779293	3.70860678512049	3.70860678512049	3.78184734132845	3.78184734132845	3.85668239747466	3.85668239747466	3.89665338491032	3.89665338491032	3.88758298968947	3.88758298968947	4.23716662846919	4.23716662846919
purple	3.9936927645557	3.9936927645557	4.89728898015132	4.89728898015132	4.97273067532035	4.97273067532035	4.70993673851327	4.70993673851327	4.80922917893133	4.80922917893133	4.79608787656548	4.79608787656548	4.62045348355739	4.62045348355739	4.39880900685872	4.39880900685872	4.18564606226552	4.18564606226552	3.9873869663966	3.9873869663966	3.81695011038689	3.81695011038689	3.69505378189843	3.69505378189843	3.63597468970594	3.63597468970594	3.63541595379623	3.63541595379623	3.67013548055306	3.67013548055306	3.72241808238633	3.72241808238633	3.77884704286541	3.77884704286541	3.7942834273993	3.7942834273993	3.82825874725133	3.82825874725133	4.23888917571905	4.23888917571905
purple	3.93574266946415	3.93574266946415	5.53564171956212	5.53564171956212	4.95754151390635	4.95754151390635	4.77242305616388	4.77242305616388	4.96982519679613	4.96982519679613	4.93410051447249	4.93410051447249	4.69176665018952	4.69176665018952	4.4091825765993	4.4091825765993	4.15017750530677	4.15017750530677	3.9381355051257	3.9381355051257	3.78158400200537	3.78158400200537	3.67969957631125	3.67969957631125	3.64123658581275	3.64123658581275	3.66798247442067	3.66798247442067	3.73287357446152	3.73287357446152	3.78942995099815	3.78942995099815	3.82229281840932	3.82229281840932	3.83005969637427	3.83005969637427	3.86442017723747	3.86442017723747	4.22198455424429	4.22198455424429
purple	3.96648368673798	3.96648368673798	4.82628239838338	4.82628239838338	4.89065347522307	4.89065347522307	4.92140980339896	4.92140980339896	4.96646819624982	4.96646819624982	4.83990869412189	4.83990869412189	4.61925788428732	4.61925788428732	4.38548785149007	4.38548785149007	4.16924417450125	4.16924417450125	3.97686146786075	3.97686146786075	3.8143731601295	3.8143731601295	3.69495016612654	3.69495016612654	3.63594921909301	3.63594921909301	3.64289955721941	3.64289955721941	3.69185186812139	3.69185186812139	3.74861105647964	3.74861105647964	3.79164058349479	3.79164058349479	3.82051349043172	3.82051349043172	3.8823587377296	3.8823587377296	4.18138369514178	4.18138369514178
purple	4.03368648989942	4.03368648989942	4.90820575503947	4.90820575503947	4.9142847035228	4.9142847035228	4.853233711629	4.853233711629	4.95347807761747	4.95347807761747	4.87778391056004	4.87778391056004	4.62222983726175	4.62222983726175	4.35593738980876	4.35593738980876	4.13390263021433	4.13390263021433	3.96227073494693	3.96227073494693	3.83504310646171	3.83504310646171	3.7476857519513	3.7476857519513	3.70502448867407	3.70502448867407	3.70716857020117	3.70716857020117	3.73417425558707	3.73417425558707	3.7586099614165	3.7586099614165	3.77718334854601	3.77718334854601	3.82929053004261	3.82929053004261	3.95706150859067	3.95706150859067	4.17972877415997	4.17972877415997
purple	3.92132987234497	3.92132987234497	5.70204967970325	5.70204967970325	4.89907464480941	4.89907464480941	4.89857493336857	4.89857493336857	4.86784527549347	4.86784527549347	4.80030154064648	4.80030154064648	4.63350475879379	4.63350475879379	4.40502952215256	4.40502952215256	4.17988911207662	4.17988911207662	3.98964493132802	3.98964493132802	3.84092161122182	3.84092161122182	3.73869591429006	3.73869591429006	3.6912571336382	3.6912571336382	3.69642987911922	3.69642987911922	3.73466020422891	3.73466020422891	3.78080620487532	3.78080620487532	3.81541450429582	3.81541450429582	3.84244442787873	3.84244442787873	3.8872295061678	3.8872295061678	4.28095870281845	4.28095870281845
purple	3.98373299578756	3.98373299578756	4.88604552351043	4.88604552351043	4.81047334960793	4.81047334960793	4.90013868012586	4.90013868012586	4.82589690434083	4.82589690434083	4.7851628613324	4.7851628613324	4.6302030708408	4.6302030708408	4.39062499471019	4.39062499471019	4.14638055159503	4.14638055159503	3.93651732581758	3.93651732581758	3.77837078141576	3.77837078141576	3.68023521509315	3.68023521509315	3.64487068238017	3.64487068238017	3.66407498633905	3.66407498633905	3.71038349091776	3.71038349091776	3.76212620973791	3.76212620973791	3.81165791605894	3.81165791605894	3.83335749150137	3.83335749150137	3.87609826650767	3.87609826650767	4.23365608044467	4.23365608044467
purple	4.00046483179502	4.00046483179502	5.13462942195798	5.13462942195798	4.83581782510536	4.83581782510536	4.80520947809891	4.80520947809891	4.84982661912094	4.84982661912094	4.78681657177568	4.78681657177568	4.58347374595361	4.58347374595361	4.33855829842967	4.33855829842967	4.10874876266435	4.10874876266435	3.91848660011941	3.91848660011941	3.77788407682352	3.77788407682352	3.69161433516302	3.69161433516302	3.65738982759692	3.65738982759692	3.66771636254927	3.66771636254927	3.70000588008534	3.70000588008534	3.73352963010909	3.73352963010909	3.78264519212535	3.78264519212535	3.84631813593507	3.84631813593507	3.88717027673542	3.88717027673542	4.17723289958113	4.17723289958113
purple	4.03260204112188	4.03260204112188	4.76283469374347	4.76283469374347	4.98105229343053	4.98105229343053	4.92100588036968	4.92100588036968	4.89652176142292	4.89652176142292	4.77994526346409	4.77994526346409	4.62296700333587	4.62296700333587	4.40015589898672	4.40015589898672	4.1562948325508	4.1562948325508	3.94284573031204	3.94284573031204	3.78531731985195	3.78531731985195	3.69526349093881	3.69526349093881	3.67088275679608	3.67088275679608	3.68819846867331	3.68819846867331	3.71593350367418	3.71593350367418	3.74189196880775	3.74189196880775	3.76620186774656	3.76620186774656	3.78828766330672	3.78828766330672	3.80374915379377	3.80374915379377	4.1759847925275	4.1759847925275
