# Supplementary material for: Inference of past demography, dormancy and self-fertilization rates from whole genome sequence data
Source: PLoS Genet. 2020 Apr 6;16(4):e1008698. doi: 10.1371/journal.pgen.1008698 (PMC7173940; doi:10.1371/journal.pgen.1008698)
Supplement: S1 Data — File containing all numerical data presented in this study. It contains all plotted results and all requirements to build summary statistics. (ZIP) [file pgen.1008698.s003.zip › S1_data/Figure/F4/F4_b_popsize.csv]

	V1	V2	V3	V4	V5	V6	V7	V8	V9	V10	V11	V12	V13	V14	V15	V16	V17	V18	V19	V20	V21	V22	V23	V24	V25	V26	V27	V28	V29	V30	V31	V32	V33	V34	V35	V36	V37	V38	V39	V40
red	5.15082356669815	5.15082356669815	3.71407567673101	3.71407567673101	3.56497512285893	3.56497512285893	3.74113939060442	3.74113939060442	3.7644162675945	3.7644162675945	3.83034144822693	3.83034144822693	3.95816808968195	3.95816808968195	4.09576885781263	4.09576885781263	4.22216301952594	4.22216301952594	4.32626596311037	4.32626596311037	4.43900997566493	4.43900997566493	4.59614042845881	4.59614042845881	4.76400012152874	4.76400012152874	4.86833785471645	4.86833785471645	4.88753221002382	4.88753221002382	4.86289526480122	4.86289526480122	4.82386547229664	4.82386547229664	4.73704726725875	4.73704726725875	4.56448792206354	4.56448792206354	4.39187061448022	4.39187061448022
red	4.53110272266873	4.53110272266873	3.87203322518402	3.87203322518402	3.54540923847233	3.54540923847233	3.61882736762778	3.61882736762778	3.7005801358911	3.7005801358911	3.75274565238339	3.75274565238339	3.84084921265612	3.84084921265612	3.9592403978777	3.9592403978777	4.10538299209665	4.10538299209665	4.26303834901316	4.26303834901316	4.40627830313993	4.40627830313993	4.52757185527582	4.52757185527582	4.64042772923562	4.64042772923562	4.74785957966967	4.74785957966967	4.83470386394151	4.83470386394151	4.8794058529547	4.8794058529547	4.86296200585247	4.86296200585247	4.78147012338425	4.78147012338425	4.62252234421564	4.62252234421564	4.43655174921367	4.43655174921367
red	4.46905982750109	4.46905982750109	4.05263870951954	4.05263870951954	3.62244630025123	3.62244630025123	3.52947344859589	3.52947344859589	3.54015018617908	3.54015018617908	3.57020064779417	3.57020064779417	3.63644345036968	3.63644345036968	3.70245817734249	3.70245817734249	3.76977929411026	3.76977929411026	3.85316060961576	3.85316060961576	3.9646001910676	3.9646001910676	4.09342025857308	4.09342025857308	4.22051650932915	4.22051650932915	4.34254203521826	4.34254203521826	4.46486351124392	4.46486351124392	4.58373751937874	4.58373751937874	4.67362702633264	4.67362702633264	4.69370028322534	4.69370028322534	4.61573951911028	4.61573951911028	4.50188656409481	4.50188656409481
red	4.66341252316248	4.66341252316248	3.72438872086624	3.72438872086624	3.91954338188717	3.91954338188717	3.73633869008646	3.73633869008646	3.77309423342462	3.77309423342462	3.86199998990879	3.86199998990879	3.97342478386305	3.97342478386305	4.01579755121089	4.01579755121089	4.19356503638941	4.19356503638941	4.48650751611415	4.48650751611415	4.65452379670925	4.65452379670925	4.76603640713368	4.76603640713368	4.90146571233151	4.90146571233151	5.01571804520139	5.01571804520139	5.08306798823713	5.08306798823713	5.07216403829469	5.07216403829469	4.93786199642868	4.93786199642868	4.71761123057695	4.71761123057695	4.47464698486481	4.47464698486481	4.38345250470845	4.38345250470845
red	4.78727349672478	4.78727349672478	3.91723643433881	3.91723643433881	3.47141713208861	3.47141713208861	3.49582212176264	3.49582212176264	3.66648180732988	3.66648180732988	3.78471734300597	3.78471734300597	3.82115358040085	3.82115358040085	3.88158147023324	3.88158147023324	3.95876831875046	3.95876831875046	4.03825859230307	4.03825859230307	4.13937357362641	4.13937357362641	4.28303513853235	4.28303513853235	4.45474306654406	4.45474306654406	4.60811507936243	4.60811507936243	4.70941623990312	4.70941623990312	4.74465173666478	4.74465173666478	4.72450402375855	4.72450402375855	4.68698565941513	4.68698565941513	4.62557795814551	4.62557795814551	4.48639283263965	4.48639283263965
red	5.23764391643121	5.23764391643121	3.86865035595819	3.86865035595819	3.47072972126794	3.47072972126794	3.61619816568348	3.61619816568348	3.66771340957169	3.66771340957169	3.72633482724888	3.72633482724888	3.8683612203256	3.8683612203256	4.0061916894358	4.0061916894358	4.1154393325345	4.1154393325345	4.21299865003265	4.21299865003265	4.29462482734182	4.29462482734182	4.37048138462821	4.37048138462821	4.46525941894978	4.46525941894978	4.5784787361167	4.5784787361167	4.68506385186832	4.68506385186832	4.7612104284451	4.7612104284451	4.78480635669749	4.78480635669749	4.74650369586049	4.74650369586049	4.61215791272777	4.61215791272777	4.43677214241234	4.43677214241234
red	4.45426505854419	4.45426505854419	3.84783969698425	3.84783969698425	3.55260126451223	3.55260126451223	3.71043184329517	3.71043184329517	3.75242069003796	3.75242069003796	3.74736907932573	3.74736907932573	3.78342363764387	3.78342363764387	3.97131942008205	3.97131942008205	4.17093724256653	4.17093724256653	4.3716470931983	4.3716470931983	4.69921725614824	4.69921725614824	5.00096469773396	5.00096469773396	5.05946738517765	5.05946738517765	4.97736387619029	4.97736387619029	4.9278580058482	4.9278580058482	4.91997604595194	4.91997604595194	4.86650918658233	4.86650918658233	4.74272650888417	4.74272650888417	4.5682406894909	4.5682406894909	4.41447690824189	4.41447690824189
red	4.51442250775752	4.51442250775752	3.98165821299508	3.98165821299508	3.56880132668042	3.56880132668042	3.56324969501163	3.56324969501163	3.63533000643688	3.63533000643688	3.81311253698916	3.81311253698916	3.9265229621393	3.9265229621393	4.0080982830689	4.0080982830689	4.13540904566185	4.13540904566185	4.29312093225609	4.29312093225609	4.44295979373513	4.44295979373513	4.58580436228921	4.58580436228921	4.744248586145	4.744248586145	4.90150378970163	4.90150378970163	4.99224109719193	4.99224109719193	4.97941430863665	4.97941430863665	4.8932650095309	4.8932650095309	4.76939709303915	4.76939709303915	4.58798701400633	4.58798701400633	4.39659882492372	4.39659882492372
red	4.97734081435393	4.97734081435393	3.7366825266789	3.7366825266789	3.74327340544981	3.74327340544981	3.68965561806326	3.68965561806326	3.76396307965133	3.76396307965133	3.88348641761761	3.88348641761761	3.99240729022226	3.99240729022226	4.11462784407478	4.11462784407478	4.25019163017137	4.25019163017137	4.38860564902691	4.38860564902691	4.51172775835837	4.51172775835837	4.61957924191005	4.61957924191005	4.7167261397408	4.7167261397408	4.80554036710608	4.80554036710608	4.88463337855236	4.88463337855236	4.93905010170577	4.93905010170577	4.93734618661244	4.93734618661244	4.83997904303212	4.83997904303212	4.61785622010981	4.61785622010981	4.33001567609657	4.33001567609657
red	4.31951026076877	4.31951026076877	3.87031557928338	3.87031557928338	3.67022015108591	3.67022015108591	3.57013397213817	3.57013397213817	3.65182393756533	3.65182393756533	3.7435348001119	3.7435348001119	3.80956586551492	3.80956586551492	3.88406501072934	3.88406501072934	3.96011909384737	3.96011909384737	4.06910643481388	4.06910643481388	4.23352635369759	4.23352635369759	4.4295187497261	4.4295187497261	4.62050150888377	4.62050150888377	4.77075910740863	4.77075910740863	4.86650057251285	4.86650057251285	4.90605409473298	4.90605409473298	4.87828830572396	4.87828830572396	4.79918695148225	4.79918695148225	4.68369622534334	4.68369622534334	4.47855792243419	4.47855792243419
blue	5.0475857922275	5.0475857922275	3.87531298988197	3.87531298988197	3.72075984718145	3.72075984718145	3.89821103967256	3.89821103967256	3.92090443595785	3.92090443595785	3.98728469956096	3.98728469956096	4.11584263660093	4.11584263660093	4.25337625450542	4.25337625450542	4.37953729023567	4.37953729023567	4.48329595473967	4.48329595473967	4.59590445322461	4.59590445322461	4.75301846890357	4.75301846890357	4.92078718461488	4.92078718461488	5.02485697059732	5.02485697059732	5.0446615607309	5.0446615607309	5.02193400781628	5.02193400781628	4.98093421574734	4.98093421574734	4.89420056360568	4.89420056360568	4.72169170624671	4.72169170624671	4.5501474253026	4.5501474253026
blue	4.60439295169981	4.60439295169981	4.00415193550196	4.00415193550196	3.67502286776716	3.67502286776716	3.74846359719064	3.74846359719064	3.83015430610998	3.83015430610998	3.88235781196101	3.88235781196101	3.97051164476717	3.97051164476717	4.08889727041237	4.08889727041237	4.2350852159822	4.2350852159822	4.39276847935562	4.39276847935562	4.53605035543041	4.53605035543041	4.65731515637271	4.65731515637271	4.7701976115071	4.7701976115071	4.87769226922724	4.87769226922724	4.96448681856439	4.96448681856439	5.00912183256235	5.00912183256235	4.99253541597399	4.99253541597399	4.91114344530798	4.91114344530798	4.75213039257073	4.75213039257073	4.56620146129232	4.56620146129232
blue	4.58537996566828	4.58537996566828	4.10059181880244	4.10059181880244	3.67505727648183	3.67505727648183	3.58232101740885	3.58232101740885	3.59288503016607	3.59288503016607	3.62295653386851	3.62295653386851	3.68919691755929	3.68919691755929	3.75517443603197	3.75517443603197	3.82250050624583	3.82250050624583	3.90591142591123	3.90591142591123	4.01732708237604	4.01732708237604	4.14617222795948	4.14617222795948	4.27357550118704	4.27357550118704	4.39550872331566	4.39550872331566	4.51768615479558	4.51768615479558	4.63644988117737	4.63644988117737	4.72630682354331	4.72630682354331	4.74641521432519	4.74641521432519	4.66836034774165	4.66836034774165	4.55457068558394	4.55457068558394
blue	4.78306238757535	4.78306238757535	3.85914646497822	3.85914646497822	4.05233313155	4.05233313155	3.87031885420145	3.87031885420145	3.9069110115368	3.9069110115368	3.99577549302275	3.99577549302275	4.10727146455989	4.10727146455989	4.14957021700631	4.14957021700631	4.32729894607587	4.32729894607587	4.62037930211978	4.62037930211978	4.78837899275518	4.78837899275518	4.8995747590607	4.8995747590607	5.03498137225375	5.03498137225375	5.14992597291826	5.14992597291826	5.21772888166221	5.21772888166221	5.20572791915027	5.20572791915027	5.07132721545222	5.07132721545222	4.85111129265432	4.85111129265432	4.60867547216126	4.60867547216126	4.51720973641434	4.51720973641434
blue	4.86268750692499	4.86268750692499	3.99283480880966	3.99283480880966	3.5543173828735	3.5543173828735	3.57894592617082	3.57894592617082	3.74942481451278	3.74942481451278	3.86750128616934	3.86750128616934	3.90389947824957	3.90389947824957	3.96426647493138	3.96426647493138	4.0414229774374	4.0414229774374	4.12087907046312	4.12087907046312	4.22195186506317	4.22195186506317	4.36554136927491	4.36554136927491	4.53720487012491	4.53720487012491	4.69055789751325	4.69055789751325	4.79187411019602	4.79187411019602	4.82712994913019	4.82712994913019	4.80700923609546	4.80700923609546	4.76962441325571	4.76962441325571	4.70751332824185	4.70751332824185	4.57019411020823	4.57019411020823
blue	5.00055705233657	5.00055705233657	4.02351315802271	4.02351315802271	3.62463764208757	3.62463764208757	3.77011035567363	3.77011035567363	3.82161203608032	3.82161203608032	3.88023944554004	3.88023944554004	4.02233264395526	4.02233264395526	4.16018968982117	4.16018968982117	4.26957262927274	4.26957262927274	4.36714733883406	4.36714733883406	4.44873017970021	4.44873017970021	4.5245734230144	4.5245734230144	4.61942614411512	4.61942614411512	4.73243712831443	4.73243712831443	4.839155644922	4.839155644922	4.91519481176453	4.91519481176453	4.93873407535523	4.93873407535523	4.90037463541698	4.90037463541698	4.7659481940008	4.7659481940008	4.590519855455	4.590519855455
blue	4.58160856753402	4.58160856753402	3.97347153882169	3.97347153882169	3.67760298948813	3.67760298948813	3.8360578831085	3.8360578831085	3.87781978567067	3.87781978567067	3.87262951224179	3.87262951224179	3.90872388762278	3.90872388762278	4.09665459163008	4.09665459163008	4.29636239824777	4.29636239824777	4.49708003600545	4.49708003600545	4.82462484155902	4.82462484155902	5.12459015073196	5.12459015073196	5.18473036304061	5.18473036304061	5.10271872710111	5.10271872710111	5.05333529059259	5.05333529059259	5.04529562771797	5.04529562771797	4.99179116657058	4.99179116657058	4.86797927882342	4.86797927882342	4.69370390309447	4.69370390309447	4.53978665288535	4.53978665288535
blue	4.64776509507907	4.64776509507907	4.12297934094088	4.12297934094088	3.70999437387577	3.70999437387577	3.70442630180664	3.70442630180664	3.77648624394797	3.77648624394797	3.9542837450261	3.9542837450261	4.06767705969026	4.06767705969026	4.14932344105292	4.14932344105292	4.27679033356858	4.27679033356858	4.4340700326484	4.4340700326484	4.58408979760673	4.58408979760673	4.7269481522626	4.7269481522626	4.88537725222781	4.88537725222781	5.04278374415277	5.04278374415277	5.1334653791698	5.1334653791698	5.12067484790396	5.12067484790396	5.03442839180356	5.03442839180356	4.91057990947935	4.91057990947935	4.72909386995405	4.72909386995405	4.5378089740144	4.5378089740144
blue	4.92216141748413	4.92216141748413	3.87505808963064	3.87505808963064	3.87620662766827	3.87620662766827	3.82326796509576	3.82326796509576	3.89769898279803	3.89769898279803	4.01733082501736	4.01733082501736	4.12629902421616	4.12629902421616	4.24861670947859	4.24861670947859	4.38415440416082	4.38415440416082	4.522839269756	4.522839269756	4.64583335157505	4.64583335157505	4.75351997018197	4.75351997018197	4.85060860306242	4.85060860306242	4.9391794709394	4.9391794709394	5.01830019259092	5.01830019259092	5.07308878960597	5.07308878960597	5.07113408480851	5.07113408480851	4.97428831414487	4.97428831414487	4.75145057253116	4.75145057253116	4.46385527942606	4.46385527942606
blue	4.43504703297854	4.43504703297854	3.99568884783171	3.99568884783171	3.79404924267372	3.79404924267372	3.69386934933606	3.69386934933606	3.77564376781438	3.77564376781438	3.86744591001106	3.86744591001106	3.93344296261872	3.93344296261872	4.00796434400587	4.00796434400587	4.08400222926173	4.08400222926173	4.19299633450888	4.19299633450888	4.35740526244444	4.35740526244444	4.55341758141694	4.55341758141694	4.74441391259948	4.74441391259948	4.89469118578619	4.89469118578619	4.99045805074581	4.99045805074581	5.02999448055325	5.02999448055325	5.00220962959485	5.00220962959485	4.92307733362593	4.92307733362593	4.80738575894666	4.80738575894666	4.60244822122678	4.60244822122678
green	5.27074920045979	5.27074920045979	3.84890189103728	3.84890189103728	3.70745354658102	3.70745354658102	3.87575872632958	3.87575872632958	3.90207915094858	3.90207915094858	3.97070627061089	3.97070627061089	4.09657087895439	4.09657087895439	4.23362089012534	4.23362089012534	4.36102716100787	4.36102716100787	4.46743711142095	4.46743711142095	4.58332615217526	4.58332615217526	4.74098773170365	4.74098773170365	4.9056786540582	4.9056786540582	5.0071527996249	5.0071527996249	5.02673173862034	5.02673173862034	5.00321129868944	5.00321129868944	4.96269743076282	4.96269743076282	4.873735397018	4.873735397018	4.7035358344379	4.7035358344379	4.53512335303961	4.53512335303961
green	4.65782477758083	4.65782477758083	3.98748881978472	3.98748881978472	3.66737864768099	3.66737864768099	3.73957478223681	3.73957478223681	3.81951015844441	3.81951015844441	3.87340851497385	3.87340851497385	3.96116091322312	3.96116091322312	4.07995724407502	4.07995724407502	4.22620189291567	4.22620189291567	4.38335610170168	4.38335610170168	4.52655922769602	4.52655922769602	4.6487113459067	4.6487113459067	4.76228193588099	4.76228193588099	4.86935094608764	4.86935094608764	4.95505832426768	4.95505832426768	4.99854809817858	4.99854809817858	4.98156887754819	4.98156887754819	4.90021627235777	4.90021627235777	4.74268506447432	4.74268506447432	4.56170583159036	4.56170583159036
green	4.39974765869021	4.39974765869021	4.00983593417519	4.00983593417519	3.79663885827452	3.79663885827452	3.76298226740491	3.76298226740491	3.78511040419266	3.78511040419266	3.82241874466711	3.82241874466711	3.87604126404226	3.87604126404226	3.92498966013782	3.92498966013782	3.9711357802318	3.9711357802318	4.02011443097075	4.02011443097075	4.07524362778214	4.07524362778214	4.13601501753209	4.13601501753209	4.199053781714	4.199053781714	4.26486215960983	4.26486215960983	4.33550005902599	4.33550005902599	4.41242325610363	4.41242325610363	4.49221096603056	4.49221096603056	4.56713506847332	4.56713506847332	4.6422744249373	4.6422744249373	4.71987120075863	4.71987120075863
green	4.6737430963226	4.6737430963226	3.90975170837146	3.90975170837146	3.96318081997158	3.96318081997158	3.89441311698524	3.89441311698524	3.91560853411097	3.91560853411097	3.99174426632577	3.99174426632577	4.10321203064151	4.10321203064151	4.21989610619812	4.21989610619812	4.38484677812806	4.38484677812806	4.58646639055341	4.58646639055341	4.7590648671974	4.7590648671974	4.8961080751575	4.8961080751575	5.0043435788503	5.0043435788503	5.0743233282199	5.0743233282199	5.0984219168003	5.0984219168003	5.06985966835904	5.06985966835904	4.98078281202074	4.98078281202074	4.83592736864865	4.83592736864865	4.65103560922586	4.65103560922586	4.52045971984274	4.52045971984274
green	4.87511531267845	4.87511531267845	3.98265751499741	3.98265751499741	3.53846143843476	3.53846143843476	3.56409857062336	3.56409857062336	3.73398530573934	3.73398530573934	3.8514346154602	3.8514346154602	3.88823406037481	3.88823406037481	3.94893977738685	3.94893977738685	4.02602934681336	4.02602934681336	4.10574465192774	4.10574465192774	4.20736725440399	4.20736725440399	4.35135142152041	4.35135142152041	4.52192057176739	4.52192057176739	4.67426746407976	4.67426746407976	4.77501337682841	4.77501337682841	4.81033356099741	4.81033356099741	4.79106384019383	4.79106384019383	4.75015678815368	4.75015678815368	4.69554156963111	4.69554156963111	4.55445595130493	4.55445595130493
green	5.27725601552452	5.27725601552452	4.00933811485726	4.00933811485726	3.61034519032941	3.61034519032941	3.75594744556974	3.75594744556974	3.80760289758142	3.80760289758142	3.8658947939739	3.8658947939739	4.0080383576146	4.0080383576146	4.14598689521461	4.14598689521461	4.25533728493226	4.25533728493226	4.35290974919741	4.35290974919741	4.43444527269354	4.43444527269354	4.51021555765419	4.51021555765419	4.60501090042111	4.60501090042111	4.71802925594563	4.71802925594563	4.82487215696453	4.82487215696453	4.9010728222117	4.9010728222117	4.92473490877175	4.92473490877175	4.88622900270722	4.88622900270722	4.75196753914561	4.75196753914561	4.57613574750641	4.57613574750641
green	4.59395065821447	4.59395065821447	3.93919172840142	3.93919172840142	3.72800509613511	3.72800509613511	3.79497754458456	3.79497754458456	3.84203992758054	3.84203992758054	3.88027871917708	3.88027871917708	3.96620767905131	3.96620767905131	4.13395343326387	4.13395343326387	4.32831197056935	4.32831197056935	4.52818591472456	4.52818591472456	4.74559521826544	4.74559521826544	4.93513397786913	4.93513397786913	5.03735103399223	5.03735103399223	5.0670054773374	5.0670054773374	5.06593539415519	5.06593539415519	5.04082107761751	5.04082107761751	4.97330815133887	4.97330815133887	4.85664302265702	4.85664302265702	4.6941369063129	4.6941369063129	4.54656813332593	4.54656813332593
green	4.6449435917499	4.6449435917499	4.09457909640088	4.09457909640088	3.68876394940589	3.68876394940589	3.68072695644011	3.68072695644011	3.75701194514308	3.75701194514308	3.93116842959585	3.93116842959585	4.04321170210899	4.04321170210899	4.12797589675767	4.12797589675767	4.25697012814174	4.25697012814174	4.41480108915956	4.41480108915956	4.56626413971766	4.56626413971766	4.71164549470492	4.71164549470492	4.87030761254805	4.87030761254805	5.02374053625244	5.02374053625244	5.10955959717356	5.10955959717356	5.09553157335039	5.09553157335039	5.01068994251561	5.01068994251561	4.88738254159742	4.88738254159742	4.70794371257235	4.70794371257235	4.52216092115516	4.52216092115516
green	5.08884056270383	5.08884056270383	3.85477784793563	3.85477784793563	3.85648834079932	3.85648834079932	3.80428665487399	3.80428665487399	3.87836819181271	3.87836819181271	3.99664467353903	3.99664467353903	4.10653300439635	4.10653300439635	4.23051898048748	4.23051898048748	4.36733385134939	4.36733385134939	4.50679305543413	4.50679305543413	4.6310411619953	4.6310411619953	4.74025814646666	4.74025814646666	4.83862465120067	4.83862465120067	4.92783641522989	4.92783641522989	5.00590534510303	5.00590534510303	5.05713074783582	5.05713074783582	5.05156433102276	5.05156433102276	4.95111898262847	4.95111898262847	4.73167145093709	4.73167145093709	4.45119089241355	4.45119089241355
green	4.42413597018558	4.42413597018558	3.97053790691309	3.97053790691309	3.77014472099608	3.77014472099608	3.67091521662011	3.67091521662011	3.75309585037851	3.75309585037851	3.84314389646886	3.84314389646886	3.90898891645774	3.90898891645774	3.98346958364895	3.98346958364895	4.06009816545771	4.06009816545771	4.17020306541718	4.17020306541718	4.33504394077256	4.33504394077256	4.53083199935279	4.53083199935279	4.72132132614706	4.72132132614706	4.8712018049821	4.8712018049821	4.96675716033758	4.96675716033758	5.005683574801	5.005683574801	4.97739993469448	4.97739993469448	4.89885194795802	4.89885194795802	4.78327192506682	4.78327192506682	4.5809947465798	4.5809947465798
orange	5.1465922439342	5.1465922439342	3.92533395926194	3.92533395926194	3.75871534509565	3.75871534509565	3.95231464302892	3.95231464302892	3.96513344172504	3.96513344172504	4.02378642274916	4.02378642274916	4.15364271623914	4.15364271623914	4.29486421452606	4.29486421452606	4.42140866222893	4.42140866222893	4.52089160189122	4.52089160189122	4.63274345989079	4.63274345989079	4.80330339025967	4.80330339025967	4.9889445471466	4.9889445471466	5.09958689731641	5.09958689731641	5.11304064728833	5.11304064728833	5.08079186923543	5.08079186923543	5.04062556683267	5.04062556683267	4.95159712603702	4.95159712603702	4.77050894177379	4.77050894177379	4.58936998844166	4.58936998844166
orange	4.67893304482977	4.67893304482977	4.06505807995075	4.06505807995075	3.73493374414658	3.73493374414658	3.80793285675057	3.80793285675057	3.88965923008176	3.88965923008176	3.94186106712279	3.94186106712279	4.02999158884434	4.02999158884434	4.14840991774817	4.14840991774817	4.29447688115494	4.29447688115494	4.45217766320513	4.45217766320513	4.59540166033173	4.59540166033173	4.71658694208632	4.71658694208632	4.8292991336412	4.8292991336412	4.93661644007312	4.93661644007312	5.02339197448404	5.02339197448404	5.06854864672595	5.06854864672595	5.05204562014216	5.05204562014216	4.97069122870787	4.97069122870787	4.81045306231462	4.81045306231462	4.62546480408976	4.62546480408976
orange	4.65172532847431	4.65172532847431	4.23716909324703	4.23716909324703	3.80754457088704	3.80754457088704	3.71451321516532	3.71451321516532	3.72514447650582	3.72514447650582	3.75515337501679	3.75515337501679	3.8213604818926	3.8213604818926	3.88733606702662	3.88733606702662	3.95462404501965	3.95462404501965	4.0379763483157	4.0379763483157	4.14934110991335	4.14934110991335	4.27808794256628	4.27808794256628	4.40513233891091	4.40513233891091	4.52712115937547	4.52712115937547	4.64942272067715	4.64942272067715	4.7683171611279	4.7683171611279	4.85829515353235	4.85829515353235	4.87859202641096	4.87859202641096	4.80063995693686	4.80063995693686	4.6868714235837	4.6868714235837
orange	4.83537392649083	4.83537392649083	3.91683545002584	3.91683545002584	4.10967185411919	4.10967185411919	3.92776891442921	3.92776891442921	3.96437732495991	3.96437732495991	4.05316374319206	4.05316374319206	4.16456623572847	4.16456623572847	4.20699434236515	4.20699434236515	4.38463922846157	4.38463922846157	4.6780478149101	4.6780478149101	4.84623179334855	4.84623179334855	4.95648153909311	4.95648153909311	5.09293751085166	5.09293751085166	5.20684837453324	5.20684837453324	5.27478641305573	5.27478641305573	5.26316721960962	5.26316721960962	5.12895274236838	5.12895274236838	4.90847142269407	4.90847142269407	4.6660850766528	4.6660850766528	4.57463176667358	4.57463176667358
orange	4.84710445076453	4.84710445076453	4.11422548292732	4.11422548292732	3.6669663068158	3.6669663068158	3.69127737473096	3.69127737473096	3.8621225912765	3.8621225912765	3.98028765763565	3.98028765763565	4.0167019299835	4.0167019299835	4.07718929555218	4.07718929555218	4.15434261060946	4.15434261060946	4.23384148718169	4.23384148718169	4.33496158660063	4.33496158660063	4.4786041785368	4.4786041785368	4.64995640300698	4.64995640300698	4.80313039870585	4.80313039870585	4.90418665843786	4.90418665843786	4.93989086012645	4.93989086012645	4.92018539298574	4.92018539298574	4.88257635082967	4.88257635082967	4.81941325111909	4.81941325111909	4.68360061165135	4.68360061165135
orange	5.04320619507734	5.04320619507734	4.0688388028759	4.0688388028759	3.67058114948804	3.67058114948804	3.8160488682853	3.8160488682853	3.86751163663298	3.86751163663298	3.92612624242973	3.92612624242973	4.06817516667061	4.06817516667061	4.20600303078625	4.20600303078625	4.3153822371048	4.3153822371048	4.4129370010732	4.4129370010732	4.49451387390481	4.49451387390481	4.57038474612766	4.57038474612766	4.66526193855106	4.66526193855106	4.77826341557653	4.77826341557653	4.88500726130355	4.88500726130355	4.96105042668068	4.96105042668068	4.98463693226599	4.98463693226599	4.94633836504199	4.94633836504199	4.81210776504318	4.81210776504318	4.63661098576264	4.63661098576264
orange	4.64554614180488	4.64554614180488	4.03772733074365	4.03772733074365	3.74207057431462	3.74207057431462	3.90028098048996	3.90028098048996	3.94205881639699	3.94205881639699	3.93704343500288	3.93704343500288	3.97322166348403	3.97322166348403	4.1606586306683	4.1606586306683	4.36084271517112	4.36084271517112	4.56190272570782	4.56190272570782	4.88888184419167	4.88888184419167	5.18683364771827	5.18683364771827	5.24745999415067	5.24745999415067	5.16781890288593	5.16781890288593	5.11849952162625	5.11849952162625	5.10877188011966	5.10877188011966	5.05728381352303	5.05728381352303	4.93166788344806	4.93166788344806	4.75814904259099	4.75814904259099	4.60412123606372	4.60412123606372
orange	4.6962741550847	4.6962741550847	4.17648501808366	4.17648501808366	3.76494258664053	3.76494258664053	3.75912488231021	3.75912488231021	3.8311495127792	3.8311495127792	4.00889173091366	4.00889173091366	4.12225589869999	4.12225589869999	4.20370029785808	4.20370029785808	4.33094578891413	4.33094578891413	4.48959337953925	4.48959337953925	4.63913527893922	4.63913527893922	4.7816827052477	4.7816827052477	4.9399597183203	4.9399597183203	5.09717631846346	5.09717631846346	5.18765117240278	5.18765117240278	5.17521500899773	5.17521500899773	5.08903356930644	5.08903356930644	4.96528047537053	4.96528047537053	4.78380259589148	4.78380259589148	4.59242250693592	4.59242250693592
orange	4.96169921380531	4.96169921380531	3.91814489670094	3.91814489670094	3.91838597348049	3.91838597348049	3.86570146899743	3.86570146899743	3.94016301072967	3.94016301072967	4.05979971702231	4.05979971702231	4.16878509752965	4.16878509752965	4.29125728290903	4.29125728290903	4.42611830483139	4.42611830483139	4.56470715497313	4.56470715497313	4.6879635024799	4.6879635024799	4.79596440255962	4.79596440255962	4.89325586347567	4.89325586347567	4.98207084712078	4.98207084712078	5.0609782894678	5.0609782894678	5.11518582893145	5.11518582893145	5.11352908727719	5.11352908727719	5.01651324781079	5.01651324781079	4.79393537028192	4.79393537028192	4.50640894841885	4.50640894841885
orange	4.49214839992433	4.49214839992433	4.05768303172554	4.05768303172554	3.85623419100237	3.85623419100237	3.75604216506742	3.75604216506742	3.83780644936494	3.83780644936494	3.92955555234036	3.92955555234036	3.99559594089748	3.99559594089748	4.07009262531079	4.07009262531079	4.14615047771518	4.14615047771518	4.25513382518644	4.25513382518644	4.4195722888219	4.4195722888219	4.61556908514181	4.61556908514181	4.80653003739978	4.80653003739978	4.95677591736812	4.95677591736812	5.05253415959057	5.05253415959057	5.09207119326077	5.09207119326077	5.06427191831343	5.06427191831343	4.98519680350199	4.98519680350199	4.86974872857734	4.86974872857734	4.66458305897864	4.66458305897864
purple	5.29322099015997	5.29322099015997	3.89849211192752	3.89849211192752	3.75722802343864	3.75722802343864	3.92546222632566	3.92546222632566	3.95177855734868	3.95177855734868	4.02039714296924	4.02039714296924	4.14625942836799	4.14625942836799	4.28325966467182	4.28325966467182	4.41069101073477	4.41069101073477	4.51711091269492	4.51711091269492	4.6329598209536	4.6329598209536	4.79059374253452	4.79059374253452	4.95525173598983	4.95525173598983	5.05675982584895	5.05675982584895	5.07636628926185	5.07636628926185	5.05288808328231	5.05288808328231	5.01238044033557	5.01238044033557	4.92350916137902	4.92350916137902	4.75348721748721	4.75348721748721	4.58478076468985	4.58478076468985
purple	4.70699545747105	4.70699545747105	4.04269900477897	4.04269900477897	3.72255312382072	3.72255312382072	3.79464305759272	3.79464305759272	3.87460010780493	3.87460010780493	3.92845969412867	3.92845969412867	4.01626498333482	4.01626498333482	4.13508629409275	4.13508629409275	4.28128771227551	4.28128771227551	4.4384388374536	4.4384388374536	4.58167485614809	4.58167485614809	4.70380101729998	4.70380101729998	4.81738795497311	4.81738795497311	4.92446398830774	4.92446398830774	5.0101339355105	5.0101339355105	5.05362941561406	5.05362941561406	5.03671039638956	5.03671039638956	4.95515582288942	4.95515582288942	4.79795199247464	4.79795199247464	4.61680408577922	4.61680408577922
purple	4.42639135351345	4.42639135351345	4.12211251083152	4.12211251083152	3.90934920506111	3.90934920506111	3.87566972189881	3.87566972189881	3.89785617711936	3.89785617711936	3.93517387643157	3.93517387643157	3.98883114431741	3.98883114431741	4.03778622133924	4.03778622133924	4.08396452860281	4.08396452860281	4.13292301835279	4.13292301835279	4.18803454430025	4.18803454430025	4.24874931275409	4.24874931275409	4.31203539194944	4.31203539194944	4.37778112232494	4.37778112232494	4.44841695438186	4.44841695438186	4.52540020919975	4.52540020919975	4.60524505362612	4.60524505362612	4.67997313983771	4.67997313983771	4.75256930262523	4.75256930262523	4.83355839735105	4.83355839735105
purple	4.71190113909412	4.71190113909412	3.9525792641171	3.9525792641171	4.0059332588926	4.0059332588926	3.93716392711701	3.93716392711701	3.95842581484502	3.95842581484502	4.03454030617179	4.03454030617179	4.14599138807593	4.14599138807593	4.26261741617708	4.26261741617708	4.42759197359568	4.42759197359568	4.62921406394224	4.62921406394224	4.80180754592219	4.80180754592219	4.93886755141453	4.93886755141453	5.04711322888133	5.04711322888133	5.11706590160723	5.11706590160723	5.14118387393073	5.14118387393073	5.11263521601971	5.11263521601971	5.02360124594017	5.02360124594017	4.87851866512454	4.87851866512454	4.69371441261503	4.69371441261503	4.56321571150188	4.56321571150188
purple	4.98248431182996	4.98248431182996	4.09779360313942	4.09779360313942	3.65409717037502	3.65409717037502	3.67918680978761	3.67918680978761	3.84963327371204	3.84963327371204	3.96710308479664	3.96710308479664	4.00395114879392	4.00395114879392	4.06416569969322	4.06416569969322	4.14151114654536	4.14151114654536	4.22147353357063	4.22147353357063	4.32304917153982	4.32304917153982	4.46686296795778	4.46686296795778	4.63766505443044	4.63766505443044	4.78974543746869	4.78974543746869	4.89031174795419	4.89031174795419	4.92575303990325	4.92575303990325	4.90619119012796	4.90619119012796	4.86888953727173	4.86888953727173	4.80737517537889	4.80737517537889	4.67070463076983	4.67070463076983
purple	5.35203063901491	5.35203063901491	4.05612026290698	4.05612026290698	3.65686818765434	3.65686818765434	3.80259930284931	3.80259930284931	3.85419739558783	3.85419739558783	3.91263702837055	3.91263702837055	4.05470052252096	4.05470052252096	4.19259405423626	4.19259405423626	4.30192001969378	4.30192001969378	4.39958537239901	4.39958537239901	4.48099206641436	4.48099206641436	4.55673322997433	4.55673322997433	4.65151579107396	4.65151579107396	4.76444085934236	4.76444085934236	4.87141334697855	4.87141334697855	4.94753164087872	4.94753164087872	4.97125950207368	4.97125950207368	4.93305905904982	4.93305905904982	4.79860812271154	4.79860812271154	4.62276404174754	4.62276404174754
purple	4.64243023184631	4.64243023184631	3.9916032416398	3.9916032416398	3.78008174050525	3.78008174050525	3.84713644207155	3.84713644207155	3.89421495784156	3.89421495784156	3.93243242991369	3.93243242991369	4.0183718044418	4.0183718044418	4.18611645973177	4.18611645973177	4.38047315896681	4.38047315896681	4.58032968582159	4.58032968582159	4.79776973960076	4.79776973960076	4.98717024523829	4.98717024523829	5.08940034299259	5.08940034299259	5.11916907155631	5.11916907155631	5.11808293222544	5.11808293222544	5.09298934539265	5.09298934539265	5.02546339441593	5.02546339441593	4.90879334902466	4.90879334902466	4.74631800794447	4.74631800794447	4.59874686488928	4.59874686488928
purple	4.69404720782279	4.69404720782279	4.15091685206054	4.15091685206054	3.74504720718481	3.74504720718481	3.73683742071311	3.73683742071311	3.81325811785317	3.81325811785317	3.98742958749761	3.98742958749761	4.09942994975185	4.09942994975185	4.18419170956573	4.18419170956573	4.31318510074534	4.31318510074534	4.47102365500496	4.47102365500496	4.6224964391948	4.6224964391948	4.76788405914308	4.76788405914308	4.92655310749825	4.92655310749825	5.0799772693325	5.0799772693325	5.16578283324615	5.16578283324615	5.15171627538553	5.15171627538553	5.06687486631788	5.06687486631788	4.94375048012476	4.94375048012476	4.76413768175184	4.76413768175184	4.57837202009594	4.57837202009594
purple	5.14227185858266	5.14227185858266	3.90463546549592	3.90463546549592	3.90679926918807	3.90679926918807	3.85442205989763	3.85442205989763	3.92876804950419	3.92876804950419	4.04707370326122	4.04707370326122	4.15686099882155	4.15686099882155	4.28065243245401	4.28065243245401	4.41782105864837	4.41782105864837	4.55700875248223	4.55700875248223	4.68122254372575	4.68122254372575	4.7904706040624	4.7904706040624	4.88879380838715	4.88879380838715	4.97785076653382	4.97785076653382	5.05580612785632	5.05580612785632	5.10721394060422	5.10721394060422	5.10158651772301	5.10158651772301	5.00259216328111	5.00259216328111	4.781789653894	4.781789653894	4.5012516080819	4.5012516080819
purple	4.49305794158507	4.49305794158507	4.04137803321158	4.04137803321158	3.84080803233168	3.84080803233168	3.74158148172245	3.74158148172245	3.82376692242559	3.82376692242559	3.91381562886734	3.91381562886734	3.97965814627409	3.97965814627409	4.05414797815422	4.05414797815422	4.13077182766483	4.13077182766483	4.24087760682667	4.24087760682667	4.40571368001522	4.40571368001522	4.60151327494669	4.60151327494669	4.79200054342337	4.79200054342337	4.9418760842127	4.9418760842127	5.03743396166483	5.03743396166483	5.07635118382555	5.07635118382555	5.04807010445274	5.04807010445274	4.96952033854384	4.96952033854384	4.85394438408129	4.85394438408129	4.65166189329529	4.65166189329529
