# Supplementary material for: Inference of past demography, dormancy and self-fertilization rates from whole genome sequence data
Source: PLoS Genet. 2020 Apr 6;16(4):e1008698. doi: 10.1371/journal.pgen.1008698 (PMC7173940; doi:10.1371/journal.pgen.1008698)
Supplement: S1 Data — File containing all numerical data presented in this study. It contains all plotted results and all requirements to build summary statistics. (ZIP) [file pgen.1008698.s003.zip › S1_data/Figure/F4/F4_c_time.csv]

	V1	V2	V3	V4	V5	V6	V7	V8	V9	V10	V11	V12	V13	V14	V15	V16	V17	V18	V19	V20	V21	V22	V23	V24	V25	V26	V27	V28	V29	V30	V31	V32	V33	V34	V35	V36	V37	V38	V39	V40
red	0	80.2747563132517	162.634802745147	247.191374038779	334.064849718378	423.385784810206	515.296090001937	609.950388018423	707.517578762622	808.182653007886	912.14880356498	1019.63989446413	1130.90336357283	1246.21365328336	1365.87628892248	1490.23275741158	1619.6663823276	1754.6094500045	1895.55192062765	2043.05216713781	2197.7503361742	2360.38513891935	2531.81518589258	2713.04642617614	2905.26791493683	3109.89913973918	3328.65369974703	3563.62662509668	3817.41671850181	4093.30225680185	4395.50067234841	4729.56552206679	5103.01825111103	5526.40403592124	6015.16705467601	6593.25100852261	7300.76858728524	8212.91739085022	9498.51892345944	11696.2692596336
red	0	74.9485812345277	151.844095017127	230.7903957419	311.899875834128	395.294428083536	481.106547500901	569.480597699229	660.574272188641	754.56028773143	851.628355434592	951.987486103329	1055.86870027218	1163.52823126872	1275.25133302363	1391.35683503506	1512.20262762323	1638.19231522007	1769.78334948833	1907.49705570677	2051.9311072237	2203.77520224082	2363.83098305783	2533.0376547246	2712.50537941234	2903.55946265829	3107.79980749587	3327.18244024733	3564.13373484693	3821.71445671203	4103.86221444739	4415.76209028152	4764.43648663603	5159.73091471957	5616.06484207063	6155.79332167109	6816.36759385973	7667.99594929432	8868.29870108342	10920.2298083071
red	0	67.7185765957082	137.196272559809	208.526923847915	281.812080815413	357.161877718101	434.696028276883	514.544969895959	596.851183992163	681.770725998486	769.475006312811	860.152873262728	954.013061710264	1051.28708712822	1152.23268608527	1257.13793181021	1366.32619030497	1480.16213181663	1599.05907938552	1723.48806802307	1853.98911580237	1991.18538836218	2135.80119661779	2288.68514407925	2450.84029979453	2623.46412211518	2808.00217751264	3006.22180188764	3220.31530610734	3453.04819518789	3707.97823160474	3989.79031242016	4304.82941559691	4661.99129331501	5074.30442190971	5561.96734740711	6158.81853139928	6928.29353771209	8012.80764720164	9866.79676300402
red	0	64.2526971703	130.174480871148	197.854384474813	267.388760925498	338.882107738385	412.4480116107	488.210234078096	566.303964268704	646.877270600111	730.092790578016	816.129707153593	905.186072007089	997.481551503514	1093.26069109152	1192.79682023053	1296.39675484672	1404.40650113409	1517.21822799932	1635.2788625851	1759.10078449924	1889.27526537038	2026.48954542474	2171.54879610994	2325.40474876794	2489.19357507725	2664.28685650633	2852.36147559076	3055.49753934596	3276.31901249855	3518.20156899847	3785.59032992397	4084.50553326718	4423.38764100556	4814.59832384519	5277.30235349771	5843.60631776642	6573.69910834443	7602.70710226565	9361.80788676489
red	0	61.79083740018	125.186809821269	190.273539297382	257.143686983155	325.897746542724	396.64495256776	469.504324636627	544.605872068817	622.091989999758	702.11908443437	784.859472879755	870.503618611541	959.262771417525	1051.37210692021	1147.09448188558	1246.72495650319	1350.59627964451	1459.08559415666	1572.62270304591	1691.7003539544	1816.88716377567	1948.84404093756	2088.34530652216	2236.30622602322	2393.81943838877	2562.20397256594	2743.07246087461	2938.42531045759	3150.78594811106	3383.4007079088	3640.54439489196	3928.00657997762	4253.90432652034	4630.12566441199	5075.1010618632	5619.70693393202	6321.82601836639	7311.40728788642	9003.10764184082
red	0	69.8086661399642	141.430745716269	214.962970869879	290.510026241435	368.185445308457	448.11263667749	530.426063617844	615.272605142026	702.81313323183	793.224348754877	886.700928718787	983.458050450484	1083.73437499631	1187.79559379543	1295.93867126832	1408.4969538969	1525.84636723675	1648.41299127331	1776.68239920536	1911.21127641035	2052.64202212661	2201.72130265178	2359.32391308784	2526.48388155237	2704.43562516522	2894.66932686083	3099.00687020578	3319.70823030725	3559.62426768366	3822.42255282069	4112.93257906213	4437.69515796272	4805.88060327117	5230.91950671759	5733.63382923104	6348.90643437306	7142.13078312794	8260.1177107834	10171.3289871938
red	0	61.7240084443736	125.051415899887	190.067751797425	256.865577075338	325.545276710344	396.215967153073	468.996539258047	544.016861735121	621.419175714397	701.35971804222	784.010619858269	869.562138445465	958.225295117557	1050.23501114638	1145.8538590091	1245.37657977734	1349.13556244302	1457.50754196005	1570.92185648768	1689.87072074422	1814.92213664411	1946.73629781956	2086.0866878973	2233.88758247934	2391.23043878644	2559.43285918969	2740.1057318906	2935.24730052156	3147.37826270427	3379.74144148845	3636.60701856378	3923.75830322357	4249.30357993391	4625.11802126579	5069.61216223267	5613.62902396779	6314.98874201001	7303.49974471201	8993.37046545623
red	0	59.8453092210275	121.245214652585	184.28264245854	249.047336291597	315.636625701864	384.156305952705	454.721649206955	527.458571348812	602.504984102245	680.012368918586	760.147617766461	843.095197050677	929.059705210183	1018.26891319683	1110.97740154558	1207.4709402674	1308.07180140044	1413.14525318276	1523.10756596926	1638.43597289439	1759.68118754697	1887.48330918598	2022.59227884709	2165.8945442432	2318.44834181297	2481.53116994506	2656.70488609122	2845.90691316178	3051.58122607714	3276.87194578877	3525.91928208037	3804.33051713759	4119.96714283945	4484.34288605617	4915.30791868316	5442.76649003197	6122.77885895056	7081.20246292636	8719.63843582075
red	0	63.8729328308382	129.405087088163	196.684969914198	265.80836476091	336.879151512912	410.010245515425	485.324676813912	562.956835503742	643.053914846948	725.777591083357	811.305988106735	899.835987016654	991.585955844268	1086.79899465703	1185.74681740581	1288.7344265871	1396.10578333192	1508.2507386401	1625.61357810001	1748.70365290955	1878.10873999771	2014.51201767046	2158.71389842497	2311.66048841329	2474.4812439929	2648.5396399262	2835.50264756657	3037.43807949665	3256.95439154965	3497.40730581909	3763.21567058	4060.36414132284	4397.24329283575	4786.14173240619	5246.11095872864	5809.06779423238	6534.84538531574	7557.77144714193	9306.47510005147
red	0	65.5231450887766	132.748379019317	201.766495592129	272.675752907196	345.582714675462	420.603213507389	497.863458035676	577.50131043961	659.667766845981	744.528680539587	832.266777398474	923.084025115072	1017.20443344678	1114.87738316078	1216.38160817198	1322.0299909792	1432.17537924565	1547.21769610768	1667.61270565466	1793.88291861159	1926.6312976309	2066.55867151878	2214.48613211898	2371.3842290512	2538.41159915117	2716.96694372666	2908.76030177236	3115.91290959078	3341.10061471926	3587.76583722317	3860.44159013037	4165.26714766279	4510.84986233825	4909.79582820237	5381.64875583476	5959.15006627437	6703.67874681396	7753.03298488596	9546.91590349755
blue	0	80.2747563132517	162.634802745147	247.191374038779	334.064849718378	423.385784810206	515.296090001938	609.950388018423	707.517578762622	808.182653007886	912.14880356498	1019.63989446413	1130.90336357283	1246.21365328336	1365.87628892248	1490.23275741158	1619.6663823276	1754.6094500045	1895.55192062765	2043.05216713781	2197.7503361742	2360.38513891935	2531.81518589258	2713.04642617614	2905.26791493683	3109.89913973919	3328.65369974703	3563.62662509668	3817.41671850181	4093.30225680185	4395.50067234841	4729.56552206679	5103.01825111103	5526.40403592124	6015.16705467601	6593.25100852261	7300.76858728524	8212.91739085022	9498.51892345944	11696.2692596336
blue	0	74.9485812345277	151.844095017127	230.7903957419	311.899875834128	395.294428083536	481.106547500901	569.480597699229	660.574272188641	754.56028773143	851.628355434592	951.987486103329	1055.86870027218	1163.52823126872	1275.25133302363	1391.35683503506	1512.20262762323	1638.19231522007	1769.78334948833	1907.49705570677	2051.9311072237	2203.77520224082	2363.83098305783	2533.0376547246	2712.50537941234	2903.55946265829	3107.79980749587	3327.18244024733	3564.13373484693	3821.71445671203	4103.86221444739	4415.76209028152	4764.43648663603	5159.73091471957	5616.06484207062	6155.79332167109	6816.36759385973	7667.99594929432	8868.29870108343	10920.2298083071
blue	0	67.7185765957082	137.196272559809	208.526923847915	281.812080815413	357.161877718101	434.696028276883	514.544969895959	596.851183992163	681.770725998486	769.475006312811	860.152873262728	954.013061710264	1051.28708712822	1152.23268608527	1257.13793181021	1366.32619030497	1480.16213181663	1599.05907938552	1723.48806802308	1853.98911580237	1991.18538836218	2135.80119661779	2288.68514407925	2450.84029979453	2623.46412211518	2808.00217751264	3006.22180188764	3220.31530610734	3453.04819518789	3707.97823160474	3989.79031242016	4304.82941559691	4661.99129331501	5074.30442190972	5561.96734740711	6158.81853139928	6928.29353771209	8012.80764720165	9866.79676300402
blue	0	64.2526971703	130.174480871148	197.854384474813	267.388760925498	338.882107738385	412.4480116107	488.210234078096	566.303964268704	646.877270600111	730.092790578016	816.129707153593	905.186072007089	997.481551503514	1093.26069109152	1192.79682023053	1296.39675484672	1404.40650113409	1517.21822799932	1635.2788625851	1759.10078449924	1889.27526537038	2026.48954542474	2171.54879610994	2325.40474876794	2489.19357507725	2664.28685650633	2852.36147559076	3055.49753934596	3276.31901249855	3518.20156899847	3785.59032992397	4084.50553326718	4423.38764100556	4814.59832384519	5277.30235349771	5843.60631776641	6573.69910834443	7602.70710226565	9361.80788676489
blue	0	61.79083740018	125.186809821269	190.273539297382	257.143686983155	325.897746542724	396.64495256776	469.504324636628	544.605872068817	622.091989999758	702.11908443437	784.859472879755	870.503618611541	959.262771417525	1051.37210692021	1147.09448188558	1246.72495650319	1350.59627964451	1459.08559415666	1572.62270304591	1691.7003539544	1816.88716377567	1948.84404093756	2088.34530652216	2236.30622602322	2393.81943838877	2562.20397256594	2743.07246087461	2938.42531045759	3150.78594811106	3383.4007079088	3640.54439489196	3928.00657997762	4253.90432652034	4630.12566441199	5075.1010618632	5619.70693393202	6321.82601836639	7311.40728788642	9003.10764184082
blue	0	69.8086661399642	141.430745716269	214.962970869878	290.510026241435	368.185445308457	448.11263667749	530.426063617844	615.272605142026	702.81313323183	793.224348754877	886.700928718786	983.458050450483	1083.73437499631	1187.79559379543	1295.93867126832	1408.4969538969	1525.84636723675	1648.41299127331	1776.68239920536	1911.21127641035	2052.64202212661	2201.72130265178	2359.32391308783	2526.48388155237	2704.43562516522	2894.66932686083	3099.00687020578	3319.70823030725	3559.62426768366	3822.42255282069	4112.93257906213	4437.69515796272	4805.88060327117	5230.91950671759	5733.63382923103	6348.90643437306	7142.13078312794	8260.1177107834	10171.3289871938
blue	0	61.7240084443736	125.051415899887	190.067751797425	256.865577075338	325.545276710344	396.215967153073	468.996539258047	544.016861735121	621.419175714397	701.35971804222	784.010619858269	869.562138445465	958.225295117557	1050.23501114638	1145.8538590091	1245.37657977734	1349.13556244302	1457.50754196005	1570.92185648768	1689.87072074422	1814.92213664411	1946.73629781956	2086.0866878973	2233.88758247934	2391.23043878644	2559.43285918969	2740.1057318906	2935.24730052156	3147.37826270427	3379.74144148844	3636.60701856378	3923.75830322357	4249.30357993391	4625.11802126579	5069.61216223267	5613.62902396779	6314.98874201001	7303.49974471201	8993.37046545623
blue	0	59.8453092210275	121.245214652585	184.28264245854	249.047336291597	315.636625701864	384.156305952705	454.721649206955	527.458571348812	602.504984102245	680.012368918586	760.147617766461	843.095197050677	929.059705210183	1018.26891319683	1110.97740154557	1207.4709402674	1308.07180140044	1413.14525318276	1523.10756596926	1638.43597289439	1759.68118754697	1887.48330918598	2022.59227884709	2165.8945442432	2318.44834181297	2481.53116994506	2656.70488609122	2845.90691316178	3051.58122607714	3276.87194578877	3525.91928208037	3804.33051713759	4119.96714283945	4484.34288605617	4915.30791868316	5442.76649003197	6122.77885895056	7081.20246292636	8719.63843582075
blue	0	63.8729328308382	129.405087088163	196.684969914198	265.80836476091	336.879151512912	410.010245515426	485.324676813912	562.956835503742	643.053914846948	725.777591083358	811.305988106735	899.835987016654	991.585955844268	1086.79899465703	1185.74681740581	1288.7344265871	1396.10578333192	1508.2507386401	1625.61357810001	1748.70365290955	1878.10873999771	2014.51201767046	2158.71389842497	2311.66048841329	2474.4812439929	2648.5396399262	2835.50264756657	3037.43807949665	3256.95439154965	3497.40730581909	3763.21567058	4060.36414132284	4397.24329283575	4786.14173240619	5246.11095872864	5809.06779423238	6534.84538531574	7557.77144714193	9306.47510005148
blue	0	65.5231450887766	132.748379019317	201.766495592129	272.675752907196	345.582714675462	420.603213507389	497.863458035676	577.50131043961	659.667766845981	744.528680539587	832.266777398474	923.084025115072	1017.20443344678	1114.87738316078	1216.38160817198	1322.0299909792	1432.17537924565	1547.21769610768	1667.61270565466	1793.88291861159	1926.6312976309	2066.55867151878	2214.48613211898	2371.3842290512	2538.41159915117	2716.96694372666	2908.76030177237	3115.91290959078	3341.10061471926	3587.76583722317	3860.44159013037	4165.26714766279	4510.84986233825	4909.79582820237	5381.64875583476	5959.15006627437	6703.67874681396	7753.03298488596	9546.91590349755
green	0	80.2747563132517	162.634802745147	247.191374038779	334.064849718378	423.385784810206	515.296090001937	609.950388018423	707.517578762622	808.182653007886	912.14880356498	1019.63989446413	1130.90336357283	1246.21365328336	1365.87628892248	1490.23275741158	1619.6663823276	1754.6094500045	1895.55192062765	2043.05216713781	2197.7503361742	2360.38513891935	2531.81518589258	2713.04642617614	2905.26791493683	3109.89913973918	3328.65369974703	3563.62662509668	3817.41671850181	4093.30225680185	4395.50067234841	4729.56552206679	5103.01825111103	5526.40403592124	6015.16705467601	6593.25100852261	7300.76858728524	8212.91739085022	9498.51892345944	11696.2692596336
green	0	74.9485812345277	151.844095017127	230.7903957419	311.899875834128	395.294428083536	481.106547500901	569.480597699229	660.574272188641	754.56028773143	851.628355434592	951.987486103329	1055.86870027218	1163.52823126872	1275.25133302363	1391.35683503506	1512.20262762323	1638.19231522007	1769.78334948833	1907.49705570677	2051.9311072237	2203.77520224082	2363.83098305783	2533.0376547246	2712.50537941234	2903.55946265829	3107.79980749587	3327.18244024733	3564.13373484693	3821.71445671203	4103.86221444739	4415.76209028152	4764.43648663603	5159.73091471957	5616.06484207063	6155.79332167109	6816.36759385973	7667.99594929432	8868.29870108342	10920.2298083071
green	0	67.7185765957082	137.196272559809	208.526923847915	281.812080815413	357.161877718101	434.696028276883	514.544969895959	596.851183992163	681.770725998486	769.475006312811	860.152873262728	954.013061710264	1051.28708712822	1152.23268608527	1257.13793181021	1366.32619030497	1480.16213181663	1599.05907938552	1723.48806802307	1853.98911580237	1991.18538836218	2135.80119661779	2288.68514407925	2450.84029979453	2623.46412211518	2808.00217751264	3006.22180188764	3220.31530610734	3453.04819518789	3707.97823160474	3989.79031242016	4304.82941559691	4661.99129331501	5074.30442190972	5561.96734740711	6158.81853139928	6928.29353771209	8012.80764720165	9866.79676300402
green	0	64.2526971703	130.174480871148	197.854384474813	267.388760925498	338.882107738385	412.4480116107	488.210234078096	566.303964268704	646.877270600111	730.092790578016	816.129707153593	905.186072007089	997.481551503514	1093.26069109152	1192.79682023053	1296.39675484672	1404.40650113409	1517.21822799932	1635.2788625851	1759.10078449924	1889.27526537038	2026.48954542474	2171.54879610994	2325.40474876794	2489.19357507725	2664.28685650633	2852.36147559076	3055.49753934596	3276.31901249855	3518.20156899847	3785.59032992397	4084.50553326718	4423.38764100556	4814.59832384519	5277.30235349771	5843.60631776641	6573.69910834443	7602.70710226565	9361.80788676489
green	0	61.79083740018	125.186809821269	190.273539297382	257.143686983155	325.897746542724	396.64495256776	469.504324636628	544.605872068817	622.091989999758	702.11908443437	784.859472879755	870.503618611541	959.262771417525	1051.37210692021	1147.09448188558	1246.72495650319	1350.59627964451	1459.08559415666	1572.62270304591	1691.7003539544	1816.88716377567	1948.84404093756	2088.34530652216	2236.30622602322	2393.81943838877	2562.20397256594	2743.07246087461	2938.42531045759	3150.78594811106	3383.4007079088	3640.54439489196	3928.00657997762	4253.90432652034	4630.12566441199	5075.1010618632	5619.70693393202	6321.82601836639	7311.40728788642	9003.10764184082
green	0	69.8086661399642	141.430745716269	214.962970869879	290.510026241435	368.185445308457	448.11263667749	530.426063617844	615.272605142026	702.81313323183	793.224348754877	886.700928718786	983.458050450484	1083.73437499631	1187.79559379543	1295.93867126832	1408.4969538969	1525.84636723675	1648.41299127331	1776.68239920536	1911.21127641035	2052.64202212661	2201.72130265178	2359.32391308784	2526.48388155237	2704.43562516522	2894.66932686083	3099.00687020578	3319.70823030725	3559.62426768366	3822.42255282069	4112.93257906213	4437.69515796272	4805.88060327117	5230.91950671759	5733.63382923103	6348.90643437306	7142.13078312794	8260.1177107834	10171.3289871938
green	0	61.7240084443736	125.051415899887	190.067751797425	256.865577075338	325.545276710344	396.215967153073	468.996539258047	544.016861735121	621.419175714397	701.35971804222	784.010619858269	869.562138445465	958.225295117557	1050.23501114638	1145.8538590091	1245.37657977734	1349.13556244302	1457.50754196005	1570.92185648768	1689.87072074422	1814.92213664411	1946.73629781956	2086.0866878973	2233.88758247934	2391.23043878644	2559.43285918969	2740.1057318906	2935.24730052156	3147.37826270427	3379.74144148845	3636.60701856378	3923.75830322357	4249.30357993391	4625.11802126579	5069.61216223267	5613.62902396779	6314.98874201001	7303.49974471201	8993.37046545623
green	0	59.8453092210275	121.245214652585	184.28264245854	249.047336291597	315.636625701864	384.156305952705	454.721649206955	527.458571348812	602.504984102245	680.012368918586	760.147617766461	843.095197050676	929.059705210183	1018.26891319683	1110.97740154558	1207.4709402674	1308.07180140044	1413.14525318276	1523.10756596926	1638.43597289439	1759.68118754697	1887.48330918598	2022.59227884709	2165.8945442432	2318.44834181297	2481.53116994506	2656.70488609122	2845.90691316178	3051.58122607714	3276.87194578877	3525.91928208037	3804.33051713759	4119.96714283945	4484.34288605617	4915.30791868316	5442.76649003197	6122.77885895056	7081.20246292636	8719.63843582074
green	0	63.8729328308382	129.405087088163	196.684969914198	265.80836476091	336.879151512912	410.010245515425	485.324676813912	562.956835503742	643.053914846948	725.777591083357	811.305988106735	899.835987016654	991.585955844268	1086.79899465703	1185.74681740581	1288.7344265871	1396.10578333192	1508.2507386401	1625.61357810001	1748.70365290955	1878.10873999771	2014.51201767046	2158.71389842497	2311.66048841329	2474.4812439929	2648.5396399262	2835.50264756657	3037.43807949665	3256.95439154965	3497.40730581909	3763.21567058	4060.36414132284	4397.24329283575	4786.14173240619	5246.11095872864	5809.06779423238	6534.84538531574	7557.77144714193	9306.47510005147
green	0	65.5231450887766	132.748379019317	201.766495592129	272.675752907196	345.582714675462	420.603213507389	497.863458035676	577.50131043961	659.667766845981	744.528680539587	832.266777398474	923.084025115072	1017.20443344678	1114.87738316078	1216.38160817198	1322.0299909792	1432.17537924565	1547.21769610768	1667.61270565466	1793.88291861159	1926.6312976309	2066.55867151878	2214.48613211898	2371.3842290512	2538.41159915117	2716.96694372666	2908.76030177236	3115.91290959078	3341.10061471926	3587.76583722317	3860.44159013037	4165.26714766279	4510.84986233825	4909.79582820237	5381.64875583476	5959.15006627437	6703.67874681396	7753.03298488596	9546.91590349755
orange	0	80.2747563132517	162.634802745147	247.191374038779	334.064849718378	423.385784810206	515.296090001938	609.950388018423	707.517578762622	808.182653007886	912.14880356498	1019.63989446413	1130.90336357283	1246.21365328336	1365.87628892248	1490.23275741158	1619.6663823276	1754.6094500045	1895.55192062765	2043.05216713781	2197.7503361742	2360.38513891935	2531.81518589258	2713.04642617614	2905.26791493683	3109.89913973919	3328.65369974703	3563.62662509668	3817.41671850181	4093.30225680185	4395.50067234841	4729.56552206679	5103.01825111103	5526.40403592124	6015.16705467601	6593.25100852261	7300.76858728524	8212.91739085022	9498.51892345944	11696.2692596336
orange	0	74.9485812345277	151.844095017127	230.7903957419	311.899875834128	395.294428083536	481.106547500901	569.480597699229	660.574272188641	754.56028773143	851.628355434592	951.987486103329	1055.86870027218	1163.52823126872	1275.25133302363	1391.35683503506	1512.20262762323	1638.19231522007	1769.78334948833	1907.49705570677	2051.9311072237	2203.77520224082	2363.83098305783	2533.0376547246	2712.50537941234	2903.55946265829	3107.79980749587	3327.18244024733	3564.13373484693	3821.71445671203	4103.86221444739	4415.76209028152	4764.43648663603	5159.73091471957	5616.06484207062	6155.79332167109	6816.36759385973	7667.99594929432	8868.29870108343	10920.2298083071
orange	0	67.7185765957082	137.196272559809	208.526923847915	281.812080815413	357.161877718101	434.696028276883	514.544969895959	596.851183992163	681.770725998486	769.475006312811	860.152873262728	954.013061710264	1051.28708712822	1152.23268608527	1257.13793181021	1366.32619030497	1480.16213181663	1599.05907938552	1723.48806802308	1853.98911580237	1991.18538836218	2135.80119661779	2288.68514407925	2450.84029979453	2623.46412211518	2808.00217751264	3006.22180188764	3220.31530610734	3453.04819518789	3707.97823160474	3989.79031242016	4304.82941559691	4661.99129331501	5074.30442190972	5561.96734740711	6158.81853139928	6928.29353771209	8012.80764720165	9866.79676300402
orange	0	64.2526971703	130.174480871148	197.854384474813	267.388760925498	338.882107738385	412.4480116107	488.210234078096	566.303964268704	646.877270600111	730.092790578016	816.129707153593	905.186072007089	997.481551503514	1093.26069109152	1192.79682023053	1296.39675484672	1404.40650113409	1517.21822799932	1635.2788625851	1759.10078449924	1889.27526537038	2026.48954542474	2171.54879610994	2325.40474876794	2489.19357507725	2664.28685650633	2852.36147559076	3055.49753934596	3276.31901249855	3518.20156899847	3785.59032992397	4084.50553326718	4423.38764100556	4814.59832384519	5277.30235349771	5843.60631776641	6573.69910834443	7602.70710226565	9361.80788676489
orange	0	61.79083740018	125.186809821269	190.273539297382	257.143686983155	325.897746542724	396.64495256776	469.504324636628	544.605872068817	622.091989999758	702.11908443437	784.859472879755	870.503618611541	959.262771417525	1051.37210692021	1147.09448188558	1246.72495650319	1350.59627964451	1459.08559415666	1572.62270304591	1691.7003539544	1816.88716377567	1948.84404093756	2088.34530652216	2236.30622602322	2393.81943838877	2562.20397256594	2743.07246087461	2938.42531045759	3150.78594811106	3383.4007079088	3640.54439489196	3928.00657997762	4253.90432652034	4630.12566441199	5075.1010618632	5619.70693393202	6321.82601836639	7311.40728788642	9003.10764184082
orange	0	69.8086661399642	141.430745716269	214.962970869878	290.510026241435	368.185445308457	448.11263667749	530.426063617844	615.272605142026	702.81313323183	793.224348754877	886.700928718786	983.458050450483	1083.73437499631	1187.79559379543	1295.93867126832	1408.4969538969	1525.84636723675	1648.41299127331	1776.68239920536	1911.21127641035	2052.64202212661	2201.72130265178	2359.32391308783	2526.48388155237	2704.43562516522	2894.66932686083	3099.00687020578	3319.70823030725	3559.62426768366	3822.42255282069	4112.93257906213	4437.69515796272	4805.88060327117	5230.91950671759	5733.63382923103	6348.90643437306	7142.13078312794	8260.1177107834	10171.3289871938
orange	0	61.7240084443736	125.051415899887	190.067751797425	256.865577075338	325.545276710344	396.215967153073	468.996539258047	544.016861735121	621.419175714397	701.35971804222	784.010619858269	869.562138445465	958.225295117557	1050.23501114638	1145.8538590091	1245.37657977734	1349.13556244302	1457.50754196005	1570.92185648768	1689.87072074422	1814.92213664411	1946.73629781956	2086.0866878973	2233.88758247934	2391.23043878644	2559.43285918969	2740.1057318906	2935.24730052156	3147.37826270427	3379.74144148844	3636.60701856378	3923.75830322357	4249.30357993391	4625.11802126579	5069.61216223267	5613.62902396779	6314.98874201001	7303.49974471201	8993.37046545623
orange	0	59.8453092210275	121.245214652585	184.28264245854	249.047336291597	315.636625701864	384.156305952705	454.721649206955	527.458571348812	602.504984102245	680.012368918586	760.147617766461	843.095197050677	929.059705210183	1018.26891319683	1110.97740154557	1207.4709402674	1308.07180140044	1413.14525318276	1523.10756596926	1638.43597289439	1759.68118754697	1887.48330918598	2022.59227884709	2165.8945442432	2318.44834181297	2481.53116994506	2656.70488609122	2845.90691316178	3051.58122607714	3276.87194578877	3525.91928208037	3804.33051713759	4119.96714283945	4484.34288605617	4915.30791868316	5442.76649003197	6122.77885895056	7081.20246292636	8719.63843582075
orange	0	63.8729328308382	129.405087088163	196.684969914198	265.80836476091	336.879151512912	410.010245515426	485.324676813912	562.956835503742	643.053914846948	725.777591083358	811.305988106735	899.835987016654	991.585955844268	1086.79899465703	1185.74681740581	1288.7344265871	1396.10578333192	1508.2507386401	1625.61357810001	1748.70365290955	1878.10873999771	2014.51201767046	2158.71389842497	2311.66048841329	2474.4812439929	2648.5396399262	2835.50264756657	3037.43807949665	3256.95439154965	3497.40730581909	3763.21567058	4060.36414132284	4397.24329283575	4786.14173240619	5246.11095872864	5809.06779423238	6534.84538531574	7557.77144714193	9306.47510005148
orange	0	65.5231450887766	132.748379019317	201.766495592129	272.675752907196	345.582714675462	420.603213507389	497.863458035676	577.50131043961	659.667766845981	744.528680539587	832.266777398474	923.084025115072	1017.20443344678	1114.87738316078	1216.38160817198	1322.0299909792	1432.17537924565	1547.21769610768	1667.61270565466	1793.88291861159	1926.6312976309	2066.55867151878	2214.48613211898	2371.3842290512	2538.41159915117	2716.96694372666	2908.76030177237	3115.91290959078	3341.10061471926	3587.76583722317	3860.44159013037	4165.26714766279	4510.84986233825	4909.79582820237	5381.64875583476	5959.15006627437	6703.67874681396	7753.03298488596	9546.91590349755
purple	0	80.2747563132517	162.634802745147	247.191374038779	334.064849718378	423.385784810206	515.296090001937	609.950388018423	707.517578762622	808.182653007886	912.14880356498	1019.63989446413	1130.90336357283	1246.21365328336	1365.87628892248	1490.23275741158	1619.6663823276	1754.6094500045	1895.55192062765	2043.05216713781	2197.7503361742	2360.38513891935	2531.81518589258	2713.04642617614	2905.26791493683	3109.89913973918	3328.65369974703	3563.62662509668	3817.41671850181	4093.30225680185	4395.50067234841	4729.56552206679	5103.01825111103	5526.40403592124	6015.16705467601	6593.25100852261	7300.76858728524	8212.91739085022	9498.51892345944	11696.2692596336
purple	0	74.9485812345277	151.844095017127	230.7903957419	311.899875834128	395.294428083536	481.106547500901	569.480597699229	660.574272188641	754.56028773143	851.628355434592	951.987486103329	1055.86870027218	1163.52823126872	1275.25133302363	1391.35683503506	1512.20262762323	1638.19231522007	1769.78334948833	1907.49705570677	2051.9311072237	2203.77520224082	2363.83098305783	2533.0376547246	2712.50537941234	2903.55946265829	3107.79980749587	3327.18244024733	3564.13373484693	3821.71445671203	4103.86221444739	4415.76209028152	4764.43648663603	5159.73091471957	5616.06484207063	6155.79332167109	6816.36759385973	7667.99594929432	8868.29870108342	10920.2298083071
purple	0	67.7185765957082	137.196272559809	208.526923847915	281.812080815413	357.161877718101	434.696028276883	514.544969895959	596.851183992163	681.770725998486	769.475006312811	860.152873262728	954.013061710264	1051.28708712822	1152.23268608527	1257.13793181021	1366.32619030497	1480.16213181663	1599.05907938552	1723.48806802307	1853.98911580237	1991.18538836218	2135.80119661779	2288.68514407925	2450.84029979453	2623.46412211518	2808.00217751264	3006.22180188764	3220.31530610734	3453.04819518789	3707.97823160474	3989.79031242016	4304.82941559691	4661.99129331501	5074.30442190972	5561.96734740711	6158.81853139928	6928.29353771209	8012.80764720165	9866.79676300402
purple	0	64.2526971703	130.174480871148	197.854384474813	267.388760925498	338.882107738385	412.4480116107	488.210234078096	566.303964268704	646.877270600111	730.092790578016	816.129707153593	905.186072007089	997.481551503514	1093.26069109152	1192.79682023053	1296.39675484672	1404.40650113409	1517.21822799932	1635.2788625851	1759.10078449924	1889.27526537038	2026.48954542474	2171.54879610994	2325.40474876794	2489.19357507725	2664.28685650633	2852.36147559076	3055.49753934596	3276.31901249855	3518.20156899847	3785.59032992397	4084.50553326718	4423.38764100556	4814.59832384519	5277.30235349771	5843.60631776641	6573.69910834443	7602.70710226565	9361.80788676489
purple	0	61.79083740018	125.186809821269	190.273539297382	257.143686983155	325.897746542724	396.64495256776	469.504324636628	544.605872068817	622.091989999758	702.11908443437	784.859472879755	870.503618611541	959.262771417525	1051.37210692021	1147.09448188558	1246.72495650319	1350.59627964451	1459.08559415666	1572.62270304591	1691.7003539544	1816.88716377567	1948.84404093756	2088.34530652216	2236.30622602322	2393.81943838877	2562.20397256594	2743.07246087461	2938.42531045759	3150.78594811106	3383.4007079088	3640.54439489196	3928.00657997762	4253.90432652034	4630.12566441199	5075.1010618632	5619.70693393202	6321.82601836639	7311.40728788642	9003.10764184082
purple	0	69.8086661399642	141.430745716269	214.962970869879	290.510026241435	368.185445308457	448.11263667749	530.426063617844	615.272605142026	702.81313323183	793.224348754877	886.700928718786	983.458050450484	1083.73437499631	1187.79559379543	1295.93867126832	1408.4969538969	1525.84636723675	1648.41299127331	1776.68239920536	1911.21127641035	2052.64202212661	2201.72130265178	2359.32391308784	2526.48388155237	2704.43562516522	2894.66932686083	3099.00687020578	3319.70823030725	3559.62426768366	3822.42255282069	4112.93257906213	4437.69515796272	4805.88060327117	5230.91950671759	5733.63382923103	6348.90643437306	7142.13078312794	8260.1177107834	10171.3289871938
purple	0	61.7240084443736	125.051415899887	190.067751797425	256.865577075338	325.545276710344	396.215967153073	468.996539258047	544.016861735121	621.419175714397	701.35971804222	784.010619858269	869.562138445465	958.225295117557	1050.23501114638	1145.8538590091	1245.37657977734	1349.13556244302	1457.50754196005	1570.92185648768	1689.87072074422	1814.92213664411	1946.73629781956	2086.0866878973	2233.88758247934	2391.23043878644	2559.43285918969	2740.1057318906	2935.24730052156	3147.37826270427	3379.74144148845	3636.60701856378	3923.75830322357	4249.30357993391	4625.11802126579	5069.61216223267	5613.62902396779	6314.98874201001	7303.49974471201	8993.37046545623
purple	0	59.8453092210275	121.245214652585	184.28264245854	249.047336291597	315.636625701864	384.156305952705	454.721649206955	527.458571348812	602.504984102245	680.012368918586	760.147617766461	843.095197050676	929.059705210183	1018.26891319683	1110.97740154558	1207.4709402674	1308.07180140044	1413.14525318276	1523.10756596926	1638.43597289439	1759.68118754697	1887.48330918598	2022.59227884709	2165.8945442432	2318.44834181297	2481.53116994506	2656.70488609122	2845.90691316178	3051.58122607714	3276.87194578877	3525.91928208037	3804.33051713759	4119.96714283945	4484.34288605617	4915.30791868316	5442.76649003197	6122.77885895056	7081.20246292636	8719.63843582074
purple	0	63.8729328308382	129.405087088163	196.684969914198	265.80836476091	336.879151512912	410.010245515425	485.324676813912	562.956835503742	643.053914846948	725.777591083357	811.305988106735	899.835987016654	991.585955844268	1086.79899465703	1185.74681740581	1288.7344265871	1396.10578333192	1508.2507386401	1625.61357810001	1748.70365290955	1878.10873999771	2014.51201767046	2158.71389842497	2311.66048841329	2474.4812439929	2648.5396399262	2835.50264756657	3037.43807949665	3256.95439154965	3497.40730581909	3763.21567058	4060.36414132284	4397.24329283575	4786.14173240619	5246.11095872864	5809.06779423238	6534.84538531574	7557.77144714193	9306.47510005147
purple	0	65.5231450887766	132.748379019317	201.766495592129	272.675752907196	345.582714675462	420.603213507389	497.863458035676	577.50131043961	659.667766845981	744.528680539587	832.266777398474	923.084025115072	1017.20443344678	1114.87738316078	1216.38160817198	1322.0299909792	1432.17537924565	1547.21769610768	1667.61270565466	1793.88291861159	1926.6312976309	2066.55867151878	2214.48613211898	2371.3842290512	2538.41159915117	2716.96694372666	2908.76030177236	3115.91290959078	3341.10061471926	3587.76583722317	3860.44159013037	4165.26714766279	4510.84986233825	4909.79582820237	5381.64875583476	5959.15006627437	6703.67874681396	7753.03298488596	9546.91590349755
