# Supplementary material for: Inference of past demography, dormancy and self-fertilization rates from whole genome sequence data
Source: PLoS Genet. 2020 Apr 6;16(4):e1008698. doi: 10.1371/journal.pgen.1008698 (PMC7173940; doi:10.1371/journal.pgen.1008698)
Supplement: S1 Data — File containing all numerical data presented in this study. It contains all plotted results and all requirements to build summary statistics. (ZIP) [file pgen.1008698.s003.zip › S1_data/Figure/F4/F4_d_time.csv]

	V1	V2	V3	V4	V5	V6	V7	V8	V9	V10	V11	V12	V13	V14	V15	V16	V17	V18	V19	V20	V21	V22	V23	V24	V25	V26	V27	V28	V29	V30	V31	V32	V33	V34	V35	V36	V37	V38	V39	V40
red	0	4763.07882312891	9649.88771608743	14667.0267593186	19821.6386361384	25121.4697902534	30574.9404501672	36191.2251093339	41980.3453933298	47953.2776747469	54122.078338661	60500.0302908145	67101.8151835832	73943.7169747994	81043.8639189813	88422.5180411836	96102.4237319908	104109.230572634	112472.010205186	121223.893522244	130402.863434513	140052.751150601	150224.502070652	160977.803884681	172383.208827843	184524.941773174	197504.678618097	211446.727353495	226505.287166504	242874.8736397	260805.726869027	280627.365505165	302786.072262357	327907.54205261	356908.150601018	391208.59030354	433188.93569687	487311.014035531	563591.799131383	693994.662565897
red	0	4728.4216927492	9579.67317017187	14560.3064891833	19677.4123614826	24938.6808660763	30352.4709641726	35927.8903937451	41674.8878609839	47604.3598721613	53728.2750876428	60059.8197640469	66613.5687270602	73405.6874491254	80454.1722798934	87779.1378138032	95403.1629486267	103351.710634025	111653.640980889	120341.843814703	129454.025674787	139033.698844959	149131.43803627	159806.49663896	171128.913535771	183182.30076243	196067.594401847	209908.19795468	224857.188623414	241107.666655676	258908.051349574	278585.463711057	300582.939210558	325521.620076634	354311.214298201	388362.077024361	430036.964885345	483765.239972988	559490.990560132	688945.016234919
red	0	4680.80697575148	9483.20685295913	14413.6857100033	19479.2628558502	24687.550931207	30046.8247234076	35566.100256447	41255.2260540737	47124.98889587	53187.2369190302	59455.0235959335	65942.7769852807	72666.4997748804	79644.0070930051	86895.2109822101	94442.4629731039	102310.96960608	110529.300373701	119130.013904311	128150.437036284	137633.643889243	147629.699892134	158197.261759691	169405.663090358	181337.673955314	194093.214021565	207794.444129289	222592.900009388	238679.737409984	256300.874072568	275780.136928418	297556.100126641	322243.651057848	350743.337045671	384451.311108851	425706.537162925	478893.774081955	553856.974199209	682007.411235493
red	0	4655.31746979439	9431.56570244317	14335.1954561491	19373.1878159744	24553.1139677118	29883.2036380378	35372.423753858	41030.5692084242	46868.3680415147	52897.6038708587	59131.259085673	65583.683176136	72270.791686833	79210.3027331029	86422.019925743	93928.1730792828	101753.831470976	109927.409017166	118481.287046995	127452.589134167	136884.15483661	146825.776950142	157335.792772205	168483.158342591	180350.193005026	193036.272310303	206662.89186727	221380.76221345	237379.998151334	254905.178268334	274278.366084309	295935.747476758	320488.86144447	348833.351347617	382357.767402501	423388.336610926	476285.940481784	550840.925745093	678293.51487926
red	0	4667.28132208375	9455.80419093588	14372.0359427732	19422.975603576	24616.2138165749	29960.0014582892	35463.3285000228	41136.0150072431	46988.8165900682	53033.5471493308	59283.2224381136	65752.228823818	72456.5227529068	79413.8678750816	86644.1186950856	94169.5621565739	102015.331963154	110209.915053021	118785.775973149	127780.133702329	137235.937893265	147203.109305905	157740.135160618	168916.148709572	180813.680851659	193532.362526147	207194.00157741	221949.695858903	237990.048755349	255560.267404657	274983.243008233	296696.2824119	321312.496228475	349729.829561231	383340.401106986	424476.416114229	477509.96326356	552256.549816558	680036.683518886
red	0	4754.05139425004	9631.59835362231	14639.2284494751	19784.0708276483	25073.8572500697	30516.9919864447	36122.6321418761	41900.7803480257	47862.3921740461	54019.5011546332	60385.3650205342	66974.6375980955	73803.5719822815	80890.2620692606	88254.931481618	95920.2815026589	103911.913100148	112258.842816887	120994.138752729	130155.711829644	139787.310183266	149939.782657292	160672.703816088	172056.492177669	184175.212984277	197130.349427739	211045.973898904	226075.993332303	242414.55464653	260311.423659287	280095.494486936	302212.204007313	327286.061257383	356231.705161946	390467.135488931	432367.915836957	486387.41699159	562523.6276666	692679.339496244
red	0	4755.34474529756	9634.2186529811	14643.2110865735	19789.4531314156	25080.6786528798	30525.2942070729	36132.4593903102	41912.1795554934	47875.4132522637	54034.1972890691	60401.793003454	66992.8582083732	73823.6504204847	80912.2684584444	88278.9414467225	95946.3768445625	103940.182584534	112289.383103457	121027.055497442	130191.121002216	139825.339655197	149980.574133632	160716.415209289	172103.300557709	184225.318291285	197183.979210589	211103.38946066	226137.497846778	242480.504105673	260382.242004432	280171.695135848	302294.421559925	327375.100212805	356328.618848994	390573.363006648	432485.542562141	486519.73985121	562676.663564357	692867.784566573
red	0	4697.2308277871	9516.48119795625	14464.2599470131	19547.6110130301	24774.1737476821	30152.2519725879	35690.8933468525	41399.9809503807	47290.3394110301	53373.8584383251	59663.6373062129	66174.1546980628	72921.4694513552	79923.4592034628	87200.1058636201	94773.8393887058	102669.954762942	110917.121722528	119548.013136388	128600.086814001	138116.568011957	148147.697827031	158752.338786589	170000.067764382	181973.945252326	194774.241512064	208523.546017464	223373.926202707	239517.208536529	257200.173628002	276747.784641032	298600.154578382	323374.328326064	351974.013016707	385800.260442003	427200.241392383	480574.099830709	555800.328206384	684400.415020385
red	0	4819.60763839069	9764.41379055647	14841.0968675207	20056.8843228583	25419.6145360388	30937.8076678909	36620.7470959046	42478.573383562	48522.3931724182	54764.405934235	61218.0522179416	67898.1879196009	74821.2902570933	82005.7026333293	89471.9275456116	97242.979317797	105344.811943555	113806.842090843	122662.593853836	131950.500929174	141714.91471973	152007.385252032	162888.308597065	174429.074312736	186714.906863409	199848.688848775	213956.203562503	229193.480246971	245757.343020017	263901.001858347	283957.886181206	306379.575241909	331799.189777948	361143.981176144	395851.502787521	438330.076171083	493094.482105318	570280.577100256	702231.07802943
red	0	4697.33210013303	9516.68637339073	14464.5717966093	19548.0324597287	24774.707879128	30152.9020554568	35691.6628428875	41400.8735344044	47291.358991244	53375.0091792731	59664.9236548593	66175.5814135324	72923.0416390017	79925.1823540819	87201.9858988175	94775.8827136775	102672.168328244	110919.513096836	119550.590592805	128602.859433222	138119.545806613	148150.891892951	158755.761488679	170003.732967626	181977.868612495	194778.440846754	208528.041787304	223378.742146899	239522.372530058	257205.718866444	276753.751326172	298606.592400848	323381.300279976	351981.601580121	385808.578299666	427209.45183407	480584.461013343	555812.311267292	684415.170700514
blue	0	4763.07882312891	9649.88771608743	14667.0267593186	19821.6386361384	25121.4697902534	30574.9404501672	36191.2251093339	41980.3453933298	47953.2776747469	54122.078338661	60500.0302908145	67101.8151835832	73943.7169747994	81043.8639189813	88422.5180411836	96102.4237319908	104109.230572634	112472.010205186	121223.893522244	130402.863434513	140052.751150601	150224.502070652	160977.803884681	172383.208827843	184524.941773174	197504.678618097	211446.727353495	226505.287166504	242874.8736397	260805.726869027	280627.365505165	302786.072262357	327907.54205261	356908.150601018	391208.59030354	433188.93569687	487311.014035531	563591.799131383	693994.662565897
blue	0	4728.4216927492	9579.67317017187	14560.3064891833	19677.4123614826	24938.6808660763	30352.4709641726	35927.8903937451	41674.8878609839	47604.3598721613	53728.2750876428	60059.8197640469	66613.5687270602	73405.6874491254	80454.1722798934	87779.1378138032	95403.1629486267	103351.710634025	111653.640980889	120341.843814703	129454.025674787	139033.698844959	149131.43803627	159806.49663896	171128.913535771	183182.30076243	196067.594401847	209908.19795468	224857.188623414	241107.666655676	258908.051349574	278585.463711057	300582.939210558	325521.620076634	354311.214298201	388362.077024361	430036.964885345	483765.239972988	559490.990560132	688945.016234919
blue	0	4680.80697575148	9483.20685295913	14413.6857100033	19479.2628558502	24687.550931207	30046.8247234076	35566.100256447	41255.2260540737	47124.98889587	53187.2369190302	59455.0235959335	65942.7769852807	72666.4997748804	79644.0070930051	86895.2109822101	94442.4629731039	102310.96960608	110529.300373701	119130.013904311	128150.437036284	137633.643889243	147629.699892134	158197.261759691	169405.663090358	181337.673955314	194093.214021565	207794.444129289	222592.900009388	238679.737409984	256300.874072568	275780.136928418	297556.100126641	322243.651057848	350743.337045671	384451.311108851	425706.537162925	478893.774081955	553856.974199209	682007.411235493
blue	0	4655.31746979439	9431.56570244317	14335.1954561491	19373.1878159744	24553.1139677118	29883.2036380378	35372.423753858	41030.5692084242	46868.3680415147	52897.6038708587	59131.259085673	65583.683176136	72270.791686833	79210.3027331029	86422.019925743	93928.1730792829	101753.831470976	109927.409017167	118481.287046995	127452.589134167	136884.15483661	146825.776950142	157335.792772205	168483.158342591	180350.193005026	193036.272310303	206662.89186727	221380.76221345	237379.998151334	254905.178268334	274278.366084309	295935.747476758	320488.86144447	348833.351347617	382357.767402501	423388.336610926	476285.940481784	550840.925745093	678293.51487926
blue	0	4667.28132208375	9455.80419093588	14372.0359427732	19422.975603576	24616.2138165749	29960.0014582892	35463.3285000228	41136.0150072431	46988.8165900681	53033.5471493308	59283.2224381136	65752.228823818	72456.5227529068	79413.8678750816	86644.1186950856	94169.5621565739	102015.331963154	110209.915053021	118785.775973149	127780.133702329	137235.937893265	147203.109305905	157740.135160618	168916.148709572	180813.680851659	193532.362526147	207194.00157741	221949.695858903	237990.048755349	255560.267404657	274983.243008233	296696.2824119	321312.496228475	349729.829561231	383340.401106986	424476.416114229	477509.96326356	552256.549816558	680036.683518886
blue	0	4754.05139425004	9631.59835362231	14639.2284494751	19784.0708276483	25073.8572500697	30516.9919864447	36122.6321418761	41900.7803480257	47862.3921740461	54019.5011546332	60385.3650205342	66974.6375980955	73803.5719822815	80890.2620692606	88254.931481618	95920.2815026589	103911.913100148	112258.842816887	120994.138752729	130155.711829644	139787.310183266	149939.782657292	160672.703816088	172056.492177669	184175.212984277	197130.349427739	211045.973898904	226075.993332303	242414.55464653	260311.423659287	280095.494486936	302212.204007313	327286.061257383	356231.705161946	390467.135488931	432367.915836957	486387.41699159	562523.6276666	692679.339496244
blue	0	4755.34474529756	9634.2186529811	14643.2110865735	19789.4531314156	25080.6786528798	30525.2942070729	36132.4593903102	41912.1795554934	47875.4132522637	54034.1972890691	60401.793003454	66992.8582083732	73823.6504204847	80912.2684584444	88278.9414467225	95946.3768445625	103940.182584534	112289.383103457	121027.055497442	130191.121002216	139825.339655197	149980.574133632	160716.415209289	172103.300557709	184225.318291285	197183.979210589	211103.38946066	226137.497846778	242480.504105673	260382.242004432	280171.695135847	302294.421559925	327375.100212805	356328.618848994	390573.363006648	432485.542562141	486519.73985121	562676.663564357	692867.784566573
blue	0	4697.2308277871	9516.48119795625	14464.2599470131	19547.6110130301	24774.1737476821	30152.2519725879	35690.8933468525	41399.9809503807	47290.3394110301	53373.8584383251	59663.637306213	66174.1546980628	72921.4694513553	79923.4592034628	87200.1058636202	94773.8393887058	102669.954762942	110917.121722528	119548.013136388	128600.086814001	138116.568011957	148147.697827031	158752.338786589	170000.067764382	181973.945252326	194774.241512064	208523.546017464	223373.926202707	239517.208536529	257200.173628002	276747.784641032	298600.154578382	323374.328326065	351974.013016708	385800.260442003	427200.241392383	480574.099830709	555800.328206384	684400.415020385
blue	0	4819.60763839069	9764.41379055647	14841.0968675207	20056.8843228583	25419.6145360388	30937.8076678909	36620.7470959046	42478.573383562	48522.3931724182	54764.405934235	61218.0522179416	67898.1879196008	74821.2902570933	82005.7026333293	89471.9275456116	97242.979317797	105344.811943555	113806.842090843	122662.593853836	131950.500929174	141714.91471973	152007.385252032	162888.308597065	174429.074312736	186714.906863409	199848.688848775	213956.203562503	229193.480246971	245757.343020017	263901.001858347	283957.886181206	306379.575241909	331799.189777948	361143.981176144	395851.502787521	438330.076171083	493094.482105318	570280.577100256	702231.07802943
blue	0	4697.33210013303	9516.68637339073	14464.5717966093	19548.0324597287	24774.707879128	30152.9020554568	35691.6628428875	41400.8735344044	47291.358991244	53375.0091792731	59664.9236548593	66175.5814135324	72923.0416390017	79925.1823540819	87201.9858988175	94775.8827136775	102672.168328244	110919.513096836	119550.590592805	128602.859433222	138119.545806613	148150.891892951	158755.761488679	170003.732967626	181977.868612495	194778.440846754	208528.041787304	223378.742146899	239522.372530058	257205.718866444	276753.751326172	298606.592400848	323381.300279976	351981.601580121	385808.578299666	427209.45183407	480584.461013343	555812.311267292	684415.170700514
green	0	4763.07882312891	9649.88771608743	14667.0267593186	19821.6386361384	25121.4697902534	30574.9404501672	36191.2251093339	41980.3453933298	47953.2776747469	54122.078338661	60500.0302908145	67101.8151835832	73943.7169747994	81043.8639189813	88422.5180411836	96102.4237319908	104109.230572634	112472.010205186	121223.893522244	130402.863434513	140052.751150601	150224.502070652	160977.803884681	172383.208827843	184524.941773174	197504.678618097	211446.727353495	226505.287166504	242874.8736397	260805.726869027	280627.365505165	302786.072262357	327907.54205261	356908.150601018	391208.59030354	433188.93569687	487311.014035531	563591.799131383	693994.662565897
green	0	4728.4216927492	9579.67317017186	14560.3064891832	19677.4123614825	24938.6808660763	30352.4709641726	35927.8903937451	41674.8878609839	47604.3598721613	53728.2750876428	60059.8197640469	66613.5687270602	73405.6874491254	80454.1722798934	87779.1378138031	95403.1629486267	103351.710634025	111653.640980889	120341.843814703	129454.025674787	139033.698844959	149131.43803627	159806.49663896	171128.913535771	183182.30076243	196067.594401847	209908.19795468	224857.188623414	241107.666655676	258908.051349574	278585.463711057	300582.939210558	325521.620076634	354311.214298201	388362.077024361	430036.964885345	483765.239972988	559490.990560132	688945.016234919
green	0	4680.80697575148	9483.20685295913	14413.6857100033	19479.2628558502	24687.550931207	30046.8247234076	35566.100256447	41255.2260540737	47124.98889587	53187.2369190302	59455.0235959335	65942.7769852807	72666.4997748804	79644.0070930051	86895.2109822101	94442.4629731039	102310.96960608	110529.300373701	119130.013904311	128150.437036284	137633.643889243	147629.699892134	158197.261759691	169405.663090357	181337.673955314	194093.214021565	207794.444129289	222592.900009388	238679.737409984	256300.874072568	275780.136928418	297556.100126641	322243.651057848	350743.337045671	384451.311108851	425706.537162925	478893.774081955	553856.974199209	682007.411235493
green	0	4655.31746979439	9431.56570244317	14335.1954561491	19373.1878159744	24553.1139677118	29883.2036380378	35372.423753858	41030.5692084242	46868.3680415147	52897.6038708587	59131.259085673	65583.683176136	72270.7916868331	79210.3027331029	86422.019925743	93928.1730792829	101753.831470976	109927.409017167	118481.287046995	127452.589134167	136884.15483661	146825.776950142	157335.792772205	168483.158342591	180350.193005026	193036.272310303	206662.89186727	221380.76221345	237379.998151334	254905.178268334	274278.366084309	295935.747476759	320488.86144447	348833.351347617	382357.767402501	423388.336610926	476285.940481785	550840.925745093	678293.51487926
green	0	4667.28132208375	9455.80419093587	14372.0359427732	19422.975603576	24616.2138165749	29960.0014582892	35463.3285000228	41136.0150072431	46988.8165900682	53033.5471493308	59283.2224381136	65752.228823818	72456.5227529068	79413.8678750816	86644.1186950856	94169.5621565739	102015.331963154	110209.915053021	118785.775973149	127780.133702329	137235.937893265	147203.109305905	157740.135160618	168916.148709572	180813.680851659	193532.362526147	207194.00157741	221949.695858903	237990.048755349	255560.267404657	274983.243008233	296696.2824119	321312.496228475	349729.829561231	383340.401106986	424476.416114229	477509.96326356	552256.549816558	680036.683518886
green	0	4754.05139425004	9631.59835362231	14639.2284494751	19784.0708276483	25073.8572500697	30516.9919864447	36122.6321418761	41900.7803480257	47862.3921740461	54019.5011546332	60385.3650205342	66974.6375980955	73803.5719822815	80890.2620692606	88254.931481618	95920.2815026589	103911.913100148	112258.842816887	120994.138752729	130155.711829644	139787.310183266	149939.782657292	160672.703816088	172056.492177669	184175.212984277	197130.349427739	211045.973898904	226075.993332303	242414.55464653	260311.423659287	280095.494486936	302212.204007313	327286.061257383	356231.705161946	390467.135488931	432367.915836957	486387.41699159	562523.6276666	692679.339496244
green	0	4755.34474529756	9634.2186529811	14643.2110865735	19789.4531314156	25080.6786528798	30525.2942070729	36132.4593903102	41912.1795554934	47875.4132522637	54034.1972890691	60401.793003454	66992.8582083732	73823.6504204847	80912.2684584444	88278.9414467225	95946.3768445625	103940.182584534	112289.383103457	121027.055497442	130191.121002216	139825.339655197	149980.574133632	160716.415209289	172103.300557709	184225.318291285	197183.979210589	211103.38946066	226137.497846778	242480.504105673	260382.242004432	280171.695135847	302294.421559925	327375.100212805	356328.618848994	390573.363006648	432485.542562141	486519.73985121	562676.663564357	692867.784566573
green	0	4697.2308277871	9516.48119795625	14464.2599470131	19547.6110130301	24774.1737476821	30152.2519725879	35690.8933468525	41399.9809503807	47290.3394110301	53373.8584383251	59663.6373062129	66174.1546980628	72921.4694513552	79923.4592034628	87200.1058636201	94773.8393887058	102669.954762942	110917.121722528	119548.013136388	128600.086814001	138116.568011957	148147.697827031	158752.338786589	170000.067764382	181973.945252326	194774.241512064	208523.546017464	223373.926202707	239517.208536529	257200.173628002	276747.784641032	298600.154578382	323374.328326064	351974.013016707	385800.260442002	427200.241392383	480574.099830709	555800.328206384	684400.415020385
green	0	4819.60763839069	9764.41379055647	14841.0968675207	20056.8843228583	25419.6145360388	30937.8076678909	36620.7470959046	42478.573383562	48522.3931724182	54764.405934235	61218.0522179416	67898.1879196009	74821.2902570933	82005.7026333293	89471.9275456116	97242.979317797	105344.811943555	113806.842090843	122662.593853836	131950.500929174	141714.91471973	152007.385252032	162888.308597065	174429.074312736	186714.906863409	199848.688848775	213956.203562503	229193.480246971	245757.343020017	263901.001858347	283957.886181206	306379.575241909	331799.189777948	361143.981176144	395851.502787521	438330.076171083	493094.482105318	570280.577100256	702231.07802943
green	0	4697.33210013303	9516.68637339073	14464.5717966093	19548.0324597287	24774.707879128	30152.9020554568	35691.6628428875	41400.8735344044	47291.358991244	53375.0091792731	59664.9236548593	66175.5814135324	72923.0416390017	79925.1823540819	87201.9858988175	94775.8827136775	102672.168328244	110919.513096836	119550.590592805	128602.859433222	138119.545806613	148150.891892951	158755.761488679	170003.732967626	181977.868612495	194778.440846754	208528.041787304	223378.742146899	239522.372530058	257205.718866444	276753.751326172	298606.592400848	323381.300279976	351981.601580121	385808.578299666	427209.45183407	480584.461013343	555812.311267292	684415.170700514
orange	0	4763.07882312891	9649.88771608743	14667.0267593186	19821.6386361384	25121.4697902534	30574.9404501672	36191.2251093339	41980.3453933298	47953.2776747469	54122.078338661	60500.0302908145	67101.8151835832	73943.7169747994	81043.8639189813	88422.5180411836	96102.4237319908	104109.230572634	112472.010205186	121223.893522244	130402.863434513	140052.751150601	150224.502070652	160977.803884681	172383.208827843	184524.941773174	197504.678618097	211446.727353495	226505.287166504	242874.8736397	260805.726869027	280627.365505165	302786.072262357	327907.54205261	356908.150601018	391208.59030354	433188.93569687	487311.014035531	563591.799131383	693994.662565897
orange	0	4728.4216927492	9579.67317017187	14560.3064891833	19677.4123614825	24938.6808660763	30352.4709641726	35927.8903937451	41674.8878609839	47604.3598721613	53728.2750876428	60059.8197640469	66613.5687270602	73405.6874491254	80454.1722798934	87779.1378138032	95403.1629486267	103351.710634025	111653.640980889	120341.843814703	129454.025674787	139033.698844959	149131.43803627	159806.49663896	171128.913535771	183182.30076243	196067.594401847	209908.19795468	224857.188623414	241107.666655676	258908.051349574	278585.463711057	300582.939210558	325521.620076634	354311.214298201	388362.077024361	430036.964885345	483765.239972988	559490.990560132	688945.016234919
orange	0	4680.80697575149	9483.20685295913	14413.6857100033	19479.2628558502	24687.550931207	30046.8247234076	35566.100256447	41255.2260540737	47124.98889587	53187.2369190302	59455.0235959335	65942.7769852807	72666.4997748804	79644.0070930051	86895.2109822101	94442.4629731039	102310.96960608	110529.300373701	119130.013904311	128150.437036284	137633.643889243	147629.699892134	158197.261759691	169405.663090358	181337.673955314	194093.214021565	207794.444129289	222592.900009388	238679.737409984	256300.874072568	275780.136928418	297556.100126641	322243.651057848	350743.337045671	384451.311108851	425706.537162925	478893.774081955	553856.974199209	682007.411235493
orange	0	4655.31746979439	9431.56570244317	14335.1954561491	19373.1878159744	24553.1139677118	29883.2036380378	35372.423753858	41030.5692084242	46868.3680415147	52897.6038708587	59131.259085673	65583.683176136	72270.7916868331	79210.3027331029	86422.019925743	93928.1730792828	101753.831470976	109927.409017167	118481.287046995	127452.589134167	136884.15483661	146825.776950142	157335.792772205	168483.158342591	180350.193005026	193036.272310303	206662.89186727	221380.76221345	237379.998151334	254905.178268334	274278.366084309	295935.747476758	320488.86144447	348833.351347617	382357.767402501	423388.336610926	476285.940481784	550840.925745093	678293.51487926
orange	0	4667.28132208375	9455.80419093588	14372.0359427732	19422.975603576	24616.2138165749	29960.0014582892	35463.3285000228	41136.0150072431	46988.8165900682	53033.5471493308	59283.2224381136	65752.228823818	72456.5227529068	79413.8678750816	86644.1186950856	94169.5621565739	102015.331963154	110209.915053021	118785.775973149	127780.133702329	137235.937893265	147203.109305905	157740.135160618	168916.148709572	180813.680851659	193532.362526147	207194.00157741	221949.695858903	237990.048755349	255560.267404657	274983.243008233	296696.2824119	321312.496228475	349729.829561231	383340.401106986	424476.416114229	477509.96326356	552256.549816558	680036.683518886
orange	0	4754.05139425004	9631.59835362231	14639.2284494751	19784.0708276483	25073.8572500697	30516.9919864447	36122.6321418761	41900.7803480257	47862.3921740461	54019.5011546332	60385.3650205342	66974.6375980955	73803.5719822815	80890.2620692606	88254.931481618	95920.2815026589	103911.913100148	112258.842816887	120994.138752729	130155.711829644	139787.310183266	149939.782657292	160672.703816088	172056.492177669	184175.212984277	197130.349427739	211045.973898904	226075.993332303	242414.55464653	260311.423659287	280095.494486936	302212.204007313	327286.061257383	356231.705161946	390467.135488931	432367.915836957	486387.41699159	562523.6276666	692679.339496244
orange	0	4755.34474529756	9634.2186529811	14643.2110865735	19789.4531314156	25080.6786528798	30525.2942070729	36132.4593903102	41912.1795554934	47875.4132522637	54034.1972890691	60401.793003454	66992.8582083732	73823.6504204847	80912.2684584444	88278.9414467225	95946.3768445625	103940.182584534	112289.383103457	121027.055497442	130191.121002216	139825.339655197	149980.574133632	160716.415209289	172103.300557709	184225.318291285	197183.979210589	211103.38946066	226137.497846778	242480.504105673	260382.242004432	280171.695135847	302294.421559925	327375.100212805	356328.618848994	390573.363006648	432485.542562141	486519.73985121	562676.663564357	692867.784566573
orange	0	4697.2308277871	9516.48119795625	14464.2599470131	19547.6110130301	24774.1737476821	30152.2519725879	35690.8933468525	41399.9809503807	47290.3394110301	53373.8584383251	59663.6373062129	66174.1546980628	72921.4694513552	79923.4592034628	87200.1058636202	94773.8393887058	102669.954762942	110917.121722528	119548.013136388	128600.086814001	138116.568011957	148147.697827031	158752.338786589	170000.067764382	181973.945252326	194774.241512064	208523.546017464	223373.926202707	239517.208536529	257200.173628002	276747.784641032	298600.154578382	323374.328326064	351974.013016708	385800.260442003	427200.241392383	480574.099830709	555800.328206384	684400.415020385
orange	0	4819.60763839069	9764.41379055647	14841.0968675207	20056.8843228583	25419.6145360388	30937.8076678909	36620.7470959046	42478.573383562	48522.3931724182	54764.405934235	61218.0522179416	67898.1879196009	74821.2902570933	82005.7026333293	89471.9275456116	97242.979317797	105344.811943555	113806.842090843	122662.593853836	131950.500929174	141714.91471973	152007.385252032	162888.308597065	174429.074312736	186714.906863409	199848.688848775	213956.203562503	229193.480246971	245757.343020017	263901.001858347	283957.886181206	306379.575241909	331799.189777948	361143.981176144	395851.502787521	438330.076171083	493094.482105318	570280.577100256	702231.07802943
orange	0	4697.33210013303	9516.68637339073	14464.5717966093	19548.0324597287	24774.707879128	30152.9020554568	35691.6628428875	41400.8735344044	47291.358991244	53375.0091792731	59664.9236548593	66175.5814135324	72923.0416390017	79925.1823540818	87201.9858988175	94775.8827136775	102672.168328244	110919.513096836	119550.590592805	128602.859433222	138119.545806613	148150.891892951	158755.761488679	170003.732967626	181977.868612495	194778.440846754	208528.041787304	223378.742146899	239522.372530058	257205.718866444	276753.751326172	298606.592400848	323381.300279976	351981.601580121	385808.578299666	427209.45183407	480584.461013343	555812.311267292	684415.170700514
purple	0	4763.07882312891	9649.88771608743	14667.0267593186	19821.6386361384	25121.4697902534	30574.9404501672	36191.2251093339	41980.3453933298	47953.2776747469	54122.078338661	60500.0302908145	67101.8151835832	73943.7169747994	81043.8639189813	88422.5180411836	96102.4237319908	104109.230572634	112472.010205186	121223.893522244	130402.863434513	140052.751150601	150224.502070652	160977.803884681	172383.208827843	184524.941773174	197504.678618097	211446.727353495	226505.287166504	242874.8736397	260805.726869027	280627.365505165	302786.072262357	327907.54205261	356908.150601018	391208.59030354	433188.93569687	487311.014035531	563591.799131383	693994.662565897
purple	0	4728.4216927492	9579.67317017187	14560.3064891833	19677.4123614826	24938.6808660763	30352.4709641726	35927.8903937451	41674.8878609839	47604.3598721613	53728.2750876428	60059.8197640469	66613.5687270602	73405.6874491254	80454.1722798934	87779.1378138032	95403.1629486267	103351.710634025	111653.640980889	120341.843814703	129454.025674787	139033.698844959	149131.43803627	159806.49663896	171128.913535771	183182.30076243	196067.594401847	209908.19795468	224857.188623414	241107.666655676	258908.051349574	278585.463711057	300582.939210558	325521.620076634	354311.214298201	388362.077024361	430036.964885345	483765.239972988	559490.990560132	688945.016234919
purple	0	4680.80697575149	9483.20685295913	14413.6857100033	19479.2628558502	24687.550931207	30046.8247234076	35566.100256447	41255.2260540737	47124.98889587	53187.2369190302	59455.0235959335	65942.7769852807	72666.4997748804	79644.0070930051	86895.2109822101	94442.4629731039	102310.96960608	110529.300373701	119130.013904311	128150.437036284	137633.643889243	147629.699892134	158197.261759691	169405.663090358	181337.673955314	194093.214021565	207794.444129289	222592.900009388	238679.737409984	256300.874072568	275780.136928418	297556.100126641	322243.651057848	350743.337045671	384451.311108851	425706.537162925	478893.774081956	553856.974199209	682007.411235493
purple	0	4655.31746979439	9431.56570244317	14335.1954561491	19373.1878159744	24553.1139677118	29883.2036380378	35372.423753858	41030.5692084242	46868.3680415147	52897.6038708587	59131.259085673	65583.683176136	72270.7916868331	79210.3027331029	86422.019925743	93928.1730792828	101753.831470976	109927.409017166	118481.287046995	127452.589134167	136884.15483661	146825.776950142	157335.792772205	168483.158342591	180350.193005026	193036.272310303	206662.89186727	221380.76221345	237379.998151334	254905.178268334	274278.366084309	295935.747476758	320488.86144447	348833.351347617	382357.767402501	423388.336610926	476285.940481784	550840.925745092	678293.51487926
purple	0	4667.28132208375	9455.80419093587	14372.0359427732	19422.975603576	24616.2138165749	29960.0014582892	35463.3285000228	41136.0150072431	46988.8165900682	53033.5471493308	59283.2224381136	65752.228823818	72456.5227529068	79413.8678750816	86644.1186950855	94169.5621565739	102015.331963154	110209.915053021	118785.775973149	127780.133702329	137235.937893265	147203.109305905	157740.135160618	168916.148709572	180813.680851659	193532.362526147	207194.00157741	221949.695858903	237990.048755349	255560.267404657	274983.243008233	296696.2824119	321312.496228475	349729.829561231	383340.401106986	424476.416114229	477509.96326356	552256.549816558	680036.683518886
purple	0	4754.05139425004	9631.59835362231	14639.2284494751	19784.0708276483	25073.8572500697	30516.9919864447	36122.6321418761	41900.7803480257	47862.3921740461	54019.5011546332	60385.3650205342	66974.6375980955	73803.5719822815	80890.2620692606	88254.931481618	95920.2815026589	103911.913100148	112258.842816887	120994.138752729	130155.711829644	139787.310183266	149939.782657292	160672.703816088	172056.492177669	184175.212984277	197130.349427739	211045.973898904	226075.993332303	242414.55464653	260311.423659287	280095.494486936	302212.204007313	327286.061257383	356231.705161946	390467.135488931	432367.915836957	486387.41699159	562523.627666601	692679.339496244
purple	0	4755.34474529756	9634.2186529811	14643.2110865735	19789.4531314156	25080.6786528798	30525.2942070729	36132.4593903102	41912.1795554934	47875.4132522637	54034.1972890691	60401.793003454	66992.8582083732	73823.6504204847	80912.2684584444	88278.9414467225	95946.3768445625	103940.182584534	112289.383103457	121027.055497442	130191.121002216	139825.339655197	149980.574133632	160716.415209289	172103.300557709	184225.318291285	197183.979210589	211103.38946066	226137.497846778	242480.504105673	260382.242004432	280171.695135848	302294.421559925	327375.100212805	356328.618848994	390573.363006648	432485.542562141	486519.73985121	562676.663564357	692867.784566573
purple	0	4697.2308277871	9516.48119795625	14464.2599470131	19547.6110130301	24774.1737476821	30152.2519725879	35690.8933468525	41399.9809503807	47290.3394110301	53373.8584383251	59663.6373062129	66174.1546980628	72921.4694513552	79923.4592034628	87200.1058636201	94773.8393887058	102669.954762942	110917.121722528	119548.013136388	128600.086814001	138116.568011957	148147.697827031	158752.338786589	170000.067764382	181973.945252326	194774.241512064	208523.546017464	223373.926202707	239517.208536529	257200.173628002	276747.784641032	298600.154578382	323374.328326065	351974.013016707	385800.260442003	427200.241392383	480574.099830709	555800.328206384	684400.415020385
purple	0	4819.60763839069	9764.41379055647	14841.0968675207	20056.8843228583	25419.6145360388	30937.8076678909	36620.7470959046	42478.573383562	48522.3931724182	54764.405934235	61218.0522179416	67898.1879196009	74821.2902570933	82005.7026333293	89471.9275456116	97242.979317797	105344.811943555	113806.842090843	122662.593853836	131950.500929174	141714.91471973	152007.385252032	162888.308597065	174429.074312736	186714.906863409	199848.688848775	213956.203562503	229193.480246971	245757.343020017	263901.001858347	283957.886181206	306379.575241909	331799.189777948	361143.981176144	395851.502787521	438330.076171083	493094.482105318	570280.577100256	702231.07802943
purple	0	4697.33210013303	9516.68637339073	14464.5717966093	19548.0324597287	24774.707879128	30152.9020554568	35691.6628428875	41400.8735344044	47291.358991244	53375.0091792731	59664.9236548593	66175.5814135324	72923.0416390017	79925.1823540819	87201.9858988175	94775.8827136775	102672.168328244	110919.513096836	119550.590592805	128602.859433222	138119.545806613	148150.891892951	158755.761488679	170003.732967626	181977.868612495	194778.440846754	208528.041787304	223378.742146899	239522.372530058	257205.718866444	276753.751326172	298606.592400848	323381.300279976	351981.601580121	385808.578299666	427209.45183407	480584.461013343	555812.311267292	684415.170700514
