# Supplementary material for: Inference of past demography, dormancy and self-fertilization rates from whole genome sequence data
Source: PLoS Genet. 2020 Apr 6;16(4):e1008698. doi: 10.1371/journal.pgen.1008698 (PMC7173940; doi:10.1371/journal.pgen.1008698)
Supplement: S1 Data — File containing all numerical data presented in this study. It contains all plotted results and all requirements to build summary statistics. (ZIP) [file pgen.1008698.s003.zip › S1_data/Figure/F4/F1_a_popsize.csv]

	V1	V2	V3	V4	V5	V6	V7	V8	V9	V10	V11	V12	V13	V14	V15	V16	V17	V18	V19	V20	V21	V22	V23	V24	V25	V26	V27	V28	V29	V30	V31	V32	V33	V34	V35	V36	V37	V38	V39	V40
red	4.93520197553178	4.93520197553178	5.7146282277109	5.7146282277109	5.88888688179364	5.88888688179364	5.85719375988403	5.85719375988403	5.9644940790061	5.9644940790061	5.95723315060845	5.95723315060845	5.8426865678849	5.8426865678849	5.67705434491865	5.67705434491865	5.50002517664534	5.50002517664534	5.33184721350908	5.33184721350908	5.17994526018983	5.17994526018983	5.04568644075108	5.04568644075108	4.92742716522343	4.92742716522343	4.82423101189031	4.82423101189031	4.73744697020879	4.73744697020879	4.66998077069457	4.66998077069457	4.62583064234011	4.62583064234011	4.60751874222522	4.60751874222522	4.62195271793108	4.62195271793108	4.67854995039658	4.67854995039658
red	5.1421146831318	5.1421146831318	5.95233641053175	5.95233641053175	5.91172074154305	5.91172074154305	5.90508906440747	5.90508906440747	5.93948033624291	5.93948033624291	5.87341689636604	5.87341689636604	5.7321222600341	5.7321222600341	5.56558124467494	5.56558124467494	5.40282788584008	5.40282788584008	5.25481568473805	5.25481568473805	5.12336220911804	5.12336220911804	5.00730880313092	5.00730880313092	4.90516077204222	4.90516077204222	4.81635151300832	4.81635151300832	4.74316889301953	4.74316889301953	4.68891071537466	4.68891071537466	4.65640078418844	4.65640078418844	4.64505763551009	4.64505763551009	4.65035881352229	4.65035881352229	4.67531448942704	4.67531448942704
red	4.8823690634978	4.8823690634978	5.61943228333739	5.61943228333739	5.97516930009472	5.97516930009472	5.9606165783748	5.9606165783748	5.94077498286098	5.94077498286098	5.94808683553516	5.94808683553516	5.87163771469588	5.87163771469588	5.74432122171044	5.74432122171044	5.59672985613845	5.59672985613845	5.44552975305998	5.44552975305998	5.29906682821952	5.29906682821952	5.16097139397463	5.16097139397463	5.03140721542801	5.03140721542801	4.91379235238177	4.91379235238177	4.8074082924193	4.8074082924193	4.71653827527124	4.71653827527124	4.64755207863232	4.64755207863232	4.60730114253998	4.60730114253998	4.60813429762569	4.60813429762569	4.68020340627721	4.68020340627721
red	4.95984382492821	4.95984382492821	5.77119741323357	5.77119741323357	6.03435424466451	6.03435424466451	6.01864045817638	6.01864045817638	5.97268558713624	5.97268558713624	5.91196232804092	5.91196232804092	5.78679634621412	5.78679634621412	5.62609340340018	5.62609340340018	5.45854497260011	5.45854497260011	5.29992458545391	5.29992458545391	5.15626746154275	5.15626746154275	5.02860641685238	5.02860641685238	4.91686575119206	4.91686575119206	4.82035000405451	4.82035000405451	4.74049430132549	4.74049430132549	4.67970022787977	4.67970022787977	4.63998645392925	4.63998645392925	4.62175377387387	4.62175377387387	4.62842801335899	4.62842801335899	4.67420208864856	4.67420208864856
red	5.04445048084552	5.04445048084552	5.70211141466798	5.70211141466798	5.78568589078269	5.78568589078269	5.79062110716345	5.79062110716345	5.91337978093846	5.91337978093846	5.92686575993292	5.92686575993292	5.82335271185125	5.82335271185125	5.66279500278965	5.66279500278965	5.489088231255	5.489088231255	5.32359801359831	5.32359801359831	5.17439000671172	5.17439000671172	5.04234333852196	5.04234333852196	4.92651902426461	4.92651902426461	4.82673694084709	4.82673694084709	4.74458828870132	4.74458828870132	4.6834803278666	4.6834803278666	4.64610152427927	4.64610152427927	4.63210971494626	4.63210971494626	4.64019978866224	4.64019978866224	4.66208512496569	4.66208512496569
red	5.0919978679592	5.0919978679592	5.88930364690859	5.88930364690859	5.86645893099817	5.86645893099817	5.81700868348655	5.81700868348655	5.89338277355782	5.89338277355782	5.88169771302274	5.88169771302274	5.7658710187641	5.7658710187641	5.60297096633007	5.60297096633007	5.43322859855573	5.43322859855573	5.27446013306822	5.27446013306822	5.13341352302278	5.13341352302278	5.00897726542525	5.00897726542525	4.89938323783619	4.89938323783619	4.80401789285042	4.80401789285042	4.72387110631987	4.72387110631987	4.66219986619154	4.66219986619154	4.62231458640238	4.62231458640238	4.60555022670146	4.60555022670146	4.61590700485256	4.61590700485256	4.64720062073399	4.64720062073399
red	4.99565440364276	4.99565440364276	5.76762317187482	5.76762317187482	5.97431284036408	5.97431284036408	5.91582833997474	5.91582833997474	5.92334669739857	5.92334669739857	5.89319292899508	5.89319292899508	5.78216199526857	5.78216199526857	5.62519074517217	5.62519074517217	5.45872787405798	5.45872787405798	5.30079421155165	5.30079421155165	5.15808945895064	5.15808945895064	5.03183898186103	5.03183898186103	4.92031630071591	4.92031630071591	4.82333177806285	4.82333177806285	4.74251922833101	4.74251922833101	4.68051291841583	4.68051291841583	4.64040434277943	4.64040434277943	4.62311779280581	4.62311779280581	4.62703832472262	4.62703832472262	4.65213382082165	4.65213382082165
red	4.97758873939202	4.97758873939202	5.94454112327831	5.94454112327831	5.85584803315236	5.85584803315236	5.99667105449111	5.99667105449111	6.02539244249416	6.02539244249416	5.92347619113923	5.92347619113923	5.77180987904216	5.77180987904216	5.60428829361324	5.60428829361324	5.43952912469537	5.43952912469537	5.28574377914252	5.28574377914252	5.14743788141157	5.14743788141157	5.0234595947893	5.0234595947893	4.91255028240111	4.91255028240111	4.81519144186815	4.81519144186815	4.73322419623991	4.73322419623991	4.67047136415245	4.67047136415245	4.6303098962682	4.6303098962682	4.61551561822607	4.61551561822607	4.64244052029574	4.64244052029574	4.74775915287489	4.74775915287489
red	5.07752391997032	5.07752391997032	5.87162197986257	5.87162197986257	5.82226426510746	5.82226426510746	5.8042783787589	5.8042783787589	5.91483814350851	5.91483814350851	5.92450837933877	5.92450837933877	5.81343597535161	5.81343597535161	5.64407862145966	5.64407862145966	5.46552912741196	5.46552912741196	5.29963828560995	5.29963828560995	5.15217781119245	5.15217781119245	5.02260923711054	5.02260923711054	4.90943505643199	4.90943505643199	4.81146263424697	4.81146263424697	4.73013166808097	4.73013166808097	4.66921125023116	4.66921125023116	4.63170881886948	4.63170881886948	4.61713877999268	4.61713877999268	4.63070998030805	4.63070998030805	4.70840511381145	4.70840511381145
red	5.07408021603957	5.07408021603957	6.12890327432665	6.12890327432665	5.89775828496604	5.89775828496604	5.87261376424	5.87261376424	5.8833620458713	5.8833620458713	5.85129009398707	5.85129009398707	5.75145811356548	5.75145811356548	5.60412764456682	5.60412764456682	5.44351637906431	5.44351637906431	5.29001431714874	5.29001431714874	5.15088119664741	5.15088119664741	5.0264556122578	5.0264556122578	4.91689167657014	4.91689167657014	4.82096048640267	4.82096048640267	4.74011506149182	4.74011506149182	4.67692594984946	4.67692594984946	4.63485040437077	4.63485040437077	4.61788708459556	4.61788708459556	4.63780111771983	4.63780111771983	4.69858139511983	4.69858139511983
blue	4.40852741090785	4.40852741090785	5.0064376678072	5.0064376678072	5.68829886706556	5.68829886706556	5.69812881637964	5.69812881637964	5.45137695948949	5.45137695948949	5.438911262335	5.438911262335	5.47282188726042	5.47282188726042	5.47719048481175	5.47719048481175	5.39821670912215	5.39821670912215	5.24589084207028	5.24589084207028	5.05332827069513	5.05332827069513	4.84714648459996	4.84714648459996	4.64465742177234	4.64465742177234	4.45663352557503	4.45663352557503	4.30187619522949	4.30187619522949	4.21470511379992	4.21470511379992	4.22027093715182	4.22027093715182	4.30932706873994	4.30932706873994	4.41040056474614	4.41040056474614	4.48095635291591	4.48095635291591
blue	4.53993753742216	4.53993753742216	5.11470711901948	5.11470711901948	6.10202557175816	6.10202557175816	5.55168367047435	5.55168367047435	5.42852167107934	5.42852167107934	5.4200369560822	5.4200369560822	5.39087085648844	5.39087085648844	5.31868304128108	5.31868304128108	5.19608684519044	5.19608684519044	5.04139661043122	5.04139661043122	4.87335301117119	4.87335301117119	4.70222318300801	4.70222318300801	4.53398524807079	4.53398524807079	4.37659552237581	4.37659552237581	4.24771311571512	4.24771311571512	4.18132698627744	4.18132698627744	4.21456203057208	4.21456203057208	4.31807618755796	4.31807618755796	4.30707377359199	4.30707377359199	4.31046712992038	4.31046712992038
blue	4.3658313824754	4.3658313824754	4.79426892543806	4.79426892543806	5.70899859946534	5.70899859946534	5.78417680410807	5.78417680410807	5.4617895651976	5.4617895651976	5.47192375635279	5.47192375635279	5.4844837188819	5.4844837188819	5.405262920929	5.405262920929	5.30527309251132	5.30527309251132	5.18634956042101	5.18634956042101	5.05303661956307	5.05303661956307	4.90327876926411	4.90327876926411	4.73602138504317	4.73602138504317	4.5586644938054	4.5586644938054	4.38483321178515	4.38483321178515	4.23800696149423	4.23800696149423	4.15592617555211	4.15592617555211	4.16605671745398	4.16605671745398	4.28336952399256	4.28336952399256	4.47751237439491	4.47751237439491
blue	4.35168665500272	4.35168665500272	4.99655181802476	4.99655181802476	5.48186411688063	5.48186411688063	5.98188769488119	5.98188769488119	5.61513303681992	5.61513303681992	5.4330683911209	5.4330683911209	5.3948110403491	5.3948110403491	5.3477766417608	5.3477766417608	5.25853844431908	5.25853844431908	5.1155852612854	5.1155852612854	4.93334540767924	4.93334540767924	4.7367296832661	4.7367296832661	4.54601515809388	4.54601515809388	4.37885505730057	4.37885505730057	4.25565388763606	4.25565388763606	4.19171437726423	4.19171437726423	4.1846995744039	4.1846995744039	4.23476026732337	4.23476026732337	4.29817575185089	4.29817575185089	4.44035612154824	4.44035612154824
blue	4.40375972766139	4.40375972766139	4.81364637628775	4.81364637628775	5.70906129021027	5.70906129021027	5.36056364191866	5.36056364191866	5.2175144158833	5.2175144158833	5.31041718010489	5.31041718010489	5.38289423286972	5.38289423286972	5.35673603132481	5.35673603132481	5.25499649350705	5.25499649350705	5.09608323616866	5.09608323616866	4.90332600355027	4.90332600355027	4.70332423131337	4.70332423131337	4.51005182782812	4.51005182782812	4.33185093484511	4.33185093484511	4.18692723434296	4.18692723434296	4.11272682954363	4.11272682954363	4.14120074031409	4.14120074031409	4.24447343332125	4.24447343332125	4.28596216111946	4.28596216111946	4.18637304567516	4.18637304567516
blue	4.54259429006053	4.54259429006053	4.90283573633601	4.90283573633601	6.3766159105227	6.3766159105227	5.66979033123124	5.66979033123124	5.3242734244404	5.3242734244404	5.27557807776029	5.27557807776029	5.36489678600447	5.36489678600447	5.39125895383827	5.39125895383827	5.30257581996646	5.30257581996646	5.13052044203664	5.13052044203664	4.92569089475209	4.92569089475209	4.71974986591428	4.71974986591428	4.52669996248669	4.52669996248669	4.35470982006232	4.35470982006232	4.21917116098198	4.21917116098198	4.14358735925142	4.14358735925142	4.14738043348803	4.14738043348803	4.24746802460044	4.24746802460044	4.38717715249331	4.38717715249331	4.26697840484304	4.26697840484304
blue	4.34278161505297	4.34278161505297	4.75997284150711	4.75997284150711	6.04394169149757	6.04394169149757	5.59157831588429	5.59157831588429	5.42359377512863	5.42359377512863	5.32272773912649	5.32272773912649	5.31347965957464	5.31347965957464	5.28685802653496	5.28685802653496	5.19915871149607	5.19915871149607	5.06111134935649	5.06111134935649	4.88668738540524	4.88668738540524	4.69359377781682	4.69359377781682	4.50209370374788	4.50209370374788	4.3287769889487	4.3287769889487	4.19020931258482	4.19020931258482	4.1101760174601	4.1101760174601	4.11306519943584	4.11306519943584	4.20352149093189	4.20352149093189	4.27038715065768	4.27038715065768	4.21896249493771	4.21896249493771
blue	4.34090773942778	4.34090773942778	4.94872714007379	4.94872714007379	5.91670093797883	5.91670093797883	5.42471396426345	5.42471396426345	5.58844496307259	5.58844496307259	5.45787528587454	5.45787528587454	5.33418353043163	5.33418353043163	5.26865084869146	5.26865084869146	5.17692865726816	5.17692865726816	5.04207438588749	5.04207438588749	4.87649365052441	4.87649365052441	4.69428496684194	4.69428496684194	4.50699800440263	4.50699800440263	4.32784776055696	4.32784776055696	4.18182993996349	4.18182993996349	4.10571955817464	4.10571955817464	4.10726018548249	4.10726018548249	4.14519006038242	4.14519006038242	4.33025935705611	4.33025935705611	4.62274546371357	4.62274546371357
blue	4.45984158619458	4.45984158619458	4.98567456658007	4.98567456658007	5.89025118696195	5.89025118696195	5.4800518973864	5.4800518973864	5.30968051661288	5.30968051661288	5.31374992423913	5.31374992423913	5.44196843023299	5.44196843023299	5.45632351273845	5.45632351273845	5.32963766406537	5.32963766406537	5.13493185275818	5.13493185275818	4.92173388729861	4.92173388729861	4.71663071506887	4.71663071506887	4.52882398340911	4.52882398340911	4.36373093397134	4.36373093397134	4.23705786741439	4.23705786741439	4.17401790760776	4.17401790760776	4.18880584660764	4.18880584660764	4.2439941071518	4.2439941071518	4.23987030557771	4.23987030557771	4.64278778258552	4.64278778258552
blue	4.42131710226679	4.42131710226679	5.1727059387638	5.1727059387638	5.90779622934429	5.90779622934429	5.50593656184737	5.50593656184737	5.45411973187037	5.45411973187037	5.30281466123961	5.30281466123961	5.29706454375189	5.29706454375189	5.32230957635187	5.32230957635187	5.24411823850985	5.24411823850985	5.08016676137221	5.08016676137221	4.88876950931166	4.88876950931166	4.69966313851172	4.69966313851172	4.52175596988276	4.52175596988276	4.36280404460482	4.36280404460482	4.23518808117557	4.23518808117557	4.15995779913239	4.15995779913239	4.15216350060714	4.15216350060714	4.2233486039951	4.2233486039951	4.35018049052816	4.35018049052816	4.41408087724155	4.41408087724155
green	3.55625349247684	3.55625349247684	4.10786646972782	4.10786646972782	4.95331766059115	4.95331766059115	4.87236881651944	4.87236881651944	4.61151105292441	4.61151105292441	4.588405674769	4.588405674769	4.61413285327403	4.61413285327403	4.62815124190318	4.62815124190318	4.56466918990554	4.56466918990554	4.42224917790359	4.42224917790359	4.23239397120809	4.23239397120809	4.02188894107812	4.02188894107812	3.81044013671901	3.81044013671901	3.61269393708157	3.61269393708157	3.45105441983919	3.45105441983919	3.36805763684014	3.36805763684014	3.39002968002314	3.39002968002314	3.49300759387285	3.49300759387285	3.57789594281347	3.57789594281347	3.63105756602496	3.63105756602496
green	3.72942916823713	3.72942916823713	4.26471693399332	4.26471693399332	5.57737832926958	5.57737832926958	4.7451980545484	4.7451980545484	4.63899956830482	4.63899956830482	4.6335836263305	4.6335836263305	4.59656632320317	4.59656632320317	4.52765867026677	4.52765867026677	4.41112174411226	4.41112174411226	4.2605436809935	4.2605436809935	4.09415182767557	4.09415182767557	3.92119516534525	3.92119516534525	3.74722384866302	3.74722384866302	3.58224066250939	3.58224066250939	3.4469198002594	3.4469198002594	3.38259287232762	3.38259287232762	3.43547374983094	3.43547374983094	3.55820405789784	3.55820405789784	3.51118264456483	3.51118264456483	3.52144685151074	3.52144685151074
green	3.56846086897283	3.56846086897283	3.96510396776167	3.96510396776167	5.0045933589922	5.0045933589922	5.01525349512783	5.01525349512783	4.65134291152965	4.65134291152965	4.67359610477054	4.67359610477054	4.70097409530938	4.70097409530938	4.61830545842508	4.61830545842508	4.51582672590081	4.51582672590081	4.3965642813858	4.3965642813858	4.26473946035702	4.26473946035702	4.11751546888496	4.11751546888496	3.9508936588601	3.9508936588601	3.77002059042018	3.77002059042018	3.59028690180535	3.59028690180535	3.43964859599972	3.43964859599972	3.35982251659263	3.35982251659263	3.38059709519636	3.38059709519636	3.50669913008866	3.50669913008866	3.67957638689803	3.67957638689803
green	3.55589040547501	3.55589040547501	4.18192411173498	4.18192411173498	4.66365079258663	4.66365079258663	5.32405524224265	5.32405524224265	4.84684352254098	4.84684352254098	4.64833654381523	4.64833654381523	4.60590489929739	4.60590489929739	4.56066844384582	4.56066844384582	4.47960154939567	4.47960154939567	4.34358563846901	4.34358563846901	4.16254732971262	4.16254732971262	3.96094303177407	3.96094303177407	3.76346188416294	3.76346188416294	3.59072405098669	3.59072405098669	3.46680587479337	3.46680587479337	3.40809846457002	3.40809846457002	3.40632543090813	3.40632543090813	3.46205326511418	3.46205326511418	3.51732945790226	3.51732945790226	3.6638776351515	3.6638776351515
green	3.6251508072891	3.6251508072891	4.02207130494922	4.02207130494922	5.05343897364401	5.05343897364401	4.56333536317396	4.56333536317396	4.43626234320368	4.43626234320368	4.53175978223484	4.53175978223484	4.60392399334312	4.60392399334312	4.57757314583224	4.57757314583224	4.47657721987692	4.47657721987692	4.31864065335386	4.31864065335386	4.12609849916148	4.12609849916148	3.92557981431234	3.92557981431234	3.73132633091674	3.73132633091674	3.55318459562205	3.55318459562205	3.40673886514993	3.40673886514993	3.3330783911591	3.3330783911591	3.36312682738123	3.36312682738123	3.46862733153882	3.46862733153882	3.50695511256385	3.50695511256385	3.40848370580694	3.40848370580694
green	3.74835352547641	3.74835352547641	4.09197022346501	4.09197022346501	5.88476660665983	5.88476660665983	4.87948438684953	4.87948438684953	4.52654840501139	4.52654840501139	4.4773421066153	4.4773421066153	4.56713720296879	4.56713720296879	4.59578619303796	4.59578619303796	4.51097037729942	4.51097037729942	4.34048771360048	4.34048771360048	4.13473475486251	4.13473475486251	3.92698403336615	3.92698403336615	3.73164809609735	3.73164809609735	3.55846021377847	3.55846021377847	3.42266937168081	3.42266937168081	3.34842053989179	3.34842053989179	3.35456238280394	3.35456238280394	3.4571963536068	3.4571963536068	3.58744015727902	3.58744015727902	3.49197586678601	3.49197586678601
green	3.56431092525845	3.56431092525845	3.96568025291065	3.96568025291065	5.51731979620174	5.51731979620174	4.81062904349177	4.81062904349177	4.63579613669503	4.63579613669503	4.54327145272131	4.54327145272131	4.53289862181245	4.53289862181245	4.50644412413357	4.50644412413357	4.41947774147299	4.41947774147299	4.28302648631619	4.28302648631619	4.10840444399467	4.10840444399467	3.91461852028236	3.91461852028236	3.72210919478141	3.72210919478141	3.54867734228381	3.54867734228381	3.40949224809272	3.40949224809272	3.32971461440808	3.32971461440808	3.33385192103251	3.33385192103251	3.42561470917906	3.42561470917906	3.48989921592621	3.48989921592621	3.44317746482738	3.44317746482738
green	3.62513121782522	3.62513121782522	4.20205541976972	4.20205541976972	5.38660260885225	5.38660260885225	4.68173556282659	4.68173556282659	4.91105166962554	4.91105166962554	4.77229074516734	4.77229074516734	4.62721953405906	4.62721953405906	4.55930765366192	4.55930765366192	4.47446194106513	4.47446194106513	4.34534460597871	4.34534460597871	4.18140144028531	4.18140144028531	3.99713227379737	3.99713227379737	3.80427927556168	3.80427927556168	3.61859385035097	3.61859385035097	3.4687346406476	3.4687346406476	3.39791557679732	3.39791557679732	3.41128516161251	3.41128516161251	3.44870730127643	3.44870730127643	3.63241862307133	3.63241862307133	3.92308226589569	3.92308226589569
green	3.61488250011785	3.61488250011785	4.10308520408454	4.10308520408454	5.19803936100411	5.19803936100411	4.64114657547802	4.64114657547802	4.48050261229361	4.48050261229361	4.45716610571838	4.45716610571838	4.59052928657726	4.59052928657726	4.62609632825616	4.62609632825616	4.50876651429014	4.50876651429014	4.3161849615362	4.3161849615362	4.09900640812238	4.09900640812238	3.8878748934272	3.8878748934272	3.69404048901838	3.69404048901838	3.52350202401701	3.52350202401701	3.39623220884198	3.39623220884198	3.33747937447869	3.33747937447869	3.36298231184451	3.36298231184451	3.42503137759978	3.42503137759978	3.39399998180123	3.39399998180123	3.84146400332939	3.84146400332939
green	3.5754984608691	3.5754984608691	4.33906069912225	4.33906069912225	4.98012575507265	4.98012575507265	4.69636293241408	4.69636293241408	4.64463933989235	4.64463933989235	4.47124618215065	4.47124618215065	4.45118760433283	4.45118760433283	4.4905432256402	4.4905432256402	4.42631389676799	4.42631389676799	4.26189190982983	4.26189190982983	4.06814378069355	4.06814378069355	3.8753701404442	3.8753701404442	3.69394283723029	3.69394283723029	3.52946823037377	3.52946823037377	3.40224269191805	3.40224269191805	3.32845707750604	3.32845707750604	3.32819813663231	3.32819813663231	3.4055808242913	3.4055808242913	3.52852756816862	3.52852756816862	3.58029339740634	3.58029339740634
orange	4.08975698385421	4.08975698385421	4.7162490421973	4.7162490421973	5.22540106398307	5.22540106398307	5.41829547930115	5.41829547930115	5.17827892570172	5.17827892570172	5.15548560981303	5.15548560981303	5.18254321501631	5.18254321501631	5.18470291130061	5.18470291130061	5.10613286135855	5.10613286135855	4.95209002525905	4.95209002525905	4.7561668014583	4.7561668014583	4.54602152042916	4.54602152042916	4.34106341994833	4.34106341994833	4.15462751726209	4.15462751726209	4.00614709868625	4.00614709868625	3.92706067898948	3.92706067898948	3.93262393480819	3.93262393480819	4.00871915574699	4.00871915574699	4.10519047529655	4.10519047529655	4.1925636978564	4.1925636978564
orange	4.28457518779572	4.28457518779572	4.86592754027293	4.86592754027293	5.6687549500878	5.6687549500878	5.32226938274185	5.32226938274185	5.20698088054965	5.20698088054965	5.19996391613305	5.19996391613305	5.16982444836815	5.16982444836815	5.0969407854286	5.0969407854286	4.96963080905739	4.96963080905739	4.80836471581292	4.80836471581292	4.63525069096464	4.63525069096464	4.46128429913859	4.46128429913859	4.29372782601549	4.29372782601549	4.14076654758848	4.14076654758848	4.0185352618885	4.0185352618885	3.95572300685134	3.95572300685134	3.98314088553841	3.98314088553841	4.07158597345762	4.07158597345762	4.07035223708403	4.07035223708403	4.09041139161017	4.09041139161017
orange	4.14771572186232	4.14771572186232	4.58854701351285	4.58854701351285	5.40175628777904	5.40175628777904	5.48080535789566	5.48080535789566	5.29635076453116	5.29635076453116	5.26172788948275	5.26172788948275	5.29586050886346	5.29586050886346	5.23271333541591	5.23271333541591	5.12888949168438	5.12888949168438	4.99516726202276	4.99516726202276	4.84495974898064	4.84495974898064	4.6846807780094	4.6846807780094	4.51591706171923	4.51591706171923	4.34288989808712	4.34288989808712	4.17744359054159	4.17744359054159	4.04135979898014	4.04135979898014	3.96534218082688	3.96534218082688	3.97001570803195	3.97001570803195	4.06953428068147	4.06953428068147	4.25299463709967	4.25299463709967
orange	4.11125607686277	4.11125607686277	4.7624990347201	4.7624990347201	5.21425276201666	5.21425276201666	5.62204018568664	5.62204018568664	5.42883255870396	5.42883255870396	5.24436413241719	5.24436413241719	5.19532159179559	5.19532159179559	5.13502572217644	5.13502572217644	5.03225042590835	5.03225042590835	4.88278794693273	4.88278794693273	4.69820967407413	4.69820967407413	4.5012149011571	4.5012149011571	4.31299141111805	4.31299141111805	4.15225519799626	4.15225519799626	4.03721821388365	4.03721821388365	3.97563373292845	3.97563373292845	3.960296249009	3.960296249009	3.99880184743985	3.99880184743985	4.07327248391031	4.07327248391031	4.21358841014278	4.21358841014278
orange	4.2443266688942	4.2443266688942	4.678336687699	4.678336687699	5.39858354794538	5.39858354794538	5.21237118341609	5.21237118341609	5.07989826104898	5.07989826104898	5.16721245011086	5.16721245011086	5.2428837885363	5.2428837885363	5.21420162067153	5.21420162067153	5.10191476058238	5.10191476058238	4.93389894242517	4.93389894242517	4.73617013793784	4.73617013793784	4.5354030376654	4.5354030376654	4.34664005841421	4.34664005841421	4.17784590970942	4.17784590970942	4.04358825454961	4.04358825454961	3.97214787690628	3.97214787690628	3.98573102381074	3.98573102381074	4.06573187223035	4.06573187223035	4.11471322939656	4.11471322939656	4.06654165724593	4.06654165724593
orange	4.31266326287985	4.31266326287985	4.69189999305622	4.69189999305622	5.87975073346839	5.87975073346839	5.38564070501983	5.38564070501983	5.12304016498224	5.12304016498224	5.07627593623363	5.07627593623363	5.15209342912319	5.15209342912319	5.16721382430861	5.16721382430861	5.07182305161167	5.07182305161167	4.89595316864167	4.89595316864167	4.68856682179685	4.68856682179685	4.48241160024198	4.48241160024198	4.29287535012434	4.29287535012434	4.1295852299805	4.1295852299805	4.00443037392736	4.00443037392736	3.93274352120857	3.93274352120857	3.92593244152606	3.92593244152606	3.99932629745264	3.99932629745264	4.12604636430848	4.12604636430848	4.08165528780478	4.08165528780478
orange	4.18667717714821	4.18667717714821	4.64041194452174	4.64041194452174	5.58889552782149	5.58889552782149	5.43121702602148	5.43121702602148	5.29209873953875	5.29209873953875	5.19411795737646	5.19411795737646	5.17861661748004	5.17861661748004	5.14678457255989	5.14678457255989	5.04840074549303	5.04840074549303	4.89921834525646	4.89921834525646	4.71897895227076	4.71897895227076	4.52632336407801	4.52632336407801	4.34069019018475	4.34069019018475	4.17771119741906	4.17771119741906	4.04973522819263	4.04973522819263	3.97294589948209	3.97294589948209	3.96349066479217	3.96349066479217	4.0253665363948	4.0253665363948	4.09867308450821	4.09867308450821	4.09316957995502	4.09316957995502
orange	4.13409542169941	4.13409542169941	4.74347433439579	4.74347433439579	5.60486168998346	5.60486168998346	5.22838784698067	5.22838784698067	5.3578935115689	5.3578935115689	5.30023690429832	5.30023690429832	5.17786344320699	5.17786344320699	5.09640887890294	5.09640887890294	4.98984699430123	4.98984699430123	4.84327602437298	4.84327602437298	4.6712567074011	4.6712567074011	4.48749646606234	4.48749646606234	4.30289349278502	4.30289349278502	4.13056939960218	4.13056939960218	3.9934908899459	3.9934908899459	3.9212855580702	3.9212855580702	3.91675177498008	3.91675177498008	3.94772595669108	3.94772595669108	4.13137805323003	4.13137805323003	4.43277633259894	4.43277633259894
orange	4.22380549669735	4.22380549669735	4.77497169848813	4.77497169848813	5.46621466435664	5.46621466435664	5.25620792005438	5.25620792005438	5.12277660414258	5.12277660414258	5.10701162413494	5.10701162413494	5.21130652316618	5.21130652316618	5.23469295165391	5.23469295165391	5.11498361605661	5.11498361605661	4.91907020799939	4.91907020799939	4.70038834970866	4.70038834970866	4.49082574133643	4.49082574133643	4.30315172860793	4.30315172860793	4.14397106412224	4.14397106412224	4.02581256262546	4.02581256262546	3.96405671340443	3.96405671340443	3.96659221633537	3.96659221633537	4.01207074167481	4.01207074167481	4.04761646351963	4.04761646351963	4.39254196033454	4.39254196033454
orange	4.21375996044223	4.21375996044223	4.96866096578384	4.96866096578384	5.61539268198859	5.61539268198859	5.28123349997745	5.28123349997745	5.26961342146071	5.26961342146071	5.1439712466624	5.1439712466624	5.10719313773535	5.10719313773535	5.12237278981002	5.12237278981002	5.04947099958074	5.04947099958074	4.88557877481885	4.88557877481885	4.69009501443631	4.69009501443631	4.49711423287751	4.49711423287751	4.31892916607115	4.31892916607115	4.16364774587825	4.16364774587825	4.04381142992278	4.04381142992278	3.97390482602245	3.97390482602245	3.96358837555112	3.96358837555112	4.02093297634835	4.02093297634835	4.1416767397271	4.1416767397271	4.22920076233411	4.22920076233411
purple	3.54003947872962	3.54003947872962	4.14499872958543	4.14499872958543	4.71591673589802	4.71591673589802	4.91224086401168	4.91224086401168	4.61486452127099	4.61486452127099	4.58866681121046	4.58866681121046	4.61851463133125	4.61851463133125	4.63034169347127	4.63034169347127	4.56119426999732	4.56119426999732	4.41271733549171	4.41271733549171	4.21850832906423	4.21850832906423	4.00641531434345	4.00641531434345	3.79650836786543	3.79650836786543	3.60436898143041	3.60436898143041	3.45020091209835	3.45020091209835	3.37084251716211	3.37084251716211	3.38422143686005	3.38422143686005	3.47163873650138	3.47163873650138	3.56382922849648	3.56382922849648	3.63866073491458	3.63866073491458
purple	3.72674650329711	3.72674650329711	4.28492140558361	4.28492140558361	5.27751819192906	5.27751819192906	4.76226050388824	4.76226050388824	4.6399169164004	4.6399169164004	4.63559784951495	4.63559784951495	4.6063675535013	4.6063675535013	4.53809025201199	4.53809025201199	4.41581369985839	4.41581369985839	4.25809148097302	4.25809148097302	4.08637107214516	4.08637107214516	3.91189549808605	3.91189549808605	3.74087508871454	3.74087508871454	3.58286407991331	3.58286407991331	3.4552686470189	3.4552686470189	3.39219697547268	3.39219697547268	3.43053447361035	3.43053447361035	3.53329944982709	3.53329944982709	3.51434074491995	3.51434074491995	3.53350320272409	3.53350320272409
purple	3.55163818606075	3.55163818606075	3.96513564981441	3.96513564981441	4.87985869258272	4.87985869258272	4.96570100305131	4.96570100305131	4.67087355436619	4.67087355436619	4.64356858467849	4.64356858467849	4.6913558039707	4.6913558039707	4.6233504954447	4.6233504954447	4.52159838796402	4.52159838796402	4.39459617898703	4.39459617898703	4.2538052996396	4.2538052996396	4.1005130233202	4.1005130233202	3.93222582101388	3.93222582101388	3.75338960010607	3.75338960010607	3.57872887019845	3.57872887019845	3.43367627891911	3.43367627891911	3.35570729499147	3.35570729499147	3.37140935844367	3.37140935844367	3.48810033169045	3.48810033169045	3.66803543901022	3.66803543901022
purple	3.56135855037248	3.56135855037248	4.20429187727895	4.20429187727895	4.66155803274024	4.66155803274024	5.16916290767346	5.16916290767346	4.87575170476844	4.87575170476844	4.67198464946268	4.67198464946268	4.63066183040076	4.63066183040076	4.57941492061292	4.57941492061292	4.48587584145433	4.48587584145433	4.34184280016474	4.34184280016474	4.15774769005321	4.15774769005321	3.95839743525746	3.95839743525746	3.76582482281606	3.76582482281606	3.60067611489757	3.60067611489757	3.48262507564599	3.48262507564599	3.42228295715585	3.42228295715585	3.41076976592163	3.41076976592163	3.45507883540368	3.45507883540368	3.52700559356359	3.52700559356359	3.66950919253882	3.66950919253882
purple	3.61132861063275	3.61132861063275	4.02405484303608	4.02405484303608	4.87994103525435	4.87994103525435	4.57683245969469	4.57683245969469	4.42850794702279	4.42850794702279	4.522514583972	4.522514583972	4.60297992166226	4.60297992166226	4.5781544184124	4.5781544184124	4.47225502418745	4.47225502418745	4.30912064241192	4.30912064241192	4.11264562674592	4.11264562674592	3.91051625345661	3.91051625345661	3.71782366497405	3.71782366497405	3.54365596941497	3.54365596941497	3.40352350154674	3.40352350154674	3.33137501877217	3.33137501877217	3.35428747267628	3.35428747267628	3.44767180778876	3.44767180778876	3.49112529149293	3.49112529149293	3.41946301836195	3.41946301836195
purple	3.74371280638473	3.74371280638473	4.10259561992979	4.10259561992979	5.53289466802435	5.53289466802435	4.83924026288861	4.83924026288861	4.54401469195617	4.54401469195617	4.48776509259725	4.48776509259725	4.57251854716497	4.57251854716497	4.59890778279896	4.59890778279896	4.51096738392716	4.51096738392716	4.3371369366468	4.3371369366468	4.12855781879099	4.12855781879099	3.91942889790716	3.91942889790716	3.72559052644913	3.72559052644913	3.55793155288416	3.55793155288416	3.42944245011788	3.42944245011788	3.35758556364326	3.35758556364326	3.35568019252477	3.35568019252477	3.44104110838911	3.44104110838911	3.57264267006659	3.57264267006659	3.50731544797438	3.50731544797438
purple	3.56110526123385	3.56110526123385	3.98578219212123	3.98578219212123	5.1625798564507	5.1625798564507	4.81058498293155	4.81058498293155	4.65406927961403	4.65406927961403	4.54949169608601	4.54949169608601	4.53926148050579	4.53926148050579	4.5155423458049	4.5155423458049	4.42468699529174	4.42468699529174	4.2813875220811	4.2813875220811	4.1033351930467	4.1033351930467	3.90850209572422	3.90850209572422	3.71811579358482	3.71811579358482	3.54972146670592	3.54972146670592	3.4165322351172	3.4165322351172	3.33895737321339	3.33895737321339	3.33591077249792	3.33591077249792	3.41155824640353	3.41155824640353	3.48428506310806	3.48428506310806	3.45859184168121	3.45859184168121
purple	3.62402249268847	3.62402249268847	4.21571801807526	4.21571801807526	5.22364765338651	5.22364765338651	4.69984507784524	4.69984507784524	4.86531225504202	4.86531225504202	4.78814482431932	4.78814482431932	4.65451841343261	4.65451841343261	4.57901298089204	4.57901298089204	4.48146462766243	4.48146462766243	4.34095932729205	4.34095932729205	4.17193103303128	4.17193103303128	3.9871055104394	3.9871055104394	3.79866162952878	3.79866162952878	3.62063216356926	3.62063216356926	3.47902261032511	3.47902261032511	3.40793780915344	3.40793780915344	3.40987754195042	3.40987754195042	3.44220595906998	3.44220595906998	3.62995602104117	3.62995602104117	3.92884768211667	3.92884768211667
purple	3.61205231093922	3.61205231093922	4.13093663338503	4.13093663338503	4.98374148802965	4.98374148802965	4.65116269454864	4.65116269454864	4.49742646506133	4.49742646506133	4.46715398027024	4.46715398027024	4.59084538439233	4.59084538439233	4.62906412127237	4.62906412127237	4.51326515850895	4.51326515850895	4.31728766053602	4.31728766053602	4.09632772597386	4.09632772597386	3.88382594433653	3.88382594433653	3.69189108738249	3.69189108738249	3.52778449862869	3.52778449862869	3.40616464510443	3.40616464510443	3.34614065251918	3.34614065251918	3.35800126377356	3.35800126377356	3.41042717243927	3.41042717243927	3.42054677513298	3.42054677513298	3.81389954616821	3.81389954616821
purple	3.58145329498691	3.58145329498691	4.31740499324381	4.31740499324381	5.10744954559809	5.10744954559809	4.64286087599721	4.64286087599721	4.64482923829723	4.64482923829723	4.49453368546676	4.49453368546676	4.46036964814534	4.46036964814534	4.49154929162662	4.49154929162662	4.42654059548662	4.42654059548662	4.26334935139278	4.26334935139278	4.06643007488894	4.06643007488894	3.87146910757845	3.87146910757845	3.69039542739218	3.69039542739218	3.53154929346877	3.53154929346877	3.40813618480456	3.40813618480456	3.33758944889459	3.33758944889459	3.33121078925591	3.33121078925591	3.3977036939691	3.3977036939691	3.52130725007641	3.52130725007641	3.59335787757205	3.59335787757205
