# Supplementary material for: Inference of past demography, dormancy and self-fertilization rates from whole genome sequence data
Source: PLoS Genet. 2020 Apr 6;16(4):e1008698. doi: 10.1371/journal.pgen.1008698 (PMC7173940; doi:10.1371/journal.pgen.1008698)
Supplement: S1 Data — File containing all numerical data presented in this study. It contains all plotted results and all requirements to build summary statistics. (ZIP) [file pgen.1008698.s003.zip › S1_data/Figure/F4/F4_b_time.csv]

	V1	V2	V3	V4	V5	V6	V7	V8	V9	V10	V11	V12	V13	V14	V15	V16	V17	V18	V19	V20	V21	V22	V23	V24	V25	V26	V27	V28	V29	V30	V31	V32	V33	V34	V35	V36	V37	V38	V39	V40
red	0	400.748746308982	811.907706726569	1234.03218887233	1667.72315306846	2113.63235791879	2572.46825191679	3045.00274476335	3532.07902088494	4034.62059377328	4553.64184538247	5090.26035281364	5645.71137880373	6221.36499845093	6818.74645950793	7439.56053769648	8085.72086626741	8759.38551102297	9463.0004579623	10199.3532241862	10971.6395585814	11783.547265308	12639.3627116499	13544.1078104982	14503.7185794664	15525.2814039639	16617.3509373852	17790.3860180894	19057.3604248488	20434.6400165437	21943.2791171628	23611.0022702313	25475.3581380478	27588.9904959666	30028.9999834303	32914.9186757443	36446.9976966292	41000.6395420117	47418.6372552106	58390.276813792
red	0	371.731770539733	753.119983820539	1144.67973935681	1546.96848379473	1960.59078391585	2386.203791652	2824.52352511291	3276.33211635172	3742.48621010794	4223.92674007949	4721.69036307029	5236.92290026757	5770.89522387422	6325.02214317622	6900.88499636426	7500.25885643121	8125.14553031721	8777.81389774939	9460.84964034707	10177.217112716	10930.3370965365	11724.1855965107	12563.420904368	13453.5492290677	14401.1438527955	15414.1400129836	16502.2392558922	17677.4759691472	18955.0310104654	20354.434225432	21901.4027092267	23630.7663417837	25591.3571256995	27854.6930818632	30531.6513381479	33807.9834544997	38031.9101945792	43985.2005672156	54162.4176799316
red	0	265.509996153965	537.917121577567	817.589286901331	1104.92464926062	1400.35502142091	1704.34977517312	2017.4203275675	2340.12531764131	2673.07660523415	3016.94625370544	3372.47469679218	3740.48033906221	4121.87090296606	4517.65691824009	4928.96785815026	5357.07157134675	5803.39785155476	6269.56724965362	6757.42659276766	7269.09317579157	7807.01029736914	8374.01782505219	8973.44295096469	9609.21849343288	10286.039429497	11009.5735148538	11786.7500940317	12626.1647471383	13538.6604254452	14538.1863515831	15643.1110008438	16878.3116692245	18278.6666906454	19895.2579229299	21807.2795273747	24147.404845016	27164.3510987215	31416.4980208076	38685.5911965992
red	0	441.61759289972	894.707046257035	1359.88029864077	1837.79959704073	2329.18316719918	2834.81170605219	3355.5358435947	3892.28475323079	4446.07612948598	5018.0278022249	5609.3713204264	6221.46792042998	6855.82739926563	7514.13055131469	8198.25600740908	8910.3125554557	9652.67834344301	10428.0488020097	11239.4957226549	12090.5407606399	12985.2478068969	13928.3403576806	14925.3524666921	15982.8255138707	17108.5685628648	18312.0086810699	19604.6713119546	21000.8533160956	22518.5895626495	24181.0815212797	26018.8811183205	28073.3662745105	30402.5494417097	33091.3940767354	36271.6222819196	40163.9070351504	45181.9348373753	52254.4477957903	64344.9885564301
red	0	319.010122784263	646.307142811708	982.33310451425	1327.56639348369	1682.52583253397	2047.77537162865	2423.92947808855	2811.65935642746	3211.70015592556	3624.85936036093	4052.02660048483	4494.18518896143	4952.42575384462	5427.96244608895	5922.15232723816	6436.51871678839	6972.77951115951	7532.88180139324	8119.04454932236	8733.81168366562	9380.11882647732	10061.3780771493	10781.5870552943	11545.4710400931	12358.6710440265	13227.996872627	14161.7741297546	15170.330400454	16266.6934850589	17467.6233673312	18795.1897608149	20279.2827237587	21961.8085562927	23904.1420841196	26201.4350509968	29013.0944074243	32637.9537677852	37746.9060910899	46480.7177747555
red	0	341.137692156372	691.137087433645	1050.47089188897	1419.65067347928	1799.23124223954	2189.81566551881	2592.06103206992	3006.68510331313	3434.47402084996	3876.29127813355	4333.08821356881	4805.91634555267	5295.94195161283	5804.46340012377	6332.93188278782	6882.97638144668	7456.43395134776	8055.38674003732	8682.20762368622	9339.61698610095	10030.7540735346	10759.2676595802	11529.4326516198	12346.3020894141	13215.9082642345	14145.5333316536	15144.0803862247	16222.5933675476	17395.0037261383	18679.2339722019	20098.8846456812	21685.919075515	23485.1503177546	25562.2103536486	28018.8509583028	31025.536061616	34901.8273397495	40365.1530477169	49704.7700338178
red	0	395.810962378985	801.903870497911	1218.82718981136	1647.17447597152	2087.58945700649	2540.77185233542	3007.48406065423	3488.55887718034	3984.90843643017	4497.53462175624	5027.54124014985	5576.14833418683	6144.70909772776	6734.72998534404	7347.89476754095	7986.09349893658	8651.4576549502	9346.40308361929	10073.6829559431	10836.4536447213	11638.3575152192	12483.6281206928	13377.2254970567	14325.0125219016	15333.9882664775	16412.6019789081	17571.1836300653	18822.5471436579	20182.8567283406	21672.9072894426	23320.0817654141	25161.4661666229	27249.0556236294	29659.0007883791	32509.3609341639	35997.9198113442	40495.4544331005	46834.3734560655	57670.8271007868
red	0	377.227804032136	764.25482077264	1161.60376545349	1569.84032653844	1989.5780092952	2421.48368161023	2866.28394788108	3324.77250393968	3797.81865997023	4286.37726132288	4791.50029171456	5314.35051323488	5856.21758786133	6418.53724275625	7002.91419610732	7611.14976526256	8245.27535376608	8907.5933866052	9600.72777455776	10327.686700047	11091.9415208196	11897.5270265854	12749.1703816572	13652.4592039867	14614.0639613699	15642.0372132819	16746.2239428033	17938.8364653096	19235.2800866522	20655.373400094	22225.2137266324	23980.1459040337	25969.7239133289	28266.5231653566	30983.060100141	34307.8326040807	38594.2098654036	44635.5193041277	54963.2060041747
red	0	422.574051814817	856.125271734713	1301.23921016494	1758.54955651979	2228.74356503665	2712.56826724873	3210.83761207776	3724.44070488664	4254.35135493041	4801.63918874285	5367.48264814864	5953.18426992329	6560.18874526263	7190.10438892451	7844.72882096591	8526.07989362949	9236.43320382864	9978.36794918745	10754.8234586661	11569.1695258525	12425.2947975873	13327.7190823723	14281.7377931013	15293.6102307392	16370.8087145954	17522.3537957758	18759.2739147771	20095.249419482	21547.53747504	23138.3390517051	24896.8886082249	26862.7797565917	29091.5233216284	31664.4189453346	34707.5085775576	38431.9492824443	43233.5884711871	50001.1188082968	61570.2883341493
red	0	359.004883113232	727.335603758498	1105.48962611726	1494.00531167464	1893.46652881088	2304.50793071187	2727.82102135483	3164.16115513392	3614.35564805746	4079.31321931229	4560.03503394322	5057.6276839448	5573.31853098693	6108.47394588479	6664.62112694994	7243.47437444621	7846.96695995144	8477.29008412639	9136.94090325709	9828.78228208385	10556.1178858424	11322.7875937585	12133.2902127957	12992.9434372178	13908.0955013961	14886.4099660287	15937.2562279686	17072.2566565301	18306.0723662102	19657.5645641677	21151.5698758423	22821.7257193016	24715.1922481125	26901.0389386139	29486.3468462516	32650.5080013855	36729.8212206978	42479.2902834693	52308.0725655532
blue	0	400.748746308982	811.907706726569	1234.03218887233	1667.72315306846	2113.63235791879	2572.46825191679	3045.00274476335	3532.07902088494	4034.62059377328	4553.64184538247	5090.26035281364	5645.71137880373	6221.36499845093	6818.74645950793	7439.56053769648	8085.72086626741	8759.38551102297	9463.0004579623	10199.3532241862	10971.6395585814	11783.547265308	12639.3627116499	13544.1078104982	14503.7185794664	15525.2814039639	16617.3509373852	17790.3860180894	19057.3604248488	20434.6400165437	21943.2791171628	23611.0022702313	25475.3581380478	27588.9904959666	30028.9999834303	32914.9186757443	36446.9976966292	41000.6395420117	47418.6372552106	58390.276813792
blue	0	371.731770539733	753.119983820539	1144.67973935681	1546.96848379473	1960.59078391585	2386.203791652	2824.52352511291	3276.33211635172	3742.48621010794	4223.92674007949	4721.69036307029	5236.92290026757	5770.89522387422	6325.02214317622	6900.88499636426	7500.25885643121	8125.14553031721	8777.81389774939	9460.84964034707	10177.217112716	10930.3370965365	11724.1855965107	12563.420904368	13453.5492290677	14401.1438527955	15414.1400129836	16502.2392558922	17677.4759691472	18955.0310104654	20354.434225432	21901.4027092267	23630.7663417837	25591.3571256995	27854.6930818632	30531.6513381479	33807.9834544997	38031.9101945792	43985.2005672156	54162.4176799316
blue	0	265.509996153965	537.917121577567	817.589286901331	1104.92464926062	1400.35502142091	1704.34977517312	2017.4203275675	2340.12531764131	2673.07660523415	3016.94625370544	3372.47469679218	3740.48033906221	4121.87090296606	4517.65691824009	4928.96785815026	5357.07157134675	5803.39785155476	6269.56724965362	6757.42659276766	7269.09317579157	7807.01029736914	8374.01782505219	8973.44295096469	9609.21849343288	10286.039429497	11009.5735148538	11786.7500940317	12626.1647471383	13538.6604254452	14538.1863515831	15643.1110008438	16878.3116692245	18278.6666906454	19895.2579229299	21807.2795273747	24147.404845016	27164.3510987215	31416.4980208076	38685.5911965992
blue	0	441.61759289972	894.707046257035	1359.88029864077	1837.79959704073	2329.18316719918	2834.81170605219	3355.5358435947	3892.28475323079	4446.07612948598	5018.0278022249	5609.3713204264	6221.46792042998	6855.82739926563	7514.13055131469	8198.25600740908	8910.3125554557	9652.67834344301	10428.0488020097	11239.4957226549	12090.5407606399	12985.2478068969	13928.3403576806	14925.3524666921	15982.8255138707	17108.5685628648	18312.0086810699	19604.6713119546	21000.8533160956	22518.5895626495	24181.0815212797	26018.8811183205	28073.3662745105	30402.5494417097	33091.3940767354	36271.6222819196	40163.9070351504	45181.9348373753	52254.4477957903	64344.9885564301
blue	0	319.010122784263	646.307142811708	982.33310451425	1327.56639348369	1682.52583253397	2047.77537162865	2423.92947808855	2811.65935642746	3211.70015592556	3624.85936036093	4052.02660048483	4494.18518896143	4952.42575384462	5427.96244608895	5922.15232723816	6436.51871678839	6972.77951115951	7532.88180139324	8119.04454932236	8733.81168366562	9380.11882647732	10061.3780771493	10781.5870552943	11545.4710400931	12358.6710440265	13227.996872627	14161.7741297546	15170.330400454	16266.6934850589	17467.6233673312	18795.1897608149	20279.2827237587	21961.8085562927	23904.1420841196	26201.4350509968	29013.0944074243	32637.9537677852	37746.9060910899	46480.7177747555
blue	0	341.137692156372	691.137087433645	1050.47089188897	1419.65067347928	1799.23124223954	2189.81566551881	2592.06103206992	3006.68510331313	3434.47402084996	3876.29127813355	4333.08821356881	4805.91634555267	5295.94195161283	5804.46340012377	6332.93188278782	6882.97638144668	7456.43395134776	8055.38674003732	8682.20762368622	9339.61698610095	10030.7540735346	10759.2676595802	11529.4326516198	12346.3020894141	13215.9082642345	14145.5333316536	15144.0803862247	16222.5933675476	17395.0037261383	18679.2339722019	20098.8846456812	21685.919075515	23485.1503177546	25562.2103536486	28018.8509583028	31025.536061616	34901.8273397495	40365.1530477169	49704.7700338178
blue	0	395.810962378985	801.903870497911	1218.82718981136	1647.17447597152	2087.58945700649	2540.77185233542	3007.48406065423	3488.55887718034	3984.90843643017	4497.53462175624	5027.54124014985	5576.14833418683	6144.70909772776	6734.72998534404	7347.89476754095	7986.09349893658	8651.4576549502	9346.40308361929	10073.6829559431	10836.4536447213	11638.3575152192	12483.6281206928	13377.2254970567	14325.0125219016	15333.9882664775	16412.6019789081	17571.1836300653	18822.5471436579	20182.8567283406	21672.9072894426	23320.0817654141	25161.4661666229	27249.0556236294	29659.0007883791	32509.3609341639	35997.9198113442	40495.4544331004	46834.3734560655	57670.8271007868
blue	0	377.227804032136	764.25482077264	1161.60376545349	1569.84032653844	1989.5780092952	2421.48368161023	2866.28394788108	3324.77250393968	3797.81865997023	4286.37726132288	4791.50029171456	5314.35051323488	5856.21758786133	6418.53724275625	7002.91419610732	7611.14976526256	8245.27535376608	8907.5933866052	9600.72777455776	10327.686700047	11091.9415208196	11897.5270265854	12749.1703816572	13652.4592039867	14614.0639613699	15642.0372132819	16746.2239428033	17938.8364653096	19235.2800866522	20655.373400094	22225.2137266324	23980.1459040337	25969.7239133289	28266.5231653566	30983.060100141	34307.8326040807	38594.2098654036	44635.5193041277	54963.2060041747
blue	0	422.574051814817	856.125271734713	1301.23921016494	1758.54955651979	2228.74356503665	2712.56826724873	3210.83761207776	3724.44070488664	4254.35135493041	4801.63918874285	5367.48264814864	5953.18426992329	6560.18874526263	7190.10438892451	7844.7288209659	8526.07989362948	9236.43320382864	9978.36794918745	10754.8234586661	11569.1695258525	12425.2947975873	13327.7190823723	14281.7377931013	15293.6102307392	16370.8087145954	17522.3537957758	18759.2739147771	20095.249419482	21547.53747504	23138.3390517051	24896.8886082249	26862.7797565917	29091.5233216284	31664.4189453346	34707.5085775576	38431.9492824443	43233.5884711871	50001.1188082968	61570.2883341493
blue	0	359.004883113232	727.335603758498	1105.48962611726	1494.00531167464	1893.46652881088	2304.50793071187	2727.82102135483	3164.16115513392	3614.35564805747	4079.31321931229	4560.03503394322	5057.6276839448	5573.31853098693	6108.47394588479	6664.62112694994	7243.47437444621	7846.96695995144	8477.29008412639	9136.94090325709	9828.78228208385	10556.1178858424	11322.7875937585	12133.2902127957	12992.9434372178	13908.0955013961	14886.4099660287	15937.2562279686	17072.2566565301	18306.0723662102	19657.5645641677	21151.5698758423	22821.7257193016	24715.1922481125	26901.0389386139	29486.3468462516	32650.5080013855	36729.8212206978	42479.2902834693	52308.0725655532
green	0	400.748746308982	811.907706726569	1234.03218887233	1667.72315306846	2113.63235791879	2572.46825191679	3045.00274476335	3532.07902088494	4034.62059377328	4553.64184538247	5090.26035281364	5645.71137880373	6221.36499845093	6818.74645950793	7439.56053769648	8085.72086626741	8759.38551102297	9463.0004579623	10199.3532241862	10971.6395585814	11783.547265308	12639.3627116499	13544.1078104982	14503.7185794664	15525.2814039639	16617.3509373852	17790.3860180894	19057.3604248488	20434.6400165437	21943.2791171628	23611.0022702313	25475.3581380478	27588.9904959666	30028.9999834302	32914.9186757443	36446.9976966292	41000.6395420117	47418.6372552106	58390.276813792
green	0	371.731770539733	753.119983820539	1144.67973935681	1546.96848379473	1960.59078391585	2386.203791652	2824.52352511291	3276.33211635172	3742.48621010794	4223.92674007949	4721.69036307029	5236.92290026757	5770.89522387422	6325.02214317622	6900.88499636426	7500.25885643121	8125.14553031721	8777.81389774939	9460.84964034707	10177.217112716	10930.3370965365	11724.1855965107	12563.420904368	13453.5492290677	14401.1438527955	15414.1400129836	16502.2392558922	17677.4759691472	18955.0310104654	20354.434225432	21901.4027092267	23630.7663417837	25591.3571256995	27854.6930818632	30531.6513381479	33807.9834544997	38031.9101945792	43985.2005672156	54162.4176799316
green	0	265.509996153965	537.917121577567	817.589286901331	1104.92464926062	1400.35502142091	1704.34977517312	2017.4203275675	2340.12531764131	2673.07660523415	3016.94625370544	3372.47469679218	3740.48033906221	4121.87090296606	4517.65691824009	4928.96785815026	5357.07157134675	5803.39785155476	6269.56724965363	6757.42659276766	7269.09317579157	7807.01029736914	8374.01782505219	8973.44295096469	9609.21849343288	10286.039429497	11009.5735148538	11786.7500940317	12626.1647471383	13538.6604254452	14538.1863515831	15643.1110008438	16878.3116692245	18278.6666906454	19895.2579229299	21807.2795273747	24147.404845016	27164.3510987215	31416.4980208076	38685.5911965992
green	0	441.61759289972	894.707046257035	1359.88029864077	1837.79959704073	2329.18316719918	2834.81170605219	3355.5358435947	3892.28475323079	4446.07612948598	5018.0278022249	5609.3713204264	6221.46792042998	6855.82739926563	7514.13055131469	8198.25600740908	8910.3125554557	9652.67834344301	10428.0488020097	11239.4957226549	12090.5407606399	12985.2478068969	13928.3403576806	14925.3524666921	15982.8255138707	17108.5685628648	18312.0086810699	19604.6713119546	21000.8533160956	22518.5895626495	24181.0815212797	26018.8811183205	28073.3662745105	30402.5494417097	33091.3940767354	36271.6222819196	40163.9070351504	45181.9348373753	52254.4477957903	64344.9885564301
green	0	319.010122784263	646.307142811708	982.33310451425	1327.56639348369	1682.52583253397	2047.77537162865	2423.92947808855	2811.65935642746	3211.70015592556	3624.85936036093	4052.02660048483	4494.18518896143	4952.42575384462	5427.96244608895	5922.15232723816	6436.51871678839	6972.77951115951	7532.88180139324	8119.04454932236	8733.81168366562	9380.11882647732	10061.3780771493	10781.5870552943	11545.4710400931	12358.6710440265	13227.996872627	14161.7741297546	15170.330400454	16266.6934850589	17467.6233673312	18795.1897608149	20279.2827237587	21961.8085562927	23904.1420841196	26201.4350509968	29013.0944074243	32637.9537677852	37746.9060910899	46480.7177747555
green	0	341.137692156372	691.137087433645	1050.47089188897	1419.65067347928	1799.23124223954	2189.81566551881	2592.06103206992	3006.68510331313	3434.47402084996	3876.29127813355	4333.08821356881	4805.91634555267	5295.94195161283	5804.46340012377	6332.93188278782	6882.97638144668	7456.43395134776	8055.38674003732	8682.20762368622	9339.61698610095	10030.7540735346	10759.2676595802	11529.4326516198	12346.3020894141	13215.9082642345	14145.5333316536	15144.0803862247	16222.5933675476	17395.0037261383	18679.2339722019	20098.8846456812	21685.919075515	23485.1503177546	25562.2103536486	28018.8509583028	31025.536061616	34901.8273397495	40365.1530477169	49704.7700338178
green	0	395.810962378985	801.903870497911	1218.82718981136	1647.17447597152	2087.58945700649	2540.77185233542	3007.48406065423	3488.55887718034	3984.90843643017	4497.53462175624	5027.54124014985	5576.14833418683	6144.70909772776	6734.72998534404	7347.89476754095	7986.09349893658	8651.4576549502	9346.40308361928	10073.6829559431	10836.4536447213	11638.3575152192	12483.6281206928	13377.2254970567	14325.0125219016	15333.9882664775	16412.6019789081	17571.1836300653	18822.5471436579	20182.8567283406	21672.9072894426	23320.0817654141	25161.4661666229	27249.0556236294	29659.0007883791	32509.3609341639	35997.9198113442	40495.4544331005	46834.3734560655	57670.8271007868
green	0	377.227804032136	764.25482077264	1161.60376545349	1569.84032653844	1989.5780092952	2421.48368161023	2866.28394788108	3324.77250393968	3797.81865997023	4286.37726132288	4791.50029171457	5314.35051323488	5856.21758786133	6418.53724275625	7002.91419610732	7611.14976526256	8245.27535376608	8907.5933866052	9600.72777455776	10327.686700047	11091.9415208196	11897.5270265854	12749.1703816572	13652.4592039867	14614.0639613699	15642.0372132819	16746.2239428033	17938.8364653096	19235.2800866522	20655.373400094	22225.2137266324	23980.1459040337	25969.7239133289	28266.5231653566	30983.060100141	34307.8326040807	38594.2098654036	44635.5193041277	54963.2060041747
green	0	422.574051814817	856.125271734713	1301.23921016494	1758.54955651979	2228.74356503665	2712.56826724873	3210.83761207776	3724.44070488664	4254.35135493041	4801.63918874285	5367.48264814864	5953.18426992329	6560.18874526263	7190.10438892451	7844.72882096591	8526.07989362949	9236.43320382864	9978.36794918745	10754.8234586661	11569.1695258525	12425.2947975873	13327.7190823723	14281.7377931013	15293.6102307392	16370.8087145954	17522.3537957758	18759.2739147771	20095.249419482	21547.53747504	23138.3390517051	24896.8886082249	26862.7797565917	29091.5233216284	31664.4189453346	34707.5085775576	38431.9492824443	43233.5884711871	50001.1188082968	61570.2883341493
green	0	359.004883113232	727.335603758498	1105.48962611726	1494.00531167464	1893.46652881088	2304.50793071187	2727.82102135483	3164.16115513392	3614.35564805746	4079.31321931229	4560.03503394322	5057.6276839448	5573.31853098693	6108.47394588479	6664.62112694994	7243.47437444621	7846.96695995144	8477.29008412639	9136.94090325709	9828.78228208385	10556.1178858423	11322.7875937585	12133.2902127957	12992.9434372178	13908.0955013961	14886.4099660287	15937.2562279686	17072.2566565301	18306.0723662102	19657.5645641677	21151.5698758423	22821.7257193016	24715.1922481125	26901.0389386139	29486.3468462516	32650.5080013855	36729.8212206978	42479.2902834693	52308.0725655532
orange	0	400.748746308982	811.907706726569	1234.03218887233	1667.72315306846	2113.63235791879	2572.46825191679	3045.00274476335	3532.07902088494	4034.62059377328	4553.64184538247	5090.26035281364	5645.71137880373	6221.36499845093	6818.74645950793	7439.56053769648	8085.72086626741	8759.38551102297	9463.0004579623	10199.3532241862	10971.6395585814	11783.547265308	12639.3627116499	13544.1078104982	14503.7185794664	15525.2814039639	16617.3509373852	17790.3860180894	19057.3604248488	20434.6400165437	21943.2791171628	23611.0022702313	25475.3581380478	27588.9904959666	30028.9999834303	32914.9186757443	36446.9976966292	41000.6395420117	47418.6372552106	58390.276813792
orange	0	371.731770539733	753.119983820539	1144.67973935681	1546.96848379473	1960.59078391585	2386.203791652	2824.52352511291	3276.33211635172	3742.48621010794	4223.92674007949	4721.69036307029	5236.92290026757	5770.89522387422	6325.02214317622	6900.88499636426	7500.25885643121	8125.14553031721	8777.81389774939	9460.84964034707	10177.217112716	10930.3370965365	11724.1855965107	12563.420904368	13453.5492290677	14401.1438527955	15414.1400129836	16502.2392558922	17677.4759691472	18955.0310104654	20354.434225432	21901.4027092267	23630.7663417837	25591.3571256995	27854.6930818632	30531.6513381479	33807.9834544997	38031.9101945792	43985.2005672156	54162.4176799316
orange	0	265.509996153965	537.917121577567	817.589286901331	1104.92464926062	1400.35502142091	1704.34977517312	2017.4203275675	2340.12531764131	2673.07660523415	3016.94625370544	3372.47469679218	3740.48033906221	4121.87090296606	4517.65691824009	4928.96785815026	5357.07157134675	5803.39785155476	6269.56724965362	6757.42659276766	7269.09317579157	7807.01029736914	8374.01782505219	8973.44295096469	9609.21849343288	10286.039429497	11009.5735148538	11786.7500940317	12626.1647471383	13538.6604254452	14538.1863515831	15643.1110008438	16878.3116692245	18278.6666906454	19895.2579229299	21807.2795273747	24147.404845016	27164.3510987215	31416.4980208076	38685.5911965992
orange	0	441.61759289972	894.707046257035	1359.88029864077	1837.79959704073	2329.18316719918	2834.81170605219	3355.5358435947	3892.28475323079	4446.07612948598	5018.0278022249	5609.3713204264	6221.46792042998	6855.82739926563	7514.13055131469	8198.25600740908	8910.3125554557	9652.67834344301	10428.0488020097	11239.4957226549	12090.5407606399	12985.2478068969	13928.3403576806	14925.3524666921	15982.8255138707	17108.5685628648	18312.0086810699	19604.6713119546	21000.8533160956	22518.5895626495	24181.0815212797	26018.8811183205	28073.3662745105	30402.5494417097	33091.3940767354	36271.6222819196	40163.9070351504	45181.9348373753	52254.4477957903	64344.9885564301
orange	0	319.010122784263	646.307142811708	982.33310451425	1327.56639348369	1682.52583253397	2047.77537162865	2423.92947808855	2811.65935642746	3211.70015592556	3624.85936036093	4052.02660048483	4494.18518896143	4952.42575384462	5427.96244608895	5922.15232723816	6436.51871678839	6972.77951115951	7532.88180139324	8119.04454932236	8733.81168366562	9380.11882647732	10061.3780771493	10781.5870552943	11545.4710400931	12358.6710440265	13227.996872627	14161.7741297546	15170.330400454	16266.6934850589	17467.6233673312	18795.1897608149	20279.2827237587	21961.8085562927	23904.1420841196	26201.4350509968	29013.0944074243	32637.9537677852	37746.9060910899	46480.7177747555
orange	0	341.137692156372	691.137087433645	1050.47089188897	1419.65067347928	1799.23124223954	2189.81566551881	2592.06103206992	3006.68510331313	3434.47402084996	3876.29127813355	4333.08821356881	4805.91634555267	5295.94195161283	5804.46340012377	6332.93188278782	6882.97638144668	7456.43395134776	8055.38674003732	8682.20762368622	9339.61698610095	10030.7540735346	10759.2676595802	11529.4326516198	12346.3020894141	13215.9082642345	14145.5333316536	15144.0803862247	16222.5933675476	17395.0037261383	18679.2339722019	20098.8846456812	21685.919075515	23485.1503177546	25562.2103536486	28018.8509583028	31025.536061616	34901.8273397495	40365.1530477169	49704.7700338178
orange	0	395.810962378985	801.903870497911	1218.82718981136	1647.17447597152	2087.58945700649	2540.77185233542	3007.48406065423	3488.55887718034	3984.90843643017	4497.53462175624	5027.54124014985	5576.14833418683	6144.70909772776	6734.72998534404	7347.89476754095	7986.09349893658	8651.4576549502	9346.40308361929	10073.6829559431	10836.4536447213	11638.3575152192	12483.6281206928	13377.2254970567	14325.0125219016	15333.9882664775	16412.6019789081	17571.1836300653	18822.5471436579	20182.8567283406	21672.9072894426	23320.0817654141	25161.4661666229	27249.0556236294	29659.0007883791	32509.3609341639	35997.9198113442	40495.4544331004	46834.3734560655	57670.8271007868
orange	0	377.227804032136	764.25482077264	1161.60376545349	1569.84032653844	1989.5780092952	2421.48368161023	2866.28394788108	3324.77250393968	3797.81865997023	4286.37726132288	4791.50029171456	5314.35051323488	5856.21758786133	6418.53724275625	7002.91419610732	7611.14976526256	8245.27535376608	8907.5933866052	9600.72777455776	10327.686700047	11091.9415208196	11897.5270265854	12749.1703816572	13652.4592039867	14614.0639613699	15642.0372132819	16746.2239428033	17938.8364653096	19235.2800866522	20655.373400094	22225.2137266324	23980.1459040337	25969.7239133289	28266.5231653566	30983.060100141	34307.8326040807	38594.2098654036	44635.5193041277	54963.2060041747
orange	0	422.574051814817	856.125271734713	1301.23921016494	1758.54955651979	2228.74356503665	2712.56826724873	3210.83761207776	3724.44070488664	4254.35135493041	4801.63918874285	5367.48264814864	5953.18426992329	6560.18874526263	7190.10438892451	7844.7288209659	8526.07989362948	9236.43320382864	9978.36794918745	10754.8234586661	11569.1695258525	12425.2947975873	13327.7190823723	14281.7377931013	15293.6102307392	16370.8087145954	17522.3537957758	18759.2739147771	20095.249419482	21547.53747504	23138.3390517051	24896.8886082249	26862.7797565917	29091.5233216284	31664.4189453346	34707.5085775576	38431.9492824443	43233.5884711871	50001.1188082968	61570.2883341493
orange	0	359.004883113232	727.335603758498	1105.48962611726	1494.00531167464	1893.46652881088	2304.50793071187	2727.82102135483	3164.16115513392	3614.35564805747	4079.31321931229	4560.03503394322	5057.6276839448	5573.31853098693	6108.47394588479	6664.62112694994	7243.47437444621	7846.96695995144	8477.29008412639	9136.94090325709	9828.78228208385	10556.1178858424	11322.7875937585	12133.2902127957	12992.9434372178	13908.0955013961	14886.4099660287	15937.2562279686	17072.2566565301	18306.0723662102	19657.5645641677	21151.5698758423	22821.7257193016	24715.1922481125	26901.0389386139	29486.3468462516	32650.5080013855	36729.8212206978	42479.2902834693	52308.0725655532
purple	0	400.748746308982	811.907706726569	1234.03218887233	1667.72315306846	2113.63235791879	2572.46825191679	3045.00274476335	3532.07902088494	4034.62059377328	4553.64184538247	5090.26035281364	5645.71137880373	6221.36499845093	6818.74645950793	7439.56053769648	8085.72086626741	8759.38551102297	9463.0004579623	10199.3532241862	10971.6395585814	11783.547265308	12639.3627116499	13544.1078104982	14503.7185794664	15525.2814039639	16617.3509373852	17790.3860180894	19057.3604248488	20434.6400165437	21943.2791171628	23611.0022702313	25475.3581380478	27588.9904959666	30028.9999834302	32914.9186757443	36446.9976966292	41000.6395420117	47418.6372552106	58390.276813792
purple	0	371.731770539733	753.119983820539	1144.67973935681	1546.96848379473	1960.59078391585	2386.203791652	2824.52352511291	3276.33211635172	3742.48621010794	4223.92674007949	4721.69036307029	5236.92290026757	5770.89522387422	6325.02214317622	6900.88499636426	7500.25885643121	8125.14553031721	8777.81389774939	9460.84964034707	10177.217112716	10930.3370965365	11724.1855965107	12563.420904368	13453.5492290677	14401.1438527955	15414.1400129836	16502.2392558922	17677.4759691472	18955.0310104654	20354.434225432	21901.4027092267	23630.7663417837	25591.3571256995	27854.6930818632	30531.6513381479	33807.9834544997	38031.9101945792	43985.2005672156	54162.4176799316
purple	0	265.509996153965	537.917121577567	817.589286901331	1104.92464926062	1400.35502142091	1704.34977517312	2017.4203275675	2340.12531764131	2673.07660523415	3016.94625370544	3372.47469679218	3740.48033906221	4121.87090296606	4517.65691824009	4928.96785815026	5357.07157134675	5803.39785155476	6269.56724965363	6757.42659276766	7269.09317579157	7807.01029736914	8374.01782505219	8973.44295096469	9609.21849343288	10286.039429497	11009.5735148538	11786.7500940317	12626.1647471383	13538.6604254452	14538.1863515831	15643.1110008438	16878.3116692245	18278.6666906454	19895.2579229299	21807.2795273747	24147.404845016	27164.3510987215	31416.4980208076	38685.5911965992
purple	0	441.61759289972	894.707046257035	1359.88029864077	1837.79959704073	2329.18316719918	2834.81170605219	3355.5358435947	3892.28475323079	4446.07612948598	5018.0278022249	5609.3713204264	6221.46792042998	6855.82739926563	7514.13055131469	8198.25600740908	8910.3125554557	9652.67834344301	10428.0488020097	11239.4957226549	12090.5407606399	12985.2478068969	13928.3403576806	14925.3524666921	15982.8255138707	17108.5685628648	18312.0086810699	19604.6713119546	21000.8533160956	22518.5895626495	24181.0815212797	26018.8811183205	28073.3662745105	30402.5494417097	33091.3940767354	36271.6222819196	40163.9070351504	45181.9348373753	52254.4477957903	64344.9885564301
purple	0	319.010122784263	646.307142811708	982.33310451425	1327.56639348369	1682.52583253397	2047.77537162865	2423.92947808855	2811.65935642746	3211.70015592556	3624.85936036093	4052.02660048483	4494.18518896143	4952.42575384462	5427.96244608895	5922.15232723816	6436.51871678839	6972.77951115951	7532.88180139324	8119.04454932236	8733.81168366562	9380.11882647732	10061.3780771493	10781.5870552943	11545.4710400931	12358.6710440265	13227.996872627	14161.7741297546	15170.330400454	16266.6934850589	17467.6233673312	18795.1897608149	20279.2827237587	21961.8085562927	23904.1420841196	26201.4350509968	29013.0944074243	32637.9537677852	37746.9060910899	46480.7177747555
purple	0	341.137692156372	691.137087433645	1050.47089188897	1419.65067347928	1799.23124223954	2189.81566551881	2592.06103206992	3006.68510331313	3434.47402084996	3876.29127813355	4333.08821356881	4805.91634555267	5295.94195161283	5804.46340012377	6332.93188278782	6882.97638144668	7456.43395134776	8055.38674003732	8682.20762368622	9339.61698610095	10030.7540735346	10759.2676595802	11529.4326516198	12346.3020894141	13215.9082642345	14145.5333316536	15144.0803862247	16222.5933675476	17395.0037261383	18679.2339722019	20098.8846456812	21685.919075515	23485.1503177546	25562.2103536486	28018.8509583028	31025.536061616	34901.8273397495	40365.1530477169	49704.7700338178
purple	0	395.810962378985	801.903870497911	1218.82718981136	1647.17447597152	2087.58945700649	2540.77185233542	3007.48406065423	3488.55887718034	3984.90843643017	4497.53462175624	5027.54124014985	5576.14833418683	6144.70909772776	6734.72998534404	7347.89476754095	7986.09349893658	8651.4576549502	9346.40308361928	10073.6829559431	10836.4536447213	11638.3575152192	12483.6281206928	13377.2254970567	14325.0125219016	15333.9882664775	16412.6019789081	17571.1836300653	18822.5471436579	20182.8567283406	21672.9072894426	23320.0817654141	25161.4661666229	27249.0556236294	29659.0007883791	32509.3609341639	35997.9198113442	40495.4544331005	46834.3734560655	57670.8271007868
purple	0	377.227804032136	764.25482077264	1161.60376545349	1569.84032653844	1989.5780092952	2421.48368161023	2866.28394788108	3324.77250393968	3797.81865997023	4286.37726132288	4791.50029171457	5314.35051323488	5856.21758786133	6418.53724275625	7002.91419610732	7611.14976526256	8245.27535376608	8907.5933866052	9600.72777455776	10327.686700047	11091.9415208196	11897.5270265854	12749.1703816572	13652.4592039867	14614.0639613699	15642.0372132819	16746.2239428033	17938.8364653096	19235.2800866522	20655.373400094	22225.2137266324	23980.1459040337	25969.7239133289	28266.5231653566	30983.060100141	34307.8326040807	38594.2098654036	44635.5193041277	54963.2060041747
purple	0	422.574051814817	856.125271734713	1301.23921016494	1758.54955651979	2228.74356503665	2712.56826724873	3210.83761207776	3724.44070488664	4254.35135493041	4801.63918874285	5367.48264814864	5953.18426992329	6560.18874526263	7190.10438892451	7844.72882096591	8526.07989362949	9236.43320382864	9978.36794918745	10754.8234586661	11569.1695258525	12425.2947975873	13327.7190823723	14281.7377931013	15293.6102307392	16370.8087145954	17522.3537957758	18759.2739147771	20095.249419482	21547.53747504	23138.3390517051	24896.8886082249	26862.7797565917	29091.5233216284	31664.4189453346	34707.5085775576	38431.9492824443	43233.5884711871	50001.1188082968	61570.2883341493
purple	0	359.004883113232	727.335603758498	1105.48962611726	1494.00531167464	1893.46652881088	2304.50793071187	2727.82102135483	3164.16115513392	3614.35564805746	4079.31321931229	4560.03503394322	5057.6276839448	5573.31853098693	6108.47394588479	6664.62112694994	7243.47437444621	7846.96695995144	8477.29008412639	9136.94090325709	9828.78228208385	10556.1178858423	11322.7875937585	12133.2902127957	12992.9434372178	13908.0955013961	14886.4099660287	15937.2562279686	17072.2566565301	18306.0723662102	19657.5645641677	21151.5698758423	22821.7257193016	24715.1922481125	26901.0389386139	29486.3468462516	32650.5080013855	36729.8212206978	42479.2902834693	52308.0725655532
