# Supplementary material for: Inference of past demography, dormancy and self-fertilization rates from whole genome sequence data
Source: PLoS Genet. 2020 Apr 6;16(4):e1008698. doi: 10.1371/journal.pgen.1008698 (PMC7173940; doi:10.1371/journal.pgen.1008698)
Supplement: S1 Data — File containing all numerical data presented in this study. It contains all plotted results and all requirements to build summary statistics. (ZIP) [file pgen.1008698.s003.zip › S1_data/Figure/F3/F3_d_popsize.csv]

	V1	V2	V3	V4	V5	V6	V7	V8	V9	V10	V11	V12	V13	V14	V15	V16	V17	V18	V19	V20	V21	V22	V23	V24	V25	V26	V27	V28	V29	V30	V31	V32	V33	V34	V35	V36	V37	V38	V39	V40
S=0	3.443112801826	10.5902401220532	7.32233602706254	5.53795407305682	4.56233662182984	4.03732056472244	3.74927146544612	3.58157440553141	3.47665355434376	3.40750125100122	3.34649805303707	3.34649805303707	3.31162690276542	3.31162690276542	3.31368107822148	3.31368107822148	3.34078046498439	3.34078046498439	3.38548506806601	3.38548506806601	3.44343820633717	3.44343820633717	3.51390617668378	3.51390617668378	3.60109692618535	3.60109692618535	3.71551343188279	3.71551343188279	3.87429838982292	3.87429838982292	4.09796853758371	4.09796853758371	4.40039527110579	4.40039527110579	4.77261276416333	4.77261276416333	5.14975670008817	5.14975670008817	5.29106946419338	5.29106946419338
S=0	9.51938949094061	4.53583472957127	4.48720891062866	4.43618679448526	4.07991843480185	3.77953494306241	3.59307253349785	3.48553194171225	3.42568219246196	3.39424795764503	3.37796740283369	3.37796740283369	3.38026249148427	3.38026249148427	3.39647943790606	3.39647943790606	3.42308592016671	3.42308592016671	3.46504787904192	3.46504787904192	3.53218478460059	3.53218478460059	3.63541992758717	3.63541992758717	3.78301578183787	3.78301578183787	3.97748193337693	3.97748193337693	4.21423430939625	4.21423430939625	4.48365967274605	4.48365967274605	4.77393265745642	4.77393265745642	5.06486446187198	5.06486446187198	5.2928579426465	5.2928579426465	5.31024064975735	5.31024064975735
S=0	10.7463264670319	9.57573105260561	6.41656316637806	4.92250218922812	4.16067439097036	3.75184274952957	3.52542682843084	3.40004055119107	3.33379334418468	3.30341429093296	3.29858745629059	3.29858745629059	3.32465938013762	3.32465938013762	3.37117699247037	3.37117699247037	3.4341846366105	3.4341846366105	3.51356597879067	3.51356597879067	3.60374004776267	3.60374004776267	3.69798039838978	3.69798039838978	3.79918437267056	3.79918437267056	3.92474418647091	3.92474418647091	4.09973667739828	4.09973667739828	4.34161412619219	4.34161412619219	4.64615106206115	4.64615106206115	4.98173026545833	4.98173026545833	5.26782746499836	5.26782746499836	5.31636543994856	5.31636543994856
S=0	10.7682329534734	10.1310544807135	6.7376984472261	5.07290436632938	4.22627753408668	3.78721265754637	3.55302037624549	3.42514146587038	3.35576580353087	3.321108488347	3.31079772928823	3.31079772928823	3.33566599387846	3.33566599387846	3.38429976579667	3.38429976579667	3.44148342526214	3.44148342526214	3.50218261588673	3.50218261588673	3.56909892542244	3.56909892542244	3.65003756600026	3.65003756600026	3.75877549974942	3.75877549974942	3.91721911621997	3.91721911621997	4.1499054056133	4.1499054056133	4.46643128680542	4.46643128680542	4.84409489346653	4.84409489346653	5.22126284746082	5.22126284746082	5.47338937334678	5.47338937334678	5.43386019286249	5.43386019286249
S=0	3.69429134460143	10.0345031449185	6.82492690642399	5.08340920444872	4.22783421244061	3.79966601222871	3.57713942599785	3.46008060764253	3.40131343004539	3.37591394829059	3.37164428197407	3.37164428197407	3.38891958364121	3.38891958364121	3.41688060825643	3.41688060825643	3.44960652409992	3.44960652409992	3.4866059203987	3.4866059203987	3.53191864559814	3.53191864559814	3.59511499178519	3.59511499178519	3.6912920902269	3.6912920902269	3.83993533738257	3.83993533738257	4.06001425623769	4.06001425623769	4.35802049831778	4.35802049831778	4.71521746094989	4.71521746094989	5.08242885234835	5.08242885234835	5.35821118962048	5.35821118962048	5.3660041464856	5.3660041464856
S=0	10.6930755529774	8.97997658729753	6.0251384335913	4.7285905804886	4.11391273562509	3.79898339142724	3.62039538447581	3.50921307581524	3.4367562988596	3.39020556260732	3.35541617759396	3.35541617759396	3.34348735482085	3.34348735482085	3.3504169048624	3.3504169048624	3.36529103357909	3.36529103357909	3.39084330695284	3.39084330695284	3.43565652213525	3.43565652213525	3.50736880137486	3.50736880137486	3.61350504745591	3.61350504745591	3.76718742415153	3.76718742415153	3.98636659625454	3.98636659625454	4.28040564671771	4.28040564671771	4.63544759764675	4.63544759764675	5.01056909413388	5.01056909413388	5.31503576202572	5.31503576202572	5.35670527750061	5.35670527750061
S=0	3.69275594736911	4.62355353336669	4.35850605915038	4.36781612605642	4.15271274882053	3.88804223078363	3.6906285703164	3.55964988089958	3.47490334000125	3.42057084084284	3.37641477835251	3.37641477835251	3.35389783568143	3.35389783568143	3.35798831194201	3.35798831194201	3.38306260466976	3.38306260466976	3.43240612650709	3.43240612650709	3.51219018981841	3.51219018981841	3.62554723972623	3.62554723972623	3.77125326790479	3.77125326790479	3.94775443211776	3.94775443211776	4.15675787563638	4.15675787563638	4.40113018977272	4.40113018977272	4.67660298725072	4.67660298725072	4.95896377997524	4.95896377997524	5.17657468061993	5.17657468061993	5.18937437472105	5.18937437472105
S=0	4.89321774953535	5.10076241204976	4.176956366142	3.9357414201769	3.75312797330577	3.60283459447128	3.49798620267514	3.43371279851871	3.39935104115526	3.38462342727832	3.38208011757115	3.38208011757115	3.38426031138084	3.38426031138084	3.38375035696229	3.38375035696229	3.39286411279931	3.39286411279931	3.43540494337516	3.43540494337516	3.53125032117012	3.53125032117012	3.68388124350514	3.68388124350514	3.87847872865287	3.87847872865287	4.09587437073911	4.09587437073911	4.32758346837967	4.32758346837967	4.5748082637614	4.5748082637614	4.83450713145406	4.83450713145406	5.08478489795816	5.08478489795816	5.26185192712543	5.26185192712543	5.25069471529106	5.25069471529106
S=0	3.57126603381843	4.94257735176575	6.68696421589821	5.17363846315694	4.31289707029823	3.84987704834638	3.59860376771683	3.4642755971938	3.39952263499981	3.37799073450761	3.39287216127639	3.39287216127639	3.43971368286839	3.43971368286839	3.48174605659905	3.48174605659905	3.50525769670905	3.50525769670905	3.51819919046139	3.51819919046139	3.53847521225066	3.53847521225066	3.58344269880852	3.58344269880852	3.66431798897683	3.66431798897683	3.78935848842712	3.78935848842712	3.97249444122479	3.97249444122479	4.23351093494524	4.23351093494524	4.5780712962648	4.5780712962648	4.96974850078356	4.96974850078356	5.29870839359116	5.29870839359116	5.34227504579489	5.34227504579489
S=0	8.54410116056709	3.68592306182343	4.53772556897046	4.65891879251911	4.24451771057175	3.90124468694968	3.68832876868144	3.55748887506522	3.47221548173597	3.41375036113396	3.36105173176335	3.36105173176335	3.33421035388226	3.33421035388226	3.3484070428444	3.3484070428444	3.39384175185811	3.39384175185811	3.46304405694875	3.46304405694875	3.55229943956549	3.55229943956549	3.66138565509626	3.66138565509626	3.7919350518526	3.7919350518526	3.94801924788955	3.94801924788955	4.1386941467129	4.1386941467129	4.3756199152772	4.3756199152772	4.66202588090338	4.66202588090338	4.9771161266478	4.9771161266478	5.24499460304014	5.24499460304014	5.28874969947094	5.28874969947094
S=0	10.6010405966157	9.31674802672981	5.78408167652275	4.39126809973644	3.86019644964242	3.66714966069253	3.59149716252347	3.54798343403745	3.50885550771159	3.46880218798983	3.41366310564702	3.41366310564702	3.3658427746452	3.3658427746452	3.36035914448825	3.36035914448825	3.39591711483655	3.39591711483655	3.46040957946608	3.46040957946608	3.53811897034577	3.53811897034577	3.6176271979491	3.6176271979491	3.69931051609169	3.69931051609169	3.79953939326652	3.79953939326652	3.94836712407257	3.94836712407257	4.17711958197711	4.17711958197711	4.49627058537623	4.49627058537623	4.87514134381944	4.87514134381944	5.21480189722694	5.21480189722694	5.28889115487641	5.28889115487641
S=0	10.7289295439812	8.01964319744031	4.95682838176358	3.9039315960496	3.60180383314288	3.52490656053712	3.49574667904511	3.47142393042404	3.44554112658094	3.41881577889551	3.38205133147779	3.38205133147779	3.34691538065193	3.34691538065193	3.335531965071	3.335531965071	3.34996946434514	3.34996946434514	3.38946226559982	3.38946226559982	3.45574586931599	3.45574586931599	3.55656489388506	3.55656489388506	3.7053254947108	3.7053254947108	3.91518072812537	3.91518072812537	4.18920313155763	4.18920313155763	4.51496746215692	4.51496746215692	4.86692357401477	4.86692357401477	5.20492330135379	5.20492330135379	5.44197880627458	5.44197880627458	5.41771499882631	5.41771499882631
S=0	10.5958079399586	7.36118639130738	5.17805762926808	4.56890976663539	4.27652585647514	4.03383713993521	3.82396013549892	3.65453510657885	3.52492837743703	3.43038325773413	3.34719784704736	3.34719784704736	3.31456730245374	3.31456730245374	3.3531651344156	3.3531651344156	3.43669100525387	3.43669100525387	3.5410563642776	3.5410563642776	3.64845298166533	3.64845298166533	3.75048979658839	3.75048979658839	3.85137035685127	3.85137035685127	3.96767039502771	3.96767039502771	4.12252498877581	4.12252498877581	4.335531965071	4.335531965071	4.61148850937713	4.61148850937713	4.92819712983041	4.92819712983041	5.20887275556259	5.20887275556259	5.27105200652517	5.27105200652517
S=0	3.63505990856696	4.24738119473992	4.5433607206571	4.23964726564894	4.05223308739361	3.8910166113142	3.74554195709468	3.62429524430014	3.52799361189655	3.45297026225719	3.37369043474433	3.37369043474433	3.31241530641674	3.31241530641674	3.29650657145725	3.29650657145725	3.32070840965523	3.32070840965523	3.37972336884716	3.37972336884716	3.46787012932815	3.46787012932815	3.57875813607895	3.57875813607895	3.70755341265447	3.70755341265447	3.85673765996275	3.85673765996275	4.03980639362714	4.03980639362714	4.27665517340421	4.27665517340421	4.57984201315323	4.57984201315323	4.93573392896673	4.93573392896673	5.26509620811766	5.26509620811766	5.34500090767257	5.34500090767257
S=0	8.59987232341827	4.81518298256571	4.28488912921129	4.18037546424991	4.07545323989933	3.92727598373215	3.78061786864	3.65984501526688	3.56706276156163	3.49690079016369	3.42372777378012	3.42372777378012	3.36382314176685	3.36382314176685	3.34052592191021	3.34052592191021	3.35275399118101	3.35275399118101	3.39927479898137	3.39927479898137	3.47601304745109	3.47601304745109	3.57986677197439	3.57986677197439	3.71250115055096	3.71250115055096	3.87953301052549	3.87953301052549	4.08723076895026	4.08723076895026	4.3406638800128	4.3406638800128	4.64144415607525	4.64144415607525	4.97475662027592	4.97475662027592	5.26471655734347	5.26471655734347	5.31503127676353	5.31503127676353
S=0	10.3397987986193	9.07378492736436	5.90168861063272	4.58741346664393	4.00748072341834	3.72171752113991	3.56040680762235	3.45826166868203	3.38962733280802	3.34374124416782	3.30874827304254	3.30874827304254	3.30415947837984	3.30415947837984	3.33857068463497	3.33857068463497	3.40269706256502	3.40269706256502	3.48791958085454	3.48791958085454	3.58610118872874	3.58610118872874	3.69433968189634	3.69433968189634	3.82003837887265	3.82003837887265	3.97969880996364	3.97969880996364	4.19095736983823	4.19095736983823	4.46189147173914	4.46189147173914	4.78129188784207	4.78129188784207	5.10793184553521	5.10793184553521	5.33836712499594	5.33836712499594	5.31295286452917	5.31295286452917
S=0	10.5126671550685	10.6676393160601	7.05662421407556	5.26704965452499	4.38043713357917	3.92852671621256	3.678062053758	3.52217720279543	3.41657166626191	3.34408638839744	3.28696541136587	3.28696541136587	3.28037458641418	3.28037458641418	3.33597888871245	3.33597888871245	3.42520793605063	3.42520793605063	3.52086035434623	3.52086035434623	3.60683296207868	3.60683296207868	3.68408105958913	3.68408105958913	3.76979000629791	3.76979000629791	3.89134281685124	3.89134281685124	4.07624580374277	4.07624580374277	4.33822989444041	4.33822989444041	4.66543165847969	4.66543165847969	5.01526908852918	5.01526908852918	5.2910546087918	5.2910546087918	5.3141150126187	5.3141150126187
S=0	3.3109976530969	4.39675545878392	6.05348264482094	5.32796913946568	4.56175044380227	4.08069958483447	3.78178495111378	3.58621423228026	3.45427858362752	3.36603945457	3.29575722683964	3.29575722683964	3.27474397757596	3.27474397757596	3.30795325401375	3.30795325401375	3.3658352118112	3.3658352118112	3.4289349365189	3.4289349365189	3.49009215412189	3.49009215412189	3.55291564986445	3.55291564986445	3.62951235447493	3.62951235447493	3.73951598971167	3.73951598971167	3.90762503409947	3.90762503409947	4.15402649874444	4.15402649874444	4.48002114461891	4.48002114461891	4.85776466067389	4.85776466067389	5.20176036808819	5.20176036808819	5.28422221398641	5.28422221398641
S=0	10.4778036328634	8.13291865782222	4.46981631590049	4.06781171540011	4.00980104786848	3.82867366171707	3.66616696929631	3.55022857020239	3.47176161123251	3.42080538589755	3.38169297354116	3.38169297354116	3.36636492850279	3.36636492850279	3.37444834130919	3.37444834130919	3.39580635816088	3.39580635816088	3.42957090222033	3.42957090222033	3.47999819201151	3.47999819201151	3.55400293018605	3.55400293018605	3.6608134895518	3.6608134895518	3.81274444893981	3.81274444893981	4.0220958571673	4.0220958571673	4.29309241528947	4.29309241528947	4.61619629911066	4.61619629911066	4.96174455216115	4.96174455216115	5.24270838146878	5.24270838146878	5.2670175269539	5.2670175269539
S=0	5.95356239422874	3.88079196495411	5.73262994994688	5.21804188227992	4.45604364573441	3.98823190647758	3.72243261290422	3.56531934338286	3.46832633278157	3.40795932805094	3.3633692011468	3.3633692011468	3.35121078640555	3.35121078640555	3.36862219193334	3.36862219193334	3.39579825512278	3.39579825512278	3.42559250672883	3.42559250672883	3.46131632418676	3.46131632418676	3.51184780457374	3.51184780457374	3.58992326216411	3.58992326216411	3.71352781150246	3.71352781150246	3.90487251029481	3.90487251029481	4.17914529074249	4.17914529074249	4.52544867148287	4.52544867148287	4.89761089240837	4.89761089240837	5.20517399045423	5.20517399045423	5.2715549039732	5.2715549039732
S=0	10.2329053848946	7.71023105765849	5.24852265965478	4.29033790907988	3.88838720040024	3.70576972375733	3.61246647088367	3.5577986135335	3.52128924448724	3.49368103701708	3.46039704263939	3.46039704263939	3.42542186567873	3.42542186567873	3.40528985671076	3.40528985671076	3.40628483607163	3.40628483607163	3.43176599848856	3.43176599848856	3.48127225562781	3.48127225562781	3.55215617003196	3.55215617003196	3.64372788922331	3.64372788922331	3.76153173191336	3.76153173191336	3.91722988409647	3.91722988409647	4.12253650592663	4.12253650592663	4.38084925442704	4.38084925442704	4.68006935618496	4.68006935618496	4.97235994024743	4.97235994024743	5.08599552358742	5.08599552358742
S=0	10.5431900290349	8.55583024523143	5.7171847970086	4.4345979158746	3.87884985948523	3.65368468560008	3.56348751300031	3.51952593845525	3.487212244393	3.45668952925283	3.41514601434709	3.41514601434709	3.37817483945208	3.37817483945208	3.37281855285247	3.37281855285247	3.39935921075352	3.39935921075352	3.45313666923869	3.45313666923869	3.53109538726684	3.53109538726684	3.63267530083689	3.63267530083689	3.75922804571106	3.75922804571106	3.91502803312803	3.91502803312803	4.10706684977149	4.10706684977149	4.34037374312104	4.34037374312104	4.61041754711398	4.61041754711398	4.89417570401965	4.89417570401965	5.1267564385098	5.1267564385098	5.16922213047724	5.16922213047724
S=0	5.03139215137152	3.7292967136478	5.30927245612963	4.74313559017755	4.12224866874407	3.74370810018442	3.53696600197081	3.43508550044006	3.39429371322626	3.38614232824959	3.39845603982347	3.39845603982347	3.41655183345837	3.41655183345837	3.42450040659068	3.42450040659068	3.42958841903887	3.42958841903887	3.44458206809749	3.44458206809749	3.48100268309773	3.48100268309773	3.5506450412972	3.5506450412972	3.6680688498273	3.6680688498273	3.84727299512707	3.84727299512707	4.09176973468776	4.09176973468776	4.38819706094114	4.38819706094114	4.71083205784105	4.71083205784105	5.02470953253365	5.02470953253365	5.25883460798534	5.25883460798534	5.27435171815601	5.27435171815601
S=0	10.7361746344788	7.27932811809747	5.12218680865886	4.28901153381746	3.89852616397814	3.68022426901728	3.54597116069926	3.46264691996007	3.41507824275475	3.39387939734601	3.39653354582207	3.39653354582207	3.42429846685067	3.42429846685067	3.45340490356362	3.45340490356362	3.4741748126462	3.4741748126462	3.49439899685093	3.49439899685093	3.52974022977316	3.52974022977316	3.59847453135528	3.59847453135528	3.71804558701199	3.71804558701199	3.89922981215087	3.89922981215087	4.13933714287493	4.13933714287493	4.42191690536299	4.42191690536299	4.7230851803999	4.7230851803999	5.0113886544932	5.0113886544932	5.22095935724448	5.22095935724448	5.23040484272531	5.23040484272531
S=0	10.2253188363096	5.19963696101459	4.19182279934392	3.86326437544923	3.70369028702967	3.5996735972274	3.51632000638483	3.44588957419818	3.38933983691012	3.34784797594568	3.31462779273883	3.31462779273883	3.31065117696531	3.31065117696531	3.34690572692822	3.34690572692822	3.41437009780278	3.41437009780278	3.49928680419666	3.49928680419666	3.58554059274901	3.58554059274901	3.66360881804081	3.66360881804081	3.73709112520668	3.73709112520668	3.82269946830915	3.82269946830915	3.94515913464157	3.94515913464157	4.12817905039923	4.12817905039923	4.38465238436798	4.38465238436798	4.70970099493008	4.70970099493008	5.05452525994465	5.05452525994465	5.19802892191574	5.19802892191574
S=0	10.9965760914892	4.0727862370791	3.77025034445151	4.25692553175606	4.26367522200052	4.03576984246998	3.79840967127392	3.61578910371931	3.48892250137946	3.40534507358021	3.33992940100424	3.33992940100424	3.31893070488932	3.31893070488932	3.35421678742021	3.35421678742021	3.43181294829173	3.43181294829173	3.53504123885996	3.53504123885996	3.63968355166236	3.63968355166236	3.72515429280105	3.72515429280105	3.78904308450068	3.78904308450068	3.8518857383268	3.8518857383268	3.95224630948521	3.95224630948521	4.13460728294855	4.13460728294855	4.42780824052088	4.42780824052088	4.81852371760544	4.81852371760544	5.20443800262619	5.20443800262619	5.29881856222725	5.29881856222725
S=0	10.7498197797879	7.43545524746974	4.89551459582336	4.16176344447856	3.90430597510802	3.72316897272695	3.58722875337119	3.49743291771458	3.44239055242761	3.40964587825849	3.38700169712978	3.38700169712978	3.38586240914102	3.38586240914102	3.41398970002298	3.41398970002298	3.46340999647632	3.46340999647632	3.52386789080681	3.52386789080681	3.58965727839681	3.58965727839681	3.663574790933	3.663574790933	3.75640393134442	3.75640393134442	3.88318644654471	3.88318644654471	4.05727161584729	4.05727161584729	4.28535595162793	4.28535595162793	4.56711084465159	4.56711084465159	4.88914777239498	4.88914777239498	5.18112117566057	5.18112117566057	5.24023586590477	5.24023586590477
S=0	3.51504565257902	10.5698160618222	9.24162184591393	6.88479068879405	5.47551300365626	4.62072213653633	4.09190790042553	3.75568638019855	3.53691366697547	3.39443370140684	3.28104390987424	3.28104390987424	3.24082526497457	3.24082526497457	3.28026071763611	3.28026071763611	3.35274420679878	3.35274420679878	3.42794782707598	3.42794782707598	3.49549175852499	3.49549175852499	3.56067520250483	3.56067520250483	3.63768673324992	3.63768673324992	3.744913316173	3.744913316173	3.90083923526618	3.90083923526618	4.11900929740453	4.11900929740453	4.40284253140798	4.40284253140798	4.73945162736302	4.73945162736302	5.07510589881338	5.07510589881338	5.20770288491959	5.20770288491959
S=0	10.7129550267484	11.0949073825965	7.03645889366397	5.18202663821085	4.26151276857753	3.80570702433261	3.56776450110956	3.43680379128481	3.36335416151335	3.323342964082	3.30248950334623	3.30248950334623	3.31231500617285	3.31231500617285	3.35045096812887	3.35045096812887	3.40605800132217	3.40605800132217	3.47411981798177	3.47411981798177	3.55435299203215	3.55435299203215	3.65169611070737	3.65169611070737	3.77625881551176	3.77625881551176	3.94003446850053	3.94003446850053	4.15225156119819	4.15225156119819	4.41510647963299	4.41510647963299	4.71856549358487	4.71856549358487	5.03156024955093	5.03156024955093	5.27359476079941	5.27359476079941	5.28596587909092	5.28596587909092
S=0	10.3935729503728	7.19696816848095	5.24192496808358	4.53358469639421	4.14142520931353	3.84342964931553	3.61506445160358	3.45342957710837	3.34825207776185	3.28668799955376	3.25460702464214	3.25460702464214	3.26982559675552	3.26982559675552	3.32356704526857	3.32356704526857	3.40243369582651	3.40243369582651	3.50345433283102	3.50345433283102	3.62377673548334	3.62377673548334	3.76018330515224	3.76018330515224	3.9111050025784	3.9111050025784	4.07674043411286	4.07674043411286	4.2593669476599	4.2593669476599	4.46329639603573	4.46329639603573	4.69096153592612	4.69096153592612	4.93392484491152	4.93392484491152	5.14774117467754	5.14774117467754	5.19623741510643	5.19623741510643
S=0	10.5614853393585	7.1632013319074	5.40778159231733	4.69091463892422	4.25903760873844	3.95849579444218	3.7475298749456	3.60066813877117	3.49771288743746	3.42495944745761	3.35898471899564	3.35898471899564	3.32654133081615	3.32654133081615	3.34971433787876	3.34971433787876	3.41593180700624	3.41593180700624	3.51433534774975	3.51433534774975	3.63984649919376	3.63984649919376	3.78879466474601	3.78879466474601	3.95435924176795	3.95435924176795	4.13022575117673	4.13022575117673	4.31728421507574	4.31728421507574	4.52324443038335	4.52324443038335	4.75357713189941	4.75357713189941	4.99751211781989	4.99751211781989	5.19836993953328	5.19836993953328	5.21334616314938	5.21334616314938
S=0	4.03761172059999	4.06403198163013	4.99491498270023	4.24257550003697	3.77883884828748	3.57265591998223	3.47839124970319	3.43105064216996	3.40745408262694	3.39915501688683	3.40619630109721	3.40619630109721	3.42746237555086	3.42746237555086	3.45064723478264	3.45064723478264	3.47594482574895	3.47594482574895	3.51500300151275	3.51500300151275	3.58390894805745	3.58390894805745	3.69417267250874	3.69417267250874	3.84693551295747	3.84693551295747	4.03819224750424	4.03819224750424	4.26822796737462	4.26822796737462	4.53947424699069	4.53947424699069	4.84299302144864	4.84299302144864	5.14727304111111	5.14727304111111	5.37686705406372	5.37686705406372	5.37995768776472	5.37995768776472
S=0	10.4492917415363	7.10018496731115	5.05096025398841	4.38934515917903	4.04469236353763	3.81981245595592	3.66399080510458	3.55255511884183	3.47134356891605	3.41186841075266	3.35436161975545	3.35436161975545	3.31651393361831	3.31651393361831	3.31733606669181	3.31733606669181	3.35413580056165	3.35413580056165	3.42651338941275	3.42651338941275	3.53447216004408	3.53447216004408	3.67953849726952	3.67953849726952	3.86490553003623	3.86490553003623	4.09052153027004	4.09052153027004	4.34826176145971	4.34826176145971	4.62404847567927	4.62404847567927	4.90057490139998	4.90057490139998	5.15086939282767	5.15086939282767	5.31085991794473	5.31085991794473	5.27872743549852	5.27872743549852
S=0	6.37660855312939	4.36466959022473	4.35728575804413	4.14019695425711	3.88281573772211	3.71358732120113	3.62214348732764	3.56934858012805	3.52974758334301	3.49336307574907	3.44214706410298	3.44214706410298	3.38457604711406	3.38457604711406	3.34784313868076	3.34784313868076	3.3417452757132	3.3417452757132	3.37825524778475	3.37825524778475	3.4684572208178	3.4684572208178	3.61563179895172	3.61563179895172	3.81061006006908	3.81061006006908	4.03823018647241	4.03823018647241	4.28978740531168	4.28978740531168	4.56337228654118	4.56337228654118	4.85174680286983	4.85174680286983	5.13088860824602	5.13088860824602	5.33674678877366	5.33674678877366	5.33836475858447	5.33836475858447
S=0	3.41368843607924	8.8197909456159	6.62271834264621	5.4378886252642	4.73227108895827	4.27501181638532	3.9661009923989	3.75372921271864	3.60568843676877	3.50093869709153	3.39909513822612	3.39909513822612	3.3232469646698	3.3232469646698	3.2978560718265	3.2978560718265	3.31403221846735	3.31403221846735	3.36809985283319	3.36809985283319	3.45581409171402	3.45581409171402	3.57067576744483	3.57067576744483	3.70569583780105	3.70569583780105	3.8579219733402	3.8579219733402	4.03333742632478	4.03333742632478	4.2480418794523	4.2480418794523	4.52009732899632	4.52009732899632	4.84650983498682	4.84650983498682	5.15460271012606	5.15460271012606	5.23291280984247	5.23291280984247
S=0	10.5618771179753	5.49181044322333	4.2781296425022	4.08822469381289	3.98309822174325	3.83128969362269	3.67472145718325	3.54544857835777	3.45084647845114	3.38715524039784	3.33731534366184	3.33731534366184	3.31756834772371	3.31756834772371	3.32695834681494	3.32695834681494	3.35114741741785	3.35114741741785	3.39164515069065	3.39164515069065	3.46140741701531	3.46140741701531	3.57752506806873	3.57752506806873	3.75174649557221	3.75174649557221	3.98279652576021	3.98279652576021	4.25650983384022	4.25650983384022	4.55253574392907	4.55253574392907	4.84967039125352	4.84967039125352	5.12374029128038	5.12374029128038	5.32359677901163	5.32359677901163	5.33744283984103	5.33744283984103
S=0	10.38542968194	9.34132573657955	6.17076700685193	4.73542358434845	4.07697629398929	3.7731945945478	3.62565085691526	3.54835553905613	3.50486170248091	3.47867554977185	3.45641925917929	3.45641925917929	3.44221318323201	3.44221318323201	3.4404404706535	3.4404404706535	3.44666625423338	3.44666625423338	3.45817123321869	3.45817123321869	3.47745796343462	3.47745796343462	3.51312695055606	3.51312695055606	3.57845365386711	3.57845365386711	3.68978106029513	3.68978106029513	3.8635854487889	3.8635854487889	4.10869954556566	4.10869954556566	4.41562071184564	4.41562071184564	4.75201323882158	4.75201323882158	5.05211555167384	5.05211555167384	5.14958812654478	5.14958812654478
S=0	10.7297795689108	3.96564933203885	4.86407584083416	4.95771102742919	4.51209485959562	4.13245296751957	3.86772830027878	3.68059097757697	3.54764229832901	3.45586681636276	3.38034068075459	3.38034068075459	3.35272953063874	3.35272953063874	3.37401142012329	3.37401142012329	3.41102838247934	3.41102838247934	3.44841583063959	3.44841583063959	3.48756243213953	3.48756243213953	3.53923742572362	3.53923742572362	3.6177595604694	3.6177595604694	3.73829889344079	3.73829889344079	3.91513696793045	3.91513696793045	4.15731744818448	4.15731744818448	4.45979257034447	4.45979257034447	4.79407939741062	4.79407939741062	5.09136086073857	5.09136086073857	5.18108987284193	5.18108987284193
S=0	3.79442418075164	5.08349736055594	5.94306467292709	5.29257248326303	4.58308502542665	4.12390489959342	3.85043066691053	3.68153700574985	3.5692640035897	3.48906979133828	3.40648964235425	3.40648964235425	3.34100658627	3.34100658627	3.32321268430749	3.32321268430749	3.35160583236933	3.35160583236933	3.41975663754788	3.41975663754788	3.51747299020548	3.51747299020548	3.63616012231203	3.63616012231203	3.77270346296422	3.77270346296422	3.93077141390682	3.93077141390682	4.11796239518384	4.11796239518384	4.33907763124891	4.33907763124891	4.59099729659823	4.59099729659823	4.8622685772369	4.8622685772369	5.11733176451449	5.11733176451449	5.20769062411094	5.20769062411094
S=0	3.43085441838469	7.93472099731669	7.00526833138343	5.64178999653165	4.82196960871735	4.32753961132516	4.00793163422346	3.79061636600428	3.63922251412228	3.53329174900914	3.43574238824207	3.43574238824207	3.37329017749259	3.37329017749259	3.36096696754023	3.36096696754023	3.37760980737138	3.37760980737138	3.41207306365745	3.41207306365745	3.46406693704226	3.46406693704226	3.54511323640522	3.54511323640522	3.67598983594578	3.67598983594578	3.87708980586082	3.87708980586082	4.15187556998272	4.15187556998272	4.47661451166577	4.47661451166577	4.80871180661639	4.80871180661639	5.10040791776571	5.10040791776571	5.28517795564698	5.28517795564698	5.26962961138486	5.26962961138486
S=0	6.35616748199859	4.08974922769985	4.57088994948133	4.44523532909358	4.11310477976169	3.84598784315833	3.67861131171561	3.57978837388239	3.51939667132008	3.47962128702244	3.44146542205021	3.44146542205021	3.41135859976858	3.41135859976858	3.39878770968912	3.39878770968912	3.40116300324297	3.40116300324297	3.41946560899026	3.41946560899026	3.45792497002517	3.45792497002517	3.52300543298041	3.52300543298041	3.62395848572604	3.62395848572604	3.77611549651887	3.77611549651887	4.00032910273344	4.00032910273344	4.30887207357678	4.30887207357678	4.68533607449982	4.68533607449982	5.07885217553232	5.07885217553232	5.38624536277416	5.38624536277416	5.41361526330565	5.41361526330565
S=0	10.5304025502359	9.36467210439779	6.21907632346608	4.71017033489699	3.97287983371085	3.63485331370494	3.49921139989845	3.45962359390329	3.45894209742693	3.46863925267884	3.47778732151732	3.47778732151732	3.47175195956483	3.47175195956483	3.45412718453156	3.45412718453156	3.43912835207012	3.43912835207012	3.43966288312434	3.43966288312434	3.46893961233426	3.46893961233426	3.54206892636164	3.54206892636164	3.67570776804084	3.67570776804084	3.88135506061011	3.88135506061011	4.15205736115478	4.15205736115478	4.45864857080302	4.45864857080302	4.76548651278434	4.76548651278434	5.04392045525623	5.04392045525623	5.24726030606467	5.24726030606467	5.25696476908776	5.25696476908776
S=0	3.62390185186465	4.71277117775237	3.64143464578621	3.94593398768852	3.99508241822826	3.89406679708383	3.79048163443263	3.70276051711975	3.62678032742707	3.56017406990786	3.4783357185458	3.4783357185458	3.40037343381992	3.40037343381992	3.35728822983267	3.35728822983267	3.34732344666259	3.34732344666259	3.37159829677041	3.37159829677041	3.43409317793234	3.43409317793234	3.53921487805091	3.53921487805091	3.68941925778269	3.68941925778269	3.88519392727873	3.88519392727873	4.12675498479226	4.12675498479226	4.41404321734573	4.41404321734573	4.74376828161547	4.74376828161547	5.10023966848284	5.10023966848284	5.4160563074938	5.4160563074938	5.48650272975113	5.48650272975113
S=0	10.8495997355524	8.1528177026906	5.64761871701741	4.50254854397968	3.92455341237591	3.6238082394978	3.46650438724567	3.38798478282515	3.35548263409772	3.35089890525613	3.37468497621134	3.37468497621134	3.4238631734638	3.4238631734638	3.47223480589995	3.47223480589995	3.51101238875261	3.51101238875261	3.54519704762128	3.54519704762128	3.58843500512102	3.58843500512102	3.65725566559134	3.65725566559134	3.76582768226274	3.76582768226274	3.92258666879855	3.92258666879855	4.12915880130556	4.12915880130556	4.37986915242535	4.37986915242535	4.65949292693905	4.65949292693905	4.93889449187743	4.93889449187743	5.16057694998232	5.16057694998232	5.20790436206078	5.20790436206078
S=0	4.07648916399533	4.22833169348806	4.73220193089275	4.41677004412666	4.04904885449185	3.78196958350905	3.60307394879421	3.48742565855774	3.41590068746025	3.37489342459653	3.35282738107499	3.35282738107499	3.36169048829808	3.36169048829808	3.3956551263728	3.3956551263728	3.44108153120795	3.44108153120795	3.49067984416756	3.49067984416756	3.54348973216812	3.54348973216812	3.60720986804238	3.60720986804238	3.69882454004849	3.69882454004849	3.84103172787612	3.84103172787612	4.05312052865778	4.05312052865778	4.33829377223552	4.33829377223552	4.67539811614442	4.67539811614442	5.0185608303071	5.0185608303071	5.28490377520395	5.28490377520395	5.32996995580815	5.32996995580815
S=0	10.5156076159525	9.845423122497	6.34176435530691	4.75363992804986	4.04205407614966	3.71139366823061	3.54396816810477	3.45260685393157	3.40193757380337	3.37575916925837	3.36577219331568	3.36577219331568	3.37926031004804	3.37926031004804	3.41505283113394	3.41505283113394	3.46834229262539	3.46834229262539	3.53442755793199	3.53442755793199	3.61120189232105	3.61120189232105	3.70240798846137	3.70240798846137	3.81825356774005	3.81825356774005	3.97455280717054	3.97455280717054	4.18661752470288	4.18661752470288	4.45607467585624	4.45607467585624	4.76011768093871	4.76011768093871	5.05180961826584	5.05180961826584	5.255415628716	5.255415628716	5.2645348420797	5.2645348420797
S=0	10.2533891508558	9.57602136051426	6.21716740463423	4.79645448013004	4.16035071974972	3.841284033541	3.65932888185682	3.54602841595608	3.47258923470734	3.42487857486576	3.38654932491547	3.38654932491547	3.37002241760426	3.37002241760426	3.37831491520168	3.37831491520168	3.40078579793683	3.40078579793683	3.43242081941637	3.43242081941637	3.47400014777937	3.47400014777937	3.534178613623	3.534178613623	3.63016701080409	3.63016701080409	3.78396282108045	3.78396282108045	4.01261754897983	4.01261754897983	4.31692367940673	4.31692367940673	4.67730221099456	4.67730221099456	5.05372463301554	5.05372463301554	5.3616805004988	5.3616805004988	5.41778318316806	5.41778318316806
S=0	3.38448130228979	4.39743272338344	4.70551724009925	4.58820358223886	4.15470037005604	3.83741319234486	3.63859375534931	3.51713355945134	3.44703080169725	3.41128861751287	3.39707770501994	3.39707770501994	3.40384291908383	3.40384291908383	3.41818113865896	3.41818113865896	3.44084177163695	3.44084177163695	3.48421222927243	3.48421222927243	3.55831271785673	3.55831271785673	3.66762921449704	3.66762921449704	3.81426170618886	3.81426170618886	4.00088577769966	4.00088577769966	4.23008567742155	4.23008567742155	4.50130357814245	4.50130357814245	4.80473011605006	4.80473011605006	5.10805854095184	5.10805854095184	5.33130897282324	5.33130897282324	5.33786337025467	5.33786337025467
S=0	3.45684493302384	8.62211938096844	5.89092707441968	4.86462322602865	4.3661252147277	4.03348986013779	3.79212203292873	3.62093572321018	3.5035270160727	3.42634528401927	3.36770977628508	3.36770977628508	3.35344189629523	3.35344189629523	3.38237332100597	3.38237332100597	3.42640614225071	3.42640614225071	3.46962738709459	3.46962738709459	3.50834770629921	3.50834770629921	3.54917760110393	3.54917760110393	3.60998123164958	3.60998123164958	3.72171408879143	3.72171408879143	3.92156583980412	3.92156583980412	4.23022585988221	4.23022585988221	4.62925428191445	4.62925428191445	5.06047076371494	5.06047076371494	5.41180114866527	5.41180114866527	5.46958256859294	5.46958256859294
S=0	3.63365877254383	6.2967193718778	6.12550223720172	4.91025998714965	4.18689960293998	3.78582399572866	3.5574927944252	3.42597162757848	3.35294238351607	3.31787298198422	3.3145381805063	3.3145381805063	3.35869696382069	3.35869696382069	3.43474856538844	3.43474856538844	3.51992115993451	3.51992115993451	3.59733461065503	3.59733461065503	3.66106067208783	3.66106067208783	3.71951553206476	3.71951553206476	3.79238246083857	3.79238246083857	3.90347494246338	3.90347494246338	4.07090947395196	4.07090947395196	4.29828741809237	4.29828741809237	4.57365549418286	4.57365549418286	4.87244898270373	4.87244898270373	5.13920248348554	5.13920248348554	5.21877256005747	5.21877256005747
S=0	3.78430560929482	4.1817081092	4.47078145433618	4.13624306240023	3.88338395535557	3.71510814366136	3.58970792941379	3.49298115358357	3.42168749316748	3.37374177646517	3.34102087156783	3.34102087156783	3.34386584794519	3.34386584794519	3.38240474740353	3.38240474740353	3.44103656620487	3.44103656620487	3.5096376318582	3.5096376318582	3.58325134849779	3.58325134849779	3.6644588591544	3.6644588591544	3.76505458061309	3.76505458061309	3.90400209395009	3.90400209395009	4.10060223787165	4.10060223787165	4.36430267705823	4.36430267705823	4.6862171168448	4.6862171168448	5.03347461434863	5.03347461434863	5.32640548391463	5.32640548391463	5.38811744448788	5.38811744448788
S=0	10.4857412090458	10.7504207315867	7.70325420953025	5.72400146048451	4.63973801859838	4.03703906298267	3.69461369490247	3.49629441432369	3.38314129973981	3.32421478663215	3.30342520820353	3.30342520820353	3.33702743446914	3.33702743446914	3.40140644722666	3.40140644722666	3.46957296523002	3.46957296523002	3.53394094925758	3.53394094925758	3.59871149407009	3.59871149407009	3.67355813908634	3.67355813908634	3.77091998404754	3.77091998404754	3.90462140043994	3.90462140043994	4.08721882379976	4.08721882379976	4.32488872993984	4.32488872993984	4.61082726832182	4.61082726832182	4.91773358054555	4.91773358054555	5.17697758073213	5.17697758073213	5.23540360518914	5.23540360518914
S=0	3.24342854635809	5.5360883561535	5.72820310254964	5.0788886301673	4.46706735487938	4.07657463132841	3.83203613658371	3.66813963733124	3.55103874216185	3.46505104695884	3.38099802697951	3.38099802697951	3.32810778760065	3.32810778760065	3.32978198720807	3.32978198720807	3.37106471364816	3.37106471364816	3.43629648464841	3.43629648464841	3.51122725785712	3.51122725785712	3.58886030311133	3.58886030311133	3.67366465121127	3.67366465121127	3.78134635334681	3.78134635334681	3.934130043534	3.934130043534	4.1512368234227	4.1512368234227	4.43652188110808	4.43652188110808	4.76868654407004	4.76868654407004	5.08369215689492	5.08369215689492	5.19981580899534	5.19981580899534
S=0	3.67450794023923	8.43411677832806	6.22755359823763	4.85591796025236	4.17165433961338	3.81402673932456	3.61673817371575	3.50570971015733	3.44430714558015	3.41193848650625	3.39345204396186	3.39345204396186	3.39073650622392	3.39073650622392	3.40211841453132	3.40211841453132	3.42773555695482	3.42773555695482	3.46982592464609	3.46982592464609	3.52846626656092	3.52846626656092	3.60600430499819	3.60600430499819	3.71210313865734	3.71210313865734	3.86182681986288	3.86182681986288	4.06705718684167	4.06705718684167	4.32911199598838	4.32911199598838	4.63774849409487	4.63774849409487	4.96889969113497	4.96889969113497	5.25634523334518	5.25634523334518	5.32024968221968	5.32024968221968
S=0	6.1985739926551	3.96273489834373	4.64085063776523	4.35678180712037	4.0268652162245	3.81329999650104	3.66059676109929	3.54081113550709	3.44758124030383	3.37938513122591	3.32570619974229	3.32570619974229	3.32685693591498	3.32685693591498	3.39348965568281	3.39348965568281	3.48983717620355	3.48983717620355	3.58786298383316	3.58786298383316	3.67831563039388	3.67831563039388	3.76595497736834	3.76595497736834	3.86405281652297	3.86405281652297	3.9913945060344	3.9913945060344	4.16656122433559	4.16656122433559	4.39827400094974	4.39827400094974	4.67652462052328	4.67652462052328	4.96850670511184	4.96850670511184	5.20083182382985	5.20083182382985	5.22556698165389	5.22556698165389
S=0	10.5982592228446	7.53007494331861	5.06260624568132	4.36567138273917	4.00525294583455	3.73143138801289	3.53700712674907	3.41945705227845	3.36384572578755	3.35159119462748	3.37934091962241	3.37934091962241	3.43475151982292	3.43475151982292	3.48040496074724	3.48040496074724	3.51689076129346	3.51689076129346	3.56284422542401	3.56284422542401	3.63472874843136	3.63472874843136	3.73796857498825	3.73796857498825	3.87000092804257	3.87000092804257	4.03024987476268	4.03024987476268	4.22501979067092	4.22501979067092	4.46047540374434	4.46047540374434	4.73061199178735	4.73061199178735	5.00836530368215	5.00836530368215	5.22483936883773	5.22483936883773	5.24215434480542	5.24215434480542
S=0	3.27161171932009	6.68214028830356	4.94787863468199	4.25045112062335	3.95844744493859	3.7777577407671	3.65130824194603	3.56255069475019	3.499519954834	3.45442694413805	3.41369969452336	3.41369969452336	3.39409188663774	3.39409188663774	3.4043384691011	3.4043384691011	3.43447093824921	3.43447093824921	3.48343157603136	3.48343157603136	3.55755550899594	3.55755550899594	3.6628523444442	3.6628523444442	3.80045598944907	3.80045598944907	3.96957334223344	3.96957334223344	4.17177526023801	4.17177526023801	4.40921109042335	4.40921109042335	4.67787843251924	4.67787843251924	4.95914558120659	4.95914558120659	5.19303696656976	5.19303696656976	5.23166719593928	5.23166719593928
S=0	10.3981300540833	4.60426877456237	4.2601607532685	4.54585285708268	4.31414634425193	3.97418331982218	3.71008400063415	3.53077831401096	3.41453363034005	3.3428915375619	3.29453614234335	3.29453614234335	3.28761339554077	3.28761339554077	3.31459194562692	3.31459194562692	3.35543586734973	3.35543586734973	3.40511045035397	3.40511045035397	3.46531089481421	3.46531089481421	3.54095825615226	3.54095825615226	3.64284157657021	3.64284157657021	3.79057681359698	3.79057681359698	4.00647118866933	4.00647118866933	4.2988682552671	4.2988682552671	4.64904827767106	4.64904827767106	5.01090074068927	5.01090074068927	5.29393543022728	5.29393543022728	5.3260119980311	5.3260119980311
S=0	10.5924391505136	7.70613934220824	5.64279291997229	4.80608756595	4.26389843997803	3.88358736711748	3.63254902921048	3.47678697664914	3.38680587587796	3.34101610974968	3.3256096765787	3.3256096765787	3.34888196767331	3.34888196767331	3.39632797159459	3.39632797159459	3.45681384782066	3.45681384782066	3.52741174441067	3.52741174441067	3.60663278145843	3.60663278145843	3.69540823481747	3.69540823481747	3.79975911782643	3.79975911782643	3.93115947828095	3.93115947828095	4.10249249358964	4.10249249358964	4.32108347262824	4.32108347262824	4.58329709851149	4.58329709851149	4.87078235364548	4.87078235364548	5.13078295262774	5.13078295262774	5.2093929298103	5.2093929298103
S=0	10.7141648764052	6.29385639477262	4.40329022232369	4.13573075538987	3.90580585296941	3.68059149795093	3.51710141660609	3.41068443998915	3.34672717173502	3.31397628540725	3.30867533567853	3.30867533567853	3.34383229725736	3.34383229725736	3.4000787378797	3.4000787378797	3.456583886443	3.456583886443	3.51003449321322	3.51003449321322	3.57116894861343	3.57116894861343	3.6560446969715	3.6560446969715	3.77924291756978	3.77924291756978	3.95251874572146	3.95251874572146	4.184120209959	4.184120209959	4.47338614401937	4.47338614401937	4.80397657747076	4.80397657747076	5.1399091623355	5.1399091623355	5.40176776168707	5.40176776168707	5.42168462628178	5.42168462628178
S=0.5	2.70335729273678	10.4795787009424	10.098718810966	7.80270427630012	6.28546487926379	5.25783675200662	4.56640215834769	4.10831622256093	3.80916005451347	3.61654190738929	3.45732392633463	3.45732392633463	3.36780852878045	3.36780852878045	3.34369572478079	3.34369572478079	3.33681044878367	3.33681044878367	3.32735730578508	3.32735730578508	3.31230832031347	3.31230832031347	3.29691937033053	3.29691937033053	3.29014303565583	3.29014303565583	3.30479641352897	3.30479641352897	3.36393105379929	3.36393105379929	3.51315172259171	3.51315172259171	3.82335247658	3.82335247658	4.34403843529311	4.34403843529311	5.01009654600412	5.01009654600412	5.39114248879499	5.39114248879499
S=0.5	3.00947134937895	3.76217737753382	7.24152905705145	6.25912041298705	5.1507295741489	4.47389990893729	4.0772849195377	3.83743783365375	3.68247307842413	3.57393627619912	3.45993030347909	3.45993030347909	3.35885818245847	3.35885818245847	3.29736270588244	3.29736270588244	3.26300028734354	3.26300028734354	3.24643992025903	3.24643992025903	3.24191549231263	3.24191549231263	3.24804764566074	3.24804764566074	3.2676203147633	3.2676203147633	3.30715087842368	3.30715087842368	3.37753210817413	3.37753210817413	3.49847176124511	3.49847176124511	3.70891599891072	3.70891599891072	4.07126626699816	4.07126626699816	4.62136820633616	4.62136820633616	5.03959939071447	5.03959939071447
S=0.5	7.5149141585756	4.0175139348141	3.82629521964545	3.97129762480936	4.03807133915726	3.97920588184218	3.85680167880875	3.72718928024652	3.61449248153889	3.52306698034304	3.4216702921371	3.4216702921371	3.33447763800433	3.33447763800433	3.28881303201589	3.28881303201589	3.2709425818231	3.2709425818231	3.26792001062249	3.26792001062249	3.27165230626185	3.27165230626185	3.28239814091803	3.28239814091803	3.30789809836406	3.30789809836406	3.35960801504068	3.35960801504068	3.45091700195731	3.45091700195731	3.60360535151505	3.60360535151505	3.86137840990208	3.86137840990208	4.28429115774329	4.28429115774329	4.88090171957199	4.88090171957199	5.27441911253484	5.27441911253484
S=0.5	10.6997687545232	10.779480704242	7.42088264187604	5.66172333755334	4.69950940719788	4.17539748519057	3.88651206041296	3.72172381384926	3.62260449455699	3.55859946775005	3.49521321654882	3.49521321654882	3.43273242612471	3.43273242612471	3.37843427463417	3.37843427463417	3.33075519783959	3.33075519783959	3.29441208387209	3.29441208387209	3.2743374237231	3.2743374237231	3.27453963158557	3.27453963158557	3.2981665979471	3.2981665979471	3.34805844913445	3.34805844913445	3.43151079772795	3.43151079772795	3.57440465000879	3.57440465000879	3.84022984258341	3.84022984258341	4.3114667244848	4.3114667244848	4.96773691804076	4.96773691804076	5.35805021093586	5.35805021093586
S=0.5	3.14032292321694	10.4380285133558	10.2952533812493	8.01865262468132	6.51497101596164	5.50360317347027	4.79971119333473	4.29955589897225	3.94062025896752	3.68175348568936	3.42675406726934	3.42675406726934	3.23593039868423	3.23593039868423	3.16181387145814	3.16181387145814	3.16524400800472	3.16524400800472	3.21524723432559	3.21524723432559	3.28372113382171	3.28372113382171	3.34836345332577	3.34836345332577	3.39702352926992	3.39702352926992	3.43076951318593	3.43076951318593	3.46611360177238	3.46611360177238	3.54122621919432	3.54122621919432	3.73068381706862	3.73068381706862	4.13808791123659	4.13808791123659	4.78153670815236	4.78153670815236	5.21265643940548	5.21265643940548
S=0.5	6.85423816687785	3.68281710761598	3.73803984548336	3.92222434012213	4.07061045402381	4.19198325349207	4.20969372005473	4.11053861855887	3.94751190627394	3.77425212143686	3.55466050125721	3.55466050125721	3.35667812507038	3.35667812507038	3.25121329210111	3.25121329210111	3.21086720867213	3.21086720867213	3.21068375215831	3.21068375215831	3.23053958981522	3.23053958981522	3.25855292921354	3.25855292921354	3.29421323646838	3.29421323646838	3.34810200804945	3.34810200804945	3.43985714952304	3.43985714952304	3.60245755269098	3.60245755269098	3.89276119144172	3.89276119144172	4.37004787180499	4.37004787180499	5.00037148061263	5.00037148061263	5.36603945457	5.36603945457
S=0.5	2.89964238050579	5.74243061232993	4.6903932510452	4.31677954890246	4.11960232949721	3.94305419738659	3.77890540572885	3.63661462677153	3.52153090694764	3.43426430986484	3.35267572229467	3.35267572229467	3.31037375120197	3.31037375120197	3.31655444070525	3.31655444070525	3.33677036546713	3.33677036546713	3.34617267109992	3.34617267109992	3.33843338975272	3.33843338975272	3.32252308137418	3.32252308137418	3.31448218224926	3.31448218224926	3.3326217708683	3.3326217708683	3.39740019054003	3.39740019054003	3.53506729299297	3.53506729299297	3.78611583713181	3.78611583713181	4.21081251641133	4.21081251641133	4.84631468139908	4.84631468139908	5.32207383044639	5.32207383044639
S=0.5	2.90241128103207	9.49911544972255	7.32711511934362	5.49974636786149	4.4575605074766	3.91425912383899	3.64896795455957	3.52483021001709	3.46371623453341	3.42472842285228	3.37325427500161	3.37325427500161	3.31259813533514	3.31259813533514	3.2771461070962	3.2771461070962	3.27414551547553	3.27414551547553	3.2926661955065	3.2926661955065	3.31626647236837	3.31626647236837	3.33592005668692	3.33592005668692	3.35438862773704	3.35438862773704	3.38273224100324	3.38273224100324	3.43463926543969	3.43463926543969	3.52361767416724	3.52361767416724	3.66706692813275	3.66706692813275	3.90128274448964	3.90128274448964	4.29776985395967	4.29776985395967	4.69249914850467	4.69249914850467
S=0.5	10.3327619125776	10.5544658498731	6.93814150216651	5.19583670598601	4.40278488698138	3.99248372254595	3.74302682644531	3.5714400324392	3.44676343697415	3.35647823670527	3.27543128523489	3.27543128523489	3.24026796000128	3.24026796000128	3.26729269626178	3.26729269626178	3.32784439397805	3.32784439397805	3.39569022905885	3.39569022905885	3.45319523501073	3.45319523501073	3.49322108315681	3.49322108315681	3.51765889628979	3.51765889628979	3.53692861918775	3.53692861918775	3.57347653952356	3.57347653952356	3.66986282229678	3.66986282229678	3.89211366863674	3.89211366863674	4.29656674686062	4.29656674686062	4.84056967319852	4.84056967319852	5.15389803970211	5.15389803970211
S=0.5	4.09133004322415	3.33819441083578	5.18333124640569	4.20475103649969	3.73339322172066	3.64882524832881	3.64834619520748	3.62416590177752	3.56978783744873	3.50169978667831	3.40107003818233	3.40107003818233	3.29687635213624	3.29687635213624	3.23685851064272	3.23685851064272	3.22055864161823	3.22055864161823	3.23829951187447	3.23829951187447	3.27402510572938	3.27402510572938	3.31299973722319	3.31299973722319	3.34954919304372	3.34954919304372	3.38829261995522	3.38829261995522	3.44006346590552	3.44006346590552	3.51916695803978	3.51916695803978	3.65141478617915	3.65141478617915	3.90129052939731	3.90129052939731	4.38577266196917	4.38577266196917	4.87694093452818	4.87694093452818
S=0.5	8.20440844997366	3.43045638581057	4.43841865219168	4.93143661466577	4.67235605759912	4.24435378054332	3.88178406449274	3.61829031599182	3.43613936948036	3.31363860279372	3.21202087818757	3.21202087818757	3.17253864301325	3.17253864301325	3.21277161267651	3.21277161267651	3.29996294317561	3.29996294317561	3.40037070423639	3.40037070423639	3.48602038910667	3.48602038910667	3.54137725713209	3.54137725713209	3.56480485437106	3.56480485437106	3.5679933127304	3.5679933127304	3.57581689811646	3.57581689811646	3.628494829384	3.628494829384	3.78574642544283	3.78574642544283	4.11444373055084	4.11444373055084	4.61911612299923	4.61911612299923	4.96913929408071	4.96913929408071
S=0.5	10.283846349673	7.27440481588356	4.65104807252366	3.94834977184347	3.77232021275247	3.66821953994662	3.57575557816297	3.50534110994399	3.45601882323315	3.4194770182016	3.37445091273469	3.37445091273469	3.32168197070032	3.32168197070032	3.27987999168197	3.27987999168197	3.25604362770236	3.25604362770236	3.25437877869306	3.25437877869306	3.27638016448454	3.27638016448454	3.32134962278275	3.32134962278275	3.38585976925359	3.38585976925359	3.46540599996122	3.46540599996122	3.56074232715043	3.56074232715043	3.68898029309354	3.68898029309354	3.8961056679951	3.8961056679951	4.25280189581517	4.25280189581517	4.78503501657606	4.78503501657606	5.14424922181413	5.14424922181413
S=0.5	3.38407623815153	4.27049706223457	6.33518180432301	6.30951817731952	5.53162312675038	4.8017450964771	4.26984782748517	3.90650039398794	3.66135180172212	3.49561070281372	3.34588846271514	3.34588846271514	3.24627334894777	3.24627334894777	3.21258912148424	3.21258912148424	3.21161418240349	3.21161418240349	3.22649330442478	3.22649330442478	3.25222125568035	3.25222125568035	3.29319903562593	3.29319903562593	3.3604064444419	3.3604064444419	3.46827526522233	3.46827526522233	3.63024115008724	3.63024115008724	3.85065924032605	3.85065924032605	4.12175834583705	4.12175834583705	4.43817737995553	4.43817737995553	4.79637906402998	4.79637906402998	5.01084841719293	5.01084841719293
S=0.5	3.09190521717716	6.7776646789418	5.47621452645381	4.22444780159731	3.82678895710581	3.81693026265574	3.89424378472568	3.92427424827511	3.88384654376206	3.79615153625377	3.6347306213288	3.6347306213288	3.44277861217633	3.44277861217633	3.30270961612112	3.30270961612112	3.21504766683824	3.21504766683824	3.17290871266124	3.17290871266124	3.16950275447261	3.16950275447261	3.20068013172845	3.20068013172845	3.26660610261537	3.26660610261537	3.37110043557939	3.37110043557939	3.51899116589737	3.51899116589737	3.7134144287989	3.7134144287989	3.95559058670734	3.95559058670734	4.25030425654007	4.25030425654007	4.60676359080268	4.60676359080268	4.85941732883041	4.85941732883041
S=0.5	10.573049786345	6.38101107963507	4.55729295214999	4.05564689524536	3.87537270989586	3.75861790507361	3.66211513904905	3.58350095259787	3.52086035434623	3.47039321725644	3.41171428388421	3.41171428388421	3.35790661877654	3.35790661877654	3.33133691295879	3.33133691295879	3.32876465671309	3.32876465671309	3.34227027020556	3.34227027020556	3.36419216124738	3.36419216124738	3.39376915905961	3.39376915905961	3.43992890062679	3.43992890062679	3.51852154009782	3.51852154009782	3.64716171001893	3.64716171001893	3.84335773065092	3.84335773065092	4.1244670595028	4.1244670595028	4.49737489779149	4.49737489779149	4.92091105133672	4.92091105133672	5.13755106948654	5.13755106948654
S=0.5	10.5419592440988	10.6745669548582	8.84508327425289	6.66354526957294	5.34887469450051	4.55184655954492	4.06611934261708	3.76549663640532	3.57485721213923	3.45049709611301	3.33785391565914	3.33785391565914	3.25482953357232	3.25482953357232	3.21634828454332	3.21634828454332	3.2080165289662	3.2080165289662	3.2239183815608	3.2239183815608	3.25904943695026	3.25904943695026	3.3113199462742	3.3113199462742	3.38776730538526	3.38776730538526	3.50600899320263	3.50600899320263	3.68117366641109	3.68117366641109	3.906690405297	3.906690405297	4.16145313229645	4.16145313229645	4.44655087796686	4.44655087796686	4.79239188493082	4.79239188493082	5.03116812162868	5.03116812162868
S=0.5	7.39222875398297	3.53038782102442	7.02912801013486	5.84632306510196	4.81300625130945	4.20543179402077	3.84771700787065	3.63064543178438	3.49669629920498	3.4156574660276	3.35914852690814	3.35914852690814	3.34440061221921	3.34440061221921	3.35761957680845	3.35761957680845	3.37192540851103	3.37192540851103	3.37840313422818	3.37840313422818	3.37949437919304	3.37949437919304	3.38424979080862	3.38424979080862	3.40511320989051	3.40511320989051	3.45440221386645	3.45440221386645	3.53969991117911	3.53969991117911	3.66174127493823	3.66174127493823	3.82341537322745	3.82341537322745	4.05336845357371	4.05336845357371	4.4168777729271	4.4168777729271	4.74535586670511	4.74535586670511
S=0.5	10.6121507587496	7.70602732011391	4.89555471544544	4.2448056909913	4.08713388998118	3.97574118520709	3.85821640285595	3.74695837089303	3.64808682797333	3.56207908133736	3.45695063936047	3.45695063936047	3.35469811175434	3.35469811175434	3.29176186495772	3.29176186495772	3.26299232977076	3.26299232977076	3.26554022091755	3.26554022091755	3.30090406852278	3.30090406852278	3.37282880011795	3.37282880011795	3.48375226791337	3.48375226791337	3.63260773396094	3.63260773396094	3.81516240968945	3.81516240968945	4.03035814554568	4.03035814554568	4.28948492541638	4.28948492541638	4.62120841424095	4.62120841424095	5.03066564201358	5.03066564201358	5.24213348736935	5.24213348736935
S=0.5	2.73902219331254	10.4167672095191	9.22563816714751	7.24756355083966	5.92078437366676	5.01718284919158	4.41143139327908	4.0139328865902	3.75597845812017	3.58832138211456	3.44024594320972	3.44024594320972	3.33474978027948	3.33474978027948	3.27778782749064	3.27778782749064	3.23993203346793	3.23993203346793	3.21314569347363	3.21314569347363	3.20053193834824	3.20053193834824	3.21039461271373	3.21039461271373	3.25274554554038	3.25274554554038	3.33758927051543	3.33758927051543	3.47256022511945	3.47256022511945	3.65950878956767	3.65950878956767	3.89656575745907	3.89656575745907	4.18980782082705	4.18980782082705	4.56046205183459	4.56046205183459	4.85525226493081	4.85525226493081
S=0.5	10.1455163286054	4.86443644962163	3.45345116760997	3.9637574712222	4.48571130753804	4.49075042044481	4.21476450969319	3.91097142318147	3.67045568536344	3.50033353311529	3.34831018318815	3.34831018318815	3.25375902331504	3.25375902331504	3.22868082107482	3.22868082107482	3.23696342219486	3.23696342219486	3.26123132930101	3.26123132930101	3.29443988699999	3.29443988699999	3.3334749996557	3.3334749996557	3.37689032669666	3.37689032669666	3.42809618696541	3.42809618696541	3.50073573564755	3.50073573564755	3.62157075466077	3.62157075466077	3.82522302076308	3.82522302076308	4.13791933110756	4.13791933110756	4.55860339714563	4.55860339714563	4.8772550964539	4.8772550964539
S=0.5	3.20627769735271	7.08800525005514	8.05365583077544	6.71415756789439	5.55641630083	4.79880846307325	4.31000560351825	3.98378591099183	3.75671199372144	3.59257935035054	3.42374793701528	3.42374793701528	3.28343535955043	3.28343535955043	3.20986443640981	3.20986443640981	3.1838913292601	3.1838913292601	3.19136203446999	3.19136203446999	3.21970069380864	3.21970069380864	3.26138986420769	3.26138986420769	3.31818234795633	3.31818234795633	3.40241724070709	3.40241724070709	3.5356371526895	3.5356371526895	3.74371893222657	3.74371893222657	4.04345220800393	4.04345220800393	4.42312043523553	4.42312043523553	4.82843296313894	4.82843296313894	5.03766618605105	5.03766618605105
S=0.5	10.2683145566364	10.4408777271355	7.44276356463958	5.91321498252344	5.07459894398111	4.56378167774836	4.21235713176618	3.94680435125642	3.73795550999941	3.57350907125005	3.39677440782744	3.39677440782744	3.2511532757901	3.2511532757901	3.18000883988626	3.18000883988626	3.15958335797506	3.15958335797506	3.17453655658253	3.17453655658253	3.21447975792558	3.21447975792558	3.27207666688197	3.27207666688197	3.34120424127791	3.34120424127791	3.41826930670897	3.41826930670897	3.51132944603818	3.51132944603818	3.65133402422615	3.65133402422615	3.88712699815954	3.88712699815954	4.2541253126927	4.2541253126927	4.73210758891964	4.73210758891964	5.04271005056411	5.04271005056411
S=0.5	6.48616669793686	3.79739658563415	4.18959440375918	4.36036163383107	4.21003169791078	3.98497888314023	3.79878250315027	3.66399831804838	3.56528342901592	3.48886895377708	3.4014447542103	3.4014447542103	3.31929970552687	3.31929970552687	3.26893931619981	3.26893931619981	3.24408895462857	3.24408895462857	3.2399093960817	3.2399093960817	3.25321016784739	3.25321016784739	3.28224214769713	3.28224214769713	3.32771506612278	3.32771506612278	3.39686375017053	3.39686375017053	3.50963061102852	3.50963061102852	3.70065616450271	3.70065616450271	4.0023602782397	4.0023602782397	4.41048882191127	4.41048882191127	4.86341497289046	4.86341497289046	5.10548733062421	5.10548733062421
S=0.5	10.2980889455991	5.66719759225116	3.51008017309857	3.69070686087103	4.1610722398518	4.31510977554041	4.21178211928077	4.01071930532365	3.80282837383331	3.62130555356483	3.41331425890147	3.41331425890147	3.22949593133278	3.22949593133278	3.130055800428	3.130055800428	3.09740838032916	3.09740838032916	3.11949223583295	3.11949223583295	3.18192098611783	3.18192098611783	3.26686495343941	3.26686495343941	3.36163805491426	3.36163805491426	3.47043170460799	3.47043170460799	3.61671077194505	3.61671077194505	3.82827793318187	3.82827793318187	4.11216898036402	4.11216898036402	4.44585017044913	4.44585017044913	4.79047158151354	4.79047158151354	4.98930049815278	4.98930049815278
S=0.5	10.211690187893	10.5824618805987	7.71619182490447	5.79082558440837	4.80537328335059	4.26178843871104	3.91283018277029	3.66467702236341	3.48520993347469	3.3579214709364	3.24232313727406	3.24232313727406	3.17461445722935	3.17461445722935	3.17440999782623	3.17440999782623	3.21810646271891	3.21810646271891	3.28968585010741	3.28968585010741	3.374003713695	3.374003713695	3.45551647259509	3.45551647259509	3.52184851879608	3.52184851879608	3.56954598946102	3.56954598946102	3.60862949267352	3.60862949267352	3.66667718734641	3.66667718734641	3.80098160942563	3.80098160942563	4.10982917781108	4.10982917781108	4.66122686578644	4.66122686578644	5.08495122502311	5.08495122502311
S=0.5	7.33866302801831	3.91658338759291	4.36154818383869	4.75696691470758	4.66314017908319	4.3460763084354	4.03110513407996	3.79104027213745	3.62339339149636	3.50776009860884	3.39543377479691	3.39543377479691	3.29941092750517	3.29941092750517	3.23356484381256	3.23356484381256	3.18712005190994	3.18712005190994	3.16309858053486	3.16309858053486	3.1681861951096	3.1681861951096	3.2075470232664	3.2075470232664	3.28376286842759	3.28376286842759	3.39833648330585	3.39833648330585	3.55640848155105	3.55640848155105	3.77403460224646	3.77403460224646	4.08113125661902	4.08113125661902	4.51104408406713	4.51104408406713	5.05233963162261	5.05233963162261	5.38826341913674	5.38826341913674
S=0.5	10.3840157739723	3.47997196194547	6.83974236449715	7.1299093445218	6.12966340972924	5.29116285264053	4.68330014931927	4.25158131531331	3.943368573569	3.71870238471216	3.48614341823479	3.48614341823479	3.28843106581971	3.28843106581971	3.17775180592241	3.17775180592241	3.12957999919949	3.12957999919949	3.12851755189729	3.12851755189729	3.16122172391875	3.16122172391875	3.21682561869861	3.21682561869861	3.2916003476689	3.2916003476689	3.39278631854309	3.39278631854309	3.53514546477151	3.53514546477151	3.73250677795146	3.73250677795146	3.99896002515193	3.99896002515193	4.36648104799783	4.36648104799783	4.88668432250966	4.88668432250966	5.29522981130259	5.29522981130259
S=0.5	10.292727971452	3.49729982468944	4.9430713393117	5.36161808195688	4.74289526474468	4.2257477060804	3.88848713329026	3.66120248009507	3.50215501118109	3.38961934424044	3.28290186146097	3.28290186146097	3.2093472138613	3.2093472138613	3.18629727927297	3.18629727927297	3.19352663707048	3.19352663707048	3.21991502191892	3.21991502191892	3.26178050331178	3.26178050331178	3.3221741304563	3.3221741304563	3.40448724443527	3.40448724443527	3.50463260758921	3.50463260758921	3.61498256762827	3.61498256762827	3.74067674364248	3.74067674364248	3.91320875903007	3.91320875903007	4.19159319969333	4.19159319969333	4.64429424203016	4.64429424203016	5.03257605877373	5.03257605877373
S=0.5	10.2889946365145	8.22413298269107	3.89605011396532	4.17210594849642	4.71611783875135	4.55214068426432	4.17262749560044	3.84770553883633	3.61200320869129	3.44642946236974	3.29130934315578	3.29130934315578	3.1853945252539	3.1853945252539	3.15585535145059	3.15585535145059	3.17423482348894	3.17423482348894	3.22065246978227	3.22065246978227	3.27997307318027	3.27997307318027	3.34414873534984	3.34414873534984	3.41472543659362	3.41472543659362	3.50181354807777	3.50181354807777	3.61909399075486	3.61909399075486	3.78134307209895	3.78134307209895	4.01667710339054	4.01667710339054	4.38019734451054	4.38019734451054	4.90172064607117	4.90172064607117	5.25654903363101	5.25654903363101
S=0.5	10.472241247479	10.6835007459054	7.18530302215922	5.35883585630793	4.43535464510661	3.95870504209493	3.69664894223737	3.53629360370521	3.42603822494895	3.34439581319956	3.26271987088241	3.26271987088241	3.21521159054777	3.21521159054777	3.2273831173792	3.2273831173792	3.26886873380512	3.26886873380512	3.30794884130399	3.30794884130399	3.33273388061773	3.33273388061773	3.3530916874285	3.3530916874285	3.39186725583151	3.39186725583151	3.47781341996507	3.47781341996507	3.6351227028959	3.6351227028959	3.87039468747647	3.87039468747647	4.18421146415556	4.18421146415556	4.60452639120031	4.60452639120031	5.14718770306043	5.14718770306043	5.4713307124546	5.4713307124546
S=0.5	10.3029429266638	9.9160443306519	5.17261295484218	4.12045113008963	4.11364042900217	4.12086826543432	4.02236440540492	3.89820139100044	3.7859228018807	3.68957010501255	3.56832671028742	3.56832671028742	3.43848420607587	3.43848420607587	3.33814473865937	3.33814473865937	3.26540416876237	3.26540416876237	3.22042334822897	3.22042334822897	3.20311358642666	3.20311358642666	3.21147987964232	3.21147987964232	3.24258688828099	3.24258688828099	3.29738854520905	3.29738854520905	3.38850770464466	3.38850770464466	3.54756184469129	3.54756184469129	3.82218800525595	3.82218800525595	4.24840145287186	4.24840145287186	4.7991460833575	4.7991460833575	5.14644627295487	5.14644627295487
S=0.5	10.3368576103635	10.5065070953086	9.07052104360935	7.14811360198853	5.87131565754317	5.00199690985788	4.41375880614377	4.01869796239388	3.75231329075895	3.57004192286781	3.39749237325993	3.39749237325993	3.26869333581825	3.26869333581825	3.21179449614616	3.21179449614616	3.20122509092429	3.20122509092429	3.2216841108361	3.2216841108361	3.25933143804048	3.25933143804048	3.30126457802715	3.30126457802715	3.34005529138128	3.34005529138128	3.37970254661595	3.37970254661595	3.44041053768256	3.44041053768256	3.56201967059834	3.56201967059834	3.80099328183974	3.80099328183974	4.20296282793711	4.20296282793711	4.74333516133477	4.74333516133477	5.10090346899788	5.10090346899788
S=0.5	10.5463950284508	8.31173817245097	4.48578440374742	3.64415976204881	3.72693098328103	3.86855698137842	3.89274931715285	3.84572289620682	3.77458345044507	3.69959312085292	3.59406484685371	3.59406484685371	3.47485473347154	3.47485473347154	3.37890944270106	3.37890944270106	3.30410698931985	3.30410698931985	3.24974623960304	3.24974623960304	3.21605535041155	3.21605535041155	3.2038646925485	3.2038646925485	3.21702779463637	3.21702779463637	3.26745144982503	3.26745144982503	3.38222669454491	3.38222669454491	3.60873223777022	3.60873223777022	3.99538203128774	3.99538203128774	4.54257609408155	4.54257609408155	5.16592120727696	5.16592120727696	5.50412971705594	5.50412971705594
S=0.5	3.14200299877506	5.98401398760637	6.28049055621654	4.98834816024534	4.31383760249545	4.03524081775213	3.91018846615181	3.82832399762598	3.75291893461015	3.67682217982084	3.56462950905257	3.56462950905257	3.4323297313908	3.4323297313908	3.32558669803468	3.32558669803468	3.24628674887405	3.24628674887405	3.19305051403506	3.19305051403506	3.16362207562832	3.16362207562832	3.15798239023122	3.15798239023122	3.18280330921862	3.18280330921862	3.25597119520571	3.25597119520571	3.40853747205099	3.40853747205099	3.67314207047467	3.67314207047467	4.05156013618444	4.05156013618444	4.49767190498327	4.49767190498327	4.93056687038385	4.93056687038385	5.13604103732633	5.13604103732633
S=0.5	2.52386063612149	8.93779983629256	6.10881809570397	4.60027437391377	3.94763988914751	3.73270563006823	3.70479918119413	3.73387241942324	3.76282712870553	3.77280190224511	3.74572570895024	3.74572570895024	3.65875694354977	3.65875694354977	3.53946672687014	3.53946672687014	3.41288983161668	3.41288983161668	3.29402302685851	3.29402302685851	3.19119675086155	3.19119675086155	3.1109799797614	3.1109799797614	3.06262631167085	3.06262631167085	3.06216001705228	3.06216001705228	3.13768670849286	3.13768670849286	3.3353368742536	3.3353368742536	3.70921493066573	3.70921493066573	4.27527982047861	4.27527982047861	4.96372551055852	4.96372551055852	5.38114946190764	5.38114946190764
S=0.5	10.3447775008314	5.90916462405031	4.87133907014512	4.41451671032517	4.10852108404003	3.9157044063033	3.80170245425924	3.72207463357637	3.64914071602073	3.57535516739047	3.47076540460533	3.47076540460533	3.36232018317278	3.36232018317278	3.29565426618319	3.29565426618319	3.26244758281665	3.26244758281665	3.24779976780474	3.24779976780474	3.23895592525333	3.23895592525333	3.23305019427998	3.23305019427998	3.24225106055405	3.24225106055405	3.29571432359965	3.29571432359965	3.4374900425713	3.4374900425713	3.7093933876331	3.7093933876331	4.11665233529184	4.11665233529184	4.6230381877357	4.6230381877357	5.1620582100424	5.1620582100424	5.43850208612535	5.43850208612535
S=0.5	1.57067980763779	9.49197556844104	10.2649163321694	11.2095776008869	9.31954663559863	7.8316167032045	6.67535081337023	5.7918953791719	5.12858178023203	4.63815086170498	4.13977881938075	4.13977881938075	3.73910435449474	3.73910435449474	3.49328869288706	3.49328869288706	3.32415065606624	3.32415065606624	3.20964445358561	3.20964445358561	3.1529118740723	3.1529118740723	3.16125477471022	3.16125477471022	3.22967829848916	3.22967829848916	3.33441666398578	3.33441666398578	3.45027964029465	3.45027964029465	3.5903542482298	3.5903542482298	3.83117338472365	3.83117338472365	4.25401227556683	4.25401227556683	4.83918495192197	4.83918495192197	5.23535133430804	5.23535133430804
S=0.5	10.7097594259987	9.82275071994863	6.41843715988464	4.95659645613799	4.27742982802062	3.92762325250019	3.73087015101574	3.61297876838547	3.53821268988785	3.48778269476638	3.43751977492075	3.43751977492075	3.39287484413523	3.39287484413523	3.36131360811531	3.36131360811531	3.33881223958868	3.33881223958868	3.32869522218093	3.32869522218093	3.33727757420308	3.33727757420308	3.36745919767524	3.36745919767524	3.41533244077566	3.41533244077566	3.47520157911378	3.47520157911378	3.54968159489855	3.54968159489855	3.65611158391772	3.65611158391772	3.82604928864948	3.82604928864948	4.10129401114124	4.10129401114124	4.52038150723725	4.52038150723725	4.87433253183181	4.87433253183181
S=0.5	10.1794668688397	9.89023083729355	6.73229687953065	5.1170772093974	4.24295906855944	3.77027017552728	3.52142629027202	3.40088143494464	3.35489964051986	3.34996946434514	3.37398059523058	3.37398059523058	3.40501111871432	3.40501111871432	3.41279432239341	3.41279432239341	3.40149127437627	3.40149127437627	3.3852029362319	3.3852029362319	3.37649744501598	3.37649744501598	3.38316491104174	3.38316491104174	3.40923059080901	3.40923059080901	3.45855493383857	3.45855493383857	3.54023068403326	3.54023068403326	3.67715246691707	3.67715246691707	3.91593248406413	3.91593248406413	4.31724814803719	4.31724814803719	4.89246104120537	4.89246104120537	5.28076818115777	5.28076818115777
S=0.5	10.4746830339557	10.377832622144	6.72013180800696	5.10789843751782	4.3059171458047	3.88236749506675	3.65728328292973	3.54019678552679	3.47969664185686	3.4467573624157	3.41899524001633	3.41899524001633	3.39508847573105	3.39508847573105	3.37704809631106	3.37704809631106	3.36200522160906	3.36200522160906	3.35286163393685	3.35286163393685	3.35673983759445	3.35673983759445	3.37852511357413	3.37852511357413	3.41812995252011	3.41812995252011	3.47823773970366	3.47823773970366	3.575857782896	3.575857782896	3.74278235771579	3.74278235771579	4.01207913085606	4.01207913085606	4.40445693421487	4.40445693421487	4.89429059640268	4.89429059640268	5.18400575453154	5.18400575453154
S=0.5	10.442694352685	10.6369453461331	7.33286471191316	5.31495951886766	4.29778709616378	3.80031131547021	3.55903584785087	3.44228532467337	3.38788398705662	3.36646337563694	3.36669317243936	3.36669317243936	3.38478666519864	3.38478666519864	3.39846962787415	3.39846962787415	3.40075574494063	3.40075574494063	3.39869253258547	3.39869253258547	3.39940006105018	3.39940006105018	3.40643981571978	3.40643981571978	3.42590214555657	3.42590214555657	3.47367364823351	3.47367364823351	3.58096997091474	3.58096997091474	3.79721412698	3.79721412698	4.1678888404328	4.1678888404328	4.6865577949968	4.6865577949968	5.26316743006226	5.26316743006226	5.54109787823413	5.54109787823413
S=0.5	2.97059491399613	6.77527728250307	5.10767995677438	4.35091108391088	4.04790531233198	3.95489520139035	3.92671799573224	3.8920357597747	3.83042327849908	3.74757480204475	3.60990030041321	3.60990030041321	3.44820855635633	3.44820855635633	3.32988640416408	3.32988640416408	3.25767754342102	3.25767754342102	3.22793513114824	3.22793513114824	3.23519829147976	3.23519829147976	3.27161171932009	3.27161171932009	3.32692377225681	3.32692377225681	3.39221268100728	3.39221268100728	3.46763424004041	3.46763424004041	3.57075253753892	3.57075253753892	3.74056381440338	3.74056381440338	4.02872299128887	4.02872299128887	4.46517144492792	4.46517144492792	4.82686328479177	4.82686328479177
S=0.5	10.6223359313356	6.08742724745296	4.68168879122177	4.43821907174935	4.29250434160287	4.1086716561178	3.91403637673099	3.73408425805133	3.58093273875887	3.45869227496311	3.33436976671916	3.33436976671916	3.2501304027527	3.2501304027527	3.22956776379846	3.22956776379846	3.23652333823079	3.23652333823079	3.24815914074127	3.24815914074127	3.26036239762107	3.26036239762107	3.28367105758806	3.28367105758806	3.33882171507019	3.33882171507019	3.45630126293718	3.45630126293718	3.66950049239481	3.66950049239481	3.99097851155274	3.99097851155274	4.39618737159051	4.39618737159051	4.83395787521054	4.83395787521054	5.2155271396449	5.2155271396449	5.3448159282328	5.3448159282328
S=0.5	10.926638210654	6.51164673496097	5.2909697305294	5.13351180924003	5.00300811139051	4.7194825216227	4.37024901245511	4.04667772146902	3.78592545470471	3.58937880334787	3.39384712958517	3.39384712958517	3.24408324074124	3.24408324074124	3.17692046688855	3.17692046688855	3.16403847525097	3.16403847525097	3.1926899568567	3.1926899568567	3.25300792801192	3.25300792801192	3.3342642663816	3.3342642663816	3.43378648943762	3.43378648943762	3.56664626429503	3.56664626429503	3.75986090434809	3.75986090434809	4.03064000899063	4.03064000899063	4.36569154298251	4.36569154298251	4.72765239852064	4.72765239852064	5.06846077028455	5.06846077028455	5.21134915105943	5.21134915105943
S=0.5	10.3391748241182	10.4189752962293	8.1251834581028	5.97330028101909	4.81553713066083	4.19015589877792	3.83531114219646	3.62074797901898	3.48643949598722	3.40322702324047	3.34261902630545	3.34261902630545	3.32424914618832	3.32424914618832	3.33580947404991	3.33580947404991	3.34490000002929	3.34490000002929	3.33930286743753	3.33930286743753	3.32479468187112	3.32479468187112	3.31691241748843	3.31691241748843	3.33322703990039	3.33322703990039	3.39112111182698	3.39112111182698	3.51259292606079	3.51259292606079	3.72930893857948	3.72930893857948	4.06861968882221	4.06861968882221	4.51669804764183	4.51669804764183	4.98790233772691	4.98790233772691	5.21674334393705	5.21674334393705
S=0.5	10.3465028753432	10.5335995344304	8.18965824983995	6.29373039501056	5.36841419527302	4.78804559173353	4.34787700066671	4.00361311787684	3.7443362030028	3.55670180090268	3.37885229117026	3.37885229117026	3.25191474232878	3.25191474232878	3.19883820379961	3.19883820379961	3.18826919882552	3.18826919882552	3.21083545103699	3.21083545103699	3.26284514096791	3.26284514096791	3.33671142613313	3.33671142613313	3.42212348000318	3.42212348000318	3.51512385708106	3.51512385708106	3.63331467741748	3.63331467741748	3.8315179851787	3.8315179851787	4.18302334295948	4.18302334295948	4.70063164109963	4.70063164109963	5.27506499488412	5.27506499488412	5.54665872246987	5.54665872246987
S=0.5	3.29041206867544	4.53623388532125	6.9908636779028	6.04330703384815	4.97200758222159	4.30306508309896	3.91382353725865	3.68220452775727	3.53723151229871	3.44209297412011	3.35549001878146	3.35549001878146	3.2930966796004	3.2930966796004	3.26218539365625	3.26218539365625	3.24529053957277	3.24529053957277	3.23532146805752	3.23532146805752	3.22987733185475	3.22987733185475	3.22972067758081	3.22972067758081	3.2432232061737	3.2432232061737	3.30047011682659	3.30047011682659	3.47567204605688	3.47567204605688	3.86505271897389	3.86505271897389	4.4659453228783	4.4659453228783	5.14853984299467	5.14853984299467	5.72860859761821	5.72860859761821	5.97541274882843	5.97541274882843
S=0.5	10.6431770738161	10.5794914147387	8.03412831804447	6.13929075548223	4.96519313030888	4.24913883598267	3.83044899598445	3.59546988266397	3.46983233059459	3.40676656113728	3.36975523853029	3.36975523853029	3.35104507165819	3.35104507165819	3.33886672643084	3.33886672643084	3.33115998911739	3.33115998911739	3.33172127221351	3.33172127221351	3.34164989031579	3.34164989031579	3.36034420873098	3.36034420873098	3.38903125685879	3.38903125685879	3.43861832439357	3.43861832439357	3.54408975961726	3.54408975961726	3.76873371410179	3.76873371410179	4.15453916545819	4.15453916545819	4.64879719634783	4.64879719634783	5.11096596139876	5.11096596139876	5.2770844531535	5.2770844531535
S=0.5	10.4037548804697	10.5921758670931	9.39761169759708	7.18710668818042	5.78624590237565	4.87770464491541	4.2874134271587	3.90523722683347	3.65803455602785	3.49811266916901	3.36143088013931	3.36143088013931	3.27562990691286	3.27562990691286	3.2433486803049	3.2433486803049	3.22871758767903	3.22871758767903	3.21553962370186	3.21553962370186	3.19992590591044	3.19992590591044	3.1859889326863	3.1859889326863	3.18275700052752	3.18275700052752	3.20367549264652	3.20367549264652	3.2716137485771	3.2716137485771	3.42900782110753	3.42900782110753	3.7338953636179	3.7338953636179	4.20703604940722	4.20703604940722	4.76886632758248	4.76886632758248	5.10698905681094	5.10698905681094
S=0.5	2.5506103201145	9.62311659027978	5.66482904910314	3.88400943899692	3.36283060572746	3.39805402593896	3.61474639872091	3.82609584477822	3.96233649773428	4.0149992712649	3.97212160902169	3.97212160902169	3.82121795372613	3.82121795372613	3.64901440466803	3.64901440466803	3.49393828238631	3.49393828238631	3.36155317618835	3.36155317618835	3.24961118758695	3.24961118758695	3.15704302726302	3.15704302726302	3.08756005353628	3.08756005353628	3.05292425288782	3.05292425288782	3.07763660495552	3.07763660495552	3.20454058331799	3.20454058331799	3.48364313997199	3.48364313997199	3.91477633753729	3.91477633753729	4.4246504797774	4.4246504797774	4.79952639124702	4.79952639124702
S=0.5	10.1726565785776	4.72758977043171	3.45020003581545	3.93524260057032	4.2933739496624	4.27823883289445	4.12193514335879	3.94991425579859	3.7926767236235	3.65621931322873	3.49416180336668	3.49416180336668	3.34281980749321	3.34281980749321	3.24778055837452	3.24778055837452	3.1929963267093	3.1929963267093	3.17014646893199	3.17014646893199	3.17659098510746	3.17659098510746	3.21289390696343	3.21289390696343	3.28049055621654	3.28049055621654	3.38182372684547	3.38182372684547	3.52711196623036	3.52711196623036	3.74447905301836	3.74447905301836	4.077126689128	4.077126689128	4.54518561786665	4.54518561786665	5.08001893889078	5.08001893889078	5.37204302450058	5.37204302450058
S=0.5	10.2044466949655	10.5687971154435	9.79151161545534	7.3780399943803	5.91004016384221	4.99231088557929	4.41401504951169	4.04650487852517	3.80912717194061	3.65209163595175	3.50625971446409	3.50625971446409	3.39248868300108	3.39248868300108	3.320831121884	3.320831121884	3.26377485870708	3.26377485870708	3.21149401481942	3.21149401481942	3.16453297333681	3.16453297333681	3.12951562307811	3.12951562307811	3.1163797254242	3.1163797254242	3.13790590718468	3.13790590718468	3.21191120964999	3.21191120964999	3.36129115538235	3.36129115538235	3.60229587728047	3.60229587728047	3.93062424391318	3.93062424391318	4.33597182844857	4.33597182844857	4.64966377455743	4.64966377455743
S=0.5	10.4642629482698	10.7262616322392	9.42375081755387	6.98026802983555	5.53136102209393	4.67164180597187	4.16228690936429	3.85542267917945	3.66303171898289	3.53541358917076	3.41103957217536	3.41103957217536	3.30252872319712	3.30252872319712	3.22731897524439	3.22731897524439	3.1726016457001	3.1726016457001	3.13766881960548	3.13766881960548	3.12680296004066	3.12680296004066	3.14642954068302	3.14642954068302	3.20521056137462	3.20521056137462	3.31452474026609	3.31452474026609	3.4866691784006	3.4866691784006	3.73447819947639	3.73447819947639	4.07372316561289	4.07372316561289	4.51082226542652	4.51082226542652	4.99940650800372	4.99940650800372	5.27532484502368	5.27532484502368
S=0.5	2.46389628963651	8.97887895256856	10.2759187871099	8.59013447640141	6.81661839326697	5.53044305814333	4.67456130963476	4.13852533114283	3.81428648420089	3.61862676687916	3.45742663652644	3.45742663652644	3.3494326580166	3.3494326580166	3.2993244004398	3.2993244004398	3.27783722989546	3.27783722989546	3.26995293361454	3.26995293361454	3.26663017525447	3.26663017525447	3.26495629816448	3.26495629816448	3.2675097410139	3.2675097410139	3.28165611408445	3.28165611408445	3.32262348520396	3.32262348520396	3.42187101322807	3.42187101322807	3.6349947807585	3.6349947807585	4.03126845399568	4.03126845399568	4.64602850050113	4.64602850050113	5.13215995656978	5.13215995656978
S=0.5	2.60738569363472	7.77721591940553	4.36937383904391	3.78764324020177	4.21340649957352	4.66734444711216	4.79671887960869	4.65000167581828	4.38623215185358	4.11590165168599	3.78872657446745	3.78872657446745	3.50198941978404	3.50198941978404	3.33295117564719	3.33295117564719	3.23336968827388	3.23336968827388	3.17469399522189	3.17469399522189	3.14199095365084	3.14199095365084	3.13113376957914	3.13113376957914	3.14797161456624	3.14797161456624	3.2061747055803	3.2061747055803	3.32451036768997	3.32451036768997	3.52303077495575	3.52303077495575	3.81256106959194	3.81256106959194	4.1860322546627	4.1860322546627	4.62989697281854	4.62989697281854	4.94054450651653	4.94054450651653
S=0.5	10.3256556373145	7.84152367132058	5.11826165998126	4.23568747122855	3.78952162607675	3.52220972352593	3.39032823562516	3.350906212408	3.359367033613	3.38302326248148	3.40990528594718	3.40990528594718	3.41388268515795	3.41388268515795	3.3933741443289	3.3933741443289	3.36619585345809	3.36619585345809	3.34264292396089	3.34264292396089	3.32780282011013	3.32780282011013	3.32436140635302	3.32436140635302	3.33534862423215	3.33534862423215	3.36970182243415	3.36970182243415	3.44954538341929	3.44954538341929	3.61309813903757	3.61309813903757	3.90445581714243	3.90445581714243	4.3461847179365	4.3461847179365	4.88424225251408	4.88424225251408	5.1749424423401	5.1749424423401
S=0.5	10.3107066833906	10.4887150411869	6.82350575792264	5.21830564621432	4.46581836310077	4.07767944957469	3.84286068203115	3.67532510750154	3.54348214219474	3.43689285358275	3.31915704847507	3.31915704847507	3.22716324091702	3.22716324091702	3.20019782723457	3.20019782723457	3.21985197325881	3.21985197325881	3.26132446154612	3.26132446154612	3.30180372866862	3.30180372866862	3.32977966711639	3.32977966711639	3.34726064231449	3.34726064231449	3.36789970486474	3.36789970486474	3.41726638559355	3.41726638559355	3.53647280814298	3.53647280814298	3.78100195760946	3.78100195760946	4.19577535340324	4.19577535340324	4.75872316948365	4.75872316948365	5.12494597490998	5.12494597490998
S=0.5	10.1476496430935	10.1131583149659	6.55790452418801	4.84406683868377	4.03837485920065	3.68441429082961	3.54021185120301	3.47940839836901	3.44176557306007	3.40579535302117	3.35214044787117	3.35214044787117	3.30171019892615	3.30171019892615	3.28923759846871	3.28923759846871	3.3088764956772	3.3088764956772	3.34609076147209	3.34609076147209	3.38857411032579	3.38857411032579	3.42693103606838	3.42693103606838	3.45499303398801	3.45499303398801	3.47519833628307	3.47519833628307	3.50489295205889	3.50489295205889	3.58230830891822	3.58230830891822	3.77417981810481	3.77417981810481	4.15889717703145	4.15889717703145	4.72840928840295	4.72840928840295	5.09247175019237	5.09247175019237
S=0.5	10.2855549746812	8.2296525045449	4.17627315795772	3.99266943889854	4.4351919553134	4.4751237578589	4.25912435644033	4.00919291031579	3.80096375810495	3.64180141824533	3.47590259863655	3.47590259863655	3.33564953197225	3.33564953197225	3.25592617568768	3.25592617568768	3.21991141889176	3.21991141889176	3.21928854466174	3.21928854466174	3.24643226040662	3.24643226040662	3.2917958762531	3.2917958762531	3.3462979745373	3.3462979745373	3.40843457283508	3.40843457283508	3.49253881422813	3.49253881422813	3.63392695420023	3.63392695420023	3.88486814151567	3.88486814151567	4.28692757204644	4.28692757204644	4.8085433961955	4.8085433961955	5.11608459104305	5.11608459104305
S=0.5	10.3346582651394	9.88672698047601	6.58600491557312	5.21762234334309	4.59227776432267	4.24318709155203	3.99992726176594	3.80839530490102	3.65176135730233	3.5233857179675	3.37843686976879	3.37843686976879	3.25599664308473	3.25599664308473	3.20473537944613	3.20473537944613	3.21113371143791	3.21113371143791	3.25940443318607	3.25940443318607	3.33026948126566	3.33026948126566	3.40221160430255	3.40221160430255	3.4596924282209	3.4596924282209	3.50267980086287	3.50267980086287	3.54932758392474	3.54932758392474	3.63898461334371	3.63898461334371	3.84807193300785	3.84807193300785	4.27499954534873	4.27499954534873	4.88628053408644	4.88628053408644	5.21599464488446	5.21599464488446
S=0.8	10.2065204355828	7.04391324762727	5.83927342996687	5.33607539049052	4.94500605166662	4.57709842039104	4.2534806163027	3.99316934627104	3.79480375884257	3.64606935051149	3.48777601849975	3.48777601849975	3.34539274764507	3.34539274764507	3.24840337652487	3.24840337652487	3.18118049245246	3.18118049245246	3.13993763324354	3.13993763324354	3.12503139598179	3.12503139598179	3.13390473836003	3.13390473836003	3.15625347574838	3.15625347574838	3.17609885927562	3.17609885927562	3.18144751831898	3.18144751831898	3.17713100938306	3.17713100938306	3.20208185134845	3.20208185134845	3.3828318480262	3.3828318480262	4.02112703656193	4.02112703656193	4.83525095690223	4.83525095690223
S=0.8	10.4413604181856	9.55431408233441	5.90211478870927	4.38020776736965	3.75948257618595	3.52354879923935	3.44812323686703	3.43963897941836	3.45970181556412	3.48986065475374	3.52648018537628	3.52648018537628	3.52467391510671	3.52467391510671	3.46038137211493	3.46038137211493	3.36117142707377	3.36117142707377	3.25626687407825	3.25626687407825	3.16413511169653	3.16413511169653	3.0946197305474	3.0946197305474	3.05166773832929	3.05166773832929	3.03449256542967	3.03449256542967	3.0413525147765	3.0413525147765	3.0811548146973	3.0811548146973	3.19877642575824	3.19877642575824	3.50543844563764	3.50543844563764	4.13269901378409	4.13269901378409	4.75330265925469	4.75330265925469
S=0.8	6.63868635736643	3.10137764651135	4.43896722598086	4.84263164109768	4.40296882689422	3.90810013313309	3.6178149485972	3.49742950456336	3.46263746874232	3.45500851128431	3.44007842017723	3.44007842017723	3.39662554475317	3.39662554475317	3.33841208926396	3.33841208926396	3.28255835227147	3.28255835227147	3.23811912502714	3.23811912502714	3.20657633698279	3.20657633698279	3.18449696472152	3.18449696472152	3.16658990388932	3.16658990388932	3.14854137149286	3.14854137149286	3.12919388553197	3.12919388553197	3.11222521208913	3.11222521208913	3.10892272564799	3.10892272564799	3.15511916153161	3.15511916153161	3.44140241668494	3.44140241668494	4.17149638738519	4.17149638738519
S=0.8	10.3195715629482	4.04140028537816	3.39030156463003	4.10049822474715	4.57987502522845	4.56650218517628	4.28928409363942	3.97433373795087	3.71933116103835	3.53860278039313	3.37446891313954	3.37446891313954	3.25686668240456	3.25686668240456	3.19260874584739	3.19260874584739	3.15584602478815	3.15584602478815	3.136950891155	3.136950891155	3.12767907633135	3.12767907633135	3.12270209873058	3.12270209873058	3.12178996287314	3.12178996287314	3.12783206849593	3.12783206849593	3.14418566076583	3.14418566076583	3.17513740232598	3.17513740232598	3.23891263536793	3.23891263536793	3.39801601685728	3.39801601685728	3.7428159865273	3.7428159865273	4.09503844223476	4.09503844223476
S=0.8	10.2975220728932	10.1918734626709	10.3664810479978	9.48627313532621	7.48289321416299	6.07619016071452	5.10954125455266	4.46036256823192	4.0298263646294	3.74368282647002	3.48316066026297	3.48316066026297	3.29485500683042	3.29485500683042	3.19998956842387	3.19998956842387	3.14797924711795	3.14797924711795	3.11453417735937	3.11453417735937	3.08977592804611	3.08977592804611	3.07225377045183	3.07225377045183	3.0635604055589	3.0635604055589	3.06599293290091	3.06599293290091	3.08620203672945	3.08620203672945	3.14575622166112	3.14575622166112	3.30423822386649	3.30423822386649	3.69348168957952	3.69348168957952	4.47642585485286	4.47642585485286	5.23201345906294	5.23201345906294
S=0.8	10.2374677258892	10.4708970299109	7.59504661241376	4.98793190419663	4.19652069219743	4.12260705514071	4.16050781157406	4.0851836615759	3.90689977667321	3.7052318567567	3.47127286308742	3.47127286308742	3.30788265603733	3.30788265603733	3.24335628596293	3.24335628596293	3.2014391226275	3.2014391226275	3.14947935472155	3.14947935472155	3.08809301425282	3.08809301425282	3.03325536873495	3.03325536873495	3.00540682585637	3.00540682585637	3.021106519574	3.021106519574	3.08455663198207	3.08455663198207	3.18464144639928	3.18464144639928	3.30523251931083	3.30523251931083	3.49324812578589	3.49324812578589	4.06665826062135	4.06665826062135	4.90998985849087	4.90998985849087
S=0.8	10.5309995034944	10.2458906684675	8.42903406255405	6.17152539471254	4.91063544479525	4.21807058351167	3.83988051535342	3.63071501360713	3.5125222435611	3.44418333623797	3.39059503570106	3.39059503570106	3.35545801939207	3.35545801939207	3.33327147510438	3.33327147510438	3.31200979018693	3.31200979018693	3.29049047973413	3.29049047973413	3.27159345643371	3.27159345643371	3.25789376680291	3.25789376680291	3.24993731346764	3.24993731346764	3.24696877660943	3.24696877660943	3.24911764040569	3.24911764040569	3.2604039242594	3.2604039242594	3.29227444240161	3.29227444240161	3.36971199642214	3.36971199642214	3.56064361802585	3.56064361802585	3.8814376873644	3.8814376873644
S=0.8	10.07302638135	10.4949857599159	10.0438363736937	7.48396398817291	5.98863470009794	5.07844617362599	4.49663837760106	4.10446143658156	3.83016104709985	3.63527785318512	3.44588957419818	3.44588957419818	3.30570418155058	3.30570418155058	3.23835401847324	3.23835401847324	3.20812346501935	3.20812346501935	3.19862888044382	3.19862888044382	3.20288486993832	3.20288486993832	3.2160946349806	3.2160946349806	3.23214129436026	3.23214129436026	3.24421658437036	3.24421658437036	3.24795347384181	3.24795347384181	3.24508049932576	3.24508049932576	3.24798229978098	3.24798229978098	3.29336754912671	3.29336754912671	3.49755580902711	3.49755580902711	3.88999142095561	3.88999142095561
S=0.8	10.0641162904981	10.7163330548419	9.48205891685957	7.34811410852345	5.85826575499128	4.83174271178997	4.16334996921228	3.75460208992246	3.51962291406288	3.39483237645838	3.32580274436318	3.32580274436318	3.31329671515515	3.31329671515515	3.31417096354958	3.31417096354958	3.30375940943734	3.30375940943734	3.29091881153332	3.29091881153332	3.28895661998624	3.28895661998624	3.30065015414875	3.30065015414875	3.31512099080974	3.31512099080974	3.31407697010265	3.31407697010265	3.28328524696068	3.28328524696068	3.22321349061206	3.22321349061206	3.16009949096245	3.16009949096245	3.21404053863818	3.21404053863818	3.9324270371048	3.9324270371048	5.17171076504845	5.17171076504845
S=0.8	10.0815581177294	7.6565047529041	4.46722651756482	3.85240018633024	3.85031988672511	3.83581970643876	3.76024331311208	3.6882657356008	3.64389523082508	3.61910121748615	3.58895721139733	3.58895721139733	3.53169698761246	3.53169698761246	3.45205001281138	3.45205001281138	3.36341432317235	3.36341432317235	3.2771029484173	3.2771029484173	3.19936367226487	3.19936367226487	3.13380721150278	3.13380721150278	3.08421379878235	3.08421379878235	3.0570078347673	3.0570078347673	3.06295753442142	3.06295753442142	3.11714261155288	3.11714261155288	3.2346407014816	3.2346407014816	3.41942282711699	3.41942282711699	3.66765143824601	3.66765143824601	3.92930103076597	3.92930103076597
S=0.8	10.2977396817496	3.42976654681047	3.15673139564271	3.85304294341005	4.02693221255672	3.90918752606785	3.73949691839172	3.59623195322405	3.49991110605213	3.44931618249678	3.43238849567207	3.43238849567207	3.4354730032473	3.4354730032473	3.41444339787715	3.41444339787715	3.36358482647854	3.36358482647854	3.29936982499958	3.29936982499958	3.23603882555511	3.23603882555511	3.18199692096175	3.18199692096175	3.14119220459287	3.14119220459287	3.11322594781585	3.11322594781585	3.09376061050259	3.09376061050259	3.08206277376391	3.08206277376391	3.11338802771044	3.11338802771044	3.35883089509701	3.35883089509701	4.15913518093577	4.15913518093577	5.12853798715529	5.12853798715529
S=0.8	10.1474148002894	10.5274263730311	6.28758392073081	3.54263669102168	3.36589823945238	3.83442332682813	4.15130757796923	4.27968148447112	4.25104875105101	4.11491454270834	3.84150633459165	3.84150633459165	3.52702791925323	3.52702791925323	3.31217685265847	3.31217685265847	3.18768839086888	3.18768839086888	3.13679167784191	3.13679167784191	3.14411000497826	3.14411000497826	3.19168772602601	3.19168772602601	3.25615915316616	3.25615915316616	3.30936098828403	3.30936098828403	3.32975878684897	3.32975878684897	3.32132004248748	3.32132004248748	3.32301619577568	3.32301619577568	3.44844936960064	3.44844936960064	4.06207608706176	4.06207608706176	4.97093901898833	4.97093901898833
S=0.8	10.1485138593486	10.4755714206276	10.4499582501505	8.90643036470397	6.96211653804024	5.68421274720745	4.86525249834713	4.34765210979963	4.01669854047618	3.79607006275537	3.57852769746271	3.57852769746271	3.39120128088311	3.39120128088311	3.27083926158062	3.27083926158062	3.19343679455469	3.19343679455469	3.14220480428326	3.14220480428326	3.10262311240079	3.10262311240079	3.06494514989955	3.06494514989955	3.02736100272571	3.02736100272571	2.99722289895695	2.99722289895695	2.99059691322139	2.99059691322139	3.03338901331807	3.03338901331807	3.16121228129744	3.16121228129744	3.39895363965619	3.39895363965619	3.7888514148008	3.7888514148008	4.36447101653259	4.36447101653259
S=0.8	10.1511276379401	10.357656683626	10.2089535525755	7.38640921158512	6.03701186869911	5.3401859709339	4.91380662144079	4.57999884286426	4.28080134226815	4.01130283997042	3.6793059964031	3.6793059964031	3.37299535207879	3.37299535207879	3.19033929839023	3.19033929839023	3.09378216886122	3.09378216886122	3.05411061903954	3.05411061903954	3.04764352267621	3.04764352267621	3.05490949437376	3.05490949437376	3.0628985482486	3.0628985482486	3.06781044618451	3.06781044618451	3.07618627890881	3.07618627890881	3.10377701266659	3.10377701266659	3.17238521316656	3.17238521316656	3.30765108700256	3.30765108700256	3.59428235127558	3.59428235127558	4.17257095094171	4.17257095094171
S=0.8	10.0861159776526	10.413449263113	8.47914325232156	5.61218854318142	4.38947823710409	4.05488238977749	4.06002921608987	4.10271663210059	4.0821624635192	4.00274689542481	3.83394602308476	3.83394602308476	3.61099303837351	3.61099303837351	3.41588654294919	3.41588654294919	3.25333077872605	3.25333077872605	3.12399011612203	3.12399011612203	3.03048041920228	3.03048041920228	2.9776943456838	2.9776943456838	2.96914131660907	2.96914131660907	3.00130266368738	3.00130266368738	3.06243196139962	3.06243196139962	3.1400410432935	3.1400410432935	3.23383820897911	3.23383820897911	3.36655426972624	3.36655426972624	3.57926882855843	3.57926882855843	3.83033291198576	3.83033291198576
S=0.8	9.90115820494161	2.49068656522365	3.47368334270349	3.79957566411526	4.36233768773668	4.59872011333283	4.51800589546184	4.37071275460478	4.26180629388951	4.18296377394997	4.05346054094583	4.05346054094583	3.83479871954847	3.83479871954847	3.6024353839533	3.6024353839533	3.40109191052399	3.40109191052399	3.24225485376743	3.24225485376743	3.12239975947805	3.12239975947805	3.03618385002483	3.03618385002483	2.98044859413078	2.98044859413078	2.9539020474781	2.9539020474781	2.95523883722364	2.95523883722364	2.98287793171058	2.98287793171058	3.04074151470668	3.04074151470668	3.15303231969414	3.15303231969414	3.38170604710027	3.38170604710027	3.64824523126091	3.64824523126091
S=0.8	10.011851453534	9.31257806498591	4.39862728033902	3.67917993748979	4.36555044092809	4.99110401266879	5.11245302506024	4.88883413770138	4.55776331572083	4.24187569633217	3.86686284012192	3.86686284012192	3.52775198735137	3.52775198735137	3.31162690276542	3.31162690276542	3.17287799619329	3.17287799619329	3.08647886538899	3.08647886538899	3.03937584323299	3.03937584323299	3.02401590881887	3.02401590881887	3.03383361881417	3.03383361881417	3.06109893360532	3.06109893360532	3.09944307969754	3.09944307969754	3.15071421220365	3.15071421220365	3.2331690483105	3.2331690483105	3.40091696262648	3.40091696262648	3.81725518672023	3.81725518672023	4.47130500067342	4.47130500067342
S=0.8	10.0636446229214	10.3639887851974	8.33245366048848	6.97728198954666	6.14265845586127	5.54074702158879	5.05731745331093	4.6500273806472	4.30464968243057	4.01563811009723	3.67983137635011	3.67983137635011	3.3781852138843	3.3781852138843	3.20210087125446	3.20210087125446	3.11493293311828	3.11493293311828	3.08681951399954	3.08681951399954	3.08984268609434	3.08984268609434	3.1001794975729	3.1001794975729	3.10382941023433	3.10382941023433	3.09973531136804	3.09973531136804	3.09979678698311	3.09979678698311	3.12699636856957	3.12699636856957	3.21101014677531	3.21101014677531	3.39782602133072	3.39782602133072	3.8535417159016	3.8535417159016	4.54992033037831	4.54992033037831
S=0.8	10.195792394918	6.48374234605824	4.13428175258112	4.01182467581212	4.44176857561799	4.72762398280548	4.71267423995865	4.50038507673139	4.22553595573091	3.96652497666288	3.66261063080135	3.66261063080135	3.39343323932281	3.39343323932281	3.22667258504142	3.22667258504142	3.1206015966455	3.1206015966455	3.0545757328928	3.0545757328928	3.01912890688503	3.01912890688503	3.00943473165889	3.00943473165889	3.02279557253123	3.02279557253123	3.05920221125719	3.05920221125719	3.124107135548	3.124107135548	3.23355926672285	3.23355926672285	3.42859108628243	3.42859108628243	3.79869028965497	3.79869028965497	4.43896125949578	4.43896125949578	5.04102662065662	5.04102662065662
S=0.8	10.0042551489237	3.57210024232027	3.61083746091101	5.02193480789653	5.27737635918074	4.83219177640714	4.41070121135358	4.14160267740042	3.9473233686518	3.77296987959122	3.53354018532705	3.53354018532705	3.28371070079686	3.28371070079686	3.11941790264955	3.11941790264955	3.03091389454506	3.03091389454506	3.00614070385357	3.00614070385357	3.03112729532397	3.03112729532397	3.08863861375091	3.08863861375091	3.15927929932034	3.15927929932034	3.22471002153934	3.22471002153934	3.27426595861499	3.27426595861499	3.31606410889915	3.31606410889915	3.39807846210533	3.39807846210533	3.64757145138429	3.64757145138429	4.26819977924701	4.26819977924701	4.95413742288966	4.95413742288966
S=0.8	10.0619095278083	10.22350221222	8.28621974389577	5.95664066968898	4.67235095163423	4.08248661335175	3.87219409058682	3.79808353522189	3.73681858097319	3.65801034892294	3.52376270972893	3.52376270972893	3.36301089818777	3.36301089818777	3.2340168260929	3.2340168260929	3.13432317016997	3.13432317016997	3.0605556321961	3.0605556321961	3.0110221109381	3.0110221109381	2.9850009090325	2.9850009090325	2.98157622341262	2.98157622341262	2.99810734892509	2.99810734892509	3.03017654537155	3.03017654537155	3.0800802969756	3.0800802969756	3.18830939871511	3.18830939871511	3.51025942521503	3.51025942521503	4.29878615678607	4.29878615678607	5.10933311828107	5.10933311828107
S=0.8	10.1043537339024	10.3607401799527	8.44501444112534	6.39027489527273	5.1965684920925	4.50597766321976	4.11836146075755	3.90514558262534	3.78335188942866	3.70260994580482	3.60156951563002	3.60156951563002	3.46604691742981	3.46604691742981	3.32940397581262	3.32940397581262	3.2075470232664	3.2075470232664	3.11164637373927	3.11164637373927	3.04851191302436	3.04851191302436	3.02401820375907	3.02401820375907	3.04357102296463	3.04357102296463	3.10921442749196	3.10921442749196	3.21426098186559	3.21426098186559	3.33963026086778	3.33963026086778	3.46138542734175	3.46138542734175	3.58358418585388	3.58358418585388	3.82966346328515	3.82966346328515	4.26917938218254	4.26917938218254
S=0.8	7.2220731930849	3.51710141660609	3.83227441357735	4.43350358446424	4.7442042441119	4.80604449523912	4.72970964106158	4.58073008633219	4.39509386891817	4.1983819400045	3.92163835289257	3.92163835289257	3.63313503458157	3.63313503458157	3.42888246718792	3.42888246718792	3.28364602163633	3.28364602163633	3.17620636234525	3.17620636234525	3.09501276764424	3.09501276764424	3.03557889509173	3.03557889509173	2.99696729489178	2.99696729489178	2.97890273975092	2.97890273975092	2.98097307119916	2.98097307119916	3.00598105963276	3.00598105963276	3.06828412113011	3.06828412113011	3.20666369732785	3.20666369732785	3.51771969054389	3.51771969054389	4.02925226065961	4.02925226065961
S=0.8	10.3581269779427	6.26184795882761	3.54427601261986	3.81336004100537	4.16578759141931	4.08355921208832	3.8724012296183	3.7248493756753	3.65149750977204	3.60977031130789	3.54033616297739	3.54033616297739	3.41716707190956	3.41716707190956	3.28915730035092	3.28915730035092	3.18497210830411	3.18497210830411	3.11048960610163	3.11048960610163	3.06088153147458	3.06088153147458	3.03108297396675	3.03108297396675	3.02275323744499	3.02275323744499	3.04703692291735	3.04703692291735	3.12013603576985	3.12013603576985	3.25179452401247	3.25179452401247	3.43617493774851	3.43617493774851	3.66390266293808	3.66390266293808	4.00903879174641	4.00903879174641	4.49363366632747	4.49363366632747
S=0.8	2.60980435231316	10.5037139717123	8.51327914395651	6.31284574593571	5.00101961652823	4.27382925611072	3.90345668630356	3.72393188177638	3.6311434192867	3.56999754803391	3.49099920925814	3.49099920925814	3.39537980371742	3.39537980371742	3.31766084368528	3.31766084368528	3.26142752475396	3.26142752475396	3.22231586730517	3.22231586730517	3.19507552504946	3.19507552504946	3.17736778758339	3.17736778758339	3.17056113434351	3.17056113434351	3.17876659342553	3.17876659342553	3.206899658074	3.206899658074	3.25987228789558	3.25987228789558	3.34721233745698	3.34721233745698	3.50181699585813	3.50181699585813	3.84074269799167	3.84074269799167	4.33491408660783	4.33491408660783
S=0.8	10.1824544616913	10.7219069144036	9.35077713748848	7.07806524147067	5.61764520408453	4.70503418174005	4.16544896394601	3.85675639620917	3.67407045588007	3.55257836987816	3.41904082925473	3.41904082925473	3.28428071101597	3.28428071101597	3.1905295100627	3.1905295100627	3.13446372357468	3.13446372357468	3.10691127778254	3.10691127778254	3.09901737433238	3.09901737433238	3.10889063645192	3.10889063645192	3.14229067536123	3.14229067536123	3.20671437438106	3.20671437438106	3.30181243013388	3.30181243013388	3.41353928924137	3.41353928924137	3.52236874882838	3.52236874882838	3.63838594515781	3.63838594515781	3.91510303448816	3.91510303448816	4.42930531705379	4.42930531705379
S=0.8	10.1143024451117	10.264091855444	10.5835467289146	9.78635542628254	7.75902041443196	6.30431698363371	5.28749340346295	4.59104810414974	4.11522445437395	3.78501582336063	3.46166509328289	3.46166509328289	3.20286754783882	3.20286754783882	3.06455445674446	3.06455445674446	3.0134107525231	3.0134107525231	3.03551055162	3.03551055162	3.11152564552429	3.11152564552429	3.21109310774211	3.21109310774211	3.30270089666156	3.30270089666156	3.3651022421744	3.3651022421744	3.39172006503081	3.39172006503081	3.38905519057037	3.38905519057037	3.3720583680652	3.3720583680652	3.3648456174977	3.3648456174977	3.4394418240289	3.4394418240289	3.69273026064855	3.69273026064855
S=0.8	10.3501590839308	10.7263986581853	10.4672105986711	9.00557945619027	7.19454841905016	5.94500892147607	5.06001550287236	4.43011717547322	3.98513098945917	3.67429657975672	3.38518448539497	3.38518448539497	3.19056150073936	3.19056150073936	3.12845917074369	3.12845917074369	3.1392713041791	3.1392713041791	3.18390293624695	3.18390293624695	3.23407265900974	3.23407265900974	3.27089598337661	3.27089598337661	3.28491632930507	3.28491632930507	3.27468879468232	3.27468879468232	3.24555801052499	3.24555801052499	3.2105797103093	3.2105797103093	3.19419850209297	3.19419850209297	3.24847455767659	3.24847455767659	3.57997820414004	3.57997820414004	4.35902194264167	4.35902194264167
S=0.8	10.6158424479009	10.3847708652987	10.3389022650111	7.76105673833409	6.07947362463038	5.08924756647078	4.49291021389166	4.11089587637213	3.84390840109529	3.64410234556146	3.42967017353514	3.42967017353514	3.25014778499995	3.25014778499995	3.16019996503846	3.16019996503846	3.13466057479273	3.13466057479273	3.15140449964341	3.15140449964341	3.18737404093332	3.18737404093332	3.22151049359434	3.22151049359434	3.23954735828492	3.23954735828492	3.23665250813345	3.23665250813345	3.21734824838968	3.21734824838968	3.19453482477899	3.19453482477899	3.19658897937244	3.19658897937244	3.32659429959624	3.32659429959624	3.92005759645225	3.92005759645225	4.76817183141871	4.76817183141871
S=0.8	10.2549525479599	7.46489267941358	3.63000070683106	3.63228216242099	4.51294297394164	4.68432925320784	4.45052773244267	4.16645448930512	3.91606759836137	3.70755673489172	3.47226057278953	3.47226057278953	3.27487685404859	3.27487685404859	3.17774690142027	3.17774690142027	3.14976283126832	3.14976283126832	3.1650994848421	3.1650994848421	3.20045786061672	3.20045786061672	3.23876397687857	3.23876397687857	3.27240994857985	3.27240994857985	3.29924221569252	3.29924221569252	3.31574950858288	3.31574950858288	3.31744880895819	3.31744880895819	3.31318281239229	3.31318281239229	3.37300304063459	3.37300304063459	3.78247855015492	3.78247855015492	4.5101996662886	4.5101996662886
S=0.8	10.5269329292087	10.5647729681378	7.53576388978697	5.0637565190076	4.09345755936807	3.81425250328729	3.70179065822532	3.58970370827008	3.48718890857998	3.41791958397486	3.37233208603966	3.37233208603966	3.34705055532044	3.34705055532044	3.31427840954724	3.31427840954724	3.26916525698014	3.26916525698014	3.22346406817423	3.22346406817423	3.18436083057647	3.18436083057647	3.1535855631158	3.1535855631158	3.134679820677	3.134679820677	3.1399256452653	3.1399256452653	3.1965667848628	3.1965667848628	3.34923122328737	3.34923122328737	3.64382780830958	3.64382780830958	4.12332183184702	4.12332183184702	4.86407822272913	4.86407822272913	5.47078466435353	5.47078466435353
S=0.8	10.0117622008812	10.6549042872713	9.54416197068814	6.99794738818623	5.54050573639796	4.70817344993231	4.22625925339123	3.93335825424248	3.74067435330148	3.60281153638526	3.45483519706379	3.45483519706379	3.32006133556199	3.32006133556199	3.23289981626701	3.23289981626701	3.17894524495311	3.17894524495311	3.14796550862145	3.14796550862145	3.1302946294685	3.1302946294685	3.11766333646261	3.11766333646261	3.1073753804828	3.1073753804828	3.1068543412538	3.1068543412538	3.13648234597858	3.13648234597858	3.23227102080497	3.23227102080497	3.45309352056505	3.45309352056505	3.88320221075609	3.88320221075609	4.59394121643274	4.59394121643274	5.22258405323472	5.22258405323472
S=0.8	10.2234186629637	2.92826799741133	6.78929766179274	6.96600560275622	5.85796972626807	4.94448406189473	4.34463102754794	3.97854400194034	3.75367933419249	3.60673856717587	3.46480085269119	3.46480085269119	3.35516521142554	3.35516521142554	3.30135149254911	3.30135149254911	3.27471536334844	3.27471536334844	3.25621007244926	3.25621007244926	3.23898980730428	3.23898980730428	3.22471184306482	3.22471184306482	3.21595001388034	3.21595001388034	3.21045982857953	3.21045982857953	3.20342740119592	3.20342740119592	3.19774123595226	3.19774123595226	3.2194792725017	3.2194792725017	3.36036661255951	3.36036661255951	3.87201535076887	3.87201535076887	4.58988947741667	4.58988947741667
S=0.8	10.2110119117373	2.66776358450856	3.53913597041385	6.31700026819708	6.91046225223314	6.30419447461121	5.48902626865107	4.80029212064908	4.28723248251866	3.92329221496316	3.57986264540617	3.57986264540617	3.33727049279523	3.33727049279523	3.23383448857029	3.23383448857029	3.20622357998649	3.20622357998649	3.21895946624075	3.21895946624075	3.24688058914949	3.24688058914949	3.27066914062862	3.27066914062862	3.27737224646571	3.27737224646571	3.26196900822649	3.26196900822649	3.2285007096931	3.2285007096931	3.19211503912518	3.19211503912518	3.18919473902073	3.18919473902073	3.31043809819282	3.31043809819282	3.74786997935539	3.74786997935539	4.37823449582202	4.37823449582202
S=0.8	9.94907047262696	10.9071600985702	10.7002530665062	7.64223709526445	5.83204941173867	4.78871589460801	4.20395498210092	3.86265617633906	3.64273473002345	3.4872989312496	3.3322016168688	3.3322016168688	3.22251517888172	3.22251517888172	3.18456670849586	3.18456670849586	3.17417482630473	3.17417482630473	3.16422701547696	3.16422701547696	3.15043779006746	3.15043779006746	3.14291638941789	3.14291638941789	3.15281461545001	3.15281461545001	3.18105363029147	3.18105363029147	3.21805802648938	3.21805802648938	3.26065712490462	3.26065712490462	3.34061392460406	3.34061392460406	3.56836689594903	3.56836689594903	4.18115907156526	4.18115907156526	4.94904633343482	4.94904633343482
S=0.8	10.1382938766492	9.18709833605829	6.93800593312425	5.6635948065559	4.82365619976095	4.29347637106448	3.98985699452818	3.82437948166367	3.72494906981841	3.64764379883017	3.53331028412653	3.53331028412653	3.37965830268908	3.37965830268908	3.24171654886684	3.24171654886684	3.13852533114283	3.13852533114283	3.07955185732888	3.07955185732888	3.06567454350919	3.06567454350919	3.08768359965139	3.08768359965139	3.12876137802997	3.12876137802997	3.17441324246189	3.17441324246189	3.22264387403561	3.22264387403561	3.28610852865032	3.28610852865032	3.3918699324897	3.3918699324897	3.6120614227569	3.6120614227569	4.16274466962442	4.16274466962442	4.90852033931363	4.90852033931363
S=0.8	10.4179849578797	10.4783814495712	10.4513281059134	7.98920940668022	6.2289621648017	5.15012932646482	4.52135415552085	4.1623910468847	3.94559188580791	3.79666585087119	3.63010678195445	3.63010678195445	3.4632143697493	3.4632143697493	3.34042129326473	3.34042129326473	3.25118618693363	3.25118618693363	3.18718687672649	3.18718687672649	3.14306578941939	3.14306578941939	3.11682848681921	3.11682848681921	3.10975368431979	3.10975368431979	3.12503429190579	3.12503429190579	3.1641065937876	3.1641065937876	3.22144359714167	3.22144359714167	3.28476779569757	3.28476779569757	3.36024216146804	3.36024216146804	3.5940563194878	3.5940563194878	4.16982690035321	4.16982690035321
S=0.8	10.4475599396492	8.43611565891983	4.78332947416154	3.70603559661997	3.57271274462153	3.65748800188429	3.69467443099193	3.65271829653158	3.57287514171493	3.49254218915854	3.40935039810562	3.40935039810562	3.3682139024184	3.3682139024184	3.37382907132263	3.37382907132263	3.38367417808202	3.38367417808202	3.37372894046593	3.37372894046593	3.3404950062777	3.3404950062777	3.29142827034436	3.29142827034436	3.23667872120846	3.23667872120846	3.18657748110749	3.18657748110749	3.15350979821131	3.15350979821131	3.15767944999396	3.15767944999396	3.24397849946086	3.24397849946086	3.52077030518796	3.52077030518796	4.14328470040813	4.14328470040813	4.78128795084139	4.78128795084139
S=0.8	10.2803807982972	10.556772227035	10.9708395151894	7.66191171705502	5.92407365288535	4.94447259663506	4.39401387216158	4.06971080318769	3.85635608485324	3.69608449585622	3.50744214275635	3.50744214275635	3.32387362924062	3.32387362924062	3.21393924339167	3.21393924339167	3.1726048768535	3.1726048768535	3.18293564697986	3.18293564697986	3.21766893877146	3.21766893877146	3.25108165427424	3.25108165427424	3.27136422108007	3.27136422108007	3.28258332559853	3.28258332559853	3.29555990701969	3.29555990701969	3.31715348630948	3.31715348630948	3.35608859556242	3.35608859556242	3.49008208636558	3.49008208636558	4.029308010765	4.029308010765	4.79057078049556	4.79057078049556
S=0.8	10.2413056876426	10.3989971727676	8.6610646520319	5.87714544121484	4.42133787272199	3.81809570078748	3.65876535623018	3.65712204220826	3.66196754889946	3.62918308458178	3.529788030203	3.529788030203	3.39445254941605	3.39445254941605	3.29751561093094	3.29751561093094	3.24604943993695	3.24604943993695	3.22955302796506	3.22955302796506	3.23084800416674	3.23084800416674	3.23553804492166	3.23553804492166	3.23895780752015	3.23895780752015	3.24459016448614	3.24459016448614	3.2568411834952	3.2568411834952	3.27562785880322	3.27562785880322	3.30367638120131	3.30367638120131	3.40106183633819	3.40106183633819	3.88759778358026	3.88759778358026	4.71153558138696	4.71153558138696
S=0.8	10.4094618764339	10.6758801782971	10.3367562192975	7.75916318924567	6.11693080114797	5.04748240658276	4.35790661877654	3.92533986769146	3.66284135454142	3.50926919165108	3.39866806184412	3.39866806184412	3.34293697273384	3.34293697273384	3.32200773628435	3.32200773628435	3.31050911283503	3.31050911283503	3.30492785660193	3.30492785660193	3.30427978974152	3.30427978974152	3.30612582031555	3.30612582031555	3.30679645383005	3.30679645383005	3.30179937800136	3.30179937800136	3.28807051108221	3.28807051108221	3.27277807492036	3.27277807492036	3.3033487930721	3.3033487930721	3.55565848549737	3.55565848549737	4.33029735460383	4.33029735460383	5.11757935224604	5.11757935224604
S=0.8	10.2499952312396	10.4290603055863	7.27209901314185	4.98232508889446	4.16422543076424	3.83647934726495	3.64433684401852	3.51591736219908	3.44377290412602	3.4161553674658	3.41875312739836	3.41875312739836	3.42829116819131	3.42829116819131	3.41009505850074	3.41009505850074	3.36628416803126	3.36628416803126	3.3132140768428	3.3132140768428	3.26499626783778	3.26499626783778	3.22976858936029	3.22976858936029	3.21174322285712	3.21174322285712	3.21390903710209	3.21390903710209	3.23957563162219	3.23957563162219	3.29283024060575	3.29283024060575	3.37796221818749	3.37796221818749	3.52459397201433	3.52459397201433	3.9331766916392	3.9331766916392	4.61267069432217	4.61267069432217
S=0.8	1.96513400956346	10.4539264304054	10.1771375394643	8.54673136198936	7.0554914190087	5.88708262656848	5.06615347954971	4.54915068659231	4.24740038651347	4.07037291829397	3.89645197250864	3.89645197250864	3.69407926118334	3.69407926118334	3.49980813736027	3.49980813736027	3.34129238154348	3.34129238154348	3.23246012016488	3.23246012016488	3.1705675663824	3.1705675663824	3.14478986664155	3.14478986664155	3.1427519579291	3.1427519579291	3.15784807106102	3.15784807106102	3.19221474970118	3.19221474970118	3.25009177802721	3.25009177802721	3.32410714428915	3.32410714428915	3.38617402857675	3.38617402857675	3.39831474929281	3.39831474929281	3.39461952464354	3.39461952464354
S=0.8	3.83498950776728	2.69921925230486	5.60925869149369	4.27342967050125	3.7497215324365	3.91354317585685	4.1890839727306	4.28129076298928	4.20918197326082	4.07803665253762	3.88827553790489	3.88827553790489	3.68785756630422	3.68785756630422	3.52681969899506	3.52681969899506	3.39647943790606	3.39647943790606	3.29359589323677	3.29359589323677	3.21544332741207	3.21544332741207	3.16057223565028	3.16057223565028	3.12929476847347	3.12929476847347	3.12294412176758	3.12294412176758	3.14147483291505	3.14147483291505	3.17904689605226	3.17904689605226	3.22159005954799	3.22159005954799	3.25971035708407	3.25971035708407	3.35795860355836	3.35795860355836	3.7379679811166	3.7379679811166
S=0.8	10.3427911187826	10.3107422112261	10.2063632514619	7.66897630903147	6.19486120479038	5.27688721933379	4.68791736479575	4.29350624852391	4.01529158086972	3.8091551569512	3.5862770469699	3.5862770469699	3.38896744007548	3.38896744007548	3.26771080513933	3.26771080513933	3.19827737561366	3.19827737561366	3.16561268041311	3.16561268041311	3.16040883710223	3.16040883710223	3.17630248610625	3.17630248610625	3.20633705963846	3.20633705963846	3.24040202569501	3.24040202569501	3.26635342043223	3.26635342043223	3.27519387748867	3.27519387748867	3.26779326834486	3.26779326834486	3.26227873074253	3.26227873074253	3.31452474026609	3.31452474026609	3.49277849948434	3.49277849948434
S=0.8	6.75814919657746	2.24722769107541	2.93191344343032	5.90691642559151	6.9880491339406	6.6996790256625	6.09141982207755	5.49808190365922	5.00456006246548	4.61792844877927	4.20557121104464	4.20557121104464	3.86831638878464	3.86831638878464	3.66712393119577	3.66712393119577	3.52899081895535	3.52899081895535	3.4159261487411	3.4159261487411	3.31264720009395	3.31264720009395	3.21670936543136	3.21670936543136	3.13200248965505	3.13200248965505	3.0652756229028	3.0652756229028	3.02477964556487	3.02477964556487	3.02076129568179	3.02076129568179	3.06932344297348	3.06932344297348	3.19895148637124	3.19895148637124	3.46079526365796	3.46079526365796	3.82271751397119	3.82271751397119
S=0.8	10.143378337416	4.61203698078665	3.57493064505167	4.01366725927534	4.54562397384889	4.83151209227498	4.84759239393175	4.67506196693128	4.41922893546525	4.15862019202327	3.83588517901566	3.83588517901566	3.5473282305182	3.5473282305182	3.37314658533327	3.37314658533327	3.2672545236803	3.2672545236803	3.2024693301204	3.2024693301204	3.16452980168354	3.16452980168354	3.14583520279699	3.14583520279699	3.14138160537437	3.14138160537437	3.14680693401671	3.14680693401671	3.15885334842989	3.15885334842989	3.1779365825151	3.1779365825151	3.21275920793353	3.21275920793353	3.29142827034436	3.29142827034436	3.49488734546591	3.49488734546591	3.85188496634036	3.85188496634036
S=0.8	10.388616615291	10.9482167611153	8.90436782224028	7.35966268923004	6.34426865849772	5.6110364859101	5.0570585970791	4.63144722601101	4.30183636006233	4.04425213556336	3.75619826487266	3.75619826487266	3.49245782376544	3.49245782376544	3.31911403411542	3.31911403411542	3.20728446160315	3.20728446160315	3.14073257485892	3.14073257485892	3.10942250687496	3.10942250687496	3.10598178596352	3.10598178596352	3.12327712382136	3.12327712382136	3.15313735083113	3.15313735083113	3.18743087460243	3.18743087460243	3.2219120888469	3.2219120888469	3.26159802913613	3.26159802913613	3.33004191593979	3.33004191593979	3.51432115349609	3.51432115349609	3.947177212131	3.947177212131
S=0.8	10.4373859953749	10.2873902788717	7.62508905306035	6.15229781210596	5.16968244903743	4.49748070464852	4.04397451628665	3.74426569942889	3.55003589467643	3.42696005422798	3.32808005443237	3.32808005443237	3.27137638982747	3.27137638982747	3.24592509590573	3.24592509590573	3.22401111988546	3.22401111988546	3.20164807787706	3.20164807787706	3.18370897447925	3.18370897447925	3.17576837259329	3.17576837259329	3.18104374648442	3.18104374648442	3.1998742945063	3.1998742945063	3.23287939857669	3.23287939857669	3.29541626311379	3.29541626311379	3.45656213964237	3.45656213964237	3.87383123917211	3.87383123917211	4.66273197021519	4.66273197021519	5.4075456494455	5.4075456494455
S=0.8	10.1453524272855	8.30572393672592	5.9179591313563	5.15117069372557	4.8375625550557	4.60488643715306	4.37177204420476	4.1434810592891	3.9352921761245	3.75595060323551	3.54642177272158	3.54642177272158	3.35946142277795	3.35946142277795	3.25105842821083	3.25105842821083	3.19613336571502	3.19613336571502	3.17650457829774	3.17650457829774	3.17869449802786	3.17869449802786	3.19290659382056	3.19290659382056	3.21314569347363	3.21314569347363	3.23759154791094	3.23759154791094	3.26918543598135	3.26918543598135	3.31733155760986	3.31733155760986	3.40325724774154	3.40325724774154	3.57202728639179	3.57202728639179	3.90398468599708	3.90398468599708	4.28017792272755	4.28017792272755
S=0.8	9.98950181451466	10.3112732545174	8.59732601884571	6.50711743919695	5.16937605033067	4.39322375698276	3.99315224591713	3.79663322102	3.68067372486992	3.58382565254291	3.44560170608751	3.44560170608751	3.30157537753752	3.30157537753752	3.2217763732339	3.2217763732339	3.19902530758338	3.19902530758338	3.21314924080519	3.21314924080519	3.24353125286961	3.24353125286961	3.27474602152149	3.27474602152149	3.29721846455653	3.29721846455653	3.30568223240966	3.30568223240966	3.29869111477192	3.29869111477192	3.28019655020584	3.28019655020584	3.26377884465084	3.26377884465084	3.28655146033777	3.28655146033777	3.4598989966581	3.4598989966581	3.81675009160341	3.81675009160341
S=0.8	10.2080533400453	10.4770702281158	9.65585442060906	7.58688053069991	6.16647201116711	5.15969625867217	4.46973945358813	4.0214577217073	3.74261725401158	3.57170318601712	3.42650759159171	3.42650759159171	3.31154680624041	3.31154680624041	3.22887755863617	3.22887755863617	3.1642365238747	3.1642365238747	3.12036230764384	3.12036230764384	3.1032588929826	3.1032588929826	3.11749680731812	3.11749680731812	3.16145785620051	3.16145785620051	3.22684827865768	3.22684827865768	3.30762462983034	3.30762462983034	3.41519684998258	3.41519684998258	3.59333636123355	3.59333636123355	3.92866396418166	3.92866396418166	4.5298064163847	4.5298064163847	5.12752905065063	5.12752905065063
S=0.8	2.79062709270174	7.1613712594558	7.28138414737967	5.45342957710837	4.2737374819964	3.69321053250432	3.47732759360793	3.44025791161367	3.46030302797303	3.4768390550114	3.46366886401603	3.46366886401603	3.41404885113178	3.41404885113178	3.36412184764394	3.36412184764394	3.32653672514057	3.32653672514057	3.29930060851877	3.29930060851877	3.27954093007355	3.27954093007355	3.2663814889714	3.2663814889714	3.25946560072829	3.25946560072829	3.25878535026513	3.25878535026513	3.2673650324608	3.2673650324608	3.30042891395961	3.30042891395961	3.40886301659105	3.40886301659105	3.70986573505594	3.70986573505594	4.36963569732112	4.36963569732112	5.08147035434588	5.08147035434588
S=0.8	1.79425581115932	10.0199318301472	8.36532124782132	4.82555421118474	3.50268325552714	3.4765039098017	3.92925397942548	4.31343075666297	4.45163515367856	4.39772020272426	4.17261618607972	4.17261618607972	3.88780569470881	3.88780569470881	3.67656019314036	3.67656019314036	3.51886205781489	3.51886205781489	3.39312173807651	3.39312173807651	3.28991226612682	3.28991226612682	3.20705703649162	3.20705703649162	3.14470653015107	3.14470653015107	3.10236466269009	3.10236466269009	3.07822901435223	3.07822901435223	3.07263348710643	3.07263348710643	3.0984027483903	3.0984027483903	3.19567652580246	3.19567652580246	3.43718688881864	3.43718688881864	3.80721378202264	3.80721378202264
S=0.8	10.2675378843883	9.79939912887237	6.92342690813968	5.6115089258572	4.86523418804547	4.40737640470577	4.09732550579554	3.8650598807894	3.68580033430929	3.55096151777922	3.42131782106777	3.42131782106777	3.33809270723398	3.33809270723398	3.30762903924712	3.30762903924712	3.28433921592582	3.28433921592582	3.24808416675882	3.24808416675882	3.20071287894759	3.20071287894759	3.15444619001713	3.15444619001713	3.12489241433404	3.12489241433404	3.13168772700566	3.13168772700566	3.20067151444958	3.20067151444958	3.35625378044846	3.35625378044846	3.61233259869965	3.61233259869965	3.99476477498773	3.99476477498773	4.52618834285884	4.52618834285884	4.93498919888182	4.93498919888182
S=0.8	10.0075989317053	10.6919566254218	10.2903548587282	7.78276420093684	6.12934741235595	5.05622980944984	4.37163661743532	3.93965823823261	3.66632253990526	3.49121449295405	3.34104230039565	3.34104230039565	3.2504472551427	3.2504472551427	3.2315265475438	3.2315265475438	3.24567651459617	3.24567651459617	3.26653990973716	3.26653990973716	3.27924137032057	3.27924137032057	3.28072673333018	3.28072673333018	3.27676604714203	3.27676604714203	3.27638837118494	3.27638837118494	3.2933376812073	3.2933376812073	3.36751486931766	3.36751486931766	3.59329379753104	3.59329379753104	4.06661142666062	4.06661142666062	4.72997892507514	4.72997892507514	5.16684491652892	5.16684491652892
S=0.8	10.2007266679891	10.3503877099032	10.5488970031663	9.31810103335993	7.32563265633858	5.97214808381111	5.06211116030886	4.45320140028829	4.04332742728732	3.76275230124684	3.49422955971575	3.49422955971575	3.28552773456055	3.28552773456055	3.17529505897176	3.17529505897176	3.12463483682349	3.12463483682349	3.11361222046013	3.11361222046013	3.12942931552579	3.12942931552579	3.16315706679713	3.16315706679713	3.2077011333543	3.2077011333543	3.25653335329011	3.25653335329011	3.30495195881452	3.30495195881452	3.35530789989096	3.35530789989096	3.43329447114659	3.43329447114659	3.62978631964705	3.62978631964705	4.12845625189201	4.12845625189201	4.70285800566342	4.70285800566342
S=0.8	2.36128866070589	5.74264606759136	5.95320253459126	5.67810499612083	5.30879469410735	4.77049477767675	4.21068904308778	3.78813623888117	3.52502656705164	3.38054925432249	3.303001819227	3.303001819227	3.3051733234957	3.3051733234957	3.32374319020366	3.32374319020366	3.32505852680399	3.32505852680399	3.32009309915135	3.32009309915135	3.30634338786198	3.30634338786198	3.27295920182355	3.27295920182355	3.23011518575851	3.23011518575851	3.21244035046449	3.21244035046449	3.25273971661889	3.25273971661889	3.36142339374476	3.36142339374476	3.56054887836864	3.56054887836864	3.98301677449421	3.98301677449421	4.79110671265496	4.79110671265496	5.40733202355933	5.40733202355933
S=0.8	2.57485721213923	10.1899843472415	10.4350411519432	10.0654535770155	8.14623640567119	6.72168491492449	5.67466960808279	4.91246613671985	4.3615556723847	3.96457226317712	3.57071617106587	3.57071617106587	3.26774097278844	3.26774097278844	3.12190351575204	3.12190351575204	3.07643219511607	3.07643219511607	3.09323545619289	3.09323545619289	3.13652100041458	3.13652100041458	3.17764391966759	3.17764391966759	3.20425550367666	3.20425550367666	3.22111107584232	3.22111107584232	3.2428109177892	3.2428109177892	3.28413030599909	3.28413030599909	3.35329492112327	3.35329492112327	3.46148910269501	3.46148910269501	3.67928939396027	3.67928939396027	4.00362406608162	4.00362406608162
S=0.8	2.93897278724212	10.3231921173888	9.22754076401582	6.7095635737873	5.29689786070075	4.63516113375479	4.30549132167621	4.07782489313998	3.87787918526262	3.70119111912168	3.4975933660875	3.4975933660875	3.32899386946359	3.32899386946359	3.24653951063642	3.24653951063642	3.21613928085019	3.21613928085019	3.21005459133822	3.21005459133822	3.20992429101912	3.20992429101912	3.21145161066823	3.21145161066823	3.21858034626516	3.21858034626516	3.23516843575171	3.23516843575171	3.27145752352475	3.27145752352475	3.3616805004988	3.3616805004988	3.57587413788558	3.57587413788558	4.00032692962033	4.00032692962033	4.6621246144544	4.6621246144544	5.19127432513006	5.19127432513006
S=0.9	10.235250543943	10.5219496258422	8.26644164195036	6.06025242841347	5.08079373118149	4.67449305955786	4.48245772865782	4.3297773470371	4.15708043808877	3.96516707610717	3.68323365340802	3.68323365340802	3.38482616746338	3.38482616746338	3.18250404378101	3.18250404378101	3.06153781765093	3.06153781765093	3.0091407921613	3.0091407921613	3.01205903687868	3.01205903687868	3.05171298810252	3.05171298810252	3.11189916938577	3.11189916938577	3.18708163229588	3.18708163229588	3.2707136896754	3.2707136896754	3.33730826163812	3.33730826163812	3.36207019497648	3.36207019497648	3.40447622229219	3.40447622229219	3.83941068158197	3.83941068158197	4.69520798350777	4.69520798350777
S=0.9	10.3197234240736	8.61220321331735	3.23093853857568	3.86151335785859	5.34943023053602	5.57822337671108	5.18429111985378	4.76155743899413	4.43352420672412	4.18547606243504	3.90502691029422	3.90502691029422	3.6239607695044	3.6239607695044	3.40370811721397	3.40370811721397	3.22798468164243	3.22798468164243	3.09023275818586	3.09023275818586	2.98808716119483	2.98808716119483	2.92372010120098	2.92372010120098	2.90315947966861	2.90315947966861	2.93166754221173	2.93166754221173	3.00406441262726	3.00406441262726	3.097817550311	3.097817550311	3.1931080954777	3.1931080954777	3.33276658474681	3.33276658474681	3.67668446239367	3.67668446239367	4.11275555409427	4.11275555409427
S=0.9	10.3672795787664	10.4081343577352	10.3749011468288	7.71198397399729	5.89391539375792	4.95029463897775	4.49936907836525	4.27493615051584	4.11825595777241	3.96299305781072	3.72300943686678	3.72300943686678	3.4542260514312	3.4542260514312	3.25831669631787	3.25831669631787	3.11656996635438	3.11656996635438	3.01390598022732	3.01390598022732	2.94851464601895	2.94851464601895	2.92662445608735	2.92662445608735	2.95430841862794	2.95430841862794	3.02833109779808	3.02833109779808	3.12862995771744	3.12862995771744	3.21946847434952	3.21946847434952	3.27608277624904	3.27608277624904	3.3662463167294	3.3662463167294	3.78109114629832	3.78109114629832	4.49015256556142	4.49015256556142
S=0.9	2.5861388666433	5.50928672933686	6.93188931111201	5.5828813664337	4.41829775183414	3.83634748789319	3.6888291202144	3.76059102238086	3.8776735136341	3.94123244462958	3.88498143058607	3.88498143058607	3.67972489922473	3.67972489922473	3.46149224475877	3.46149224475877	3.27867793173185	3.27867793173185	3.13527686651539	3.13527686651539	3.03732056472244	3.03732056472244	2.99431017687055	2.99431017687055	3.01097311336062	3.01097311336062	3.08188181663442	3.08188181663442	3.18222480518767	3.18222480518767	3.26198885560955	3.26198885560955	3.28299559295945	3.28299559295945	3.37343638256952	3.37343638256952	4.0257624183691	4.0257624183691	4.85740876523889	4.85740876523889
S=0.9	10.0126734397145	3.10100483917207	4.05387701963305	6.22503072773684	6.44967990428036	5.83883496553894	5.23633994553507	4.77348000201839	4.42957966054129	4.17280202268409	3.89421825321022	3.89421825321022	3.63301469212075	3.63301469212075	3.44202386894417	3.44202386894417	3.29784098246416	3.29784098246416	3.189219917118	3.189219917118	3.10865074020719	3.10865074020719	3.05048679806968	3.05048679806968	3.00964338302013	3.00964338302013	2.98103334873961	2.98103334873961	2.96069099677467	2.96069099677467	2.94881659548748	2.94881659548748	2.95614475338564	2.95614475338564	3.02691488492824	3.02691488492824	3.41740546291647	3.41740546291647	4.42560986381244	4.42560986381244
S=0.9	10.1714254887404	10.5479565934279	5.8495935921216	3.80690811416061	3.41673886446061	3.56911100218529	3.73644440760002	3.77869989357098	3.72416941535665	3.63133338972688	3.50320176663473	3.50320176663473	3.4036503577902	3.4036503577902	3.35565251360073	3.35565251360073	3.30886322951103	3.30886322951103	3.24202731958613	3.24202731958613	3.1637138708946	3.1637138708946	3.09374848439613	3.09374848439613	3.04932973757808	3.04932973757808	3.03766144965371	3.03766144965371	3.04914003038473	3.04914003038473	3.05583699737567	3.05583699737567	3.03636443844217	3.03636443844217	3.12957268325055	3.12957268325055	4.02742460604977	4.02742460604977	4.95731228634552	4.95731228634552
S=0.9	3.57596819102999	9.54804862528177	10.4092890972201	8.38822891160966	6.42718936587639	5.16223011760349	4.45276388293053	4.08411495486264	3.88391551744916	3.75441947897395	3.60979153136159	3.60979153136159	3.46566923277255	3.46566923277255	3.36971453995638	3.36971453995638	3.31626872138111	3.31626872138111	3.29329288317932	3.29329288317932	3.28706843510836	3.28706843510836	3.28678675465853	3.28678675465853	3.28651155698116	3.28651155698116	3.28429115774329	3.28429115774329	3.27944380876025	3.27944380876025	3.27031695907401	3.27031695907401	3.25752232211196	3.25752232211196	3.26198488606037	3.26198488606037	3.40255712909943	3.40255712909943	3.86981182498309	3.86981182498309
S=0.9	1.82730732970662	2.58797228260955	1.2927599279756	2.10661556687962	3.63379564597292	4.16994410172092	4.21275920793353	4.08272167484447	3.90992279375199	3.74752258990799	3.54566211267865	3.54566211267865	3.32829503282318	3.32829503282318	3.12814988158453	3.12814988158453	2.98503027862664	2.98503027862664	3.0087894351017	3.0087894351017	3.2800951436002	3.2800951436002	3.722452668474	3.722452668474	4.12331894731937	4.12331894731937	4.29929628285498	4.29929628285498	4.22001772076076	4.22001772076076	3.98124126651468	3.98124126651468	3.70747922264347	3.70747922264347	3.49523019570216	3.49523019570216	3.39978696767353	3.39978696767353	3.39569022905885	3.39569022905885
S=0.9	10.1445853419771	7.09411780880919	3.33059245713763	4.06513684406801	4.79900526242646	4.70246216292123	4.33340246847497	4.0355847872739	3.84271099804223	3.70787745040416	3.55319497635313	3.55319497635313	3.40291665691514	3.40291665691514	3.30745269748657	3.30745269748657	3.2535234365358	3.2535234365358	3.22494141642442	3.22494141642442	3.21228809005647	3.21228809005647	3.21625538159519	3.21625538159519	3.24343995699332	3.24343995699332	3.29552345556014	3.29552345556014	3.35539402768569	3.35539402768569	3.38623215185358	3.38623215185358	3.3543247933962	3.3543247933962	3.27137030541115	3.27137030541115	3.34878500204961	3.34878500204961	3.90608738434525	3.90608738434525
S=0.9	10.1738652428712	10.3567373689251	10.5000827748089	8.35813193111881	6.48861134824231	5.30969979041178	4.57842486254435	4.12630456675879	3.84300361034436	3.66038808820927	3.49357953472263	3.49357953472263	3.365878069612	3.365878069612	3.29386280251693	3.29386280251693	3.25490763390692	3.25490763390692	3.23911783002419	3.23911783002419	3.23909523503705	3.23909523503705	3.24823605058101	3.24823605058101	3.26101145792834	3.26101145792834	3.27268245410524	3.27268245410524	3.27815436245108	3.27815436245108	3.27148389524023	3.27148389524023	3.25108165427424	3.25108165427424	3.24175822470928	3.24175822470928	3.38918019916456	3.38918019916456	3.90958586195375	3.90958586195375
S=0.9	10.4191690746511	10.276614116239	10.5519355499554	8.41712735279414	5.93651652197247	4.4105363210585	3.69748454619219	3.5364952138979	3.62333044590403	3.72633447609378	3.74870253632243	3.74870253632243	3.63933938390078	3.63933938390078	3.48589739482099	3.48589739482099	3.33988902880052	3.33988902880052	3.2152062442334	3.2152062442334	3.11683843298788	3.11683843298788	3.04780954688501	3.04780954688501	3.00941475965828	3.00941475965828	2.9994444585339	2.9994444585339	3.01422111344016	3.01422111344016	3.06338825072867	3.06338825072867	3.20462057829756	3.20462057829756	3.56755987705721	3.56755987705721	4.15755146659819	4.15755146659819	4.54949685751844	4.54949685751844
S=0.9	10.2459136197898	10.3576220504977	9.40853469067052	7.10730031229606	5.62994976292513	4.70869831940551	4.18241645258891	3.89635874240338	3.72866904764276	3.60626032239332	3.44453069572498	3.44453069572498	3.26418360836153	3.26418360836153	3.15201883972227	3.15201883972227	3.12199696760511	3.12199696760511	3.15924169860905	3.15924169860905	3.2324897902818	3.2324897902818	3.31162245257091	3.31162245257091	3.37840053929513	3.37840053929513	3.42369609058753	3.42369609058753	3.43842163169904	3.43842163169904	3.41105915483716	3.41105915483716	3.33399008538518	3.33399008538518	3.22498151310911	3.22498151310911	3.29539697128288	3.29539697128288	3.91579383428711	3.91579383428711
S=0.9	10.3400481645365	10.3037266332374	10.3932720900936	8.01248344055577	6.1256646146701	4.92529141523156	4.21589467780431	3.83606825700826	3.647502009173	3.55275666919047	3.4757824362459	3.4757824362459	3.40259828132089	3.40259828132089	3.33753258181677	3.33753258181677	3.27624682733371	3.27624682733371	3.21882107604793	3.21882107604793	3.16753260272111	3.16753260272111	3.12653552926696	3.12653552926696	3.10128852741734	3.10128852741734	3.09787603464756	3.09787603464756	3.12278563905967	3.12278563905967	3.18181205930986	3.18181205930986	3.27364572727147	3.27364572727147	3.37958544016326	3.37958544016326	3.48013920576492	3.48013920576492	3.61980187779903	3.61980187779903
S=0.9	10.0463151930815	10.2923382910842	10.4432242555468	8.38449709165853	6.552919528169	5.33388701935518	4.55222199070538	4.07360738599713	3.79132355393938	3.62561463393689	3.48519997826228	3.48519997826228	3.36260784760511	3.36260784760511	3.25906717987203	3.25906717987203	3.16783610521641	3.16783610521641	3.0955522530469	3.0955522530469	3.04748725130787	3.04748725130787	3.0254180797401	3.0254180797401	3.02758076280295	3.02758076280295	3.0494173227014	3.0494173227014	3.08438386296587	3.08438386296587	3.12540947732765	3.12540947732765	3.17979689795135	3.17979689795135	3.33422676132576	3.33422676132576	3.89254411288126	3.89254411288126	4.73129393481704	4.73129393481704
S=0.9	10.103108808889	10.5021584616733	9.01085843609787	6.88572937980767	5.62155213080415	4.86481962657693	4.41218804800658	4.13341141822497	3.94729644138607	3.807394916872	3.636796655914	3.636796655914	3.44990929728985	3.44990929728985	3.3006610021544	3.3006610021544	3.18624892939058	3.18624892939058	3.1014750128855	3.1014750128855	3.04004683117842	3.04004683117842	2.99702659888753	2.99702659888753	2.97406670488508	2.97406670488508	2.98855115050546	2.98855115050546	3.08649211520386	3.08649211520386	3.3247625725604	3.3247625725604	3.66654567205386	3.66654567205386	3.98852894382406	3.98852894382406	4.29663767857753	4.29663767857753	4.64255448606164	4.64255448606164
S=0.9	10.2407137467526	6.42335636164889	3.70661037179451	3.44465158156941	3.98861777736342	4.47742536730882	4.58802273747773	4.42619172734662	4.18522151745622	3.9663521179355	3.72438520614119	3.72438520614119	3.51588887056072	3.51588887056072	3.37940073639591	3.37940073639591	3.28047398720583	3.28047398720583	3.20582576254216	3.20582576254216	3.15207893464953	3.15207893464953	3.12035657778723	3.12035657778723	3.11307238008058	3.11307238008058	3.13056585232288	3.13056585232288	3.16793199219147	3.16793199219147	3.21620179277921	3.21620179277921	3.27176393991354	3.27176393991354	3.35611817629681	3.35611817629681	3.59119632680116	3.59119632680116	4.13281840380996	4.13281840380996
S=0.9	10.1272902817121	11.1273237596868	10.6670144717477	9.74257943908898	7.84677678851756	6.46830079825134	5.47586037562955	4.77262948734061	4.27906792673155	3.93250231613489	3.59489707006297	3.59489707006297	3.32880632276156	3.32880632276156	3.18122498536366	3.18122498536366	3.10464928977752	3.10464928977752	3.07806264239899	3.07806264239899	3.08867589921969	3.08867589921969	3.12488662439714	3.12488662439714	3.1747654295079	3.1747654295079	3.2304602131816	3.2304602131816	3.29372612447271	3.29372612447271	3.36920866989594	3.36920866989594	3.44928563151109	3.44928563151109	3.52839295306571	3.52839295306571	3.70729989019275	3.70729989019275	4.14696529338862	4.14696529338862
S=0.9	10.4466875110998	10.5734196148652	8.46368149564879	5.83331610379841	4.66579865531906	4.18059920781799	3.97186305555662	3.85811379970082	3.77222188258077	3.69375516160955	3.57731989667783	3.57731989667783	3.4257342765494	3.4257342765494	3.2845273208196	3.2845273208196	3.16505820134197	3.16505820134197	3.08321584999575	3.08321584999575	3.05894596022715	3.05894596022715	3.09400994439667	3.09400994439667	3.16108482599997	3.16108482599997	3.23404846386448	3.23404846386448	3.32738499283701	3.32738499283701	3.46482934856179	3.46482934856179	3.59964336425549	3.59964336425549	3.66645700988966	3.66645700988966	3.91395354395271	3.91395354395271	4.65953109736946	4.65953109736946
S=0.9	10.2273611247229	10.3859785800774	10.4843744901263	8.65810965604106	6.9328649534989	5.78188612782986	5.03173425299193	4.54642559346614	4.22405113076754	3.99601522735032	3.74735810200868	3.74735810200868	3.50475061107733	3.50475061107733	3.32669104186771	3.32669104186771	3.20116814864078	3.20116814864078	3.12269921831618	3.12269921831618	3.08689377640144	3.08689377640144	3.08686194810283	3.08686194810283	3.1107291194861	3.1107291194861	3.14358833894373	3.14358833894373	3.17318687642497	3.17318687642497	3.19559816127942	3.19559816127942	3.21877256005747	3.21877256005747	3.26384860458925	3.26384860458925	3.37018789658266	3.37018789658266	3.55425572432335	3.55425572432335
S=0.9	10.4612911984926	10.2463307801145	10.2001427408104	7.48771259908509	5.68039172018621	4.6613244222468	4.15192640222245	3.90981956959082	3.78204713938158	3.69449654661803	3.58480121149404	3.58480121149404	3.45871725074366	3.45871725074366	3.34920696034807	3.34920696034807	3.25160844515352	3.25160844515352	3.16329303827627	3.16329303827627	3.08568593788254	3.08568593788254	3.02428105463274	3.02428105463274	2.98743693114266	2.98743693114266	2.9832726537696	2.9832726537696	3.01521848502168	3.01521848502168	3.07849169981539	3.07849169981539	3.16010420016554	3.16010420016554	3.24888070574409	3.24888070574409	3.38047884954414	3.38047884954414	3.60540343258496	3.60540343258496
S=0.9	10.2044692958621	9.52925884191811	6.26522816451202	4.60101460081677	3.70432296598254	3.38350873206289	3.45507042598587	3.68198782292908	3.87639659824053	3.96275781749409	3.90731092876032	3.90731092876032	3.70185623182282	3.70185623182282	3.48614341823479	3.48614341823479	3.31582364384638	3.31582364384638	3.19766934422799	3.19766934422799	3.1277009290554	3.1277009290554	3.09958917095288	3.09958917095288	3.10477917699265	3.10477917699265	3.13326530219198	3.13326530219198	3.1760174352686	3.1760174352686	3.2250434879952	3.2250434879952	3.26982559675552	3.26982559675552	3.29874295329212	3.29874295329212	3.30883669839433	3.30883669839433	3.30189292695349	3.30189292695349
S=0.9	10.0476616974155	10.3257360803078	10.4299856565489	9.95267255305886	7.9441249608539	6.49106311046793	5.45124830904007	4.72191664378037	4.22258042799645	3.88781743459591	3.59078566242324	3.59078566242324	3.39268172064785	3.39268172064785	3.30105388251738	3.30105388251738	3.24966906188001	3.24966906188001	3.21354672540435	3.21354672540435	3.18660918198269	3.18660918198269	3.16950917085553	3.16950917085553	3.16297215067079	3.16297215067079	3.16445686005054	3.16445686005054	3.16807586236078	3.16807586236078	3.16739689392675	3.16739689392675	3.15901459686732	3.15901459686732	3.14384531346237	3.14384531346237	3.12311275323393	3.12311275323393	3.0819919554726	3.0819919554726
S=0.9	10.02388397015	10.163408489341	9.89321010799768	7.1954840469387	5.62083594566053	4.71926118882593	4.21962867449221	3.94180940873326	3.77447039557104	3.65628917939453	3.51353055683072	3.51353055683072	3.35787444083917	3.35787444083917	3.24288308749231	3.24288308749231	3.17217534433394	3.17217534433394	3.14056596658433	3.14056596658433	3.13956915418775	3.13956915418775	3.16128625399307	3.16128625399307	3.19803063490286	3.19803063490286	3.24099921495506	3.24099921495506	3.28170803548552	3.28170803548552	3.31429631979822	3.31429631979822	3.33369032482885	3.33369032482885	3.32962424920135	3.32962424920135	3.28982337847531	3.28982337847531	3.26911683120227	3.26911683120227
S=0.9	10.0827190477561	10.361490775942	10.6684127829776	9.18728211985951	7.54211432022951	6.33986528219841	5.44908710247232	4.7930905100988	4.31488328909221	3.96809894147654	3.61968924387188	3.61968924387188	3.34014795100823	3.34014795100823	3.18468629531571	3.18468629531571	3.10708213216915	3.10708213216915	3.0868699049588	3.0868699049588	3.11051481181735	3.11051481181735	3.1624431250104	3.1624431250104	3.22423304488533	3.22423304488533	3.27954713004379	3.27954713004379	3.31892617922063	3.31892617922063	3.34017646564043	3.34017646564043	3.34482313374911	3.34482313374911	3.33200801603419	3.33200801603419	3.29676452476888	3.29676452476888	3.29006045265298	3.29006045265298
S=0.9	4.36425243911238	10.0150374851871	10.1889480708837	10.427723928713	10.6120396471166	10.2512152282492	8.70505289919418	7.42023926158904	6.38709169866843	5.56738341609621	4.66722231691266	4.66722231691266	3.93302125987924	3.93302125987924	3.54095825615226	3.54095825615226	3.34841915182049	3.34841915182049	3.26245354350118	3.26245354350118	3.2205748796576	3.2205748796576	3.18066668254272	3.18066668254272	3.12052564034438	3.12052564034438	3.03870351648811	3.03870351648811	2.95213932770446	2.95213932770446	2.88870219294487	2.88870219294487	2.88456840125304	2.88456840125304	3.08468856300076	3.08468856300076	3.82641095726121	3.82641095726121	4.51260706394129	4.51260706394129
S=0.9	2.77625103227055	7.10992426236029	10.350302569147	8.86121116420027	7.46746537101678	6.45860799230633	5.71888137388044	5.16237368889713	4.73452592068109	4.40120949323688	4.03200298584842	4.03200298584842	3.70712339753466	3.70712339753466	3.50328478589078	3.50328478589078	3.3710698166013	3.3710698166013	3.28011583690288	3.28011583690288	3.21294886198694	3.21294886198694	3.16117608648423	3.16117608648423	3.12332327411802	3.12332327411802	3.10315974905114	3.10315974905114	3.10714604620478	3.10714604620478	3.13980128951325	3.13980128951325	3.19423416033643	3.19423416033643	3.2389465140416	3.2389465140416	3.23094223425859	3.23094223425859	3.23219873986247	3.23219873986247
S=0.9	9.98657392561257	10.5347956624194	9.6963326323892	7.57245709227599	6.24437093311276	5.37815927826839	4.79636140089042	4.39872788164626	4.12462037070814	3.9341151167282	3.74633191577109	3.74633191577109	3.58095755984145	3.58095755984145	3.44957900972845	3.44957900972845	3.32582803340613	3.32582803340613	3.20556772507353	3.20556772507353	3.09247981049505	3.09247981049505	2.99450632476783	2.99450632476783	2.92428245642317	2.92428245642317	2.89982682797229	2.89982682797229	2.94839315371625	2.94839315371625	3.11042099795277	3.11042099795277	3.38893819385013	3.38893819385013	3.64475638561267	3.64475638561267	3.71071937665607	3.71071937665607	3.74855281381215	3.74855281381215
S=0.9	10.8815972014619	10.538130215623	9.91812994496042	7.61473566682147	6.17916661253064	5.23603508624683	4.60722876587911	4.18789417918445	3.90830754813243	3.72042829640762	3.5444395249629	3.5444395249629	3.40790933252342	3.40790933252342	3.32611091122587	3.32611091122587	3.2711695674785	3.2711695674785	3.23098658490674	3.23098658490674	3.19868892190671	3.19868892190671	3.17112429855799	3.17112429855799	3.14947475932884	3.14947475932884	3.13807149790628	3.13807149790628	3.14101039743063	3.14101039743063	3.1580386291976	3.1580386291976	3.17911904997864	3.17911904997864	3.18272392591395	3.18272392591395	3.22886652426441	3.22886652426441	3.9206278872842	3.9206278872842
S=0.9	10.1038252733544	2.84168124114822	5.73723220439096	5.71293372318315	4.86153861593572	4.42149831929319	4.29900007739555	4.31515015186552	4.33191474523649	4.28607076391274	4.10644628320683	4.10644628320683	3.83139793304531	3.83139793304531	3.60628575701915	3.60628575701915	3.43863322898587	3.43863322898587	3.30978619402785	3.30978619402785	3.20647502099301	3.20647502099301	3.12187045298933	3.12187045298933	3.0531193016587	3.0531193016587	2.99995223023428	2.99995223023428	2.96509894173771	2.96509894173771	2.95883636686944	2.95883636686944	3.01054573261756	3.01054573261756	3.17149799885255	3.17149799885255	3.45668952925283	3.45668952925283	3.86211521517323	3.86211521517323
S=0.9	10.8697257500122	10.3513424284704	7.15923073234812	5.29320543367858	4.40548038458759	3.99651792603975	3.81061848409778	3.71917928446084	3.66179409487413	3.61345689382431	3.54154723762268	3.54154723762268	3.44988176373036	3.44988176373036	3.36777560878694	3.36777560878694	3.29616501914609	3.29616501914609	3.23175234736475	3.23175234736475	3.17142871115496	3.17142871115496	3.11448895160054	3.11448895160054	3.06405463016595	3.06405463016595	3.0287821538639	3.0287821538639	3.02552745540136	3.02552745540136	3.08259559252632	3.08259559252632	3.23119176558918	3.23119176558918	3.44882457267567	3.44882457267567	3.60059022288664	3.60059022288664	3.63852337212608	3.63852337212608
S=0.9	10.181701510033	10.3707892431803	10.602752374067	10.6161186872821	9.10922140840523	7.28046363189513	5.94165085702644	4.98729983158554	4.32802690414279	3.88451430352469	3.49376902486554	3.49376902486554	3.24914268983508	3.24914268983508	3.17510977767299	3.17510977767299	3.17882067282904	3.17882067282904	3.20732121068142	3.20732121068142	3.2338716940927	3.2338716940927	3.24926795865879	3.24926795865879	3.25187208040731	3.25187208040731	3.24095004811477	3.24095004811477	3.21570908568217	3.21570908568217	3.17826054003197	3.17826054003197	3.13902449792567	3.13902449792567	3.13264301495701	3.13264301495701	3.30272051569175	3.30272051569175	3.76271835018158	3.76271835018158
S=0.9	10.0357533375301	10.730925073451	10.6451394034323	10.2520660320099	8.02662388409191	6.43088955642634	5.29905411441972	4.53487006485945	4.0396445898269	3.72509721262986	3.46087683426912	3.46087683426912	3.29535624689832	3.29535624689832	3.23097549682009	3.23097549682009	3.20306159482877	3.20306159482877	3.18012717804945	3.18012717804945	3.15125220386532	3.15125220386532	3.11853402763138	3.11853402763138	3.08958238771643	3.08958238771643	3.07118695431917	3.07118695431917	3.06443479852077	3.06443479852077	3.06474597850357	3.06474597850357	3.08761318734298	3.08761318734298	3.303556236861	3.303556236861	4.20002398447926	4.20002398447926	5.20314825095011	5.20314825095011
S=0.9	2.69362323007278	4.92902525338485	3.01857102872394	4.09558337164102	5.44918788279662	5.31965541998943	4.85099885930205	4.5081167655947	4.29539482779902	4.1520835576807	3.9777180680695	3.9777180680695	3.76371850342579	3.76371850342579	3.56882125252484	3.56882125252484	3.40736808289534	3.40736808289534	3.28365228048896	3.28365228048896	3.19554024876229	3.19554024876229	3.13877633733182	3.13877633733182	3.10857684538953	3.10857684538953	3.0995086098837	3.0995086098837	3.10440758190327	3.10440758190327	3.11317381323043	3.11317381323043	3.11366017607183	3.11366017607183	3.09854031632722	3.09854031632722	3.09044530787444	3.09044530787444	3.18858587373188	3.18858587373188
S=0.9	6.83341005257266	2.55113529195436	8.3206198057153	7.0538167959506	5.84601373744951	4.98986229792312	4.40652286328675	4.02166652508942	3.77975850462944	3.63337021842185	3.50788245133147	3.50788245133147	3.39733784273448	3.39733784273448	3.31395167714274	3.31395167714274	3.26238996708351	3.26238996708351	3.23876962120826	3.23876962120826	3.22786173339888	3.22786173339888	3.21734287570767	3.21734287570767	3.20572985233788	3.20572985233788	3.20007905584135	3.20007905584135	3.20635801297084	3.20635801297084	3.21802394497323	3.21802394497323	3.21329825490095	3.21329825490095	3.173772896838	3.173772896838	3.19355545841846	3.19355545841846	3.76757824908057	3.76757824908057
S=0.9	10.1734862631983	10.2099242910191	11.2147360261134	10.0233096436955	8.0704686831992	6.64137473575366	5.6124215457165	4.8845442645109	4.37938513122591	4.03261351026217	3.70697794183753	3.70697794183753	3.46243274284732	3.46243274284732	3.32795296673282	3.32795296673282	3.25012460882488	3.25012460882488	3.20781850385032	3.20781850385032	3.19126251945618	3.19126251945618	3.19320634026811	3.19320634026811	3.20516005948503	3.20516005948503	3.21707969567666	3.21707969567666	3.21990421292711	3.21990421292711	3.2093472138613	3.2093472138613	3.18943315019318	3.18943315019318	3.18312264280258	3.18312264280258	3.29734117428458	3.29734117428458	3.62601830111997	3.62601830111997
S=0.9	10.1618784895838	10.4912043991465	10.6358745965818	8.5690626971487	6.93075382493147	5.79974473992363	5.01954551485925	4.4845401249422	4.11857397023312	3.86708503960845	3.6278860097703	3.6278860097703	3.44345629151649	3.44345629151649	3.33580006406168	3.33580006406168	3.26458874966512	3.26458874966512	3.21583756408815	3.21583756408815	3.18550102585731	3.18550102585731	3.16982850563775	3.16982850563775	3.1614121939468	3.1614121939468	3.15005876360137	3.15005876360137	3.12728300423299	3.12728300423299	3.09466293371901	3.09466293371901	3.08406092969556	3.08406092969556	3.24820336223491	3.24820336223491	4.02115553398657	4.02115553398657	4.96117326949858	4.96117326949858
S=0.9	9.89409317047629	10.4538770282347	4.41371376798894	2.82722344408125	3.85290131592689	4.63930673290213	4.75579650515858	4.59890978040487	4.37706361773023	4.15826209481651	3.8827800933728	3.8827800933728	3.61630219657706	3.61630219657706	3.41921183153355	3.41921183153355	3.25868882133675	3.25868882133675	3.13064065165972	3.13064065165972	3.04772107353142	3.04772107353142	3.02817467106671	3.02817467106671	3.07866604420944	3.07866604420944	3.16805827567217	3.16805827567217	3.2331690483105	3.2331690483105	3.22963592353252	3.22963592353252	3.19563052752054	3.19563052752054	3.26691714360997	3.26691714360997	3.60539380437351	3.60539380437351	4.46147025078982	4.46147025078982
S=0.9	10.2494838912832	3.60037818932826	3.02445561121817	3.62360875265857	4.16163425206284	4.37837978038892	4.31237072567075	4.10446972250946	3.86753858334176	3.65646290949344	3.4245898670554	3.4245898670554	3.25518500358069	3.25518500358069	3.20269090187707	3.20269090187707	3.21843669057815	3.21843669057815	3.26919956184009	3.26919956184009	3.33410254895721	3.33410254895721	3.38855020311086	3.38855020311086	3.40303198841282	3.40303198841282	3.36151074304536	3.36151074304536	3.27827592266979	3.27827592266979	3.19509253912482	3.19509253912482	3.16362682318353	3.16362682318353	3.26513219224915	3.26513219224915	3.9397319461286	3.9397319461286	5.20934369744915	5.20934369744915
S=0.9	10.7501787851342	10.4024666079359	8.8774695770182	6.74426810961853	5.43933730823365	4.64459110680976	4.17355102261876	3.89816360251437	3.72968283837109	3.61170248625755	3.46936174495375	3.46936174495375	3.30948496362787	3.30948496362787	3.18096303714529	3.18096303714529	3.09247712371087	3.09247712371087	3.05795844555269	3.05795844555269	3.08325530309737	3.08325530309737	3.14766794786706	3.14766794786706	3.21357335567741	3.21357335567741	3.25449386208422	3.25449386208422	3.26262246356876	3.26262246356876	3.25182942267622	3.25182942267622	3.26087285751806	3.26087285751806	3.34243983579305	3.34243983579305	3.84105506941109	3.84105506941109	4.92379388590371	4.92379388590371
S=0.9	2.45979257034447	5.6512630050402	7.93371508291994	7.97008686814147	6.91630840285946	5.73133077970384	4.79828887685777	4.16795436886554	3.78086034262164	3.56187711797526	3.42370761148104	3.42370761148104	3.37856405036557	3.37856405036557	3.36552776808754	3.36552776808754	3.33623784434704	3.33623784434704	3.29193832748936	3.29193832748936	3.2458925810314	3.2458925810314	3.20919779144805	3.20919779144805	3.18739242748299	3.18739242748299	3.18133211662705	3.18133211662705	3.18984312037023	3.18984312037023	3.21111252642734	3.21111252642734	3.24174496378014	3.24174496378014	3.28527427382649	3.28527427382649	3.41104516713149	3.41104516713149	3.74318427227371	3.74318427227371
S=0.9	9.95030819567112	10.3217024662253	10.2136568077753	7.6952165945673	6.03904192547671	5.01498915637771	4.38825014668646	4.00047689994063	3.75083222780429	3.58066393458599	3.41121864653229	3.41121864653229	3.27185123712341	3.27185123712341	3.19271872273118	3.19271872273118	3.15129834846159	3.15129834846159	3.13489898781428	3.13489898781428	3.13592818188053	3.13592818188053	3.14885329766278	3.14885329766278	3.16811103787467	3.16811103787467	3.18756964686566	3.18756964686566	3.20114916953859	3.20114916953859	3.20444321800893	3.20444321800893	3.19913348690795	3.19913348690795	3.20849707130833	3.20849707130833	3.34459501709357	3.34459501709357	3.73912221767829	3.73912221767829
S=0.9	10.1578761809384	10.5388918233151	10.6089651578526	9.25828520830496	7.12615791849206	5.76339976533902	4.90625271606062	4.36402895069673	4.0095323857742	3.76520061794745	3.51813474923536	3.51813474923536	3.3109310016009	3.3109310016009	3.19349273205085	3.19349273205085	3.13926681554055	3.13926681554055	3.12974390876311	3.12974390876311	3.1475779568245	3.1475779568245	3.17587253829609	3.17587253829609	3.19974529282355	3.19974529282355	3.20964269417222	3.20964269417222	3.20496507282279	3.20496507282279	3.1949496416039	3.1949496416039	3.19682294434537	3.19682294434537	3.23759154791094	3.23759154791094	3.37511227436454	3.37511227436454	3.60039116800015	3.60039116800015
S=0.9	4.96358571030332	3.11732891949886	4.77494283734544	6.24291157883472	6.29883152508078	5.59971679083851	4.86557106189661	4.31432990350973	3.94040250627486	3.69253337958124	3.46275719936725	3.46275719936725	3.27428025069585	3.27428025069585	3.14741632483317	3.14741632483317	3.06237555341401	3.06237555341401	3.02126042061459	3.02126042061459	3.02203759840907	3.02203759840907	3.05154546523006	3.05154546523006	3.09383472184419	3.09383472184419	3.14078061794474	3.14078061794474	3.19042681907795	3.19042681907795	3.24174306939475	3.24174306939475	3.32021563761945	3.32021563761945	3.54630334630946	3.54630334630946	4.1363069575342	4.1363069575342	4.8737005269862	4.8737005269862
S=0.9	10.4441561633011	10.2754046727363	10.2668388607059	7.30036169662014	5.48502082345028	4.50172046835277	4.02894924465248	3.8253980263378	3.73410603621168	3.67206307234086	3.57160195423141	3.57160195423141	3.43163691269456	3.43163691269456	3.31126658467618	3.31126658467618	3.22111649534407	3.22111649534407	3.15675008723534	3.15675008723534	3.11185140782335	3.11185140782335	3.08185035352457	3.08185035352457	3.06358051568358	3.06358051568358	3.05402454148117	3.05402454148117	3.05027829955042	3.05027829955042	3.05330216275426	3.05330216275426	3.0758616239933	3.0758616239933	3.14818537673494	3.14818537673494	3.30617635659253	3.30617635659253	3.54400616179563	3.54400616179563
S=0.9	11.0181462974566	10.6150461046714	7.1232569346086	5.98339594739596	5.46792752718186	5.13303810825306	4.82145756448085	4.50190664775626	4.18988682854211	3.90685158603359	3.56265777079378	3.56265777079378	3.24541661249808	3.24541661249808	3.06236176590959	3.06236176590959	2.99709561736929	2.99709561736929	3.03419644432747	3.03419644432747	3.12900387986613	3.12900387986613	3.20739821883503	3.20739821883503	3.20978346977222	3.20978346977222	3.13684523842282	3.13684523842282	3.02465666789699	3.02465666789699	2.92154318194671	2.92154318194671	3.12222852728381	3.12222852728381	4.08284516592552	4.08284516592552	5.11996283128988	5.11996283128988	8.37713347098201	8.37713347098201
S=0.9	10.1593748824497	10.756299227506	8.88277429108119	5.90951092575847	4.54894695939595	4.07923770800038	4.00734046186905	4.03501714818406	4.01892925837813	3.92511958971078	3.68943518987443	3.68943518987443	3.3779933269932	3.3779933269932	3.15978095346016	3.15978095346016	3.05568145308025	3.05568145308025	3.05216207242605	3.05216207242605	3.11199189800401	3.11199189800401	3.18339417827449	3.18339417827449	3.22642746482156	3.22642746482156	3.23470593423076	3.23470593423076	3.22621721071165	3.22621721071165	3.2084812786222	3.2084812786222	3.18307961008293	3.18307961008293	3.28643806039408	3.28643806039408	4.15663639248334	4.15663639248334	5.43231797948865	5.43231797948865
S=0.9	10.2612412360374	10.3299954886836	7.80807135666366	6.35601465254003	5.51492837222427	4.95672616198635	4.5236974377322	4.15459961017044	3.83825627097866	3.57684836999648	3.29022987061994	3.29022987061994	3.07406425161081	3.07406425161081	3.02822101385428	3.02822101385428	3.09064859733177	3.09064859733177	3.18494883742295	3.18494883742295	3.26812327783616	3.26812327783616	3.31441723331558	3.31441723331558	3.31763151356453	3.31763151356453	3.29861120917404	3.29861120917404	3.25743392970524	3.25743392970524	3.19512316614027	3.19512316614027	3.22189761049405	3.22189761049405	3.67875637790199	3.67875637790199	4.92299840119563	4.92299840119563	8.17660076809379	8.17660076809379
S=0.9	10.150078704118	10.5040742613432	9.07916995453788	7.01013655368435	5.70218752982307	4.86756179320097	4.34412475469352	4.01980453538804	3.81456267773083	3.67510718287159	3.52364305189434	3.52364305189434	3.36213517806581	3.36213517806581	3.22158282567709	3.22158282567709	3.10029027320149	3.10029027320149	3.00535076324924	3.00535076324924	2.9453295028821	2.9453295028821	2.92251127226444	2.92251127226444	2.92472775286778	2.92472775286778	2.9295243634978	2.9295243634978	2.92489394350518	2.92489394350518	2.94602698631628	2.94602698631628	3.19746400485266	3.19746400485266	3.93583975429005	3.93583975429005	4.89620055361707	4.89620055361707	8.38964064741386	8.38964064741386
S=0.9	9.74151117846907	3.07059512521683	4.49805455836894	6.09060311642721	6.20503644171135	5.53981278726015	4.83558393814575	4.3262512686027	4.00851696890976	3.82367428522144	3.68110697427779	3.68110697427779	3.56928413936683	3.56928413936683	3.46673648322129	3.46673648322129	3.35797593320185	3.35797593320185	3.24798422157829	3.24798422157829	3.14317900546441	3.14317900546441	3.05048923724116	3.05048923724116	2.97861944666951	2.97861944666951	2.93844386055709	2.93844386055709	2.94298373213547	2.94298373213547	3.00963117193434	3.00963117193434	3.16346859930403	3.16346859930403	3.40767054441008	3.40767054441008	3.63197404914892	3.63197404914892	3.78482790703075	3.78482790703075
S=0.9	9.95518497318483	10.3675907966964	10.6241837240771	10.3630534781654	8.4897063903688	6.938614442102	5.79312826920769	4.97076337971991	4.40115753415908	4.02074193481234	3.69363180976725	3.69363180976725	3.48741231709956	3.48741231709956	3.38345359739294	3.38345359739294	3.2929304024929	3.2929304024929	3.19148182006503	3.19148182006503	3.08457246158834	3.08457246158834	2.9886992240733	2.9886992240733	2.92559684749404	2.92559684749404	2.91963510638091	2.91963510638091	2.99022414236544	2.99022414236544	3.13041042823648	3.13041042823648	3.29004351449065	3.29004351449065	3.43182762114616	3.43182762114616	3.55072220942084	3.55072220942084	3.62814880445453	3.62814880445453
S=0.9	10.1054831779216	10.2711878125479	8.34580179208634	5.83061729940684	4.44957595268367	3.90940868075089	3.80822701714448	3.83196829212822	3.83685279351501	3.8018723602444	3.71285132186167	3.71285132186167	3.58720357128346	3.58720357128346	3.4625083227092	3.4625083227092	3.3392767814772	3.3392767814772	3.22148518021121	3.22148518021121	3.11574855239648	3.11574855239648	3.03054797560415	3.03054797560415	2.97632168781075	2.97632168781075	2.96384237815835	2.96384237815835	3.00041603617554	3.00041603617554	3.08741662472052	3.08741662472052	3.22428217476424	3.22428217476424	3.41173389699359	3.41173389699359	3.60131798200123	3.60131798200123	3.65449443255099	3.65449443255099
S=0.9	10.2004475251935	10.4947618145717	8.5360995489737	6.49652596359388	5.35914852690814	4.71838663452867	4.35741430970614	4.14357624977049	3.99516723392551	3.86889242944754	3.68929447661427	3.68929447661427	3.48280740217261	3.48280740217261	3.33236962969487	3.33236962969487	3.23804022933565	3.23804022933565	3.18374875444694	3.18374875444694	3.15144604412613	3.15144604412613	3.12638008815154	3.12638008815154	3.09901737433238	3.09901737433238	3.06726756215619	3.06726756215619	3.03797534767866	3.03797534767866	3.02436832415548	3.02436832415548	3.03638214723152	3.03638214723152	3.06796023923593	3.06796023923593	3.23584068656846	3.23584068656846	4.20512349281686	4.20512349281686
S=0.9	10.0381412722342	10.2841240402536	10.4518502163522	10.4494750822759	8.66322416679976	7.29983515949846	6.27700842534314	5.50327440761585	4.91811016310357	4.4764681328754	4.01037556520438	4.01037556520438	3.61948440643018	3.61948440643018	3.38244141440841	3.38244141440841	3.23156910738347	3.23156910738347	3.13131148794698	3.13131148794698	3.06262631167085	3.06262631167085	3.01516226581674	3.01516226581674	2.98330817546219	2.98330817546219	2.96405022046333	2.96405022046333	2.95598284398677	2.95598284398677	2.95905269498206	2.95905269498206	2.97510814089849	2.97510814089849	3.01795728406355	3.01795728406355	3.26821588652447	3.26821588652447	4.26973466470936	4.26973466470936
S=0.9	10.0004106023256	10.5037208975411	10.6553199296505	9.14267956747189	7.42918571085473	6.26879009836126	5.45814317086905	4.88065254232232	4.46413647928755	4.16073097964282	3.84938323205936	3.84938323205936	3.58692666464587	3.58692666464587	3.41463798500082	3.41463798500082	3.28614629667208	3.28614629667208	3.18263794370512	3.18263794370512	3.09767477280924	3.09767477280924	3.0302754847687	3.0302754847687	2.98227297022097	2.98227297022097	2.9572306142193	2.9572306142193	2.96002998285986	2.96002998285986	2.99753586822347	2.99753586822347	3.08011163210743	3.08011163210743	3.22186684559677	3.22186684559677	3.42975486406226	3.42975486406226	3.58693924748171	3.58693924748171
S=0.9	10.1498670745763	10.3524874455739	10.5757760171855	9.93981133785527	7.26023191117336	5.53389268957163	4.62208436090601	4.19726218242911	3.97095222018471	3.79299680078131	3.54660520638672	3.54660520638672	3.29349557776672	3.29349557776672	3.1411681596093	3.1411681596093	3.08154632758693	3.08154632758693	3.10042296762529	3.10042296762529	3.17108082845717	3.17108082845717	3.25694514997879	3.25694514997879	3.32360364093375	3.32360364093375	3.3490250314973	3.3490250314973	3.32935761670029	3.32935761670029	3.28410524355964	3.28410524355964	3.2588819006534	3.2588819006534	3.34846759110135	3.34846759110135	3.8080553051687	3.8080553051687	4.46829122318954	4.46829122318954
S=0.9	10.3268845910848	10.502852567749	10.6489563428087	10.4761982746817	8.43198024822634	6.84255456537696	5.69230130296397	4.87540367668022	4.30772826296226	3.91581261650351	3.53778923835396	3.53778923835396	3.23422158188936	3.23422158188936	3.06908660993586	3.06908660993586	3.01663084802129	3.01663084802129	3.06674308091912	3.06674308091912	3.17911904997864	3.17911904997864	3.28612741225064	3.28612741225064	3.3342502016061	3.3342502016061	3.31642168157728	3.31642168157728	3.26974072625348	3.26974072625348	3.24885759708651	3.24885759708651	3.28915307454543	3.28915307454543	3.39642263184853	3.39642263184853	3.68423268745906	3.68423268745906	4.27573437331438	4.27573437331438
S=0.9	10.0742819143564	10.5591499293462	10.3114756217285	9.29215315575928	7.34732103094279	5.99781017153411	5.07274002133501	4.453096602471	4.04978975665971	3.79210656021635	3.56272520258988	3.56272520258988	3.36887598128742	3.36887598128742	3.22158644259748	3.22158644259748	3.11549209028717	3.11549209028717	3.06649246579424	3.06649246579424	3.07779242383541	3.07779242383541	3.13257376323667	3.13257376323667	3.20060602871738	3.20060602871738	3.25119973930591	3.25119973930591	3.27411694065025	3.27411694065025	3.2955663399478	3.2955663399478	3.36357981071985	3.36357981071985	3.50953935056969	3.50953935056969	3.81426099826643	3.81426099826643	4.33684581948841	4.33684581948841
S=0.9	10.1308020274352	2.40680257355173	4.06480143477961	3.21682561869861	3.64513844426753	4.70393786667292	5.5282243789792	5.77836475859544	5.57963162014248	5.19106355781158	4.58116859633869	4.58116859633869	3.9615467536376	3.9615467536376	3.55111211804653	3.55111211804653	3.29544198688812	3.29544198688812	3.15057290779711	3.15057290779711	3.0937161497674	3.0937161497674	3.11084682358212	3.11084682358212	3.17789733135308	3.17789733135308	3.25486272449842	3.25486272449842	3.30321564454332	3.30321564454332	3.31057347988627	3.31057347988627	3.30821809868281	3.30821809868281	3.37092440592817	3.37092440592817	3.55706187673538	3.55706187673538	3.77391975475873	3.77391975475873
S=0.9	10.3212222143235	8.71117418527874	5.35029770446499	4.26959931226307	3.92332861440514	3.78616825670228	3.70715603497175	3.65848040556409	3.63273635305432	3.61627033487778	3.57933064661053	3.57933064661053	3.50060850311793	3.50060850311793	3.40904954947394	3.40904954947394	3.32685232689122	3.32685232689122	3.26312762834185	3.26312762834185	3.22016370300929	3.22016370300929	3.19648143193323	3.19648143193323	3.18863448450147	3.18863448450147	3.19328935749999	3.19328935749999	3.20886221792988	3.20886221792988	3.23718081963481	3.23718081963481	3.28650315674167	3.28650315674167	3.37251380724642	3.37251380724642	3.55526057627272	3.55526057627272	3.95490694513607	3.95490694513607
S=0.9	9.99050448719715	10.2029801538374	4.19174850382036	3.30051132360298	4.22677506434624	4.47730804150892	4.13223503099041	3.74122747021034	3.49962285521403	3.40599439821166	3.4301697941969	3.4301697941969	3.50562970428541	3.50562970428541	3.51302433860119	3.51302433860119	3.46080781198558	3.46080781198558	3.38693023860412	3.38693023860412	3.31608883715458	3.31608883715458	3.25895876222457	3.25895876222457	3.21682561869861	3.21682561869861	3.18670596739117	3.18670596739117	3.16633026364945	3.16633026364945	3.15737984076604	3.15737984076604	3.16850295783948	3.16850295783948	3.22283426778502	3.22283426778502	3.36136600234017	3.36136600234017	3.5950637062473	3.5950637062473
