# Supplementary material for: Inference of past demography, dormancy and self-fertilization rates from whole genome sequence data
Source: PLoS Genet. 2020 Apr 6;16(4):e1008698. doi: 10.1371/journal.pgen.1008698 (PMC7173940; doi:10.1371/journal.pgen.1008698)
Supplement: S1 Data — File containing all numerical data presented in this study. It contains all plotted results and all requirements to build summary statistics. (ZIP) [file pgen.1008698.s003.zip › S1_data/Figure/F3/F3_a_time.csv]

	V1	V2	V3	V4	V5	V6	V7	V8	V9	V10	V11	V12	V13	V14	V15	V16	V17	V18	V19	V20	V21	V22	V23	V24	V25	V26	V27	V28	V29	V30	V31	V32	V33	V34	V35	V36	V37	V38	V39	V40
S=0	0	156.710515969102	317.491886904898	482.561262690916	652.153645440159	826.523901644505	1005.94906605445	1190.73098956442	1381.19939464453	1577.71541598858	1780.67572188531	1990.5173344983	2207.72329628903	2432.82936732547	2666.43198705879	2909.19779833047	3161.87511652984	3425.30784100402	3700.45246065411	3988.39901817435	4290.397192975	4607.8890798799	4942.55083841516	5296.34625902945	5671.59658761953	6071.07291486031	6498.12048926403	6956.82918003378	7452.27230950484	7990.8496536291	8580.79438594999	9232.94803139015	9961.99378059452	10788.517682239	11742.6695024798	12871.191578925	14252.3909735695	16033.0666954548	18542.7881665445	22833.1853595195
S=0	0	157.732703494746	319.562815229526	485.708901507822	656.407497308681	831.915131560909	1012.51064605051	1198.49786057754	1390.20864831779	1588.00649956562	1792.29066998801	2003.50103234601	2222.1237798787	2448.69816729669	2683.82452449186	2928.17384266735	3182.4993183058	3447.65035532039	3724.58968157466	4014.41444986671	4318.38249098513	4637.94530621466	4974.78998829381	5330.89313703564	5708.59113930292	6110.67316097315	6540.50627086383	7002.207015477	7500.88180929093	8042.97217255979	8636.76498197026	9293.17247927895	10026.9736302881	10858.888761849	11819.2643002761	12955.1474729554	14345.3561212732	16137.6467912612	18663.7386122583	22982.1211032434
S=0	0	161.954257431698	328.115586030038	498.708401801313	673.97557034054	854.180486310046	1039.60945441007	1230.57442586584	1427.4161560981	1630.50786384592	1840.25949044447	2057.12268139782	2281.59664240815	2514.23506078501	2755.65433363372	3006.54341054839	3267.67564654257	3539.92317895345	3824.27450206787	4121.85613285261	4433.95956664649	4762.07515267653	5107.93513698704	5473.56902105657	5861.37572274459	6274.21905709096	6715.55620905464	7189.61390028022	7701.63521318906	8258.23406871436	8867.91913329299	9541.89470363353	10295.3352893911	11149.5157757011	12135.5947798356	13301.8786999395	14729.2948560376	16569.5543464821	19163.2544226841	23597.2139893306
S=0	0	157.364235541138	318.816307663448	484.574272093487	654.874111258056	829.971754827296	1010.14539320509	1195.69813646005	1386.96108250306	1584.29687250512	1788.10382946091	1998.82079857658	2216.93283733036	2442.97794071897	2677.55503624706	2921.33354766377	3175.06491196398	3439.59654882983	3715.88893716597	4005.03666679127	4308.29463016684	4627.11093783028	4963.16874142489	5318.44002337193	5695.2557126699	6096.39845962775	6525.2274674972	6985.8496664139	7483.35954213081	8024.18356733281	8616.58926033367	9271.46337159173	10003.5503428367	10833.522097664	11791.6541722976	12924.8838905005	14311.8449730036	16099.9488024645	18620.1396031704	22928.4342333372
S=0	0	156.319034325143	316.698754133556	481.35576684234	650.524487501065	824.459145914579	1003.43608476738	1187.7564008942	1377.7489930789	1573.77409385757	1776.22738059405	1985.54478371816	2202.20813899348	2426.75186809511	2659.77092049703	2901.93027368703	3153.97637367295	3416.75101164022	3691.20828706608	3978.43551958753	4279.67926676593	4596.37802089949	4930.203754267	5283.11535153332	5657.42825984483	6055.90664735998	6481.88740575941	6939.45018726296	7433.65564043888	7970.88755383201	8559.35853353187	9209.88302103293	9937.10752661077	10761.5666725253	11713.3349072048	12839.0378002978	14216.7867933767	15993.0141739708	18496.4660601426	22776.1453269086
S=0	0	167.480053390404	339.310721051653	515.724075948741	696.971270125865	883.324685135744	1075.08039424773	1272.56099230238	1476.11886112014	1686.13995347146	1903.04819767902	2127.31064915918	2359.44354625588	2600.01946780489	2849.6758420637	3109.12512523218	3379.16705879916	3660.70353697918	3954.75678097567	4262.4917439349	4585.24398635232	4924.55470740397	5282.21525647818	5660.32438060005	6061.36284747245	6488.29218403134	6944.6875326082	7434.91982841602	7964.41104515148	8540.00076732799	9170.48797270463	9867.4592428305	10646.6068338248	11529.9315189605	12549.6550315038	13755.731959057	15231.8508201771	17134.8990178561	19817.0948065294	24402.3387928817
S=0	0	162.346713864529	328.910693701128	499.916899333255	675.608784881151	856.25038327952	1042.12869301785	1233.55642125866	1430.87514915992	1634.45899986479	1844.71890810076	2062.10761382405	2287.12553243944	2520.32769298192	2762.33198624406	3013.82903132038	3275.59405726068	3548.50131481317	3833.54169363819	4131.8444405402	4444.7041804803	4773.61487418142	5120.31296536145	5486.83287349814	5875.57932964021	6289.42308858106	6731.82971291973	7207.03616672436	7720.29823774098	8278.24587411848	8889.40836096059	9565.01714584174	10320.2835101205	11176.5338934	12165.0024182213	13334.1125414409	14764.9876906008	16609.7065987016	19209.6918710811	23654.3960515614
S=0	0	166.127415436131	336.570307788729	511.558875705853	691.342242824252	876.190590830939	1066.39760178549	1262.28326511953	1464.19711667266	1672.52199210167	1887.67839590931	2110.12961137986	2340.3877075036	2579.02063873356	2826.66068519385	3084.01454899437	3351.87551258197	3631.13818610174	3922.81653487725	4228.06610341291	4548.21166566703	4884.78197345576	5239.55390849128	5614.60926745252	6012.40878233969	6435.89006157634	6888.59937317063	7374.87235086088	7900.087178249	8471.02820054428	9096.42333133406	9787.76557415831	10560.6204480067	11436.8110388377	12448.298843916	13644.6349970011	15108.8321136738	16996.5105095831	19657.0437793408	24205.2554450078
S=0	0	159.383586561952	322.907466204767	490.792492819736	663.277677039863	840.622232711256	1023.10792007103	1211.04173879856	1404.75903556496	1604.62710507521	1811.04938173921	2024.470342173	2245.38126827621	2474.32705877907	2711.91432682626	2958.82108643856	3215.80841730417	3483.73461348081	3763.57247906286	4056.43065001542	4363.58012200351	4686.48758820828	5026.85779904338	5386.68804207454	5768.33915756847	6174.62950374272	6608.96139027973	7075.49444882977	7579.38853930768	8127.15260106637	8727.16024400703	9390.43792104689	10131.919279572	10972.5415122832	11942.9686613112	13090.7403660105	14495.4994015755	16306.5487833147	18859.079523579	23222.6596455825
S=0	0	167.688058994843	339.732135603392	516.364591018861	697.836889209355	884.421750017964	1076.41561442887	1274.14147793652	1477.95216000985	1688.23409276202	1905.41173102297	2129.95271027899	2362.37391002782	2603.24862023232	2853.2150608183	3112.98657283658	3383.36389103282	3665.2500297493	3959.66847975998	4267.78564105078	4590.93873284643	4930.67086844982	5288.77562205578	5667.3543472753	6068.89089285628	6496.35046386939	6953.31264287424	7444.15379366473	7974.30262387924	8550.60721260641	9181.87746569285	9879.71435490221	10659.8296257027	11544.2513757207	12565.2413567257	13772.8161985393	15250.7683585491	17156.1800895721	19841.7070913956	24432.645824242
S=0.5	0	102.767206411567	208.203987293275	316.452744619649	427.667587452896	542.015651464905	659.678609769389	780.854409345081	905.759274718688	1034.63002984163	1167.72680079194	1305.33617680463	1447.77492618359	1595.39438824484	1748.5856944693	1907.78601413098	2073.48607551063	2246.23928868323	2426.67289740281	2615.50172697553	2813.54528884967	3021.74927614294	3241.21287630257	3473.22389861906	3719.30456356836	3981.27208964161	4261.32021503326	4562.13098331897	4887.0313643603	5240.21818625248	5627.09057769934	6054.75816515224	6532.84985241803	7074.86550388293	7700.57665320997	8440.63586654901	9346.3951412677	10514.1219420596	12159.9404301174	14973.485718967
S=0.5	0	98.4814092521603	199.521061207447	303.255419117331	409.832165089313	519.411464579655	632.16741421788	748.289705814282	867.985546481404	991.481883679383	1119.02799520454	1250.89851839232	1387.39701106106	1528.86016029385	1675.66278584879	1828.22382531977	1987.01354168595	2152.56226564311	2325.47108241091	2506.4250062656	2696.20937180117	2895.73043300862	3106.04153689049	3328.37678601905	3564.19491828258	3815.23736700571	4083.60638286223	4371.87215764997	4683.22291348712	5021.68045421209	5392.41874360235	5802.25090869166	6260.40429008375	6779.8157546634	7379.43228528829	8088.62811540352	8956.61366188493	10075.6416570895	11652.8230336861	14349.0324054873
S=0.5	0	112.133663654503	227.180213395804	345.295030066419	466.646268609459	591.41629785512	719.803349053816	852.023410561265	988.312414142066	1128.92876846802	1274.15630815098	1424.3077428773	1579.72871199719	1740.80257676044	1907.95611733809	2081.6663476925	2262.46872229305	2450.96709037704	2647.84586424485	2853.88502014817	3069.97876183457	3297.15897523037	3536.62503044403	3789.78211088838	4058.29117597663	4344.13506998555	4649.70747383176	4977.93487917266	5332.44748412761	5717.82462607942	6139.95752366914	6606.60379227859	7128.2699378112	7719.68623566632	8402.42624596218	9209.9362855037	10198.2486996458	11472.4050077968	13268.2274614803	16338.2062233149
S=0.5	0	100.469099609631	203.548075975879	309.376146643548	418.103974448211	529.894957530708	644.926706383682	763.392741444422	885.504451970942	1011.49336599632	1141.61379259207	1276.14591221075	1415.39940950165	1559.71776704029	1709.48336972444	1865.12361073594	2027.11824456302	2196.0083057817	2372.40701155923	2557.01320209372	2750.62806270688	2954.17613868276	3168.73203715509	3395.55476909056	3636.13251467782	3892.24185529895	4166.02747220853	4460.11143243132	4777.7463072699	5123.03507426611	5501.25612541376	5919.36009986197	6386.7605773847	6916.65553491541	7528.37436997678	8251.88418812064	9137.38864009158	10279.0024326837	11888.0167027985	14638.6447655053
S=0.5	0	106.253179140221	215.266487550359	327.187157631073	442.174525987547	560.401397711074	682.055608460229	807.341819785386	936.483590778718	1069.72577871146	1207.33733341435	1349.61456553346	1496.88498848979	1649.5118594019	1807.89957734575	1972.50014084116	2143.82092419307	2322.43410973367	2508.98821799091	2704.22232190415	2908.98373161988	3124.25021917024	3351.15825760743	3591.03934008011	3845.4673223986	4116.32106503424	4405.86872010967	4716.88330896563	5052.80465581295	5417.97194961079	5817.96746323976	6260.14198922731	6754.45105401848	7314.85245172955	7961.78838743283	8726.95119485964	9663.43478563836	10870.7721190527	12572.4185172582	15481.4022488781
S=0.5	0	96.6346927878915	195.779656291554	297.568794813157	402.147021135702	509.671497304074	620.313055300035	734.257829846385	851.709142522457	972.889685085568	1098.04406089232	1227.44175729816	1361.38063982653	1500.19108202803	1644.24087506697	1793.94110064895	1949.75320341478	2112.19756933633	2281.86401212546	2459.42470071886	2645.6502431714	2841.42989946296	3047.79726430711	3265.96329847144	3497.35938569386	3743.69430406373	4007.03088299794	4289.89111823838	4595.40344658619	4927.51425529687	5291.30048634281	5693.44750747851	6143.00962886527	6652.68112616934	7241.05368975759	7936.95072951421	8788.65987203667	9886.703932929	11434.3101152081	14079.9603583795
S=0.5	0	108.775201643859	220.376046909186	334.953262900806	452.669968233131	573.703069694291	698.244861404829	826.504862755983	958.711939232315	1095.11676003044	1235.9946587668	1381.6489793087	1532.41500892661	1688.66462699993	1850.81183140984	2019.31934930047	2194.70659799911	2377.55934114189	2568.54149252197	2768.40966769341	2978.03128853278	3198.40733544197	3430.70125676591	3676.27614993761	3936.7432277651	4214.02594729958	4510.44629745939	4828.84311994262	5172.7378865319	5546.57278105475	5956.06257706556	6408.7325452987	6914.77451629788	7488.47758599217	8150.76917506468	8934.09386559835	9892.80580483066	11128.8004635975	12870.8370933634	15848.8683818962
S=0.5	0	116.932036030249	236.901605034566	360.070736841311	486.614782002901	616.72391319299	750.604844282861	888.482806103027	1030.60382630209	1177.23737125739	1328.67942130148	1485.25606745039	1647.32773949508	1815.29420330438	1989.60050163092	2170.74406060006	2359.28324760358	2555.84775151877	2761.1512717037	2976.00716079656	3201.34788690215	3438.24949193672	3687.96266890506	3951.95273118501	4231.95171320425	4530.02730820363	4848.67562639724	5190.94838853308	5560.63113450573	5962.49915860585	6402.69577380431	6889.31055580721	7433.2996001064	8050.02351329939	8761.97902140788	9604.04366070646	10634.6474870086	11963.32690831	13835.9953739107	17037.3432608129
S=0.5	0	86.771156425832	175.796359371245	267.195845480186	361.099736238006	457.64915210556	556.997488185418	659.311880365142	764.774897120463	873.586499984362	985.966325564624	1102.15635454953	1222.42404922602	1347.06606180263	1476.41264287291	1610.83291489124	1750.74122268509	1896.604836251	2048.95336681222	2208.39037479065	2375.60781201171	2551.40417138295	2736.70754824971	2932.60530019712	3140.38270913217	3361.57413757633	3598.03186123773	3852.02045488462	4126.34903469679	4424.56117882393	4751.21562402341	5112.31536026142	5515.99052114387	5973.63967324943	6501.9568467085	7126.82343603512	7891.59833315558	8877.56465872021	10267.2061451673	12642.813957179
S=0.5	0	101.598616512002	205.836451139517	312.854286570968	422.804479458433	535.85226493505	652.177250267135	771.975131532109	895.459674517097	1022.86501019307	1154.4483066837	1290.49289435087	1431.31193945215	1577.25278614213	1728.70211825436	1886.09213390896	2049.90798120079	2220.69677724969	2399.07863327447	2585.76024613584	2781.55180842606	2987.38825956557	3204.35628788449	3433.72905869319	3677.01148294315	3936.00011510975	4212.8637478782	4510.25392668042	4831.45978962685	5180.63044170052	5563.10361685211	5985.90809631055	6458.56329136921	6994.41555630426	7613.0115980529	8344.65542527817	9240.11509979526	10394.563406479	12021.6669082213	14803.2187166474
S=0.8	0	67.8347234972884	137.431583500577	208.884576907364	282.295428246207	357.774460668673	435.441593221565	515.427487027615	597.874867879363	682.940058866859	770.794764380973	861.628156650788	955.649328548036	1053.09019262718	1154.20892751142	1259.29410051574	1368.66963226034	1482.70081845314	1601.80169104174	1726.44409292901	1857.1689683951	1994.60055189568	2139.46439664131	2292.61056161667	2455.04383627446	2627.96373277607	2812.81829694314	3011.37789590652	3225.83860065544	3458.97065943684	3714.3379367902	3996.63336503641	4312.21280466956	4669.98726533824	5083.00756905054	5571.5069051853	6169.38177306466	6940.17653744564	8026.55074145976	9883.71970985486
S=0.8	0	72.7816415366946	147.453925223991	224.117702781284	302.88211710459	383.865536776493	467.196626065499	553.01557469314	641.475516879402	732.744175738901	827.00577738449	924.463289627581	1025.3410536559	1129.88789448908	1238.380818696	1351.12943766439	1468.48129426389	1590.82832377335	1718.61475185244	1852.34683104039	1992.60495454379	2140.05887976778	2295.48707164838	2459.80158060929	2634.08047142319	2819.61073192828	3017.94600819969	3230.98577323979	3461.08624880768	3711.21970639623	3985.20990908758	4288.09202619217	4626.68542596699	5010.55096274348	5453.69120335148	5977.81486363138	6619.29038051078	7446.29615789527	8611.89533505457	10604.5002895984
S=0.8	0	61.589596809398	124.779101030993	189.653855844795	256.306220626303	324.836361751577	395.353158056731	467.975241496797	542.832197976512	620.065958878387	699.832420823779	782.3033401156	867.66855972809	956.138641450082	1047.94799498339	1143.35862102126	1242.66461880029	1346.19765349443	1454.33363967079	1567.50098055187	1686.19081899777	1810.96992002876	1942.49703962407	2081.5439770545	2229.02301697428	2386.02323982155	2553.85937872586	2734.13881398115	2928.85543779806	3140.52445866855	3372.38163799554	3628.68785862184	3915.21383597205	4240.05019772363	4615.04625679583	5058.5724569933	5601.40465496982	6301.2370757936	7287.59547396758	8973.78629296535
S=0.8	0	67.8097320410076	137.380951387205	208.807620306049	282.191425849064	357.642650522907	435.281169194183	515.237594847861	597.654600693892	682.688452230264	770.510790589051	861.3107183051	955.297251216799	1052.70221643812	1153.78369747489	1258.83015532904	1368.16539128294	1482.15456646343	1601.21156028174	1725.80804180585	1856.48475602293	1993.86570741014	2138.676181872	2291.76592521711	2454.13935671682	2626.99554661198	2811.78200723973	3010.26845349782	3224.65014730587	3457.69631630467	3712.96951204586	3995.16093789493	4310.62411273975	4668.26676326266	5081.1349033288	5569.45426806879	6167.10886876268	6937.61965935174	8023.59362478561	9880.07838080854
S=0.8	0	70.2312147114969	142.28681936554	216.264131618193	292.2684697613	370.414054485178	450.825041382862	533.636707623504	618.996821271363	707.067228058768	798.02569841538	892.068087719584	989.410875756542	1090.29416817668	1194.98526463694	1303.78292706946	1417.02251968674	1535.08224350405	1658.39075754895	1787.43657417192	1922.77974834082	2065.06656770636	2215.04821810212	2373.60478972368	2541.77656961219	2720.8054467562	2912.19062409736	3117.76501297776	3339.80226802757	3581.17050588977	3845.55949668165	4137.82796644295	4464.55631795301	4834.97037243819	5262.58201636839	5768.33924502247	6387.33606629383	7185.36176470921	8310.11581463465	10232.8955629755
S=0.8	0	74.3476118615578	150.626544943883	228.939820892691	309.398930923338	392.124790437688	477.248832045573	564.914261791589	655.277508732705	748.50990471528	844.799639662543	944.354048442802	1047.40229917039	1154.19857058588	1265.02582933347	1380.20034840175	1500.07714839525	1625.05659747511	1755.5924792635	1892.20193883294	2035.47785713445	2186.10440207834	2344.87678805779	2512.72668918003	2690.75536586716	2880.277496797	3082.88015630485	3300.50368646792	3535.5550055297	3791.07033639795	4070.95571426891	4380.35464519224	4726.23322300161	5118.3580134393	5571.03286266415	6106.43357140336	6761.71108013606	7606.51071979861	8797.18893727051	10832.666794405
S=0.8	0	80.2688273987872	162.622790901341	247.173117035203	334.040176433642	423.354514480418	515.258031381995	609.905338443136	707.465323092231	808.122962439624	912.081434288714	1019.56458613562	1130.81983757265	1246.12161072236	1365.77540834609	1490.12269214379	1619.54675738095	1754.47985846383	1895.41191939044	2042.90127186136	2197.58801523602	2360.21080613736	2531.62819166966	2712.84604661801	2905.05333832825	3109.66944952473	3328.40785280867	3563.36342358211	3817.13477261696	4092.99993462646	4395.17603047203	4729.21620690568	5102.64135356427	5525.99586804468	6014.72278785298	6592.76404570805	7300.22936880028	8212.310803089	9497.8173840363	11695.4053992723
S=0.8	0	58.808651240508	119.144969520503	181.090444532545	244.733265363493	310.169075592471	377.501837866293	446.844827569617	518.321779434801	592.068216238525	668.232995426039	746.98011801439	828.490855027273	912.966260789532	1000.63016073786	1091.73272548859	1186.55477486084	1285.41299840209	1388.66633706696	1496.72385045331	1610.05450492339	1729.19947444389	1854.78777028688	1987.55634278968	2128.37628435819	2278.28750034943	2438.54535995066	2610.68466566124	2796.60927978423	2998.72084199035	3220.10900984677	3464.84227521027	3738.43078928157	4048.59986487404	4406.66378470761	4830.16351477016	5348.48529420496	6016.718289631	6958.53979912834	8568.59430405173
S=0.8	0	75.6212682404197	153.206943358709	232.861811874707	314.699274970936	398.84231946311	485.424629546253	574.591864542041	666.503133309271	761.33270279731	859.271986829793	960.531872149405	1065.34545277238	1173.97126180073	1286.69711340855	1403.84469868865	1525.77512013906	1652.89560466796	1785.66770971017	1924.61743960217	2070.34783199792	2223.55477535663	2385.04710696886	2555.77246154417	2736.85096530719	2929.61981882771	3135.6932847703	3357.04494540647	3596.12295213698	3856.01554170809	4140.69566399584	4455.39493896678	4807.19879730511	5206.04111676822	5666.4707841349	6211.04349599376	6877.54662930303	7736.81861613283	8947.89446130095	11018.2422932989
S=0.8	0	81.2651374960173	164.641292153512	250.24107106227	338.186338915971	428.60926144949	521.653500158365	617.475585408706	716.246500887879	818.153519673033	923.402341444407	1032.21959213065	1144.85576233737	1261.58868036038	1382.72764091233	1508.61834397284	1639.64884233229	1776.25675561084	1918.93808882502	2068.25810378178	2224.86484486072	2389.50613701423	2563.05118377669	2746.51834501909	2941.1113457486	3148.26718630513	3369.72060719809	3607.59248577305	3864.51368719301	4143.80293368574	4449.72968972144	4787.91602863742	5165.97619060932	5594.58545205881	6089.37853205373	6674.59453458216	7390.84103547005	8314.24337691445	9615.70588033076	11840.5707251915
S=0.9	0	64.9450519460244	131.577175660282	199.986363893919	270.270007842046	342.533731032554	416.892344115837	493.470942219664	572.406171202273	653.84769499211	737.959903594904	824.923910747268	914.939902234827	1008.22991143695	1105.04111890116	1205.64979934776	1310.36607479718	1419.53967983228	1533.5670091748	1652.89980582973	1778.05597055004	1909.63314621032	2048.32597839208	2194.94831466587	2350.46214175231	2516.01587414494	2692.99587278486	2883.09708945119	3088.42204534721	3311.62297972483	3556.11194110007	3826.38194894212	4128.51811230234	4471.0518433349	4866.47801589725	5334.16791165011	5906.57408285238	6644.53398644729	7684.63005340241	9462.68602395245
S=0.9	0	63.4208887000632	128.48925611692	195.292983006429	263.927174937996	334.494976613269	407.108504248374	481.889917175506	558.972654378959	638.502867398598	720.641088252555	805.564180208896	893.467630992229	984.568263190551	1079.10745639358	1177.35500156712	1279.61374263151	1386.22520642202	1497.57648486902	1614.10871924478	1736.32765594607	1864.81691206299	2000.25483088407	2143.43616019445	2295.30031032503	2456.96874419863	2629.7952869383	2815.43511233966	3015.94139857759	3233.9041408151	3472.65531189215	3736.58248683014	4031.62796627111	4366.12294288438	4752.26905452366	5208.98296783822	5767.95562221718	6488.59671046974	7504.28327816325	9240.61093410933
S=0.9	0	73.0882919568548	148.075191894673	225.061976450745	304.158248372147	385.482874963049	469.165062592287	555.345591641841	644.178241531118	735.831442041448	830.490195484376	928.358324834284	1029.66111649417	1134.64844385652	1243.5984806002	1356.82214259661	1474.66843701549	1597.5309504741	1725.85578028519	1860.15131197854	2001.00038412772	2149.0755760224	2305.15863249987	2470.16544672001	2645.17862565884	2831.4905796121	3030.66150062189	3244.59886472793	3475.66882114322	3726.85616441291	4002.00076825545	4306.15901662759	4646.17900978657	5031.66188474961	5476.66920527094	6003.00115238317	6647.17939391429	7477.66958939867	8648.17977804201	10649.1801621697
S=0.9	0	61.8665300379273	125.340161357601	190.50662087855	257.458683263619	326.296965279832	397.130835329222	470.079458786945	545.273004231513	622.854041229774	702.979167381124	785.820911278438	871.569969511345	960.437850644744	1052.66001838695	1148.49965149863	1248.25217161264	1352.2507352117	1460.87294713596	1574.54913689247	1693.77265573014	1819.11281708774	1951.23133899376	2090.90349105936	2239.04565996166	2396.75182311127	2565.34262524149	2746.43267411709	2942.02482734278	3154.6456028661	3387.54531146029	3645.0039947239	3932.8183156918	4259.11528097163	4635.79748307292	5081.31796719043	5626.59097142194	6329.57013880307	7320.36362715208	9014.13628288222
S=0.9	0	61.6990931769365	125.000938143353	189.991029805666	256.761891739445	325.413868400408	396.056032193675	468.807225982756	543.797266055223	621.168336124687	701.076609971551	783.694149253725	869.211134455632	957.838501710997	1049.81107746427	1145.39132820366	1244.87387602677	1348.59097575473	1456.91921027009	1570.28774442718	1689.18859425888	1814.18953240223	1945.95048599833	2085.24462645256	2232.9858603141	2390.26520423043	2558.39972871451	2738.99967172315	2934.06247028565	3146.10780452897	3378.37718851776	3635.13908025721	3922.17445457298	4247.58832297339	4623.25106454454	5067.56578277664	5611.36304883187	6312.43965880342	7300.55164309074	8989.74023734962
S=0.9	0	64.1452937871893	129.956884096911	197.523655475226	266.941799804893	338.315639925364	411.758572664863	487.394152682007	565.357343125778	645.795964905882	728.87238366677	814.765482841373	903.672983051142	995.814183471663	1091.43322077484	1190.80296752865	1294.22972679255	1402.05892638428	1514.68207966966	1632.54536671791	1756.16031065443	1886.11719475134	2023.10211045932	2167.91888331929	2321.5176537802	2485.0326943212	2659.83329370557	2847.59353142927	3050.39003744697	3270.84239032409	3512.32062130885	3779.26242111374	4077.67796443463	4415.99360435999	4806.5503481014	5268.48093196328	5833.83827508906	6562.71065875583	7589.99858574348	9346.15889639791
S=0.9	0	68.0715564334357	137.911401560735	209.613860452934	283.281012791786	359.023566902622	436.961860508384	517.227010911997	599.962242207854	685.324423260421	773.485857936069	864.636378925255	958.985809110477	1056.76687072786	1158.23864378557	1263.69070308035	1373.44810014392	1487.87740604955	1607.39409826413	1732.47166704655	1863.65294528821	2001.56434684894	2146.93395807999	2300.61480579659	2463.61518749606	2637.13880322428	2822.63875439868	3021.89158907378	3237.10104543213	3471.04704355234	3727.30589057641	4010.5869033682	4327.26813278427	4686.29169968689	5100.75399072034	5590.95883586462	6190.92107807248	6964.40693600855	8054.57402336068	9918.22696864889
S=0.9	0	74.726256147189	151.393669523668	230.10578645317	310.974665963661	394.121839265968	479.679408341887	567.791308568791	658.614765679792	752.321984095672	849.102112170432	949.163540706272	1052.73660494576	1160.07677813409	1271.46846803375	1387.2295583772	1507.71687785022	1633.33283364537	1764.53352045535	1901.83871711619	2045.844324057	2197.23799358066	2356.81899002066	2525.52373239888	2704.45908973679	2894.94643622743	3098.58092900276	3317.31279209075	3553.56120190722	3810.37784451235	4091.68864811399	4402.66331407765	4750.30341379378	5144.42525305975	5599.40552596421	6137.53297217098	6796.14773785078	7645.24985002121	8841.99206190777	10887.8363859648
S=0.9	0	60.3247478990831	122.216546344078	185.758985845164	251.042529018297	318.165285149734	387.233897060346	458.364560392757	531.684199780985	607.331831801085	685.460151467619	766.237387770708	849.84948493072	936.502680485916	1026.42657012939	1119.87777391694	1217.1443512486	1318.55115598024	1424.46638262306	1535.30963639834	1651.56197369793	1773.778520042	1902.60450271622	2038.79587075827	2183.24617347891	2337.02212516554	2501.41145862865	2677.98854382732	2868.70632494653	3076.02835632099	3303.12394739585	3554.16647641415	3834.80814717684	4152.97343232657	4520.26829864446	4954.68592109378	5486.37012087476	6171.83027234238	7137.93209457269	8789.49406827061
S=0.9	0	70.9732307448199	143.790126715889	218.549033762525	295.356382899191	374.327601595608	455.588157189755	539.274756098857	625.536727605692	714.537627396329	806.457104103869	901.493082383608	999.864329201301	1101.81348700306	1207.61067955519	1317.55782530855	1431.99383170956	1551.30089559243	1675.91220490923	1806.32143330517	1943.09455291424	2086.88467963013	2238.45093581343	2398.68271010399	2568.63128051993	2749.55165701811	2942.95888211554	3150.70523246943	3375.0883846238	3619.00675782347	3886.18910582848	4181.54548872767	4511.72583343417	4886.05343502978	5318.18293753804	5829.28365874272	6454.82038634841	7261.27749045228	8397.91493926265	10341.0094921769
