# Supplementary material for: Inference of past demography, dormancy and self-fertilization rates from whole genome sequence data
Source: PLoS Genet. 2020 Apr 6;16(4):e1008698. doi: 10.1371/journal.pgen.1008698 (PMC7173940; doi:10.1371/journal.pgen.1008698)
Supplement: S1 Data — File containing all numerical data presented in this study. It contains all plotted results and all requirements to build summary statistics. (ZIP) [file pgen.1008698.s003.zip › S1_data/Figure/F3/F3_c_popsize.csv]

	V1	V2	V3	V4	V5	V6	V7	V8	V9	V10	V11	V12	V13	V14	V15	V16	V17	V18	V19	V20	V21	V22	V23	V24	V25	V26	V27	V28	V29	V30	V31	V32
S=0	2.94903571261532	2.94903571261532	6.79179386050968	6.79179587720571	6.79179587720571	6.79179587720571	6.79179520497266	6.79179520497266	6.17118387576381	5.1762796751529	4.37251636724313	3.82805572260505	3.5481253333939	3.44804707291287	3.45577687816838	3.52418721699457	3.61402973288717	3.70118511699547	3.78446091071954	3.88490229172682	4.01871949946547	4.17541537161094	4.34594625274503	4.50655589126655	4.59185759225688	4.54546382732791	4.38657841070605	4.18265282402315	4.18265282402315	6.79179587720571	6.79179587720571	6.79179587720571
S=0	6.79533884372981	6.79533884372981	6.79535849863662	4.6005642540312	3.64991244821981	4.55322602372239	5.31992976829182	5.07440560570127	4.60574143051524	4.22062179295983	3.91060186124776	3.6858129741679	3.54840159483516	3.48485832097911	3.48385149893375	3.52832331670674	3.59626623500701	3.66954310375564	3.7523163598456	3.86575513884117	3.99437662142723	4.12769073098068	4.30487746538846	4.49648168727593	4.5990952169259	4.55193168042792	4.37852770925163	4.08552197333378	4.08552197333378	6.79537408764351	6.79537408764351	6.79537408764351
S=0	6.80605560985236	6.80605560985236	5.3079135412399	3.67173561202233	3.75704819835278	4.7404658466841	5.68019307407102	5.87823996036349	5.39598736541548	4.71538543493636	4.15942816742411	3.80882085399938	3.62043706453928	3.52168246544626	3.48328618558321	3.51213016464571	3.59667782761655	3.7077705189156	3.82553895344519	3.93870682913722	4.04037794819097	4.14591723687454	4.28975566675926	4.47508809444358	4.61354963891292	4.59719716209864	4.44003056832018	4.16014030575243	4.16014030575243	6.80605560985236	6.80605560985236	6.80605560985236
S=0	6.79342978555397	6.79342978555397	6.7921792194754	6.19509253912482	4.51578204356114	4.19495814609279	4.57431908317138	4.96592930612439	4.8891780547561	4.49720429586999	4.05104816859296	3.71576107490059	3.53844145048426	3.47422657869269	3.47256022511945	3.50537587018747	3.56626615882197	3.6484442831435	3.74426991726954	3.8536959556222	3.97859257444134	4.12711565586257	4.30294292666379	4.46980670736749	4.55519039482702	4.49498236594289	4.31095988265994	4.10603445022937	4.10603445022937	6.79352966261594	6.79352966261594	6.79352966261594
S=0	3.14862086081238	3.14862086081238	6.79061033235338	6.79061033235338	6.79061033235338	6.79061033235338	6.58354672891463	5.58607607193492	4.99151054486462	4.57483681631135	4.20206801921271	3.86626873539279	3.60349640453269	3.45032557259387	3.42692813435905	3.50542453920285	3.61988693803368	3.73428618935998	3.86362431080073	3.99356818920676	4.09880331492802	4.18280661717123	4.27091826896635	4.36618071562003	4.42899032769069	4.4263974476955	4.37840572917673	4.32535008975757	4.32535008975757	6.79061033235338	6.79061033235338	6.79061033235338
S=0	4.79936287276367	4.79936287276367	3.27038575371252	5.66472116986065	5.3784732032819	4.8433509179213	4.84530600828385	5.04888964650029	5.00894346519131	4.64654878417362	4.18909068503495	3.84645875116099	3.6088839745512	3.53144960315406	3.52691466427411	3.56955807866231	3.64177905100457	3.74012552090428	3.87691394683895	4.03591605646803	4.19938772852194	4.3558791230215	4.46842210064325	4.5511739178822	4.54977014274923	4.47016236474569	4.36817841711562	4.31937897969735	4.31937897969735	6.82112516705589	6.82112516705589	6.82112516705589
S=0	6.80702576037594	6.80702576037594	3.86622165701089	3.40520152431937	3.78380571769492	4.54715214552833	5.28883414491675	5.66032848579487	5.50397030096401	4.96237433008528	4.35944651786168	3.92114640794254	3.66896718958299	3.53977515864001	3.50017893896111	3.52824636319312	3.58754365273041	3.66204881699953	3.74994735143713	3.85829787606042	3.99817113348632	4.16426505031703	4.33548964877642	4.46446221162812	4.51642696580987	4.48255006788783	4.37108767740951	4.17043894370061	4.17043894370061	6.80703133021764	6.80703133021764	6.80703133021764
S=0	3.90156828239247	3.90156828239247	3.37388813367743	4.44019807289195	5.82881419185534	5.6959879766845	5.09414612765722	4.67982306500103	4.55130527173934	4.41639603579433	4.10301658109587	3.77577781391535	3.57083740448706	3.48693896066862	3.4888856866936	3.54259881694329	3.61771048258433	3.69931105938594	3.79626358727647	3.91539423393531	4.05324938285608	4.19965759356159	4.35042420390887	4.49523019570216	4.58505170820284	4.56979993338416	4.4412584387358	4.16750705429617	4.16750705429617	6.81712048474686	6.81712048474686	6.81712048474686
S=0	3.4947550301515	3.4947550301515	2.92528593038802	3.97304102509843	4.33732478653979	4.91395621573123	5.587149015102	5.84554787626333	5.49965373008291	4.82978597158339	4.19874897167152	3.77915149581321	3.56597830033521	3.4876692121894	3.48793627723196	3.5366371438622	3.61293913389516	3.70192946737619	3.79899364332099	3.89778847252827	3.99988492720877	4.12549933815574	4.28716307028249	4.45238218568541	4.55913812642245	4.55272177878205	4.41786842865187	4.10940574511211	4.10940574511211	6.79928489818151	6.79928489818151	6.79928489818151
S=0	4.37083769291339	4.37083769291339	3.21997267441915	4.41165825130897	5.55418570505969	5.87674306374108	5.59210794888642	5.16019054460633	4.77681438022402	4.4251819247685	4.06417418367584	3.74193409205716	3.55652969619811	3.52231452911496	3.56956210847085	3.63816454781487	3.71136126936666	3.79534833219445	3.89563581961693	4.0036262557557	4.11121976381438	4.21950086961154	4.33381676108313	4.45581719298676	4.53471755357325	4.5122996688487	4.40509113408908	4.28224006816599	4.28224006816599	6.82191196458677	6.82191196458677	6.82191196458677
S=0.5	3.70649380929155	3.70649380929155	2.64506363593785	2.86233895218553	3.16449332933568	3.69748562822244	4.46283283572	5.18963640670341	5.5448657068039	5.42143814488241	5.01482622677023	4.55782606937136	4.14440059509579	3.79613388236535	3.55765351864667	3.46651392299288	3.47456320847945	3.52051106788382	3.5975021849196	3.7304911419053	3.85861294513266	3.966438538699	4.06442472354366	4.16021095580089	4.28857452753772	4.32722120344746	4.16597848380259	4.40608012632683	4.40608012632683	6.60850561353073	6.60850561353073	6.60850561353073
S=0.5	6.5899697204836	6.5899697204836	3.79315052164854	2.72179418399166	3.59509362207506	4.75947383982511	5.31938577529962	5.28643176126532	4.92780710497962	4.51192543529482	4.1902231923925	3.95638232974458	3.73646571261681	3.53547319485727	3.40690785773468	3.37955942079485	3.43080757208443	3.50361009753231	3.56849953502071	3.65234999340678	3.78855639546148	3.9305557667052	4.01915727349378	4.09363262978415	4.19684173532168	4.25576375274518	4.13743484118894	4.17329527914993	4.17329527914993	6.59005420289015	6.59005420289015	6.59005420289015
S=0.5	6.64633472882549	6.64633472882549	5.11645637965532	3.30290366939126	3.52743368752603	4.81093028808672	6.0063411679681	6.22564181800018	5.6635207533585	4.94197751776505	4.33977980518021	3.90351493482863	3.62538911070315	3.48091724380773	3.43171318602617	3.43735032778808	3.46693688498975	3.50153781429377	3.54043789908419	3.60573880257378	3.70966538365836	3.83707955227402	3.96788713626139	4.10818109475937	4.28165819082131	4.43261187248566	4.4176638675942	4.02152845259296	4.02152845259296	5.39705332509611	5.39705332509611	5.39705332509611
S=0.5	5.56402431481427	5.56402431481427	2.70375999030391	3.64677642390254	4.771932162981	5.04583591192205	4.74507506953061	4.35743161764386	4.17480115105756	4.25092877218034	4.40226643115738	4.35479640678662	4.02607935898157	3.63101202137164	3.41793095264275	3.39883394609516	3.45605295453817	3.50993260924115	3.57489392704339	3.65922483703444	3.7626114845252	3.90293974709121	4.02231182544305	4.12293979874469	4.18558258303788	4.12811488159269	3.99362596090771	4.24822835898411	4.24822835898411	6.59868132799756	6.59868132799756	6.59868132799756
S=0.5	6.62293838172003	6.62293838172003	6.62293838172003	6.62293838172003	6.62293838172003	4.51573219995252	3.57070404958488	4.00628828932702	4.81081017490799	5.17870760539181	5.01361796237566	4.50363087038084	3.90082973028004	3.52414002902452	3.4452232227335	3.50136212533744	3.58024245390901	3.64157066272789	3.6927099264055	3.76767553335432	3.88264085976508	4.02909085800362	4.14139062651984	4.18816369181598	4.23095886522089	4.32474193211419	4.34747808068579	4.26272981163272	4.26272981163272	5.57246114907453	5.57246114907453	5.57246114907453
S=0.5	2.39858378428747	2.39858378428747	4.53539868902729	3.57883223160887	3.6807799143039	4.8063307872107	5.90117377043218	6.08359606399725	5.43998272173501	4.70757777631787	4.29730887888922	4.13137613084311	3.99598295395444	3.81610763929173	3.62309015063086	3.46327115552823	3.39955805169351	3.42373929551416	3.4749195433868	3.56726715146982	3.71048016552875	3.9149450110136	4.11890078161098	4.22925289418584	4.24647247613906	4.18229088094567	4.06001924279783	4.38609742341334	4.38609742341334	6.58205524168083	6.58205524168083	6.58205524168083
S=0.5	2.15100771932617	2.15100771932617	6.6332488775211	6.63325214394746	6.63325167731362	6.63325214394746	6.63325074404744	6.63325074404744	6.63325214394746	6.51377148315072	5.30299745654103	4.41374754616718	3.86060189348086	3.62126878332122	3.5706959687855	3.53542476461386	3.54873564537812	3.6331355010901	3.72141043333231	3.80744648445071	3.88376678062715	3.95809140318303	4.00176028375822	4.04101468778484	4.12216667006725	4.21785895650313	4.2908572923772	4.37131993478447	4.37131993478447	6.63325214394746	6.63325214394746	6.63325214394746
S=0.5	6.66464541952502	6.66464541952502	6.66464190824049	4.18857581701056	3.5784125239903	4.32922552037314	5.73063768401931	6.66464541952502	6.66464541952502	6.60328599633956	5.67641534317155	4.75591222832064	4.03216430541611	3.58651582568259	3.42330168436363	3.45275772386083	3.5435162981196	3.6233309019987	3.6967115837984	3.79263900375149	3.93668259425006	4.08362107243077	4.22416390854404	4.37776006524814	4.44920010018283	4.37137865686733	4.24547010904027	4.32750960641843	4.32750960641843	6.66464541952502	6.66464541952502	6.66464541952502
S=0.5	2.28715255424474	2.28715255424474	3.68284639928379	3.81000746411551	3.92656302434084	4.7491611543491	5.3082269296206	5.12048121923061	4.65062532579595	4.41494837675602	4.39929930393476	4.31945826834084	4.06213245616231	3.75186053125739	3.50447994477274	3.34915601258729	3.27802253898	3.28604558924528	3.36874906807197	3.47573697806395	3.56887355413693	3.68675304068793	3.88192633273427	4.08267701650378	4.22645123908245	4.29577868004912	4.2479995962629	4.1643918571801	4.1643918571801	5.65735332048296	5.65735332048296	5.65735332048296
S=0.5	2.62999051757179	2.62999051757179	6.60346241866721	6.60346241866721	6.60346241866721	6.60346241866721	6.60346198296825	6.44971965705556	5.21190590381021	4.62672286474025	4.37457950342591	4.13705210378944	3.8681224078352	3.64892586343962	3.50240696918797	3.42712839779952	3.40971559628184	3.43818035780808	3.54662049602329	3.69497447362123	3.83111009043717	3.95616536436714	4.07687001159633	4.18878705707818	4.26315946942636	4.26082534755815	4.16296583014363	4.25610432369091	4.25610432369091	6.60346241866721	6.60346241866721	6.60346241866721
S=0.8	6.42813401229942	6.42813401229942	6.42813401229942	6.42813401229942	4.89852788299976	3.8595933146427	3.50207910728657	3.57875402003125	3.9492964805421	4.44786128890285	4.74874514972401	4.59201033506904	4.16431735366167	3.82161593843131	3.58894035622896	3.45640994252082	3.40456991942621	3.39095280496411	3.46438312792487	3.58095755984145	3.72780900826663	3.79643953175427	3.82577514519571	3.85929245359095	3.89495842475128	4.00679861655343	3.98778409197257	4.28320812594689	4.28320812594689	6.42813401229942	6.42813401229942	6.42813401229942
S=0.8	6.45880155460873	6.45880155460873	6.45880155460873	6.45880155460873	6.45880155460873	5.58827089254094	4.45608088214666	4.13083577722388	4.10690155638335	4.12890452539078	4.13671581165787	3.98248878219496	3.72441801572992	3.54483144459135	3.42410526957976	3.32512049624737	3.32627198090872	3.35815174438821	3.38919882054487	3.41319335325592	3.44558656041864	3.49472789353052	3.542322436188	3.57794802687822	3.62818892921374	3.73070192124962	3.84824184897141	3.95428887284996	3.95428887284996	4.93563842736203	4.93563842736203	4.93563842736203
S=0.8	6.38615025311445	6.38615025311445	6.38615025311445	6.38615025311445	3.27813788232882	3.38714200177086	4.26345012721561	4.22986995862177	4.07769113520444	4.31198974700826	4.61742243068537	4.70579398755926	4.55610754630891	4.2221003513705	3.80109628732742	3.4773178174484	3.3374286717504	3.30254397631792	3.31206547053721	3.32648146084299	3.3363744467872	3.35383162122592	3.4213436019361	3.5610464922956	3.6571802200302	3.63680888799758	3.53721654965474	4.13945687517202	4.13945687517202	6.38615025311445	6.38615025311445	6.38615025311445
S=0.8	6.42788093625331	6.42788093625331	6.42788093625331	6.42788093625331	6.42788093625331	5.54128662806626	4.2253279567901	3.83779416882299	4.08870919252201	4.42797691325615	4.43634689212179	4.18138157074019	3.87837204618377	3.6039746671778	3.39818979982097	3.29029977478971	3.25854505271308	3.26020226062943	3.27014704255431	3.28528265032998	3.31495279217275	3.36884805719772	3.44249279809434	3.50589760797476	3.56655821026502	3.71779833902386	3.99846423042648	4.12857010164644	4.12857010164644	4.49946851378537	4.49946851378537	4.49946851378537
S=0.8	2.37089379935771	2.37089379935771	6.44354672871153	6.44354672871153	6.44354672871153	6.44354672871153	6.44354672871153	6.38036674697323	4.68657678802059	4.37031777809347	4.77293383299987	4.8109014859927	4.29024046143758	3.7756696295475	3.44758124030383	3.27285133063729	3.20742972610669	3.2069695969967	3.26972658278215	3.3834037196745	3.49739878740934	3.58114790195136	3.62841314264261	3.62919695327666	3.62517103296206	3.72516697830242	3.96494367539463	3.91335992623456	3.91335992623456	6.44354672871153	6.44354672871153	6.44354672871153
S=0.8	6.46798812203611	6.46798812203611	6.46798812203611	6.46798812203611	6.37481106266154	3.38539012474555	2.8520386186832	4.09494656123045	5.57385487142252	6.15239032870084	5.68379631018321	4.8610061394386	4.21823026874245	3.77861902021572	3.48869496965245	3.36508714240682	3.36602936625297	3.42725324637636	3.49183402869663	3.54883168445847	3.60532466258014	3.6581857574587	3.68781999801222	3.82957252139075	4.05576168722842	4.22334057710416	4.32778434411287	4.36474753635815	4.36474753635815	5.7934156156693	5.7934156156693	5.7934156156693
S=0.8	6.50124159559643	6.50124159559643	6.50124159559643	6.50124159559643	6.50124159559643	6.50124159559643	6.50124159559643	6.50124159559643	6.50124159559643	5.61029802565961	4.70421141136659	4.20414430382791	3.93009798716802	3.74057695809578	3.58179817682175	3.46507005494562	3.41015088974279	3.3981164766528	3.4637225509928	3.57206376282407	3.64839982675264	3.76321278883169	3.83820315656615	3.88098838755148	3.95854020178954	4.06415782177806	4.13797303094877	4.31824334389649	4.31824334389649	6.50124159559643	6.50124159559643	6.50124159559643
S=0.8	2.2150280714048	2.2150280714048	6.36607728784612	4.87722563411736	2.8441881696917	3.05790261558661	3.38554573716683	4.46826249927073	5.33527812912891	5.08662331018626	4.64697335872487	4.4873889705339	4.37478532775976	4.10509991604485	3.83258739681037	3.55250474586642	3.41497095935774	3.3404950062777	3.29863496335668	3.29768149840611	3.31157795313372	3.3655630374621	3.46796898590559	3.59127681171613	3.69750185899972	3.79714266220789	3.86561010200204	3.68433870101026	3.68433870101026	6.3660898996706	6.3660898996706	6.3660898996706
S=0.8	3.87688696082667	3.87688696082667	2.03602810856968	6.47533455602549	6.47533455602549	6.47533455602549	6.47533455602549	6.47533455602549	6.47533455602549	5.99406163577676	5.27209698161616	4.66133487602458	4.14717398958048	3.82952119163281	3.58916795621498	3.41145659387571	3.38415248759534	3.44412899206437	3.46197953968287	3.48696228305478	3.55918140537795	3.6243418718988	3.65481796991791	3.8186445532766	4.0503697339462	4.18358634251157	4.22092865873785	4.13394612000785	4.13394612000785	6.47533455602549	6.47533455602549	6.47533455602549
S=0.8	4.76132613002904	4.76132613002904	1.91304609076601	4.02392412115404	6.5066813917679	6.5066813917679	6.5066813917679	6.5066813917679	6.5066813917679	6.10133102808879	5.48539248615595	5.00231879740812	4.41741965698456	3.83284814229018	3.54943914319898	3.49860863636365	3.49603576997241	3.55394850147231	3.58959397293164	3.5819515681875	3.7163488754552	3.88019498969968	3.96933046463528	3.98653918841196	4.05781950426623	4.23199678766751	4.35167414835539	4.25610432369091	4.25610432369091	6.5066813917679	6.5066813917679	6.5066813917679
S=0.9	6.40943679131502	6.40943679131502	6.40938105179342	5.12118963243338	4.86252878418688	4.6114441290357	4.1365462763292	3.41568008553187	2.9288537878723	2.98652129457472	3.34117327732264	3.81232702077856	4.1529118740723	4.09926292265276	3.90697251085466	3.59342150115519	3.60237366519379	3.88269472461679	4.11004174849348	4.08844025561455	4.11542410363533	3.8486447082096	3.84391522257577	4.20146329412538	4.35474234176577	4.49758995167507	4.58046967208413	4.55464881971358	4.55464881971358	6.40943679131502	6.40943679131502	6.40943679131502
S=0.9	6.39891283132696	6.39891283132696	2.94975948779799	2.61592404579573	6.39886386639293	6.3989073905061	6.39888018742421	5.29698605695378	4.56026872782842	4.4618600232296	4.50677554094959	4.32402929198789	3.99756717755827	3.82743939121507	3.73981050952069	3.56360277003929	3.37133014675028	3.26323311087678	3.27593928236624	3.3627980608976	3.43855871113894	3.47406159592656	3.52100807539743	3.62770445161172	3.74701294070847	3.87578197561024	3.93340947793422	3.90358710428458	3.90358710428458	6.39891283132696	6.39891283132696	6.39891283132696
S=0.9	6.46057259115475	6.46057259115475	6.46057259115475	6.46057259115475	6.46057259115475	6.46057259115475	6.46057259115475	6.46057259115475	5.86313680479447	5.04098366385257	4.5724043573432	4.25820846583665	3.96654809670882	3.69271153170587	3.46319859723943	3.32038815776151	3.26781137212012	3.2726071929523	3.30720153412845	3.35642642881023	3.41959968615691	3.47837491627275	3.51055130752226	3.53585337354043	3.66610103223068	3.91667030823011	4.18744926355845	4.28628690651477	4.28628690651477	4.74433138188105	4.74433138188105	4.74433138188105
S=0.9	6.38816786654688	6.38816786654688	6.38816786654688	6.38816786654688	6.38816786654688	6.38816786654688	6.38816786654688	6.38816786654688	6.38816786654688	5.88800699384074	4.86706905023815	4.27284319050296	3.94143258711437	3.6970270889784	3.49036742987349	3.33506436395402	3.2382431329357	3.19702798077209	3.20383517888122	3.24339431625113	3.29084244423124	3.33118559205487	3.3721888102558	3.42589056630027	3.48460308273941	3.53340297158113	3.59442741476435	3.78527069898603	3.78527069898603	3.7748639535959	3.7748639535959	3.7748639535959
S=0.9	5.71684129755782	5.71684129755782	4.13037524559859	3.6505840450125	2.90867780155136	2.97547533785511	4.9752588797364	6.38690906796544	6.38690906796544	6.38690906796544	6.36492107960393	5.42351467681696	4.67581326469747	4.10554131937164	3.69541631140403	3.44794960253828	3.34026915112708	3.32082430362825	3.33931946840994	3.36965604243742	3.39609005978387	3.42268057344621	3.47252799451653	3.53785291707301	3.59599205648405	3.64664935445713	3.68616124160961	3.65036313810117	3.65036313810117	6.38690906796544	6.38690906796544	6.38690906796544
S=0.9	6.40375488046972	6.40375488046972	4.32985159572257	2.38203301404812	2.52505930185706	4.1774739714547	4.4393402940502	3.69875562435628	3.54692257669538	4.39931836429893	5.71111053921738	5.99518978265741	5.27427004201867	4.51217253449463	3.89786570392997	3.5236974377322	3.34813104975347	3.36286315299633	3.50498671428643	3.61925210296477	3.65486063601089	3.62013633292232	3.63881868022319	3.75066158993116	3.86791089102328	4.17125634554397	4.52280998743056	4.37295178616675	4.37295178616675	6.40375488046972	6.40375488046972	6.40375488046972
S=0.9	5.52300181281893	5.52300181281893	2.82104893857984	2.83303290096856	3.47069158348201	4.03471596492173	4.09680688031513	3.66159630228223	3.30522813415892	3.57690574588357	4.31859141054092	4.6709724967735	4.37437634757582	3.93330238074113	3.58010618004355	3.37336968642923	3.30913526694681	3.24186243181568	3.26226880031172	3.43437646736064	3.60720723120031	3.77566768636213	3.8338689921503	3.85878703651845	3.89976303821167	3.99634670632954	4.09661153814073	3.69773727346112	3.69773727346112	6.42960301692738	6.42960301692738	6.42960301692738
S=0.9	6.47039642440547	6.47039642440547	6.47039642440547	6.47039642440547	6.47039642440547	5.92920047625217	4.43275595268829	3.56020956421037	3.47701160920515	4.01672223532829	4.59473476807732	4.66601598316801	4.36690034628497	4.01020657599435	3.79730262347019	3.67354021894035	3.53719784707467	3.75587385679633	3.9320517660455	4.00017158020967	3.78626780494749	3.94245275388174	3.91204564394779	3.92275931256762	4.08731173918688	4.40278488698138	4.84853514864827	4.86049400058916	4.86049400058916	6.47039642440547	6.47039642440547	6.47039642440547
S=0.9	6.37708690089913	6.37708690089913	6.37708690089913	6.37708690089913	5.32161365926835	4.05476167166815	3.85831903025707	4.40317756950275	5.18213231601241	5.60068545531069	5.4319039279814	4.97459786313924	4.50848773015343	4.05719110228633	3.67576694593639	3.43353009897824	3.30139495633373	3.23004510673166	3.20495114855337	3.22218002547378	3.2530351471202	3.29117134349523	3.43415808210681	3.63244049291334	3.71956106782658	3.69613195448839	3.61661330752731	4.03262989630399	4.03262989630399	6.37708690089913	6.37708690089913	6.37708690089913
S=0.9	6.44783997450875	6.44783997450875	6.44783997450875	5.78346793989799	2.83780537907441	5.39637935602947	6.33074822198716	4.65414959148438	3.61142815322295	3.95504593691184	4.71260141076575	4.85359906497823	4.32092204219081	3.7652474108574	3.53069355456883	3.47225413092381	3.41245459220771	3.36077257092974	3.36118389723264	3.44815065916069	3.52105852824201	3.59938431079298	3.75561710239922	3.88984817148173	3.93205733700655	3.96019241776749	4.13405698313731	4.51542970078259	4.51542970078259	4.09174157036795	4.09174157036795	4.09174157036795
