# Supplementary material for: Inference of past demography, dormancy and self-fertilization rates from whole genome sequence data
Source: PLoS Genet. 2020 Apr 6;16(4):e1008698. doi: 10.1371/journal.pgen.1008698 (PMC7173940; doi:10.1371/journal.pgen.1008698)
Supplement: S1 Data — File containing all numerical data presented in this study. It contains all plotted results and all requirements to build summary statistics. (ZIP) [file pgen.1008698.s003.zip › S1_data/Figure/F3/F3_c_time.csv]

	V1	V2	V3	V4	V5	V6	V7	V8	V9	V10	V11	V12	V13	V14	V15	V16	V17	V18	V19	V20	V21	V22	V23	V24	V25	V26	V27	V28	V29	V30	V31	V32
S=0	0	24.44628	54.684	92.0848	138.346	195.5668	266.3432	353.8868	462.168	596.104	761.768	966.68	1220.132	1533.632	1921.396	2401.024	2994.276	3728.072	4635.72	5758.36	7146.96	8864.56	10989	13616.76	16867.04	20887.32	25860	32010.76	39618.6	49028.8	60668	75065.2
S=0	0	24.64852	55.1364	92.8468	139.4908	197.1848	268.5468	356.8144	465.992	601.036	768.072	974.676	1230.228	1546.32	1937.292	2420.888	3019.048	3758.916	4674.04	5806	7206.08	8937.88	11079.92	13729.44	17006.6	21060.12	26073.96	32275.56	39946.36	49434.4	61170	75686
S=0	0	25.26224	56.5092	95.1584	142.964	202.0948	275.2336	365.6992	477.596	616	787.196	998.944	1260.86	1584.82	1985.532	2481.168	3094.224	3852.512	4790.44	5950.56	7385.52	9160.44	11355.8	14071.28	17430.04	21584.52	26723.2	33079.24	40941.2	50665.2	62693.2	77570.8
S=0	0	24.54408	54.9028	92.4532	138.8996	196.3492	267.4088	355.3024	464.02	598.488	764.816	970.548	1225.016	1539.768	1929.084	2410.632	3006.256	3742.988	4654.24	5781.4	7175.56	8900	11033	13671.24	16934.56	20970.92	25963.48	32138.84	39777.12	49224.8	60910.8	75365.2
S=0	0	24.37964	54.5348	91.834	137.9692	195.0336	265.6172	352.922	460.908	594.48	759.692	964.044	1216.808	1529.452	1916.16	2394.48	2986.116	3717.912	4623.08	5742.68	7127.48	8840.36	10959.04	13579.64	16821.08	20830.4	25789.52	31923.48	39510.6	48895.2	60502.8	74860.4
S=0	0	26.15424	58.5044	98.5184	148.012	209.2304	284.9516	378.6112	494.46	637.752	814.992	1034.216	1305.38	1640.78	2055.636	2568.776	3203.476	3988.536	4959.6	6160.68	7646.28	9483.88	11756.76	14568.12	18045.48	22346.64	27666.76	34247.2	42386.4	52454	64906.8	80309.6
S=0	0	25.31908	56.6364	95.3724	143.2856	202.5492	275.8524	366.5216	478.672	617.388	788.964	1001.192	1263.696	1588.384	1989.996	2486.748	3101.184	3861.176	4801.2	5963.96	7402.12	9181.04	11381.36	14102.92	17469.28	21633.08	26783.32	33153.64	41033.2	50779.2	62834.4	77745.2
S=0	0	25.91416	57.9672	97.614	146.6532	207.3096	282.336	375.136	489.92	631.896	807.508	1024.724	1293.396	1625.716	2036.768	2545.196	3174.068	3951.924	4914.04	6104.12	7576.12	9396.8	11648.84	14434.4	17879.84	22141.52	27412.8	33932.84	41997.6	51972.8	64311.2	79572.4
S=0	0	24.87148	55.6352	93.6868	140.7528	198.9688	270.976	360.0424	470.208	606.472	775.02	983.492	1241.356	1560.308	1954.82	2442.788	3046.36	3792.92	4716.36	5858.52	7271.28	9018.72	11180.16	13853.64	17160.44	21250.64	26309.84	32567.56	40307.6	49881.6	61723.6	76370.8
S=0	0	26.20168	58.6104	98.6972	148.2804	209.61	285.4684	379.298	495.356	638.908	816.468	1036.092	1307.748	1643.756	2059.364	2573.432	3209.288	3995.772	4968.56	6171.84	7660.16	9501.08	11778.08	14594.56	18078.24	22387.2	27716.96	34309.32	42463.6	52549.2	65024.4	80455.2
S=0.5	0	16.0296	35.8566	60.3808	90.7144	128.2344	174.6432	232.046	303.0476	390.8696	499.496	633.86	800.048	1005.612	1259.872	1574.368	1963.368	2444.524	3039.664	3775.796	4686.32	5812.56	7205.56	8928.6	11059.84	13695.96	16956.6	20989.68	25978.2	32148.48	39780.56	49220.8
S=0.5	0	15.3628	34.36512	57.8692	86.9412	122.9004	167.3784	222.3936	290.442	374.6108	478.72	607.492	766.772	963.784	1207.468	1508.88	1881.7	2342.84	2913.224	3618.736	4491.4	5570.76	6905.84	8557.2	10599.8	13126.28	16251.28	20116.56	24897.6	30811.24	38125.84	47173.2
S=0.5	0	17.48848	39.12	65.876	98.9708	139.9056	190.538	253.1652	330.6288	426.444	544.956	691.548	872.864	1097.136	1374.536	1717.656	2142.06	2667.004	3316.312	4119.44	5112.84	6341.56	7861.36	9741.24	12066.44	14942.48	18499.84	22900	28342.52	35074.4	43401.2	53700.4
S=0.5	0	15.67108	35.05468	59.0304	88.6856	125.3664	170.7372	226.856	296.2696	382.1276	488.324	619.68	782.156	983.12	1231.696	1539.156	1919.456	2389.852	2971.68	3691.348	4581.52	5682.56	7044.4	8728.92	10812.48	13389.64	16577.36	20520.24	25397.16	31429.48	38890.84	48120
S=0.5	0	16.57124	37.06824	62.4212	93.78	132.5676	180.5444	239.8872	313.288	404.076	516.376	655.276	827.084	1039.592	1302.444	1627.568	2029.712	2527.128	3142.376	3903.384	4844.68	6008.96	7449.04	9230.32	11433.56	14158.76	17529.56	21698.92	26856.04	33234.84	41124.8	50884
S=0.5	0	15.08252	33.73812	56.8132	85.3548	120.658	164.3248	218.336	285.1428	367.776	469.984	596.408	752.78	946.196	1185.436	1481.352	1847.368	2300.096	2860.072	3552.712	4409.44	5469.12	6779.84	8401.08	10406.4	12886.76	15954.76	19749.56	24443.32	30249.08	37430.2	46312.4
S=0.5	0	16.96952	37.95912	63.9212	96.0336	135.7536	184.8836	245.6524	320.8172	413.788	528.784	671.024	846.96	1064.576	1333.748	1666.684	2078.492	2587.86	3217.9	3997.192	4961.12	6153.36	7628.08	9452.16	11708.36	14499.04	17950.88	22220.44	27501.44	34033.56	42113.2	52106.8
S=0.5	0	18.24156	40.8044	68.7128	103.2324	145.93	198.7428	264.0668	344.866	444.808	568.424	721.328	910.452	1144.38	1433.728	1791.62	2234.3	2781.852	3459.116	4296.84	5333	6614.64	8199.88	10160.68	12586.04	15585.92	19296.48	23886.08	29563	36584.76	45270	56012.8
S=0.5	0	13.55212	30.31472	51.0484	76.694	108.4148	147.6508	196.1816	256.2096	330.458	422.296	535.892	676.396	850.188	1065.152	1331.04	1659.916	2066.704	2569.864	3192.22	3962.012	4914.16	6091.88	7548.64	9350.48	11579.16	14335.84	17745.56	21963.08	27179.72	33632.2	41613.2
S=0.5	0	15.84452	35.44264	59.6836	89.6672	126.754	172.6268	229.3672	299.5488	386.3572	493.732	626.54	790.812	994.004	1245.328	1556.192	1940.7	2416.3	3004.572	3732.204	4632.2	5745.44	7122.4	8825.52	10932.16	13537.84	16760.84	20747.36	25678.28	31777.36	39321.28	48652.4
S=0.8	0	10.58156	23.66992	39.85892	59.8832	84.6512	115.2868	153.18	200.05	258.0236	329.7316	418.428	528.136	663.832	831.676	1039.284	1296.072	1613.696	2006.564	2492.504	3093.564	3837.016	4756.6	5894	7300.92	9041.08	11193.52	13855.84	17148.92	21222.08	26260.2	32491.88
S=0.8	0	11.35584	25.40192	42.7756	64.2648	90.8452	123.7224	164.3884	214.688	276.904	353.8588	449.044	566.78	712.408	892.532	1115.332	1390.908	1731.776	2153.392	2674.888	3319.928	4117.8	5104.64	6325.32	7835.12	9702.64	12012.56	14869.72	18403.72	22774.96	28181.76	34869.4
S=0.8	0	9.60656	21.48892	36.1862	54.3652	76.8512	104.6636	139.0652	181.6168	234.2484	299.3488	379.8716	479.472	602.664	755.044	943.52	1176.648	1465.004	1821.672	2262.836	2808.512	3483.46	4318.32	5350.92	6628.16	8208	10162.12	12579.12	15568.76	19266.64	23840.52	29498
S=0.8	0	10.57544	23.6562	39.83584	59.8484	84.602	115.22	153.0912	199.934	257.874	329.5404	418.184	527.828	663.448	831.196	1038.68	1295.32	1612.76	2005.404	2491.06	3091.772	3834.792	4753.84	5890.6	7296.68	9035.84	11187.04	13847.84	17138.96	21209.8	26245	32473.08
S=0.8	0	10.96388	24.52512	41.2992	62.0468	87.7096	119.452	158.7144	207.2776	267.346	341.6448	433.544	547.216	687.816	861.724	1076.832	1342.9	1672	2079.06	2582.56	3205.336	3975.648	4928.44	6106.96	7564.68	9367.72	11597.92	14356.48	17768.48	21988.84	27209	33665.8
S=0.8	0	11.5986	25.94492	43.69	65.6388	92.7872	126.3672	167.9024	219.2772	282.8232	361.4228	458.644	578.896	727.636	911.612	1139.172	1420.644	1768.792	2199.42	2732.068	3390.896	4205.8	5213.76	6460.52	8002.6	9910.04	12269.36	15187.56	18797.12	23261.8	28784.16	35614.8
S=0.8	0	12.5216	28.0096	47.1668	70.862	100.1712	136.4236	181.264	236.7272	305.33	390.1848	495.14	624.964	785.54	984.156	1229.828	1533.696	1909.552	2374.452	2949.484	3660.744	4540.52	5628.68	6974.64	8639.48	10698.68	13245.76	16396.2	20293	25112.96	31074.8	38449
S=0.8	0	9.17288	20.51884	34.55268	51.9112	73.382	99.9392	132.7876	173.418	223.674	285.8356	362.7236	457.828	575.46	720.96	900.928	1123.532	1398.872	1739.44	2160.688	2681.732	3326.212	4123.36	5109.36	6328.96	7837.48	9703.36	12011.28	14865.96	18396.88	22764.32	28166.4
S=0.8	0	11.79648	26.38756	44.4352	66.7588	94.3704	128.5232	170.7672	223.0188	287.6484	367.5896	466.468	588.772	740.048	927.164	1158.608	1444.88	1798.972	2236.948	2778.68	3448.752	4277.56	5302.72	6570.72	8139.16	10079.12	12478.68	15446.72	19117.84	23658.68	29275.28	36222.44
S=0.8	0	12.67936	28.36248	47.7608	71.7548	101.4332	138.1424	183.5476	239.7096	309.1768	395.1004	501.38	632.836	795.436	996.556	1245.32	1553.02	1933.612	2404.364	2986.644	3706.864	4597.72	5699.6	7062.52	8748.32	10833.48	13412.6	16602.76	20548.68	25429.36	31466.32	38933.4
S=0.9	0	10.13568	22.67248	38.17928	57.3596	81.084	110.4284	146.7248	191.62	247.1508	315.8368	400.796	505.88	635.86	796.632	995.488	1241.456	1545.696	1922.008	2387.472	2963.204	3675.328	4556.16	5645.64	6993.24	8660.08	10721.84	13271.96	16426.28	20327.8	25153.64	31122.72
S=0.9	0	9.89304	22.12972	37.26532	55.9864	79.1428	107.7848	143.2124	187.0328	241.234	308.276	391.2	493.768	620.636	777.56	971.656	1211.736	1508.692	1875.996	2330.316	2892.268	3587.344	4447.08	5510.48	6825.84	8452.76	10465.16	12954.24	16033.04	19841.16	24551.48	30377.64
S=0.9	0	11.40224	25.50568	42.9504	64.5276	91.2164	124.228	165.06	215.5652	278.0352	355.3044	450.88	569.096	715.316	896.18	1119.888	1396.592	1738.848	2162.188	2685.816	3333.492	4134.6	5125.48	6351.16	7867.12	9742.28	12061.64	14930.48	18478.92	22868	28296.88	35011.84
S=0.9	0	9.65128	21.58896	36.35468	54.6184	77.2088	105.1512	139.7128	182.4624	235.3392	300.7424	381.6404	481.704	605.472	758.56	947.912	1182.128	1471.824	1830.156	2273.372	2821.588	3499.68	4338.4	5375.84	6659.04	8246.24	10209.4	12637.68	15641.24	19356.32	23951.52	29635.32
S=0.9	0	9.62332	21.52648	36.24944	54.4604	76.9856	104.8468	139.3084	181.934	234.658	299.8724	380.5356	480.308	603.716	756.364	945.168	1178.704	1467.564	1824.856	2266.792	2813.424	3489.552	4325.84	5360.28	6639.76	8222.36	10179.88	12601.12	15595.96	19300.28	23882.2	29549.56
S=0.9	0	10.00392	22.3778	37.68304	56.614	80.03	108.9932	144.8176	189.1292	243.9384	311.7316	395.5852	499.304	627.592	786.276	982.548	1225.32	1525.604	1897.028	2356.44	2924.688	3627.556	4496.92	5572.28	6902.36	8547.52	10582.48	13099.48	16212.76	20063.6	24826.68	30718.16
S=0.9	0	10.61744	23.7502	39.99412	60.0864	84.9384	115.6776	153.6992	200.7284	258.8988	330.85	419.848	529.924	666.084	834.496	1042.808	1300.468	1619.168	2013.372	2500.96	3104.056	3850.032	4772.72	5914	7325.68	9071.76	11231.48	13902.84	17207.08	21294.08	26349.28	32602.08
S=0.9	0	11.66304	26.08908	43.9328	66.0036	93.3028	127.0692	168.8352	220.4956	284.3944	363.4312	461.192	582.112	731.676	916.676	1145.5	1428.536	1778.62	2211.644	2747.248	3409.736	4229.16	5242.72	6496.4	8047.08	9965.12	12337.52	15271.96	18901.6	23391.08	28944.12	35812.68
S=0.9	0	9.40812	21.04504	35.4388	53.2424	75.2636	102.502	136.1928	177.8656	229.41	293.166	372.0256	469.568	590.216	739.448	924.032	1152.344	1434.744	1784.048	2216.1	2750.504	3411.512	4229.12	5240.4	6491.28	8038.48	9952.2	12319.32	15247.2	18868.68	23348.08	28888.72
S=0.9	0	11.07276	24.76872	41.7092	62.6628	88.5808	120.6384	160.2908	209.3364	270.0016	345.038	437.852	552.652	694.648	870.284	1087.528	1356.24	1688.608	2099.712	2608.212	3237.172	4015.12	4977.4	6167.64	7639.84	9460.8	11713.12	14499.04	17945	22207.24	27479.24	34000.2
