# Supplementary material for: Inference of past demography, dormancy and self-fertilization rates from whole genome sequence data
Source: PLoS Genet. 2020 Apr 6;16(4):e1008698. doi: 10.1371/journal.pgen.1008698 (PMC7173940; doi:10.1371/journal.pgen.1008698)
Supplement: S1 Data — File containing all numerical data presented in this study. It contains all plotted results and all requirements to build summary statistics. (ZIP) [file pgen.1008698.s003.zip › S1_data/Figure/F3/F3_b_popsize.csv]

S=0	2.82517365435033	4.19332324664543	5.82970967493121	6.88316072721769	7.22823619167747	7.09733229819512	6.78411271635562	6.44249881329503	6.12085392423689	5.82217430719554	5.42576032093569	5.42576032093569	4.94904343682192	4.94904343682192	4.5217727039556	4.5217727039556	4.16210551726355	4.16210551726355	3.87881700325428	3.87881700325428	3.6757345257427	3.6757345257427	3.52337847133211	3.52337847133211	3.42440807962971	3.42440807962971	3.37166472140541	3.37166472140541	3.34318814759632	3.34318814759632	3.33319196268737	3.33319196268737	3.33009299165472	3.33009299165472	3.32716585198639	3.32716585198639	3.31990028454327	3.31990028454327	3.31756383622946	3.31756383622946
S=0	9.9469955466135	6.70830821316597	4.53614059178259	3.5156040569347	3.63270792309142	4.27884502956447	4.73593517378204	4.80800924765057	4.67393975768034	4.51316941776804	4.34319054043635	4.34319054043635	4.19601570054071	4.19601570054071	4.04843179317797	4.04843179317797	3.88077133748336	3.88077133748336	3.71858196367768	3.71858196367768	3.59938431079298	3.59938431079298	3.50631196628374	3.50631196628374	3.42651338941275	3.42651338941275	3.37219648454608	3.37219648454608	3.34056159652876	3.34056159652876	3.32196443866598	3.32196443866598	3.32221744898629	3.32221744898629	3.33772157292901	3.33772157292901	3.34747324753907	3.34747324753907	3.33726577192081	3.33726577192081
S=0	10.0753098796141	5.93261479430553	3.8404305510876	3.57193813467504	3.99505558126768	4.5856033100745	5.06364462292141	5.32450807559007	5.37948397344065	5.29038240331759	5.01556157985691	5.01556157985691	4.62728356558524	4.62728356558524	4.28581908288233	4.28581908288233	4.01109673150487	4.01109673150487	3.80211873879176	3.80211873879176	3.65080943729252	3.65080943729252	3.53913221326491	3.53913221326491	3.45502708476798	3.45502708476798	3.39559302857011	3.39559302857011	3.36037657018762	3.36037657018762	3.34636063981589	3.34636063981589	3.34547212026089	3.34547212026089	3.35459246940152	3.35459246940152	3.37395234100078	3.37395234100078	3.35582245958016	3.35582245958016
S=0	10.0106547637801	8.01153914946443	5.70277037451727	4.68995542814206	4.25532766400517	4.13638721125257	4.19034603012467	4.31320291070924	4.42972565856661	4.49695192795162	4.47478993322643	4.47478993322643	4.31222586984293	4.31222586984293	4.0919857218407	4.0919857218407	3.8771601694134	3.8771601694134	3.70017249178455	3.70017249178455	3.5778740820373	3.5778740820373	3.49704058105064	3.49704058105064	3.44427996489596	3.44427996489596	3.40705197220059	3.40705197220059	3.38216648730107	3.38216648730107	3.37448948594439	3.37448948594439	3.37516378445882	3.37516378445882	3.37445605563137	3.37445605563137	3.37683861142809	3.37683861142809	3.37170049272509	3.37170049272509
S=0	3.00236355321094	10.5159031161463	10.4096124175822	9.53997086307644	7.84473685723652	6.64532072362849	5.80418265004379	5.22644941024694	4.83807525977838	4.57973474123566	4.33579771159648	4.33579771159648	4.12870296409241	4.12870296409241	3.94430542931546	3.94430542931546	3.75415618554493	3.75415618554493	3.58664993445176	3.58664993445176	3.4526622694482	3.4526622694482	3.36490850167562	3.36490850167562	3.31893296774135	3.31893296774135	3.30151015640418	3.30151015640418	3.29803718507961	3.29803718507961	3.30097788345282	3.30097788345282	3.31913214490549	3.31913214490549	3.33814000827219	3.33814000827219	3.34799069950485	3.34799069950485	3.33977268285469	3.33977268285469
S=0	10.1644219792519	3.27990481146425	5.16939529414856	5.16850615864195	4.67244184678633	4.48306819113199	4.50426838732609	4.59649770785017	4.67512362619895	4.70193493321123	4.6288499067714	4.6288499067714	4.43987209669212	4.43987209669212	4.21229517075235	4.21229517075235	3.98282261574942	3.98282261574942	3.77715352002585	3.77715352002585	3.61027766602416	3.61027766602416	3.50517777405622	3.50517777405622	3.44400825157501	3.44400825157501	3.40403006041702	3.40403006041702	3.37394977252558	3.37394977252558	3.35492668198175	3.35492668198175	3.35090377667705	3.35090377667705	3.35562296456556	3.35562296456556	3.35332676152316	3.35332676152316	3.32290656640091	3.32290656640091
S=0	9.950236543656	5.29231700714703	3.77850295413805	3.54930835246313	3.81859664398811	4.27150418226497	4.73034990109335	5.09486685669407	5.32107437636049	5.40535887889458	5.30117116431175	5.30117116431175	4.95038082802092	4.95038082802092	4.53389268957163	4.53389268957163	4.16852056254502	4.16852056254502	3.88633150943176	3.88633150943176	3.69478248697909	3.69478248697909	3.56110577004547	3.56110577004547	3.47406806465837	3.47406806465837	3.41307248126059	3.41307248126059	3.37743629830512	3.37743629830512	3.35660408161504	3.35660408161504	3.35382916903254	3.35382916903254	3.36232518440476	3.36232518440476	3.37242421686705	3.37242421686705	3.34359272483423	3.34359272483423
S=0	8.54720955670259	3.00530350039916	3.91157949724798	4.86203302275135	5.1543067641659	5.18026856868371	5.11835147964782	5.01727887193401	4.89632282421751	4.76486183594896	4.55318721485761	4.55318721485761	4.27455393267564	4.27455393267564	4.01794483696679	4.01794483696679	3.80453070592084	3.80453070592084	3.62440359259559	3.62440359259559	3.48541904566683	3.48541904566683	3.39312442247757	3.39312442247757	3.34218909322037	3.34218909322037	3.31223478265271	3.31223478265271	3.29404439457096	3.29404439457096	3.29795739969631	3.29795739969631	3.31896464890785	3.31896464890785	3.35078444259183	3.35078444259183	3.38286855110998	3.38286855110998	3.38265099955935	3.38265099955935
S=0	5.91599779897239	2.90721796907748	4.55019388229863	4.80624321186428	4.55264425457519	4.52692197015576	4.65933284596201	4.81637787993699	4.92307752033104	4.95349800718938	4.85733371245752	4.85733371245752	4.60335437871128	4.60335437871128	4.30385338158885	4.30385338158885	4.01369190982373	4.01369190982373	3.76423868724374	3.76423868724374	3.57678280683449	3.57678280683449	3.45498065254809	3.45498065254809	3.38718436679779	3.38718436679779	3.35082096995186	3.35082096995186	3.32888040560822	3.32888040560822	3.31855975658894	3.31855975658894	3.32589471157888	3.32589471157888	3.34103991936257	3.34103991936257	3.3627980608976	3.3627980608976	3.37443805575942	3.37443805575942
S=0	7.02819204903254	3.39345204396186	3.92272205205214	4.89834742287033	5.43052367451798	5.47443046750148	5.26657400783872	5.00668944649445	4.7875373851093	4.62897787966228	4.47199009666584	4.47199009666584	4.30833291488279	4.30833291488279	4.12336365965093	4.12336365965093	3.91534598494949	3.91534598494949	3.71891377028007	3.71891377028007	3.56121644349766	3.56121644349766	3.43829948865607	3.43829948865607	3.35688304443144	3.35688304443144	3.30797311176253	3.30797311176253	3.28739869628786	3.28739869628786	3.29064310400635	3.29064310400635	3.30616976457072	3.30616976457072	3.32582343528879	3.32582343528879	3.35455807976147	3.35455807976147	3.35988891470535	3.35988891470535
S=0.5	4.84024412214596	2.55159902997752	3.35042663695163	3.58903728238162	3.63167963758446	3.79842605276477	4.13173183886435	4.55642412024974	4.97192208176434	5.29532838504586	5.50712441951554	5.50712441951554	5.38238117739217	5.38238117739217	5.01084173805137	5.01084173805137	4.59446582203516	4.59446582203516	4.2205947269747	4.2205947269747	3.91908864586021	3.91908864586021	3.70423229133167	3.70423229133167	3.5567957049506	3.5567957049506	3.4513956377984	3.4513956377984	3.38127482731046	3.38127482731046	3.32349157644673	3.32349157644673	3.28503979729944	3.28503979729944	3.24952246198066	3.24952246198066	3.21069786144681	3.21069786144681	3.19477958678961	3.19477958678961
S=0.5	9.68793588812263	4.73960420546196	2.77997040600756	2.98420763285928	4.0493212232998	4.9693193360001	5.47272786282378	5.6034781041208	5.48895931918634	5.23725955934269	4.85434296383016	4.85434296383016	4.4077316172452	4.4077316172452	4.0767598682709	4.0767598682709	3.86631023243546	3.86631023243546	3.71618787112713	3.71618787112713	3.63065424486533	3.63065424486533	3.59226927197366	3.59226927197366	3.53473243036568	3.53473243036568	3.48108813919961	3.48108813919961	3.43929252344854	3.43929252344854	3.41028491401498	3.41028491401498	3.38998697052141	3.38998697052141	3.36399380568168	3.36399380568168	3.31004107404527	3.31004107404527	3.2309163651386	3.2309163651386
S=0.5	10.2844541592349	6.64418320929728	3.67010555953247	3.21283009695202	3.63100366525163	4.59679794897589	5.30001276733853	5.61114778463159	5.60835533076848	5.43436170814044	5.06220261459555	5.06220261459555	4.64808537942938	4.64808537942938	4.33572714356516	4.33572714356516	4.09653288346884	4.09653288346884	3.90186440172356	3.90186440172356	3.7310799453776	3.7310799453776	3.5801928948285	3.5801928948285	3.46738255360961	3.46738255360961	3.37136333729761	3.37136333729761	3.30659185581343	3.30659185581343	3.27292663411368	3.27292663411368	3.25638833696919	3.25638833696919	3.24477135217294	3.24477135217294	3.24075721655219	3.24075721655219	3.22822700991771	3.22822700991771
S=0.5	9.8248993374224	2.8438652008735	4.03581228662432	5.52430702487347	5.9441087319164	5.67168717702061	5.17695147061451	4.69969098843952	4.32423769270088	4.06718137199378	3.88577361334652	3.88577361334652	3.87991904240815	3.87991904240815	3.97937047418221	3.97937047418221	4.04451068535012	4.04451068535012	4.02169277524043	4.02169277524043	3.92045066445549	3.92045066445549	3.77745650091678	3.77745650091678	3.63373257606469	3.63373257606469	3.50997827841086	3.50997827841086	3.42265758638846	3.42265758638846	3.35673243162853	3.35673243162853	3.30988591187316	3.30988591187316	3.26339237833501	3.26339237833501	3.23814730553362	3.23814730553362	3.2270441876303	3.2270441876303
S=0.5	10.256525513332	10.0243246872021	10.216995583317	9.51533721369061	6.69289778682581	4.89402426272857	3.96241316145167	3.67344704609902	3.7958535533304	4.11465150362602	4.59376648862568	4.59376648862568	4.86717698991348	4.86717698991348	4.77370691557206	4.77370691557206	4.52069467832153	4.52069467832153	4.20739121752952	4.20739121752952	3.89118644424427	3.89118644424427	3.63107469739698	3.63107469739698	3.4418977052503	3.4418977052503	3.3155271786927	3.3155271786927	3.2384555317517	3.2384555317517	3.19220798893867	3.19220798893867	3.16877511030201	3.16877511030201	3.15417202837776	3.15417202837776	3.13923390027535	3.13923390027535	3.09086536590127	3.09086536590127
S=0.5	2.53620402920836	4.63397696456898	4.38448393381139	3.63056241206287	3.70861283229935	4.10612316237829	4.48630640236072	4.70836368343446	4.76427969791417	4.70937392614607	4.55187751066299	4.55187751066299	4.38979512668023	4.38979512668023	4.30863113717636	4.30863113717636	4.24735240866969	4.24735240866969	4.16860219368727	4.16860219368727	4.06232040602239	4.06232040602239	3.91824865502735	3.91824865502735	3.79168362870656	3.79168362870656	3.68184532664481	3.68184532664481	3.57420502027331	3.57420502027331	3.47825733370381	3.47825733370381	3.3969937354878	3.3969937354878	3.32755115222591	3.32755115222591	3.28358343807052	3.28358343807052	3.27890693396981	3.27890693396981
S=0.5	2.1675533619231	3.01198648303315	6.69304877631215	10.2517169814652	10.3093388535534	10.4481140964872	10.5991254117618	9.67185034805184	8.79604698137601	8.0375454240515	7.0583420052884	7.0583420052884	6.05336599817772	6.05336599817772	5.29941958115994	5.29941958115994	4.74314160001762	4.74314160001762	4.35095980194535	4.35095980194535	4.08990411256324	4.08990411256324	3.87413178281512	3.87413178281512	3.68403909583009	3.68403909583009	3.5259222075799	3.5259222075799	3.39966976941923	3.39966976941923	3.30807462110558	3.30807462110558	3.23006539160285	3.23006539160285	3.17010470289645	3.17010470289645	3.15014927022166	3.15014927022166	3.1253906378989	3.1253906378989
S=0.5	9.94900288626981	8.93575453010563	5.04560189624698	3.84150256582911	3.81371694727739	4.30476136876061	4.93345418718475	5.47066590951059	5.8116819249604	5.94730221137389	5.85011455653989	5.85011455653989	5.48479532617292	5.48479532617292	5.05686177146059	5.05686177146059	4.66849172371361	4.66849172371361	4.31853488724509	4.31853488724509	4.01262090222109	4.01262090222109	3.75633515852276	3.75633515852276	3.5463453648884	3.5463453648884	3.38709699345748	3.38709699345748	3.28295601497034	3.28295601497034	3.22739961260232	3.22739961260232	3.20983451219831	3.20983451219831	3.21151168443778	3.21151168443778	3.21356802949216	3.21356802949216	3.17248210992109	3.17248210992109
S=0.5	2.31632270118131	2.54319761390483	6.36099438944912	7.19916268277155	7.46799769041757	7.45574276855252	7.21514565726985	6.83740721890476	6.40653393749565	5.97859154092731	5.39444447159765	5.39444447159765	4.78839361991897	4.78839361991897	4.34003391119766	4.34003391119766	4.00980104786848	4.00980104786848	3.76764310284165	3.76764310284165	3.5923032423661	3.5923032423661	3.45890149149646	3.45890149149646	3.35702382820767	3.35702382820767	3.27964014022019	3.27964014022019	3.23345145706337	3.23345145706337	3.21111252642734	3.21111252642734	3.20169471797802	3.20169471797802	3.20035451745167	3.20035451745167	3.22243000728868	3.22243000728868	3.24146468459124	3.24146468459124
S=0.5	2.04129161487916	4.31325651076879	9.73872761252866	10.5897374785686	10.1594720540772	10.5379578200273	8.70525168428558	7.33423613728608	6.2670697354639	5.46102432772678	4.70538940043436	4.70538940043436	4.23860596542261	4.23860596542261	4.1041453084349	4.1041453084349	4.07098873596788	4.07098873596788	4.00000542871495	4.00000542871495	3.89196294456193	3.89196294456193	3.74359257520892	3.74359257520892	3.58162826586113	3.58162826586113	3.44218913874765	3.44218913874765	3.33039724875853	3.33039724875853	3.25999673917952	3.25999673917952	3.21532209578251	3.21532209578251	3.19484760072502	3.19484760072502	3.16694058488695	3.16694058488695	3.1298493118732	3.1298493118732
S=0.8	9.87897473583747	10.1871701695584	6.93796075284612	4.91744529771106	3.95290726288148	3.61232681777404	3.65380159928853	3.91818569867802	4.28961392953647	4.68025702612259	5.15316052288427	5.15316052288427	5.47046698767676	5.47046698767676	5.35042663695163	5.35042663695163	4.86066727228836	4.86066727228836	4.34272657611207	4.34272657611207	4.09945127043009	4.09945127043009	3.98126934304189	3.98126934304189	3.92017412434406	3.92017412434406	3.83999617540587	3.83999617540587	3.71948024513297	3.71948024513297	3.5702840472635	3.5702840472635	3.39753847195839	3.39753847195839	3.24927181365719	3.24927181365719	3.13997659645834	3.13997659645834	3.09755378862349	3.09755378862349
S=0.8	9.70678223424869	9.90858015064605	10.0077403820287	10.0764775106621	10.2039549821009	9.61021349515784	7.79906814768518	6.44548964064349	5.4656057885871	4.79271309946018	4.21891452952521	4.21891452952521	3.91972895755075	3.91972895755075	3.86476475270566	3.86476475270566	3.90608213674999	3.90608213674999	4.01017767652994	4.01017767652994	4.113175222191	4.113175222191	4.13086072440569	4.13086072440569	4.01291720739865	4.01291720739865	3.82253636954303	3.82253636954303	3.62483451021939	3.62483451021939	3.53117653622751	3.53117653622751	3.47448873903239	3.47448873903239	3.38139239025124	3.38139239025124	3.24341143096737	3.24341143096737	3.16605963848015	3.16605963848015
S=0.8	9.66084978722769	9.69186742789414	10.0679678572123	6.87851484250221	3.7884703302991	3.05678875822479	3.46591357945423	4.0726270702163	4.39332579985962	4.4095901118969	4.25248720513907	4.25248720513907	4.20009798823506	4.20009798823506	4.2873376737167	4.2873376737167	4.31870674088043	4.31870674088043	4.2574358937855	4.2574358937855	4.20331814712142	4.20331814712142	4.22621721071165	4.22621721071165	4.22992894799086	4.22992894799086	4.20810593271428	4.20810593271428	4.12279572260003	4.12279572260003	3.990790327853	3.990790327853	3.74794410887646	3.74794410887646	3.50442791289398	3.50442791289398	3.28923125860381	3.28923125860381	3.28551516277342	3.28551516277342
S=0.8	10.2159000326003	9.92038829199328	10.16045596499	10.2465816519028	9.48197985719851	7.49961942480853	6.04790046294102	5.01817233568745	4.33433459709229	3.93337688034044	3.76364604240752	3.76364604240752	4.0096600350541	4.0096600350541	4.45421678170319	4.45421678170319	4.77936963382328	4.77936963382328	4.86815446482563	4.86815446482563	4.74885291941059	4.74885291941059	4.5019031992641	4.5019031992641	4.21606963529824	4.21606963529824	3.94164421241033	3.94164421241033	3.71197726146816	3.71197726146816	3.53231791528632	3.53231791528632	3.38669212839992	3.38669212839992	3.25543713391108	3.25543713391108	3.16570966781559	3.16570966781559	3.10826885339097	3.10826885339097
S=0.8	4.6479545475522	1.63735215161393	5.45657145956645	9.50690808179191	9.46053810280993	9.44467878552223	9.31645543005086	9.76853168390946	10.3212927393877	10.2942987510754	10.0197670360117	10.0197670360117	8.641025900245	8.641025900245	7.41582714103278	7.41582714103278	6.39784230340504	6.39784230340504	5.56219396514995	5.56219396514995	4.88621034832001	4.88621034832001	4.39605762735984	4.39605762735984	4.07228839301096	4.07228839301096	3.82253781262635	3.82253781262635	3.60381417031236	3.60381417031236	3.44482994963162	3.44482994963162	3.34546971481696	3.34546971481696	3.24188327623778	3.24188327623778	3.13746017034659	3.13746017034659	3.07364340301453	3.07364340301453
S=0.8	9.88622789369828	9.93042346971195	9.95985869966243	10.0916637926862	8.90280431519857	6.09540886572853	4.19266965268063	3.18805151406611	2.90331327174474	3.12986688154556	3.99738367223674	3.99738367223674	5.14578507848779	5.14578507848779	5.73997216295835	5.73997216295835	5.76617735832774	5.76617735832774	5.46093017718439	5.46093017718439	5.04635384836109	5.04635384836109	4.65491017317015	4.65491017317015	4.34269789355933	4.34269789355933	4.07463246470372	4.07463246470372	3.7878916682344	3.7878916682344	3.56872069020138	3.56872069020138	3.39481890173175	3.39481890173175	3.22595225270538	3.22595225270538	3.11173764408271	3.11173764408271	3.00773154003363	3.00773154003363
S=0.8	9.53180041392739	10.2621655372895	10.0619621185666	10.4856448671129	10.4364002711185	10.2864527587165	10.4705247297913	10.3494180933366	10.2287635503118	10.4050883746928	8.74977889154402	8.74977889154402	6.9565473352488	6.9565473352488	5.63530316997232	5.63530316997232	4.7219057697854	4.7219057697854	4.15083251320113	4.15083251320113	3.85826105454628	3.85826105454628	3.71764076353441	3.71764076353441	3.67208603442939	3.67208603442939	3.66805469371097	3.66805469371097	3.6329148984753	3.6329148984753	3.54877789995699	3.54877789995699	3.43013471433943	3.43013471433943	3.29430088915635	3.29430088915635	3.18910410995489	3.18910410995489	3.10883483480117	3.10883483480117
S=0.8	9.63956374844266	1.67285008819207	5.69197585603186	9.50511523615102	9.57873755623058	9.99529932172574	10.0283820935021	9.0973975106368	6.57281017559031	4.7320818095855	3.36557059555788	3.36557059555788	3.4091581652184	3.4091581652184	4.40512700783626	4.40512700783626	5.1066419366697	5.1066419366697	5.0465556364511	5.0465556364511	4.57101527474426	4.57101527474426	4.114452209139	4.114452209139	3.85393245955204	3.85393245955204	3.78256409404459	3.78256409404459	3.90332543841424	3.90332543841424	3.97619935814111	3.97619935814111	3.87902896964656	3.87902896964656	3.72202883351707	3.72202883351707	3.43142283222525	3.43142283222525	3.20562176077036	3.20562176077036
S=0.8	9.76602719117769	2.1678281155907	2.92760119543201	6.87299001133846	9.86786523613976	10.3318051776392	10.7524403690875	8.87882603847	7.23902933970492	5.81037635843046	4.35923045403972	4.35923045403972	3.64409421217291	3.64409421217291	3.85581823563316	3.85581823563316	4.36733269774953	4.36733269774953	4.68716704075066	4.68716704075066	4.70569308110564	4.70569308110564	4.52324443038335	4.52324443038335	4.20529242173813	4.20529242173813	3.90946685168281	3.90946685168281	3.66606429301822	3.66606429301822	3.47895349406424	3.47895349406424	3.37271353231944	3.37271353231944	3.26498827360883	3.26498827360883	3.13861645352117	3.13861645352117	3.06485815875112	3.06485815875112
S=0.8	9.56447414850135	2.62802199769243	2.51097717444923	4.95243699690444	6.79242756370408	7.63615542464649	7.86728975555739	7.78940595248763	7.54389219069307	7.20664622385294	6.64255973019966	6.64255973019966	6.0232317497094	6.0232317497094	5.65097369758247	5.65097369758247	5.45051241400769	5.45051241400769	5.14880435324987	5.14880435324987	4.69841229417886	4.69841229417886	4.2066759291786	4.2066759291786	3.82709946891585	3.82709946891585	3.56783674438818	3.56783674438818	3.40440734023493	3.40440734023493	3.32930894495772	3.32930894495772	3.26362341994552	3.26362341994552	3.16678911971739	3.16678911971739	3.07178471452627	3.07178471452627	2.96487657744509	2.96487657744509
S=0.9	9.89789745860153	5.31385773113839	3.28232533710883	2.83387269524798	3.21800600840737	3.91707287900081	4.56438255165838	4.9317983628861	4.88890138611881	4.40657823715532	3.90117463519801	3.90117463519801	3.5402947217655	3.5402947217655	3.70157378944047	3.70157378944047	4.10724332474493	4.10724332474493	4.41546524779219	4.41546524779219	4.50880645270531	4.50880645270531	4.40756230003235	4.40756230003235	4.24923326521297	4.24923326521297	4.07742114762245	4.07742114762245	3.91717604738352	3.91717604738352	3.80674109735818	3.80674109735818	3.66177565699686	3.66177565699686	3.43263833261312	3.43263833261312	3.11751530740337	3.11751530740337	2.94294850379687	2.94294850379687
S=0.9	9.41556699978966	7.72325220713811	3.95621346046164	2.27559509036242	4.51099830268862	5.94514095321465	6.57027597427514	6.74547911246178	6.3821952810285	5.70598925021744	4.64176810575335	4.64176810575335	3.69738933808546	3.69738933808546	3.35429778938395	3.35429778938395	3.47936255908409	3.47936255908409	3.81796359382895	3.81796359382895	4.08181758187545	4.08181758187545	4.10105690332268	4.10105690332268	3.9209074314619	3.9209074314619	3.66972272615522	3.66972272615522	3.63307439273943	3.63307439273943	3.58745545789191	3.58745545789191	3.52733495223672	3.52733495223672	3.48322011510266	3.48322011510266	3.30207790860828	3.30207790860828	3.06823838198195	3.06823838198195
S=0.9	9.69803131482968	10.0212775240972	10.0567701974946	9.96288838007089	9.15061898026951	7.31317611315999	6.03659116549654	5.17030875203443	4.61466412760169	4.29563281911846	4.14609047083021	4.14609047083021	4.27573027611933	4.27573027611933	4.54004992256616	4.54004992256616	4.7338865387842	4.7338865387842	4.74661897935414	4.74661897935414	4.5649922332854	4.5649922332854	4.28258748795932	4.28258748795932	4.0058423819475	4.0058423819475	3.80563276039211	3.80563276039211	3.66976535932745	3.66976535932745	3.5294351663765	3.5294351663765	3.39448216936901	3.39448216936901	3.24787853535299	3.24787853535299	3.09053356660812	3.09053356660812	3.02957059706057	3.02957059706057
S=0.9	9.78822623822151	9.81975438048277	10.1096111212979	10.0911612556343	10.4343853231335	10.1762031042855	10.3800488459415	10.365094692225	10.3048205084477	10.5390345387995	10.4013489930858	10.4013489930858	10.1479410857007	10.1479410857007	8.90066904109528	8.90066904109528	7.72206089305142	7.72206089305142	6.63312243904072	6.63312243904072	5.67355916311702	5.67355916311702	4.92334135493061	4.92334135493061	4.42467068589809	4.42467068589809	4.12300176618508	4.12300176618508	3.95553569894959	3.95553569894959	3.83140529725142	3.83140529725142	3.6911662366727	3.6911662366727	3.47669910857132	3.47669910857132	3.27916909374031	3.27916909374031	3.15384233433926	3.15384233433926
S=0.9	4.95313235283053	4.74546038168618	3.86285327260106	3.3945144843491	3.18162067837376	2.97041434260352	2.75505401186899	2.69511972999026	2.93546152399589	3.52348718356125	4.86483951012561	4.86483951012561	6.52115224193493	6.52115224193493	7.28113516694704	7.28113516694704	7.1329982877922	7.1329982877922	6.57819871139903	6.57819871139903	5.96346791359959	5.96346791359959	5.39329625866633	5.39329625866633	4.89978544976261	4.89978544976261	4.52030594803886	4.52030594803886	4.30079771024697	4.30079771024697	4.13873449289123	4.13873449289123	3.98084111337936	3.98084111337936	3.72621712256428	3.72621712256428	3.41292073615705	3.41292073615705	3.34017408934957	3.34017408934957
S=0.9	9.72544326816429	7.74853942650829	5.52169690234781	3.39376109394207	2.49872501414165	3.25833047304145	4.73502642538008	5.82138991321738	5.98537761978747	5.41230306280718	4.18202003420198	4.18202003420198	3.40340290437354	3.40340290437354	3.93291518870064	3.93291518870064	5.20295416524616	5.20295416524616	6.26646971619206	6.26646971619206	6.53132780885385	6.53132780885385	6.17379719652198	6.17379719652198	5.59484153887345	5.59484153887345	4.9782227334986	4.9782227334986	4.4144941513307	4.4144941513307	3.95250706637687	3.95250706637687	3.65654463096485	3.65654463096485	3.41958827372259	3.41958827372259	3.23597339230796	3.23597339230796	3.2610530466783	3.2610530466783
S=0.9	9.8627060356159	6.5491429970382	3.98002324643974	3.21620893757263	3.17226089399791	3.40820383351402	3.69980791474572	3.92324853965937	4.02211642094802	3.98699414998426	3.75342141200134	3.75342141200134	3.37500154834554	3.37500154834554	3.31226375054778	3.31226375054778	3.65605748338538	3.65605748338538	4.16402421923488	4.16402421923488	4.56904257163573	4.56904257163573	4.67698109913185	4.67698109913185	4.51692288855097	4.51692288855097	4.24171086610727	4.24171086610727	3.96473440410934	3.96473440410934	3.77573699868278	3.77573699868278	3.57835494870592	3.57835494870592	3.36352714875072	3.36352714875072	3.13255903025268	3.13255903025268	2.96890777684273	2.96890777684273
S=0.9	9.82638474981674	10.0920380578756	9.30618294871439	7.6514449541347	6.54635300506682	5.69663220335002	5.01833426059325	4.50443138149196	4.1616106234614	3.9840767820121	3.98512679270817	3.98512679270817	4.22040350874218	4.22040350874218	4.44015319926068	4.44015319926068	4.46336897066714	4.46336897066714	4.32664266803822	4.32664266803822	4.14915320261201	4.14915320261201	3.99647807643252	3.99647807643252	3.88129805731391	3.88129805731391	3.77115582001232	3.77115582001232	3.65809532674654	3.65809532674654	3.52427071596524	3.52427071596524	3.38679000234824	3.38679000234824	3.24556183273229	3.24556183273229	3.09441457415373	3.09441457415373	2.92577984394123	2.92577984394123
S=0.9	9.5762381958033	9.83855862317197	9.7920312227113	8.49741926527062	6.35998341737598	5.05842024837881	4.30763785821498	3.93869268699055	3.83872935054229	3.92645668544097	4.28656196183049	4.28656196183049	4.87366562293393	4.87366562293393	5.33764596661467	5.33764596661467	5.52247359280565	5.52247359280565	5.43357723988933	5.43357723988933	5.17741025801656	5.17741025801656	4.89380910273658	4.89380910273658	4.63495917543875	4.63495917543875	4.37997591786942	4.37997591786942	4.12011169708497	4.12011169708497	3.86654572343256	3.86654572343256	3.64526651150977	3.64526651150977	3.42829407902199	3.42829407902199	3.23849125503059	3.23849125503059	3.1320672354934	3.1320672354934
S=0.9	9.70575097538427	9.99570657676164	10.0370095040593	10.0036240660816	4.42209191362889	2.70110818799592	3.70999601304605	5.81197266286591	7.51305264292589	7.83539065901537	6.36051849120128	6.36051849120128	4.403490871658	4.403490871658	3.52949028245413	3.52949028245413	3.61615771577435	3.61615771577435	4.21973310639785	4.21973310639785	4.76952425537914	4.76952425537914	4.76179702691035	4.76179702691035	4.36068287875697	4.36068287875697	3.97945331153259	3.97945331153259	3.79989675898324	3.79989675898324	3.72527885740306	3.72527885740306	3.56540315512406	3.56540315512406	3.34605222110972	3.34605222110972	3.16800072421551	3.16800072421551	2.99110507639256	2.99110507639256
