# Supplementary material for: Inference of past demography, dormancy and self-fertilization rates from whole genome sequence data
Source: PLoS Genet. 2020 Apr 6;16(4):e1008698. doi: 10.1371/journal.pgen.1008698 (PMC7173940; doi:10.1371/journal.pgen.1008698)
Supplement: S1 Data — File containing all numerical data presented in this study. It contains all plotted results and all requirements to build summary statistics. (ZIP) [file pgen.1008698.s003.zip › S1_data/Figure/F3/F3_a_popsize.csv]

	V1	V2	V3	V4	V5	V6	V7	V8	V9	V10	V11	V12	V13	V14	V15	V16	V17	V18	V19	V20	V21	V22	V23	V24	V25	V26	V27	V28	V29	V30	V31	V32	V33	V34	V35	V36	V37	V38	V39	V40
S=0	4.50311514705879	4.50311514705879	5.3183566150396	5.3183566150396	3.99043918445174	3.99043918445174	3.53382069301415	3.53382069301415	3.38513254980195	3.38513254980195	3.3502804213927	3.3502804213927	3.36296657840601	3.36296657840601	3.3991262100405	3.3991262100405	3.44779651515253	3.44779651515253	3.50620377105124	3.50620377105124	3.57320212607445	3.57320212607445	3.64706594848248	3.64706594848248	3.72619024895901	3.72619024895901	3.81034983394669	3.81034983394669	3.9024076814097	3.9024076814097	4.00584302284623	4.00584302284623	4.12175034679692	4.12175034679692	4.24839042093504	4.24839042093504	4.38746999279205	4.38746999279205	4.51551509467116	4.51551509467116
S=0	4.23294980968927	4.23294980968927	4.43562852311254	4.43562852311254	3.82090791848265	3.82090791848265	3.55175836286275	3.55175836286275	3.4420826967973	3.4420826967973	3.39746936608607	3.39746936608607	3.38825621306893	3.38825621306893	3.40422617472015	3.40422617472015	3.44061928540074	3.44061928540074	3.49586601097168	3.49586601097168	3.56939530372598	3.56939530372598	3.65811939890956	3.65811939890956	3.75536570172321	3.75536570172321	3.85389218086007	3.85389218086007	3.95030308799637	3.95030308799637	4.04675122475608	4.04675122475608	4.14788947362002	4.14788947362002	4.25653685828743	4.25653685828743	4.37855651542765	4.37855651542765	4.49952577372434	4.49952577372434
S=0	4.3238599375625	4.3238599375625	4.96864318737037	4.96864318737037	4.06865578059575	4.06865578059575	3.67051349327948	3.67051349327948	3.47314813428797	3.47314813428797	3.37735380472303	3.37735380472303	3.35061067241146	3.35061067241146	3.37581012119629	3.37581012119629	3.43920258049134	3.43920258049134	3.52599463644446	3.52599463644446	3.62222872257154	3.62222872257154	3.71653541868507	3.71653541868507	3.80327756114564	3.80327756114564	3.88311349691995	3.88311349691995	3.96168722688623	3.96168722688623	4.04768508819648	4.04768508819648	4.1509249366909	4.1509249366909	4.27790951753105	4.27790951753105	4.41895808920772	4.41895808920772	4.51682432518679	4.51682432518679
S=0	4.51782621825279	4.51782621825279	4.59864272413821	4.59864272413821	3.85810503825392	3.85810503825392	3.54009466404588	3.54009466404588	3.43192877829586	3.43192877829586	3.40033555930398	3.40033555930398	3.40087977784317	3.40087977784317	3.41808352823299	3.41808352823299	3.44693027217553	3.44693027217553	3.48655150197127	3.48655150197127	3.53872687201845	3.53872687201845	3.60405718443463	3.60405718443463	3.68297427354498	3.68297427354498	3.77523093669222	3.77523093669222	3.87911404427358	3.87911404427358	3.99108429247494	3.99108429247494	4.10715513203882	4.10715513203882	4.22580374541772	4.22580374541772	4.3499276309422	4.3499276309422	4.46154239830574	4.46154239830574
S=0	4.55965076472417	4.55965076472417	4.72319887728883	4.72319887728883	4.04143154793625	4.04143154793625	3.63483350963816	3.63483350963816	3.43319615974641	3.43319615974641	3.3635519710454	3.3635519710454	3.37106582184044	3.37106582184044	3.42503774333238	3.42503774333238	3.50651857269237	3.50651857269237	3.6009991365146	3.6009991365146	3.69591757302131	3.69591757302131	3.78211435724888	3.78211435724888	3.85590267694911	3.85590267694911	3.91920264971035	3.91920264971035	3.97713132570954	3.97713132570954	4.03725902286895	4.03725902286895	4.11012838202909	4.11012838202909	4.21198546837734	4.21198546837734	4.36278191685431	4.36278191685431	4.51308879361855	4.51308879361855
S=0	4.39516340917575	4.39516340917575	4.76534312609212	4.76534312609212	4.01367512171199	4.01367512171199	3.6713638882736	3.6713638882736	3.50932320812006	3.50932320812006	3.43405044426306	3.43405044426306	3.40886448267257	3.40886448267257	3.41949731565407	3.41949731565407	3.46116439954561	3.46116439954561	3.53336485872624	3.53336485872624	3.63528401635461	3.63528401635461	3.76078380098975	3.76078380098975	3.89647586993205	3.89647586993205	4.02642648714204	4.02642648714204	4.13949021782711	4.13949021782711	4.23233080054185	4.23233080054185	4.30630001758413	4.30630001758413	4.36416367295346	4.36416367295346	4.42084202530141	4.42084202530141	4.51084040098134	4.51084040098134
S=0	4.28679412826171	4.28679412826171	5.11341053011108	5.11341053011108	4.13452417972989	4.13452417972989	3.70891782957772	3.70891782957772	3.54525380091057	3.54525380091057	3.47561636322807	3.47561636322807	3.45183038864957	3.45183038864957	3.45623391462128	3.45623391462128	3.47969415330249	3.47969415330249	3.51767323928724	3.51767323928724	3.56974897803124	3.56974897803124	3.63764636907956	3.63764636907956	3.72304812189342	3.72304812189342	3.82558876300177	3.82558876300177	3.94203026002663	3.94203026002663	4.06479914713718	4.06479914713718	4.18197505542439	4.18197505542439	4.28346197286058	4.28346197286058	4.38271744397019	4.38271744397019	4.50687699966867	4.50687699966867
S=0	4.22168124532006	4.22168124532006	4.65572379170558	4.65572379170558	3.94669724939498	3.94669724939498	3.59399647567857	3.59399647567857	3.46271154369499	3.46271154369499	3.42514850608477	3.42514850608477	3.4313430085331	3.4313430085331	3.46042735917719	3.46042735917719	3.50438918592297	3.50438918592297	3.56003811086149	3.56003811086149	3.62585449893066	3.62585449893066	3.70130419901235	3.70130419901235	3.7862257832902	3.7862257832902	3.87980268866916	3.87980268866916	3.98031776444544	3.98031776444544	4.08516611926926	4.08516611926926	4.19022104888957	4.19022104888957	4.28927810297305	4.28927810297305	4.38761713145205	4.38761713145205	4.51563581617565	4.51563581617565
S=0	4.05308962560469	4.05308962560469	5.26093509138146	5.26093509138146	4.08736621970476	4.08736621970476	3.60649700043031	3.60649700043031	3.41941825880306	3.41941825880306	3.36282282331875	3.36282282331875	3.37558596819415	3.37558596819415	3.42599064932881	3.42599064932881	3.49449840933219	3.49449840933219	3.56767770721597	3.56767770721597	3.63730834049304	3.63730834049304	3.70123711245145	3.70123711245145	3.76255870787952	3.76255870787952	3.82751819867716	3.82751819867716	3.90165176933676	3.90165176933676	3.9868910223349	3.9868910223349	4.08230455695584	4.08230455695584	4.18895598018589	4.18895598018589	4.32669328576725	4.32669328576725	4.50294661252592	4.50294661252592
S=0	4.32911843036336	4.32911843036336	4.72436491394378	4.72436491394378	3.97422621755887	3.97422621755887	3.57232115415231	3.57232115415231	3.40877411724436	3.40877411724436	3.3714221122052	3.3714221122052	3.39829662376523	3.39829662376523	3.4551400104893	3.4551400104893	3.52419315584428	3.52419315584428	3.59933206986851	3.59933206986851	3.68025325550094	3.68025325550094	3.76656410492123	3.76656410492123	3.85547489792076	3.85547489792076	3.94361701067946	3.94361701067946	4.02965240284455	4.02965240284455	4.11399466417418	4.11399466417418	4.1980599254836	4.1980599254836	4.28477772728839	4.28477772728839	4.3872923321761	4.3872923321761	4.50852261874922	4.50852261874922
S=0.5	3.72493498722859	3.72493498722859	5.4272174951229	5.4272174951229	4.83031951442359	4.83031951442359	4.23138203209359	4.23138203209359	3.83164724674316	3.83164724674316	3.57944180328801	3.57944180328801	3.44314076726517	3.44314076726517	3.38606787589514	3.38606787589514	3.37737669759819	3.37737669759819	3.39284715744329	3.39284715744329	3.41749873686559	3.41749873686559	3.44394542799522	3.44394542799522	3.47065922581121	3.47065922581121	3.50003232154704	3.50003232154704	3.53302124326555	3.53302124326555	3.5740136843239	3.5740136843239	3.64301613322756	3.64301613322756	3.80633524317583	3.80633524317583	4.17153845287512	4.17153845287512	4.55229945310161	4.55229945310161
S=0.5	3.79257509117119	3.79257509117119	4.85278206784002	4.85278206784002	4.12664136050715	4.12664136050715	3.8059766358894	3.8059766358894	3.58805642701942	3.58805642701942	3.45251547386586	3.45251547386586	3.3831447013968	3.3831447013968	3.36797176267285	3.36797176267285	3.39295901455154	3.39295901455154	3.43974678915039	3.43974678915039	3.49181165998668	3.49181165998668	3.53991951103507	3.53991951103507	3.58097896852559	3.58097896852559	3.61387937399898	3.61387937399898	3.63735964434467	3.63735964434467	3.65153794299732	3.65153794299732	3.6647846874518	3.6647846874518	3.71640342276411	3.71640342276411	3.96514718615774	3.96514718615774	4.4758324490411	4.4758324490411
S=0.5	4.06869600212892	4.06869600212892	5.3138040592088	5.3138040592088	4.47288617104111	4.47288617104111	3.96176261151025	3.96176261151025	3.6714984388548	3.6714984388548	3.50776012127756	3.50776012127756	3.4233204322774	3.4233204322774	3.38953962251531	3.38953962251531	3.39004786159328	3.39004786159328	3.41289780197024	3.41289780197024	3.4504164871447	3.4504164871447	3.49990852375438	3.49990852375438	3.56335271345094	3.56335271345094	3.64309721296631	3.64309721296631	3.73382291626394	3.73382291626394	3.81873573666738	3.81873573666738	3.87958079841041	3.87958079841041	3.92814686891019	3.92814686891019	4.08402773109045	4.08402773109045	4.45438899101274	4.45438899101274
S=0.5	3.91367376013708	3.91367376013708	4.36024631332292	4.36024631332292	4.69440947874256	4.69440947874256	4.27038423433915	4.27038423433915	3.80893590439336	3.80893590439336	3.53339005516805	3.53339005516805	3.38551784198255	3.38551784198255	3.31711777721319	3.31711777721319	3.30198490222352	3.30198490222352	3.32440037597546	3.32440037597546	3.37320531400853	3.37320531400853	3.43894376582223	3.43894376582223	3.51275977695538	3.51275977695538	3.58739780384165	3.58739780384165	3.65945512433527	3.65945512433527	3.73004346985074	3.73004346985074	3.80220044425361	3.80220044425361	3.88109047259489	3.88109047259489	4.03032546776398	4.03032546776398	4.38955215595844	4.38955215595844
S=0.5	4.2599829559651	4.2599829559651	4.69656945614378	4.69656945614378	4.83640317336164	4.83640317336164	4.12598786302793	4.12598786302793	3.68717358955396	3.68717358955396	3.46321148330474	3.46321148330474	3.35623401352044	3.35623401352044	3.32107683794856	3.32107683794856	3.33617541528261	3.33617541528261	3.38395876230248	3.38395876230248	3.45070059803415	3.45070059803415	3.52762840537154	3.52762840537154	3.60922568179843	3.60922568179843	3.69020445315484	3.69020445315484	3.7649644345239	3.7649644345239	3.82384908407487	3.82384908407487	3.8595002773136	3.8595002773136	3.89266336338461	3.89266336338461	4.06329770112718	4.06329770112718	4.51057582883672	4.51057582883672
S=0.5	4.08352912819613	4.08352912819613	4.99249920528383	4.99249920528383	4.14668623868955	4.14668623868955	4.01318363909275	4.01318363909275	3.8501044541856	3.8501044541856	3.68739357833923	3.68739357833923	3.54979635818554	3.54979635818554	3.44451854626299	3.44451854626299	3.37228153968203	3.37228153968203	3.33165831176973	3.33165831176973	3.31859244308006	3.31859244308006	3.32766245121064	3.32766245121064	3.35357477337815	3.35357477337815	3.39571059532033	3.39571059532033	3.46237450359381	3.46237450359381	3.56901317330975	3.56901317330975	3.72414278585754	3.72414278585754	3.91049633366886	3.91049633366886	4.13272294464203	4.13272294464203	4.46899554704144	4.46899554704144
S=0.5	4.01344219349717	4.01344219349717	5.75568412435115	5.75568412435115	4.70486495765955	4.70486495765955	3.92693485884616	3.92693485884616	3.66324226664371	3.66324226664371	3.56112297793874	3.56112297793874	3.51168493860768	3.51168493860768	3.4888224149138	3.4888224149138	3.48556069986996	3.48556069986996	3.49664322309465	3.49664322309465	3.52038554884749	3.52038554884749	3.5581628730235	3.5581628730235	3.60638199926243	3.60638199926243	3.65786066104033	3.65786066104033	3.70625013795765	3.70625013795765	3.75323194192595	3.75323194192595	3.80897305360375	3.80897305360375	3.8938690944912	3.8938690944912	4.08737264484607	4.08737264484607	4.49449255282529	4.49449255282529
S=0.5	4.56423014187386	4.56423014187386	5.63916271547914	5.63916271547914	4.98745952275255	4.98745952275255	4.14112425838664	4.14112425838664	3.70860219845407	3.70860219845407	3.4960074251915	3.4960074251915	3.4106018997407	3.4106018997407	3.39209557333286	3.39209557333286	3.40352216776204	3.40352216776204	3.42650476508434	3.42650476508434	3.45927371956976	3.45927371956976	3.50076470988677	3.50076470988677	3.55543691320591	3.55543691320591	3.62651256942546	3.62651256942546	3.72355424840193	3.72355424840193	3.85812167543753	3.85812167543753	4.02803853287615	4.02803853287615	4.19721933425093	4.19721933425093	4.3166895675239	4.3166895675239	4.47406171785424	4.47406171785424
S=0.5	3.75190184692561	3.75190184692561	4.98542718298473	4.98542718298473	4.59352036701372	4.59352036701372	4.25692881772472	4.25692881772472	3.88392770225613	3.88392770225613	3.65408292928867	3.65408292928867	3.52032560219719	3.52032560219719	3.43710837610574	3.43710837610574	3.37766726420148	3.37766726420148	3.32958008664631	3.32958008664631	3.29270834853034	3.29270834853034	3.27382605411924	3.27382605411924	3.2853487370461	3.2853487370461	3.3387148738126	3.3387148738126	3.43963729874777	3.43963729874777	3.57799505788287	3.57799505788287	3.72289385480074	3.72289385480074	3.84891006112056	3.84891006112056	4.02081308139585	4.02081308139585	4.37188744105828	4.37188744105828
S=0.5	4.38950700838731	4.38950700838731	5.02582411442798	5.02582411442798	4.29527221883477	4.29527221883477	3.9515368460905	3.9515368460905	3.70880415098155	3.70880415098155	3.54632484897954	3.54632484897954	3.43947553614183	3.43947553614183	3.38241597219942	3.38241597219942	3.37096481624067	3.37096481624067	3.39742678642235	3.39742678642235	3.45035626988941	3.45035626988941	3.51567458767853	3.51567458767853	3.57783492037166	3.57783492037166	3.62579744606171	3.62579744606171	3.65945237476832	3.65945237476832	3.6890200694953	3.6890200694953	3.73235135550504	3.73235135550504	3.8311934118126	3.8311934118126	4.09275881612072	4.09275881612072	4.46330683130453	4.46330683130453
S=0.8	4.68055193573603	4.68055193573603	4.14409964970806	4.14409964970806	4.94819919576118	4.94819919576118	4.46663261582728	4.46663261582728	4.00893044816456	4.00893044816456	3.75409683720782	3.75409683720782	3.60275300372066	3.60275300372066	3.51911156284488	3.51911156284488	3.45375813063226	3.45375813063226	3.38264516521235	3.38264516521235	3.3130867338027	3.3130867338027	3.2686528038095	3.2686528038095	3.27711978092515	3.27711978092515	3.34232613963335	3.34232613963335	3.41983966798886	3.41983966798886	3.45241495670059	3.45241495670059	3.46084595362073	3.46084595362073	3.57637497274096	3.57637497274096	3.83501658566333	3.83501658566333	4.27802033889535	4.27802033889535
S=0.8	5.32936061163603	5.32936061163603	4.25181956205513	4.25181956205513	4.28760354021736	4.28760354021736	4.32530199310424	4.32530199310424	3.98921621399462	3.98921621399462	3.75879315226683	3.75879315226683	3.62695222133511	3.62695222133511	3.54246826633374	3.54246826633374	3.47724960720708	3.47724960720708	3.42371691514102	3.42371691514102	3.38725037563304	3.38725037563304	3.378561025912	3.378561025912	3.40602411676958	3.40602411676958	3.45897857196329	3.45897857196329	3.5060083478185	3.5060083478185	3.50872417090068	3.50872417090068	3.46289805919815	3.46289805919815	3.41307964104322	3.41307964104322	3.61162675242605	3.61162675242605	4.42099713771661	4.42099713771661
S=0.8	3.95593444461885	3.95593444461885	4.54061629323774	4.54061629323774	4.30550656605049	4.30550656605049	4.76974892020731	4.76974892020731	4.93517044606849	4.93517044606849	4.61097842659763	4.61097842659763	4.09359817342824	4.09359817342824	3.67770864905978	3.67770864905978	3.39865807860611	3.39865807860611	3.23469085779026	3.23469085779026	3.16592570917233	3.16592570917233	3.1722383080648	3.1722383080648	3.22368065269361	3.22368065269361	3.28719372617681	3.28719372617681	3.33675579650483	3.33675579650483	3.37408502935777	3.37408502935777	3.43446832122082	3.43446832122082	3.53331751513413	3.53331751513413	3.59831962336599	3.59831962336599	4.01524763455082	4.01524763455082
S=0.8	5.31564018935515	5.31564018935515	4.07133185104275	4.07133185104275	4.56630978818223	4.56630978818223	4.35433519922939	4.35433519922939	4.2213102500339	4.2213102500339	4.06029872895234	4.06029872895234	3.80689276502036	3.80689276502036	3.56461753361448	3.56461753361448	3.37767927637497	3.37767927637497	3.2491918174006	3.2491918174006	3.17616414977751	3.17616414977751	3.15574867423903	3.15574867423903	3.19100461269766	3.19100461269766	3.28546843728501	3.28546843728501	3.43033740340947	3.43033740340947	3.58833379327436	3.58833379327436	3.69788781463064	3.69788781463064	3.67722151452785	3.67722151452785	3.54006940307165	3.54006940307165	4.32434990290836	4.32434990290836
S=0.8	4.11971450238909	4.11971450238909	4.90336999617435	4.90336999617435	4.92605265051213	4.92605265051213	5.16505126845602	5.16505126845602	4.37825922730493	4.37825922730493	3.84501567474854	3.84501567474854	3.51715218004894	3.51715218004894	3.32519770080348	3.32519770080348	3.25188685148036	3.25188685148036	3.2776974810756	3.2776974810756	3.3629465053091	3.3629465053091	3.45456624825669	3.45456624825669	3.52230882085808	3.52230882085808	3.56104933882625	3.56104933882625	3.57608496485709	3.57608496485709	3.569107608243	3.569107608243	3.53575992463901	3.53575992463901	3.45638069313435	3.45638069313435	3.45904183313331	3.45904183313331	4.46184314111873	4.46184314111873
S=0.8	3.62987845681417	3.62987845681417	4.81960961389497	4.81960961389497	5.27541110831125	5.27541110831125	4.53096885568279	4.53096885568279	3.99677103569062	3.99677103569062	3.69067458007697	3.69067458007697	3.52792771039098	3.52792771039098	3.44452698196352	3.44452698196352	3.39781478030584	3.39781478030584	3.3721942622691	3.3721942622691	3.36753525031318	3.36753525031318	3.38305750227274	3.38305750227274	3.40822406812394	3.40822406812394	3.4279151461546	3.4279151461546	3.43716639015599	3.43716639015599	3.45501490418166	3.45501490418166	3.51396443836598	3.51396443836598	3.61334325200893	3.61334325200893	3.77341218458898	3.77341218458898	4.40744626822631	4.40744626822631
S=0.8	5.69464164331564	5.69464164331564	5.58671217470737	5.58671217470737	4.59069190248906	4.59069190248906	4.12806420078412	4.12806420078412	3.94408882004611	3.94408882004611	3.75558010598487	3.75558010598487	3.60542285050328	3.60542285050328	3.50699556186863	3.50699556186863	3.45694077344641	3.45694077344641	3.44389741490785	3.44389741490785	3.44993287386348	3.44993287386348	3.46071896588874	3.46071896588874	3.47555004952944	3.47555004952944	3.49711726356847	3.49711726356847	3.52818171614518	3.52818171614518	3.55402413666737	3.55402413666737	3.54047874603222	3.54047874603222	3.4755442229365	3.4755442229365	3.64718669085085	3.64718669085085	4.47954019033426	4.47954019033426
S=0.8	3.24006855755874	3.24006855755874	5.16849179706388	5.16849179706388	4.51502731107762	4.51502731107762	4.54386205696801	4.54386205696801	4.77011069528563	4.77011069528563	4.48073007236679	4.48073007236679	4.0920936066534	4.0920936066534	3.78398723456901	3.78398723456901	3.56525288701604	3.56525288701604	3.41914493883296	3.41914493883296	3.3290347755929	3.3290347755929	3.28404929694612	3.28404929694612	3.27838649710785	3.27838649710785	3.3119487840884	3.3119487840884	3.38164062286509	3.38164062286509	3.46046867269917	3.46046867269917	3.49039009155973	3.49039009155973	3.42948341936076	3.42948341936076	3.38250879946771	3.38250879946771	3.92469901279953	3.92469901279953
S=0.8	3.77661132029231	3.77661132029231	5.4809896783436	5.4809896783436	4.87161161161284	4.87161161161284	4.4764673269271	4.4764673269271	4.07215615726153	4.07215615726153	3.78487895734072	3.78487895734072	3.58799422863931	3.58799422863931	3.47511788702988	3.47511788702988	3.42410401121453	3.42410401121453	3.4064059330616	3.4064059330616	3.40171398130837	3.40171398130837	3.40606966990812	3.40606966990812	3.42686231154192	3.42686231154192	3.46524943498326	3.46524943498326	3.51098286206744	3.51098286206744	3.54572147408167	3.54572147408167	3.55952784684007	3.55952784684007	3.59341274928648	3.59341274928648	3.78019800557637	3.78019800557637	4.28844100335417	4.28844100335417
S=0.8	3.65352936996081	3.65352936996081	5.88496431289239	5.88496431289239	5.73981294996261	5.73981294996261	5.04026990402981	5.04026990402981	4.12027868653354	4.12027868653354	3.66678555217101	3.66678555217101	3.46271546339128	3.46271546339128	3.40030359969759	3.40030359969759	3.41319788655521	3.41319788655521	3.4471032134257	3.4471032134257	3.46867764020245	3.46867764020245	3.46806411822829	3.46806411822829	3.46458556071713	3.46458556071713	3.48309770164801	3.48309770164801	3.53036104573238	3.53036104573238	3.59219819370166	3.59219819370166	3.65089732497612	3.65089732497612	3.72837594511	3.72837594511	3.92322646338233	3.92322646338233	4.3482371228962	4.3482371228962
S=0.9	4.57506619673455	4.57506619673455	3.6324977459099	3.6324977459099	4.63018353942981	4.63018353942981	4.88744561071669	4.88744561071669	4.60271703950792	4.60271703950792	4.26522252965963	4.26522252965963	3.93600313053239	3.93600313053239	3.6637806888006	3.6637806888006	3.4633959977859	3.4633959977859	3.31730306963651	3.31730306963651	3.21988961649561	3.21988961649561	3.18195409609826	3.18195409609826	3.2082447498549	3.2082447498549	3.28407303098697	3.28407303098697	3.39088659868543	3.39088659868543	3.51299577043529	3.51299577043529	3.60422650405485	3.60422650405485	3.59545893618341	3.59545893618341	3.72207351443591	3.72207351443591	4.17258458584808	4.17258458584808
S=0.9	3.67200484994261	3.67200484994261	5.07029192032944	5.07029192032944	4.74965357776035	4.74965357776035	4.44424101167035	4.44424101167035	3.95838704618721	3.95838704618721	3.99334128872381	3.99334128872381	3.98399861138489	3.98399861138489	3.82347910033406	3.82347910033406	3.63252369463209	3.63252369463209	3.48677882742327	3.48677882742327	3.41195862955952	3.41195862955952	3.39880766019471	3.39880766019471	3.4181562892398	3.4181562892398	3.45408734297917	3.45408734297917	3.50939400777963	3.50939400777963	3.58376825438096	3.58376825438096	3.62550342025409	3.62550342025409	3.53217981246043	3.53217981246043	3.33750125411099	3.33750125411099	4.07716547404848	4.07716547404848
S=0.9	5.56282631963772	5.56282631963772	5.52496920717143	5.52496920717143	4.85933829036221	4.85933829036221	4.34969323661574	4.34969323661574	4.17609894859368	4.17609894859368	4.01382331129093	4.01382331129093	3.78552440674213	3.78552440674213	3.5827006526517	3.5827006526517	3.43331553334692	3.43331553334692	3.33318940933282	3.33318940933282	3.28025048998753	3.28025048998753	3.27642347686898	3.27642347686898	3.31947279869314	3.31947279869314	3.40090942562508	3.40090942562508	3.49822713234116	3.49822713234116	3.59055491623445	3.59055491623445	3.68394578065981	3.68394578065981	3.77648422980176	3.77648422980176	3.79508273884175	3.79508273884175	4.07889651136223	4.07889651136223
S=0.9	5.70479234339935	5.70479234339935	5.92620368286763	5.92620368286763	5.66555344952152	5.66555344952152	4.82882253060334	4.82882253060334	4.21381062952789	4.21381062952789	4.12749000951349	4.12749000951349	3.96003313451812	3.96003313451812	3.7348567374218	3.7348567374218	3.51546123713876	3.51546123713876	3.33191797203859	3.33191797203859	3.20886383101872	3.20886383101872	3.18432831786385	3.18432831786385	3.28723938306504	3.28723938306504	3.45977516481129	3.45977516481129	3.58142754963848	3.58142754963848	3.59203659304709	3.59203659304709	3.52819362328179	3.52819362328179	3.4495003665926	3.4495003665926	3.45099713915562	3.45099713915562	3.63315307737652	3.63315307737652
S=0.9	3.40423251329897	3.40423251329897	5.62460242404472	5.62460242404472	5.69565819348768	5.69565819348768	5.38895954269402	5.38895954269402	4.87838595731249	4.87838595731249	4.35112368805476	4.35112368805476	3.98953511198491	3.98953511198491	3.77244079858674	3.77244079858674	3.63390045407511	3.63390045407511	3.52947185090581	3.52947185090581	3.43396895003704	3.43396895003704	3.34208665667245	3.34208665667245	3.25139278470114	3.25139278470114	3.18642265913135	3.18642265913135	3.17560290978381	3.17560290978381	3.25965693665637	3.25965693665637	3.49288278972206	3.49288278972206	3.82658489621991	3.82658489621991	3.81508662181335	3.81508662181335	3.70195302350712	3.70195302350712
S=0.9	3.44486600324601	3.44486600324601	4.14947899122252	4.14947899122252	5.74840532223254	5.74840532223254	5.71244607706249	5.71244607706249	5.17647783216371	5.17647783216371	4.33354618572269	4.33354618572269	3.83325443285157	3.83325443285157	3.57606652227473	3.57606652227473	3.45847823706618	3.45847823706618	3.4097126650364	3.4097126650364	3.38266703728051	3.38266703728051	3.36650146361189	3.36650146361189	3.37719884160814	3.37719884160814	3.42896174006782	3.42896174006782	3.49176527044187	3.49176527044187	3.49269356144315	3.49269356144315	3.37719320245932	3.37719320245932	3.17583745424382	3.17583745424382	3.55747776421071	3.55747776421071	4.42034255164417	4.42034255164417
S=0.9	3.8034082369084	3.8034082369084	3.79137786922947	3.79137786922947	4.67473186683443	4.67473186683443	4.93629066192437	4.93629066192437	4.41709291952805	4.41709291952805	3.95435182912069	3.95435182912069	3.67254164258115	3.67254164258115	3.50208644578919	3.50208644578919	3.39657491058868	3.39657491058868	3.32547093015217	3.32547093015217	3.29488314517821	3.29488314517821	3.34258023616152	3.34258023616152	3.47091185601316	3.47091185601316	3.59241874636734	3.59241874636734	3.61123798087748	3.61123798087748	3.53017998241645	3.53017998241645	3.45207011460656	3.45207011460656	3.48089050414937	3.48089050414937	3.57145792659679	3.57145792659679	4.30183146153084	4.30183146153084
S=0.9	4.98693803516582	4.98693803516582	4.37217155592386	4.37217155592386	5.07664189655064	5.07664189655064	4.81730466614698	4.81730466614698	4.37108793861159	4.37108793861159	3.98188435765373	3.98188435765373	3.65007079573813	3.65007079573813	3.40108881126855	3.40108881126855	3.26089253847743	3.26089253847743	3.23915268926973	3.23915268926973	3.30958095944479	3.30958095944479	3.41590971710245	3.41590971710245	3.4985361138582	3.4985361138582	3.50319457982079	3.50319457982079	3.47777263147218	3.47777263147218	3.51032969723961	3.51032969723961	3.54237762863949	3.54237762863949	3.6343206715002	3.6343206715002	4.0185443263077	4.0185443263077	4.35454978335639	4.35454978335639
S=0.9	4.87538414026428	4.87538414026428	4.5018304343991	4.5018304343991	5.29221252108912	5.29221252108912	4.98392475653784	4.98392475653784	4.780715045064	4.780715045064	4.42053371419513	4.42053371419513	3.9681702356267	3.9681702356267	3.73007198049503	3.73007198049503	3.60949966730602	3.60949966730602	3.49188745117588	3.49188745117588	3.34888421154068	3.34888421154068	3.20164528648625	3.20164528648625	3.09909557434945	3.09909557434945	3.09712789584386	3.09712789584386	3.21467709110179	3.21467709110179	3.40575523375989	3.40575523375989	3.56557773037661	3.56557773037661	3.6419353466616	3.6419353466616	3.69780530359373	3.69780530359373	3.79975857401315	3.79975857401315
S=0.9	3.8445324838987	3.8445324838987	4.21227718255171	4.21227718255171	4.5009110809975	4.5009110809975	5.09810879411014	5.09810879411014	4.49839463383726	4.49839463383726	3.96164878295981	3.96164878295981	3.77571015628243	3.77571015628243	3.62910502397441	3.62910502397441	3.45598940107601	3.45598940107601	3.31864207555224	3.31864207555224	3.29645635176621	3.29645635176621	3.40704650143621	3.40704650143621	3.55741473557414	3.55741473557414	3.63932985749715	3.63932985749715	3.62467849070678	3.62467849070678	3.56109044525686	3.56109044525686	3.54362894855638	3.54362894855638	3.62846284054959	3.62846284054959	3.72609132637099	3.72609132637099	4.04082765914913	4.04082765914913
