# Supplementary material for: Inference of past demography, dormancy and self-fertilization rates from whole genome sequence data
Source: PLoS Genet. 2020 Apr 6;16(4):e1008698. doi: 10.1371/journal.pgen.1008698 (PMC7173940; doi:10.1371/journal.pgen.1008698)
Supplement: S1 Data — File containing all numerical data presented in this study. It contains all plotted results and all requirements to build summary statistics. (ZIP) [file pgen.1008698.s003.zip › S1_data/Figure/F3/f3_b_time.csv]

S=0	0	25.94232	52.5584	79.8844	107.9596	136.8252	166.5276	197.1172	228.6476	261.1796	294.7784	329.516	365.4728	402.736	441.408	481.596	523.428	567.036	612.584	660.252	710.244	762.804	818.204	876.772	938.892	1005.024	1075.716	1151.652	1233.672	1322.828	1420.488	1528.448	1649.136	1785.964	1943.916	2130.736	2359.384	2654.16	3069.628	3779.872
S=0	0	26.37648	53.438	81.2216	109.766	139.1148	169.3148	200.416	232.4744	265.5504	299.7116	335.0308	371.5892	409.476	448.796	489.656	532.184	576.524	622.836	671.3	722.132	775.568	831.896	891.444	954.604	1021.844	1093.72	1170.928	1254.316	1344.968	1444.264	1554.028	1676.736	1815.852	1976.448	2166.392	2398.868	2698.58	3121	3843.128
S=0	0	27.15768	55.0208	83.6272	113.0172	143.2352	174.3292	206.3516	239.3596	273.4156	308.588	344.9532	382.5948	421.604	462.088	504.16	547.948	593.6	641.284	691.184	743.52	798.54	856.536	917.848	982.88	1052.108	1126.112	1205.608	1291.468	1384.8	1487.036	1600.056	1726.396	1869.632	2034.984	2230.556	2469.916	2778.504	3213.436	3956.952
S=0	0	26.3348	53.3536	81.0932	109.5928	138.8952	169.0472	200.0992	232.1072	265.1312	299.238	334.5016	371.0024	408.832	448.088	488.884	531.344	575.616	621.852	670.24	720.992	774.344	830.584	890.036	953.096	1020.228	1091.992	1169.076	1252.336	1342.844	1441.98	1551.572	1674.088	1812.984	1973.328	2162.972	2395.08	2694.316	3116.068	3837.06
S=0	0	26.18832	53.0568	80.642	108.9832	138.1228	168.1068	198.9864	230.816	263.6564	297.5736	332.6408	368.9388	406.556	445.596	486.164	528.388	572.412	618.392	666.512	716.98	770.036	825.964	885.088	947.796	1014.552	1085.92	1162.576	1245.368	1335.372	1433.96	1542.944	1664.776	1802.9	1962.348	2150.94	2381.756	2679.328	3098.736	3815.716
S=0	0	28.22076	57.1748	86.9008	117.4412	148.842	181.1536	214.4292	248.7292	284.1184	320.6676	358.4564	397.5716	438.108	480.176	523.896	569.396	616.836	666.384	718.24	772.624	829.8	890.064	953.776	1021.352	1093.292	1170.196	1252.8	1342.02	1439.008	1545.248	1662.688	1793.976	1942.82	2114.644	2317.872	2566.6	2887.268	3339.224	4111.84
S=0	0	27.26732	55.2428	83.9648	113.4736	143.8136	175.0332	207.1848	240.326	274.5196	309.8344	346.3464	384.1396	423.308	463.956	506.196	550.16	595.996	643.872	693.972	746.52	801.764	859.996	921.556	986.848	1056.356	1130.66	1210.476	1296.68	1390.392	1493.044	1606.516	1733.368	1877.18	2043.204	2239.564	2479.888	2789.724	3226.412	3972.932
S=0	0	27.49544	55.7052	84.6672	114.4228	145.0168	176.4976	208.918	242.3364	276.816	312.426	349.2436	387.3532	426.848	467.836	510.428	554.764	600.984	649.256	699.78	752.764	808.472	867.188	929.264	995.104	1065.192	1140.12	1220.6	1307.528	1402.024	1505.532	1619.956	1747.868	1892.884	2060.296	2258.296	2500.636	2813.06	3253.4	4006.16
S=0	0	26.77008	54.2356	82.4336	111.404	141.1908	171.8412	203.4068	235.9436	269.5132	304.184	340.0304	377.1344	415.588	455.492	496.964	540.128	585.128	632.132	681.32	732.908	787.144	844.312	904.748	968.852	1037.092	1110.04	1188.4	1273.036	1365.036	1465.816	1577.22	1701.76	1842.948	2005.944	2198.724	2434.664	2738.848	3167.572	3900.48
S=0	0	28.2736	57.2816	87.0636	117.6612	149.1208	181.4928	214.8308	249.1952	284.6504	321.2684	359.128	398.316	438.928	481.076	524.876	570.464	617.992	667.632	719.584	774.072	831.352	891.732	955.564	1023.268	1095.34	1172.388	1255.148	1344.536	1441.704	1548.14	1665.804	1797.336	1946.456	2118.604	2322.212	2571.408	2892.676	3345.48	4119.56
S=0.5	0	17.26064	34.96964	53.1508	71.8304	91.036	110.7988	131.1512	152.13	173.7748	196.1296	219.2424	243.166	267.96	293.69	320.4288	348.2596	377.2752	407.58	439.296	472.56	507.528	544.388	583.356	624.688	668.688	715.724	766.248	820.82	880.14	945.116	1016.948	1097.248	1188.284	1293.376	1417.676	1569.808	1765.936	2042.364	2514.924
S=0.5	0	16.54164	33.513	50.9368	68.8384	87.244	106.1832	125.688	145.7932	166.5364	187.96	210.11	233.0372	256.7984	281.4564	307.0816	333.7532	361.5596	390.6028	420.996	452.876	486.388	521.712	559.056	598.668	640.836	685.912	734.332	786.628	843.476	905.748	974.588	1051.544	1138.788	1239.504	1358.624	1504.416	1692.376	1957.292	2410.168
S=0.5	0	18.95884	38.4102	58.3804	78.8976	99.9928	121.7	144.0548	167.0976	190.872	215.4264	240.8128	267.0904	294.324	322.5852	351.9552	382.524	414.396	447.68	482.516	519.052	557.464	597.952	640.752	686.152	734.48	786.144	841.636	901.576	966.732	1038.104	1117.004	1205.204	1305.196	1420.628	1557.16	1724.256	1939.684	2243.308	2762.36
S=0.5	0	17.01788	34.47788	52.4036	70.8204	89.756	109.2404	129.3068	149.9908	171.3312	193.3716	216.1592	239.7464	264.192	289.5596	315.9228	343.362	371.9696	401.848	433.12	465.912	500.392	536.732	575.152	615.904	659.284	705.66	755.472	809.276	867.764	931.828	1002.648	1081.816	1171.572	1275.188	1397.74	1547.732	1741.104	2013.644	2479.556
S=0.5	0	17.69904	35.85784	54.5008	73.6548	93.3484	113.6128	134.4824	155.994	178.1888	201.1112	224.8108	249.3424	274.766	301.1496	328.5676	357.1052	386.8576	417.932	450.452	484.56	520.42	558.216	598.176	640.556	685.672	733.904	785.712	841.668	902.496	969.124	1042.78	1125.116	1218.464	1326.228	1453.684	1609.68	1810.792	2094.24	2578.804
S=0.5	0	16.36204	33.14912	50.384	68.0908	86.2968	105.0304	124.3232	144.21	164.728	185.9192	207.8284	230.5068	254.01	278.4004	303.7472	330.1292	357.634	386.3616	416.424	447.956	481.108	516.048	552.988	592.168	633.876	678.464	726.356	778.088	834.32	895.916	964.004	1040.124	1126.42	1226.044	1343.872	1488.084	1674	1936.04	2383.996
S=0.5	0	17.91896	36.3034	55.178	74.57	94.5084	115.0244	136.1532	157.9324	180.4028	203.61	227.6044	252.4408	278.1804	304.8912	332.6504	361.5424	391.6644	423.124	456.052	490.584	526.884	565.152	605.608	648.516	694.192	743.024	795.472	852.124	913.708	981.164	1055.736	1139.096	1233.604	1342.708	1471.748	1629.68	1833.292	2120.264	2610.844
S=0.5	0	19.83284	40.1808	61.0716	82.5348	104.6024	127.31	150.6956	174.8004	199.6712	225.3572	251.914	279.4032	307.892	337.456	368.1796	400.156	433.496	468.32	504.76	542.98	583.16	625.516	670.292	717.78	768.336	822.384	880.436	943.136	1011.3	1085.96	1168.496	1260.76	1365.364	1486.12	1628.94	1803.74	2029.1	2346.72	2889.7
S=0.5	0	14.72104	29.82444	45.3308	61.262	77.6416	94.4964	111.8544	129.7468	148.2068	167.2724	186.9848	207.3884	228.5344	250.4784	273.2832	297.0192	321.7656	347.612	374.6612	403.032	432.856	464.292	497.528	532.776	570.304	610.42	653.508	700.048	750.644	806.06	867.32	935.808	1013.448	1103.08	1209.092	1338.836	1506.108	1741.868	2144.896
S=0.5	0	17.0866	34.61708	52.6152	71.1064	90.1184	109.6816	129.8288	150.5964	172.0232	194.1524	217.032	240.7148	265.2588	290.7292	317.1984	344.7488	373.4716	403.472	434.868	467.796	502.412	538.9	577.476	618.392	661.948	708.508	758.524	812.544	871.268	935.588	1006.696	1086.184	1176.304	1280.34	1403.384	1553.98	1748.132	2021.776	2489.572
S=0.8	0	11.56444	23.42928	35.61056	48.1256	60.9932	74.234	87.87	101.9256	116.4272	131.4048	146.89	162.9188	179.5304	196.7692	214.684	233.3304	252.7704	273.0748	294.3236	316.6096	340.0388	364.7352	390.8436	418.536	448.016	479.528	513.38	549.94	589.684	633.22	681.344	735.144	796.136	866.548	949.828	1051.756	1183.16	1368.364	1684.972
S=0.8	0	12.42568	25.17416	38.26264	51.7096	65.5356	79.7624	94.414	109.5164	125.0984	141.1912	157.8296	175.052	192.9008	211.4236	230.6724	250.7076	271.5952	293.4116	316.2432	340.1888	365.3632	391.8984	419.952	449.704	481.38	515.24	551.612	590.896	633.6	680.376	732.088	789.896	855.428	931.084	1020.568	1130.084	1271.272	1470.272	1810.46
S=0.8	0	10.39684	21.06376	32.01512	43.2668	54.8352	66.7388	78.998	91.6344	104.6724	118.1376	132.0592	146.4696	161.404	176.9024	193.0084	209.772	227.2492	245.5036	264.6072	284.6428	305.7068	327.9096	351.382	376.2776	402.78	431.112	461.544	494.416	530.148	569.284	612.552	660.92	715.756	779.056	853.928	945.564	1063.7	1230.208	1514.848
S=0.8	0	11.71332	23.73092	36.069	48.7452	61.7784	75.1896	89.0012	103.2376	117.9264	133.0964	148.7812	165.016	181.8416	199.3024	217.448	236.334	256.0244	276.59	298.1128	320.6856	344.4164	369.4308	395.8752	423.924	453.78	485.7	519.988	557.02	597.276	641.372	690.116	744.608	806.388	877.704	962.056	1065.296	1198.392	1385.98	1706.664
S=0.8	0	11.85516	24.01828	36.5058	49.3356	62.5264	76.1	90.0788	104.488	119.3544	134.7084	150.5828	167.0144	184.0436	201.7156	220.0808	239.196	259.1248	279.9396	301.7228	324.5688	348.5872	373.9044	400.668	429.056	459.276	491.584	526.284	563.764	604.508	649.136	698.472	753.624	816.152	888.332	973.708	1078.196	1212.904	1402.764	1727.332
S=0.8	0	12.45732	25.23828	38.36008	51.8416	65.7024	79.9656	94.6544	109.7952	125.4168	141.5508	158.2316	175.498	193.392	211.9616	231.26	251.346	272.2868	294.1588	317.0484	341.0552	366.2936	392.8964	421.02	450.852	482.604	516.552	553.016	592.4	635.212	682.112	733.952	791.904	857.608	933.456	1023.164	1132.96	1274.512	1474.016	1815.072
S=0.8	0	13.70792	27.77192	42.2112	57.0456	72.2984	87.9932	104.1568	120.8176	138.0072	155.7608	174.1164	193.116	212.8068	233.2404	254.476	276.5784	299.6216	323.6892	348.8768	375.2936	403.064	432.34	463.288	496.112	531.056	568.408	608.536	651.872	698.984	750.588	807.632	871.404	943.704	1027.164	1125.88	1246.7	1402.46	1621.992	1997.284
S=0.8	0	9.89468	20.0464	30.46888	41.1768	52.1868	63.5156	75.1828	87.2088	99.6168	112.4316	125.6812	139.3956	153.6088	168.3584	183.6864	199.6404	216.2736	233.6464	251.8272	270.8952	290.942	312.0724	334.4108	358.1044	383.3272	410.292	439.252	470.536	504.54	541.792	582.968	629	681.188	741.432	812.688	899.896	1012.328	1170.792	1441.684
S=0.8	0	12.81888	25.97076	39.47336	53.346	67.6096	82.2864	97.4016	112.9816	129.0568	145.6588	162.8236	180.5912	199.0048	218.1132	237.9716	258.6404	280.1892	302.696	326.25	350.9532	376.924	404.3	433.24	463.936	496.612	531.544	569.068	609.592	653.648	701.908	755.252	814.888	882.496	960.548	1052.86	1165.84	1311.5	1516.796	1867.748
S=0.8	0	13.75684	27.87108	42.3616	57.2496	72.5564	88.3072	104.5284	121.2488	138.5	156.3168	174.738	193.8052	213.5664	234.0732	255.3844	277.5656	300.6912	324.8448	350.1224	376.6332	404.504	433.884	464.94	497.88	532.952	570.44	610.708	654.2	701.476	753.268	810.516	874.516	947.072	1030.832	1129.9	1251.148	1407.464	1627.78	2004.416
S=0.9	0	10.98436	22.25404	33.82428	45.7116	57.9336	70.5104	83.462	96.8128	110.5872	124.8132	139.522	154.7464	170.5248	186.8988	203.9152	221.626	240.0908	259.3768	279.56	300.728	322.982	346.4392	371.238	397.5404	425.54	455.476	487.628	522.352	560.104	601.456	647.168	698.268	756.204	823.08	902.184	998.996	1123.808	1299.724	1600.452
S=0.9	0	10.36944	21.00824	31.9308	43.1528	54.6904	66.5632	78.79	91.3932	104.3964	117.8264	131.7112	146.0836	160.9788	176.436	192.5	209.2192	226.6504	244.8568	263.91	283.8928	304.9012	327.0456	350.456	375.286	401.72	429.976	460.328	493.112	528.748	567.784	610.94	659.18	713.868	777.004	851.68	943.072	1060.9	1226.964	1510.856
S=0.9	0	12.71116	25.75252	39.14172	52.8976	67.0412	81.5948	96.5832	112.0324	127.9724	144.4348	161.4556	179.0736	197.3328	216.2808	235.972	256.4672	277.8352	300.1528	323.5088	348.0044	373.7572	400.904	429.6	460.036	492.44	527.08	564.284	604.472	648.156	696.008	748.908	808.04	875.084	952.476	1044.012	1156.048	1300.48	1504.052	1852.056
S=0.9	0	10.69696	21.6718	32.93936	44.5156	56.418	68.6656	81.2788	94.28	107.694	121.548	135.8716	150.698	166.0636	182.0092	198.58	215.8276	233.8096	252.5908	272.246	292.86	314.532	337.3756	361.5256	387.14	414.408	443.556	474.868	508.688	545.452	585.72	630.236	680	736.42	801.548	878.58	972.86	1094.408	1265.72	1558.58
S=0.9	0	10.43048	21.13188	32.11872	43.4064	55.0124	66.9548	79.2536	91.9312	105.0108	118.5196	132.4864	146.9436	161.9264	177.4748	193.6328	210.4508	227.9844	246.298	265.4632	285.564	306.696	328.9704	352.5188	377.4948	404.084	432.508	463.04	496.016	531.86	571.128	614.536	663.06	718.072	781.58	856.692	948.624	1067.144	1234.188	1519.752
S=0.9	0	10.85248	21.98684	33.4182	45.1628	57.238	69.6636	82.46	95.6504	109.2596	123.3148	137.8468	152.8884	168.4776	184.6548	201.4668	218.9652	237.2084	256.2628	276.2032	297.1172	319.104	342.28	366.7808	392.7676	420.432	450.004	481.772	516.084	553.38	594.236	639.396	689.884	747.124	813.2	891.352	987.004	1110.316	1284.12	1581.236
S=0.9	0	11.65404	23.6108	35.88644	48.4984	61.4656	74.8092	88.5508	102.7152	117.3292	132.4228	148.028	164.1808	180.9212	198.2936	216.3472	235.138	254.7284	275.19	296.6036	319.0624	342.6732	367.5608	393.8716	421.776	451.484	483.244	517.356	554.2	594.252	638.124	686.624	740.84	802.304	873.264	957.188	1059.904	1192.324	1378.964	1698.028
S=0.9	0	12.94272	26.22168	39.85476	53.8616	68.2628	83.0816	98.3424	114.0732	130.3036	147.066	164.3968	182.336	200.9276	220.2208	240.2708	261.1396	282.8964	305.6208	329.4024	354.3444	380.566	408.204	437.424	468.416	501.412	536.68	574.564	615.484	659.964	708.688	762.548	822.76	891.024	969.828	1063.032	1177.108	1324.172	1531.452	1885.796
S=0.9	0	10.54344	21.3608	32.4666	43.8768	55.6084	67.68	80.112	92.9268	106.1484	119.8036	133.9216	148.5352	163.6804	179.3968	195.73	212.7304	230.454	248.9656	268.3388	288.6568	310.0176	332.5336	356.3372	381.5836	408.46	437.192	468.052	501.388	537.624	577.312	621.192	670.24	725.848	790.044	865.972	958.896	1078.7	1247.556	1536.212
S=0.9	0	11.96952	24.25	36.85796	49.8116	63.13	76.8344	90.948	105.496	120.5056	136.008	152.0356	168.6256	185.8192	203.6616	222.2044	241.5036	261.6248	282.64	304.6336	327.7	351.95	377.5116	404.536	433.196	463.708	496.324	531.36	569.204	610.34	655.4	705.212	760.896	824.024	896.904	983.1	1088.596	1224.604	1416.296	1743.996
