# Supplementary material for: Inference of past demography, dormancy and self-fertilization rates from whole genome sequence data
Source: PLoS Genet. 2020 Apr 6;16(4):e1008698. doi: 10.1371/journal.pgen.1008698 (PMC7173940; doi:10.1371/journal.pgen.1008698)
Supplement: S1 Data — File containing all numerical data presented in this study. It contains all plotted results and all requirements to build summary statistics. (ZIP) [file pgen.1008698.s003.zip › S1_data/Figure/F3/F3_d_time.csv]

	V1	V2	V3	V4	V5	V6	V7	V8	V9	V10	V11	V12	V13	V14	V15	V16	V17	V18	V19	V20	V21	V22	V23	V24	V25	V26	V27	V28	V29	V30	V31	V32	V33	V34	V35	V36	V37	V38	V39	V40
S=0	0	133.3784	270.2212	410.712	555.056	703.464	856.176	1013.444	1175.556	1342.812	1515.556	1694.152	1879.02	2070.612	2269.432	2476.056	2691.112	2915.32	3149.5	3394.576	3651.608	3921.832	4206.68	4507.8	4827.16	5167.16	5530.64	5921.04	6342.72	6801.12	7303.2	7858.28	8478.76	9182.24	9994.32	10954.84	12130.4	13645.96	15782	19433.6
S=0	0	167.5156	339.3824	515.832	697.12	883.512	1075.308	1272.832	1476.432	1686.496	1903.452	2127.76	2359.944	2600.572	2850.28	3109.784	3379.884	3661.48	3955.596	4263.4	4586.2	4925.6	5283.32	5661.52	6062.64	6489.68	6946.16	7436.48	7966.08	8541.8	9172.44	9869.56	10648.88	11532.36	12552.32	13758.64	15235.08	17138.52	19821.28	24407.52
S=0	0	164.2124	332.6904	505.66	683.372	866.088	1054.104	1247.732	1447.316	1653.24	1865.916	2085.804	2313.408	2549.288	2794.076	3048.46	3313.236	3589.276	3877.592	4179.32	4495.76	4828.48	5179.16	5549.88	5943.08	6361.68	6809.2	7289.84	7809	8373.36	8991.56	9674.92	10438.88	11304.96	12304.8	13487.32	14934.64	16800.56	19430.44	23926.2
S=0	0	168.4132	341.2012	518.596	700.856	888.248	1081.072	1279.652	1484.344	1695.536	1913.652	2139.164	2372.592	2614.508	2865.556	3126.448	3397.996	3681.1	3976.792	4286.24	4610.8	4952	5311.64	5691.88	6095.12	6524.44	6983.4	7476.36	8008.8	8587.6	9221.6	9922.44	10705.92	11594.16	12619.6	13832.36	15316.72	17230.36	19927.52	24538.32
S=0	0	160.368	324.902	493.824	667.376	845.816	1029.428	1218.524	1413.436	1614.54	1822.236	2036.976	2259.252	2489.612	2728.668	2977.1	3235.672	3505.256	3786.82	4081.48	4390.52	4715.44	5057.92	5419.96	5803.96	6212.76	6649.8	7119.2	7626.2	8177.36	8781.08	9448.44	10194.52	11040.32	12016.76	13171.6	14585.04	16407.28	18975.56	23366.12
S=0	0	148.1184	300.0844	456.104	616.396	781.208	950.796	1125.448	1305.472	1491.212	1683.044	1881.384	2086.68	2299.444	2520.236	2749.692	2988.516	3237.508	3497.564	3769.724	4055.16	4355.24	4671.56	5005.96	5360.64	5738.2	6141.84	6575.4	7043.68	7552.72	8110.32	8726.72	9415.8	10197	11098.84	12165.48	13470.96	15154	17526.12	21581.28
S=0	0	158.2636	320.638	487.344	658.616	834.716	1015.916	1202.532	1394.888	1593.348	1798.32	2010.244	2229.6	2456.936	2692.856	2938.028	3193.208	3459.252	3737.12	4027.92	4332.92	4653.56	4991.52	5348.84	5727.8	6131.24	6562.52	7025.76	7526.12	8070.04	8665.84	9324.44	10060.72	10895.44	11859.04	12998.72	14393.64	16191.96	18726.52	23059.44
S=0	0	165.7428	335.7912	510.376	689.74	874.164	1063.928	1259.36	1460.808	1668.652	1883.308	2105.244	2334.972	2573.052	2820.116	3076.876	3344.116	3622.732	3913.736	4218.28	4537.68	4873.48	5227.44	5601.6	5998.48	6421	6872.64	7357.8	7881.8	8451.4	9075.36	9765.12	10536.16	11410.32	12419.48	13613.04	15073.84	16957.16	19611.56	24149.24
S=0	0	161.548	327.2928	497.456	672.284	852.04	1037.004	1227.488	1423.836	1626.42	1835.644	2051.964	2275.876	2507.928	2748.744	2999.004	3259.48	3531.044	3814.684	4111.52	4422.84	4750.12	5095.12	5459.84	5846.68	6258.48	6698.72	7171.6	7682.32	8237.52	8845.68	9517.96	10269.52	11121.56	12105.16	13268.52	14692.36	16528	19115.2	23538.04
S=0	0	163.8468	331.9496	504.536	681.852	864.16	1051.756	1244.956	1444.096	1649.56	1861.764	2081.16	2308.256	2543.616	2787.856	3041.676	3305.86	3581.288	3868.964	4170.04	4485.76	4817.72	5167.64	5537.52	5929.88	6347.52	6794.04	7273.64	7791.64	8354.72	8971.56	9653.4	10415.64	11279.8	12277.4	13457.32	14901.4	16763.16	19387.2	23872.96
S=0	0	159.3816	322.9032	490.784	663.268	840.612	1023.096	1211.024	1404.74	1604.604	1811.024	2024.444	2245.352	2474.296	2711.88	2958.78	3215.764	3483.688	3763.524	4056.36	4363.52	4686.44	5026.8	5386.6	5768.28	6174.56	6608.88	7075.4	7579.28	8127.04	8727.04	9390.32	10131.8	10972.4	11942.8	13090.56	14495.32	16306.32	18858.84	23222.36
S=0	0	149.244	302.3652	459.568	621.084	787.144	958.02	1134	1315.392	1502.548	1695.836	1895.68	2102.536	2316.92	2539.392	2770.592	3011.228	3262.112	3524.148	3798.376	4086	4388.36	4707.08	5044	5401.36	5781.84	6188.52	6625.36	7097.2	7610.12	8171.96	8793.04	9487.36	10274.52	11183.2	12257.96	13573.36	15269.2	17659.32	21745.32
S=0	0	182.6924	370.1308	562.568	760.276	963.56	1172.732	1388.148	1610.196	1839.292	2075.904	2320.536	2573.756	2836.184	3108.516	3391.532	3686.1	3993.208	4313.96	4649.64	5001.72	5371.84	5762	6174.44	6611.92	7077.64	7575.48	8110.24	8687.84	9315.68	10003.44	10763.72	11613.64	12577.2	13689.56	15005.2	16615.36	18691.28	21617.12	26618.84
S=0	0	153.1152	310.208	471.492	637.192	807.56	982.872	1163.412	1349.512	1541.52	1739.824	1944.852	2157.076	2377.016	2605.26	2842.456	3089.336	3346.724	3615.556	3896.896	4191.96	4502.16	4829.16	5174.84	5541.48	5931.8	6349.04	6797.24	7281.32	7807.52	8383.92	9021.12	9733.44	10541	11473.28	12575.92	13925.4	15665.24	18117.4	22309.36
S=0	0	165.6228	335.5484	510.004	689.244	873.532	1063.16	1258.452	1459.752	1667.444	1881.948	2103.724	2333.28	2571.188	2818.076	3074.652	3341.696	3620.112	3910.904	4215.24	4534.4	4869.96	5223.64	5597.56	5994.16	6416.36	6867.68	7352.48	7876.08	8445.32	9068.8	9758.04	10528.56	11402.08	12410.52	13603.2	15062.96	16944.92	19597.36	24131.76
S=0	0	163.0528	330.3416	502.092	678.548	859.976	1046.66	1238.924	1437.1	1641.568	1852.744	2071.076	2297.076	2531.292	2774.348	3026.94	3289.844	3563.936	3850.216	4149.8	4464.04	4794.36	5142.6	5510.72	5901.12	6316.8	6761.12	7238.4	7753.88	8314.24	8928.08	9606.64	10365.16	11225.16	12217.92	13392.12	14829.2	16681.96	19293.24	23757.28
S=0	0	167.076	338.492	514.48	695.288	881.192	1072.488	1269.492	1472.556	1682.072	1898.456	2122.176	2353.752	2593.748	2842.8	3101.624	3371.012	3651.872	3945.216	4252.2	4574.2	4912.68	5269.48	5646.68	6046.72	6472.64	6927.92	7417	7945.2	8519.4	9148.36	9843.64	10620.92	11502.12	12519.36	13722.56	15195.12	17093.56	19769.28	24343.48
S=0	0	141.6176	286.9144	436.084	589.344	746.92	909.068	1076.052	1248.176	1425.764	1609.18	1798.812	1995.096	2198.524	2409.628	2629.012	2857.356	3095.416	3344.06	3604.276	3877.188	4164.12	4466.52	4786.24	5125.36	5486.36	5872.28	6286.8	6734.56	7221.24	7754.36	8343.72	9002.56	9749.48	10611.72	11631.56	12879.76	14488.92	16756.92	20634.12
S=0	0	154.9036	313.8312	476.996	644.636	816.992	994.352	1177	1365.272	1559.524	1760.144	1967.568	2182.268	2404.78	2635.688	2875.656	3125.42	3385.812	3657.784	3942.412	4240.92	4554.76	4885.56	5235.28	5606.2	6001.08	6423.2	6876.6	7366.36	7898.72	8481.84	9126.48	9847.12	10664.12	11607.28	12722.8	14088.04	15848.2	18329	22569.92
S=0	0	149.6208	303.128	460.728	622.648	789.132	960.436	1136.86	1318.712	1506.336	1700.116	1900.464	2107.84	2322.764	2545.796	2777.58	3018.824	3270.34	3533.036	3807.956	4096.28	4399.4	4718.92	5056.72	5415	5796.4	6204.12	6642.08	7115.12	7629.32	8192.6	8815.24	9511.28	10300.44	11211.4	12288.88	13607.6	15307.68	17703.88	21800.16
S=0	0	153.5264	311.0412	472.756	638.904	809.732	985.512	1166.54	1353.136	1545.66	1744.496	1950.076	2162.868	2383.4	2612.256	2850.092	3097.632	3355.716	3625.268	3907.364	4203.24	4514.28	4842.12	5188.72	5556.36	5947.72	6366.08	6815.48	7300.88	7828.48	8406.44	9045.36	9759.6	10569.32	11504.08	12609.68	13962.8	15707.32	18166.04	22369.28
S=0	0	162.3988	329.016	500.076	675.824	856.524	1042.464	1233.952	1431.332	1634.984	1845.312	2062.768	2287.86	2521.136	2763.216	3014.796	3276.644	3549.64	3834.772	4133.16	4446.12	4775.16	5121.96	5488.6	5877.48	6291.44	6734	7209.36	7722.76	8280.88	8892.24	9568.08	10323.6	11180.12	12168.92	13338.4	14769.72	16615.04	19215.84	23661.96
S=0	0	155.6628	315.3692	479.336	647.792	821	999.224	1182.772	1371.964	1567.168	1768.772	1977.212	2192.964	2416.564	2648.608	2889.748	3140.736	3402.408	3675.716	3961.736	4261.72	4577.08	4909.52	5260.92	5633.68	6030.48	6454.68	6910.32	7402.44	7937.44	8523.44	9171.24	9895.4	10716.4	11664.16	12785.16	14157.12	15925.88	18418.84	22680.52
S=0	0	168.5372	341.4528	518.98	701.372	888.9	1081.868	1280.596	1485.436	1696.784	1915.064	2140.74	2374.34	2616.432	2867.668	3128.752	3400.5	3683.816	3979.724	4289.4	4614.2	4955.64	5315.56	5696.04	6099.64	6529.24	6988.52	7481.84	8014.68	8593.92	9228.4	9929.76	10713.84	11602.72	12628.88	13842.56	15328	17243.08	19942.2	24556.4
S=0	0	146.9784	297.7744	452.592	611.652	775.196	943.476	1116.784	1295.424	1479.736	1670.088	1866.9	2070.616	2281.744	2500.836	2728.528	2965.512	3212.584	3470.644	3740.708	4023.96	4321.72	4635.6	4967.44	5319.36	5694.04	6094.56	6524.8	6989.48	7494.6	8047.88	8659.56	9343.32	10118.52	11013.4	12071.84	13367.28	15037.36	17391.2	21415.16
S=0	0	163.0564	330.3488	502.104	678.564	859.992	1046.684	1238.948	1437.132	1641.604	1852.784	2071.124	2297.124	2531.348	2774.408	3027.004	3289.916	3564.016	3850.3	4149.92	4464.12	4794.48	5142.68	5510.84	5901.28	6316.92	6761.28	7238.56	7754.04	8314.44	8928.28	9606.84	10365.4	11225.4	12218.2	13392.4	14829.56	16682.32	19293.68	23757.8
S=0	0	167.5088	339.3688	515.812	697.092	883.476	1075.264	1272.78	1476.372	1686.428	1903.376	2127.676	2359.848	2600.464	2850.164	3109.66	3379.748	3661.332	3955.436	4263.24	4586.04	4925.4	5283.12	5661.28	6062.4	6489.4	6945.88	7436.2	7965.76	8541.48	9172.08	9869.16	10648.44	11531.92	12551.8	13758.08	15234.48	17137.84	19820.48	24406.52
S=0	0	138.6884	280.9796	427.064	577.156	731.472	890.264	1053.796	1222.36	1396.276	1575.896	1761.604	1953.832	2153.048	2359.788	2574.636	2798.252	3031.392	3274.892	3529.724	3796.992	4077.96	4374.16	4687.24	5019.36	5372.88	5750.84	6156.8	6595.24	7071.88	7594	8171.16	8816.36	9547.8	10392.24	11391	12613.36	14189.24	16410.32	20207.32
S=0	0	160.9268	326.0344	495.544	669.7	848.764	1033.016	1222.768	1418.36	1620.164	1828.588	2044.072	2267.124	2498.288	2738.176	2987.472	3246.948	3517.468	3800.016	4095.72	4405.84	4731.88	5075.52	5438.84	5824.2	6234.4	6672.96	7144	7652.8	8205.84	8811.68	9481.36	10230.04	11078.8	12058.6	13217.52	14635.88	16464.44	19041.68	23447.52
S=0	0	161.3392	326.8696	496.816	671.416	850.936	1035.66	1225.9	1421.996	1624.316	1833.272	2049.312	2272.932	2504.688	2745.188	2995.128	3255.268	3526.48	3809.752	4106.2	4417.12	4744	5088.52	5452.8	5839.12	6250.4	6690.04	7162.32	7672.4	8226.88	8834.24	9505.64	10256.24	11107.16	12089.52	13251.36	14673.36	16506.64	19090.48	23507.6
S=0	0	182.3368	369.4104	561.472	758.8	961.684	1170.448	1385.448	1607.064	1835.716	2071.864	2316.02	2568.748	2830.664	3102.468	3384.932	3678.928	3985.44	4305.56	4640.6	4992	5361.4	5750.8	6162.44	6599.04	7063.88	7560.76	8094.48	8670.92	9297.56	9984	10742.8	11591.04	12552.72	13662.92	14976	16583.04	18654.92	21575.04	26567.04
S=0	0	178.3656	361.3648	549.244	742.272	940.736	1144.956	1355.272	1572.06	1795.732	2026.74	2265.58	2512.8	2769.012	3034.896	3311.208	3598.8	3898.636	4211.8	4539.52	4883.28	5244.64	5625.56	6028.24	6455.32	6910	7396.08	7918.16	8482.08	9095.08	9766.52	10508.8	11338.6	12279.32	13365.36	14649.8	16221.88	18248.6	21105.12	25988.4
S=0	0	169.7868	343.984	522.828	706.572	895.492	1089.888	1290.088	1496.448	1709.364	1929.26	2156.608	2391.94	2635.828	2888.924	3151.948	3425.708	3711.12	4009.24	4321.2	4648.4	4992.36	5354.96	5738.28	6144.84	6577.64	7040.32	7537.32	8074.12	8657.64	9296.8	10003.36	10793.24	11688.72	12722.48	13945.2	15441.64	17370.88	20090.04	24738.44
S=0	0	168.5648	341.5084	519.064	701.484	889.044	1082.044	1280.804	1485.68	1697.06	1915.372	2141.088	2374.724	2616.86	2868.132	3129.26	3401.052	3684.412	3980.368	4290.08	4614.96	4956.44	5316.44	5697	6100.6	6530.32	6989.68	7483.08	8016	8595.32	9229.88	9931.36	10715.56	11604.6	12630.92	13844.84	15330.52	17245.88	19945.44	24560.4
S=0	0	149.038	301.9476	458.936	620.224	786.056	956.7	1132.432	1313.576	1500.472	1693.496	1893.064	2099.632	2313.72	2535.884	2766.764	3007.072	3257.604	3519.28	3793.128	4080.36	4382.28	4700.56	5037.04	5393.92	5773.84	6179.96	6616.24	7087.4	7599.64	8160.68	8780.92	9474.24	10260.32	11167.76	12241.04	13554.6	15248.08	17634.92	21715.28
S=0	0	158.5868	321.2932	488.34	659.96	836.42	1017.992	1204.988	1397.736	1596.604	1801.996	2014.348	2234.156	2461.956	2698.356	2944.028	3199.732	3466.316	3744.756	4036.16	4341.76	4663.04	5001.72	5359.76	5739.48	6143.76	6575.92	7040.12	7541.48	8086.52	8683.52	9343.48	10081.28	10917.68	11883.24	13025.28	14423.04	16225.04	18764.8	23106.56
S=0	0	155.1492	314.3288	477.752	645.656	818.288	995.928	1178.868	1367.44	1561.996	1762.936	1970.688	2185.728	2408.592	2639.868	2880.216	3130.376	3391.184	3663.588	3948.664	4247.64	4562	4893.32	5243.6	5615.08	6010.6	6433.4	6887.52	7378.04	7911.24	8495.32	9140.96	9862.76	10681.04	11625.68	12742.96	14110.4	15873.32	18358.04	22605.72
S=0	0	153.5404	311.0696	472.8	638.96	809.804	985.6	1166.644	1353.26	1545.8	1744.656	1950.252	2163.064	2383.616	2612.492	2850.348	3097.916	3356.02	3625.596	3907.72	4203.6	4514.68	4842.56	5189.2	5556.88	5948.28	6366.68	6816.12	7301.52	7829.2	8407.2	9046.16	9760.48	10570.28	11505.12	12610.84	13964.08	15708.72	18167.68	22371.32
S=0	0	168.8572	342.1004	519.964	702.7	890.588	1083.92	1283.024	1488.256	1700.004	1918.696	2144.8	2378.844	2621.396	2873.104	3134.688	3406.948	3690.8	3987.272	4297.52	4622.96	4965.04	5325.64	5706.88	6111.2	6541.64	7001.8	7496.04	8029.88	8610.2	9245.88	9948.6	10734.16	11624.72	12652.84	13868.84	15357.08	17275.76	19980.04	24602.96
S=0	0	169.2788	342.9548	521.264	704.456	892.812	1086.628	1286.228	1491.972	1704.248	1923.488	2150.16	2384.784	2627.944	2880.28	3142.516	3415.46	3700.02	3997.232	4308.28	4634.48	4977.44	5338.96	5721.12	6126.48	6557.96	7019.28	7514.76	8049.96	8631.72	9268.96	9973.44	10760.96	11653.76	12684.44	13903.48	15395.44	17318.92	20029.92	24664.44
S=0	0	162.554	329.3308	500.556	676.472	857.344	1043.46	1235.132	1432.704	1636.548	1847.076	2064.74	2290.048	2523.548	2765.86	3017.676	3279.776	3553.032	3838.436	4137.12	4450.4	4779.72	5126.84	5493.84	5883.08	6297.44	6740.44	7216.24	7730.16	8288.8	8900.76	9577.24	10333.48	11190.8	12180.52	13351.16	14783.84	16630.92	19234.24	23684.6
S=0	0	165.4408	335.1792	509.444	688.484	872.568	1061.992	1257.068	1458.148	1665.612	1879.876	2101.408	2330.716	2568.364	2814.98	3071.268	3338.024	3616.132	3906.604	4210.6	4529.4	4864.6	5217.92	5591.4	5987.56	6409.28	6860.12	7344.4	7867.44	8436.04	9058.84	9747.32	10516.96	11389.56	12396.84	13588.24	15046.4	16926.28	19575.8	24105.24
S=0	0	159.4184	322.9776	490.9	663.42	840.804	1023.332	1211.304	1405.064	1604.976	1811.444	2024.912	2245.868	2474.864	2712.504	2959.464	3216.508	3484.492	3764.392	4057.32	4364.52	4687.52	5027.96	5387.84	5769.6	6175.96	6610.4	7077.04	7581.04	8128.92	8729.04	9392.48	10134.12	10974.92	11945.56	13093.6	14498.64	16310.08	18863.2	23227.72
S=0	0	170.7516	345.9388	525.8	710.588	900.58	1096.08	1297.42	1504.952	1719.076	1940.224	2168.868	2405.532	2650.808	2905.344	3169.86	3445.176	3732.212	4032	4345.76	4674.8	5020.76	5385.4	5770.88	6179.76	6615.04	7080.36	7580.16	8120	8706.84	9349.64	10060.2	10854.6	11755.16	12794.8	14024.44	15529.4	17469.6	20204.2	24879.04
S=0	0	162.4588	329.1376	500.26	676.076	856.84	1042.848	1234.408	1431.86	1635.584	1845.992	2063.528	2288.704	2522.064	2764.236	3015.908	3277.852	3550.948	3836.184	4134.68	4447.76	4776.92	5123.84	5490.6	5879.64	6293.76	6736.48	7212	7725.64	8283.96	8895.52	9571.6	10327.4	11184.24	12173.4	13343.32	14775.16	16621.16	19222.92	23670.72
S=0	0	178.1652	360.9588	548.628	741.44	939.68	1143.672	1353.752	1570.296	1793.716	2024.464	2263.036	2509.976	2765.904	3031.488	3307.488	3594.76	3894.26	4207.08	4534.44	4877.8	5238.76	5619.24	6021.44	6448.08	6902.24	7387.76	7909.28	8472.56	9084.84	9755.56	10497	11325.88	12265.56	13350.32	14633.36	16203.64	18228.12	21081.44	25959.24
S=0	0	160.23	324.622	493.4	666.8	845.084	1028.54	1217.472	1412.216	1613.148	1820.664	2035.22	2257.304	2487.464	2726.312	2974.532	3232.884	3502.232	3783.556	4077.96	4386.76	4711.36	5053.56	5415.28	5798.96	6207.4	6644.04	7113.08	7619.64	8170.32	8773.48	9440.28	10185.72	11030.8	12006.36	13160.24	14572.48	16393.12	18959.2	23345.96
S=0	0	167.7204	339.7976	516.464	697.972	884.592	1076.624	1274.388	1478.236	1688.56	1905.78	2130.364	2362.828	2603.752	2853.764	3113.588	3384.016	3665.956	3960.432	4268.6	4591.84	4931.64	5289.8	5668.44	6070.08	6497.6	6954.64	7445.6	7975.84	8552.24	9183.64	9881.6	10661.88	11546.48	12567.68	13775.48	15253.72	17159.48	19845.52	24437.36
S=0	0	148.9524	301.7736	458.672	619.868	785.604	956.148	1131.78	1312.82	1499.608	1692.52	1891.972	2098.424	2312.388	2534.424	2765.172	3005.34	3255.732	3517.252	3790.944	4078	4379.76	4697.84	5034.12	5390.8	5770.52	6176.4	6612.4	7083.32	7595.24	8156	8775.84	9468.8	10254.4	11161.32	12233.96	13546.8	15239.32	17624.8	21702.76
S=0	0	167.684	339.724	516.352	697.82	884.4	1076.392	1274.112	1477.916	1688.196	1905.368	2129.904	2362.32	2603.188	2853.148	3112.912	3383.284	3665.164	3959.576	4267.68	4590.84	4930.56	5288.64	5667.24	6068.76	6496.2	6953.16	7443.96	7974.12	8550.4	9181.68	9879.48	10659.56	11544	12564.96	13772.48	15250.4	17155.76	19841.24	24432.08
S=0	0	164.5916	333.4588	506.828	684.952	868.092	1056.54	1250.612	1450.66	1657.06	1870.228	2090.62	2318.752	2555.176	2800.528	3055.504	3320.888	3597.568	3886.548	4188.96	4506.16	4839.64	5191.12	5562.72	5956.84	6376.4	6824.92	7306.68	7827.04	8392.72	9012.32	9697.28	10463	11331.08	12333.2	13518.48	14969.16	16839.36	19475.32	23981.48
S=0	0	168.218	340.8056	517.996	700.044	887.216	1079.816	1278.168	1482.624	1693.568	1911.432	2136.684	2369.84	2611.476	2862.232	3122.824	3394.056	3676.832	3972.18	4281.28	4605.44	4946.24	5305.48	5685.28	6088.08	6516.88	6975.28	7467.68	7999.52	8577.64	9210.88	9910.92	10693.52	11580.72	12604.96	13816.36	15298.96	17210.4	19904.4	24509.84
S=0	0	143.7368	291.2072	442.612	598.164	758.096	922.668	1092.152	1266.852	1447.1	1633.256	1825.724	2024.948	2231.42	2445.684	2668.352	2900.108	3141.732	3394.1	3658.208	3935.204	4226.4	4533.36	4857.88	5202.04	5568.44	5960.16	6380.88	6835.32	7329.32	7870.4	8468.56	9137.24	9895.36	10770.52	11805.6	13072.48	14705.72	17007.68	20942.88
S=0	0	164.26	332.7868	505.808	683.572	866.34	1054.412	1248.096	1447.74	1653.72	1866.46	2086.412	2314.08	2550.032	2794.888	3049.348	3314.196	3590.32	3878.72	4180.52	4497.08	4829.88	5180.64	5551.48	5944.84	6363.56	6811.16	7291.96	7811.28	8375.8	8994.16	9677.76	10441.92	11308.24	12308.36	13491.24	14939	16805.44	19436.08	23933.16
S=0	0	177.884	360.3888	547.76	740.268	938.196	1141.864	1351.612	1567.816	1790.884	2021.268	2259.46	2506.012	2761.536	3026.7	3302.268	3589.084	3888.108	4200.44	4527.28	4870.08	5230.48	5610.36	6011.96	6437.88	6891.36	7376.08	7896.8	8459.16	9070.52	9740.16	10480.44	11308	12246.16	13329.24	14610.24	16178.08	18199.32	21048.16	25918.24
S=0	0	183.9676	372.714	566.496	765.584	970.284	1180.916	1397.84	1621.436	1852.132	2090.392	2336.732	2591.72	2855.98	3130.212	3415.204	3711.828	4021.08	4344.08	4682.12	5036.64	5409.36	5802.24	6217.56	6658.08	7127.04	7628.36	8166.84	8748.48	9380.72	10073.28	10838.88	11694.72	12665	13785.12	15109.92	16731.36	18821.76	21768	26804.64
S=0	0	169.1448	342.6832	520.848	703.9	892.104	1085.764	1285.208	1490.788	1702.9	1921.964	2148.452	2382.892	2625.86	2878	3140.028	3412.752	3697.088	3994.064	4304.84	4630.8	4973.48	5334.72	5716.6	6121.6	6552.76	7013.72	7508.8	8043.56	8624.88	9261.64	9965.52	10752.44	11644.52	12674.4	13892.44	15383.24	17305.2	20014.04	24644.88
S=0	0	147.2348	298.2948	453.384	612.72	776.548	945.124	1118.732	1297.684	1482.32	1673.008	1870.16	2074.232	2285.728	2505.204	2733.292	2970.692	3218.196	3476.704	3747.24	4030.96	4329.28	4643.68	4976.12	5328.68	5704	6105.2	6536.2	7001.68	7507.68	8061.96	8674.68	9359.64	10136.2	11032.64	12092.92	13390.6	15063.64	17421.6	21452.56
S=0	0	169.5836	343.5728	522.2	705.724	894.42	1088.584	1288.544	1494.66	1707.32	1926.952	2154.032	2389.08	2632.676	2885.468	3148.176	3421.612	3706.684	4004.44	4316.04	4642.84	4986.4	5348.56	5731.44	6137.48	6569.8	7031.92	7528.32	8064.44	8647.28	9285.68	9991.4	10780.32	11674.76	12707.28	13928.52	15423.16	17350.12	20066	24708.84
S=0	0	163.0276	330.2904	502.012	678.444	859.84	1046.5	1238.732	1436.876	1641.316	1852.456	2070.756	2296.72	2530.9	2773.92	3026.472	3289.332	3563.384	3849.62	4149.16	4463.36	4793.64	5141.8	5509.84	5900.24	6315.8	6760.08	7237.28	7752.68	8312.96	8926.68	9605.12	10363.56	11223.4	12216.04	13390.04	14826.92	16679.36	19290.28	23753.6
S=0.5	0	105.1156	212.962	323.6848	437.44	554.404	674.756	798.7	926.46	1058.276	1194.412	1335.168	1480.86	1631.856	1788.548	1951.384	2120.872	2297.572	2482.128	2675.272	2877.844	3090.804	3315.284	3552.596	3804.304	4072.24	4358.72	4666.4	4998.72	5359.96	5755.68	6193.12	6682.16	7236.56	7876.56	8633.52	9560	10754.4	12437.84	15315.68
S=0.5	0	92.3492	187.0976	284.3732	384.3136	487.068	592.804	701.696	813.94	929.748	1049.352	1173.012	1301.008	1433.664	1571.328	1714.388	1863.292	2018.532	2180.676	2350.36	2528.328	2715.424	2912.64	3121.132	3342.268	3577.68	3829.336	4099.64	4391.6	4709	5056.64	5440.96	5870.6	6357.68	6919.96	7585	8398.92	9448.28	10927.24	13455.6
S=0.5	0	103.1456	208.9704	317.6176	429.24	544.012	662.108	783.728	909.092	1038.44	1172.024	1310.14	1453.104	1601.268	1755.02	1914.808	2081.116	2254.508	2435.604	2625.128	2823.9	3032.872	3253.144	3486.008	3732.996	3995.924	4277	4578.92	4905	5259.52	5647.8	6077.04	6556.88	7100.92	7728.92	8471.72	9380.8	10552.84	12204.68	15028.6
S=0.5	0	112.0496	227.0104	345.0368	466.296	590.972	719.264	851.384	987.572	1128.084	1273.204	1423.244	1578.548	1739.5	1906.528	2080.108	2260.776	2449.132	2645.864	2851.748	3067.68	3294.692	3533.98	3786.948	4055.24	4340.88	4646.24	4974.2	5328.44	5713.56	6135.36	6601.68	7122.92	7713.92	8396.16	9203.04	10190.6	11463.84	13258.32	16326
S=0.5	0	100.1404	202.882	308.364	416.736	528.16	642.816	760.896	882.608	1008.184	1137.88	1271.972	1410.768	1554.616	1703.888	1859.02	2020.484	2188.824	2364.644	2548.648	2741.628	2944.512	3158.364	3384.444	3624.236	3879.508	4152.4	4445.52	4762.12	5106.28	5483.24	5900	6365.88	6894.04	7503.76	8224.88	9107.48	10245.36	11849.12	14590.76
S=0.5	0	104.4	211.512	321.4804	434.464	550.628	670.16	793.26	920.152	1051.068	1186.28	1326.076	1470.776	1620.744	1776.368	1938.096	2106.428	2281.928	2465.228	2657.056	2858.248	3069.76	3292.708	3528.408	3778.396	4044.52	4329.04	4634.6	4964.68	5323.48	5716.48	6150.96	6636.64	7187.28	7822.92	8574.76	9494.88	10681.16	12353.12	15211.4
S=0.5	0	95.7492	193.986	294.8424	398.4624	505	614.628	727.532	843.904	963.976	1087.984	1216.196	1348.908	1486.444	1629.176	1777.504	1931.888	2092.844	2260.956	2436.888	2621.408	2815.396	3019.872	3236.04	3465.316	3709.392	3970.316	4250.6	4553.28	4882.36	5242.8	5641.28	6086.72	6591.72	7174.72	7864.24	8708.12	9796.12	11329.56	13950.96
S=0.5	0	87.7656	177.8108	270.258	365.238	462.892	563.38	666.868	773.54	883.596	997.264	1114.788	1236.432	1362.504	1493.332	1629.292	1770.804	1918.34	2072.432	2233.696	2402.832	2580.644	2768.068	2966.212	3176.372	3400.096	3639.264	3896.164	4173.64	4475.28	4805.68	5170.92	5579.2	6042.08	6576.48	7208.48	7982.04	8979.28	10384.88	12787.68
S=0.5	0	118.1308	239.3304	363.7624	491.604	623.048	758.3	897.592	1041.172	1189.308	1342.3	1500.484	1664.216	1833.904	2010	2193	2383.472	2582.052	2789.46	3006.52	3234.172	3473.5	3725.776	3992.472	4275.36	4576.48	4898.4	5244.16	5617.64	6023.64	6468.36	6959.96	7509.52	8132.56	8851.8	9702.52	10743.68	12086	13977.84	17212.04
S=0.5	0	89.7264	181.7832	276.2956	373.3972	473.236	575.968	681.764	790.82	903.336	1019.544	1139.692	1264.056	1392.94	1526.692	1665.692	1810.364	1961.196	2118.732	2283.6	2456.512	2638.296	2829.908	3032.48	3247.332	3476.056	3720.568	3983.204	4266.88	4575.24	4913.04	5286.44	5703.84	6177.08	6723.4	7369.52	8160.36	9179.88	10616.88	13073.36
S=0.5	0	109.72	222.29	337.862	456.6	578.684	704.308	833.684	967.036	1104.628	1246.728	1393.648	1545.724	1703.328	1866.884	2036.856	2213.768	2398.208	2590.848	2792.452	3003.892	3226.184	3460.496	3708.204	3970.932	4250.64	4549.6	4870.76	5217.68	5594.76	6007.8	6464.4	6974.84	7553.52	8221.56	9011.68	9978.72	11225.44	12982.6	15986.52
S=0.5	0	104.8588	212.4416	322.8936	436.372	553.048	673.104	796.748	924.196	1055.688	1191.496	1331.904	1477.244	1627.868	1784.176	1946.616	2115.688	2291.96	2476.064	2668.736	2870.812	3083.252	3307.184	3543.916	3795.008	4062.32	4348.04	4655	4986.52	5346.88	5741.64	6178	6665.8	7218.88	7857.32	8612.44	9536.64	10728.12	12407.44	15278.24
S=0.5	0	107.9708	218.7468	332.4768	449.324	569.46	693.084	820.396	951.624	1087.02	1226.856	1371.432	1521.084	1676.18	1837.128	2004.388	2178.48	2359.98	2549.552	2747.94	2956.012	3174.76	3405.336	3649.096	3907.636	4182.88	4477.08	4793.16	5134.48	5505.56	5912.04	6361.36	6863.64	7433.12	8090.52	8868.04	9819.68	11046.52	12775.68	15731.68
S=0.5	0	97.7916	198.1232	301.1308	406.96	515.772	627.74	743.048	861.904	984.536	1111.188	1242.136	1377.676	1518.148	1663.924	1815.416	1973.092	2137.48	2309.176	2488.864	2677.32	2875.44	3084.28	3305.056	3539.224	3788.508	4055	4341.24	4650.4	4986.48	5354.64	5761.6	6216.56	6732.32	7327.72	8031.96	8893.84	10005.04	11571.16	14248.48
S=0.5	0	121.2096	245.5676	373.2424	504.416	639.284	778.064	920.984	1068.304	1220.3	1377.284	1539.588	1707.588	1881.7	2062.38	2250.152	2445.588	2649.34	2862.156	3084.872	3318.456	3564.02	3822.868	4096.52	4386.76	4695.72	5026.04	5380.84	5764.04	6180.6	6636.92	7141.32	7705.2	8344.48	9082.48	9955.36	11023.68	12400.96	14342.12	17660.56
S=0.5	0	112.7816	228.4932	347.2904	469.344	594.836	723.964	856.948	994.024	1135.452	1281.52	1432.54	1588.86	1750.864	1918.984	2093.696	2275.544	2465.132	2663.148	2870.38	3087.72	3316.212	3557.064	3811.684	4081.76	4369.24	4676.56	5006.72	5363.28	5750.88	6175.44	6644.8	7169.48	7764.28	8451	9263.16	10257.2	11538.72	13344.92	16432.64
S=0.5	0	105.9	214.5508	326.0992	440.704	558.536	679.788	804.656	933.368	1066.168	1203.324	1345.128	1491.908	1644.028	1801.888	1965.94	2136.692	2314.712	2500.644	2695.228	2899.312	3113.86	3340.016	3579.096	3832.68	4102.64	4391.2	4701.2	5036	5399.96	5798.64	6239.32	6732	7290.52	7935.32	8697.92	9631.32	10834.64	12530.6	15429.92
S=0.5	0	130.9044	265.2096	403.096	544.76	690.42	840.296	994.652	1153.752	1317.908	1487.448	1662.732	1844.172	2032.208	2227.344	2430.132	2641.2	2861.252	3091.088	3331.62	3583.888	3849.096	4128.64	4424.2	4737.64	5071.32	5428.04	5811.24	6225.08	6674.96	7167.76	7712.52	8321.52	9011.96	9808.96	10751.64	11905.4	13392.84	15489.28	19073.2
S=0.5	0	95.7764	194.0408	294.9256	398.5748	505.144	614.804	727.736	844.144	964.248	1088.292	1216.54	1349.288	1486.864	1629.636	1778.008	1932.436	2093.436	2261.596	2437.58	2622.148	2816.192	3020.724	3236.952	3466.292	3710.44	3971.436	4251.8	4554.6	4883.76	5244.28	5642.88	6088.44	6593.6	7176.72	7866.44	8710.6	9798.88	11332.76	13954.88
S=0.5	0	99.5048	201.5944	306.4064	414.092	524.808	638.736	756.064	877.004	1001.784	1130.656	1263.896	1401.812	1544.748	1693.076	1847.22	2007.66	2174.928	2349.636	2532.468	2724.224	2925.82	3138.316	3362.964	3601.232	3854.88	4126.04	4417.32	4731.88	5073.88	5448.44	5862.56	6325.44	6850.28	7456.12	8172.68	9049.68	10180.32	11773.92	14498.12
S=0.5	0	103.9172	210.5336	319.9932	432.452	548.08	667.06	789.592	915.892	1046.208	1180.792	1319.94	1463.972	1613.244	1768.148	1929.132	2096.684	2271.372	2453.824	2644.764	2845.024	3055.56	3277.476	3512.084	3760.92	4025.8	4309	4613.16	4941.72	5298.84	5690.04	6122.52	6605.96	7154.04	7786.72	8535.08	9450.96	10631.76	12296	15141
S=0.5	0	102.5084	207.68	315.656	426.592	540.652	658.016	778.888	903.48	1032.024	1164.788	1302.052	1444.132	1591.38	1744.184	1902.984	2068.268	2240.584	2420.564	2608.916	2806.464	3014.144	3233.052	3464.48	3709.94	3971.248	4250.6	4550.64	4874.72	5227.04	5612.92	6039.52	6516.4	7057.04	7681.2	8419.4	9322.88	10487.64	12129.32	14935.8
S=0.5	0	105.298	213.3316	324.2464	438.2	555.364	675.924	800.084	928.068	1060.112	1196.484	1337.484	1483.432	1634.688	1791.652	1954.772	2124.552	2301.56	2486.436	2679.916	2882.84	3096.168	3321.04	3558.764	3810.904	4079.32	4366.28	4674.48	5007.4	5369.28	5765.68	6203.88	6693.76	7249.12	7890.24	8648.52	9576.6	10773.08	12459.4	15342.24
S=0.5	0	97.0316	196.5836	298.7904	403.8	511.764	622.86	737.272	855.204	976.884	1102.552	1232.48	1366.968	1506.352	1650.992	1801.308	1957.756	2120.868	2291.232	2469.52	2656.512	2853.096	3060.308	3279.372	3511.716	3759.064	4023.48	4307.52	4614.28	4947.76	5313.04	5716.84	6168.24	6680	7270.8	7969.52	8824.76	9927.28	11481.24	14137.76
S=0.5	0	108.7912	220.4084	335.002	452.736	573.788	698.348	826.624	958.852	1095.276	1236.176	1381.852	1532.64	1688.912	1851.084	2019.616	2195.028	2377.908	2568.916	2768.812	2978.468	3198.876	3431.204	3676.812	3937.32	4214.64	4511.12	4829.56	5173.48	5547.4	5956.92	6409.68	6915.8	7489.56	8151.96	8935.4	9894.24	11130.44	12872.72	15851.2
S=0.5	0	105.036	212.8008	323.4396	437.108	553.984	674.244	798.096	925.756	1057.472	1193.508	1334.156	1479.74	1630.62	1787.192	1949.908	2119.268	2295.832	2480.252	2673.248	2875.664	3088.464	3312.776	3549.908	3801.424	4069.16	4355.4	4662.84	4994.92	5355.92	5751.32	6188.44	6677.08	7231.08	7870.6	8627	9552.76	10746.28	12428.4	15304.08
S=0.5	0	100.9068	204.4352	310.7244	419.924	532.204	647.736	766.72	889.364	1015.9	1146.588	1281.708	1421.568	1566.516	1716.932	1873.252	2035.952	2205.576	2382.744	2568.156	2762.616	2967.048	3182.54	3410.352	3651.976	3909.204	4184.2	4479.56	4798.56	5145.36	5525.24	5945.16	6414.6	6946.8	7561.2	8287.84	9177.2	10323.8	11939.84	14702.44
S=0.5	0	101.0372	204.6992	311.126	420.468	532.892	648.576	767.712	890.512	1017.216	1148.072	1283.364	1423.404	1568.54	1719.152	1875.672	2038.584	2208.428	2385.824	2571.476	2766.184	2970.884	3186.652	3414.76	3656.696	3914.256	4189.6	4485.32	4804.76	5152	5532.36	5952.84	6422.88	6955.76	7570.96	8298.56	9189.08	10337.12	11955.24	14721.44
S=0.5	0	106.5476	215.8624	328.0932	443.4	561.952	683.944	809.576	939.076	1072.688	1210.68	1353.352	1501.032	1654.08	1812.904	1977.964	2149.756	2328.864	2515.936	2711.712	2917.04	3132.9	3360.44	3600.984	3856.116	4127.72	4418.08	4729.96	5066.8	5432.96	5834.08	6277.48	6773.16	7335.12	7983.84	8751.12	9690.2	10900.88	12607.24	15524.28
S=0.5	0	116.0388	235.092	357.32	482.896	612.012	744.872	881.696	1022.732	1168.244	1318.528	1473.908	1634.744	1801.428	1974.4	2154.16	2341.26	2536.324	2740.056	2953.272	3176.892	3411.984	3659.788	3921.764	4199.64	4495.44	4811.64	5151.28	5518.16	5916.96	6353.8	6836.68	7376.52	7988.52	8695.04	9530.68	10553.4	11871.92	13730.28	16907.2
S=0.5	0	100.0116	202.6212	307.9676	416.2	527.484	641.992	759.916	881.472	1006.888	1136.416	1270.336	1408.956	1552.616	1701.7	1856.632	2017.888	2186.008	2361.604	2545.372	2738.104	2940.724	3154.304	3380.096	3619.576	3874.52	4147.04	4439.8	4756	5099.72	5476.2	5892.4	6357.68	6885.16	7494.08	8214.32	9095.8	10232.2	11833.88	14572
S=0.5	0	103.5836	209.8576	318.9664	431.064	546.32	664.92	787.056	912.952	1042.848	1177	1315.704	1459.276	1608.068	1762.476	1922.94	2089.956	2264.08	2445.948	2636.276	2835.892	3045.752	3266.956	3500.812	3748.848	4012.88	4295.16	4598.36	4925.84	5281.84	5671.8	6102.84	6584.72	7131.08	7761.76	8507.68	9420.64	10597.64	12256.52	15092.4
S=0.5	0	105.7448	214.2368	325.622	440.06	557.72	678.792	803.48	932.004	1064.608	1201.56	1343.16	1489.724	1641.62	1799.252	1963.064	2133.564	2311.324	2496.984	2691.288	2895.068	3109.304	3335.128	3573.86	3827.072	4096.64	4384.8	4694.32	5028.64	5392.04	5790.12	6230.2	6722.12	7279.88	7923.72	8685.2	9617.2	10818.76	12512.28	15407.36
S=0.5	0	96.1292	194.7552	296.0116	400.044	507.004	617.068	730.416	847.252	967.8	1092.3	1221.02	1354.256	1492.34	1635.636	1784.552	1939.552	2101.144	2269.924	2446.556	2631.808	2826.56	3031.848	3248.872	3479.06	3724.104	3986.064	4267.44	4571.36	4901.72	5263.6	5663.64	6110.88	6617.88	7203.16	7895.4	8742.68	9834.96	11374.48	14006.28
S=0.5	0	69.142	140.08	212.9104	287.736	364.6696	443.832	525.36	609.396	696.1	785.648	878.232	974.068	1073.384	1176.452	1283.564	1395.048	1511.276	1632.672	1759.716	1892.96	2033.04	2180.696	2336.796	2502.356	2678.612	2867.028	3069.412	3288.008	3525.632	3785.92	4073.64	4395.32	4760	5180.96	5678.88	6288.28	7073.92	8181.24	10074.2
S=0.5	0	106.7312	216.2352	328.6596	444.164	562.924	685.124	810.976	940.7	1074.54	1212.772	1355.688	1503.62	1656.936	1816.036	1981.376	2153.468	2332.888	2520.28	2716.392	2922.076	3138.312	3366.24	3607.2	3862.772	4134.84	4425.68	4738.12	5075.56	5442.36	5844.16	6288.32	6784.84	7347.76	7997.64	8766.24	9706.92	10919.68	12629	15551.08
S=0.5	0	69.3396	140.4808	213.5188	288.5584	365.712	445.104	526.864	611.14	698.092	787.896	880.744	976.852	1076.456	1179.816	1287.232	1399.036	1515.596	1637.34	1764.748	1898.372	2038.852	2186.932	2343.476	2509.512	2686.268	2875.224	3078.188	3297.408	3535.712	3796.744	4085.32	4407.88	4773.6	5195.8	5695.12	6306.24	7094.16	8204.64	10103
S=0.5	0	114.1044	231.1728	351.3632	474.848	601.808	732.452	866.996	1005.68	1148.768	1296.548	1449.34	1607.492	1771.396	1941.488	2118.248	2302.228	2494.04	2694.38	2904.04	3123.932	3355.104	3598.78	3856.384	4129.6	4420.48	4731.44	5065.4	5426.16	5818.32	6247.88	6722.72	7253.56	7855.36	8550.08	9371.8	10377.48	11674.04	13501.4	16625.32
S=0.5	0	119.2168	241.5308	367.1068	496.124	628.776	765.272	905.844	1050.744	1200.24	1354.644	1514.28	1679.516	1850.764	2028.476	2213.16	2405.384	2605.788	2815.104	3034.16	3263.904	3505.432	3760.028	4029.16	4314.64	4618.56	4943.44	5292.4	5669.28	6079	6527.8	7023.92	7578.56	8207.32	8933.2	9791.72	10842.44	12197.08	14106.36	17370.24
S=0.5	0	124.2124	251.6512	382.4892	516.912	655.12	797.34	943.8	1094.772	1250.532	1411.404	1577.728	1749.892	1928.316	2113.476	2305.896	2506.176	2714.976	2933.064	3161.296	3400.668	3652.316	3917.58	4198	4495.44	4812.08	5150.56	5514.16	5906.84	6333.72	6801.32	7318.24	7896.12	8551.24	9307.52	10202	11296.76	12708.16	14697.44	18098.12
S=0.5	0	129.3244	262.0084	398.2308	538.184	682.084	830.152	982.644	1139.828	1302	1469.492	1642.664	1821.908	2007.676	2200.456	2400.796	2609.316	2826.712	3053.776	3291.4	3540.624	3802.632	4078.8	4370.76	4680.44	5010.12	5362.52	5741.08	6149.96	6594.4	7081.24	7619.44	8221.08	8903.16	9690.56	10621.88	11761.68	13231.2	15302.32	18842.96
S=0.5	0	97.3464	197.2212	299.76	405.108	513.424	624.88	739.664	857.98	980.052	1106.128	1236.48	1371.404	1511.236	1656.348	1807.152	1964.108	2127.752	2298.668	2477.536	2665.132	2862.352	3070.24	3290.012	3523.112	3771.26	4036.52	4321.48	4629.24	4963.8	5330.28	5735.36	6188.24	6701.68	7294.36	7995.4	8853.36	9959.52	11518.52	14183.64
S=0.5	0	116.1728	235.3632	357.7324	483.456	612.72	745.732	882.712	1023.912	1169.592	1320.052	1475.612	1636.628	1803.504	1976.68	2156.648	2343.96	2539.248	2743.22	2956.68	3180.56	3415.92	3664.012	3926.288	4204.48	4500.6	4817.2	5157.24	5524.52	5923.76	6361.12	6844.56	7385.04	7997.76	8705.08	9541.68	10565.6	11885.64	13746.16	16926.72
S=0.5	0	120.9136	244.968	372.3308	503.184	637.724	776.164	918.736	1065.696	1217.32	1373.92	1535.828	1703.416	1877.104	2057.344	2244.656	2439.616	2642.872	2855.164	3077.336	3310.352	3555.32	3813.532	4086.52	4376.04	4684.28	5013.76	5367.68	5749.96	6165.52	6620.72	7123.88	7686.4	8324.12	9060.32	9931.04	10996.76	12370.68	14307.08	17617.44
S=0.5	0	114.2748	231.5184	351.8884	475.556	602.708	733.548	868.292	1007.184	1150.484	1298.488	1451.504	1609.892	1774.044	1944.388	2121.416	2305.672	2497.768	2698.408	2908.38	3128.6	3360.12	3604.156	3862.148	4135.8	4427.08	4738.48	5073	5434.28	5827	6257.2	6732.76	7264.4	7867.08	8562.88	9385.8	10393	11691.48	13521.6	16650.2
S=0.5	0	120.0148	243.1468	369.5632	499.444	632.984	770.392	911.904	1057.772	1208.272	1363.708	1524.412	1690.756	1863.148	2042.052	2227.968	2421.48	2623.224	2833.94	3054.46	3285.744	3528.888	3785.184	4056.12	4343.52	4649.44	4976.48	5327.8	5707.24	6119.68	6571.48	7070.92	7629.24	8262.24	8992.96	9857.24	10915	12278.72	14200.76	17486.48
S=0.5	0	108.7832	220.3924	334.978	452.704	573.744	698.296	826.568	958.784	1095.196	1236.088	1381.752	1532.528	1688.788	1850.948	2019.468	2194.868	2377.736	2568.732	2768.616	2978.252	3198.644	3430.956	3676.548	3937.036	4214.32	4510.8	4829.2	5173.12	5547	5956.52	6409.2	6915.28	7489.04	8151.36	8934.76	9893.52	11129.64	12871.8	15850.04
S=0.5	0	121.8632	246.8916	375.2548	507.136	642.732	782.256	925.948	1074.064	1226.88	1384.708	1547.888	1716.796	1891.844	2073.5	2262.284	2458.772	2663.628	2877.588	3101.504	3336.348	3583.24	3843.484	4118.6	4410.4	4721.04	5053.16	5409.84	5795.12	6213.92	6672.68	7179.84	7746.76	8389.48	9131.48	10009.04	11083.12	12467.8	14419.44	17755.8
S=0.5	0	89.7516	181.8352	276.374	373.5036	473.368	576.132	681.96	791.044	903.596	1019.836	1140.016	1264.416	1393.34	1527.128	1666.164	1810.88	1961.752	2119.336	2284.248	2457.212	2639.044	2830.716	3033.34	3248.256	3477.044	3721.624	3984.34	4268.08	4576.56	4914.44	5287.92	5705.48	6178.84	6725.32	7371.64	8162.68	9182.52	10619.88	13077.08
S=0.5	0	65.4724	132.6456	201.61	272.4644	345.3148	420.276	497.476	577.052	659.156	743.952	831.62	922.368	1016.416	1114.012	1215.44	1321.004	1431.064	1546.02	1666.32	1792.492	1925.14	2064.956	2212.772	2369.548	2536.444	2714.86	2906.508	3113.5	3338.512	3584.984	3857.452	4162.04	4507.36	4906	5377.48	5954.52	6698.48	7747.04	9539.52
S=0.5	0	106.666	216.1028	328.4584	443.892	562.58	684.704	810.48	940.124	1073.884	1212.028	1354.86	1502.7	1655.92	1814.924	1980.164	2152.152	2331.456	2518.736	2714.728	2920.288	3136.388	3364.18	3604.992	3860.408	4132.32	4423	4735.2	5072.44	5439.04	5840.56	6284.48	6780.68	7343.28	7992.72	8760.84	9701	10913	12621.28	15541.56
S=0.5	0	83.1716	168.504	256.112	346.1208	438.664	533.892	631.964	733.052	837.348	945.068	1056.436	1171.716	1291.188	1415.168	1544.012	1678.116	1817.932	1963.96	2116.784	2277.064	2445.568	2623.184	2810.956	3010.112	3222.128	3448.78	3692.232	3955.18	4241.04	4554.12	4900.24	5287.16	5725.84	6232.24	6831.2	7564.24	8509.32	9841.32	12118.36
S=0.5	0	98.5884	199.7376	303.5844	410.276	519.976	632.852	749.1	868.928	992.556	1120.24	1252.256	1388.9	1530.52	1677.48	1830.208	1989.168	2154.896	2327.992	2509.144	2699.132	2898.872	3109.412	3331.988	3568.06	3819.376	4088.04	4376.6	4688.32	5027.12	5398.28	5808.56	6267.2	6787.16	7387.44	8097.4	8966.32	10086.56	11665.48	14364.6
S=0.5	0	78.3032	158.6404	241.12	325.86	412.988	502.64	594.968	690.14	788.332	889.744	994.596	1103.128	1215.604	1332.328	1453.632	1579.884	1711.516	1848.996	1992.872	2143.772	2302.412	2469.632	2646.412	2833.912	3033.516	3246.9	3476.1	3723.656	3992.768	4287.56	4613.4	4977.68	5390.68	5867.44	6431.32	7121.44	8011.2	9265.24	11409
S=0.5	0	75.4964	152.954	232.4776	314.18	398.184	484.624	573.644	665.404	760.076	857.856	958.948	1063.588	1172.036	1284.572	1401.528	1523.256	1650.168	1782.72	1921.44	2066.932	2219.884	2381.112	2551.556	2732.336	2924.784	3130.52	3351.504	3590.188	3849.652	4133.88	4448.04	4799.28	5197.44	5657.12	6200.8	6866.2	7724.04	8933.12	11000.08
S=0.5	0	105.4136	213.5656	324.602	438.68	555.972	676.668	800.964	929.084	1061.272	1197.796	1338.952	1485.056	1636.48	1793.616	1956.916	2126.88	2304.084	2489.164	2682.856	2886	3099.564	3324.68	3562.664	3815.084	4083.8	4371.04	4679.6	5012.88	5375.16	5772	6210.68	6701.08	7257.04	7898.88	8658	9587.08	10784.88	12473.08	15359.08
S=0.5	0	100.196	202.9952	308.5356	416.968	528.456	643.176	761.32	883.1	1008.744	1138.512	1272.68	1411.552	1555.48	1704.84	1860.056	2021.612	2190.04	2365.96	2550.068	2743.156	2946.148	3160.124	3386.328	3626.252	3881.668	4154.72	4448	4764.76	5109.12	5486.32	5903.28	6369.4	6897.88	7507.92	8229.48	9112.56	10251.08	11855.72	14598.88
S=0.5	0	107.9804	218.766	332.506	449.364	569.512	693.144	820.464	951.708	1087.116	1226.964	1371.552	1521.22	1676.328	1837.288	2004.564	2178.672	2360.188	2549.772	2748.18	2956.272	3175.036	3405.636	3649.416	3907.98	4183.24	4477.48	4793.56	5134.96	5506.04	5912.56	6361.92	6864.24	7433.76	8091.2	8868.8	9820.52	11047.48	12776.8	15733.08
S=0.5	0	107.018	216.8164	329.5428	445.356	564.436	686.964	813.152	943.224	1077.428	1216.028	1359.332	1507.66	1661.388	1820.916	1986.7	2159.256	2339.152	2527.052	2723.692	2929.924	3146.744	3375.284	3616.892	3873.152	4145.96	4437.6	4750.84	5089.2	5456.96	5859.84	6305.2	6803.08	7367.52	8019.12	8789.76	9733	10949.04	12662.92	15592.84
S=0.5	0	113.9696	230.8996	350.948	474.288	601.1	731.588	865.972	1004.492	1147.412	1295.016	1447.628	1605.592	1769.304	1939.192	2115.748	2299.508	2491.092	2691.196	2900.608	3120.24	3351.14	3594.528	3851.828	4124.72	4415.24	4725.84	5059.44	5419.76	5811.44	6240.48	6714.76	7244.96	7846.08	8540	9360.72	10365.2	11660.24	13485.44	16605.68
S=0.8	0	73.1032	148.1056	225.108	304.2208	385.562	469.26	555.46	644.312	735.984	830.66	928.548	1029.872	1134.88	1243.852	1357.1	1474.972	1597.86	1726.208	1860.532	2001.412	2149.516	2305.632	2470.672	2645.72	2832.072	3031.284	3245.264	3476.384	3727.62	4002.84	4307.04	4647.12	5032.68	5477.8	6004.24	6648.56	7479.2	8649.96	10651.36
S=0.8	0	69.3536	140.5092	213.5624	288.6172	365.7864	445.192	526.968	611.264	698.232	788.056	880.924	977.048	1076.672	1180.056	1287.496	1399.32	1515.904	1637.672	1765.104	1898.756	2039.268	2187.376	2343.952	2510.02	2686.812	2875.808	3078.812	3298.076	3536.428	3797.516	4086.12	4408.76	4774.56	5196.84	5696.28	6307.52	7095.6	8206.28	10105.04
S=0.8	0	59.6416	120.8328	183.656	248.2004	314.5632	382.8496	453.176	525.664	600.456	677.7	757.564	840.228	925.9	1014.804	1107.2	1203.364	1303.624	1408.34	1517.928	1632.864	1753.696	1881.064	2015.712	2158.528	2310.564	2473.092	2647.668	2836.228	3041.204	3265.728	3513.928	3791.392	4105.96	4469.08	4898.6	5424.24	6101.96	7057.12	8690
S=0.8	0	62.1604	125.936	191.412	258.6824	327.848	399.0184	472.312	547.864	625.816	706.32	789.556	875.712	965.004	1057.664	1153.96	1254.184	1358.68	1467.816	1582.032	1701.824	1827.76	1960.504	2100.844	2249.688	2408.144	2577.536	2759.488	2956.008	3169.64	3403.648	3662.328	3951.512	4279.36	4657.84	5105.48	5653.32	6359.64	7355.16	9057
S=0.8	0	73.9644	149.8504	227.76	307.8048	390.1044	474.788	562.004	651.9	744.652	840.448	939.488	1042.004	1148.252	1258.508	1373.088	1492.348	1616.684	1746.548	1882.452	2024.988	2174.84	2332.796	2499.78	2676.892	2865.436	3066.996	3283.496	3517.336	3771.536	4049.96	4357.8	4701.88	5092	5542.32	6074.96	6726.88	7567.32	8751.84	10776.84
S=0.8	0	69.6552	141.12	214.4908	289.872	367.3768	447.128	529.26	613.92	701.268	791.48	884.752	981.296	1081.352	1185.188	1293.092	1405.404	1522.496	1644.792	1772.78	1907.012	2048.132	2196.884	2354.14	2520.932	2698.496	2888.312	3092.2	3312.416	3551.804	3814.024	4103.88	4427.96	4795.32	5219.44	5721.04	6334.96	7126.44	8241.96	10149
S=0.8	0	71.0036	143.852	218.6432	295.4836	374.4888	455.784	539.508	625.808	714.844	806.804	901.88	1000.296	1102.288	1208.132	1318.124	1432.612	1551.968	1676.632	1807.1	1943.932	2087.784	2239.416	2399.716	2569.736	2750.736	2944.224	3152.06	3376.54	3620.564	3887.864	4183.36	4513.68	4888.16	5320.48	5831.8	6457.6	7264.4	8401.52	10345.48
S=0.8	0	68.5948	138.9712	211.2244	285.4576	361.7824	440.32	521.2	604.572	690.592	779.428	871.28	966.356	1064.888	1167.14	1273.4	1384	1499.312	1619.744	1745.784	1877.972	2016.944	2163.432	2318.292	2482.544	2657.404	2844.328	3045.112	3261.976	3497.72	3755.948	4041.4	4360.52	4722.32	5139.96	5633.92	6238.48	7017.92	8116.48	9994.44
S=0.8	0	82.5004	167.1436	254.0444	343.3264	435.124	529.58	626.86	727.132	830.588	937.436	1047.908	1162.256	1280.764	1403.744	1531.548	1664.568	1803.252	1948.104	2099.692	2258.68	2425.824	2602.004	2788.26	2985.812	3196.116	3420.936	3662.424	3923.248	4206.8	4517.36	4860.68	5244.48	5679.6	6181.92	6776.04	7503.16	8440.6	9761.84	12020.52
S=0.8	0	63.3764	128.3996	195.1564	263.7428	334.2612	406.824	481.552	558.584	638.056	720.136	805	892.844	983.88	1078.352	1176.532	1278.72	1385.256	1496.532	1612.98	1735.116	1863.512	1998.856	2141.94	2293.696	2455.252	2627.956	2813.468	3013.832	3231.644	3470.228	3733.972	4028.8	4363.08	4748.96	5205.36	5763.92	6484.08	7499.04	9234.16
S=0.8	0	70.5752	142.9832	217.3228	293.6992	372.2272	453.032	536.248	622.028	710.528	801.932	896.436	994.256	1095.632	1200.836	1310.164	1423.96	1542.596	1666.508	1796.188	1932.192	2075.176	2225.892	2385.224	2554.22	2734.124	2926.448	3133.028	3356.152	3598.7	3864.384	4158.08	4486.4	4858.64	5288.36	5796.56	6418.6	7220.52	8350.8	10283
S=0.8	0	81.108	164.3224	249.7568	337.5316	427.78	520.644	616.28	714.86	816.568	921.616	1030.22	1142.64	1259.148	1380.052	1505.696	1636.476	1772.82	1915.224	2064.256	2220.56	2384.88	2558.088	2741.2	2935.42	3142.172	3363.196	3600.608	3857.032	4135.8	4441.12	4778.64	5155.96	5583.76	6077.6	6661.68	7376.52	8298.16	9597.08	11817.64
S=0.8	0	65.3128	132.322	201.1184	271.8	344.4728	419.252	496.264	575.648	657.548	742.136	829.592	920.12	1013.936	1111.296	1212.476	1317.784	1427.576	1542.248	1662.256	1788.12	1920.444	2059.92	2207.372	2363.768	2530.26	2708.24	2899.416	3105.904	3330.368	3576.244	3848.044	4151.88	4496.36	4894.04	5364.36	5940	6682.16	7728.12	9516.24
S=0.8	0	62.1944	126.0044	191.516	258.8228	328.026	399.2348	472.572	548.164	626.156	706.704	789.984	876.188	965.528	1058.236	1154.584	1254.864	1359.416	1468.612	1582.892	1702.748	1828.752	1961.568	2101.98	2250.908	2409.452	2578.936	2760.984	2957.612	3171.36	3405.492	3664.316	3953.656	4281.68	4660.36	5108.24	5656.4	6363.12	7359.16	9061.88
S=0.8	0	61.8696	125.3464	190.5164	257.4716	326.3136	397.1512	470.104	545.3	622.884	703.016	785.86	871.616	960.488	1052.712	1148.56	1248.316	1352.32	1460.948	1574.628	1693.86	1819.204	1951.332	2091.008	2239.16	2396.872	2565.472	2746.572	2942.176	3154.804	3387.716	3645.188	3933.02	4259.32	4636.04	5081.56	5626.88	6329.88	7320.72	9014.6
S=0.8	0	43.4572	88.0436	133.8188	180.8484	229.2028	278.9592	330.2008	383.0196	437.516	493.796	551.988	612.224	674.648	739.428	806.748	876.816	949.868	1026.168	1106.02	1189.768	1277.812	1370.616	1468.724	1572.788	1683.564	1801.988	1929.192	2066.584	2215.936	2379.532	2560.384	2762.552	2991.756	3256.352	3569.3	3952.32	4446.12	5142.08	6331.84
S=0.8	0	67.3424	136.434	207.3688	280.2468	355.178	432.28	511.688	593.536	677.984	765.2	855.376	948.712	1045.448	1145.832	1250.156	1358.736	1471.94	1590.176	1713.916	1843.692	1980.124	2123.936	2275.972	2437.228	2608.892	2792.404	2989.524	3202.428	3433.868	3687.38	3967.628	4280.92	4636.08	5046.12	5531.08	6124.6	6889.8	7968.28	9812
S=0.8	0	69.6224	141.0532	214.3892	289.7348	367.2028	446.916	529.012	613.632	700.936	791.108	884.336	980.832	1080.844	1184.628	1292.48	1404.74	1521.776	1644.016	1771.94	1906.112	2047.164	2195.848	2353.028	2519.744	2697.22	2886.944	3090.736	3310.848	3550.124	3812.224	4101.96	4425.84	4793.04	5216.96	5718.32	6331.96	7123.08	8238.08	10144.2
S=0.8	0	73.4992	148.908	226.328	305.8692	387.6512	471.804	558.468	647.8	739.972	835.16	933.58	1035.452	1141.032	1250.592	1364.452	1482.964	1606.516	1735.564	1870.616	2012.256	2161.164	2318.124	2484.06	2660.056	2847.416	3047.708	3262.848	3495.22	3747.82	4024.52	4330.36	4672.32	5059.96	5507.48	6036.76	6684.56	7519.72	8696.84	10709.08
S=0.8	0	71.9044	145.6764	221.416	299.2312	379.2384	461.564	546.348	633.744	723.912	817.036	913.32	1012.98	1116.268	1223.452	1334.844	1450.78	1571.652	1697.896	1830.016	1968.584	2114.26	2267.816	2430.152	2602.328	2785.62	2981.568	3192.04	3419.364	3666.484	3937.172	4236.4	4570.92	4950.16	5387.96	5905.76	6539.48	7356.52	8508.08	10476.68
S=0.8	0	62.2176	126.0512	191.5872	258.9192	328.148	399.3836	472.748	548.368	626.388	706.968	790.28	876.516	965.888	1058.632	1155.016	1255.332	1359.924	1469.16	1583.48	1703.38	1829.432	1962.3	2102.764	2251.748	2410.348	2579.896	2762.012	2958.716	3172.54	3406.764	3665.68	3955.128	4283.28	4662.08	5110.16	5658.52	6365.48	7361.88	9065.28
S=0.8	0	72.374	146.628	222.8624	301.1856	381.7152	464.58	549.916	637.884	728.64	822.372	919.284	1019.596	1123.56	1231.444	1343.56	1460.256	1581.916	1708.988	1841.972	1981.444	2128.072	2282.628	2446.024	2619.324	2803.816	3001.04	3212.888	3441.7	3690.432	3962.884	4264.08	4600.76	4982.48	5423.16	5944.32	6582.2	7404.6	8563.64	10545.08
S=0.8	0	60.5552	122.6836	186.4688	252.002	319.3812	388.7136	460.116	533.716	609.652	688.08	769.164	853.096	940.08	1030.348	1124.156	1221.796	1323.588	1429.908	1541.176	1657.872	1780.556	1909.876	2046.588	2191.588	2345.952	2510.968	2688.22	2879.668	3087.784	3315.744	3567.748	3849.46	4168.84	4537.56	4973.6	5507.32	6195.4	7165.2	8823.08
S=0.8	0	66.4048	134.5344	204.4812	276.3444	350.2324	426.264	504.56	585.272	668.544	754.544	843.464	935.504	1030.892	1129.876	1232.748	1339.816	1451.444	1568.036	1690.048	1818.02	1952.552	2094.364	2244.28	2403.292	2572.564	2753.524	2947.896	3157.836	3386.052	3636.036	3912.384	4221.32	4571.56	4975.84	5454.04	6039.32	6793.88	7857.36	9675.36
S=0.8	0	66.2688	134.2592	204.0632	275.7796	349.5164	425.392	503.532	584.076	667.176	753.004	841.74	933.592	1028.784	1127.568	1230.228	1337.076	1448.476	1564.828	1686.596	1814.3	1948.56	2090.08	2239.692	2398.376	2567.304	2747.892	2941.868	3151.38	3379.132	3628.604	3904.384	4212.68	4562.2	4965.68	5442.92	6026.96	6780	7841.28	9655.6
S=0.8	0	73.1556	148.2116	225.2692	304.4384	385.838	469.596	555.856	644.772	736.508	831.256	929.212	1030.608	1135.696	1244.744	1358.072	1476.028	1599.004	1727.448	1861.864	2002.844	2151.056	2307.284	2472.44	2647.616	2834.1	3033.456	3247.588	3478.872	3730.292	4005.68	4310.12	4650.48	5036.28	5481.72	6008.52	6653.32	7484.56	8656.16	10659
S=0.8	0	65.1712	132.0356	200.6832	271.212	343.7276	418.344	495.192	574.4	656.128	740.532	827.8	918.128	1011.744	1108.892	1209.852	1314.932	1424.488	1538.912	1658.66	1784.252	1916.288	2055.464	2202.596	2358.652	2524.784	2702.38	2893.144	3099.184	3323.164	3568.504	3839.716	4142.92	4486.64	4883.44	5352.76	5927.16	6667.68	7711.4	9495.68
S=0.8	0	71.9012	145.6704	221.4068	299.2188	379.2224	461.544	546.328	633.716	723.88	817.004	913.28	1012.94	1116.22	1223.404	1334.788	1450.72	1571.588	1697.828	1829.94	1968.504	2114.172	2267.724	2430.048	2602.22	2785.508	2981.444	3191.904	3419.224	3666.332	3937.008	4236.24	4570.72	4949.96	5387.72	5905.52	6539.24	7356.24	8507.72	10476.24
S=0.8	0	72.3868	146.654	222.902	301.2388	381.7828	464.66	550.016	637.996	728.768	822.52	919.448	1019.78	1123.76	1231.664	1343.8	1460.516	1582.196	1709.292	1842.296	1981.796	2128.448	2283.032	2446.456	2619.792	2804.312	3001.572	3213.456	3442.308	3691.084	3963.588	4264.84	4601.6	4983.36	5424.12	5945.4	6583.36	7405.88	8565.16	10546.96
S=0.8	0	73.9916	149.9056	227.8436	307.9176	390.2476	474.964	562.208	652.14	744.928	840.756	939.832	1042.388	1148.672	1258.968	1373.592	1492.896	1617.276	1747.188	1883.144	2025.732	2175.64	2333.652	2500.696	2677.872	2866.488	3068.12	3284.704	3518.628	3772.92	4051.48	4359.4	4703.6	5093.84	5544.36	6077.2	6729.32	7570.08	8755.08	10780.8
S=0.8	0	84.1892	170.5652	259.2452	350.3548	444.032	540.424	639.692	742.02	847.592	956.628	1069.36	1186.048	1306.984	1432.48	1562.9	1698.648	1840.168	1987.984	2142.676	2304.92	2475.484	2655.272	2845.344	3046.936	3261.548	3490.968	3737.4	4003.56	4292.92	4609.84	4960.2	5351.84	5795.88	6308.48	6914.76	7656.76	8613.4	9961.68	12266.6
S=0.8	0	78.4412	158.92	241.5448	326.434	413.716	503.524	596.016	691.356	789.72	891.312	996.348	1105.072	1217.748	1334.676	1456.192	1582.668	1714.532	1852.252	1996.384	2147.548	2306.468	2473.984	2651.076	2838.904	3038.864	3252.62	3482.224	3730.22	3999.804	4295.08	4621.52	4986.44	5400.16	5877.76	6442.64	7134	8025.32	9281.56	11429.12
S=0.8	0	67.124	135.9912	206.6956	279.3372	354.0252	430.88	510.024	591.608	675.784	762.716	852.6	945.636	1042.056	1142.112	1246.096	1354.328	1467.164	1585.016	1708.352	1837.708	1973.696	2117.044	2268.584	2429.316	2600.424	2783.34	2979.82	3192.032	3422.72	3675.412	3954.748	4267.04	4621.04	5029.72	5513.12	6104.72	6867.44	7942.44	9780.16
S=0.8	0	65.5232	132.7484	201.7668	272.676	345.5828	420.604	497.864	577.5	659.668	744.528	832.268	923.084	1017.204	1114.88	1216.384	1322.032	1432.176	1547.22	1667.616	1793.884	1926.632	2066.56	2214.488	2371.388	2538.412	2716.968	2908.764	3115.916	3341.104	3587.768	3860.444	4165.28	4510.84	4909.8	5381.64	5959.16	6703.68	7753.04	9546.92
S=0.8	0	75.2668	152.4888	231.7704	313.224	396.9728	483.148	571.9	663.38	757.764	855.244	956.028	1060.352	1168.468	1280.664	1397.264	1518.624	1645.148	1777.296	1915.596	2060.644	2213.132	2373.868	2543.792	2724.02	2915.888	3120.992	3341.308	3579.264	3837.94	4121.28	4434.52	4784.68	5181.64	5639.92	6181.92	6845.32	7700.56	8905.96	10966.6
S=0.8	0	76.2816	154.5448	234.8956	317.4476	402.324	489.664	579.612	672.324	767.98	866.776	968.92	1074.648	1184.224	1297.936	1416.104	1539.1	1667.332	1801.264	1941.428	2088.428	2242.976	2405.876	2578.092	2760.752	2955.204	3163.08	3386.364	3627.528	3889.692	4176.84	4494.32	4849.2	5251.52	5715.96	6265.28	6937.6	7804.4	9026.04	11114.48
S=0.8	0	71.4664	144.7888	220.0672	297.408	376.928	458.752	543.02	629.884	719.5	812.06	907.756	1006.812	1109.468	1216	1326.712	1441.94	1562.076	1687.556	1818.868	1956.592	2101.38	2254	2415.344	2586.476	2768.652	2963.404	3172.592	3398.536	3644.148	3913.184	4210.6	4543.08	4920	5355.12	5869.76	6499.68	7311.72	8456.24	10412.84
S=0.8	0	76.1028	154.1824	234.3444	316.7028	401.38	488.516	578.248	670.748	766.18	864.744	966.648	1072.128	1181.444	1294.888	1412.78	1535.488	1663.42	1797.036	1936.872	2083.528	2237.712	2400.232	2572.044	2754.276	2948.272	3155.656	3378.416	3619.016	3880.564	4167.04	4483.76	4837.8	5239.2	5702.56	6250.6	6921.32	7786.08	9004.84	11088.4
S=0.8	0	84.666	171.5316	260.714	352.34	446.548	543.484	643.316	746.224	852.396	962.048	1075.42	1192.768	1314.388	1440.596	1571.756	1708.272	1850.596	1999.248	2154.816	2317.98	2489.512	2670.32	2861.464	3064.2	3280.028	3510.748	3758.576	4026.24	4317.24	4635.96	4988.28	5382.16	5828.72	6344.24	6953.92	7700.16	8662.2	10018.12	12336.12
S=0.8	0	76.7884	155.5712	236.4552	319.5556	404.996	492.916	583.46	676.788	773.08	872.532	975.356	1081.784	1192.088	1306.552	1425.508	1549.32	1678.404	1813.224	1954.316	2102.296	2257.868	2421.852	2595.212	2779.084	2974.828	3184.08	3408.848	3651.616	3915.52	4204.6	4524.16	4881.4	5286.36	5753.92	6306.88	6983.68	7856.2	9085.96	11188.28
S=0.8	0	91.658	185.6968	282.2436	381.436	483.424	588.368	696.444	807.844	922.784	1041.492	1164.228	1291.268	1422.928	1559.56	1701.552	1849.34	2003.416	2164.348	2332.764	2509.396	2695.092	2890.832	3097.764	3317.244	3550.892	3800.664	4068.96	4358.72	4673.76	5018.8	5400.24	5826.64	6310.08	6868.12	7528.2	8336.04	9377.52	10845.44	13354.84
S=0.8	0	81.2716	164.654	250.2604	338.2124	428.644	521.692	617.524	716.304	818.216	923.476	1032.3	1144.944	1261.688	1382.836	1508.736	1639.776	1776.396	1919.088	2068.42	2225.036	2389.692	2563.252	2746.732	2941.34	3148.512	3369.984	3607.872	3864.812	4144.12	4450.08	4788.28	5166.36	5595	6089.84	6675.12	7391.4	8314.88	9616.44	11841.48
S=0.8	0	43.7184	88.5728	134.6232	181.9356	230.5808	280.636	332.186	385.322	440.144	496.768	555.308	615.904	678.704	743.872	811.596	882.088	955.58	1032.34	1112.668	1196.92	1285.492	1378.856	1477.556	1582.244	1693.688	1812.824	1940.792	2079.008	2229.26	2393.84	2575.776	2779.164	3009.744	3275.928	3590.76	3976.084	4472.84	5173	6369.92
S=0.8	0	57.1432	115.7708	175.9616	237.802	301.3848	366.8108	434.188	503.644	575.3	649.308	725.824	805.028	887.112	972.292	1060.812	1152.952	1249.008	1349.34	1454.336	1564.456	1680.228	1802.26	1931.268	2068.1	2213.764	2369.484	2536.748	2717.408	2913.796	3128.912	3366.716	3632.556	3933.94	4281.88	4693.36	5197	5846.32	6761.48	8325.92
S=0.8	0	65.4224	132.5448	201.4568	272.2572	345.0524	419.956	497.1	576.616	658.656	743.388	830.988	921.668	1015.644	1113.168	1214.516	1320	1429.976	1544.844	1665.052	1791.128	1923.676	2063.388	2211.088	2367.744	2534.516	2712.796	2904.296	3111.132	3335.972	3582.26	3854.516	4158.88	4503.92	4902.28	5373.4	5950	6693.4	7741.12	9532.28
S=0.8	0	46.1696	93.5384	142.1708	192.1356	243.508	296.37	350.81	406.924	464.824	524.616	586.44	650.432	716.752	785.576	857.1	931.544	1009.156	1090.216	1175.052	1264.024	1357.564	1456.16	1560.396	1670.948	1788.644	1914.46	2049.6	2195.568	2354.24	2528.048	2720.184	2934.976	3178.484	3459.592	3792.076	4199	4723.6	5463.04	6727.04
S=0.8	0	68.982	139.756	212.4172	287.0696	363.8252	442.804	524.144	607.988	694.492	783.832	876.2	971.812	1070.9	1173.728	1280.592	1391.816	1507.776	1628.892	1755.644	1888.58	2028.336	2175.648	2331.384	2496.564	2672.408	2860.388	3062.308	3280.396	3517.472	3777.156	4064.24	4385.16	4748.96	5168.96	5665.72	6273.72	7057.56	8162.28	10050.88
S=0.8	0	71.6664	145.1944	220.6832	298.2404	377.9828	460.036	544.54	631.644	721.516	814.332	910.296	1009.628	1112.572	1219.404	1330.424	1445.976	1566.448	1692.276	1823.96	1962.068	2107.264	2260.308	2422.108	2593.716	2776.4	2971.696	3181.472	3408.048	3654.348	3924.14	4222.36	4555.8	4933.76	5370.12	5886.2	6517.84	7332.2	8479.92	10442
S=0.8	0	87.884	178.0512	270.6228	365.7312	463.52	564.14	667.768	774.584	884.792	998.612	1116.292	1238.104	1364.344	1495.348	1631.492	1773.196	1920.932	2075.232	2236.716	2406.076	2584.128	2771.808	2970.22	3180.66	3404.692	3644.18	3901.428	4179.28	4481.32	4812.16	5177.88	5586.72	6050.24	6585.36	7218.24	7992.8	8991.44	10398.88	12804.96
S=0.8	0	78.946	159.9428	243.0996	328.5352	416.376	506.768	599.856	695.808	794.804	897.052	1002.764	1112.184	1225.584	1343.268	1465.568	1592.856	1725.568	1864.176	2009.236	2161.372	2321.316	2489.908	2668.14	2857.18	3058.424	3273.556	3504.64	3754.228	4025.56	4322.76	4651.28	5018.56	5434.92	5915.6	6484.12	7179.92	8076.96	9341.28	11502.68
S=0.8	0	70.2364	142.2972	216.2796	292.2896	370.4408	450.856	533.676	619.04	707.12	798.084	892.132	989.484	1090.372	1195.072	1303.876	1417.124	1535.192	1658.512	1787.564	1922.92	2065.216	2215.208	2373.776	2541.96	2721	2912.4	3117.988	3340.044	3581.428	3845.836	4138.12	4464.88	4835.32	5262.96	5768.76	6387.8	7185.88	8310.72	10233.64
S=0.8	0	86.44	175.126	266.1768	359.7224	455.904	554.872	656.796	761.856	870.256	982.204	1097.952	1217.76	1341.928	1470.78	1604.688	1744.064	1889.372	2041.14	2199.968	2366.548	2541.672	2726.268	2921.42	3128.404	3348.752	3584.308	3837.328	4110.6	4407.68	4733.08	5092.8	5494.96	5950.84	6477.16	7099.64	7861.48	8843.72	10228.04	12594.6
S=0.8	0	86.9072	176.072	267.6144	361.6656	458.368	557.872	660.344	765.972	874.956	987.512	1103.884	1224.34	1349.176	1478.728	1613.356	1753.484	1899.576	2052.164	2211.852	2379.332	2555.404	2740.996	2937.2	3145.304	3366.844	3603.672	3858.056	4132.8	4431.48	4758.68	5120.32	5524.64	5983	6512.16	7138	7903.96	8891.48	10283.28	12662.64
S=0.8	0	47.7856	96.8124	147.1468	198.8608	252.0312	306.7432	363.0884	421.168	481.092	542.98	606.968	673.2	741.84	813.072	887.1	964.148	1044.476	1128.376	1216.18	1308.268	1405.08	1507.128	1615.012	1729.436	1851.248	1981.464	2121.34	2272.416	2436.644	2616.532	2815.396	3037.7	3289.732	3580.68	3924.8	4345.96	4888.96	5654.24	6962.52
S=0.8	0	84.7916	171.786	261.1008	352.8624	447.208	544.292	644.272	747.328	853.66	963.476	1077.016	1194.54	1316.336	1442.732	1574.088	1710.804	1853.34	2002.212	2158.012	2321.416	2493.204	2674.28	2865.708	3068.748	3284.892	3515.956	3764.152	4032.24	4323.64	4642.84	4995.68	5390.16	5837.36	6353.64	6964.24	7711.56	8675.04	10033	12354.4
S=0.8	0	94.246	190.94	290.2128	392.2056	497.072	604.98	716.108	830.656	948.84	1070.9	1197.1	1327.728	1463.104	1603.596	1749.592	1901.556	2059.984	2225.456	2398.628	2580.248	2771.188	2972.452	3185.228	3410.904	3651.148	3907.976	4183.84	4481.8	4805.72	5160.48	5552.72	5991.16	6488.24	7062.04	7740.76	8571.4	9642.28	11151.64	13731.88
S=0.8	0	80.1968	162.4772	246.9516	333.7408	422.976	514.796	609.36	706.832	807.4	911.264	1018.652	1129.808	1245.004	1364.552	1488.788	1618.096	1752.908	1893.712	2041.072	2195.62	2358.096	2529.36	2710.416	2902.452	3106.884	3325.424	3560.172	3813.716	4089.32	4391.24	4724.96	5098.08	5521.04	6009.32	6586.84	7293.68	8204.96	9489.32	11684.92
S=0.8	0	79.4208	160.9044	244.5612	330.5104	418.88	509.812	603.46	699.988	799.584	902.444	1008.792	1118.872	1232.956	1351.344	1474.376	1602.432	1735.94	1875.384	2021.316	2174.368	2335.272	2504.876	2684.18	2874.356	3076.812	3293.24	3525.712	3776.8	4049.76	4348.72	4679.24	5048.72	5467.6	5951.16	6523.12	7223.08	8125.52	9397.44	11571.84
S=0.8	0	59.8336	121.2216	184.2464	248.9988	315.5748	384.0812	454.632	527.356	602.388	679.88	760	842.932	928.876	1018.068	1110.76	1207.236	1307.816	1412.868	1522.808	1638.116	1759.336	1887.116	2022.196	2165.472	2317.996	2481.044	2656.184	2845.352	3050.984	3276.232	3525.228	3803.588	4119.16	4483.48	4914.36	5441.72	6121.6	7079.8	8717.92
S=0.8	0	89.8304	181.9948	276.6168	373.8316	473.784	576.636	682.56	791.74	904.388	1020.732	1141.016	1265.524	1394.56	1528.468	1667.628	1812.468	1963.476	2121.196	2286.256	2459.368	2641.364	2833.2	3036.004	3251.108	3480.1	3724.892	3987.836	4271.84	4580.56	4918.72	5292.56	5710.48	6184.28	6731.2	7378.12	8169.84	9190.56	10629.2	13088.6
S=0.9	0	74.61	151.1584	229.748	310.4912	393.5088	478.932	566.908	657.592	751.152	847.78	947.688	1051.1	1158.272	1269.492	1385.072	1505.372	1630.792	1761.788	1898.88	2042.664	2193.82	2353.152	2521.596	2700.252	2890.444	3093.764	3312.156	3548.036	3804.452	4085.32	4395.8	4742.92	5136.44	5590.68	6128	6785.56	7633.36	8828.24	10870.92
S=0.9	0	53.5368	108.4644	164.8572	222.7948	282.3648	343.6616	406.788	471.86	538.992	608.332	680.02	754.224	831.124	910.932	993.868	1080.188	1170.184	1264.184	1362.556	1465.724	1574.192	1688.52	1809.388	1937.584	2074.056	2219.948	2376.656	2545.916	2729.908	2931.452	3154.244	3403.308	3685.676	4011.64	4397.16	4869.04	5477.36	6334.76	7800.48
S=0.9	0	64.2008	130.0692	197.6944	267.1724	338.608	412.116	487.816	565.844	646.352	729.504	815.468	904.452	996.676	1092.376	1191.832	1295.348	1403.272	1515.992	1633.956	1757.676	1887.748	2024.852	2169.792	2323.524	2487.18	2662.132	2850.052	3053.024	3273.668	3515.356	3782.528	4081.2	4419.8	4810.72	5273.04	5838.88	6568.4	7596.56	9354.24
S=0.9	0	75.9228	153.818	233.7904	315.9544	400.432	487.36	576.884	669.16	764.368	862.7	964.364	1069.596	1178.652	1291.828	1409.444	1531.86	1659.488	1792.788	1932.292	2078.604	2232.424	2394.56	2565.964	2747.764	2941.304	3148.2	3370.432	3610.464	3871.392	4157.2	4473.16	4826.36	5226.8	5689.08	6235.8	6904.96	7767.68	8983.56	11062.2
S=0.9	0	56.476	114.4188	173.9068	235.0252	297.8652	362.5272	429.12	497.76	568.584	641.724	717.348	795.628	876.752	960.936	1048.424	1139.488	1234.424	1333.58	1437.352	1546.188	1660.604	1781.212	1908.712	2043.948	2187.912	2341.812	2507.124	2685.672	2879.768	3092.372	3327.4	3590.136	3888	4231.88	4638.56	5136.32	5778.04	6682.52	8228.68
S=0.9	0	66.7168	135.1668	205.4424	277.6436	351.8788	428.264	506.932	588.024	671.684	758.092	847.428	939.9	1035.736	1135.188	1238.544	1346.116	1458.268	1575.404	1697.992	1826.564	1961.732	2104.208	2254.832	2414.588	2584.656	2766.464	2961.752	3172.68	3401.972	3653.128	3930.772	4241.16	4593.04	4999.24	5479.68	6067.72	6825.8	7894.28	9720.84
S=0.9	0	75.174	152.3004	231.4844	312.8376	396.4828	482.552	571.192	662.56	756.828	854.188	954.848	1059.044	1167.028	1279.084	1395.54	1516.748	1643.116	1775.104	1913.232	2058.1	2210.4	2370.936	2540.652	2720.66	2912.288	3117.144	3337.184	3574.848	3833.204	4116.2	4429.04	4778.76	5175.24	5632.96	6174.28	6836.84	7691.04	8894.96	10953.04
S=0.9	0	19.87884	40.274	61.2132	82.726	104.8452	127.6052	151.0448	175.206	200.134	225.8796	252.4984	280.0512	308.606	338.2384	369.0336	401.084	434.504	469.404	505.932	544.24	584.512	626.964	671.844	719.444	770.12	824.292	882.476	945.324	1013.644	1088.48	1171.204	1263.684	1368.528	1489.564	1632.72	1807.924	2033.804	2352.164	2896.404
S=0.9	0	73.7612	149.4388	227.1344	306.9588	389.0324	473.484	560.46	650.108	742.608	838.136	936.908	1039.14	1145.096	1255.048	1369.316	1488.248	1612.24	1741.748	1877.28	2019.424	2168.864	2326.384	2492.912	2669.536	2857.564	3058.568	3274.476	3507.672	3761.172	4038.84	4345.8	4688.96	5078	5527.08	6058.28	6708.4	7546.52	8727.8	10747.24
S=0.9	0	73.2588	148.4208	225.5876	304.8684	386.3832	470.26	556.644	645.684	737.548	832.428	930.528	1032.064	1137.3	1246.504	1359.992	1478.112	1601.26	1729.884	1864.496	2005.672	2154.096	2310.54	2475.932	2651.356	2838.104	3037.74	3252.176	3483.784	3735.56	4011.36	4316.2	4657.04	5043.4	5489.44	6017	6662.72	7495.12	8668.36	10674.04
S=0.9	0	66.0196	133.754	203.2952	274.7416	348.2008	423.788	501.636	581.876	664.664	750.168	838.572	930.076	1024.912	1123.324	1225.596	1332.044	1443.024	1558.94	1680.248	1807.472	1941.228	2082.216	2231.264	2389.348	2557.644	2737.552	2930.796	3139.52	3366.412	3614.948	3889.688	4196.84	4545.04	4947	5422.4	6004.28	6754.48	7811.76	9619.24
S=0.9	0	73.18	148.2612	225.3448	304.5404	385.9672	469.756	556.044	644.988	736.756	831.532	929.524	1030.956	1136.076	1245.16	1358.528	1476.52	1599.54	1728.024	1862.488	2003.516	2151.776	2308.056	2473.268	2648.504	2835.048	3034.468	3248.676	3480.036	3731.54	4007.04	4311.56	4652	5038	5483.56	6010.56	6655.52	7487.08	8659.04	10662.56
S=0.9	0	63.236	128.1148	194.7236	263.1576	333.5196	405.92	480.484	557.344	636.64	718.54	803.216	890.864	981.696	1075.96	1173.924	1275.884	1382.184	1493.208	1609.404	1731.264	1859.38	1994.424	2137.188	2288.608	2449.804	2622.128	2807.224	3007.148	3224.476	3462.528	3725.688	4019.88	4353.4	4738.4	5193.8	5751.12	6469.68	7482.4	9213.68
S=0.9	0	64.1624	129.9916	197.5764	267.0128	338.406	411.868	487.524	565.508	645.968	729.068	814.984	903.912	996.08	1091.724	1191.12	1294.576	1402.432	1515.088	1632.98	1756.628	1886.62	2023.64	2168.496	2322.136	2485.696	2660.544	2848.352	3051.204	3271.716	3513.256	3780.272	4078.76	4417.16	4807.84	5269.88	5835.4	6564.48	7592.04	9348.64
S=0.9	0	77.4932	156.9992	238.626	322.4892	408.716	497.44	588.816	683	780.18	880.54	984.308	1091.716	1203.032	1318.548	1438.596	1563.544	1693.812	1829.868	1972.26	2121.596	2278.596	2444.084	2619.036	2804.596	3002.136	3213.312	3440.144	3685.14	3951.464	4243.2	4565.68	4926.2	5334.92	5806.72	6364.8	7047.8	7928.32	9169.4	11291
S=0.9	0	71.0776	144.0012	218.87	295.79	374.8772	456.256	540.068	626.456	715.588	807.64	902.816	1001.332	1103.432	1209.384	1319.492	1434.096	1553.58	1678.372	1808.976	1945.948	2089.948	2241.74	2402.204	2572.404	2753.592	2947.28	3155.332	3380.044	3624.324	3891.896	4187.68	4518.36	4893.24	5326	5837.84	6464.32	7271.96	8410.24	10356.2
S=0.9	0	77.8912	157.806	239.852	324.146	410.816	499.996	591.84	686.512	784.188	885.064	989.364	1097.324	1209.212	1325.32	1445.984	1571.576	1702.512	1839.272	1982.392	2132.496	2290.304	2456.644	2632.492	2819.008	3017.564	3229.82	3457.82	3704.072	3971.768	4265	4589.12	4951.52	5362.32	5836.56	6397.48	7084	7969.08	9216.48	11349
S=0.9	0	85.5216	173.2652	263.3488	355.9004	451.06	548.976	649.82	753.764	861.008	971.768	1086.288	1204.824	1327.672	1455.156	1587.64	1725.532	1869.296	2019.452	2176.592	2341.404	2514.668	2697.304	2890.38	3095.168	3313.172	3546.224	3796.556	4066.92	4360.84	4682.8	5038.72	5436.56	5887.64	6408.32	7024.2	7777.96	8749.76	10119.36	12460.76
S=0.9	0	63.9536	129.5688	196.9336	266.1444	337.3048	410.528	485.94	563.668	643.868	726.696	812.332	900.972	992.84	1088.172	1187.244	1290.364	1397.872	1510.156	1627.668	1750.912	1880.484	2017.056	2161.44	2314.58	2477.608	2651.888	2839.084	3041.276	3261.072	3501.828	3767.972	4065.48	4402.8	4792.2	5252.76	5816.4	6543.12	7567.32	9318.24
S=0.9	0	54.7084	110.8384	168.4648	227.6708	288.5444	351.1828	415.692	482.184	550.788	621.644	694.9	770.728	849.316	930.868	1015.62	1103.828	1195.796	1291.848	1392.372	1497.804	1608.64	1725.472	1848.984	1979.988	2119.448	2268.532	2428.672	2601.632	2789.652	2995.604	3223.276	3477.792	3766.336	4099.44	4493.4	4975.6	5597.24	6473.4	7971.2
S=0.9	0	61.7	125.0032	189.9944	256.7664	325.4196	396.0628	468.816	543.808	621.18	701.088	783.708	869.228	957.856	1049.828	1145.412	1244.896	1348.616	1456.944	1570.316	1689.216	1814.22	1945.984	2085.28	2233.024	2390.308	2558.444	2739.048	2934.112	3146.164	3378.436	3635.2	3922.244	4247.68	4623.32	5067.64	5611.48	6312.56	7300.68	8989.88
S=0.9	0	61.8276	125.2612	190.3868	257.2968	326.0916	396.8808	469.784	544.928	622.46	702.536	785.328	871.02	959.832	1051.996	1147.776	1247.468	1351.4	1459.952	1573.556	1692.708	1817.968	1950.004	2089.588	2237.636	2395.244	2563.728	2744.704	2940.172	3152.66	3385.412	3642.708	3930.344	4256.44	4632.88	5078.12	5623.04	6325.6	7315.76	9008.48
S=0.9	0	64.1424	129.9508	197.514	266.9292	338.2996	411.74	487.372	565.332	645.764	728.836	814.728	903.628	995.768	1091.38	1190.744	1294.168	1401.992	1514.608	1632.468	1756.076	1886.028	2023.004	2167.816	2321.408	2484.912	2659.704	2847.456	3050.244	3270.684	3512.152	3779.08	4077.48	4415.8	4806.32	5268.24	5833.56	6562.4	7589.64	9345.72
S=0.9	0	65.4628	132.626	201.5804	272.424	345.2636	420.216	497.404	576.968	659.06	743.84	831.5	922.232	1016.264	1113.848	1215.26	1320.808	1430.852	1545.788	1666.072	1792.228	1924.852	2064.652	2212.44	2369.196	2536.068	2714.46	2906.076	3113.036	3338.016	3584.452	3856.876	4161.44	4506.68	4905.28	5376.68	5953.64	6697.48	7745.88	9538.12
S=0.9	0	55.4144	112.2684	170.6384	230.608	292.2672	355.7136	421.056	488.404	557.896	629.664	703.868	780.672	860.272	942.876	1028.72	1118.072	1211.224	1308.516	1410.336	1517.128	1629.396	1747.736	1872.84	2005.532	2146.792	2297.8	2460.004	2635.196	2825.644	3034.256	3264.864	3522.66	3814.928	4152.32	4551.4	5039.8	5669.44	6556.92	8074.04
S=0.9	0	65.306	132.3088	201.0984	271.7728	344.4384	419.212	496.216	575.588	657.484	742.064	829.512	920.028	1013.836	1111.184	1212.352	1317.652	1427.432	1542.096	1662.092	1787.944	1920.252	2059.716	2207.152	2363.532	2530.004	2707.968	2899.128	3105.596	3330.036	3575.884	3847.66	4151.48	4495.92	4893.52	5363.84	5939.4	6681.48	7727.36	9515.32
S=0.9	0	66.3588	134.4416	204.3404	276.154	349.9912	425.968	504.216	584.868	668.084	754.028	842.884	934.86	1030.18	1129.1	1231.9	1338.896	1450.444	1566.956	1688.884	1816.768	1951.208	2092.92	2242.736	2401.636	2570.792	2751.624	2945.864	3155.66	3383.72	3633.532	3909.688	4218.4	4568.4	4972.44	5450.28	6035.16	6789.2	7851.92	9668.72
S=0.9	0	70.6464	143.128	217.5428	293.9964	372.604	453.492	536.792	622.656	711.248	802.744	897.344	995.26	1096.74	1202.052	1311.492	1425.4	1544.16	1668.196	1798.004	1934.148	2077.276	2228.144	2387.64	2556.804	2736.892	2929.408	3136.2	3359.548	3602.344	3868.296	4162.28	4490.96	4863.56	5293.68	5802.44	6425.12	7227.84	8359.24	10293.4
S=0.9	0	57.6968	116.8924	177.6668	240.1064	304.3052	370.3652	438.396	508.524	580.876	655.6	732.86	812.828	895.708	981.712	1071.092	1164.124	1261.112	1362.412	1468.428	1579.616	1696.508	1819.724	1949.98	2088.14	2235.216	2392.444	2561.328	2743.74	2942.028	3159.232	3399.34	3667.756	3972.06	4323.36	4738.84	5247.36	5902.96	6827	8406.6
S=0.9	0	63.8612	129.3816	196.6488	265.7596	336.8176	409.936	485.236	562.852	642.936	725.644	811.156	899.672	991.404	1086.6	1185.528	1288.5	1395.852	1507.976	1625.316	1748.384	1877.764	2014.144	2158.32	2311.236	2474.028	2648.056	2834.984	3036.884	3256.36	3496.768	3762.528	4059.64	4396.44	4785.28	5245.16	5808	6533.64	7556.4	9304.76
S=0.9	0	63.4888	128.6268	195.502	264.2096	334.8532	407.544	482.404	559.572	639.188	721.412	806.428	894.424	985.624	1080.264	1178.616	1280.984	1387.708	1499.18	1615.836	1738.188	1866.812	2002.396	2145.732	2297.756	2459.6	2632.612	2818.448	3019.172	3237.368	3476.372	3740.584	4035.96	4370.8	4757.36	5214.56	5774.12	6495.56	7512.32	9250.52
S=0.9	0	67.7452	137.25	208.6084	281.922	357.3012	434.864	514.744	597.084	682.036	769.776	860.488	954.384	1051.696	1152.684	1257.628	1366.86	1480.74	1599.684	1724.16	1854.712	1991.964	2136.636	2289.58	2451.796	2624.488	2809.1	3007.396	3221.572	3454.396	3709.428	3991.348	4306.52	4663.8	5076.28	5564.12	6161.24	6931	8015.92	9870.64
S=0.9	0	53.352	108.09	164.288	222.026	281.3904	342.4756	405.384	470.228	537.132	606.232	677.672	751.62	828.256	907.788	990.436	1076.46	1166.148	1259.82	1357.852	1460.668	1568.756	1682.692	1803.14	1930.896	2066.896	2212.288	2368.452	2537.128	2720.488	2921.332	3143.36	3391.564	3672.952	3997.792	4382	4852.24	5458.48	6312.88	7773.56
S=0.9	0	55.8336	113.1172	171.9288	232.3516	294.4772	358.4032	424.24	492.1	562.116	634.424	709.188	786.576	866.776	950.008	1036.5	1126.524	1220.38	1318.412	1421	1528.6	1641.716	1760.952	1887.004	2020.696	2163.024	2315.176	2478.604	2655.124	2847.012	3057.196	3289.548	3549.296	3843.772	4183.72	4585.8	5077.88	5712.32	6606.48	8135.08
S=0.9	0	69.6832	141.1764	214.5764	289.9872	367.5232	447.308	529.472	614.164	701.548	791.796	885.104	981.688	1081.784	1185.66	1293.608	1405.964	1523.1	1645.448	1773.484	1907.772	2048.948	2197.76	2355.08	2521.94	2699.568	2889.46	3093.432	3313.736	3553.22	3815.544	4105.52	4429.72	4797.24	5221.52	5723.32	6337.48	7129.28	8245.24	10153.04
S=0.9	0	76.3472	154.6772	235.0968	317.7196	402.672	490.084	580.108	672.9	768.64	867.52	969.752	1075.572	1185.24	1299.048	1417.32	1540.42	1668.76	1802.808	1943.088	2090.22	2244.896	2407.94	2580.304	2763.12	2957.736	3165.788	3389.264	3630.636	3893.024	4180.44	4498.16	4853.32	5256	5720.84	6270.64	6943.56	7811.08	9033.76	11124
S=0.9	0	67.1604	136.0652	206.808	279.4892	354.2176	431.112	510.304	591.932	676.152	763.132	853.064	946.148	1042.62	1142.736	1246.776	1355.064	1467.96	1585.876	1709.28	1838.708	1974.772	2118.196	2269.82	2430.636	2601.84	2784.856	2981.44	3193.772	3424.584	3677.412	3956.904	4269.36	4623.56	5032.48	5516.12	6108.04	6871.2	7946.76	9785.48
S=0.9	0	78.6588	159.3612	242.216	327.3408	414.864	504.924	597.672	693.276	791.916	893.788	999.116	1108.14	1221.128	1338.384	1460.236	1587.064	1719.292	1857.396	2001.928	2153.512	2312.876	2480.856	2658.436	2846.788	3047.304	3261.652	3491.896	3740.58	4010.92	4307.04	4634.36	5000.32	5415.16	5894.08	6460.56	7153.8	8047.6	9307.32	11460.84
S=0.9	0	75.1724	152.2976	231.4796	312.8312	396.4748	482.544	571.18	662.548	756.812	854.172	954.828	1059.02	1167.004	1279.06	1395.512	1516.716	1643.084	1775.068	1913.192	2058.056	2210.356	2370.888	2540.6	2720.604	2912.228	3117.08	3337.116	3574.776	3833.124	4116.12	4428.96	4778.68	5175.12	5632.84	6174.16	6836.72	7690.88	8894.76	10952.84
S=0.9	0	64.9488	131.5844	199.9976	270.2852	342.5532	416.916	493.5	572.44	653.884	738	824.972	914.992	1008.288	1105.104	1205.716	1310.44	1419.62	1533.652	1652.992	1778.156	1909.74	2048.44	2195.072	2350.596	2516.156	2693.148	2883.26	3088.596	3311.808	3556.312	3826.596	4128.76	4471.32	4866.76	5334.48	5906.92	6644.92	7685.08	9463.2
S=0.9	0	61.0384	123.6624	187.9564	254.0124	321.9292	391.8152	463.788	537.976	614.516	693.568	775.304	859.904	947.58	1038.568	1133.128	1231.544	1334.152	1441.32	1553.472	1671.1	1794.764	1925.112	2062.916	2209.076	2364.668	2531.004	2709.672	2902.644	3112.42	3342.2	3596.212	3880.176	4202.12	4573.76	5013.32	5551.28	6244.84	7222.36	8893.48
S=0.9	0	61.9948	125.6	190.9016	257.9928	326.9736	397.9544	471.056	546.404	624.148	704.436	787.452	873.376	962.432	1054.844	1150.88	1250.84	1355.056	1463.904	1577.816	1697.288	1822.888	1955.28	2095.24	2243.692	2401.724	2570.664	2752.128	2948.128	3161.188	3394.572	3652.564	3940.976	4267.96	4645.4	5091.84	5638.28	6342.68	7335.56	9032.84
S=0.9	0	67.4876	136.7284	207.816	280.8512	355.944	433.216	512.792	594.816	679.448	766.852	857.22	950.76	1047.704	1148.304	1252.852	1361.668	1475.116	1593.608	1717.612	1847.668	1984.396	2128.52	2280.884	2442.484	2614.52	2798.428	2995.972	3209.336	3441.276	3695.336	3976.188	4290.16	4646.08	5057	5543	6137.84	6904.68	7985.48	9833.16
S=0.9	0	55.0308	111.4912	169.4572	229.0116	290.244	353.2516	418.14	485.024	554.036	625.308	698.996	775.268	854.32	936.352	1021.6	1110.332	1202.84	1299.46	1400.576	1506.624	1618.116	1735.636	1859.876	1991.652	2131.932	2281.896	2442.976	2616.956	2806.084	3013.252	3242.264	3498.276	3788.52	4123.6	4519.88	5004.92	5630.2	6511.52	8018.16
S=0.9	0	82.2164	166.5688	253.1708	342.1456	433.628	527.76	624.704	724.632	827.732	934.212	1044.304	1158.26	1276.36	1398.916	1526.28	1658.844	1797.052	1941.404	2092.472	2250.912	2417.48	2593.06	2778.672	2975.544	3185.128	3409.172	3649.828	3909.76	4192.32	4501.84	4843.96	5226.44	5660.08	6160.68	6752.72	7477.36	8411.6	9728.28	11979.2
S=0.9	0	77.3592	156.728	238.2136	321.9316	408.008	496.58	587.796	681.82	778.828	879.02	982.608	1089.828	1200.952	1316.268	1436.108	1560.84	1690.884	1826.708	1968.848	2117.928	2274.656	2439.86	2614.508	2799.748	2996.948	3207.76	3434.196	3678.768	3944.636	4235.84	4557.8	4917.68	5325.68	5796.68	6353.8	7035.6	7914.64	9153.52	11271.48
S=0.9	0	91.3176	185.0072	281.1956	380.0196	481.628	586.18	693.856	804.844	919.356	1037.624	1159.904	1286.472	1417.644	1553.768	1695.232	1842.472	1995.976	2156.308	2324.1	2500.076	2685.084	2880.096	3086.26	3304.924	3537.704	3786.552	4053.84	4342.56	4656.4	5000.16	5380.16	5805	6286.64	6842.64	7500.24	8305.08	9342.72	10805.16	13305.24
S=0.9	0	75.792	153.5532	233.388	315.4104	399.7436	486.52	575.892	668.008	763.052	861.212	962.704	1067.752	1176.624	1289.604	1407.016	1529.224	1656.632	1789.704	1928.968	2075.024	2228.58	2390.436	2561.548	2743.036	2936.24	3142.78	3364.632	3604.248	3864.728	4150.04	4465.48	4818.08	5217.8	5679.28	6225.08	6893.08	7754.28	8968.12	11043.12
S=0.9	0	61.478	124.5532	189.3104	255.842	324.248	394.6372	467.128	541.848	618.944	698.564	780.888	866.096	954.408	1046.048	1141.288	1240.412	1343.76	1451.7	1564.66	1683.136	1807.688	1938.98	2077.772	2224.984	2381.7	2549.232	2729.188	2923.552	3134.836	3366.272	3622.116	3908.12	4232.36	4606.68	5049.4	5591.24	6289.84	7274.4	8957.52
S=0.9	0	62.594	126.814	192.7468	260.486	330.1336	401.8	475.608	551.684	630.176	711.244	795.06	881.82	971.732	1065.036	1162.004	1262.928	1368.152	1478.052	1593.064	1713.688	1840.504	1974.176	2115.488	2265.372	2424.932	2595.508	2778.724	2976.616	3191.74	3427.376	3687.864	3979.06	4309.2	4690.32	5141.08	5692.76	6404	7406.44	9120.12
S=0.9	0	60.0148	121.5884	184.8044	249.7528	316.5304	385.2444	456.008	528.952	604.212	681.94	762.3	845.484	931.692	1021.152	1114.124	1210.892	1311.776	1417.148	1527.42	1643.076	1764.664	1892.828	2028.32	2172.028	2325.016	2488.56	2664.228	2853.968	3060.224	3286.152	3535.904	3815.104	4131.64	4497.04	4929.24	5458.2	6140.12	7101.24	8744.32
S=0.9	0	63.1828	128.0072	194.56	262.9368	333.2396	405.58	480.08	556.876	636.108	717.936	802.54	890.116	980.872	1075.056	1172.936	1274.812	1381.024	1491.956	1608.052	1729.812	1857.82	1992.748	2135.392	2286.688	2447.748	2619.924	2804.868	3004.624	3221.768	3459.624	3722.56	4016.48	4349.72	4734.44	5189.44	5746.32	6464.24	7476.12	9205.92
S=0.9	0	57.69	116.8784	177.6452	240.0772	304.268	370.32	438.344	508.46	580.804	655.52	732.768	812.728	895.596	981.592	1070.964	1163.98	1260.96	1362.248	1468.248	1579.424	1696.3	1819.5	1949.744	2087.884	2234.944	2392.152	2561.016	2743.404	2941.672	3158.848	3398.924	3667.308	3971.576	4322.84	4738.28	5246.72	5902.24	6826.16	8405.56
S=0.9	0	57.386	116.2624	176.7096	238.8128	302.6652	368.3692	436.036	505.784	577.744	652.068	728.908	808.448	890.88	976.424	1065.32	1157.848	1254.316	1355.072	1460.516	1571.104	1687.368	1809.916	1939.472	2076.884	2223.172	2379.552	2547.528	2728.952	2926.176	3142.208	3381.02	3647.988	3950.656	4300.04	4713.32	5219.08	5871.16	6790.2	8361.32
S=0.9	0	75.448	152.856	232.3284	313.9784	397.9288	484.312	573.276	664.976	759.588	857.304	958.332	1062.904	1171.284	1283.752	1400.628	1522.28	1649.112	1781.58	1920.208	2065.608	2218.464	2379.584	2549.92	2730.584	2922.912	3128.512	3349.356	3587.888	3847.184	4131.2	4445.2	4796.2	5194.12	5653.48	6196.8	6861.8	7719.08	8927.4	10993
S=0.9	0	75.8144	153.5984	233.4564	315.5032	399.8608	486.664	576.06	668.204	763.276	861.468	962.984	1068.068	1176.968	1289.984	1407.432	1529.672	1657.116	1790.228	1929.532	2075.636	2229.232	2391.14	2562.3	2743.84	2937.104	3143.704	3365.62	3605.308	3865.864	4151.28	4466.76	4819.48	5219.32	5680.96	6226.92	6895.12	7756.56	8970.76	11046.4
S=0.9	0	80.5772	163.2472	248.1224	335.3228	424.98	517.236	612.248	710.184	811.228	915.584	1023.48	1135.164	1250.908	1371.02	1495.844	1625.764	1761.216	1902.692	2050.748	2206.028	2369.276	2541.348	2723.264	2916.208	3121.612	3341.188	3577.048	3831.792	4108.72	4412.04	4747.36	5122.24	5547.2	6037.8	6618.08	7328.28	8243.84	9534.28	11740.32
S=0.9	0	55.5532	112.5496	171.066	231.1856	292.9992	356.6048	422.108	489.628	559.292	631.244	705.632	782.628	862.428	945.24	1031.3	1120.872	1214.256	1311.796	1413.872	1520.928	1633.476	1752.112	1877.532	2010.556	2152.172	2303.556	2466.168	2641.8	2832.724	3041.856	3273.04	3531.484	3824.484	4162.72	4562.8	5052.4	5683.64	6573.36	8094.28
S=0.9	0	74.5276	150.9908	229.4936	310.1472	393.0732	478.404	566.28	656.864	750.32	846.844	946.64	1049.936	1156.992	1268.084	1383.54	1503.704	1628.988	1759.84	1896.78	2040.4	2191.392	2350.548	2518.804	2697.264	2887.244	3090.336	3308.488	3544.108	3800.24	4080.8	4390.96	4737.68	5130.72	5584.52	6121.2	6778.08	7624.92	8818.48	10858.88
S=0.9	0	64.868	131.4212	199.7492	269.9496	342.1276	416.396	492.884	571.728	653.072	737.084	823.944	913.856	1007.036	1103.732	1204.22	1308.812	1417.856	1531.748	1650.94	1775.948	1907.368	2045.896	2192.344	2347.676	2513.032	2689.804	2879.68	3084.76	3307.696	3551.896	3821.844	4123.64	4465.76	4860.72	5327.84	5899.56	6636.64	7675.52	9451.48
