# Supplementary material for: Inference of past demography, dormancy and self-fertilization rates from whole genome sequence data
Source: PLoS Genet. 2020 Apr 6;16(4):e1008698. doi: 10.1371/journal.pgen.1008698 (PMC7173940; doi:10.1371/journal.pgen.1008698)
Supplement: S1 Data — File containing all numerical data presented in this study. It contains all plotted results and all requirements to build summary statistics. (ZIP) [file pgen.1008698.s003.zip › S1_data/Figure/F1/F1_b_popsize.csv]

	V1	V2	V3	V4	V5	V6	V7	V8	V9	V10	V11	V12	V13	V14	V15	V16	V17	V18	V19	V20	V21	V22	V23	V24	V25	V26	V27	V28	V29	V30	V31	V32	V33	V34	V35	V36	V37	V38	V39	V40
1	5.4225886325145	3.17030553791906	3.81041424745135	4.84805433290162	5.55161062977493	5.60314142702785	5.31659720228512	4.98351195895165	4.71150540699177	4.51190779073057	4.30480736559904	4.30480736559904	4.12231485440541	4.12231485440541	3.96129739747202	3.96129739747202	3.80374503539186	3.80374503539186	3.66177715193072	3.66177715193072	3.54372508715983	3.54372508715983	3.45625158989843	3.45625158989843	3.39691790599144	3.39691790599144	3.35363303840993	3.35363303840993	3.32618913761083	3.32618913761083	3.31892165359909	3.31892165359909	3.32168197070032	3.32168197070032	3.33042745384084	3.33042745384084	3.34878984981665	3.34878984981665	3.34610762395617	3.34610762395617
2	8.00634887997455	3.28861040037316	4.63762356712016	5.09140776115243	5.06899369461488	5.02251189187345	4.97734175692228	4.91204830401462	4.81922488974614	4.70382531297463	4.50381440704122	4.50381440704122	4.23361690010374	4.23361690010374	3.99435197145398	3.99435197145398	3.8037401985156	3.8037401985156	3.65447630198294	3.65447630198294	3.54741247032275	3.54741247032275	3.46692733995119	3.46692733995119	3.4068690658556	3.4068690658556	3.36737570359022	3.36737570359022	3.34215089753583	3.34215089753583	3.33679394344058	3.33679394344058	3.33760580611316	3.33760580611316	3.35222350658727	3.35222350658727	3.38117818828295	3.38117818828295	3.39159164835829	3.39159164835829
3	10.0126153135001	3.74391937375357	3.78537534059907	4.6626945161617	5.1364808593382	5.18419818962616	5.06626349458908	4.92199565660969	4.78959318528106	4.66741966006537	4.48240497219704	4.48240497219704	4.25850370342919	4.25850370342919	4.04079518144257	4.04079518144257	3.8265536699876	3.8265536699876	3.64533559716261	3.64533559716261	3.51000638490249	3.51000638490249	3.42395250274742	3.42395250274742	3.37219648454608	3.37219648454608	3.34320729068566	3.34320729068566	3.33165369351861	3.33165369351861	3.33446122108026	3.33446122108026	3.34546249856512	3.34546249856512	3.36150824710724	3.36150824710724	3.38275583007573	3.38275583007573	3.38597593948368	3.38597593948368
4	3.23698215906775	3.5833886129998	3.50977104919135	3.92256123236013	4.50614130027561	5.0090742674345	5.28480335545722	5.37236023505227	5.33962076772909	5.23613792895774	4.9648195022749	4.9648195022749	4.5920867266249	4.5920867266249	4.24469314610962	4.24469314610962	3.95038954471925	3.95038954471925	3.71859389068654	3.71859389068654	3.56268553555949	3.56268553555949	3.45650311810068	3.45650311810068	3.39966976941923	3.39966976941923	3.36922645432478	3.36922645432478	3.35534727047775	3.35534727047775	3.34971676694788	3.34971676694788	3.35364284283771	3.35364284283771	3.36481543632622	3.36481543632622	3.37207371217192	3.37207371217192	3.36255280140748	3.36255280140748
5	10.3702337326807	6.03945430956134	3.55592396099843	3.95790511539751	4.98109051620554	5.51562897067159	5.58089550979464	5.4319655702145	5.22024843126083	5.01171758143222	4.74613580421465	4.74613580421465	4.4785252070087	4.4785252070087	4.24331445649197	4.24331445649197	4.02035831208361	4.02035831208361	3.8225948182533	3.8225948182533	3.67676853188523	3.67676853188523	3.57855238146681	3.57855238146681	3.50198941978404	3.50198941978404	3.43941793248665	3.43941793248665	3.39083529598707	3.39083529598707	3.36021229851193	3.36021229851193	3.34775849526505	3.34775849526505	3.35232613046667	3.35232613046667	3.36579235823936	3.36579235823936	3.36945263415095	3.36945263415095
6	3.45482282012281	7.93139582095484	5.21868632278779	4.17118870670628	3.98350255145474	4.12231917121197	4.33694487278996	4.50841771258306	4.59266434198107	4.58975014310764	4.46300621872825	4.46300621872825	4.23117697455036	4.23117697455036	4.00982659051982	4.00982659051982	3.82505098859296	3.82505098859296	3.67011165510037	3.67011165510037	3.55111598027863	3.55111598027863	3.47200619172096	3.47200619172096	3.41616952073504	3.41616952073504	3.37767197673951	3.37767197673951	3.35499306361851	3.35499306361851	3.34272418582699	3.34272418582699	3.34075904907176	3.34075904907176	3.34644260036445	3.34644260036445	3.3600804283464	3.3600804283464	3.34234668593723	3.34234668593723
7	7.68946386911251	3.1898885097135	3.36751993072995	4.17599463928201	4.77286947152733	5.11767330176953	5.28786190559946	5.34231086438886	5.31609108524762	5.23107160297735	5.00417182851329	5.00417182851329	4.6539890203531	4.6539890203531	4.30769077578321	4.30769077578321	4.01473411431847	4.01473411431847	3.77853620585508	3.77853620585508	3.60434036792133	3.60434036792133	3.48531613660857	3.48531613660857	3.40204990539568	3.40204990539568	3.34396172133765	3.34396172133765	3.31032716105605	3.31032716105605	3.29476724224605	3.29476724224605	3.3010473677907	3.3010473677907	3.32413004468104	3.32413004468104	3.35861265790551	3.35861265790551	3.36297082672789	3.36297082672789
8	5.95658564906567	2.97656747927606	4.57247737664763	5.17470535898147	5.38269292872946	5.36126371472947	5.21044043905591	5.00485091689049	4.78909719474293	4.58532742156428	4.3182817531432	4.3182817531432	4.04903791467091	4.04903791467091	3.85638338481879	3.85638338481879	3.7201756983321	3.7201756983321	3.60799239866671	3.60799239866671	3.51550797447798	3.51550797447798	3.44408672907466	3.44408672907466	3.39041892926222	3.39041892926222	3.35643136262921	3.35643136262921	3.33759871935133	3.33759871935133	3.33655350815047	3.33655350815047	3.34986496586124	3.34986496586124	3.37333890704956	3.37333890704956	3.40384016760698	3.40384016760698	3.41240968909546	3.41240968909546
9	5.14341761055745	3.16823097581563	4.3494690718536	4.32582573434137	4.58684698181705	5.01110898386809	5.39231180716833	5.63290510687634	5.70282678504	5.61940846477881	5.30196473400425	5.30196473400425	4.80080312922963	4.80080312922963	4.35599740097948	4.35599740097948	4.01751619565177	4.01751619565177	3.76209010594928	3.76209010594928	3.58010205119991	3.58010205119991	3.46023722981392	3.46023722981392	3.38499475084083	3.38499475084083	3.33807615308764	3.33807615308764	3.31748714799692	3.31748714799692	3.31438588213401	3.31438588213401	3.31726167282564	3.31726167282564	3.33307739686457	3.33307739686457	3.35778039592074	3.35778039592074	3.35610338567777	3.35610338567777
10	3.12137337754394	3.34663792165998	3.68564236710829	4.24060036775156	4.66098903933071	4.8275036124265	4.80655953946163	4.67923751541681	4.51340660271752	4.35277111438036	4.20493200341185	4.20493200341185	4.04125818327236	4.04125818327236	3.90094121093195	3.90094121093195	3.78146646407972	3.78146646407972	3.67307148583791	3.67307148583791	3.57537150346276	3.57537150346276	3.49876267245357	3.49876267245357	3.43275301179814	3.43275301179814	3.37949177773157	3.37949177773157	3.34841915182049	3.34841915182049	3.33580006406168	3.33580006406168	3.32768966696174	3.32768966696174	3.31952397561324	3.31952397561324	3.32273304313455	3.32273304313455	3.3108688027655	3.3108688027655
