# Supplementary material for: Inference of past demography, dormancy and self-fertilization rates from whole genome sequence data
Source: PLoS Genet. 2020 Apr 6;16(4):e1008698. doi: 10.1371/journal.pgen.1008698 (PMC7173940; doi:10.1371/journal.pgen.1008698)
Supplement: S1 Data — File containing all numerical data presented in this study. It contains all plotted results and all requirements to build summary statistics. (ZIP) [file pgen.1008698.s003.zip › S1_data/Figure/F1/F1_c_popsize_.csv]

	V1	V2	V3	V4	V5	V6	V7	V8	V9	V10	V11	V12	V13	V14	V15	V16	V17	V18	V19	V20	V21	V22	V23	V24	V25	V26	V27	V28	V29	V30	V31	V32
1	4.33038795530967	4.33038795530967	3.15294584253237	3.93441281681501	5.70604332150127	6.43374227338583	6.06336814950469	5.43959416351549	4.87849268137503	4.4155839607739	4.03247308383021	3.73374360145541	3.55172664479265	3.48726892230263	3.49847176124511	3.54217863633209	3.60196445705033	3.67815622208288	3.77220646025995	3.88006811454306	4.00271739554616	4.15214520279911	4.33473804649147	4.51206661762184	4.59805262704935	4.54265184157791	4.38603139532288	4.14768320243442	4.14768320243442	6.79673519744605	6.79673519744605	6.79673519744605
2	3.83900580159934	3.83900580159934	3.34970462173815	5.03464422940158	5.39082194470581	5.48346793124982	5.47475105771985	5.2594971744437	4.8491760425713	4.36927727099193	3.96157358534155	3.69535170291675	3.55805755185697	3.50620398611821	3.50707555964128	3.54044543604025	3.58941254839062	3.65084928171457	3.7335448614726	3.84230152072448	3.97574631899682	4.13062011722556	4.30076515679766	4.47140142770286	4.59136578608434	4.58761506167232	4.43314138158204	4.07739908874746	4.07739908874746	6.3563573612292	6.3563573612292	6.3563573612292
3	6.81854802503905	6.81854802503905	3.71188609322184	3.9299686016561	5.0475962719134	5.71239475441095	5.72113669640307	5.36311359818311	4.86931652400785	4.37088614805211	3.95541908549203	3.6717738539976	3.52829766402044	3.49674741291853	3.5312945981536	3.59303850288071	3.65855360420875	3.72171580496228	3.78927226418101	3.87639414781817	4.00113281325607	4.17062706725852	4.36518530028171	4.52993514145618	4.5927918606217	4.51997148666056	4.36496384728518	4.18579903347941	4.18579903347941	6.81854873998417	6.81854873998417	6.81854873998417
4	3.26610088517971	3.26610088517971	3.73719307699944	3.50480268163454	3.92064145323536	4.65051266279946	5.18720358453737	5.35676946272113	5.20750675350613	4.8249015138589	4.33288807879246	3.8917378026627	3.61355944964792	3.50038851318998	3.49476859909787	3.54568881185243	3.62431581468245	3.71497294384439	3.80715597410971	3.90153885465958	4.01252143373829	4.15642776995933	4.31936765392988	4.45818370595615	4.51271664812292	4.44603206374162	4.31229717744323	4.25658823696033	4.25658823696033	6.79223103026008	6.79223103026008	6.79223103026008
5	6.79505022238618	6.79505022238618	3.87940468360755	3.65569026976153	5.24440905235934	6.28395072380101	6.31910724276385	5.79577552780526	5.14025543530171	4.54799877227341	4.12950245641058	3.77058247442948	3.57052226795655	3.4966792626372	3.49884827167213	3.49724523421964	3.55068362364506	3.6507885447273	3.74301240678007	3.81851299417016	3.9615517223466	4.13881519649417	4.33188676790282	4.49061263932671	4.55514361349646	4.54473248004702	4.38603931816372	4.0973187135022	4.0973187135022	6.79505089967652	6.79505089967652	6.79505089967652
6	3.63423552120444	3.63423552120444	6.8029083665928	4.75404832450018	4.07707741601866	4.22790026567059	4.67423401216395	4.95629886869456	4.84670355064469	4.46731248967509	4.05453510786417	3.75029790858805	3.57676641759039	3.49739878740934	3.47993589819121	3.5121054508093	3.58267364953577	3.67254706380565	3.7683297476562	3.87241013233771	4.00740561711232	4.18184176391178	4.36506449373976	4.51549374184765	4.58817834356491	4.53837018426203	4.37947356793757	4.1406845370872	4.1406845370872	6.80290974590752	6.80290974590752	6.80290974590752
7	5.29977669476004	5.29977669476004	3.27776518659973	3.57024771999759	4.2472161804875	4.86718738552065	5.23537746896219	5.22720720730476	4.88404185911378	4.42520215563108	4.03604580364987	3.76092335733397	3.58569949423466	3.495522341088	3.48030323284015	3.53062723262931	3.6254188987262	3.73112729461172	3.82842272360478	3.92995658924276	4.06195335299795	4.22818294017281	4.39989601770691	4.53491471244257	4.59128952122419	4.54388079522765	4.41260055939429	4.1341782258865	4.1341782258865	6.82529345021184	6.82529345021184	6.82529345021184
8	3.1204640251805	3.1204640251805	3.62339384765714	4.53248808612904	4.87406272060111	5.03926886653632	5.08253650403769	4.97969984611606	4.70509474112646	4.33305168215968	3.97668888369854	3.70211315711912	3.53614805452821	3.47750034205603	3.49951309567546	3.56623416512192	3.64975779814874	3.73538875202058	3.82885225992798	3.94239664895072	4.07740687410481	4.23067991889093	4.39198772178465	4.5293176087837	4.59569665154222	4.54907379717726	4.39489167022284	4.11265844041526	4.11265844041526	6.82915472682867	6.82915472682867	6.82915472682867
9	3.34205780962582	3.34205780962582	3.6472026667639	4.22901919129828	4.17794476028706	4.33351243984382	4.81310932194675	5.34236101538392	5.34555391328266	4.81275785277477	4.21754887609273	3.81354870540205	3.6015998829915	3.51745511881356	3.50952531220105	3.54740098211446	3.60910726515695	3.6792634539139	3.76339661692009	3.87180273811495	4.00011510328956	4.15073879157689	4.32859109119284	4.49766165997397	4.58524803159262	4.5367716466278	4.37936432520479	4.17040197172877	4.17040197172877	6.80217450305382	6.80217450305382	6.80217450305382
10	3.08614245555227	3.08614245555227	3.4269745640349	3.79060295800501	4.34147348254046	4.95942435913787	5.40521532507129	5.36417458177924	4.98786749411438	4.53239559370369	4.11195536618479	3.78396876308009	3.57400548225835	3.47989000319841	3.47695299820552	3.5243179181379	3.58724134496263	3.65579248815073	3.73682450402952	3.83929292755296	3.97587673760694	4.15789648364808	4.36164055159852	4.52837829185168	4.60411602331653	4.55106577394022	4.38403154642491	4.1294600331971	4.1294600331971	6.77403782873807	6.77403782873807	6.77403782873807
