# Supplementary material for: Inference of past demography, dormancy and self-fertilization rates from whole genome sequence data
Source: PLoS Genet. 2020 Apr 6;16(4):e1008698. doi: 10.1371/journal.pgen.1008698 (PMC7173940; doi:10.1371/journal.pgen.1008698)
Supplement: S1 Data — File containing all numerical data presented in this study. It contains all plotted results and all requirements to build summary statistics. (ZIP) [file pgen.1008698.s003.zip › S1_data/Figure/F1/F1_c_time.csv]

	V1	V2	V3	V4	V5	V6	V7	V8	V9	V10	V11	V12	V13	V14	V15	V16	V17	V18	V19	V20	V21	V22	V23	V24	V25	V26	V27	V28	V29	V30	V31	V32
1	0	24.72588	55.3092	93.138	139.9284	197.8036	269.3896	357.9344	467.456	602.924	770.48	977.736	1234.088	1551.172	1943.372	2428.488	3028.524	3770.712	4688.72	5824.24	7228.72	8965.92	11114.72	13772.52	17059.96	21126.24	26155.8	32376.88	40071.6	49589.6	61362	75923.6
2	0	24.52796	54.8668	92.3924	138.8084	196.2204	267.2332	355.0692	463.712	598.096	764.312	969.908	1224.208	1538.756	1927.816	2409.048	3004.28	3740.528	4651.2	5777.6	7170.84	8894.16	11025.72	13662.28	16923.4	20957.12	25946.44	32117.72	39750.96	49192.4	60870.8	75316
3	0	25.99952	58.1584	97.9356	147.1364	207.9928	283.266	376.3716	491.536	633.98	810.168	1028.1	1297.656	1631.072	2043.476	2553.58	3184.524	3964.944	4930.24	6124.24	7601.08	9427.76	11687.24	14481.96	17938.76	22214.44	27503.08	34044.64	42136	52144	64522.8	79834.4
4	0	24.47076	54.7388	92.1772	138.4848	195.7628	266.61	354.2412	462.632	596.7	762.532	967.648	1221.356	1535.168	1923.32	2403.432	2997.276	3731.808	4640.36	5764.12	7154.12	8873.44	11000.04	13630.4	16883.96	20908.28	25885.92	32042.84	39658.28	49078	60728.8	75140.4
5	0	24.63016	55.0952	92.7776	139.3868	197.038	268.3468	356.5488	465.648	600.588	767.5	973.952	1229.312	1545.168	1935.852	2419.088	3016.804	3756.12	4670.56	5801.68	7200.72	8931.24	11071.68	13719.2	16993.96	21044.48	26054.56	32251.56	39916.64	49397.6	61124.4	75629.6
6	0	25.07996	56.1012	94.472	141.9324	200.6364	273.2472	363.06	474.148	611.556	781.516	991.736	1251.76	1573.384	1971.204	2463.264	3071.896	3824.712	4755.88	5907.64	7332.24	9094.32	11273.88	13969.76	17304.28	21428.76	26530.36	32840.52	40645.6	50299.6	62240.8	77010.8
7	0	26.40648	59.0688	99.4684	149.4392	211.2484	287.6996	382.2628	499.228	643.904	822.852	1044.192	1317.968	1656.604	2075.46	2593.548	3234.372	4027	5007.4	6220.08	7720.04	9575.32	11870.16	14708.64	18219.52	22562.16	27933.6	34577.48	42795.2	52960	65532.8	81084
8	0	26.64228	59.596	100.3568	150.7736	213.1348	290.2688	385.6764	503.684	649.652	830.196	1053.516	1329.736	1671.396	2093.996	2616.708	3263.252	4062.96	5052.12	6275.64	7788.96	9660.84	11976.16	14839.96	18382.2	22763.64	28183.04	34886.28	43177.6	53432.8	66118	81808
9	0	25.03752	56.0064	94.312	141.692	200.2968	272.7848	362.4456	473.348	610.52	780.192	990.06	1249.644	1570.72	1967.864	2459.096	3066.696	3818.236	4747.84	5897.64	7319.8	9078.92	11254.8	13946.08	17275	21392.52	26485.44	32784.96	40576.8	50214.4	62135.6	76880.4
10	0	23.46684	52.4932	88.3956	132.8036	187.7316	255.6724	339.7084	443.652	572.22	731.248	927.948	1171.248	1472.188	1844.416	2304.828	2874.316	3578.712	4449.96	5527.64	6860.64	8509.4	10548.76	13071.24	16191.28	20050.52	24823.96	30728.28	38031.32	47064.4	58237.6	72057.6
