# Supplementary material for: Inference of past demography, dormancy and self-fertilization rates from whole genome sequence data
Source: PLoS Genet. 2020 Apr 6;16(4):e1008698. doi: 10.1371/journal.pgen.1008698 (PMC7173940; doi:10.1371/journal.pgen.1008698)
Supplement: S1 Data — File containing all numerical data presented in this study. It contains all plotted results and all requirements to build summary statistics. (ZIP) [file pgen.1008698.s003.zip › S1_data/Figure/F1/F1_d_popsize.csv]

	V1	V2	V3	V4	V5	V6	V7	V8	V9	V10	V11	V12	V13	V14	V15	V16	V17	V18	V19	V20	V21	V22	V23	V24	V25	V26	V27	V28	V29	V30	V31	V32	V33	V34	V35	V36	V37	V38	V39	V40
1	10.5511198425451	7.0110221109381	4.97169111112926	4.2422055445776	3.90369407626116	3.69887392731003	3.56625416090825	3.4828602075447	3.43285889639167	3.40439081016672	3.38608685824425	3.38608685824425	3.38166421309637	3.38166421309637	3.39204127293602	3.39204127293602	3.41653200156049	3.41653200156049	3.45669574433611	3.45669574433611	3.51494258633815	3.51494258633815	3.59858653397979	3.59858653397979	3.72312592670399	3.72312592670399	3.90858982678272	3.90858982678272	4.1669661000087	4.1669661000087	4.4886782440823	4.4886782440823	4.83973485755738	4.83973485755738	5.16494707295875	5.16494707295875	5.36889882960543	5.36889882960543	5.33082496252728	5.33082496252728
2	4.11535187947738	8.07557984958742	5.91291990927269	4.84874126611838	4.22899711563712	3.84611123568933	3.61335926534751	3.48018184684518	3.41241530173061	3.38603403625377	3.38994433123251	3.38994433123251	3.4189354114026	3.4189354114026	3.44741998990325	3.44741998990325	3.46919220300888	3.46919220300888	3.49259619161218	3.49259619161218	3.53077094296797	3.53077094296797	3.59902189534894	3.59902189534894	3.71478767579695	3.71478767579695	3.89378444693692	3.89378444693692	4.14059598137298	4.14059598137298	4.4419908225293	4.4419908225293	4.76891543034474	4.76891543034474	5.07751199009117	5.07751199009117	5.28520726761426	5.28520726761426	5.27009244064549	5.27009244064549
3	3.51316587867509	4.8437765401948	4.54504467562035	4.27751210063062	3.99629826017427	3.7681406370189	3.60948835986161	3.50804331020754	3.44611394058402	3.40944236566066	3.38376874697003	3.38376874697003	3.37620818050981	3.37620818050981	3.38758439041305	3.38758439041305	3.41240127027875	3.41240127027875	3.45068094651696	3.45068094651696	3.50653846350931	3.50653846350931	3.58889822116975	3.58889822116975	3.71156687556689	3.71156687556689	3.8891839432382	3.8891839432382	4.12958146240407	4.12958146240407	4.42769485947058	4.42769485947058	4.76431881939343	4.76431881939343	5.10251311500089	5.10251311500089	5.35466371374831	5.35466371374831	5.35377277240604	5.35377277240604
4	3.95409541709594	5.09705796976627	4.61008429707598	4.36062309426434	4.02324434925999	3.75281015133547	3.58075903088995	3.47850886853957	3.42057370038557	3.39076053409812	3.3788496935521	3.3788496935521	3.39017889914452	3.39017889914452	3.41571118927398	3.41571118927398	3.44643249734601	3.44643249734601	3.47925125524533	3.47925125524533	3.51478270437337	3.51478270437337	3.55918927474234	3.55918927474234	3.62660980037253	3.62660980037253	3.73927527573244	3.73927527573244	3.922359610456	3.922359610456	4.19137552978695	4.19137552978695	4.53733252363143	4.53733252363143	4.91720565674976	4.91720565674976	5.22911670556001	5.22911670556001	5.27896471937697	5.27896471937697
5	3.93683183198719	6.50365164422301	4.79973994739513	4.19431227910179	3.87261656472969	3.66822206875038	3.53898570980328	3.46106199365953	3.41601951954396	3.39054433107268	3.37229626266214	3.37229626266214	3.36284312361914	3.36284312361914	3.36472993439549	3.36472993439549	3.37939553461028	3.37939553461028	3.41150699945631	3.41150699945631	3.46769798126839	3.46769798126839	3.55706579224373	3.55706579224373	3.69100630597069	3.69100630597069	3.88130879649335	3.88130879649335	4.13486640191615	4.13486640191615	4.44638394027062	4.44638394027062	4.79392196979337	4.79392196979337	5.13628763940926	5.13628763940926	5.38719231070044	5.38719231070044	5.38674767577187	5.38674767577187
6	3.65727193988179	5.95505376875821	4.610190926969	4.10643102316731	3.87397336227069	3.72895106517456	3.62329441593888	3.54279579822885	3.48238848711723	3.43938806990701	3.40379614634795	3.40379614634795	3.39080058350951	3.39080058350951	3.40199784567949	3.40199784567949	3.42532356060139	3.42532356060139	3.45673925240964	3.45673925240964	3.49807164897359	3.49807164897359	3.55585367227736	3.55585367227736	3.64126682345201	3.64126682345201	3.76922547984458	3.76922547984458	3.95481789632359	3.95481789632359	4.20683847075445	4.20683847075445	4.52051106788382	4.52051106788382	4.86822099063081	4.86822099063081	5.16955890103763	5.16955890103763	5.23861725004882	5.23861725004882
7	10.3464064393922	5.41816976344007	4.2966075849191	3.95353800407557	3.79761795368745	3.70105636408298	3.62849621403746	3.57024771999759	3.52410736343311	3.48862807123631	3.45225605310094	3.45225605310094	3.42333333879501	3.42333333879501	3.41126342666115	3.41126342666115	3.41463234356724	3.41463234356724	3.43541086120152	3.43541086120152	3.47702463494599	3.47702463494599	3.54560871925474	3.54560871925474	3.65178229672014	3.65178229672014	3.80828496780688	3.80828496780688	4.02357550484145	4.02357550484145	4.29660973439697	4.29660973439697	4.61553681625678	4.61553681625678	4.95313820087744	4.95313820087744	5.23555298523899	5.23555298523899	5.28582746990057	5.28582746990057
8	3.80800226966481	6.79531851200361	5.58330125784264	4.66161871757128	4.10757006215743	3.79856258922357	3.62377582235758	3.52015486906837	3.45541421310997	3.41301627318809	3.37475702112902	3.37475702112902	3.3496900479348	3.3496900479348	3.34920210792287	3.34920210792287	3.37234743982036	3.37234743982036	3.41878729982183	3.41878729982183	3.4876925738254	3.4876925738254	3.57900517035604	3.57900517035604	3.69549116158526	3.69549116158526	3.84435733134879	3.84435733134879	4.03665259111552	4.03665259111552	4.2825063291186	4.2825063291186	4.58228341051878	4.58228341051878	4.91558549561019	4.91558549561019	5.2137971144625	5.2137971144625	5.28893761297	5.28893761297
9	10.6105375443258	8.56317369199861	5.51750873519569	4.49020962852697	4.01610771569668	3.75158836659765	3.5980225067054	3.50527159780236	3.44658123717066	3.40806489306894	3.37485224167659	3.37485224167659	3.35847631532977	3.35847631532977	3.36954415609047	3.36954415609047	3.40301001814707	3.40301001814707	3.45212073204212	3.45212073204212	3.51245863914559	3.51245863914559	3.5868805306999	3.5868805306999	3.68670606816567	3.68670606816567	3.82840809611762	3.82840809611762	4.02641729949426	4.02641729949426	4.2845774958876	4.2845774958876	4.59074334796109	4.59074334796109	4.91389922135405	4.91389922135405	5.18287278151512	5.18287278151512	5.23731393556908	5.23731393556908
10	3.44743215765625	5.12238105015487	5.41687493761628	4.8567189245246	4.31413291613233	3.954067089901	3.73116237144699	3.59171338446618	3.50184802711318	3.44211701328081	3.38759499207624	3.38759499207624	3.34954919304372	3.34954919304372	3.33975131657894	3.33975131657894	3.35498076995728	3.35498076995728	3.39550934557798	3.39550934557798	3.4617719795161	3.4617719795161	3.55576387546316	3.55576387546316	3.68380889184952	3.68380889184952	3.85660340717928	3.85660340717928	4.08380275585952	4.08380275585952	4.36600162458941	4.36600162458941	4.69002721573804	4.69002721573804	5.02602286898952	5.02602286898952	5.30235226175329	5.30235226175329	5.34699261816774	5.34699261816774
11	4.20215447728973	8.55013607528186	5.70044912150098	4.44017413971161	3.91641765933347	3.69029958473663	3.58497236861159	3.52969611096861	3.49564809203348	3.47129535914791	3.4450809982758	3.4450809982758	3.4231405702925	3.4231405702925	3.41795369087136	3.41795369087136	3.43197731258428	3.43197731258428	3.46633595689264	3.46633595689264	3.52112700933595	3.52112700933595	3.59767412315391	3.59767412315391	3.70141543985525	3.70141543985525	3.84350763774733	3.84350763774733	4.0383938362484	4.0383938362484	4.29592888219556	4.29592888219556	4.61074883770352	4.61074883770352	4.95244283559538	4.95244283559538	5.23833146318887	5.23833146318887	5.28396951380828	5.28396951380828
12	10.342848498099	4.42620621150596	4.08537128632951	4.01944104153243	3.85686336442852	3.70085730865854	3.58550296670068	3.50807478956645	3.45799041876798	3.42569087270944	3.39744899071908	3.39744899071908	3.37681275610294	3.37681275610294	3.3687414544583	3.3687414544583	3.37429665414677	3.37429665414677	3.39974335532602	3.39974335532602	3.45261916787976	3.45261916787976	3.53915851399011	3.53915851399011	3.66392269367789	3.66392269367789	3.83113879251702	3.83113879251702	4.04481874086589	4.04481874086589	4.30574588797472	4.30574588797472	4.60732590494618	4.60732590494618	4.92920970046699	4.92920970046699	5.20750325196431	5.20750325196431	5.266349410789	5.266349410789
13	7.71072941636731	4.53618537018004	4.25258430756492	3.97372011377745	3.76655649205056	3.64898053430673	3.58254906706736	3.54178910230616	3.51516652001851	3.4975182552143	3.48263912788588	3.48263912788588	3.47392900815327	3.47392900815327	3.47424922827844	3.47424922827844	3.48347454161652	3.48347454161652	3.5047054883105	3.5047054883105	3.54397576657704	3.54397576657704	3.61038699961325	3.61038699961325	3.71542095453617	3.71542095453617	3.87108321466804	3.87108321466804	4.08541357915797	4.08541357915797	4.35576580353087	4.35576580353087	4.66350424321842	4.66350424321842	4.96907761148981	4.96907761148981	5.19015253437089	5.19015253437089	5.19758890807279	5.19758890807279
14	3.90561622818896	5.60824254268404	4.90672981897333	4.28185137076972	3.89942872624911	3.68113823494009	3.55971684724598	3.49483305738323	3.46223755572776	3.4474625785303	3.44211701328081	3.44211701328081	3.44481785456643	3.44481785456643	3.45122375910539	3.45122375910539	3.4609615584307	3.4609615584307	3.47937565552894	3.47937565552894	3.51558270344054	3.51558270344054	3.58094514912284	3.58094514912284	3.68800840131602	3.68800840131602	3.84931032078296	3.84931032078296	4.07386729003152	4.07386729003152	4.36082739193335	4.36082739193335	4.69363127353138	4.69363127353138	5.0343891351161	5.0343891351161	5.29685269394554	5.29685269394554	5.3140859209831	5.3140859209831
15	4.01720431125635	6.28260413780145	5.21706000834502	4.40030247022315	3.95173498017973	3.69281642418938	3.54434064967654	3.46199212227568	3.41840301499972	3.39719962517249	3.38953414199494	3.38953414199494	3.39962616883873	3.39962616883873	3.42294788731538	3.42294788731538	3.45360233118248	3.45360233118248	3.48963598353716	3.48963598353716	3.53303604513883	3.53303604513883	3.59009645025705	3.59009645025705	3.67132739761834	3.67132739761834	3.79104966714915	3.79104966714915	3.96549587445651	3.96549587445651	4.20671262679803	4.20671262679803	4.51248337308919	4.51248337308919	4.85553087634829	4.85553087634829	5.1582433380366	5.1582433380366	5.23691658354894	5.23691658354894
16	3.8423226650796	5.50081140509638	4.95825607319866	4.37709724937488	3.9567684230154	3.69502665272522	3.54087525889179	3.45418588403872	3.40930860110877	3.39034690629636	3.39131354242964	3.39131354242964	3.41490039262594	3.41490039262594	3.44718886734513	3.44718886734513	3.4788880794022	3.4788880794022	3.50957093855839	3.50957093855839	3.5457231417736	3.5457231417736	3.5994145257359	3.5994145257359	3.68699009192272	3.68699009192272	3.82611839719738	3.82611839719738	4.02972869014384	4.02972869014384	4.29848166377139	4.29848166377139	4.6162137973348	4.6162137973348	4.94680819355034	4.94680819355034	5.210308260826	5.210308260826	5.24651078029914	5.24651078029914
17	10.5121407567204	6.14859181495111	4.79943812466949	4.30848531402513	4.00625524344554	3.76980917731553	3.59728735780704	3.48210504164243	3.41232831403603	3.37692653104913	3.37113871233796	3.37113871233796	3.40515460504296	3.40515460504296	3.45436512109929	3.45436512109929	3.49821865594347	3.49821865594347	3.53615178594912	3.53615178594912	3.57888163565282	3.57888163565282	3.64122452153987	3.64122452153987	3.73985046990095	3.73985046990095	3.8916988801837	3.8916988801837	4.10862843101277	4.10862843101277	4.38943564773124	4.38943564773124	4.71488283401015	4.71488283401015	5.04506076580811	5.04506076580811	5.29486142932569	5.29486142932569	5.30586663967979	5.30586663967979
18	10.3160416298887	5.79800374423791	4.61186281602792	4.10824099158663	3.79809922235331	3.59585075079031	3.47795372599841	3.41924889090365	3.39706416044885	3.39486471750817	3.40797321671895	3.40797321671895	3.43024288633539	3.43024288633539	3.4529979923266	3.4529979923266	3.47904509114719	3.47904509114719	3.51328622401751	3.51328622401751	3.56227717585169	3.56227717585169	3.63627758046809	3.63627758046809	3.74990156782615	3.74990156782615	3.91912379341742	3.91912379341742	4.15388566011509	4.15388566011509	4.45030719909122	4.45030719909122	4.78698788602393	4.78698788602393	5.1204640251805	5.1204640251805	5.35721902507084	5.35721902507084	5.34498649085943	5.34498649085943
19	3.966297862523	5.8331245704427	4.5341637557892	4.17360769503416	3.92306569701548	3.72478196543864	3.59236694401467	3.50972891297387	3.45810575722329	3.42488435098006	3.39590360641251	3.39590360641251	3.37927851090222	3.37927851090222	3.38662865438747	3.38662865438747	3.41793379485622	3.41793379485622	3.46913463777875	3.46913463777875	3.53374423185727	3.53374423185727	3.60823813749388	3.60823813749388	3.69771345562181	3.69771345562181	3.81894070705841	3.81894070705841	3.99654269926027	3.99654269926027	4.25033323893878	4.25033323893878	4.5798461395254	4.5798461395254	4.95444526371021	4.95444526371021	5.28728717876191	5.28728717876191	5.36346947868193	5.36346947868193
20	3.77801881076268	6.19659239401306	5.55960655523601	4.73972642580413	4.21155762881028	3.89477773718899	3.69890432226271	3.56991284503037	3.47991950656558	3.41536634508945	3.35567221407452	3.35567221407452	3.32713356689167	3.32713356689167	3.34843126113421	3.34843126113421	3.40262571830171	3.40262571830171	3.47056964563301	3.47056964563301	3.54025328450762	3.54025328450762	3.61194589101442	3.61194589101442	3.69681204516409	3.69681204516409	3.81287215490836	3.81287215490836	3.98013836042803	3.98013836042803	4.21342957159821	4.21342957159821	4.51254698112746	4.51254698112746	4.85173136834012	4.85173136834012	5.15510985066561	5.15510985066561	5.23789937981087	5.23789937981087
21	3.98161160661625	4.49809557695006	4.65608994289606	4.31366319332451	3.98829002947155	3.77554075042075	3.65286472889952	3.5786840531884	3.52641085501862	3.48357701516875	3.42936659152452	3.42936659152452	3.37480848910274	3.37480848910274	3.34692986163986	3.34692986163986	3.34955890570763	3.34955890570763	3.38276369338462	3.38276369338462	3.44528375790897	3.44528375790897	3.53772556897046	3.53772556897046	3.66612468788896	3.66612468788896	3.84276844640209	3.84276844640209	4.07954272945453	4.07954272945453	4.37668608725515	4.37668608725515	4.7170517789918	4.7170517789918	5.06544347837684	5.06544347837684	5.34529415338632	5.34529415338632	5.3880192709593	5.3880192709593
22	5.7985264028814	3.97467979505983	4.93224121882287	4.76542387812645	4.32086976068866	3.96645461887809	3.7253474985385	3.56504806391225	3.45935774559035	3.39182978434901	3.342681162945	3.342681162945	3.33179585401354	3.33179585401354	3.35764184051854	3.35764184051854	3.4009333609984	3.4009333609984	3.45413336305345	3.45413336305345	3.51878317732162	3.51878317732162	3.60318366067604	3.60318366067604	3.72035472559708	3.72035472559708	3.88523477188834	3.88523477188834	4.10942809427301	4.10942809427301	4.39433139791314	4.39433139791314	4.72570703225132	4.72570703225132	5.06773937603033	5.06773937603033	5.33326211994676	5.33326211994676	5.35153752712792	5.35153752712792
23	3.76943421803654	6.58179817682175	5.75439789153862	4.93284355878851	4.32137692945905	3.9159280107997	3.66408748157169	3.51284747835314	3.42445135544878	3.37492946285529	3.34506098287925	3.34506098287925	3.34449660375021	3.34449660375021	3.36941704749363	3.36941704749363	3.40862648563269	3.40862648563269	3.45691021919366	3.45691021919366	3.51391326697441	3.51391326697441	3.58544026386326	3.58544026386326	3.68330748020028	3.68330748020028	3.82249163633834	3.82249163633834	4.01646166303061	4.01646166303061	4.27152852794562	4.27152852794562	4.58094101229544	4.58094101229544	4.91636660985495	4.91636660985495	5.19869406870408	5.19869406870408	5.25137208492003	5.25137208492003
24	3.33108086230654	6.6491891209108	5.95233288676254	5.00486628820321	4.38804580215704	4.02017629522986	3.7898380470687	3.6374633360674	3.53380732018518	3.46303144384228	3.40032430394101	3.40032430394101	3.36378801340214	3.36378801340214	3.36267291119876	3.36267291119876	3.38426557176253	3.38426557176253	3.42217226891318	3.42217226891318	3.47480613238129	3.47480613238129	3.54529611809734	3.54529611809734	3.64313315331761	3.64313315331761	3.78595927963133	3.78595927963133	3.9950405532941	3.9950405532941	4.28131773863958	4.28131773863958	4.632340831107	4.632340831107	5.00914966289485	5.00914966289485	5.32648146084299	5.32648146084299	5.38697522963822	5.38697522963822
25	3.73518748768915	6.12690038063889	4.73670428180782	4.50168599944247	4.17435970907319	3.88110727462638	3.68481398065893	3.56313795462334	3.48851436757349	3.4421590850141	3.40354586026035	3.40354586026035	3.37944755527056	3.37944755527056	3.37606362047455	3.37606362047455	3.39189402315574	3.39189402315574	3.430064563124	3.430064563124	3.49378933228544	3.49378933228544	3.58476364944635	3.58476364944635	3.70543182580626	3.70543182580626	3.86325882811974	3.86325882811974	4.07048145344887	4.07048145344887	4.33509489539499	4.33509489539499	4.64827373066718	4.64827373066718	4.97514607703967	4.97514607703967	5.23144514033961	5.23144514033961	5.25634131504603	5.25634131504603
26	5.78531838064486	4.21382376009393	5.5486473081776	4.8387540666437	4.22327702920949	3.82239929848876	3.59732601884571	3.48000474977555	3.42311755887502	3.39854301069514	3.38975250622159	3.38975250622159	3.39071247967901	3.39071247967901	3.3932855169124	3.3932855169124	3.40012238392141	3.40012238392141	3.41993077727496	3.41993077727496	3.46164937693768	3.46164937693768	3.53389268957163	3.53389268957163	3.64500609983613	3.64500609983613	3.80223165163983	3.80223165163983	4.01091410089011	4.01091410089011	4.2731872442013	4.2731872442013	4.5839672644246	4.5839672644246	4.92147159088598	4.92147159088598	5.21433033795319	5.21433033795319	5.27324834731901	5.27324834731901
27	10.4468576034968	8.6408967026219	5.69593676013771	4.4953456715526	3.99749376612487	3.76612286129194	3.63995548078502	3.56169899297164	3.50853674917011	3.46996687734485	3.42973149950862	3.42973149950862	3.39553093964523	3.39553093964523	3.37934091962241	3.37934091962241	3.38041367010965	3.38041367010965	3.4021101928644	3.4021101928644	3.4509660685429	3.4509660685429	3.534312357006	3.534312357006	3.65814671675401	3.65814671675401	3.82767004793779	3.82767004793779	4.04882282084245	4.04882282084245	4.32564414667451	4.32564414667451	4.65128927105701	4.65128927105701	4.9936302405987	4.9936302405987	5.2589311693262	5.2589311693262	5.27060839929202	5.27060839929202
28	6.22688855179064	4.08827657854311	4.69080061506943	4.65246654829453	4.28371487397673	3.94644524687095	3.71268320439576	3.56167920581355	3.46641221914876	3.40776493332097	3.36412686966667	3.36412686966667	3.34668616266617	3.34668616266617	3.3562315877806	3.3562315877806	3.38377662864031	3.38377662864031	3.428139831874	3.428139831874	3.49205309785275	3.49205309785275	3.58198474101279	3.58198474101279	3.70912045043808	3.70912045043808	3.88810683927196	3.88810683927196	4.1295946314671	4.1295946314671	4.42923529967156	4.42923529967156	4.7621974713175	4.7621974713175	5.08247085958893	5.08247085958893	5.30259845612293	5.30259845612293	5.28991861594099	5.28991861594099
29	4.05412906645045	6.28082828753489	5.29153448286113	4.53070829415314	4.15155377055574	3.92258303493042	3.75677958592536	3.62864347405403	3.52850659425922	3.45111636945525	3.37233720390625	3.37233720390625	3.31762023327628	3.31762023327628	3.30976403761568	3.30976403761568	3.33684817763783	3.33684817763783	3.39008825561382	3.39008825561382	3.46570730373307	3.46570730373307	3.56715893306568	3.56715893306568	3.70571017289928	3.70571017289928	3.89633479661607	3.89633479661607	4.14759168306644	4.14759168306644	4.45136187054327	4.45136187054327	4.78052288196256	4.78052288196256	5.08984402135998	5.08984402135998	5.29581515293751	5.29581515293751	5.27791340294803	5.27791340294803
30	4.22777917575546	8.84677602555939	5.78346925883154	4.53180041392739	4.0018060722974	3.74620298060917	3.60460807447846	3.518073896856	3.46219664051911	3.42570534017412	3.39694769457173	3.39694769457173	3.38769572078622	3.38769572078622	3.40161444005076	3.40161444005076	3.43064364981602	3.43064364981602	3.4711636130803	3.4711636130803	3.52359229792298	3.52359229792298	3.59335338788265	3.59335338788265	3.69251465912695	3.69251465912695	3.83936567627284	3.83936567627284	4.05142078212366	4.05142078212366	4.33132061432794	4.33132061432794	4.65573253021677	4.65573253021677	4.97431941017004	4.97431941017004	5.19742636982947	5.19742636982947	5.1983785112646	5.1983785112646
31	3.90674908918365	6.04298326636876	5.61565778840282	4.61805189137671	4.09508844447785	3.81946698537726	3.65148680347823	3.53755333389477	3.45719323939391	3.40106183633819	3.35356196292719	3.35356196292719	3.33589417312028	3.33589417312028	3.35731542043512	3.35731542043512	3.40384016760698	3.40384016760698	3.46785099839588	3.46785099839588	3.55010139476476	3.55010139476476	3.65730892917371	3.65730892917371	3.79808694541965	3.79808694541965	3.98025350493649	3.98025350493649	4.20832689149895	4.20832689149895	4.47996212607913	4.47996212607913	4.78191306846156	4.78191306846156	5.0831435286168	5.0831435286168	5.30646430583404	5.30646430583404	5.30540796170468	5.30540796170468
32	10.5592364939233	4.76720902155093	4.2195836684835	4.04149703694326	3.83136553202183	3.67774348162005	3.57780836385766	3.51111100399506	3.46367202188978	3.42841052824997	3.39394931905357	3.39394931905357	3.37508652160825	3.37508652160825	3.38495259886104	3.38495259886104	3.41609026836744	3.41609026836744	3.46093645325225	3.46093645325225	3.51745511881356	3.51745511881356	3.59223955005982	3.59223955005982	3.69935561182735	3.69935561182735	3.85442526657129	3.85442526657129	4.06580212392871	4.06580212392871	4.32905871926422	4.32905871926422	4.62877785199128	4.62877785199128	4.93993990762009	4.93993990762009	5.2040730813845	5.2040730813845	5.26210001771976	5.26210001771976
33	8.94581609022299	4.16028789892693	4.55442693006323	4.34466704098844	4.02900147371044	3.79834551638357	3.63904466744623	3.52809249706044	3.4510734210294	3.39857562926276	3.35458018707461	3.35458018707461	3.3366807808403	3.3366807808403	3.35439844923769	3.35439844923769	3.3968420897329	3.3968420897329	3.45500851128431	3.45500851128431	3.52441596981519	3.52441596981519	3.60848798236169	3.60848798236169	3.72010160036024	3.72010160036024	3.87906677297354	3.87906677297354	4.10228083704502	4.10228083704502	4.39051497846704	4.39051497846704	4.72324302186831	4.72324302186831	5.06014641943037	5.06014641943037	5.3179745742417	5.3179745742417	5.33430880784256	5.33430880784256
34	4.15017995471298	3.6795634154607	4.43661088560654	4.26314752874609	4.02089798519746	3.82899724198563	3.68357199832225	3.5763487007021	3.49972921122642	3.44692748217772	3.40263394973397	3.40263394973397	3.38410252955099	3.38410252955099	3.39774733324239	3.39774733324239	3.43009671435782	3.43009671435782	3.47341843837408	3.47341843837408	3.52888072047027	3.52888072047027	3.60732502576217	3.60732502576217	3.72623561953756	3.72623561953756	3.90240347600869	3.90240347600869	4.14130042349639	4.14130042349639	4.43125281609187	4.43125281609187	4.74834414049827	4.74834414049827	5.06072042425386	5.06072042425386	5.30060676483564	5.30060676483564	5.31486535461883	5.31486535461883
35	10.4112214451551	9.12135471238393	6.06478000765168	4.71105304246231	4.05224410799837	3.71838038998773	3.5465440532227	3.45813693503759	3.41397561761302	3.39416184256735	3.39062706272727	3.39062706272727	3.40791488729783	3.40791488729783	3.43918207405346	3.43918207405346	3.47643886303683	3.47643886303683	3.51775903253778	3.51775903253778	3.56879309272701	3.56879309272701	3.64193564588662	3.64193564588662	3.75319254971318	3.75319254971318	3.91723796017906	3.91723796017906	4.14041592374878	4.14041592374878	4.41497660519165	4.41497660519165	4.71850132297433	4.71850132297433	5.0147621953129	5.0147621953129	5.23469102302423	5.23469102302423	5.24823605058101	5.24823605058101
36	3.89200527750233	8.57411949275501	5.70403012755406	4.64963082265211	4.14228615540748	3.84350839498522	3.65742731608309	3.54218620355863	3.4715332459438	3.42832609944716	3.39414300717007	3.39414300717007	3.37480591555919	3.37480591555919	3.37082494245959	3.37082494245959	3.37540080961366	3.37540080961366	3.38903125685879	3.38903125685879	3.41945990449699	3.41945990449699	3.48318047763851	3.48318047763851	3.60346503287013	3.60346503287013	3.8004532463662	3.8004532463662	4.07710594187428	4.07710594187428	4.41468029808875	4.41468029808875	4.78117772931003	4.78117772931003	5.13720396698175	5.13720396698175	5.40727100688745	5.40727100688745	5.41982514320738	5.41982514320738
37	3.80138483273223	4.06133895197746	5.31539697767163	4.74768167436172	4.21628932459908	3.87204850508731	3.65390924641036	3.51665166638327	3.43369216730191	3.38825014668646	3.36779080232002	3.36779080232002	3.38222931244051	3.38222931244051	3.41901518471927	3.41901518471927	3.46586279480122	3.46586279480122	3.52281360599338	3.52281360599338	3.59636909659541	3.59636909659541	3.69763930389547	3.69763930389547	3.84011261760886	3.84011261760886	4.03302451841298	4.03302451841298	4.27388840970666	4.27388840970666	4.54736269028148	4.54736269028148	4.82910417895827	4.82910417895827	5.08504629766819	5.08504629766819	5.24808993352875	5.24808993352875	5.21925796402699	5.21925796402699
38	3.90279129512662	6.2477286971566	5.46149224475877	4.42502300077493	3.96371452462359	3.73686656005242	3.60232499179529	3.51151979157373	3.44783084008863	3.40482079655129	3.37376744960185	3.37376744960185	3.37386758933863	3.37386758933863	3.40665854180774	3.40665854180774	3.45560015735961	3.45560015735961	3.51122021128258	3.51122021128258	3.57442095036562	3.57442095036562	3.65601666653522	3.65601666653522	3.77307739344434	3.77307739344434	3.94278953576096	3.94278953576096	4.17412942853909	4.17412942853909	4.46116245212044	4.46116245212044	4.78221281356343	4.78221281356343	5.09852260711942	5.09852260711942	5.32702289335554	5.32702289335554	5.32125633792444	5.32125633792444
39	10.7232895242945	6.06651903933144	4.46773304293187	4.05071247942549	3.83928242874399	3.70285362368614	3.61100367818467	3.54566592674584	3.49667585540385	3.45933585945088	3.42216652875693	3.42216652875693	3.39832289942024	3.39832289942024	3.39989874430861	3.39989874430861	3.42354922597891	3.42354922597891	3.46842529326903	3.46842529326903	3.53489238807726	3.53489238807726	3.62516553661876	3.62516553661876	3.74550630373488	3.74550630373488	3.90630084028992	3.90630084028992	4.11687111486027	4.11687111486027	4.37743888748315	4.37743888748315	4.67450383517275	4.67450383517275	4.9785615700902	4.9785615700902	5.22088171227748	5.22088171227748	5.25243283726237	5.25243283726237
40	3.5150563160001	6.48383826682096	5.17155118063012	4.37909133853296	4.05465822570353	3.86151809363615	3.70510850580115	3.57681558717827	3.47756880856584	3.40631527413803	3.34845063673848	3.34845063673848	3.33355456391392	3.33355456391392	3.36786677795952	3.36786677795952	3.42912446189728	3.42912446189728	3.50417478003724	3.50417478003724	3.58873814521628	3.58873814521628	3.68642803156018	3.68642803156018	3.8074269716738	3.8074269716738	3.96543871784534	3.96543871784534	4.17207851599101	4.17207851599101	4.42976946754663	4.42976946754663	4.72502918747692	4.72502918747692	5.02183432513603	5.02183432513603	5.23953227992429	5.23953227992429	5.24100299725026	5.24100299725026
41	3.63090433258573	5.96353179937201	5.21615356849785	4.61152756782946	4.17323864748531	3.8710267369247	3.66811637730721	3.53348826151385	3.4464840951879	3.39371270638183	3.36159561347771	3.36159561347771	3.36639521755187	3.36639521755187	3.40186635418676	3.40186635418676	3.45241295528823	3.45241295528823	3.51265655014772	3.51265655014772	3.58249094081016	3.58249094081016	3.66685562807451	3.66685562807451	3.77678061068292	3.77678061068292	3.9263522053323	3.9263522053323	4.12482583471961	4.12482583471961	4.36981374941295	4.36981374941295	4.64643043941245	4.64643043941245	4.92656210751492	4.92656210751492	5.14742699678904	5.14742699678904	5.178848534544	5.178848534544
42	3.69726386837188	4.94779294074149	4.52406018413822	4.31832468514509	4.01389028561876	3.75689867301365	3.58020528406845	3.46769798126839	3.39953898080724	3.3615581685954	3.34388741761327	3.34388741761327	3.3583598383091	3.3583598383091	3.39610087113012	3.39610087113012	3.44246573072221	3.44246573072221	3.49368442083549	3.49368442083549	3.55498771211204	3.55498771211204	3.63794798032389	3.63794798032389	3.75890510659971	3.75890510659971	3.93578449714317	3.93578449714317	4.17918629511039	4.17918629511039	4.48178885574751	4.48178885574751	4.81574663268018	4.81574663268018	5.13538362122884	5.13538362122884	5.35641656134042	5.35641656134042	5.3416212787813	5.3416212787813
43	3.57525716385877	5.04089060535074	4.258647458363	4.04593607055831	3.8769728312323	3.7209385019981	3.60017923157944	3.51994991734956	3.4723411041742	3.44639607903051	3.42982496526606	3.42982496526606	3.4214667983239	3.4214667983239	3.41978518025944	3.41978518025944	3.42725905416049	3.42725905416049	3.4517764685803	3.4517764685803	3.50206185825143	3.50206185825143	3.58703992329487	3.58703992329487	3.7164652876884	3.7164652876884	3.89892774033665	3.89892774033665	4.13565507429429	4.13565507429429	4.4162034904632	4.4162034904632	4.72085913536842	4.72085913536842	5.02084216511485	5.02084216511485	5.25126557113046	5.25126557113046	5.27055981233868	5.27055981233868
44	6.0612201763077	4.01600293950837	4.8186445532766	4.37906274985654	3.96942253973834	3.71615793655235	3.56555086279523	3.47671863327454	3.42547391855317	3.39788572525444	3.3856776557624	3.3856776557624	3.39655789658377	3.39655789658377	3.42553465479296	3.42553465479296	3.46579297559844	3.46579297559844	3.51851079125431	3.51851079125431	3.58931132112739	3.58931132112739	3.68490594560722	3.68490594560722	3.81156934270747	3.81156934270747	3.9750722584092	3.9750722584092	4.17935199218262	4.17935199218262	4.42263460054735	4.42263460054735	4.69330107799552	4.69330107799552	4.96562224734857	4.96562224734857	5.17814434565537	5.17814434565537	5.20063704704387	5.20063704704387
45	3.78994580323207	5.72190405286371	5.03192935987635	4.38540594719097	4.02047894027323	3.79361066088297	3.64456093225373	3.54595207729092	3.48086467413645	3.4383471501468	3.40440183014228	3.40440183014228	3.39139107329389	3.39139107329389	3.40516288454694	3.40516288454694	3.43937015334479	3.43937015334479	3.49202275860855	3.49202275860855	3.56435866000661	3.56435866000661	3.66176519260391	3.66176519260391	3.79396925964751	3.79396925964751	3.97086692722616	3.97086692722616	4.19503299277699	4.19503299277699	4.45750135010778	4.45750135010778	4.73984450543165	4.73984450543165	5.01405286441165	5.01405286441165	5.21925976282825	5.21925976282825	5.23146919087994	5.23146919087994
46	10.9927388360771	9.06083032037482	5.91700829909533	4.6052861579991	4.00782660091592	3.69265909496284	3.51131887373194	3.40697713756667	3.35189136699014	3.32983303236112	3.33907289068968	3.33907289068968	3.38763740131716	3.38763740131716	3.45361158780458	3.45361158780458	3.52062986577333	3.52062986577333	3.58435902010385	3.58435902010385	3.6496453599492	3.6496453599492	3.72867776709065	3.72867776709065	3.83755209799372	3.83755209799372	3.99030482914788	3.99030482914788	4.19270518561173	4.19270518561173	4.43941494613628	4.43941494613628	4.71443200252899	4.71443200252899	4.98811040171168	4.98811040171168	5.19086131737241	5.19086131737241	5.19047731980654	5.19047731980654
47	3.68821330328573	7.84995236050567	5.48283710440438	4.58403808768516	4.16127051406643	3.8979661252892	3.71725273681931	3.59192547131914	3.50457361786663	3.44332067102521	3.38729294604641	3.38729294604641	3.35687810547847	3.35687810547847	3.36963061119096	3.36963061119096	3.4157027062143	3.4157027062143	3.48346132098373	3.48346132098373	3.56533929709233	3.56533929709233	3.66335918109579	3.66335918109579	3.78846032382891	3.78846032382891	3.95464180957472	3.95464180957472	4.17166562411393	4.17166562411393	4.43943286454653	4.43943286454653	4.74532626876632	4.74532626876632	5.05933412752417	5.05933412752417	5.3035737103359	5.3035737103359	5.31264720009395	5.31264720009395
48	3.86519120167528	4.78817356967723	4.22350221221999	4.08020956896905	3.92267570806703	3.75260740779068	3.61235305490046	3.51211957282933	3.44694267468323	3.40900221264928	3.39070447112609	3.39070447112609	3.40578982529012	3.40578982529012	3.44688798415045	3.44688798415045	3.49872843748962	3.49872843748962	3.555998166992	3.555998166992	3.62264092269854	3.62264092269854	3.70868888169087	3.70868888169087	3.82605729012894	3.82605729012894	3.98475763734239	3.98475763734239	4.19042513582146	4.19042513582146	4.44214405892719	4.44214405892719	4.72810265871076	4.72810265871076	5.01601195152018	5.01601195152018	5.22416936627612	5.22416936627612	5.21482504350375	5.21482504350375
49	3.77955193492968	8.31084881217436	6.13789546664263	4.84462903815921	4.22087629570475	3.9002399641366	3.71071212589785	3.58546534391188	3.49852650611602	3.43821609363134	3.38632992218338	3.38632992218338	3.36335917466663	3.36335917466663	3.37726544667564	3.37726544667564	3.41184318624909	3.41184318624909	3.45595677318634	3.45595677318634	3.50611344280516	3.50611344280516	3.5680374832393	3.5680374832393	3.6566160267626	3.6566160267626	3.79436534540245	3.79436534540245	4.00557175783469	4.00557175783469	4.30301490754788	4.30301490754788	4.67386443188101	4.67386443188101	5.07270921357099	5.07270921357099	5.3944363939295	5.3944363939295	5.43005287235636	5.43005287235636
50	6.47753620411977	4.45483519706379	5.18120026651692	4.61880411733515	4.07861269259759	3.77011155227053	3.60075905830754	3.50506312810826	3.44971659902059	3.41737423759952	3.39377722432693	3.39377722432693	3.38421034093241	3.38421034093241	3.39159164835829	3.39159164835829	3.41427144415814	3.41427144415814	3.45426931277819	3.45426931277819	3.51513452242252	3.51513452242252	3.60239452689175	3.60239452689175	3.72427183068089	3.72427183068089	3.88999394931182	3.88999394931182	4.10494366441673	4.10494366441673	4.36578479628326	4.36578479628326	4.65877376907357	4.65877376907357	4.95703682738715	4.95703682738715	5.19573104859422	5.19573104859422	5.23082953007538	5.23082953007538
51	3.5740909873248	4.30692630256061	5.13103245859741	4.62130963933964	4.10523962217439	3.80784389953986	3.6321243550537	3.52542318802897	3.46245793467319	3.42839014738096	3.41256125570996	3.41256125570996	3.42179071365909	3.42179071365909	3.44398410750473	3.44398410750473	3.46538380689733	3.46538380689733	3.48298234456446	3.48298234456446	3.50166531940937	3.50166531940937	3.53211823455853	3.53211823455853	3.59061219932277	3.59061219932277	3.69999560649082	3.69999560649082	3.8870483044851	3.8870483044851	4.16912595826331	4.16912595826331	4.53639813064057	4.53639813064057	4.94609794711676	4.94609794711676	5.30093880339763	5.30093880339763	5.37512515131536	5.37512515131536
52	10.6057475624405	8.28012825335778	5.60597581924293	4.48177897864657	3.96773893404871	3.7179865976429	3.5853692115898	3.50726055815752	3.45790003976494	3.42687880826662	3.40714068180131	3.40714068180131	3.4125977518703	3.4125977518703	3.44013525110634	3.44013525110634	3.47344750534668	3.47344750534668	3.50398416091014	3.50398416091014	3.53448331128787	3.53448331128787	3.57958213071368	3.57958213071368	3.66354226751314	3.66354226751314	3.8130980253409	3.8130980253409	4.04449023627351	4.04449023627351	4.35186695498341	4.35186695498341	4.70683308762683	4.70683308762683	5.06315965418724	5.06315965418724	5.33387765092884	5.33387765092884	5.35521932911806	5.35521932911806
53	3.86672462226578	3.93407966762044	4.97343098834288	4.6519693353692	4.21625895441804	3.91057534975511	3.71022660065334	3.58097410801799	3.49785635649003	3.44474831447777	3.40235416852444	3.40235416852444	3.38360326492749	3.38360326492749	3.39156489966359	3.39156489966359	3.41449133153878	3.41449133153878	3.44639607903051	3.44639607903051	3.48654600026344	3.48654600026344	3.53997462748771	3.53997462748771	3.61874454116515	3.61874454116515	3.74309893195395	3.74309893195395	3.93759759888312	3.93759759888312	4.21715129349768	4.21715129349768	4.57036478540187	4.57036478540187	4.95342582701012	4.95342582701012	5.27039384791589	5.27039384791589	5.32476486600387	5.32476486600387
54	4.03126728720705	7.86640521174379	5.67838396615706	4.67063568567815	4.12696291582164	3.83072463608296	3.66403638562793	3.56230491629557	3.4947957382625	3.44814761215366	3.40739582288359	3.40739582288359	3.39040292312645	3.39040292312645	3.40576495137101	3.40576495137101	3.43893142829991	3.43893142829991	3.47917597764404	3.47917597764404	3.52538314562232	3.52538314562232	3.58734628909096	3.58734628909096	3.6841980549763	3.6841980549763	3.84023059412763	3.84023059412763	4.07397155268156	4.07397155268156	4.38293672221036	4.38293672221036	4.73795254073857	4.73795254073857	5.08764507074759	5.08764507074759	5.33634853612595	5.33634853612595	5.32955699600343	5.32955699600343
55	3.77688907218918	7.15013546290784	5.62696195950687	4.43525702391749	3.92554287826747	3.70463800142508	3.59679365835519	3.53256949576095	3.48680904458264	3.45099060391468	3.41155180932867	3.41155180932867	3.37979104799409	3.37979104799409	3.37132504073736	3.37132504073736	3.38396583165112	3.38396583165112	3.41634222776925	3.41634222776925	3.47085850130173	3.47085850130173	3.55559604425045	3.55559604425045	3.6847940137005	3.6847940137005	3.87543301567074	3.87543301567074	4.13696130901364	4.13696130901364	4.46040017681214	4.46040017681214	4.81734572421968	4.81734572421968	5.16281574465258	5.16281574465258	5.40801488538811	5.40801488538811	5.39476770158304	5.39476770158304
56	3.30250693395381	6.19187177379807	5.5014241250891	4.91502892592519	4.34501051914722	3.92839503578386	3.66591233641553	3.50986587063065	3.42059371771189	3.37247028961098	3.34608835259924	3.34608835259924	3.3474321679634	3.3474321679634	3.36596127624188	3.36596127624188	3.39036024298152	3.39036024298152	3.41984512606043	3.41984512606043	3.4594609379636	3.4594609379636	3.52077750843356	3.52077750843356	3.62419606302067	3.62419606302067	3.79500416912088	3.79500416912088	4.04854469358578	4.04854469358578	4.37573337811512	4.37573337811512	4.74476911677896	4.74476911677896	5.10964046868287	5.10964046868287	5.38788929151388	5.38788929151388	5.40940892065998	5.40940892065998
57	3.93285937216849	4.94564840506917	4.15880169897013	4.04360583350348	3.94282951026951	3.80841206741866	3.68091060458716	3.57835906097312	3.50179975723002	3.44712806605676	3.39817893634822	3.39817893634822	3.37135823089446	3.37135823089446	3.37434549677172	3.37434549677172	3.39457373472501	3.39457373472501	3.42597741824878	3.42597741824878	3.47123751448939	3.47123751448939	3.54214836874439	3.54214836874439	3.65758324141565	3.65758324141565	3.83830639898788	3.83830639898788	4.09628209732784	4.09628209732784	4.42254266934664	4.42254266934664	4.78469958837657	4.78469958837657	5.13077414915303	5.13077414915303	5.36708233654883	5.36708233654883	5.3491851248616	5.3491851248616
58	10.5911455019073	6.9722407582857	4.92186231348189	4.22391474516725	3.89032107416976	3.6898783361614	3.56282438601961	3.48162097557414	3.42990968598701	3.39782602133072	3.37461037085812	3.37461037085812	3.36680180005844	3.36680180005844	3.37425038725275	3.37425038725275	3.39308952655804	3.39308952655804	3.4257632148528	3.4257632148528	3.4780744907385	3.4780744907385	3.55929158945738	3.55929158945738	3.68269264006359	3.68269264006359	3.86344985553565	3.86344985553565	4.1111524426436	4.1111524426436	4.42033070644528	4.42033070644528	4.76664022504239	4.76664022504239	5.10562023807729	5.10562023807729	5.34742975163877	5.34742975163877	5.34352806293185	5.34352806293185
59	3.35766905326979	5.15316670230726	4.79175688940866	4.46061021792749	4.09997853246257	3.82762259271717	3.64668256220087	3.53177086103827	3.4609615584307	3.41896674917235	3.38976582466561	3.38976582466561	3.37896920007129	3.37896920007129	3.38073444730082	3.38073444730082	3.38525038484093	3.38525038484093	3.39319422272949	3.39319422272949	3.41269321786918	3.41269321786918	3.4571403534771	3.4571403534771	3.54507133686169	3.54507133686169	3.70040609074092	3.70040609074092	3.94465894461903	3.94465894461903	4.2792000679447	4.2792000679447	4.67572886532213	4.67572886532213	5.08124644159602	5.08124644159602	5.39885298604615	5.39885298604615	5.43692848361656	5.43692848361656
60	4.10530049830727	4.45354062540999	4.49510796061192	4.10657254592232	3.83622460418487	3.68067372486992	3.58970792941379	3.53151605080795	3.49027341365647	3.45870788465763	3.42388910587916	3.42388910587916	3.39363744755782	3.39363744755782	3.37973898617575	3.37973898617575	3.38023643152207	3.38023643152207	3.3960927625952	3.3960927625952	3.43305014231769	3.43305014231769	3.50215846167334	3.50215846167334	3.6190027636136	3.6190027636136	3.79950244117738	3.79950244117738	4.05132546036573	4.05132546036573	4.36659972390564	4.36659972390564	4.72114640853994	4.72114640853994	5.0731098850673	5.0731098850673	5.33680809083911	5.33680809083911	5.35511847884471	5.35511847884471
