# Supplementary material for: Inference of past demography, dormancy and self-fertilization rates from whole genome sequence data
Source: PLoS Genet. 2020 Apr 6;16(4):e1008698. doi: 10.1371/journal.pgen.1008698 (PMC7173940; doi:10.1371/journal.pgen.1008698)
Supplement: S1 Data — File containing all numerical data presented in this study. It contains all plotted results and all requirements to build summary statistics. (ZIP) [file pgen.1008698.s003.zip › S1_data/Figure/F1/F1_b_time.csv]

	V1	V2	V3	V4	V5	V6	V7	V8	V9	V10	V11	V12	V13	V14	V15	V16	V17	V18	V19	V20	V21	V22	V23	V24	V25	V26	V27	V28	V29	V30	V31	V32	V33	V34	V35	V36	V37	V38	V39	V40
1	0	26.61432	53.92	81.954	110.756	140.3696	170.8416	202.2232	234.5708	267.9452	302.414	338.0516	374.94	413.172	452.844	494.072	536.984	581.724	628.452	677.356	728.644	782.564	839.4	899.484	963.212	1031.056	1103.584	1181.484	1265.628	1357.096	1457.284	1568.04	1691.856	1832.224	1994.272	2185.928	2420.5	2722.912	3149.14	3877.784
2	0	26.37452	53.434	81.2156	109.758	139.1048	169.302	200.4008	232.4568	265.5308	299.6892	335.0056	371.5616	409.448	448.764	489.62	532.148	576.484	622.788	671.252	722.076	775.512	831.836	891.38	954.536	1021.768	1093.64	1170.84	1254.224	1344.868	1444.156	1553.912	1676.612	1815.716	1976.3	2166.232	2398.688	2698.38	3120.768	3842.844
3	0	27.97484	56.6764	86.1432	116.4176	147.5452	179.5748	212.5608	246.5616	281.6424	317.8732	355.3328	394.1068	434.292	475.992	519.328	564.436	611.46	660.576	711.98	765.892	822.568	882.308	945.464	1012.452	1083.764	1159.996	1241.884	1330.324	1426.468	1531.78	1648.2	1778.344	1925.888	2096.216	2297.672	2544.232	2862.108	3310.124	4076
4	0	26.24992	53.1816	80.832	109.2396	138.4476	168.5024	199.4544	231.3588	264.2764	298.2736	333.4232	369.8064	407.512	446.644	487.308	529.632	573.76	619.848	668.08	718.668	771.848	827.908	887.168	950.024	1016.94	1088.472	1165.308	1248.3	1338.512	1437.332	1546.572	1668.692	1807.14	1966.964	2156	2387.36	2685.632	3106.024	3824.692
5	0	26.47864	53.6452	81.536	110.1912	139.6536	169.9704	201.192	233.3748	266.5788	300.8724	336.328	373.0284	411.064	450.536	491.552	534.248	578.756	625.248	673.9	724.928	778.572	835.12	894.9	958.304	1025.8	1097.956	1175.46	1259.176	1350.176	1449.856	1560.048	1683.232	1822.884	1984.104	2174.784	2408.156	2709.032	3133.084	3858.012
6	0	26.85108	54.3996	82.6832	111.7412	141.6184	172.3612	204.0224	236.6576	270.3288	305.1044	341.0592	378.2756	416.844	456.872	498.468	541.764	586.9	634.044	683.38	735.124	789.524	846.868	907.488	971.784	1040.228	1113.4	1191.996	1276.888	1369.168	1470.252	1581.992	1706.908	1848.528	2012.012	2205.376	2442.032	2747.14	3177.16	3912.284
7	0	28.1796	57.0912	86.774	117.27	148.6252	180.8892	214.1164	248.3664	283.704	320.2	357.9336	396.9916	437.472	479.476	523.132	568.568	615.936	665.412	717.192	771.496	828.588	888.768	952.388	1019.864	1091.696	1168.488	1250.972	1340.064	1436.912	1542.992	1660.264	1791.36	1939.984	2111.56	2314.492	2562.856	2883.056	3334.352	4105.84
8	0	28.61576	57.9748	88.1172	119.0852	150.9256	183.6892	217.4308	252.2108	288.0952	325.1564	363.474	403.136	444.24	486.896	531.228	577.368	625.472	675.712	728.292	783.44	841.412	902.524	967.128	1035.648	1108.596	1186.576	1270.336	1360.804	1459.152	1566.876	1685.964	1819.088	1970.012	2144.244	2350.316	2602.528	2927.684	3385.964	4169.4
9	0	26.76992	54.2352	82.4332	111.4036	141.19	171.8404	203.4056	235.942	269.5116	304.182	340.028	377.132	415.584	455.492	496.96	540.124	585.124	632.128	681.316	732.904	787.14	844.308	904.744	968.844	1037.084	1110.036	1188.392	1273.028	1365.028	1465.804	1577.208	1701.748	1842.936	2005.928	2198.708	2434.652	2738.832	3167.552	3900.456
10	0	25.24756	51.1508	77.7452	105.0684	133.1608	162.068	191.838	222.5244	254.1852	286.884	320.6916	355.6856	391.952	429.588	468.7	509.408	551.848	596.18	642.568	691.224	742.376	796.292	853.292	913.748	978.108	1046.908	1120.812	1200.632	1287.404	1382.448	1487.516	1604.972	1738.132	1891.856	2073.672	2296.196	2583.08	2987.42	3678.644
