# Supplementary material for: Inference of past demography, dormancy and self-fertilization rates from whole genome sequence data
Source: PLoS Genet. 2020 Apr 6;16(4):e1008698. doi: 10.1371/journal.pgen.1008698 (PMC7173940; doi:10.1371/journal.pgen.1008698)
Supplement: S1 Data — File containing all numerical data presented in this study. It contains all plotted results and all requirements to build summary statistics. (ZIP) [file pgen.1008698.s003.zip › S1_data/Figure/F1/F1_a_time.csv]

	V1	V2	V3	V4	V5	V6	V7	V8	V9	V10	V11	V12	V13	V14	V15	V16	V17	V18	V19	V20	V21	V22	V23	V24	V25	V26	V27	V28	V29	V30	V31	V32	V33	V34	V35	V36	V37	V38	V39	V40
1	0	158.47449912799	321.065676054404	487.993124970575	659.494493247658	835.827516235416	1017.27234707517	1204.13423439052	1396.74661211205	1595.47467997996	1800.71957130679	2012.92322751585	2232.57412834747	2460.21406455445	2696.44618929917	2941.94464936592	3197.46618341884	3463.86419000315	3742.1059245617	4033.29369965425	4338.69126147797	4659.75693753237	4998.18575472563	5355.96360855314	5735.43787359002	6139.41083278476	6571.26538982544	7035.13745077714	7536.15744489681	8080.79718603967	8677.38252295594	9336.8770162036	10074.129135068	10909.9566513034	11874.8487063748	13016.0737844339	14412.820396546	16213.5399678528	18751.5116580239	23090.2029195019
2	0	157.274348137842	318.634197859871	484.297480337896	654.500043204127	829.497669940128	1009.56839204574	1195.01514645128	1386.16884194249	1583.39191254754	1787.08245373662	1997.67906004482	2215.66651188262	2441.58249694074	2676.02560061282	2919.66486426911	3173.25129567911	3437.63183047372	3713.76639892626	4002.74896561923	4305.83370621159	4624.46790407146	4960.33374941572	5315.40209825734	5692.00254815408	6092.91615994821	6521.50021809421	6981.85930682442	7479.0850018907	8019.60010513785	8611.66741242319	9266.16745562732	9997.83625436568	10827.3339243058	11784.9187081023	12917.5011186348	14303.6699605773	16090.7524143139	18609.5036667889	22915.3373730005
3	0	166.70965972654	337.749921277067	513.351790101142	693.765262965426	879.26146849121	1070.13511803658	1266.70732253393	1469.32884287799	1678.38385649009	1894.29434165951	2117.52520538837	2348.5903113692	2588.05960462494	2836.56758129861	3094.82342035359	3363.6231845375	3643.86461943	3936.565244106	4242.88465302871	4564.15226323158	4901.90218450865	5257.91752619701	5634.28738126816	6033.48110610956	6458.44660489109	6912.74257460078	7400.71984453019	7927.77544776907	8500.71750733757	9128.30452646316	9822.06978942858	10597.6333693411	11476.8948378324	12491.9277110007	13692.4567896947	15161.7856325727	17056.0799742322	19725.9378958043	24290.0901590359
4	0	156.908163374682	317.892315984921	483.169881589362	652.976158691828	827.566335228489	1007.21779535332	1192.232770663	1382.94139948225	1579.7052719774	1782.92155672564	1993.02782707432	2210.50773471074	2435.89771541747	2669.79496089074	2912.86695475946	3165.86295620789	3429.62792893111	3705.11956817906	3993.42929143638	4295.8083542417	4613.70067022663	4948.78451293353	5303.02614959503	5678.74975372395	6078.72991096735	6506.31608895244	6965.60331513245	7461.67131044959	8000.92792242076	8591.61670848341	9244.59286717524	9974.55810796566	10802.1244431941	11757.4796646913	12887.4250627251	14270.3664622074	16053.288018933	18566.1748164491	22861.9831706908
5	0	157.930778631675	319.964110883385	486.318837526428	657.231790572092	832.959821089117	1013.78212102313	1200.00289170033	1391.95442305108	1590.00066182796	1794.54136506905	2006.01695791202	2224.9142441402	2451.77315564114	2687.19477617971	2931.850939566	3186.49578812013	3451.97979240656	3729.26688924837	4019.45560920924	4323.80536261708	4643.76947350047	4981.03715318918	5337.58748364022	5715.75978566816	6118.34672768613	6548.71960675728	7011.00013879679	7510.30115073721	8053.07225186545	8647.61072523416	9304.84251580626	10039.5651482852	10872.5249693744	11834.1065133543	12971.4160878512	14363.3705109023	16157.9118759714	18687.1758735194	23010.9812361365
6	0	160.818251076105	325.814063384013	495.210278794125	669.248059353408	848.188952177757	1032.3172537216	1221.94272707025	1417.40373746139	1619.07088574145	1827.35123776722	2042.69327103614	2265.59268963915	2496.59929712062	2736.32516695131	2985.45441618102	3244.75497522861	3515.09286394122	3797.44964294545	4092.94392740636	4402.85815364242	4728.67221702643	5072.10621299583	5435.17540736402	5820.26189110381	6230.20939140963	6668.45084328157	7139.18332059372	7647.61312887102	8200.30779658787	8805.71630728483	9474.96436663824	10223.1200447462	11071.308996924	12050.4712825134	13208.5744609272	14625.9781983886	16453.3294361559	19028.8363520311	23431.6945056735
7	0	169.309676801654	343.017495836808	521.358065334338	704.585281030303	892.974500089478	1086.82503021167	1286.46299040082	1492.24461204641	1704.5600642313	1923.83790645164	2150.55029643603	2385.21911213589	2628.42318748195	2880.8069142694	3143.09053187298	3416.08251849805	3700.69462103555	3997.96022786856	4309.05701858753	4635.33514391939	4978.3526397562	5339.9204249497	5722.16017413106	6127.5797559658	6559.17305037103	7020.55425605528	7516.14205818879	8051.41766241744	8633.29537178795	9270.67028783878	9975.25556886908	10762.9148998852	11655.8893999747	12686.7528063368	13906.0054317582	15398.2500438046	17322.0879502562	20033.585187724	24668.9203316434
8	0	170.821002334127	346.079406469067	526.01191484008	710.874689557575	900.945545733927	1096.52646280854	1297.94647085334	1505.5649811209	1719.77564549855	1941.01084897499	2169.74696394653	2406.51052685483	2651.88553853256	2906.52214287244	3171.1470083924	3446.57583009589	3733.72849348933	4033.64761139165	4347.52137582981	4676.7119895133	5022.79139598236	5387.58667907087	5773.23845232184	6182.2769706342	6617.72283848828	7083.22251636813	7583.23413238574	8123.28781960918	8710.35960090495	9353.42397902659	10064.2986685842	10858.9889601475	11759.9345058814	12799.9998091225	14030.1359685399	15535.7009496608	17476.7117986358	20212.4129391741	24889.1249286874
9	0	160.544638964548	325.259731563706	494.367740530345	668.109417604415	846.74586491215	1030.56089521318	1219.8637445697	1414.99220253335	1616.31623941962	1824.24222851374	2039.21788428487	2261.7380674455	2492.35164611816	2731.66965240723	2980.37503942308	3239.2344310471	3509.11237370216	3790.98875801239	4085.98029595925	4395.36724195643	4720.62697352013	5063.47665956084	5425.9281371696	5810.35944448978	6219.60947047017	6657.10530940193	7127.03689436366	7634.60167300353	8186.35599996882	8790.73448391286	9458.84390151727	10205.7266864462	11052.4725513584	12029.96891496	13186.1017258693	14601.0939284026	16425.3361569164	18996.4611703591	23391.8284123155
10	0	150.474867990866	304.858608082211	463.359729574486	626.203883641851	793.635795416399	965.921476194515	1143.35076596051	1326.24026724012	1514.93674486302	1709.8210833411	1911.31291534524	2119.87606265652	2336.02496698295	2560.33233493024	2793.43828304035	3036.06135058123	3289.01185740964	3553.20823289989	3829.69714599762	4119.67855028048	4424.53715836269	4745.88243392233	5085.60002647499	5445.9188175206	5829.49963362158	6239.554612937	6680.01088521072	7155.7399008617	7672.88678318036	8239.35710056095	8865.5609842028	9565.59736780108	10359.2331632175	11275.4184511422	12359.0356508414	13685.2759180816	15395.0970014227	17804.954468362	21924.6330186425
