# Supplementary material for: Inference of past demography, dormancy and self-fertilization rates from whole genome sequence data
Source: PLoS Genet. 2020 Apr 6;16(4):e1008698. doi: 10.1371/journal.pgen.1008698 (PMC7173940; doi:10.1371/journal.pgen.1008698)
Supplement: S1 Data — File containing all numerical data presented in this study. It contains all plotted results and all requirements to build summary statistics. (ZIP) [file pgen.1008698.s003.zip › S1_data/Figure/F1/F1_d_time.csv]

	V1	V2	V3	V4	V5	V6	V7	V8	V9	V10	V11	V12	V13	V14	V15	V16	V17	V18	V19	V20	V21	V22	V23	V24	V25	V26	V27	V28	V29	V30	V31	V32	V33	V34	V35	V36	V37	V38	V39	V40
1	0	165.034	334.3548	508.192	686.792	870.424	1059.38	1253.976	1454.56	1661.512	1875.252	2096.24	2324.984	2562.044	2808.056	3063.716	3329.812	3607.236	3896.996	4200.24	4518.28	4852.64	5205.08	5577.64	5972.84	6393.52	6843.24	7326.32	7848.08	8415.28	9036.56	9723.36	10491.12	11361.52	12366.36	13554.84	15009.4	16884.64	19527.64	24045.92
2	0	170.3544	345.134	524.576	708.932	898.484	1093.532	1294.4	1501.452	1715.076	1935.708	2163.82	2399.936	2644.64	2898.584	3162.484	3437.16	3723.528	4022.64	4335.64	4663.92	5009.08	5372.88	5757.48	6165.4	6599.64	7063.88	7562.52	8101.08	8686.56	9327.88	10036.8	10829.32	11727.8	12765.04	13991.8	15493.28	17428.96	20157.2	24821.12
3	0	158.4132	320.9412	487.804	659.24	835.504	1016.876	1203.668	1396.204	1594.856	1800.02	2012.144	2231.708	2459.26	2695.4	2940.804	3196.224	3462.52	3740.652	4031.72	4337	4657.96	4996.24	5353.88	5733.2	6137.04	6568.72	7032.4	7533.24	8077.68	8674	9333.24	10070.2	10905.72	11870.24	13011.04	14407.24	16207.24	18744.24	23081.24
4	0	153.1584	310.2956	471.624	637.372	807.788	983.148	1163.74	1349.892	1541.956	1740.316	1945.4	2157.684	2377.688	2605.996	2843.256	3090.208	3347.668	3616.576	3897.996	4193.16	4503.44	4830.52	5176.28	5543.04	5933.48	6350.84	6799.16	7283.36	7809.72	8386.32	9023.68	9736.2	10544	11476.52	12579.44	13929.36	15669.64	18122.48	22315.64
5	0	152.3972	308.7528	469.28	634.204	803.772	978.26	1157.956	1343.18	1534.288	1731.664	1935.728	2146.956	2365.864	2593.04	2829.124	3074.844	3331.028	3598.596	3878.62	4172.32	4481.04	4806.52	5150.56	5515.48	5903.96	6319.24	6765.36	7247.16	7770.92	8344.6	8978.8	9687.8	10491.56	11419.44	12516.92	13860.08	15591.76	18032.4	22204.72
6	0	152.1768	308.3068	468.6	633.288	802.612	976.848	1156.284	1341.24	1532.072	1729.16	1932.932	2143.852	2362.448	2589.292	2825.032	3070.4	3326.212	3593.396	3873.012	4166.28	4474.6	4799.56	5143.12	5507.52	5895.44	6310.12	6755.56	7236.68	7759.68	8332.56	8965.84	9673.8	10476.4	11402.96	12498.84	13840.08	15569.24	18006.32	22172.6
7	0	160.6964	325.5672	494.836	668.74	847.544	1031.536	1221.016	1416.328	1617.844	1825.964	2041.144	2263.876	2494.708	2734.252	2983.192	3242.296	3512.428	3794.572	4089.84	4399.52	4725.08	5068.28	5431.04	5815.84	6225.48	6663.4	7133.76	7641.8	8194.08	8799.04	9467.8	10215.36	11062.92	12041.32	13198.56	14614.88	16440.84	19014.4	23413.92
8	0	155.6612	315.366	479.328	647.788	820.988	999.212	1182.756	1371.952	1567.152	1768.752	1977.188	2192.94	2416.54	2648.576	2889.716	3140.704	3402.372	3675.672	3961.692	4261.68	4577.04	4909.44	5260.88	5633.6	6030.44	6454.6	6910.24	7402.36	7937.36	8523.32	9171.12	9895.28	10716.28	11664.04	12785	14156.96	15925.72	18418.64	22680.28
9	0	157.9288	319.96	486.312	657.224	832.948	1013.768	1199.988	1391.936	1589.98	1794.52	2005.992	2224.888	2451.744	2687.16	2931.816	3186.456	3451.936	3729.22	4019.4	4323.76	4643.72	4980.96	5337.52	5715.68	6118.28	6548.64	7010.92	7510.2	8052.96	8647.52	9304.72	10039.44	10872.4	11833.96	12971.24	14363.2	16157.72	18686.96	23010.68
10	0	153.1964	310.3724	471.74	637.532	807.992	983.392	1164.032	1350.228	1542.336	1740.748	1945.884	2158.22	2378.276	2606.64	2843.964	3090.976	3348.5	3617.476	3898.964	4194.2	4504.56	4831.72	5177.6	5544.4	5934.92	6352.4	6800.84	7285.16	7811.68	8388.4	9025.92	9738.6	10546.6	11479.36	12582.56	13932.8	15673.56	18127	22321.2
11	0	166.0244	336.3616	511.24	690.912	875.648	1065.736	1261.5	1463.288	1671.484	1886.508	2108.82	2338.936	2577.424	2824.908	3082.104	3349.8	3628.888	3920.384	4225.44	4545.4	4881.76	5236.32	5611.12	6008.68	6431.92	6884.32	7370.32	7895.2	8465.76	9090.8	9781.68	10554.08	11429.72	12440.6	13636.16	15099.48	16985.96	19644.88	24190.24
12	0	150.428	304.7636	463.216	626.008	793.388	965.62	1142.996	1325.828	1514.464	1709.288	1910.716	2119.216	2335.296	2559.536	2792.568	3035.116	3287.988	3552.1	3828.504	4118.4	4423.16	4744.4	5084	5444.24	5827.68	6237.6	6677.92	7153.52	7670.48	8236.8	8862.8	9562.6	10356	11271.92	12355.2	13681	15390.32	17799.4	21917.8
13	0	173.24	350.98	533.46	720.94	913.704	1112.056	1316.328	1526.884	1744.128	1968.496	2200.472	2440.588	2689.44	2947.68	3216.052	3495.38	3786.6	4090.76	4409.08	4742.92	5093.92	5463.88	5855	6269.84	6711.44	7183.52	7690.6	8238.32	8833.72	9485.88	10206.8	11012.76	11926.48	12981.24	14228.8	15755.68	17724.2	20498.64	25241.56
14	0	164.9004	334.0844	507.78	686.236	869.72	1058.52	1252.96	1453.384	1660.168	1873.736	2094.544	2323.1	2559.972	2805.784	3061.236	3327.116	3604.316	3893.84	4196.84	4514.6	4848.72	5200.84	5573.12	5968	6388.36	6837.72	7320.4	7841.72	8408.44	9029.24	9715.48	10482.6	11352.32	12356.36	13543.84	14997.24	16870.96	19511.84	24026.48
15	0	157.2476	318.58	484.216	654.388	829.356	1009.396	1194.812	1385.932	1583.124	1786.78	1997.34	2215.292	2441.168	2675.572	2919.168	3172.712	3437.048	3713.136	4002.08	4305.12	4623.68	4959.48	5314.52	5691.04	6091.88	6520.4	6980.68	7477.8	8018.24	8610.2	9264.6	9996.16	10825.48	11782.92	12915.32	14301.24	16088.04	18606.36	22911.44
16	0	160.3176	324.8	493.668	667.164	845.548	1029.104	1218.14	1412.992	1614.032	1821.664	2036.336	2258.544	2488.832	2727.808	2976.164	3234.656	3504.156	3785.632	4080.2	4389.16	4713.96	5056.32	5418.28	5802.16	6210.84	6647.68	7116.96	7623.8	8174.8	8778.32	9445.48	10191.32	11036.84	12012.96	13167.48	14580.48	16402.12	18969.6	23358.76
17	0	175.4684	355.4948	540.324	730.216	925.456	1126.36	1333.26	1546.524	1766.564	1993.816	2228.776	2471.98	2724.032	2985.596	3257.42	3540.344	3835.308	4143.4	4465.8	4803.96	5159.44	5534.16	5930.32	6350.48	6797.76	7275.92	7789.56	8344.28	8947.32	9607.88	10338.12	11154.4	12079.88	13148.24	14411.84	15958.36	17952.16	20762.32	25566.24
18	0	169.3232	343.0452	521.4	704.644	893.048	1086.912	1286.568	1492.364	1704.696	1923.992	2150.724	2385.412	2628.636	2881.04	3143.344	3416.36	3700.992	3998.284	4309.4	4635.72	4978.76	5340.36	5722.64	6128.08	6559.72	7021.12	7516.76	8052.08	8634	9271.44	9976.08	10763.8	11656.84	12687.76	13907.12	15399.48	17323.48	20035.2	24670.92
19	0	160.5268	325.2236	494.312	668.036	846.652	1030.448	1219.728	1414.836	1616.136	1824.04	2038.992	2261.484	2492.072	2731.364	2980.044	3238.872	3508.72	3790.568	4085.52	4394.88	4720.12	5062.92	5425.32	5809.72	6218.92	6656.36	7126.24	7633.76	8185.44	8789.76	9457.8	10204.6	11051.24	12028.64	13184.64	14599.48	16423.52	18994.36	23389.24
20	0	157.9772	320.0584	486.464	657.424	833.204	1014.08	1200.356	1392.364	1590.468	1795.072	2006.608	2225.572	2452.496	2687.988	2932.716	3187.436	3452.996	3730.368	4020.64	4325.08	4645.12	4982.52	5339.16	5717.44	6120.16	6550.64	7013.08	7512.52	8055.44	8650.16	9307.6	10042.52	10875.72	11837.6	12975.24	14367.6	16162.68	18692.68	23017.76
21	0	154.1156	312.2344	474.572	641.356	812.836	989.292	1171.012	1358.328	1551.588	1751.188	1957.556	2171.164	2392.544	2622.276	2861.024	3109.516	3368.588	3639.176	3922.352	4219.36	4531.6	4860.72	5208.64	5577.68	5970.52	6390.52	6841.64	7328.88	7858.52	8438.72	9080.04	9797.04	10609.88	11548.2	12658.04	14016.36	15767.56	18235.72	22455.08
22	0	163.1368	330.5112	502.348	678.896	860.416	1047.2	1239.56	1437.836	1642.412	1853.696	2072.14	2298.256	2532.592	2775.772	3028.492	3291.532	3565.768	3852.196	4151.96	4466.32	4796.84	5145.24	5513.52	5904.16	6320.04	6764.6	7242.12	7757.88	8318.52	8932.68	9611.56	10370.48	11230.92	12224.2	13399	14836.84	16690.52	19303.16	23769.48
23	0	156.1752	316.4072	480.912	649.924	823.7	1002.512	1186.664	1376.48	1572.324	1774.592	1983.716	2200.18	2424.516	2657.32	2899.256	3151.072	3413.604	3687.808	3974.772	4275.72	4592.16	4925.68	5278.24	5652.2	6050.32	6475.92	6933.04	7426.8	7963.56	8551.48	9201.4	9927.96	10751.64	11702.56	12827.2	14203.68	15978.28	18479.44	22755.16
24	0	150.0912	304.0812	462.18	624.608	791.612	963.46	1140.436	1322.86	1511.076	1705.46	1906.44	2114.472	2330.068	2553.804	2786.316	3028.32	3280.624	3544.148	3819.932	4109.16	4413.24	4733.8	5072.64	5432.04	5814.64	6223.64	6662.96	7137.48	7653.32	8218.36	8842.96	9541.2	10332.84	11246.68	12327.52	13650.4	15355.84	17759.56	21868.72
25	0	156.8348	317.744	482.944	652.672	827.18	1006.748	1191.676	1382.296	1578.968	1782.088	1992.096	2209.476	2434.76	2668.548	2911.508	3164.384	3428.024	3703.388	3991.564	4293.8	4611.56	4946.48	5300.56	5676.08	6075.88	6503.28	6962.36	7458.2	7997.2	8587.6	9240.28	9969.88	10797.08	11752	12881.4	14263.68	16045.8	18557.52	22851.32
26	0	153.1164	310.21	471.492	637.196	807.568	982.876	1163.42	1349.52	1541.528	1739.836	1944.864	2157.088	2377.032	2605.276	2842.472	3089.356	3346.748	3615.58	3896.924	4192	4502.2	4829.2	5174.88	5541.52	5931.84	6349.08	6797.28	7281.36	7807.56	8384	9021.2	9733.52	10541.08	11473.36	12576	13925.52	15665.32	18117.48	22309.48
27	0	159.0464	322.2244	489.756	661.876	838.844	1020.944	1208.48	1401.788	1601.232	1807.22	2020.188	2240.632	2469.092	2706.18	2952.564	3209.008	3476.368	3755.612	4047.84	4354.36	4676.56	5016.24	5375.28	5756.12	6161.56	6595	7060.52	7563.36	8109.96	8708.72	9370.56	10110.48	10949.32	11917.72	13063.04	14464.84	16272.08	18819.2	23173.56
28	0	160.1832	324.5276	493.256	666.604	844.84	1028.24	1217.12	1411.808	1612.68	1820.136	2034.628	2256.648	2486.74	2725.52	2973.668	3231.944	3501.212	3782.456	4076.8	4385.48	4710	5052.08	5413.72	5797.28	6205.6	6642.12	7111	7617.4	8167.92	8770.96	9437.56	10182.76	11027.6	12002.88	13156.44	14568.24	16388.36	18953.72	23339.16
29	0	157.5104	319.112	485.024	655.48	830.74	1011.084	1196.808	1388.248	1585.768	1789.764	2000.676	2218.988	2445.244	2680.04	2924.044	3178.012	3442.788	3719.336	4008.76	4312.28	4631.4	4967.76	5323.36	5700.52	6102.04	6531.28	6992.32	7490.32	8031.64	8624.6	9280.08	10012.84	10843.56	11802.6	12936.88	14325.12	16114.88	18637.4	22949.72
30	0	161.026	326.2352	495.852	670.112	849.284	1033.652	1223.524	1419.236	1621.164	1829.712	2045.332	2268.52	2499.828	2739.86	2989.312	3248.948	3519.636	3802.356	4098.24	4408.56	4734.8	5078.68	5442.2	5827.8	6238.28	6677.08	7148.4	7657.48	8210.92	8817.08	9487.2	10236.32	11085.6	12066.04	13225.64	14644.88	16474.6	19053.44	23462
31	0	166.9276	338.1912	514.024	694.672	880.408	1071.532	1268.36	1471.248	1680.576	1896.768	2120.292	2351.656	2591.44	2840.272	3098.864	3368.016	3648.624	3941.708	4248.44	4570.12	4908.32	5264.8	5641.64	6041.36	6466.88	6921.76	7410.4	7938.12	8511.84	9140.24	9834.88	10611.48	11491.88	12508.24	13710.36	15181.6	17078.36	19751.72	24321.8
32	0	158.2612	320.6336	487.336	658.608	834.704	1015.904	1202.512	1394.868	1593.328	1798.296	2010.216	2229.568	2456.904	2692.816	2937.984	3193.164	3459.204	3737.072	4027.88	4332.84	4653.48	4991.48	5348.76	5727.72	6131.16	6562.44	7025.68	7526	8069.92	8665.72	9324.32	10060.56	10895.28	11858.88	12998.56	14393.44	16191.72	18726.28	23059.12
33	0	158.9332	321.9952	489.404	661.404	838.248	1020.216	1207.62	1400.792	1600.092	1805.932	2018.752	2239.036	2467.336	2704.252	2950.464	3206.724	3473.892	3752.94	4044.96	4351.24	4673.24	5012.64	5371.48	5752.04	6157.2	6590.28	7055.52	7557.96	8104.2	8702.52	9363.92	10103.28	10941.56	11909.24	13053.76	14454.56	16260.48	18805.8	23157.04
34	0	164.1264	332.516	505.396	683.016	865.636	1053.552	1247.076	1446.56	1652.376	1864.94	2084.712	2312.196	2547.956	2792.612	3046.864	3311.5	3587.4	3875.564	4177.12	4493.44	4825.96	5176.44	5546.96	5940	6358.36	6805.64	7286.04	7804.92	8369	8986.84	9669.88	10433.4	11299.04	12298.36	13480.28	14926.84	16791.76	19420.24	23913.68
35	0	173.7056	351.9236	534.896	722.88	916.16	1115.044	1319.864	1530.988	1748.816	1973.788	2206.388	2447.148	2696.668	2955.604	3224.696	3504.776	3796.78	4101.76	4420.92	4755.68	5107.6	5478.56	5870.72	6286.68	6729.48	7202.84	7711.28	8260.48	8857.44	9511.36	10234.24	11042.36	11958.52	13016.16	14267.08	15798.04	17771.84	20553.72	25309.44
36	0	143.5328	290.794	441.984	597.312	757.02	921.36	1090.6	1265.052	1445.044	1630.936	1823.132	2022.076	2228.252	2442.212	2664.56	2895.992	3137.272	3389.28	3653.012	3929.616	4220.4	4526.92	4850.96	5194.68	5560.56	5951.68	6371.84	6825.6	7318.88	7859.24	8456.56	9124.28	9881.32	10755.24	11788.84	13053.88	14684.84	16983.52	20913.12
37	0	177.0808	358.7616	545.288	736.924	933.96	1136.708	1345.512	1560.736	1782.796	2012.14	2249.26	2494.7	2749.064	3013.032	3287.356	3572.876	3870.552	4181.48	4506.84	4848.08	5206.84	5585	5984.8	6408.84	6860.24	7342.8	7861.12	8420.96	9029.56	9696.2	10433.12	11256.92	12190.88	13269.08	14544.28	16105	18117.16	20953.12	25801.2
38	0	171.7696	348.0016	528.932	714.824	905.948	1102.616	1305.156	1513.928	1729.328	1951.792	2181.796	2419.876	2666.612	2922.664	3188.76	3465.716	3754.464	4056.04	4371.68	4702.68	5050.68	5417.52	5805.32	6216.6	6654.48	7122.56	7625.36	8168.4	8758.72	9405.36	10120.2	10919.28	11825.24	12871.08	14108.04	15622	17573.76	20324.68	25027.36
39	0	167.7844	339.9276	516.66	698.24	884.932	1077.036	1274.876	1478.804	1689.204	1906.508	2131.18	2363.732	2604.748	2854.856	3114.78	3385.312	3667.36	3961.948	4270.24	4593.6	4933.52	5291.84	5670.6	6072.4	6500.08	6957.32	7448.44	7978.88	8555.52	9187.16	9885.4	10665.96	11550.88	12572.48	13780.76	15259.56	17166.04	19853.12	24446.72
40	0	167.632	339.6184	516.192	697.604	884.124	1076.056	1273.716	1477.456	1687.668	1904.776	2129.24	2361.584	2602.376	2852.26	3111.944	3382.232	3664.024	3958.344	4266.36	4589.4	4929.04	5287	5665.44	6066.88	6494.16	6951	7441.68	7971.64	8547.76	9178.8	9876.4	10656.28	11540.4	12561.04	13768.2	15245.68	17150.44	19835.08	24424.48
41	0	168.6024	341.5844	519.18	701.64	889.244	1082.284	1281.088	1486.012	1697.44	1915.8	2141.564	2375.252	2617.44	2868.772	3129.96	3401.812	3685.232	3981.256	4291.04	4615.96	4957.56	5317.6	5698.24	6101.96	6531.76	6991.24	7484.76	8017.76	8597.24	9231.92	9933.6	10717.96	11607.2	12633.76	13847.92	15333.92	17249.72	19949.88	24565.84
42	0	163.476	331.1984	503.392	680.308	862.204	1049.376	1242.136	1440.828	1645.828	1857.548	2076.448	2303.032	2537.856	2781.544	3034.788	3298.376	3573.18	3860.204	4160.6	4475.6	4806.8	5155.92	5525	5916.44	6333.16	6778.64	7257.16	7774	8335.84	8951.24	9631.56	10392.08	11254.28	12249.6	13426.84	14867.68	16725.24	19343.28	23818.92
43	0	158.8784	321.884	489.236	661.176	837.96	1019.864	1207.204	1400.308	1599.54	1805.308	2018.056	2238.264	2466.484	2703.32	2949.444	3205.616	3472.696	3751.644	4043.56	4349.76	4671.64	5010.92	5369.6	5750.04	6155.08	6588	7053.08	7555.36	8101.4	8699.52	9360.68	10099.8	10937.76	11905.12	13049.24	14449.56	16254.88	18799.32	23149.08
44	0	172.7412	349.97	531.924	718.868	911.072	1108.852	1312.54	1522.492	1739.108	1962.832	2194.14	2433.564	2681.7	2939.196	3206.796	3485.324	3775.704	4079	4396.4	4729.28	5079.24	5448.16	5838.16	6251.76	6692.12	7162.84	7668.48	8214.6	8808.28	9458.56	10177.44	10981.08	11892.12	12943.88	14187.88	15710.36	17673.2	20439.64	25168.92
45	0	173.6456	351.802	534.708	722.628	915.844	1114.656	1319.408	1530.46	1748.212	1973.108	2205.624	2446.304	2695.736	2954.584	3223.584	3503.568	3795.468	4100.36	4419.4	4754.04	5105.84	5476.68	5868.72	6284.52	6727.16	7200.36	7708.64	8257.6	8854.4	9508.08	10230.72	11038.56	11954.4	13011.64	14262.12	15792.6	17765.68	20546.64	25300.68
46	0	177.536	359.684	546.688	738.82	936.36	1139.632	1348.968	1564.748	1787.38	2017.312	2255.04	2501.112	2756.132	3020.776	3295.804	3582.06	3880.5	4192.2	4518.44	4860.56	5220.24	5599.36	6000.2	6425.32	6877.88	7361.68	7881.32	8442.6	9052.76	9721.12	10459.92	11285.84	12222.2	13303.16	14581.68	16146.4	18163.72	21006.96	25867.52
47	0	164.4272	333.126	506.324	684.268	867.224	1055.484	1249.364	1449.212	1655.404	1868.36	2088.536	2316.436	2552.628	2797.732	3052.452	3317.572	3593.976	3882.672	4184.8	4501.68	4834.8	5185.92	5557.16	5950.88	6370.04	6818.12	7299.4	7819.24	8384.32	9003.32	9687.6	10452.56	11319.76	12320.92	13505	14954.2	16822.56	19455.88	23957.52
48	0	178.6672	361.9756	550.172	743.528	942.328	1146.892	1357.564	1574.72	1798.768	2030.164	2269.408	2517.044	2773.692	3040.024	3316.804	3604.884	3905.224	4218.92	4547.2	4891.52	5253.48	5635.04	6038.4	6466.24	6921.68	7408.56	7931.56	8496.4	9110.44	9783.04	10526.56	11357.76	12300.08	13387.92	14674.56	16249.28	18279.44	21140.8	26032.32
49	0	160.2756	324.7144	493.54	666.988	845.328	1028.832	1217.82	1412.62	1613.608	1821.184	2035.8	2257.944	2488.172	2727.088	2975.38	3233.804	3503.228	3784.632	4079.12	4388	4712.72	5055	5416.84	5800.6	6209.2	6645.96	7115.08	7621.8	8172.64	8776	9443	10188.6	11033.96	12009.8	13164	14576.6	16397.8	18964.6	23352.6
50	0	162.566	329.3552	500.592	676.52	857.408	1043.536	1235.224	1432.808	1636.668	1847.212	2064.892	2290.216	2523.732	2766.064	3017.9	3280.02	3553.296	3838.72	4137.44	4450.72	4780.08	5127.24	5494.24	5883.52	6297.92	6740.92	7216.76	7730.72	8289.44	8901.4	9577.96	10334.24	11191.64	12181.44	13352.12	14784.92	16632.16	19235.64	23686.36
51	0	152.6576	309.2812	470.08	635.288	805.148	979.932	1159.936	1345.48	1536.912	1734.624	1939.04	2150.628	2369.912	2597.476	2833.96	3080.104	3336.724	3604.752	3885.252	4179.44	4488.72	4814.72	5159.36	5524.92	5914.08	6330.08	6776.92	7259.56	7784.2	8358.88	8994.16	9704.36	10509.52	11439	12538.32	13883.8	15618.44	18063.24	22242.68
52	0	169.4976	343.3988	521.936	705.368	893.968	1088.032	1287.892	1493.904	1706.456	1925.976	2152.94	2387.868	2631.344	2884.008	3146.584	3419.88	3704.808	4002.4	4313.84	4640.48	4983.88	5345.84	5728.52	6134.4	6566.48	7028.36	7524.48	8060.36	8642.88	9280.96	9986.32	10774.88	11668.84	12700.84	13921.44	15415.36	17341.32	20055.84	24696.32
53	0	155.3704	314.7772	478.436	646.576	819.456	997.348	1180.548	1369.388	1564.224	1765.448	1973.496	2188.844	2412.028	2643.632	2884.32	3134.836	3396.016	3668.808	3954.296	4253.72	4568.48	4900.28	5251.04	5623.08	6019.16	6442.56	6897.36	7388.56	7922.52	8507.4	9154	9876.8	10696.28	11642.24	12761.12	14130.52	15895.96	18384.24	22637.92
54	0	162.9712	330.176	501.84	678.208	859.544	1046.136	1238.3	1436.38	1640.744	1851.816	2070.04	2295.924	2530.02	2772.956	3025.42	3288.192	3562.152	3848.288	4147.72	4461.8	4791.96	5140	5507.92	5898.16	6313.6	6757.72	7234.76	7750	8310.08	8923.6	9601.8	10359.96	11219.52	12211.8	13385.4	14821.76	16673.6	19283.56	23745.36
55	0	157.0688	318.2172	483.664	653.644	828.412	1008.248	1193.452	1384.356	1581.32	1784.744	1995.064	2212.768	2438.388	2672.524	2915.844	3169.1	3433.136	3708.908	3997.512	4300.2	4618.4	4953.84	5308.44	5684.56	6084.96	6512.96	6972.72	7469.32	8009.12	8600.4	9254.04	9984.76	10813.16	11769.52	12900.6	14284.96	16069.72	18585.16	22885.36
56	0	140.7324	285.1204	433.36	585.66	742.252	903.384	1069.324	1240.372	1416.852	1599.12	1787.564	1982.624	2184.78	2394.564	2612.576	2839.492	3076.064	3323.156	3581.744	3852.948	4138.08	4438.6	4756.32	5093.32	5452.08	5835.56	6247.52	6692.44	7176.12	7705.88	8291.56	8946.28	9688.52	10545.4	11558.84	12799.2	14398.32	16652.16	20505.12
57	0	157.5656	319.224	485.192	655.712	831.032	1011.436	1197.228	1388.736	1586.324	1790.388	2001.376	2219.768	2446.1	2680.98	2925.068	3179.124	3443.996	3720.64	4010.16	4313.8	4633.04	4969.52	5325.24	5702.52	6104.2	6533.56	6994.8	7492.92	8034.44	8627.6	9283.32	10016.36	10847.36	11806.72	12941.4	14330.16	16120.52	18643.96	22957.76
58	0	155.1252	314.2804	477.68	645.556	818.164	995.772	1178.688	1367.228	1561.756	1762.664	1970.384	2185.392	2408.22	2639.46	2879.768	3129.892	3390.66	3663.02	3948.056	4247	4561.28	4892.56	5242.76	5614.24	6009.68	6432.4	6886.44	7376.88	7910	8494	9139.56	9861.24	10679.4	11623.88	12741	14108.24	15870.88	18355.2	22602.2
59	0	140.5076	284.6648	432.668	584.724	741.064	901.94	1067.616	1238.392	1414.588	1596.564	1784.708	1979.456	2181.288	2390.736	2608.4	2834.952	3071.148	3317.844	3576.016	3846.792	4131.44	4431.52	4748.72	5085.2	5443.36	5826.24	6237.52	6681.76	7164.64	7693.6	8278.32	8931.96	9673.04	10528.52	11540.36	12778.76	14375.32	16625.56	20472.36
60	0	151.9868	307.9216	468.016	632.496	801.608	975.628	1154.84	1339.564	1530.156	1727	1930.516	2141.176	2359.496	2586.056	2821.504	3066.564	3322.056	3588.908	3868.176	4161.08	4469	4793.56	5136.68	5500.64	5888.08	6302.24	6747.12	7227.64	7749.96	8322.12	8954.64	9661.72	10463.32	11388.72	12483.2	13822.76	15549.76	17983.84	22144.92
