# Supplementary material for: Inference of past demography, dormancy and self-fertilization rates from whole genome sequence data
Source: PLoS Genet. 2020 Apr 6;16(4):e1008698. doi: 10.1371/journal.pgen.1008698 (PMC7173940; doi:10.1371/journal.pgen.1008698)
Supplement: S1 Data — File containing all numerical data presented in this study. It contains all plotted results and all requirements to build summary statistics. (ZIP) [file pgen.1008698.s003.zip › S1_data/Figure/F1/F1_a_popsize.csv]

	V1	V2	V3	V4	V5	V6	V7	V8	V9	V10	V11	V12	V13	V14	V15	V16	V17	V18	V19	V20	V21	V22	V23	V24	V25	V26	V27	V28	V29	V30	V31	V32	V33	V34	V35	V36	V37	V38	V39	V40
1	4.19253421868745	4.19253421868745	4.63417748029894	4.63417748029894	3.85652009025116	3.85652009025116	3.52929981881516	3.52929981881516	3.40861599113406	3.40861599113406	3.38024404200733	3.38024404200733	3.39106123243313	3.39106123243313	3.4186264290204	3.4186264290204	3.45504739727773	3.45504739727773	3.49870116686638	3.49870116686638	3.55037961538851	3.55037961538851	3.61198631154107	3.61198631154107	3.6866746686728	3.6866746686728	3.77820878848819	3.77820878848819	3.88641706947039	3.88641706947039	4.00902109596309	4.00902109596309	4.1385355726147	4.1385355726147	4.26353496063128	4.26353496063128	4.37289912226808	4.37289912226808	4.45670616036055	4.45670616036055
2	4.35527135226791	4.35527135226791	4.59398875232857	4.59398875232857	3.84528661350506	3.84528661350506	3.56005498932543	3.56005498932543	3.44758812369174	3.44758812369174	3.39962730754402	3.39962730754402	3.38277398124569	3.38277398124569	3.38876427560853	3.38876427560853	3.41615250836242	3.41615250836242	3.46378626269576	3.46378626269576	3.52902214614025	3.52902214614025	3.60791657694943	3.60791657694943	3.69707302567384	3.69707302567384	3.79378297852083	3.79378297852083	3.89407132955367	3.89407132955367	3.99503901709582	3.99503901709582	4.09533660490508	4.09533660490508	4.19846710973189	4.19846710973189	4.32227244931193	4.32227244931193	4.4651999399945	4.4651999399945
3	4.50910334974262	4.50910334974262	4.50289548125381	4.50289548125381	3.77131688118611	3.77131688118611	3.49596884649865	3.49596884649865	3.4152669221036	3.4152669221036	3.41086512458221	3.41086512458221	3.43529229878814	3.43529229878814	3.46947933974819	3.46947933974819	3.50648486673974	3.50648486673974	3.54554517942962	3.54554517942962	3.58959722364185	3.58959722364185	3.64279484590272	3.64279484590272	3.70910476003529	3.70910476003529	3.79136029306922	3.79136029306922	3.89025684262135	3.89025684262135	4.00506529706573	4.00506529706573	4.13129601725421	4.13129601725421	4.26129108546104	4.26129108546104	4.38313330167022	4.38313330167022	4.47555814443082	4.47555814443082
4	4.09076622307372	4.09076622307372	4.88802072631028	4.88802072631028	4.01081300242442	4.01081300242442	3.60437830963687	3.60437830963687	3.43870118793129	3.43870118793129	3.37033474880622	3.37033474880622	3.35316007905283	3.35316007905283	3.37120583558448	3.37120583558448	3.4148645178903	3.4148645178903	3.47565598514486	3.47565598514486	3.54626136252018	3.54626136252018	3.62221548160072	3.62221548160072	3.70229198278606	3.70229198278606	3.7874613688756	3.7874613688756	3.87940363564097	3.87940363564097	3.97883396072888	3.97883396072888	4.08552112425513	4.08552112425513	4.19952717004894	4.19952717004894	4.32959492523385	4.32959492523385	4.47062668681381	4.47062668681381
5	4.42739952759355	4.42739952759355	4.88894306300979	4.88894306300979	3.96642660290839	3.96642660290839	3.59270425308692	3.59270425308692	3.44703784409684	3.44703784409684	3.3898042135767	3.3898042135767	3.37379676343194	3.37379676343194	3.38268471649134	3.38268471649134	3.41078279296513	3.41078279296513	3.45621761043396	3.45621761043396	3.51835884443372	3.51835884443372	3.59591489216872	3.59591489216872	3.68699497312334	3.68699497312334	3.7897406478384	3.7897406478384	3.9028358117056	3.9028358117056	4.02374741403328	4.02374741403328	4.14625484731238	4.14625484731238	4.26157694472172	4.26157694472172	4.36287750330337	4.36287750330337	4.44599679329588	4.44599679329588
6	4.30614618486568	4.30614618486568	4.5978803934698	4.5978803934698	3.87272731912474	3.87272731912474	3.55426297922027	3.55426297922027	3.42408226351413	3.42408226351413	3.37466313949534	3.37466313949534	3.37038011592747	3.37038011592747	3.39603845544937	3.39603845544937	3.44102934240377	3.44102934240377	3.49741253235734	3.49741253235734	3.56199177432844	3.56199177432844	3.63593534713447	3.63593534713447	3.72173774519442	3.72173774519442	3.82035931616641	3.82035931616641	3.92856201918207	3.92856201918207	4.03944561053435	4.03944561053435	4.14514828449523	4.14514828449523	4.24373289102757	4.24373289102757	4.34957713852448	4.34957713852448	4.46647607261239	4.46647607261239
7	4.07052897450562	4.07052897450562	4.71789534142623	4.71789534142623	3.91363267979572	3.91363267979572	3.56908147173759	3.56908147173759	3.41701747555286	3.41701747555286	3.36604092235003	3.36604092235003	3.37421167639455	3.37421167639455	3.41558799957633	3.41558799957633	3.47445978267042	3.47445978267042	3.54274617412734	3.54274617412734	3.61688024611082	3.61688024611082	3.69619694387359	3.69619694387359	3.78192577410558	3.78192577410558	3.87587515453377	3.87587515453377	3.97818379043134	3.97818379043134	4.0852524316829	4.0852524316829	4.19090301696793	4.19090301696793	4.28935237652652	4.28935237652652	4.38103974954987	4.38103974954987	4.46378105771971	4.46378105771971
8	4.17200928117884	4.17200928117884	4.58157373761145	4.58157373761145	3.85850989972755	3.85850989972755	3.5414269779936	3.5414269779936	3.41619018295398	3.41619018295398	3.38163883151949	3.38163883151949	3.39248119270561	3.39248119270561	3.4295419346627	3.4295419346627	3.48341042524627	3.48341042524627	3.54936827320485	3.54936827320485	3.62512895812819	3.62512895812819	3.70976487244628	3.70976487244628	3.80250493058533	3.80250493058533	3.90135946112872	3.90135946112872	4.00279278082094	4.00279278082094	4.10233755786339	4.10233755786339	4.19600456962767	4.19600456962767	4.28256429457748	4.28256429457748	4.36810688990048	4.36810688990048	4.44983535122185	4.44983535122185
9	4.22363903001276	4.22363903001276	5.01723818006638	5.01723818006638	3.9645922546917	3.9645922546917	3.58566516890899	3.58566516890899	3.4454489993438	3.4454489993438	3.39675241930636	3.39675241930636	3.39510921731355	3.39510921731355	3.42043182627165	3.42043182627165	3.45985352442598	3.45985352442598	3.50516055446033	3.50516055446033	3.55365433619166	3.55365433619166	3.6072778564635	3.6072778564635	3.67131838921207	3.67131838921207	3.75220164219069	3.75220164219069	3.85454061403134	3.85454061403134	3.97754350939435	3.97754350939435	4.11333062813654	4.11333062813654	4.24834898987336	4.24834898987336	4.36918103791345	4.36918103791345	4.46274823948188	4.46274823948188
10	4.05694968797715	4.05694968797715	4.61607834763182	4.61607834763182	3.84843160791656	3.84843160791656	3.54960437387246	3.54960437387246	3.43299275354549	3.43299275354549	3.38962220637378	3.38962220637378	3.38078156809792	3.38078156809792	3.39101195108681	3.39101195108681	3.41349204538501	3.41349204538501	3.44640430326232	3.44640430326232	3.4912051387576	3.4912051387576	3.55159986702732	3.55159986702732	3.63217590515559	3.63217590515559	3.73599704277169	3.73599704277169	3.8609470726918	3.8609470726918	3.99772801259157	3.99772801259157	4.13151964424854	4.13151964424854	4.24912666148841	4.24912666148841	4.35365042035767	4.35365042035767	4.45829252077579	4.45829252077579
