# Supplementary material for: Inference of past demography, dormancy and self-fertilization rates from whole genome sequence data
Source: PLoS Genet. 2020 Apr 6;16(4):e1008698. doi: 10.1371/journal.pgen.1008698 (PMC7173940; doi:10.1371/journal.pgen.1008698)
Supplement: S1 Data — File containing all numerical data presented in this study. It contains all plotted results and all requirements to build summary statistics. (ZIP) [file pgen.1008698.s003.zip › S1_data/Figure/F6/F6_esmc_results_time_SRR5004865_cyc_1_.csv]

	V1	V2	V3	V4	V5	V6	V7	V8	V9	V10	V11	V12	V13	V14	V15	V16	V17	V18	V19	V20	V21	V22	V23	V24	V25	V26	V27	V28	V29	V30	V31	V32	V33	V34	V35	V36	V37	V38	V39	V40
1	0	18242.4359321548	36958.753980387	56174.232236683	75916.2269442655	96214.4067288843	117101.020789999	138611.207137134	160783.3482681	183659.483330521	207285.787884465	231713.135023997	256997.754996984	283202.01482873	310395.345140454	338655.348824664	368069.136152565	398734.944180411	430764.116345433	464283.542881449	499438.697092765	536397.451073152	575354.92403703	616539.717882764	660222.045360865	706724.48497723	756436.452089749	809834.042233219	867507.83324533	930202.813438198	998877.394185529	1074793.62112979	1159660.74245363	1255875.14918251	1366946.53033809	1498316.09127829	1659099.43954639	1866385.22743086	2158538.13663916	2657976.83373192
