# Supplementary material for: Inference of past demography, dormancy and self-fertilization rates from whole genome sequence data
Source: PLoS Genet. 2020 Apr 6;16(4):e1008698. doi: 10.1371/journal.pgen.1008698 (PMC7173940; doi:10.1371/journal.pgen.1008698)
Supplement: S1 Data — File containing all numerical data presented in this study. It contains all plotted results and all requirements to build summary statistics. (ZIP) [file pgen.1008698.s003.zip › S1_data/Figure/F6/F6_esmc_results_time_SRR5004866_cyc_1_.csv]

	V1	V2	V3	V4	V5	V6	V7	V8	V9	V10	V11	V12	V13	V14	V15	V16	V17	V18	V19	V20	V21	V22	V23	V24	V25	V26	V27	V28	V29	V30	V31	V32	V33	V34	V35	V36	V37	V38	V39	V40
1	0	17073.8135044917	34591.1519254535	52575.6740236961	71052.9835835336	90050.8486390634	109599.452484847	129731.682166437	150483.461373627	171894.136198631	194006.924164811	216869.439402412	240534.310012691	265059.907748345	290511.215459396	316960.864746089	344490.385538438	373191.721762352	403169.084121341	434541.234177502	467444.326119716	502035.47804517	538497.30970325	577043.778604563	617927.787493343	661451.250284527	707978.636132407	757955.541579113	811934.711658154	870613.410241057	934888.652239432	1005941.63582297	1085372.11361306	1175422.96225212	1279379.03777787	1402332.97835915	1552816.43973278	1746823.36389759	2020260.76585249	2487705.09197221
