# Supplementary material for: Inference of past demography, dormancy and self-fertilization rates from whole genome sequence data
Source: PLoS Genet. 2020 Apr 6;16(4):e1008698. doi: 10.1371/journal.pgen.1008698 (PMC7173940; doi:10.1371/journal.pgen.1008698)
Supplement: S1 Data — File containing all numerical data presented in this study. It contains all plotted results and all requirements to build summary statistics. (ZIP) [file pgen.1008698.s003.zip › S1_data/Figure/F6/F6_esmc_results_time_SRR5004867_cyc_1_.csv]

	V1	V2	V3	V4	V5	V6	V7	V8	V9	V10	V11	V12	V13	V14	V15	V16	V17	V18	V19	V20	V21	V22	V23	V24	V25	V26	V27	V28	V29	V30	V31	V32	V33	V34	V35	V36	V37	V38	V39	V40
1	0	21845.4402830431	44258.3576018544	67269.0226423781	90910.1946907047	115217.402126624	140229.263584381	165987.857067787	192539.145877303	219933.472176242	248226.13150977	277478.044751752	307756.548003927	339136.326200475	371700.522979412	405542.068328836	440765.277387073	477487.789692722	515842.939764155	555982.679513698	598081.214206139	642339.571807993	688991.408896844	738310.47779052	790620.360083442	846307.345715909	905837.762210066	969781.737185551	1038846.49159321	1113924.15397029	1196162.42841228	1287072.62310298	1388701.57428958	1503918.9764162	1636927.70579935	1794243.64261842	1986782.78849572	2235008.92000549	2584864.00270186	3182945.216908
