# Supplementary material for: Inference of past demography, dormancy and self-fertilization rates from whole genome sequence data
Source: PLoS Genet. 2020 Apr 6;16(4):e1008698. doi: 10.1371/journal.pgen.1008698 (PMC7173940; doi:10.1371/journal.pgen.1008698)
Supplement: S1 Data — File containing all numerical data presented in this study. It contains all plotted results and all requirements to build summary statistics. (ZIP) [file pgen.1008698.s003.zip › S1_data/Figure/F6/F6_esmc_results_time_SRR5004868_cyc_1_.csv]

	V1	V2	V3	V4	V5	V6	V7	V8	V9	V10	V11	V12	V13	V14	V15	V16	V17	V18	V19	V20	V21	V22	V23	V24	V25	V26	V27	V28	V29	V30	V31	V32	V33	V34	V35	V36	V37	V38	V39	V40
1	0	19903.422313713	40323.8740372199	61288.934850228	82828.4518007853	104974.794863492	127763.149549674	151231.853208874	175422.783091819	200381.806039535	226159.301928705	252810.775883715	280397.577955311	308987.75372949	338657.055533452	369490.152056624	401582.085020524	435040.036033175	469985.486428613	506556.879884015	544912.935148443	585236.809185663	627741.386949229	672676.084698118	720335.718240262	771072.237077148	825310.513103754	883569.990681895	946495.020168967	1014898.42157706	1089825.87029689	1172654.32209767	1265248.65338871	1370223.4482522	1491407.95531741	1634738.80544533	1810161.58853715	2036320.89046585	2355074.52368559	2899987.45883403
