# Supplementary material for: Inference of past demography, dormancy and self-fertilization rates from whole genome sequence data
Source: PLoS Genet. 2020 Apr 6;16(4):e1008698. doi: 10.1371/journal.pgen.1008698 (PMC7173940; doi:10.1371/journal.pgen.1008698)
Supplement: S1 Data — File containing all numerical data presented in this study. It contains all plotted results and all requirements to build summary statistics. (ZIP) [file pgen.1008698.s003.zip › S1_data/Figure/F6/F6_esmc_results_time_SRR5004869_cyc_1_.csv]

	V1	V2	V3	V4	V5	V6	V7	V8	V9	V10	V11	V12	V13	V14	V15	V16	V17	V18	V19	V20	V21	V22	V23	V24	V25	V26	V27	V28	V29	V30	V31	V32	V33	V34	V35	V36	V37	V38	V39	V40
1	0	21864.6469060101	44297.2697765042	67328.1659115687	90990.1233994262	115318.7018566	140352.553871036	166133.794441742	192708.427280348	220126.838811254	248444.373195755	277722.004869658	308027.129136948	339434.496595182	372027.323982687	405898.622992085	441152.800476103	477907.599402627	516296.471518418	556471.502332703	598607.050272432	642904.320048936	689597.173671859	738959.604143468	791315.47755278	847051.423468188	906634.179409381	970634.374255119	1039759.85074854	1114903.52179085	1197214.10054486	1288204.22394429	1389922.52782521	1505241.22968181	1638366.90102097	1795821.1508173	1988529.57809764	2236973.9512934	2587136.62837008	3185743.67864251
