# Supplementary material for: Inference of past demography, dormancy and self-fertilization rates from whole genome sequence data
Source: PLoS Genet. 2020 Apr 6;16(4):e1008698. doi: 10.1371/journal.pgen.1008698 (PMC7173940; doi:10.1371/journal.pgen.1008698)
Supplement: S1 Data — File containing all numerical data presented in this study. It contains all plotted results and all requirements to build summary statistics. (ZIP) [file pgen.1008698.s003.zip › S1_data/Figure/F6/F6_esmc_results_time_SRR5004872_cyc_5_.csv]

	V1	V2	V3	V4	V5	V6	V7	V8	V9	V10	V11	V12	V13	V14	V15	V16	V17	V18	V19	V20	V21	V22	V23	V24	V25	V26	V27	V28	V29	V30	V31	V32	V33	V34	V35	V36	V37	V38	V39	V40
1	0	21975.0100275905	44520.8629125397	67668.0088823803	91449.401525184	115900.77994678	141060.991836377	166972.364770977	193681.134668715	221237.9422825	249698.411126614	279123.823408999	309581.914615494	341147.812651798	373905.154297735	407947.420728045	443379.545795329	480319.866782192	518902.509041122	559280.325742109	601628.555396759	646149.418309299	693077.956921943	742689.547233136	795309.690065474	851326.966523374	911210.470012254	975533.709694495	1045008.10119209	1120531.06443788	1203257.11079352	1294706.5123187	1396938.24546223	1512839.02540901	1646636.65658885	1804885.66619028	1998566.80085899	2248265.21198561	2600195.35625575	3201823.91165251
