# Supplementary material for: Inference of past demography, dormancy and self-fertilization rates from whole genome sequence data
Source: PLoS Genet. 2020 Apr 6;16(4):e1008698. doi: 10.1371/journal.pgen.1008698 (PMC7173940; doi:10.1371/journal.pgen.1008698)
Supplement: S1 Data — File containing all numerical data presented in this study. It contains all plotted results and all requirements to build summary statistics. (ZIP) [file pgen.1008698.s003.zip › S1_data/Figure/F6/F6_psmc_popsize.csv]

	V1	V2	V3	V4	V5	V6	V7	V8	V9	V10	V11	V12	V13	V14	V15	V16	V17	V18	V19	V20	V21	V22	V23	V24	V25	V26	V27	V28	V29	V30	V31	V32	V33	V34	V35	V36	V37	V38	V39	V40
1	5.20210816128652	6.55405003207999	6.88934830784486	6.75694158213935	6.51410313269974	6.32567143054608	6.21763541106419	6.16253035250004	6.130655701083	6.10467136786367	6.06120282527665	6.06120282527665	5.9957370018988	5.9957370018988	5.92977746259738	5.92977746259738	5.87438928504092	5.87438928504092	5.83559491600817	5.83559491600817	5.8154705060556	5.8154705060556	5.81412869366872	5.81412869366872	5.83075899824686	5.83075899824686	5.86408897635356	5.86408897635356	5.91284891897546	5.91284891897546	5.97669578213484	5.97669578213484	6.0574239189564	6.0574239189564	6.159115346471	6.159115346471	6.28323925617592	6.28323925617592	6.38463754440808	6.38463754440808
2	4.88804431153061	6.00867212963491	5.83172290465046	5.66234233242465	5.76651608016547	5.97854970634403	6.14763935004802	6.22687079453989	6.22949445797065	6.18431950072614	6.0761784998746	6.0761784998746	5.93049954573564	5.93049954573564	5.80949080412622	5.80949080412622	5.71949816825945	5.71949816825945	5.65870120623573	5.65870120623573	5.62475056577507	5.62475056577507	5.61634664710394	5.61634664710394	5.63314494706258	5.63314494706258	5.67515547252824	5.67515547252824	5.7421145750681	5.7421145750681	5.83311387960251	5.83311387960251	5.94655057002564	5.94655057002564	6.08019730345258	6.08019730345258	6.23189343929751	6.23189343929751	6.35390825434161	6.35390825434161
3	4.66365184012761	4.90805052641185	5.67523024545019	6.22320837162113	6.34674192629784	6.30131758512485	6.2234819845602	6.1543752507473	6.10368179213497	6.07110316981156	6.04956899378536	6.04956899378536	6.05056504376258	6.05056504376258	6.06816275524523	6.06816275524523	6.08924107535717	6.08924107535717	6.10791399976619	6.10791399976619	6.12400491372616	6.12400491372616	6.14051226329794	6.14051226329794	6.16132904429299	6.16132904429299	6.18982479114455	6.18982479114455	6.22808683956904	6.22808683956904	6.27661863233718	6.27661863233718	6.33438816860288	6.33438816860288	6.399568052801	6.399568052801	6.473342120348	6.473342120348	6.54876189651191	6.54876189651191
4	4.90431418720321	4.66997772877148	5.32521788417478	5.67035256964604	5.6675220049263	5.55961613534964	5.45539397726246	5.38422101308533	5.34828232066611	5.34130237825546	5.36986340742292	5.36986340742292	5.44088939413595	5.44088939413595	5.52455287972375	5.52455287972375	5.60623605388669	5.60623605388669	5.68109443730034	5.68109443730034	5.74648553780534	5.74648553780534	5.80080418067506	5.80080418067506	5.84476002512739	5.84476002512739	5.88166260429871	5.88166260429871	5.91714893774141	5.91714893774141	5.96067147501723	5.96067147501723	6.03042773250298	6.03042773250298	6.16141630020405	6.16141630020405	6.41215515376497	6.41215515376497	6.69101986367698	6.69101986367698
5	5.70270257547898	7.17450210947729	6.58218333667264	6.33657863919444	6.219426947158	6.15210052770895	6.11153339358325	6.08245372539502	6.05578935046141	6.02876490076055	5.98830954363318	5.98830954363318	5.94111926741926	5.94111926741926	5.90459790468411	5.90459790468411	5.87966815672529	5.87966815672529	5.86574234177488	5.86574234177488	5.86219809352858	5.86219809352858	5.86910841853608	5.86910841853608	5.88732123498678	5.88732123498678	5.91806358938058	5.91806358938058	5.96242533331055	5.96242533331055	6.02111311226043	6.02111311226043	6.09492945189157	6.09492945189157	6.18584576763359	6.18584576763359	6.29606926087025	6.29606926087025	6.38013076814649	6.38013076814649
6	4.46538009505958	5.17796994879226	5.22834445558985	5.49573300198984	5.76222475765241	5.93569017913479	6.00846307187038	6.01158637773286	5.98181774819349	5.94469725620521	5.90011786952313	5.90011786952313	5.86860510626804	5.86860510626804	5.85928462298937	5.85928462298937	5.86303960368015	5.86303960368015	5.87656191605704	5.87656191605704	5.89988335352948	5.89988335352948	5.93448694693512	5.93448694693512	5.98227244072734	5.98227244072734	6.04498549002909	6.04498549002909	6.12416506749742	6.12416506749742	6.22142938026115	6.22142938026115	6.33873508843769	6.33873508843769	6.47846031554388	6.47846031554388	6.64227213220536	6.64227213220536	6.76789575097919	6.76789575097919
7	4.17662071954691	4.74954455533995	6.80841281615954	7.27416522503636	6.95605661223582	6.62894908108775	6.39642487365344	6.23700081430147	6.1252627079148	6.04419988150973	5.95675738364468	5.95675738364468	5.87155121677871	5.87155121677871	5.80008560514209	5.80008560514209	5.73542779747837	5.73542779747837	5.67849270016636	5.67849270016636	5.63151904464188	5.63151904464188	5.59617513370044	5.59617513370044	5.5738961417373	5.5738961417373	5.56670472922455	5.56670472922455	5.57798937081804	5.57798937081804	5.61322978589363	5.61322978589363	5.68084546488366	5.68084546488366	5.79400125482981	5.79400125482981	5.97851748984745	5.97851748984745	6.18624116723506	6.18624116723506
8	4.96461942993612	6.33216828338455	6.14149053921435	6.25979046184459	6.33371452281614	6.30974625126592	6.22920109330609	6.13304785449831	6.04711187262069	5.98189169352915	5.92452066242801	5.92452066242801	5.90041380922291	5.90041380922291	5.91196052686455	5.91196052686455	5.93884113459949	5.93884113459949	5.96756573262488	5.96756573262488	5.99045474676589	5.99045474676589	6.00493010692812	6.00493010692812	6.01221258291973	6.01221258291973	6.01578213606013	6.01578213606013	6.02016654128018	6.02016654128018	6.03031882965249	6.03031882965249	6.05162056128884	6.05162056128884	6.09030473537845	6.09030473537845	6.15383894892141	6.15383894892141	6.22792471525235	6.22792471525235
9	4.95364488992648	7.04151621781348	7.19790873505219	6.67248191614243	6.40234739018106	6.28555947575178	6.22787068725997	6.18465021648976	6.14124576356751	6.09671144468579	6.03424850000987	6.03424850000987	5.97113351523216	5.97113351523216	5.93291949431383	5.93291949431383	5.91668767652104	5.91668767652104	5.91886315273715	5.91886315273715	5.93642541749218	5.93642541749218	5.96635278913749	5.96635278913749	6.00529353409015	6.00529353409015	6.04996967144262	6.04996967144262	6.09814939420179	6.09814939420179	6.14965448154236	6.14965448154236	6.20684182709251	6.20684182709251	6.27450121710309	6.27450121710309	6.36087958795936	6.36087958795936	6.45732849860025	6.45732849860025
10	4.23269284019809	4.68826091580057	4.84740396301458	5.03212935243409	5.17471294364476	5.28341979546779	5.37204324544406	5.44735515612899	5.51053344572392	5.56241587042363	5.62571219159877	5.62571219159877	5.6936831134423	5.6936831134423	5.75046774837951	5.75046774837951	5.79935399937109	5.79935399937109	5.84783956500086	5.84783956500086	5.90720833397979	5.90720833397979	5.98793810073905	5.98793810073905	6.0963568083187	6.0963568083187	6.23346796135903	6.23346796135903	6.39547348344372	6.39547348344372	6.57511603516491	6.57511603516491	6.76278635808919	6.76278635808919	6.94597232372052	6.94597232372052	7.10069332455669	7.10069332455669	7.12335989209882	7.12335989209882
11	5.21244271623335	6.39164182693376	6.04864252549107	6.00680950418778	6.00032334400748	6.0022811580738	6.00578302382316	6.00477417386933	5.99785193266824	5.98641722179114	5.96412050565605	5.96412050565605	5.93169015930932	5.93169015930932	5.8994326021039	5.8994326021039	5.87130505931545	5.87130505931545	5.85047305395989	5.85047305395989	5.83859565932016	5.83859565932016	5.83604332111582	5.83604332111582	5.84262132424849	5.84262132424849	5.85820607878523	5.85820607878523	5.88298633063058	5.88298633063058	5.91738208428022	5.91738208428022	5.96240636272479	5.96240636272479	6.02297479405468	6.02297479405468	6.12452562956529	6.12452562956529	6.28826450715231	6.28826450715231
12	5.28318149944979	6.56620369811266	6.19387880903794	6.08508320202515	6.16523725404903	6.26562689235591	6.3040963785524	6.27507122946689	6.20729319010263	6.12783723328613	6.01643200154165	6.01643200154165	5.90297807851188	5.90297807851188	5.82542370362705	5.82542370362705	5.77679093089559	5.77679093089559	5.75204796306021	5.75204796306021	5.74759359995072	5.74759359995072	5.7604879638462	5.7604879638462	5.78852759309035	5.78852759309035	5.83057563933824	5.83057563933824	5.88666598923581	5.88666598923581	5.95788916735696	5.95788916735696	6.04683948257631	6.04683948257631	6.16095295386553	6.16095295386553	6.32534912521096	6.32534912521096	6.52129240615104	6.52129240615104
13	4.75181640447902	5.03412846368237	5.89553274992006	5.99953742315159	5.89279004392383	5.81453215183725	5.77639968774616	5.75924391955905	5.75194491486739	5.74950969647247	5.74969352929934	5.74969352929934	5.75187268947299	5.75187268947299	5.75502672022382	5.75502672022382	5.75872356069129	5.75872356069129	5.76261431801157	5.76261431801157	5.76698318111207	5.76698318111207	5.77280064362565	5.77280064362565	5.78144078253199	5.78144078253199	5.79475436920645	5.79475436920645	5.81606724280814	5.81606724280814	5.8525919393014	5.8525919393014	5.91998627151682	5.91998627151682	6.04926978114886	6.04926978114886	6.28641685369124	6.28641685369124	6.53313774832963	6.53313774832963
14	4.58064478057531	5.06387407866756	5.50040823074039	5.667852717996	5.7374870478842	5.86252271777107	6.00763932875397	6.1210303079751	6.18665426794975	6.21078662643852	6.19171254259791	6.19171254259791	6.12248389807049	6.12248389807049	6.0437441717506	6.0437441717506	5.98251441568839	5.98251441568839	5.94896657935962	5.94896657935962	5.94435467107748	5.94435467107748	5.96588142277948	5.96588142277948	6.00941135119526	6.00941135119526	6.07122501236358	6.07122501236358	6.14892520089052	6.14892520089052	6.24156835923594	6.24156835923594	6.34907557581496	6.34907557581496	6.47062424645242	6.47062424645242	6.60033727271046	6.60033727271046	6.68751575322609	6.68751575322609
15	4.61172046511628	5.72932513190451	5.93559937512831	6.16590904653354	6.32057450200838	6.36971976543986	6.34037903994937	6.27073182649623	6.18952502379282	6.11332883194011	6.02318500627959	6.02318500627959	5.94815807970984	5.94815807970984	5.90891570066173	5.90891570066173	5.88947221642888	5.88947221642888	5.88149652719592	5.88149652719592	5.88313717296898	5.88313717296898	5.89646813328832	5.89646813328832	5.92557296482666	5.92557296482666	5.97511069584479	5.97511069584479	6.04902340160041	6.04902340160041	6.14942628396121	6.14942628396121	6.27587618466594	6.27587618466594	6.42405874898317	6.42405874898317	6.57746947182054	6.57746947182054	6.65849472185279	6.65849472185279
16	4.9546093274135	5.27677154228788	5.97694536847494	6.18299341843906	6.09663626577303	5.95914199582498	5.86450998701985	5.82114734774051	5.80987905022339	5.81604754356306	5.84321071145679	5.84321071145679	5.892367138486	5.892367138486	5.95268258942048	5.95268258942048	6.02255467460689	6.02255467460689	6.09769466637949	6.09769466637949	6.17218686834425	6.17218686834425	6.24076556325162	6.24076556325162	6.29988981165756	6.29988981165756	6.34841652656581	6.34841652656581	6.38750575217496	6.38750575217496	6.42002203952911	6.42002203952911	6.45051941998007	6.45051941998007	6.48600311860688	6.48600311860688	6.53633546222948	6.53633546222948	6.58884772178841	6.58884772178841
17	5.70725382699127	6.01994006467521	6.0390074123095	5.95223761380019	6.08402995654062	6.17675912659586	6.19290133232397	6.15975056181546	6.10399467496234	6.04179978159987	5.953045312012	5.953045312012	5.85781281890776	5.85781281890776	5.78993737453154	5.78993737453154	5.74629676655105	5.74629676655105	5.72395788565774	5.72395788565774	5.7222700754823	5.7222700754823	5.74277241369467	5.74277241369467	5.78809100358949	5.78809100358949	5.86068365161517	5.86068365161517	5.96201850973145	5.96201850973145	6.09230730969134	6.09230730969134	6.25008018355499	6.25008018355499	6.4302116329705	6.4302116329705	6.61715896392882	6.61715896392882	6.73085542597248	6.73085542597248
18	5.95503978509555	5.00091466163396	5.23667639192546	5.25896695371101	5.30346430301693	5.41366072128509	5.54696325968871	5.66189922366862	5.73791776151641	5.77496589738384	5.77547021339029	5.77547021339029	5.72947438855151	5.72947438855151	5.66851665375021	5.66851665375021	5.61663125191336	5.61663125191336	5.58314005800599	5.58314005800599	5.571633464752	5.571633464752	5.5855628471643	5.5855628471643	5.63112477786365	5.63112477786365	5.71923406539485	5.71923406539485	5.86597155371564	5.86597155371564	6.08725255775097	6.08725255775097	6.38748922981044	6.38748922981044	6.74979181669515	6.74979181669515	7.11623868860087	7.11623868860087	7.32856295697026	7.32856295697026
19	5.23533262286178	5.94904015401733	6.20574113725369	6.12880504758039	6.05606955356918	6.04157001860605	6.05161632563318	6.05737884840349	6.04946572105859	6.03032487909448	5.9922908793415	5.9922908793415	5.94639263901481	5.94639263901481	5.91481505703234	5.91481505703234	5.90047361951357	5.90047361951357	5.90430211822933	5.90430211822933	5.92682321339032	5.92682321339032	5.96787823060235	5.96787823060235	6.02611274917474	6.02611274917474	6.09815410890061	6.09815410890061	6.17784814811301	6.17784814811301	6.25661779076935	6.25661779076935	6.32559580658408	6.32559580658408	6.37925310064059	6.37925310064059	6.42086127435887	6.42086127435887	6.46245665867208	6.46245665867208
20	5.03932845643717	6.00622346449161	6.52440188532757	6.49999950424054	6.34855916579028	6.19362615680802	6.06306445284666	5.96217878030782	5.88906126732132	5.83887845042748	5.79545947381539	5.79545947381539	5.77250986133101	5.77250986133101	5.77239850205772	5.77239850205772	5.78632717576417	5.78632717576417	5.81089255070687	5.81089255070687	5.84371822497675	5.84371822497675	5.88179579820492	5.88179579820492	5.92141192014596	5.92141192014596	5.9588066425226	5.9588066425226	5.9911175136442	5.9911175136442	6.01730783204129	6.01730783204129	6.03907324816992	6.03907324816992	6.06198729426355	6.06198729426355	6.09955900932319	6.09955900932319	6.16398180876999	6.16398180876999
21	4.7166370855035	5.62050748031425	6.20283952907331	6.14991466689928	6.04656935661182	5.97774501001986	5.92848679164583	5.88878897278502	5.85409853590397	5.82172699301369	5.77483934997028	5.77483934997028	5.7192064818224	5.7192064818224	5.6743284885968	5.6743284885968	5.64218797284399	5.64218797284399	5.62225962777524	5.62225962777524	5.61294123042456	5.61294123042456	5.61267907353832	5.61267907353832	5.62080110873959	5.62080110873959	5.63824913187972	5.63824913187972	5.66828792803154	5.66828792803154	5.71738198088212	5.71738198088212	5.79673061207182	5.79673061207182	5.92565060385141	5.92565060385141	6.13960879711066	6.13960879711066	6.37733132220864	6.37733132220864
22	4.68610774728103	5.28503716015848	5.84157288426545	6.11665422143943	6.21837787728514	6.21281398286194	6.1587764023667	6.09478907916951	6.0394169911099	5.99819637313746	5.96100827196079	5.96100827196079	5.94067121371106	5.94067121371106	5.94184566919083	5.94184566919083	5.95865786966182	5.95865786966182	5.98846699952936	5.98846699952936	6.02958344230035	6.02958344230035	6.08081070584722	6.08081070584722	6.14113644030121	6.14113644030121	6.20957839602171	6.20957839602171	6.28547600817891	6.28547600817891	6.36910651703216	6.36910651703216	6.46228597661827	6.46228597661827	6.56858719389511	6.56858719389511	6.69253932322681	6.69253932322681	6.78600077248619	6.78600077248619
23	5.21829393672207	4.6563789965609	4.96089483157528	5.10609514401496	5.23189664680183	5.37265888353321	5.50191616711615	5.60639405152412	5.68546925050686	5.74182494332229	5.79206532476649	5.79206532476649	5.82094558838295	5.82094558838295	5.82620187170703	5.82620187170703	5.82234363690709	5.82234363690709	5.81595890801608	5.81595890801608	5.80903505802327	5.80903505802327	5.80261359721689	5.80261359721689	5.79910645747321	5.79910645747321	5.8032060635558	5.8032060635558	5.82233114555071	5.82233114555071	5.86741865455495	5.86741865455495	5.95384944240218	5.95384944240218	6.10119630703928	6.10119630703928	6.32882349959626	6.32882349959626	6.54186693125798	6.54186693125798
24	5.88609562904267	6.49426336460053	6.25073288310228	6.30401684541518	6.27470293718534	6.16334859645635	6.03920494983902	5.93525578898601	5.85811519055557	5.80472915755462	5.75922015515511	5.75922015515511	5.73740794170167	5.73740794170167	5.74206369385913	5.74206369385913	5.76113085325326	5.76113085325326	5.78857613013837	5.78857613013837	5.82118970419995	5.82118970419995	5.85668113448266	5.85668113448266	5.89284293607106	5.89284293607106	5.92744173410072	5.92744173410072	5.95854162289963	5.95854162289963	5.98496885648499	5.98496885648499	6.00693177500638	6.00693177500638	6.02708839571936	6.02708839571936	6.05353931938467	6.05353931938467	6.0894304936164	6.0894304936164
25	4.53321990843831	5.70774478172281	5.42275811661684	5.47099732948861	5.57748013381051	5.67993018554152	5.76379055804788	5.82964984132369	5.88074853619218	5.91888031350144	5.95211802008102	5.95211802008102	5.96013417192377	5.96013417192377	5.94092226379515	5.94092226379515	5.91423585656982	5.91423585656982	5.89580782765107	5.89580782765107	5.89549726870707	5.89549726870707	5.91885379260607	5.91885379260607	5.9691602519765	5.9691602519765	6.04870563103876	6.04870563103876	6.15909093365617	6.15909093365617	6.3007346368999	6.3007346368999	6.47168651276105	6.47168651276105	6.66532105317349	6.66532105317349	6.86200918353678	6.86200918353678	6.9382534802124	6.9382534802124
26	5.61808127408224	6.1101765218456	6.86714989853112	6.56115372138965	6.26907591562868	6.10579753901331	6.01946779793698	5.97456410758752	5.95352152881444	5.94786778816819	5.95980319463854	5.95980319463854	5.99520661980735	5.99520661980735	6.03938816388603	6.03938816388603	6.08160647638221	6.08160647638221	6.11752838316972	6.11752838316972	6.14719310324292	6.14719310324292	6.17250287447837	6.17250287447837	6.19555119022971	6.19555119022971	6.21793348766263	6.21793348766263	6.24077211068428	6.24077211068428	6.26510029416564	6.26510029416564	6.29247374095864	6.29247374095864	6.32592626082002	6.32592626082002	6.37225988244072	6.37225988244072	6.42429046966215	6.42429046966215
27	4.91513974701824	5.66938884408153	5.92323919371487	6.09749219479314	6.17494357285572	6.15921572468551	6.10337390626493	6.03939845910347	5.97954063506344	5.92764704230389	5.86610416524953	5.86610416524953	5.81077576825238	5.81077576825238	5.77882250803761	5.77882250803761	5.76414110246801	5.76414110246801	5.76291706699064	5.76291706699064	5.77293440199782	5.77293440199782	5.79292130061264	5.79292130061264	5.82222248590746	5.82222248590746	5.86070821230976	5.86070821230976	5.90879526508951	5.90879526508951	5.96773853891042	5.96773853891042	6.04041064003424	6.04041064003424	6.132884391936	6.132884391936	6.25745386160407	6.25745386160407	6.38676011829907	6.38676011829907
28	5.01017300833533	5.64039233925808	6.23509667844059	6.34487816862247	6.24945518147994	6.10736224539387	5.98312717887656	5.89398757083652	5.83809020754795	5.80772503012728	5.7935731595073	5.7935731595073	5.80018292922641	5.80018292922641	5.81619284650515	5.81619284650515	5.83259046279938	5.83259046279938	5.84836578259133	5.84836578259133	5.86596050458207	5.86596050458207	5.88911662077818	5.88911662077818	5.92187822905262	5.92187822905262	5.96825911866522	5.96825911866522	6.03209493065838	6.03209493065838	6.11660748488824	6.11660748488824	6.22335301905475	6.22335301905475	6.35031662838412	6.35031662838412	6.48805783685669	6.48805783685669	6.57699989318616	6.57699989318616
29	4.8041441941833	5.03375026109072	5.21906555690393	5.4167067494773	5.5147215512291	5.59393687892297	5.70133056640558	5.81875593777019	5.91679168929818	5.98012406389287	6.00731791822248	6.00731791822248	5.96986320817201	5.96986320817201	5.89941320939557	5.89941320939557	5.83363151771593	5.83363151771593	5.78797903944598	5.78797903944598	5.76648093054086	5.76648093054086	5.76877159407135	5.76877159407135	5.79323776221324	5.79323776221324	5.83803451423873	5.83803451423873	5.90137476064111	5.90137476064111	5.98225799872489	5.98225799872489	6.08302251323696	6.08302251323696	6.21571215444543	6.21571215444543	6.41542742812999	6.41542742812999	6.65004508197396	6.65004508197396
30	4.84915829946846	5.38424515552537	5.89281355074956	6.14956690317613	6.18710247869079	6.10954686024556	6.0139198995776	5.93808386132313	5.88485616125836	5.84826764833359	5.81343302674128	5.81343302674128	5.78743809385058	5.78743809385058	5.77515746848583	5.77515746848583	5.77068716528997	5.77068716528997	5.77066942051553	5.77066942051553	5.77335712625008	5.77335712625008	5.77833686146807	5.77833686146807	5.78658019210248	5.78658019210248	5.80085173172985	5.80085173172985	5.82656751270442	5.82656751270442	5.8731167385922	5.8731167385922	5.95556233040741	5.95556233040741	6.09601888159809	6.09601888159809	6.32097202919203	6.32097202919203	6.53617773065879	6.53617773065879
31	4.75941787137875	6.11516359234908	6.19591419304905	6.21076218444638	6.19292185726143	6.14216568885686	6.07256531891233	6.00222255967352	5.9409731478377	5.8909414024609	5.83304089614215	5.83304089614215	5.77493005720541	5.77493005720541	5.72881824408408	5.72881824408408	5.69201898270252	5.69201898270252	5.66602818894948	5.66602818894948	5.6536775876535	5.6536775876535	5.65813681975171	5.65813681975171	5.68244009312908	5.68244009312908	5.72943101815763	5.72943101815763	5.80230693124677	5.80230693124677	5.90529137757468	5.90529137757468	6.04273457544494	6.04273457544494	6.21323472606834	6.21323472606834	6.39268423606569	6.39268423606569	6.49911376393039	6.49911376393039
32	5.06072893021974	4.51464404697316	5.32285439253841	5.44786748610698	5.47154947971575	5.46236449293784	5.45479980985163	5.46037814656435	5.4807531213466	5.51368745554771	5.57766071659542	5.57766071659542	5.6609919601243	5.6609919601243	5.73077751844806	5.73077751844806	5.78517092880862	5.78517092880862	5.82299618508419	5.82299618508419	5.84285567358715	5.84285567358715	5.84678110993792	5.84678110993792	5.8404462177705	5.8404462177705	5.83118076278822	5.83118076278822	5.82659021781273	5.82659021781273	5.8354751619626	5.8354751619626	5.87215741461856	5.87215741461856	5.96490899948229	5.96490899948229	6.1661681293698	6.1661681293698	6.40517617734474	6.40517617734474
33	4.47819103509118	5.70434920691163	5.29088727869518	5.21394507877821	5.30972322846289	5.45804058162093	5.59412517592789	5.69170078977178	5.74748424348459	5.76907314260039	5.75923743822901	5.75923743822901	5.72105747632999	5.72105747632999	5.6904331100577	5.6904331100577	5.68499190366911	5.68499190366911	5.70613973295655	5.70613973295655	5.74917181612563	5.74917181612563	5.80875288071236	5.80875288071236	5.88150082149351	5.88150082149351	5.96715406748286	5.96715406748286	6.06842684298895	6.06842684298895	6.18951338651495	6.18951338651495	6.33375507432386	6.33375507432386	6.50158539206789	6.50158539206789	6.68793263007679	6.68793263007679	6.80242026503614	6.80242026503614
34	5.0171845615995	5.90523543565852	6.33384835716362	6.16476981537347	6.01805407128036	5.96661565450411	5.94730610808237	5.9288011191468	5.90720833397979	5.88545378451169	5.85612989812059	5.85612989812059	5.82422894847027	5.82422894847027	5.79966570008469	5.79966570008469	5.78344516518524	5.78344516518524	5.77720729475732	5.77720729475732	5.7827102525198	5.7827102525198	5.80216262260043	5.80216262260043	5.83896669818818	5.83896669818818	5.8984327694471	5.8984327694471	5.98783934674027	5.98783934674027	6.11509005291482	6.11509005291482	6.28549052312625	6.28549052312625	6.49602163473376	6.49602163473376	6.72094471033634	6.72094471033634	6.84802638539851	6.84802638539851
35	5.2762099514534	3.80909321175378	4.06908335629096	4.30584599973681	4.48440130807969	4.62355705258845	4.73244393850037	4.81600445457936	4.87994334838147	4.93102705656535	4.99895923229463	4.99895923229463	5.098455956135	5.098455956135	5.2278516201614	5.2278516201614	5.3945778168349	5.3945778168349	5.59429951573194	5.59429951573194	5.81708913440197	5.81708913440197	6.05206765519654	6.05206765519654	6.28984140003447	6.28984140003447	6.52312117531045	6.52312117531045	6.74631354289591	6.74631354289591	6.95458053248139	6.95458053248139	7.14219438641407	7.14219438641407	7.2984779334362	7.2984779334362	7.39078500224758	7.39078500224758	6.95496518706366	6.95496518706366
36	4.59410449618785	5.39549872708922	5.43802622597194	5.84762501945137	6.13799089656789	6.21788689970624	6.18129438362951	6.10769947919267	6.03237645937161	5.96583796456192	5.88431122253385	5.88431122253385	5.80376343259732	5.80376343259732	5.74761147814565	5.74761147814565	5.71147377083101	5.71147377083101	5.69275894211151	5.69275894211151	5.6896105919785	5.6896105919785	5.70043433369009	5.70043433369009	5.7236542322935	5.7236542322935	5.7576997789444	5.7576997789444	5.80135371281922	5.80135371281922	5.85477908818208	5.85477908818208	5.92168348027346	5.92168348027346	6.01346188944609	6.01346188944609	6.15864902778256	6.15864902778256	6.34899576504908	6.34899576504908
37	5.32961811713346	4.77425636446701	5.47873599177024	5.92856016755888	6.08369920278891	6.10917675483603	6.09474931514562	6.0637913057057	6.01886836570123	5.96306564520179	5.87040972021706	5.87040972021706	5.75849380806187	5.75849380806187	5.66927643152783	5.66927643152783	5.60217675232773	5.60217675232773	5.55300874028539	5.55300874028539	5.51912191977091	5.51912191977091	5.50094545493113	5.50094545493113	5.50296568573905	5.50296568573905	5.53507198736951	5.53507198736951	5.61454924239047	5.61454924239047	5.76762144823833	5.76762144823833	6.02553399578737	6.02553399578737	6.40990364421826	6.40990364421826	6.90511601622038	6.90511601622038	7.28555584639328	7.28555584639328
38	5.53669186203342	5.59620333343613	5.81485003172707	6.11764178370944	6.30077222285905	6.32715872138611	6.27254198259089	6.19124786737468	6.10822753497527	6.03390068933977	5.94611681313352	5.94611681313352	5.87138476549169	5.87138476549169	5.83668839287482	5.83668839287482	5.83203701863142	5.83203701863142	5.84771903562743	5.84771903562743	5.87542130591597	5.87542130591597	5.90964054356128	5.90964054356128	5.94841516637169	5.94841516637169	5.9930193691876	5.9930193691876	6.04709720111168	6.04709720111168	6.11567135412189	6.11567135412189	6.20431199020397	6.20431199020397	6.318486581484	6.318486581484	6.463426401573	6.463426401573	6.58088900746294	6.58088900746294
39	5.70516580897611	5.99878104942426	5.89295020937071	6.16642184955416	6.35271621489866	6.41301921943459	6.39379387473856	6.3391783424339	6.27633073880763	6.2178465275195	6.14557567613527	6.14557567613527	6.07618074092606	6.07618074092606	6.02839936849561	6.02839936849561	5.99559736485288	5.99559736485288	5.97359507354451	5.97359507354451	5.95984262429135	5.95984262429135	5.95315165558301	5.95315165558301	5.95351139110317	5.95351139110317	5.9619892193523	5.9619892193523	5.98085220460509	5.98085220460509	6.01390824926623	6.01390824926623	6.06690833310929	6.06690833310929	6.14814953063841	6.14814953063841	6.27260538684489	6.27260538684489	6.42124007981832	6.42124007981832
40	4.93718142921375	5.47038533033629	6.05181968371719	6.28827546344051	6.32665175269316	6.31919581938314	6.3091327271428	6.29340032086443	6.26338290028683	6.21952981142266	6.13842002346664	6.13842002346664	6.02724654483468	6.02724654483468	5.92114523446402	5.92114523446402	5.82578113523501	5.82578113523501	5.74575188782736	5.74575188782736	5.68533801893437	5.68533801893437	5.6485179960686	5.6485179960686	5.63937309934269	5.63937309934269	5.66222740895797	5.66222740895797	5.72067379598203	5.72067379598203	5.81492002109787	5.81492002109787	5.93854884038589	5.93854884038589	6.07979261558698	6.07979261558698	6.23660505151402	6.23660505151402	6.38884339325455	6.38884339325455
41	4.70121052074361	5.94239209240744	5.92543039868478	5.86959003076834	5.861776581236	5.89282971243034	5.95185704957112	6.02063168086506	6.08109619932927	6.12382981313667	6.15556014163234	6.15556014163234	6.1689783368863	6.1689783368863	6.17744333556003	6.17744333556003	6.19248810786091	6.19248810786091	6.21300127073867	6.21300127073867	6.23482856849989	6.23482856849989	6.25501811519426	6.25501811519426	6.27285909646765	6.27285909646765	6.28963618979578	6.28963618979578	6.30822171051466	6.30822171051466	6.33290833422068	6.33290833422068	6.36943658624103	6.36943658624103	6.42495085229654	6.42495085229654	6.50718749457317	6.50718749457317	6.59153826523489	6.59153826523489
42	4.67409845808802	5.12432277656961	5.68338880263215	5.67135372988348	5.58867774451477	5.53814571359163	5.52853537586111	5.5447057787087	5.56998852194082	5.59443622935943	5.62232661380742	5.62232661380742	5.64741689974093	5.64741689974093	5.66781946032036	5.66781946032036	5.68829210668114	5.68829210668114	5.70813544871375	5.70813544871375	5.72565428047128	5.72565428047128	5.74013978057433	5.74013978057433	5.75204477563626	5.75204477563626	5.76317860287049	5.76317860287049	5.77757785657507	5.77757785657507	5.80324551036998	5.80324551036998	5.85555373975803	5.85555373975803	5.96444266202804	5.96444266202804	6.18862115455176	6.18862115455176	6.47587005148102	6.47587005148102
43	5.25827450290061	5.75686529804477	6.72748683179682	6.7371204042602	6.61601639723844	6.47835733565468	6.35178522380852	6.24881440259996	6.16889232286925	6.10717928522096	6.03869071674316	6.03869071674316	5.97503612056254	5.97503612056254	5.93001749006187	5.93001749006187	5.89721255016997	5.89721255016997	5.87472879168482	5.87472879168482	5.86262549752596	5.86262549752596	5.86166032678594	5.86166032678594	5.87294547575174	5.87294547575174	5.8980876095184	5.8980876095184	5.93931673707973	5.93931673707973	5.99914687222216	5.99914687222216	6.07899113616749	6.07899113616749	6.17641460306316	6.17641460306316	6.28189839504782	6.28189839504782	6.36102206240334	6.36102206240334
44	5.43700039749117	6.02093744635009	5.95194963406102	5.90667710355063	5.93733930092066	5.98293548448754	6.01151299303861	6.02142711933897	6.0208427346713	6.01665665565343	6.01093793205539	6.01093793205539	6.00809123617532	6.00809123617532	6.00979393617328	6.00979393617328	6.01499112089514	6.01499112089514	6.02421771253666	6.02421771253666	6.03902592763652	6.03902592763652	6.06122014630531	6.06122014630531	6.09231661314418	6.09231661314418	6.13305807295157	6.13305807295157	6.18295329726798	6.18295329726798	6.23993157316266	6.23993157316266	6.30033642559151	6.30033642559151	6.35950473936802	6.35950473936802	6.4144027711923	6.4144027711923	6.45357169070234	6.45357169070234
45	5.32366985032803	7.24247451456287	6.44351981625154	6.24017996742755	6.30170916368637	6.38913352898122	6.41592890430701	6.38748739403097	6.33119963241556	6.26754118130292	6.17935464384968	6.17935464384968	6.08983270377848	6.08983270377848	6.02821671766991	6.02821671766991	5.98761814613056	5.98761814613056	5.96332134324883	5.96332134324883	5.95285294695527	5.95285294695527	5.95522972883503	5.95522972883503	5.97045836669774	5.97045836669774	5.99910746111197	5.99910746111197	6.04168591987813	6.04168591987813	6.09779829300661	6.09779829300661	6.16514097553784	6.16514097553784	6.23831395357745	6.23831395357745	6.30703413732288	6.30703413732288	6.34850462173131	6.34850462173131
46	5.51955092017445	5.6647141139866	5.76933730763134	6.26771182678277	6.41051200419899	6.34374797185874	6.25045494748308	6.1740554792551	6.11464907761989	6.06680304747103	6.00892351576939	6.00892351576939	5.95043037993781	5.95043037993781	5.90847071271575	5.90847071271575	5.88002465596704	5.88002465596704	5.86274063973601	5.86274063973601	5.85525045065118	5.85525045065118	5.85748356824001	5.85748356824001	5.8708843971874	5.8708843971874	5.89864714470133	5.89864714470133	5.94586938358166	5.94586938358166	6.01906284483162	6.01906284483162	6.12419760595008	6.12419760595008	6.26305539753645	6.26305539753645	6.4305150656628	6.4305150656628	6.56423635852191	6.56423635852191
47	4.23363860942078	5.45585356636651	5.38161787513678	5.52528027540581	5.63851901157571	5.73450130059787	5.81950362376696	5.88827978894968	5.93721397538502	5.96606573394609	5.97510181716346	5.97510181716346	5.94974308562248	5.94974308562248	5.90990942439899	5.90990942439899	5.8814220994504	5.8814220994504	5.87752819284545	5.87752819284545	5.90154561939955	5.90154561939955	5.95102467615218	5.95102467615218	6.02123750300381	6.02123750300381	6.10780070041719	6.10780070041719	6.20830363993975	6.20830363993975	6.32268436861208	6.32268436861208	6.45253464457817	6.45253464457817	6.59956775648745	6.59956775648745	6.7607361169574	6.7607361169574	6.85917991129214	6.85917991129214
48	4.81806766790254	5.01940880068797	5.6623328263226	5.79148087257598	5.90735415652826	5.97876275333001	5.98208473214488	5.9512162329242	5.91279045673003	5.87838433466872	5.84278889078073	5.84278889078073	5.82395804195682	5.82395804195682	5.83217627188435	5.83217627188435	5.86241585262235	5.86241585262235	5.91200198571232	5.91200198571232	5.97780933088519	5.97780933088519	6.05431857902553	6.05431857902553	6.13374325759666	6.13374325759666	6.20794227824396	6.20794227824396	6.27110027563419	6.27110027563419	6.32190627169268	6.32190627169268	6.36484743849547	6.36484743849547	6.41134710510891	6.41134710510891	6.48391566848985	6.48391566848985	6.58673975348401	6.58673975348401
49	5.95091549299516	5.83561037054867	6.34389323681388	6.35929394081593	6.24835109466753	6.16694906849858	6.11743719117446	6.0799010982408	6.04401046459014	6.00804525800378	5.95731608890158	5.95731608890158	5.90562566727279	5.90562566727279	5.875594960179	5.875594960179	5.86729949476412	5.86729949476412	5.8788222863685	5.8788222863685	5.90753498371929	5.90753498371929	5.95038173067534	5.95038173067534	6.00388528449628	6.00388528449628	6.06426201480939	6.06426201480939	6.12806446322958	6.12806446322958	6.19344410331166	6.19344410331166	6.26181657086953	6.26181657086953	6.33952751816566	6.33952751816566	6.43964559344215	6.43964559344215	6.54251243398419	6.54251243398419
50	5.1890539632866	5.75306275227113	6.26553677106862	6.12646376376152	6.09707577684182	6.14001875859446	6.16366371662122	6.14782432038152	6.10678714353501	6.05723722853729	5.98722720744975	5.98722720744975	5.91663490344435	5.91663490344435	5.86967917367339	5.86967917367339	5.84086837525881	5.84086837525881	5.82636448089899	5.82636448089899	5.82395929576436	5.82395929576436	5.83219543867158	5.83219543867158	5.85000551415937	5.85000551415937	5.8767898316048	5.8767898316048	5.9127673816941	5.9127673816941	5.95975348409124	5.95975348409124	6.02315326961163	6.02315326961163	6.11716865572689	6.11716865572689	6.27730537095977	6.27730537095977	6.48045342180007	6.48045342180007
51	5.49704281261444	4.86970703458404	5.69618899152521	6.4076026936787	6.65380637042674	6.59874883739888	6.42930311016701	6.2386265713712	6.06307532491318	5.91383627263332	5.74209276810574	5.74209276810574	5.59237899571892	5.59237899571892	5.51321577263878	5.51321577263878	5.48675000357137	5.48675000357137	5.49915471408419	5.49915471408419	5.53883122247996	5.53883122247996	5.59591919352692	5.59591919352692	5.66206155802566	5.66206155802566	5.73111353123548	5.73111353123548	5.80137394696893	5.80137394696893	5.87863596072769	5.87863596072769	5.98064172741793	5.98064172741793	6.14656016688162	6.14656016688162	6.44616416601886	6.44616416601886	6.77449125488827	6.77449125488827
52	5.01571388832182	5.35481401377621	5.53005771435476	5.55378812883291	5.66670505152976	5.82354824088908	5.96348036659495	6.0511464244528	6.09278436846338	6.10637133104392	6.09886897767995	6.09886897767995	6.06641064469605	6.06641064469605	6.01994400238982	6.01994400238982	5.96899913558507	5.96899913558507	5.92135229383908	5.92135229383908	5.88301218559657	5.88301218559657	5.85851008208494	5.85851008208494	5.85157262208397	5.85157262208397	5.8655394658829	5.8655394658829	5.90301116795907	5.90301116795907	5.96455183371063	5.96455183371063	6.04710558477043	6.04710558477043	6.14446488415183	6.14446488415183	6.25541071004102	6.25541071004102	6.36911179616524	6.36911179616524
53	5.14264074702739	5.87700369965802	6.22262084386454	6.23593113888627	6.18767280846705	6.160446564139	6.14423677522309	6.12943541207935	6.11291158946592	6.09398048049786	6.06139122856725	6.06139122856725	6.01710826885655	6.01710826885655	5.97730395413172	5.97730395413172	5.94748103436822	5.94748103436822	5.93172711732811	5.93172711732811	5.93306937635172	5.93306937635172	5.95337624422736	5.95337624422736	5.99343963837635	5.99343963837635	6.05341383179043	6.05341383179043	6.13330083190679	6.13330083190679	6.23290497652615	6.23290497652615	6.35072969626753	6.35072969626753	6.48163978150931	6.48163978150931	6.61121928981889	6.61121928981889	6.68269088731311	6.68269088731311
54	5.48971096251374	5.12582261982342	5.44357151179033	5.93167248484684	6.18518852737066	6.19478486428981	6.10398272873118	6.00053416748941	5.91356340921984	5.84751249163595	5.78384166691237	5.78384166691237	5.74424446382606	5.74424446382606	5.74215196097984	5.74215196097984	5.76430719111214	5.76430719111214	5.79915382299642	5.79915382299642	5.83806948362181	5.83806948362181	5.87718365701406	5.87718365701406	5.91663335139211	5.91663335139211	5.95810255933034	5.95810255933034	6.00308153370892	6.00308153370892	6.05293985847219	6.05293985847219	6.11064694170539	6.11064694170539	6.18597560371677	6.18597560371677	6.31182717311169	6.31182717311169	6.47836978247578	6.47836978247578
55	5.26275224675426	6.31656064312388	6.37405961614502	6.27308826724671	6.30626833012758	6.32746238750968	6.29301985166487	6.23085225331892	6.16614883063991	6.10865720451041	6.03837630617134	6.03837630617134	5.96799001631605	5.96799001631605	5.91672493196589	5.91672493196589	5.88062423427015	5.88062423427015	5.85723442504969	5.85723442504969	5.84417247361699	5.84417247361699	5.83907703311158	5.83907703311158	5.84005960023184	5.84005960023184	5.84625680777793	5.84625680777793	5.8585046515881	5.8585046515881	5.88028865393517	5.88028865393517	5.91987523615579	5.91987523615579	5.99659629180252	5.99659629180252	6.16250574696762	6.16250574696762	6.41855640691234	6.41855640691234
56	5.86094160820999	4.54149513795326	4.82897200577074	4.69142903045557	5.00669299684645	5.38055829825234	5.67029535469559	5.92366961053936	6.13429884573303	6.2801241641661	6.35537201671818	6.35537201671818	6.28084878363876	6.28084878363876	6.11958156684236	6.11958156684236	5.95569476314462	5.95569476314462	5.81903973327868	5.81903973327868	5.71352726360199	5.71352726360199	5.63504468933839	5.63504468933839	5.57940356860504	5.57940356860504	5.54605780075802	5.54605780075802	5.54069241757118	5.54069241757118	5.57826699992279	5.57826699992279	5.68757345077431	5.68757345077431	5.91683516470613	5.91683516470613	6.33149403518648	6.33149403518648	6.73872276760124	6.73872276760124
57	5.5551674183265	5.94445725276947	6.25291229359315	6.43532474229255	6.45084694202914	6.40570327793574	6.34417145104869	6.289852396177	6.24546573736129	6.20739625145678	6.15705054034525	6.15705054034525	6.10431734747977	6.10431734747977	6.06882107254549	6.06882107254549	6.0502566994616	6.0502566994616	6.04615507124335	6.04615507124335	6.05334791215861	6.05334791215861	6.06893346046947	6.06893346046947	6.09113202721601	6.09113202721601	6.1197376199236	6.1197376199236	6.15585888941694	6.15585888941694	6.20104627583416	6.20104627583416	6.25656686286645	6.25656686286645	6.32380062432064	6.32380062432064	6.40744120821552	6.40744120821552	6.48922979411781	6.48922979411781
58	5.44643742619267	5.70553411554232	6.9881064000286	7.06171842154161	6.80103841995744	6.54427689009855	6.35198817898957	6.21840275167914	6.12565683076469	6.0590345014965	5.98930650662482	5.98930650662482	5.93156324049762	5.93156324049762	5.90317514832875	5.90317514832875	5.89761346208401	5.89761346208401	5.90877392556007	5.90877392556007	5.93053480003283	5.93053480003283	5.95741666402977	5.95741666402977	5.98508149555911	5.98508149555911	6.0106892322221	6.0106892322221	6.03328304619942	6.03328304619942	6.05421843188118	6.05421843188118	6.0775431975663	6.0775431975663	6.11063723718027	6.11063723718027	6.16840707913665	6.16840707913665	6.25008018355499	6.25008018355499
59	5.50335564015662	5.23790073174917	5.75508342284671	6.17852840301577	6.33321604873552	6.32806635490073	6.26400756356645	6.18432237543022	6.10493707266358	6.0323643032835	5.94168943957495	5.94168943957495	5.85388759300011	5.85388759300011	5.79574019160383	5.79574019160383	5.75820274691171	5.75820274691171	5.73456457045187	5.73456457045187	5.7210060355782	5.7210060355782	5.71629936337619	5.71629936337619	5.72122371118176	5.72122371118176	5.73798050247854	5.73798050247854	5.76987054815532	5.76987054815532	5.82152371745502	5.82152371745502	5.90036447193325	5.90036447193325	6.02030839547093	6.02030839547093	6.20811532994178	6.20811532994178	6.40581384932086	6.40581384932086
60	4.62293547811849	5.08900326454458	5.31431346955575	5.52276884214955	5.71426489167801	5.8766553328098	5.99442618282513	6.06694782180506	6.09914296859502	6.10082613124919	6.07265645008275	6.07265645008275	6.03266222543678	6.03266222543678	6.01660585412132	6.01660585412132	6.02601290906719	6.02601290906719	6.05024403246004	6.05024403246004	6.08025611630798	6.08025611630798	6.1135656916529	6.1135656916529	6.15340502939556	6.15340502939556	6.20535474349447	6.20535474349447	6.27373412139248	6.27373412139248	6.35924663275153	6.35924663275153	6.45858189796604	6.45858189796604	6.56565966365678	6.56565966365678	6.67242088202104	6.67242088202104	6.74233893882883	6.74233893882883
61	4.90196555801381	4.92935373801076	5.27504288820042	5.73143764521568	6.01991643913729	6.12557647096672	6.12753192250039	6.09028158461233	6.0489497254688	6.0156378534733	5.98120322675585	5.98120322675585	5.95061328281351	5.95061328281351	5.9267310672093	5.9267310672093	5.90666496873364	5.90666496873364	5.89107600980004	5.89107600980004	5.88077140018939	5.88077140018939	5.87631290290883	5.87631290290883	5.87834738492629	5.87834738492629	5.88771311501629	5.88771311501629	5.9054728604158	5.9054728604158	5.93338542626153	5.93338542626153	5.97542511816744	5.97542511816744	6.04066663564813	6.04066663564813	6.14796177793144	6.14796177793144	6.28089545899927	6.28089545899927
62	5.08016563829059	7.33284762684672	7.38093742289612	6.9490267758797	6.65565334535242	6.488994337825	6.37458277218312	6.29241474307513	6.2328567546246	6.18576211605389	6.12366228295644	6.12366228295644	6.04891815380959	6.04891815380959	5.98475819084052	5.98475819084052	5.93638643322503	5.93638643322503	5.9061904599698	5.9061904599698	5.89383585841343	5.89383585841343	5.89719474044967	5.89719474044967	5.91322449574993	5.91322449574993	5.93877090071639	5.93877090071639	5.9710297132056	5.9710297132056	6.00742311572104	6.00742311572104	6.04506684104478	6.04506684104478	6.0815769773827	6.0815769773827	6.12527776336316	6.12527776336316	6.20334381068812	6.20334381068812
63	3.82976545820449	4.66817317238814	4.70461679176097	4.67509406154299	4.69337019673317	4.73692334569895	4.78548064345868	4.8314957605102	4.8736773244078	4.91338467642904	4.97570242499996	4.97570242499996	5.07794129346586	5.07794129346586	5.21996335581526	5.21996335581526	5.41149452857102	5.41149452857102	5.64733841635724	5.64733841635724	5.91231535832444	5.91231535832444	6.18920220501359	6.18920220501359	6.46372715574959	6.46372715574959	6.72556430502508	6.72556430502508	6.9672865950207	6.9672865950207	7.18263532482191	7.18263532482191	7.36408966488759	7.36408966488759	7.49745231174909	7.49745231174909	7.53977385674811	7.53977385674811	7.19908191463461	7.19908191463461
64	4.69885132787052	6.20008534130454	6.56849667119665	6.49156749172585	6.27134608216689	6.08275850304168	5.95468725268585	5.87235779991369	5.81789082505937	5.77928833521699	5.73715120273896	5.73715120273896	5.69714109673775	5.69714109673775	5.66762259203979	5.66762259203979	5.64567107786401	5.64567107786401	5.6310146080876	5.6310146080876	5.6250232861398	5.6250232861398	5.62999625872684	5.62999625872684	5.64859669292874	5.64859669292874	5.68351853905355	5.68351853905355	5.73744081524853	5.73744081524853	5.81324093493632	5.81324093493632	5.91425592259946	5.91425592259946	6.04447895360695	6.04447895360695	6.2094656773228	6.2094656773228	6.35657137817207	6.35657137817207
65	4.85404075154409	6.68751575322609	5.60776908016613	5.76616361429089	6.19440515002623	6.46629751308238	6.56104557078805	6.5356035288361	6.4540758963077	6.35707601377383	6.22191184271087	6.22191184271087	6.08785299199814	6.08785299199814	6.00066033404873	6.00066033404873	5.94865235524244	5.94865235524244	5.92262190436069	5.92262190436069	5.91631995050703	5.91631995050703	5.92512957932064	5.92512957932064	5.94554909699797	5.94554909699797	5.97547310091152	5.97547310091152	6.01495997737212	6.01495997737212	6.0670685039606	6.0670685039606	6.13840191918825	6.13840191918825	6.23850279991845	6.23850279991845	6.37570109801517	6.37570109801517	6.49180259695724	6.49180259695724
66	4.98312356121802	5.78675163693029	6.15489609704981	6.18038467494523	6.14705852706271	6.12948861721034	6.12814275885759	6.1286457026944	6.12253625830468	6.10930734426276	6.08131384421072	6.08131384421072	6.04201102238702	6.04201102238702	6.0067713016155	6.0067713016155	5.98066510873535	5.98066510873535	5.96752210554599	5.96752210554599	5.97023881802882	5.97023881802882	5.99072709517134	5.99072709517134	6.02963779818794	6.02963779818794	6.0860518813417	6.0860518813417	6.15762056046124	6.15762056046124	6.24161427814503	6.24161427814503	6.337367140373	6.337367140373	6.45075986182131	6.45075986182131	6.60193229104593	6.60193229104593	6.75896423013857	6.75896423013857
67	4.9215280580316	5.27456844672055	5.67465020271046	5.85268569745912	6.03022205003885	6.16949200082742	6.21306269418575	6.19360853539202	6.14798292910885	6.09393378668518	6.01173898034786	6.01173898034786	5.92083796466984	5.92083796466984	5.85860648470532	5.85860648470532	5.82376374553801	5.82376374553801	5.81110308174053	5.81110308174053	5.81836339126104	5.81836339126104	5.84779320359083	5.84779320359083	5.9037201883816	5.9037201883816	5.98850179399773	5.98850179399773	6.09926584824292	6.09926584824292	6.2273625175581	6.2273625175581	6.36040069846738	6.36040069846738	6.48360404444921	6.48360404444921	6.575458333465	6.575458333465	6.60961894514619	6.60961894514619
68	5.39759626277517	6.24953200489981	6.93040341219538	6.77145087728401	6.45892854336991	6.22246388546045	6.07241643838894	5.98165907875279	5.92875323732782	5.90054540273687	5.88835540137105	5.88835540137105	5.89982810386308	5.89982810386308	5.92371220242602	5.92371220242602	5.94808131709906	5.94808131709906	5.96916200357004	5.96916200357004	5.98816129433591	5.98816129433591	6.00884674121103	6.00884674121103	6.03587735213385	6.03587735213385	6.07370026452901	6.07370026452901	6.1257949839182	6.1257949839182	6.19408162471018	6.19408162471018	6.27857495722393	6.27857495722393	6.37794418128555	6.37794418128555	6.4934161766767	6.4934161766767	6.58649148938065	6.58649148938065
69	5.10530837408857	6.59667929461274	6.49937258633374	6.15356033348096	6.01737437348619	5.98644456152977	5.98627872689389	5.98341306917025	5.96994216458449	5.94820648050376	5.9090041429809	5.9090041429809	5.86237338787725	5.86237338787725	5.8301824427749	5.8301824427749	5.8160130720341	5.8160130720341	5.82065556788175	5.82065556788175	5.84399780737103	5.84399780737103	5.88573844981973	5.88573844981973	5.94557564027617	5.94557564027617	6.02301643179144	6.02301643179144	6.11691997742559	6.11691997742559	6.22513676593306	6.22513676593306	6.34445400009013	6.34445400009013	6.47068316225211	6.47068316225211	6.59753376830825	6.59753376830825	6.67709571810971	6.67709571810971
70	4.87575031957723	4.91960011591416	5.29711908217451	5.71663316837944	5.94712625737811	6.0253106835282	6.01824622483721	5.97403769104346	5.92776804452491	5.89398167810271	5.8655104913475	5.8655104913475	5.84087358964486	5.84087358964486	5.81204014751912	5.81204014751912	5.776966430234	5.776966430234	5.74255822095739	5.74255822095739	5.71692411096132	5.71692411096132	5.7070459139133	5.7070459139133	5.71830703584341	5.71830703584341	5.75403188513157	5.75403188513157	5.81469167636646	5.81469167636646	5.89800433613569	5.89800433613569	6.00212239362236	6.00212239362236	6.13385585397942	6.13385585397942	6.32194573542994	6.32194573542994	6.52339345750762	6.52339345750762
71	4.6147931660685	4.94531193846377	5.25834949351058	5.18995873469313	5.24361646445241	5.42911062199603	5.60670033561448	5.72487211775547	5.7899628806878	5.81935224674003	5.82392920538245	5.82392920538245	5.8026625406166	5.8026625406166	5.77839556196296	5.77839556196296	5.76875503153748	5.76875503153748	5.77930982959543	5.77930982959543	5.80835112479821	5.80835112479821	5.85102782776873	5.85102782776873	5.90210212553918	5.90210212553918	5.95758377251362	5.95758377251362	6.01573338658127	6.01573338658127	6.07760839732712	6.07760839732712	6.14731452145969	6.14731452145969	6.23296606528888	6.23296606528888	6.35229278970702	6.35229278970702	6.48136111709746	6.48136111709746
72	4.9969714825664	5.77913790434733	6.13537106432663	6.19605888848294	6.09119465965368	6.01819131514508	6.00524214110916	6.02211517338425	6.04100957584289	6.05032848611656	6.04748931033241	6.04748931033241	6.0348206541874	6.0348206541874	6.02348662035175	6.02348662035175	6.0148101303956	6.0148101303956	6.00861266259828	6.00861266259828	6.00649634225159	6.00649634225159	6.01078561060441	6.01078561060441	6.0231334353718	6.0231334353718	6.04365890934058	6.04365890934058	6.07083080919949	6.07083080919949	6.1022278181201	6.1022278181201	6.13640216980744	6.13640216980744	6.17684671302497	6.17684671302497	6.24321792184675	6.24321792184675	6.34460365933031	6.34460365933031
73	4.96579972492737	5.34393059851438	5.64701294521707	6.05116758024097	6.20830363993975	6.20414345603843	6.15440208323102	6.09515180153376	6.03225693928002	5.97059893611491	5.89483548426038	5.89483548426038	5.83766297658298	5.83766297658298	5.83312540442803	5.83312540442803	5.87090255690276	5.87090255690276	5.93390030591647	5.93390030591647	6.00857238310253	6.00857238310253	6.09052472922868	6.09052472922868	6.17853407628565	6.17853407628565	6.26707138214209	6.26707138214209	6.34457039726416	6.34457039726416	6.3968176428947	6.3968176428947	6.41340244789955	6.41340244789955	6.39464873035904	6.39464873035904	6.35323759469467	6.35323759469467	6.32038570567941	6.32038570567941
74	4.47821591955924	5.71435158196693	5.4948089013681	5.68743791947357	5.8976015778905	6.03853862046258	6.1486338311812	6.26452592201784	6.38734514472082	6.49690580821883	6.59070502138715	6.59070502138715	6.57455578592577	6.57455578592577	6.44417821914211	6.44417821914211	6.27303537094786	6.27303537094786	6.10914290472691	6.10914290472691	5.97291079005792	5.97291079005792	5.86918354828723	5.86918354828723	5.7968142306882	5.7968142306882	5.75365207707496	5.75365207707496	5.73893301482125	5.73893301482125	5.75504811657028	5.75504811657028	5.81040130306744	5.81040130306744	5.92539713998464	5.92539713998464	6.14520772348943	6.14520772348943	6.41776048227557	6.41776048227557
75	6.81785497060621	5.2435571539611	5.2433726842148	5.34651217290065	5.44790387819552	5.53672615910878	5.60880149726975	5.66765495980443	5.71173609990565	5.73811732978036	5.7426434694885	5.7426434694885	5.70463870102505	5.70463870102505	5.63998255036606	5.63998255036606	5.5725355753341	5.5725355753341	5.51636345868299	5.51636345868299	5.47880451342306	5.47880451342306	5.46646647645711	5.46646647645711	5.49182418868145	5.49182418868145	5.5792993424977	5.5792993424977	5.76349156311902	5.76349156311902	6.06688859010779	6.06688859010779	6.46889922679745	6.46889922679745	6.90048408716136	6.90048408716136	7.23805686386334	7.23805686386334	7.423252187213	7.423252187213
76	5.25064245078949	5.96624664359574	6.04621990801625	6.17445152450348	6.22337503484478	6.21495263367751	6.17859365009417	6.13389680535739	6.08947439500455	6.04888868899825	5.99895172838355	5.99895172838355	5.95599713276115	5.95599713276115	5.93941486424609	5.93941486424609	5.94624805782091	5.94624805782091	5.97244460986889	5.97244460986889	6.01357634670372	6.01357634670372	6.06482055371186	6.06482055371186	6.12110237499217	6.12110237499217	6.17768391291851	6.17768391291851	6.23088425261763	6.23088425261763	6.27849639196205	6.27849639196205	6.31971378498039	6.31971378498039	6.35459696973305	6.35459696973305	6.38364563598349	6.38364563598349	6.40102201585262	6.40102201585262
77	5.04500426198792	7.36529419086905	7.15770437056268	6.8992387139773	6.69213003510577	6.51941036032441	6.38312826580166	6.28120076773989	6.20305857950705	6.14009664311714	6.06449974239453	6.06449974239453	5.98982605369182	5.98982605369182	5.93971756265678	5.93971756265678	5.91037730708979	5.91037730708979	5.8984521184239	5.8984521184239	5.90107367331602	5.90107367331602	5.91554982159919	5.91554982159919	5.93911237666587	5.93911237666587	5.96917426492265	5.96917426492265	6.00405038914233	6.00405038914233	6.04378368927581	6.04378368927581	6.09087926954333	6.09087926954333	6.15119396407911	6.15119396407911	6.23526150282856	6.23526150282856	6.31936840595168	6.31936840595168
78	4.7545071127759	5.98890671352334	5.68559413958743	5.86518500562047	6.06241045530432	6.17884054296576	6.21830637133734	6.21501433375176	6.19194945523126	6.15752865829819	6.0896569799572	6.0896569799572	5.99075286670263	5.99075286670263	5.89926704607224	5.89926704607224	5.8252664765617	5.8252664765617	5.76882459842476	5.76882459842476	5.72654303895092	5.72654303895092	5.69513271074249	5.69513271074249	5.67276242955731	5.67276242955731	5.65974369367579	5.65974369367579	5.65912219003279	5.65912219003279	5.67710555290961	5.67710555290961	5.72341544111407	5.72341544111407	5.81328619732791	5.81328619732791	5.97675103531888	5.97675103531888	6.18291891064258	6.18291891064258
79	4.71284524608382	5.94434970806175	5.87107022090928	5.93249108479069	6.02262796807168	6.06833219308438	6.08314091475319	6.08743421079506	6.09106476539803	6.09602357322459	6.10361494564507	6.10361494564507	6.1081720468778	6.1081720468778	6.10420976333404	6.10420976333404	6.09468382939486	6.09468382939486	6.0861711117542	6.0861711117542	6.08633166594056	6.08633166594056	6.10181872336717	6.10181872336717	6.13716743754481	6.13716743754481	6.19459938096314	6.19459938096314	6.27415108370322	6.27415108370322	6.37383718755488	6.37383718755488	6.48960179675555	6.48960179675555	6.61499925280863	6.61499925280863	6.74015115188066	6.74015115188066	6.82455275287653	6.82455275287653
80	4.95645958773141	4.86867181027189	5.24045467384624	5.42408121648078	5.56797687923534	5.69426962679527	5.79574606629906	5.87459352071767	5.9379664716565	5.98932118493431	6.04024968781404	6.04024968781404	6.05901511320573	6.05901511320573	6.03762100766036	6.03762100766036	6.00303418914971	6.00303418914971	5.9724604941392	5.9724604941392	5.95258310454394	5.95258310454394	5.9452141275646	5.9452141275646	5.95124984808892	5.95124984808892	5.9723687263729	5.9723687263729	6.01126589368188	6.01126589368188	6.07108323519348	6.07108323519348	6.15471346125612	6.15471346125612	6.26487183835716	6.26487183835716	6.40781232984281	6.40781232984281	6.54602672567277	6.54602672567277
81	6.30245187304998	5.92657065240759	6.49436666449765	6.7392774630073	6.61949152031174	6.45096590906752	6.31234800016748	6.20504105150035	6.12243652996422	6.05907328067491	5.99153410133907	5.99153410133907	5.93501284968344	5.93501284968344	5.9042312197804	5.9042312197804	5.89091799674712	5.89091799674712	5.89009667032933	5.89009667032933	5.89862183100203	5.89862183100203	5.91486760942063	5.91486760942063	5.9386418959681	5.9386418959681	5.97082745850216	5.97082745850216	6.01277771528162	6.01277771528162	6.06552629919722	6.06552629919722	6.12897204304863	6.12897204304863	6.20124051148911	6.20124051148911	6.27942222184934	6.27942222184934	6.34542354249773	6.34542354249773
82	4.88755341750189	6.07282987439053	6.60746661138835	6.45163198260816	6.22899394419266	6.08036018933612	6.00330317487123	5.97392256709083	5.97149965939683	5.98145902153132	6.00077900172103	6.00077900172103	6.01755056183349	6.01755056183349	6.02442057024586	6.02442057024586	6.02967806619493	6.02967806619493	6.0403693645473	6.0403693645473	6.06019074549777	6.06019074549777	6.09024223114193	6.09024223114193	6.13002356417322	6.13002356417322	6.17825050353892	6.17825050353892	6.23345186594601	6.23345186594601	6.29444370258352	6.29444370258352	6.36076305271508	6.36076305271508	6.43329736034771	6.43329736034771	6.51598262934149	6.51598262934149	6.58531814973849	6.58531814973849
83	5.55438285681155	5.81283011927091	6.30998806441307	6.34795955757805	6.31601917002351	6.30370264262699	6.29248480395411	6.2669496652725	6.2281472543013	6.18263246126314	6.11365607424948	6.11365607424948	6.03582629410561	6.03582629410561	5.97693288575075	5.97693288575075	5.934554873931	5.934554873931	5.90550462771155	5.90550462771155	5.88786125065697	5.88786125065697	5.88095864445329	5.88095864445329	5.88493695110621	5.88493695110621	5.9004541802656	5.9004541802656	5.92884421729794	5.92884421729794	5.97289488930985	5.97289488930985	6.03838863171053	6.03838863171053	6.13693797335735	6.13693797335735	6.29093872015001	6.29093872015001	6.45305472617058	6.45305472617058
84	4.74465790960645	5.61660402754003	6.331784600664	6.48941778682628	6.442681537045	6.33165140068803	6.22487788898437	6.1482526969556	6.10369611772152	6.08330490862263	6.07735889257287	6.07735889257287	6.07784454734006	6.07784454734006	6.06876378793222	6.06876378793222	6.04814011187243	6.04814011187243	6.02125527601878	6.02125527601878	5.99316558413541	5.99316558413541	5.96723253285179	5.96723253285179	5.9456055034034	5.9456055034034	5.92999988353963	5.92999988353963	5.92240322914173	5.92240322914173	5.92587409157055	5.92587409157055	5.94572829561612	5.94572829561612	5.99207109327795	5.99207109327795	6.08807174709363	6.08807174709363	6.2314702565347	6.2314702565347
85	5.02573946471702	6.00737529551734	6.4316943347061	6.47579018019681	6.38362198172382	6.29200198215056	6.22299777563972	6.17165604839034	6.13242498306181	6.10161194419613	6.06655748019751	6.06655748019751	6.03423832615296	6.03423832615296	6.01402865089052	6.01402865089052	6.00308910931739	6.00308910931739	5.99983056700529	5.99983056700529	6.00352682502964	6.00352682502964	6.01399563422033	6.01399563422033	6.03151624356568	6.03151624356568	6.05676120943679	6.05676120943679	6.09061275798115	6.09061275798115	6.13396591956509	6.13396591956509	6.18807277538423	6.18807277538423	6.25653970375996	6.25653970375996	6.35259337908665	6.35259337908665	6.47601070564476	6.47601070564476
86	4.11724993792575	4.95053608504927	4.749088442358	5.05364569319528	5.38569570639802	5.61835842760571	5.74760621977662	5.80172283671703	5.81172797388203	5.80156919543168	5.77881233777564	5.77881233777564	5.76349265396721	5.76349265396721	5.76878153189487	5.76878153189487	5.78896115171481	5.78896115171481	5.81850699488108	5.81850699488108	5.85543239869791	5.85543239869791	5.90108116051937	5.90108116051937	5.95892296025323	5.95892296025323	6.03304556875238	6.03304556875238	6.12671545135551	6.12671545135551	6.24149948997435	6.24149948997435	6.37729949152523	6.37729949152523	6.53342987244249	6.53342987244249	6.70983466117695	6.70983466117695	6.84603380811046	6.84603380811046
87	5.40085680558195	5.78527299553259	5.94923585638095	6.13130911397287	6.25947590929399	6.3347172549977	6.33084500101727	6.27323993901991	6.19752628087218	6.12507957508508	6.03867632697591	6.03867632697591	5.96172225109028	5.96172225109028	5.91529135212504	5.91529135212504	5.88855612895412	5.88855612895412	5.87599477003217	5.87599477003217	5.87500933139116	5.87500933139116	5.88445099610115	5.88445099610115	5.90388895820692	5.90388895820692	5.93343382155035	5.93343382155035	5.97456588111206	5.97456588111206	6.03283255847104	6.03283255847104	6.12273578371465	6.12273578371465	6.27253141611512	6.27253141611512	6.51759897578798	6.51759897578798	6.760908498847	6.760908498847
88	5.58208203327668	6.0841303730332	6.21007531621386	6.38645050172245	6.43222004915302	6.36626118432736	6.28614419836248	6.21099138214329	6.14231702461465	6.08137734451889	6.00533922184608	6.00533922184608	5.92990706095168	5.92990706095168	5.87745444202294	5.87745444202294	5.84290020116401	5.84290020116401	5.82344679026076	5.82344679026076	5.81833739912942	5.81833739912942	5.82828003010471	5.82828003010471	5.85471044662119	5.85471044662119	5.89904491237224	5.89904491237224	5.96199438809919	5.96199438809919	6.04323492552855	6.04323492552855	6.14171981598303	6.14171981598303	6.25654309855539	6.25654309855539	6.38707316529729	6.38707316529729	6.50064459898173	6.50064459898173
89	5.24012439321611	4.78178653034064	5.38557963008868	5.62089222100834	6.00138037280696	6.30410774161823	6.42324521053078	6.44663038836319	6.43053989675193	6.39790546951963	6.3339132613932	6.3339132613932	6.24069682116762	6.24069682116762	6.14776089310618	6.14776089310618	6.06538855599254	6.06538855599254	5.99799978397086	5.99799978397086	5.94566191713587	5.94566191713587	5.90721592769565	5.90721592769565	5.88231750947562	5.88231750947562	5.8722456848583	5.8722456848583	5.88004034865702	5.88004034865702	5.91055174528402	5.91055174528402	5.97077471189285	5.97077471189285	6.07132251102314	6.07132251102314	6.23097386319925	6.23097386319925	6.41141111178092	6.41141111178092
90	4.40075505975656	4.88310700030968	4.97665301030352	5.33196226420492	5.73862077253336	6.08342338716374	6.29817892006267	6.38464757525143	6.37955402145082	6.31805611809074	6.17053786402257	6.17053786402257	5.96960363049837	5.96960363049837	5.81805406205006	5.81805406205006	5.73628864523833	5.73628864523833	5.71540688842722	5.71540688842722	5.73610835036817	5.73610835036817	5.77920915457987	5.77920915457987	5.8305858239136	5.8305858239136	5.8830897597312	5.8830897597312	5.93741418798106	5.93741418798106	6.0026688627728	6.0026688627728	6.0964131550115	6.0964131550115	6.24406814882168	6.24406814882168	6.47619249829826	6.47619249829826	6.70873989886674	6.70873989886674
91	4.97395267348541	5.88930021168449	6.50520715330376	6.55506682351156	6.41877633131996	6.25395380404321	6.11153825584157	6.00586307072817	5.93615260108106	5.8957811996095	5.8747555690591	5.8747555690591	5.88312855199528	5.88312855199528	5.90765507025727	5.90765507025727	5.9341119224584	5.9341119224584	5.9589640210091	5.9589640210091	5.98392379723611	5.98392379723611	6.01295398570494	6.01295398570494	6.05095183954032	6.05095183954032	6.10316877021286	6.10316877021286	6.17478605672066	6.17478605672066	6.27036018511502	6.27036018511502	6.39314104895356	6.39314104895356	6.54459703414449	6.54459703414449	6.7226571552	6.7226571552	6.83687693470732	6.83687693470732
92	5.30083612645589	4.96018735759762	5.3088492650979	5.79646219912915	6.14799614911786	6.26537044242378	6.24786165868355	6.18813367221983	6.11873292682793	6.04788177389471	5.94893648422818	5.94893648422818	5.84392297190761	5.84392297190761	5.77029251535915	5.77029251535915	5.72714257619153	5.72714257619153	5.71822839830485	5.71822839830485	5.74788500110592	5.74788500110592	5.81326662382292	5.81326662382292	5.90225074779088	5.90225074779088	5.99905679493921	5.99905679493921	6.09183542097849	6.09183542097849	6.17697388605514	6.17697388605514	6.25843131621949	6.25843131621949	6.3442794628009	6.3442794628009	6.44006497805807	6.44006497805807	6.5070115950191	6.5070115950191
93	5.32105472907231	5.52195367928113	6.80614327243947	7.24712355438193	7.11020802890236	6.82493962648072	6.5601239616239	6.3582886787885	6.21565962449171	6.1165287820637	6.01922792575004	6.01922792575004	5.93885093557927	5.93885093557927	5.88905835417691	5.88905835417691	5.85865808926669	5.85865808926669	5.84350832834823	5.84350832834823	5.8413640216851	5.8413640216851	5.85033047424318	5.85033047424318	5.86852729787677	5.86852729787677	5.89414080998679	5.89414080998679	5.925596730401	5.925596730401	5.96194787159154	5.96194787159154	6.00374490004211	6.00374490004211	6.05610378924155	6.05610378924155	6.14305881023866	6.14305881023866	6.28615510128968	6.28615510128968
94	6.37639530954266	4.87476261601096	5.40580571107306	5.60608039128351	5.74129393469076	5.84941215743514	5.93649364838129	6.00049086503035	6.03569561289968	6.04048907426848	5.99720497372683	5.99720497372683	5.89308250060558	5.89308250060558	5.77573605544275	5.77573605544275	5.67251730216971	5.67251730216971	5.59293474127438	5.59293474127438	5.53814831063505	5.53814831063505	5.50653020020836	5.50653020020836	5.49698552534655	5.49698552534655	5.51412586212369	5.51412586212369	5.57849208091752	5.57849208091752	5.73694899930309	5.73694899930309	6.04572237685862	6.04572237685862	6.50691370241761	6.50691370241761	7.0231374021473	7.0231374021473	7.80384362819716	7.80384362819716
95	4.82151000289899	5.51772656154509	5.72455386228971	5.8403342325053	5.9304258414515	5.99731709408869	6.05006251269183	6.09084681591293	6.1181845439472	6.13241477949341	6.13435008780356	6.13435008780356	6.1192003396525	6.1192003396525	6.09557340803631	6.09557340803631	6.07097471832234	6.07097471832234	6.04905077020441	6.04905077020441	6.03160319973193	6.03160319973193	6.01968025441855	6.01968025441855	6.01421125898011	6.01421125898011	6.01616256991518	6.01616256991518	6.02647436241686	6.02647436241686	6.04609860839131	6.04609860839131	6.07647441869679	6.07647441869679	6.12095328404102	6.12095328404102	6.18853986948807	6.18853986948807	6.27088618618285	6.27088618618285
96	5.3946235360704	6.5603152329341	6.25882018474643	6.3173253080997	6.34211604690466	6.30198800203548	6.23126202250688	6.15850814622762	6.09577967582734	6.04604842535138	5.99461187398663	5.99461187398663	5.95859290440032	5.95859290440032	5.94730777371473	5.94730777371473	5.95053608504927	5.95053608504927	5.96146749252839	5.96146749252839	5.975474878152	5.975474878152	5.98932301975788	5.98932301975788	6.00100135543548	6.00100135543548	6.00992089811588	6.00992089811588	6.01720999549241	6.01720999549241	6.02603886528722	6.02603886528722	6.04219749668176	6.04219749668176	6.07547985587611	6.07547985587611	6.14410835280291	6.14410835280291	6.24157491878285	6.24157491878285
97	4.98671805361789	5.49003571863518	5.8665783062829	6.05537899747902	6.22747362888245	6.32496744318313	6.33504252354777	6.28458064874794	6.20417354662883	6.11484256164563	5.98776255359641	5.98776255359641	5.8543001694628	5.8543001694628	5.76260125446073	5.76260125446073	5.70620473894344	5.70620473894344	5.67753850474009	5.67753850474009	5.67072156702889	5.67072156702889	5.6816524371605	5.6816524371605	5.70740335597972	5.70740335597972	5.74554773442312	5.74554773442312	5.793647987269	5.793647987269	5.8490254486972	5.8490254486972	5.90896906887172	5.90896906887172	5.97191017817846	5.97191017817846	6.04269307850902	6.04269307850902	6.11961376368056	6.11961376368056
98	4.76609227750967	5.26454666923026	5.76177143612875	6.15822922721982	6.33527442610249	6.36493413789139	6.32817043410162	6.27102305087706	6.21480458925358	6.16829901294182	6.12226704432535	6.12226704432535	6.09576092016124	6.09576092016124	6.09345546433721	6.09345546433721	6.09994467557781	6.09994467557781	6.10602552457275	6.10602552457275	6.10864995936603	6.10864995936603	6.10952750051204	6.10952750051204	6.11332883194011	6.11332883194011	6.12618204671416	6.12618204671416	6.15454700729722	6.15454700729722	6.20436617579259	6.20436617579259	6.28005248539885	6.28005248539885	6.38271499453268	6.38271499453268	6.50626225166723	6.50626225166723	6.60434530829839	6.60434530829839
99	4.95001787284078	4.69448360850681	4.90311195589966	5.10243012940261	5.41724558345532	5.59822735764146	5.6829590441521	5.72510372284974	5.74182494332229	5.74261435835253	5.73246729757648	5.73246729757648	5.7269860953621	5.7269860953621	5.74054830057867	5.74054830057867	5.76692490345022	5.76692490345022	5.79946063983743	5.79946063983743	5.83591055526931	5.83591055526931	5.87413025520267	5.87413025520267	5.91020140969652	5.91020140969652	5.94029081311211	5.94029081311211	5.96446518727103	5.96446518727103	5.99171855978057	5.99171855978057	6.04521706758184	6.04521706758184	6.16578782680157	6.16578782680157	6.40704879895031	6.40704879895031	6.66349757530099	6.66349757530099
100	5.05338193394499	6.31720818024059	7.99017889213511	7.35401021736021	6.81681647700772	6.50931054805123	6.32679540026291	6.20929208682742	6.12566436525815	6.06126345189954	5.98860802593712	5.98860802593712	5.92338419495859	5.92338419495859	5.88585554909971	5.88585554909971	5.86855786379656	5.86855786379656	5.86518500562047	5.86518500562047	5.87045856007499	5.87045856007499	5.88021015128847	5.88021015128847	5.89174234497407	5.89174234497407	5.9042221697476	5.9042221697476	5.91893804104912	5.91893804104912	5.93973065707792	5.93973065707792	5.97477698226073	5.97477698226073	6.04277192607768	6.04277192607768	6.19253790841066	6.19253790841066	6.41833905747273	6.41833905747273
101	5.33650925427709	5.50663525217354	5.75716298932371	5.97964828602601	6.07436703599094	6.07702419696744	6.04489789828146	6.00924995914215	5.98165367058899	5.96465583226202	5.95759230018092	5.95759230018092	5.96992286280248	5.96992286280248	5.9972012368799	5.9972012368799	6.03100900936221	6.03100900936221	6.06590477126439	6.06590477126439	6.09855740503511	6.09855740503511	6.12724951193525	6.12724951193525	6.15165234210247	6.15165234210247	6.1728191107158	6.1728191107158	6.19307142537733	6.19307142537733	6.2154650100473	6.2154650100473	6.24268819605871	6.24268819605871	6.27502517584803	6.27502517584803	6.30607804037836	6.30607804037836	6.32418128181086	6.32418128181086
102	5.60293055884195	8.29778677717679	7.3846630779196	6.75654955996927	6.44951556823165	6.31219361591307	6.24697077061989	6.21092413828128	6.1873484682085	6.16990615070314	6.15039828221676	6.15039828221676	6.13312449875884	6.13312449875884	6.12347232691902	6.12347232691902	6.11970293661489	6.11970293661489	6.12109988972353	6.12109988972353	6.1284181685131	6.1284181685131	6.14344326085702	6.14344326085702	6.16799712430561	6.16799712430561	6.202869529452	6.202869529452	6.24707704928596	6.24707704928596	6.2976486778195	6.2976486778195	6.34997551144561	6.34997551144561	6.39881180096224	6.39881180096224	6.44094492995063	6.44094492995063	6.46259030645937	6.46259030645937
103	4.71949521099507	5.88354255189022	5.96797778835209	5.95458053248139	6.05118450561355	6.18926616805037	6.28731965475995	6.32604576400313	6.32155520232303	6.29370715525113	6.23552017697705	6.23552017697705	6.16230622025484	6.16230622025484	6.10179019624819	6.10179019624819	6.05241335593413	6.05241335593413	6.01194575550005	6.01194575550005	5.98006478766308	5.98006478766308	5.95728029659432	5.95728029659432	5.94404872448197	5.94404872448197	5.94065481026029	5.94065481026029	5.94779941437639	5.94779941437639	5.96826785854987	5.96826785854987	6.01056204549829	6.01056204549829	6.09680543663125	6.09680543663125	6.27910385690273	6.27910385690273	6.52523237467661	6.52523237467661
104	5.0205804122481	5.99050809887936	6.17412567370781	6.46995394751393	6.45890798569146	6.3348392021574	6.20971247797233	6.11626818078172	6.05524016370069	6.01821876912334	5.99038852567295	5.99038852567295	5.97801665183227	5.97801665183227	5.98240244036536	5.98240244036536	6.00046074412685	6.00046074412685	6.03014947947914	6.03014947947914	6.06740659251289	6.06740659251289	6.10687372105474	6.10687372105474	6.14323922427067	6.14323922427067	6.17223719021081	6.17223719021081	6.191388094304	6.191388094304	6.20060732454979	6.20060732454979	6.20273454406486	6.20273454406486	6.20461009463823	6.20461009463823	6.22273388905078	6.22273388905078	6.28008473938011	6.28008473938011
105	4.50776344432259	5.28021019430575	6.15699115001595	6.08392500048119	5.85400581589318	5.66589485978391	5.53471433727773	5.45616363412652	5.4218873915745	5.4200245127647	5.4533024505623	5.4533024505623	5.51667849698066	5.51667849698066	5.58137715643448	5.58137715643448	5.64257342437282	5.64257342437282	5.70298338180656	5.70298338180656	5.76598913427049	5.76598913427049	5.83414592282715	5.83414592282715	5.90968636375446	5.90968636375446	5.99565879962185	5.99565879962185	6.09683598839397	6.09683598839397	6.21996959702359	6.21996959702359	6.37321410465835	6.37321410465835	6.56423084288339	6.56423084288339	6.78901899224746	6.78901899224746	6.91372988175984	6.91372988175984
106	5.97593187024426	5.68771910249062	6.03520182974319	6.391327322663	6.41614014812086	6.3151946240023	6.21905310053313	6.15077332180123	6.10128890030837	6.06131975562853	6.0103982992708	6.0103982992708	5.95646128884238	5.95646128884238	5.91733078130168	5.91733078130168	5.89198276941085	5.89198276941085	5.87955841387973	5.87955841387973	5.8803657430689	5.8803657430689	5.89573682316801	5.89573682316801	5.92753403120656	5.92753403120656	5.97778431608335	5.97778431608335	6.04840701243177	6.04840701243177	6.1406396265768	6.1406396265768	6.25379522544375	6.25379522544375	6.38290341562017	6.38290341562017	6.51326849717807	6.51326849717807	6.59465653968466	6.59465653968466
107	4.43291248148022	5.44763074827805	5.936482275822	5.92701392275453	5.70928549079032	5.63377565322204	5.73372750130759	5.91507324311159	6.08168363708612	6.19016555477085	6.23649806286499	6.23649806286499	6.17737543195485	6.17737543195485	6.06502800688837	6.06502800688837	5.95188061465963	5.95188061465963	5.85618255959852	5.85618255959852	5.78219404713101	5.78219404713101	5.72980737535225	5.72980737535225	5.69820978832823	5.69820978832823	5.68726581905629	5.68726581905629	5.69854499897705	5.69854499897705	5.73739047864195	5.73739047864195	5.81786362485837	5.81786362485837	5.97248873427653	5.97248873427653	6.2621156303347	6.2621156303347	6.56567073135701	6.56567073135701
108	4.93016797491597	4.86105220795698	5.81762507791143	6.22064105053307	6.26279012903171	6.16648254373925	6.10349082945455	6.06958632604721	6.03501833450608	6.00214318090304	5.97748782177819	5.97748782177819	5.98687310895243	5.98687310895243	6.01432591392884	6.01432591392884	6.02736669657823	6.02736669657823	6.01220871468471	6.01220871468471	5.97163175828984	5.97163175828984	5.9174676027143	5.9174676027143	5.86388412208337	5.86388412208337	5.82392293681529	5.82392293681529	5.8090617108498	5.8090617108498	5.83099467718265	5.83099467718265	5.90633745677576	5.90633745677576	6.06558971948589	6.06558971948589	6.36251437328884	6.36251437328884	6.68800046767695	6.68800046767695
109	5.07553355783848	5.43427306419093	5.27912531237323	5.43166943752527	5.65496373851607	5.80110859743073	5.89635998762043	5.95211802008102	5.97540379420496	5.97655322574235	5.9547465530219	5.9547465530219	5.91373759036761	5.91373759036761	5.87777506555251	5.87777506555251	5.85830241394053	5.85830241394053	5.85867302857368	5.85867302857368	5.8772261775157	5.8772261775157	5.9095687683101	5.9095687683101	5.9503012197312	5.9503012197312	5.9943834850862	5.9943834850862	6.0382777144488	6.0382777144488	6.08141136636079	6.08141136636079	6.12904037788862	6.12904037788862	6.19854690808756	6.19854690808756	6.33321199844448	6.33321199844448	6.5183644328133	6.5183644328133
110	5.01943043208204	6.34704705955979	6.01299854889895	5.88635610675809	5.95976376856523	6.07512871924686	6.15556552265766	6.18926907568498	6.18879538807809	6.1696114800539	6.12816296647251	6.12816296647251	6.07526064175455	6.07526064175455	6.02927555404157	6.02927555404157	5.98868863302156	5.98868863302156	5.95353842552578	5.95353842552578	5.92693762895913	5.92693762895913	5.91421424803623	5.91421424803623	5.92246929206059	5.92246929206059	5.96038643276441	5.96038643276441	6.03720492348918	6.03720492348918	6.15963104866689	6.15963104866689	6.32686724186908	6.32686724186908	6.52597227376369	6.52597227376369	6.72580028029848	6.72580028029848	6.82028492240567	6.82028492240567
111	5.24906125749957	4.99682211407633	5.58578014978115	6.12374979066024	6.39169604287526	6.46637235519698	6.44430165011263	6.38031265401648	6.30077222285905	6.21732513200213	6.09375406236305	6.09375406236305	5.94685994871982	5.94685994871982	5.82306749975884	5.82306749975884	5.72443619676301	5.72443619676301	5.65148483160236	5.65148483160236	5.60546815371024	5.60546815371024	5.58918860627803	5.58918860627803	5.60674975650994	5.60674975650994	5.66242789670778	5.66242789670778	5.75894048103376	5.75894048103376	5.89599722971296	5.89599722971296	6.07060065374417	6.07060065374417	6.28024246000223	6.28024246000223	6.52601962479256	6.52601962479256	6.7289129256965	6.7289129256965
112	5.03361207565035	5.3634035435956	6.51599311773571	6.91497273327856	6.84249700024876	6.65351242881324	6.47982569018232	6.34265796103971	6.2337126851082	6.14338831849935	6.03173872428089	6.03173872428089	5.9200566607424	5.9200566607424	5.84506791969639	5.84506791969639	5.80115856118653	5.80115856118653	5.78145556216779	5.78145556216779	5.77881007774976	5.77881007774976	5.7865031215155	5.7865031215155	5.79889692701533	5.79889692701533	5.81215849070584	5.81215849070584	5.82517719692952	5.82517719692952	5.84082275205123	5.84082275205123	5.86834672497868	5.86834672497868	5.92913005029601	5.92913005029601	6.07028438901779	6.07028438901779	6.27719855271851	6.27719855271851
113	5.22333414926583	5.27489766823114	5.58718218947964	5.59541369138486	5.62462773899786	5.68340513095879	5.7508320663088	5.81747188369438	5.87530134149678	5.91612302706706	5.9340295251345	5.9340295251345	5.89428378371327	5.89428378371327	5.80877225183348	5.80877225183348	5.70433778347048	5.70433778347048	5.59610835215585	5.59610835215585	5.49362239827787	5.49362239827787	5.40638438532382	5.40638438532382	5.34845847441596	5.34845847441596	5.34564438468313	5.34564438468313	5.44886435954695	5.44886435954695	5.73046804997709	5.73046804997709	6.21835922242455	6.21835922242455	6.83803192402607	6.83803192402607	7.39828029007115	7.39828029007115	8.3098306786538	8.3098306786538
114	5.12550867895116	6.55007123267343	6.45288876582135	6.36880439361281	6.33627669159304	6.28642049025227	6.22549376403237	6.17312997420666	6.13524010152264	6.10942345672756	6.08474935974832	6.08474935974832	6.06407236227733	6.06407236227733	6.04914130941473	6.04914130941473	6.03764766703129	6.03764766703129	6.03047614253687	6.03047614253687	6.029412366321	6.029412366321	6.03601830344636	6.03601830344636	6.05126067795397	6.05126067795397	6.0754820933253	6.0754820933253	6.10858717317725	6.10858717317725	6.15062965135122	6.15062965135122	6.20315463645711	6.20315463645711	6.27214767508498	6.27214767508498	6.37502538656027	6.37502538656027	6.49859717415505	6.49859717415505
