# Supplementary material for: Inference of past demography, dormancy and self-fertilization rates from whole genome sequence data
Source: PLoS Genet. 2020 Apr 6;16(4):e1008698. doi: 10.1371/journal.pgen.1008698 (PMC7173940; doi:10.1371/journal.pgen.1008698)
Supplement: S1 Data — File containing all numerical data presented in this study. It contains all plotted results and all requirements to build summary statistics. (ZIP) [file pgen.1008698.s003.zip › S1_data/Figure/F6/F6_psmc_time.csv]

	V1	V2	V3	V4	V5	V6	V7	V8	V9	V10	V11	V12	V13	V14	V15	V16	V17	V18	V19	V20	V21	V22	V23	V24	V25	V26	V27	V28	V29	V30	V31	V32	V33	V34	V35	V36	V37	V38	V39	V40
1	0	21548.7066974596	43657.2748267898	66355.1963048499	89675.2886836028	113652.424942263	138324.480369515	163733.256351039	189923.787528868	216945.958429561	244854.503464203	273709.006928406	303575.057736721	334528.868360277	366651.270207852	400032.33256351	434778.290993072	471002.309468822	508836.027713626	548429.561200924	589956.120092379	633614.318706697	679632.794457275	728281.755196305	779879.907621247	834810.623556582	893533.487297921	956609.699769053	1024734.41108545	1098792.147806	1179914.54965358	1269588.91454965	1369838.33718245	1483489.6073903	1614692.84064665	1769870.66974596	1959794.45727483	2204648.96073903	2549745.95842956	3139699.76905312
2	0	12885.8891454965	26106.4665127021	39679.6766743649	53624.9422632794	67962.817551963	82716.6281755196	97910.623556582	113572.517321016	129731.408775982	146420.323325635	163675.057736721	181535.334872979	200045.265588915	219253.810623557	239214.780600462	259993.071593533	281653.579676674	304279.445727483	327956.120092379	352787.52886836	378893.76443418	406413.394919168	435505.773672055	466360.277136259	499207.852193995	534323.325635104	572041.570438799	612780.600461894	657066.974595843	705577.367205543	759200.923787529	819147.806004619	887110.854503464	965568.129330254	1058364.8960739	1171937.6443418	1318357.96766744	1524725.17321016	1877512.70207852
3	0	24155.8891454965	48939.0300230947	74383.3718244804	100524.711316397	127402.540415704	155059.584295612	183542.494226328	212901.847575058	243193.995381062	274478.060046189	306824.480369515	340304.849884527	375002.309468822	411011.547344111	448431.870669746	487381.062355658	527986.143187067	570397.228637413	614782.909930716	661332.563510393	710272.517321016	761859.122401848	816392.609699769	874235.565819861	935810.623556582	1001637.41339492	1072344.1108545	1148713.62586605	1231732.10161663	1322667.43648961	1423191.68591224	1535568.12933025	1662969.97690531	1810046.18937644	1984000	2196900.69284065	2471385.6812933	2858244.80369515	3519561.20092379
4	0	12390.1616628176	25102.3094688222	38153.3487297921	51561.8937644342	65348.2678983834	79534.4110854503	94144.1108545035	109203.233256351	124740.64665127	140787.52886836	157378.290993072	174551.501154734	192349.422632794	210818.937644342	230012.933025404	249990.762124711	270819.861431871	292572.748267898	315339.491916859	339217.090069284	364318.70669746	390778.290993072	418750.577367205	448420.323325635	480004.618937644	513766.743648961	550034.642032332	589207.852193995	631789.838337182	678431.870669746	729995.381062356	787635.103926097	852983.833718245	928422.632794457	1017648.96073903	1126852.19399538	1267639.72286374	1466069.28406466	1805284.06466513
5	0	23618.4757505774	47850.5773672055	72729.0993071593	98289.1454965358	124569.284064665	151611.316397229	179460.508083141	208166.974595843	237785.219399538	268374.133949192	3e+05	332736.720554272	366662.817551963	401870.669745958	438459.584295612	476540.415704388	516244.80369515	557711.316397229	601110.854503464	646625.866050808	694475.750577367	744914.54965358	798237.875288683	854792.147806005	915000	979362.586605081	1048496.53579677	1123166.2817552	1204337.18244804	1293251.73210162	1391540.41570439	1501418.01385681	1625988.45265589	1769792.147806	1939877.59815242	2148043.87990762	2416420.32332563	2794665.12702078	3441293.30254042
6	0	13938.2909930716	28238.5681293303	42920.3233256351	58004.3879907621	73513.3949191686	89472.0554272517	105906.928406466	122847.806004619	140326.558891455	158378.290993072	177042.263279446	196361.200923788	216382.678983834	237159.35334873	258752.886836028	281226.327944573	304655.889145496	329129.330254042	354739.030023095	381600.461893764	409838.337182448	439605.080831409	471071.593533487	504448.036951501	539979.2147806	577960.739030023	618759.815242494	662826.789838337	710729.792147806	763200.923787529	821205.542725173	886048.498845265	959561.200923788	1044427.2517321	1144801.38568129	1267648.96073903	1426027.71362587	1649249.42263279	2030847.57505774
7	0	6788.42956120092	13753.2101616628	20903.7182448037	28250.1154734411	35803.6951501155	43575.9815242494	51580.3695150115	59831.1778290993	68343.8799076212	77135.7967667436	86225.8660508083	95634.8729792148	105385.912240185	115505.311778291	126021.478060046	136966.974595843	148378.521939954	160297.228637413	172770.669745958	185852.655889145	199605.773672055	214102.771362587	229428.637413395	245683.602771363	262988.452655889	281487.297921478	301357.967667436	322819.861431871	346150.115473441	371704.387990762	399956.120092379	431535.796766744	467339.491916859	508672.055427252	557558.891454965	617387.990762125	694524.249422633	803242.494226328	989094.688221709
8	0	21374.3418013857	43303.9260969977	65818.4757505774	88949.6535796767	112732.794457275	137205.311778291	162408.31408776	188387.066974596	215190.531177829	242872.979214781	271494.226327945	301120.092378753	331822.170900693	363685.912240185	396796.766743649	431260.969976905	467191.68591224	504718.244803695	543993.071593533	585184.757505774	628487.297921478	674133.949191686	722387.990762125	773570.438799076	828057.736720554	886302.540415704	948868.360277136	1016443.41801386	1089903.00230947	1170367.20554273	1259316.39722864	1358755.19630485	1471487.29792148	1601628.17551963	1755551.9630485	1943937.6443418	2186810.62355658	2529122.40184757	3114295.61200924
9	0	25414.7806004619	51489.6073903002	78260.0461893764	105763.972286374	134042.72517321	163141.339491917	193108.545034642	223997.92147806	255868.360277136	288782.909930716	322815.242494226	358041.570438799	394547.344110854	432431.870669746	471803.695150115	512780.600461894	555503.464203233	600127.020785219	646824.480369515	695801.385681293	747290.993071593	801565.819861432	858942.263279446	919799.076212471	984584.295612009	1053842.95612009	1128233.25635104	1208581.98614319	1295928.40646651	1391602.77136259	1497367.20554273	1615600.46189376	1749644.34180139	1904383.37182448	2087404.15704388	2311408.77598152	2600184.75750577	3007205.54272517	3703002.30946882
10	0	10041.8013856813	20344.4572748268	30921.9399538106	41789.1454965358	52962.5866050808	64459.8152424942	76300.4618937644	88505.311778291	101097.92147806	114103.233256351	127549.653579677	141467.898383372	155892.378752887	170861.43187067	186417.551963048	202608.775981524	219489.145496536	237120.092378753	255570.438799076	274923.787528868	295267.898383372	316711.316397229	339383.37182448	363427.251732102	389025.404157044	416390.300230947	445785.219399538	477531.177829099	512043.879907621	549845.265588915	591635.103926097	638351.03926097	691314.087759815	752454.965357968	824769.053117783	913274.826789838	1027376.44341801	1188196.30484988	1463120.09237875
11	0	20184.8729792148	40893.9953810623	62155.6581986143	83999.7690531178	106459.35334873	129569.976905312	153370.438799076	177903.464203233	203215.473441109	229357.505773672	256385.681293303	284362.586605081	313357.967667436	343445.727482679	374715.935334873	407260.969976905	441191.68591224	476632.794457275	513720.554272517	552618.937644342	593512.702078522	636618.937644342	682189.376443418	730521.939953811	781976.905311778	836981.524249423	896064.665127021	959879.907621247	1029249.42263279	1105237.87528868	1189237.87528868	1283140.87759815	1389600.46189376	1512498.84526559	1657856.81293303	1835759.81524249	2065117.78290993	2388383.37182448	2940993.07159353
12	0	19055.6351039261	38606.2355658199	58678.2909930716	79300.4618937644	100503.464203233	122321.016166282	144790.069284065	167950.577367206	191846.420323326	216526.096997691	242041.570438799	268454.965357968	295826.789838337	324230.946882217	353750.577367205	384475.750577367	416510.3926097	449965.357967667	484979.2147806	521702.07852194	560309.468822171	601002.309468822	644023.094688222	689653.579676674	738228.637413395	790157.043879907	845933.025404157	906177.829099307	971669.745958429	1043404.15704388	1122704.38799076	1211355.65819861	1311859.12240185	1427882.21709007	1565106.23556582	1733057.73672055	1949584.29561201	2254759.81524249	2776466.51270208
13	0	15661.3625866051	31729.5612009238	48226.3279445727	65175.0577367205	82601.1547344111	100532.563510393	118999.307159353	138034.41108545	157673.903002309	177957.505773672	198928.637413395	220635.796766744	243131.639722864	266478.060046189	290739.030023095	315990.762124711	342318.70669746	369815.242494226	398593.533487298	428773.672055427	460503.464203233	493949.191685912	529307.159353349	566808.31408776	606732.101616628	649411.085450346	695251.732101617	744766.743648961	798591.224018476	857549.653579677	922722.863741339	995581.986143187	1078184.75750577	1173540.41570439	1286323.3256351	1424357.96766744	1602314.08775981	1853131.63972286	2281905.31177829
14	0	13558.337182448	27468.8221709007	41750.3464203233	56423.3256351039	71509.4688221709	87033.025404157	103020.092378753	119499.076212471	136501.385681293	154060.969976905	172216.166281755	191008.545034642	210484.295612009	230695.150115473	251699.769053118	273561.200923788	296351.03926097	320157.043879908	345069.284064665	371198.614318707	398667.436489607	427621.247113164	458230.946882217	490697.459584296	525258.660508083	562205.542725173	601893.76443418	644757.505773672	691355.658198614	742394.919168591	798819.861431871	861896.073903002	933404.15704388	1015956.12009238	1113593.5334873	1233092.37875289	1387154.73441109	1604290.99307159	1975489.6073903
15	0	17897.2517321016	36259.3533487298	55111.3163972286	74479.6766743649	94393.7644341801	114885.219399538	135988.452655889	157741.108545035	180184.295612009	203363.51039261	227328.637413395	252133.949191686	277842.956120092	304521.939953811	332247.113163972	361103.926096998	391189.376443418	422614.318706697	455498.845265589	489988.452655889	526247.113163972	564468.822170901	604872.97921478	647729.792147806	693351.03926097	742122.401847575	794510.3926097	851092.378752887	912600.461893764	979976.905311778	1054457.27482679	1137718.2448037	1232110.85450346	1341080.83140878	1469965.35796767	1627706.69745958	1831069.28406466	2117695.15011547	2607690.53117783
16	0	26240.8775981524	53163.2794457275	80803.6951501155	109201.385681293	138399.307159353	168443.648960739	199384.988452656	231279.445727483	264184.757505774	298168.591224018	333307.159353349	369676.674364896	407371.824480369	446487.297921478	487138.56812933	529448.036951501	573558.891454965	619630.484988453	667847.575057737	718415.704387991	771579.676674365	827616.62817552	886859.122401848	949695.150115473	1016586.60508083	1088094.68822171	1164903.00230947	1247863.74133949	1338048.49884527	1436831.40877598	1546034.64203233	1668110.85450346	1806510.3926097	1966279.44572748	2155249.42263279	2386535.79676674	2684688.22170901	3104942.26327945	3823348.72979215
17	0	21489.3071593533	43536.7205542725	66172.2863741339	89428.1755196305	113339.030023095	137943.187066975	163281.755196305	189400.230946882	216348.036951501	244180.138568129	272953.810623557	302739.030023095	333607.390300231	365639.722863741	398930.715935335	433579.676674365	469704.387990762	507434.180138568	546919.168591224	588330.25404157	631868.360277136	677759.815242494	726274.826789838	777732.101616628	832510.3926097	891069.284064665	953972.286374134	1021909.93071594	1095764.43418014	1176662.81755196	1266090.06928406	1366062.3556582	1479401.84757506	1610240.18475751	1764993.07159353	1954392.60969977	2198572.7482679	2542725.17321016	3131062.3556582
18	0	14816.143187067	30017.0900692841	45623.5565819861	61657.7367205543	78143.4180138568	95107.1593533487	112577.367205543	130585.219399538	149164.665127021	168353.579676674	188192.840646651	208728.637413395	230011.316397229	252096.997690531	275048.498845266	298937.644341801	323845.265588915	349859.122401848	377083.140877598	405635.103926097	435651.270207852	467293.302540416	500741.339491917	536219.399538106	573988.452655889	614362.586605081	657732.101616628	704572.748267898	755491.916859122	811267.898383372	872926.09699769	941854.503464203	1019997.69053118	1110207.852194	1216903.00230947	1347489.6073903	1515842.95612009	1753122.40184757	2158757.50577367
19	0	26897.92147806	54494.688221709	82827.4826789838	111936.48960739	141865.819861432	172662.586605081	204378.752886836	237071.593533487	270801.385681293	305637.413394919	341655.889145496	378937.644341801	417575.05773672	457669.745958429	499339.491916859	542709.006928406	587923.787528868	635150.115473441	684575.057736721	736411.085450346	790905.311778291	848346.420323326	909071.593533487	973480.369515011	1042048.49884527	1115346.42032333	1194080.83140878	1279117.78290993	1371561.20092379	1472819.86143187	1584757.50577367	1709891.45496536	1851757.50577367	2015528.86836028	2209230.94688222	2446304.84988453	2751939.95381062	3182702.07852194	3919122.40184757
20	0	18042.3556581986	36553.3487297921	55558.1986143187	75083.6027713626	95159.1224018476	115816.62817552	137090.993071594	159019.861431871	181645.265588915	205012.47113164	229171.824480369	254180.138568129	280096.997690531	306990.762124711	334942.263279446	364032.33256351	394362.586605081	426039.260969977	459191.68591224	493960.739030023	530515.011547344	569043.879907621	609778.290993072	652981.524249422	698974.595842956	748140.877598152	800951.501154734	857993.071593533	920000	987921.478060046	1063006.92840647	1146942.26327945	1242101.61662818	1351953.81062356	1481882.21709007	1640903.00230947	1845914.54965358	2134863.74133949	2628822.17090069
21	0	13241.9630484988	26827.9445727483	40776.2124711316	55106.6974595843	69840.8775981524	85002.0785219399	100616.166281755	116710.623556582	133316.166281755	150466.281755196	168197.690531178	186551.501154734	205572.748267898	225312.240184757	245826.789838337	267177.829099307	289436.48960739	312685.912240185	337018.475750577	362535.796766744	389364.896073903	417642.032332563	447538.106235566	479247.113163972	513002.309468822	549087.759815242	587847.575057737	629713.625866051	675221.709006928	725071.593533487	780180.138568129	841782.909930716	911623.556581986	992249.422632794	1087609.69976905	1204318.70669746	1354785.21939954	1566856.81293303	1929392.60969977
22	0	21174.6651270208	42899.3071593533	65203.4642032332	88118.7066974596	111679.676674365	135923.325635104	160890.993071593	186627.020785219	213180.369515012	240605.080831409	268958.429561201	298307.159353349	328722.863741339	360286.374133949	393090.069284065	427230.946882217	462826.789838337	500004.618937644	538909.930715935	579715.935334873	622616.62817552	667836.027713626	715639.722863741	766344.110854503	820321.016166282	878023.094688222	940004.618937644	1006946.88221709	1079720.55427252	1159434.18013857	1247551.9630485	1346060.04618938	1457739.03002309	1586665.12702079	1739150.11547344	1925778.29099307	2166381.06235566	2505496.53579677	3085219.39953811
23	0	11112.7020785219	22514.064665127	34219.6304849884	46245.727482679	58610.623556582	71334.1801385681	84437.4133949192	97943.8799076212	111879.445727483	126271.82448037	141152.193995381	156554.734411085	172517.551963048	189082.678983834	206297.92147806	224215.704387991	242896.073903002	262406.466512702	282826.789838337	304242.494226328	326755.19630485	350487.297921478	375575.05773672	402184.757505774	430512.702078522	460796.766743649	493325.635103926	528457.27482679	566648.96073903	608482.678983834	654729.792147806	706427.251732101	765039.260969977	832699.769053118	912725.173210162	1010669.74595843	1136942.26327945	1314912.24018476	1619152.42494226
24	0	20699.6766743649	41937.1824480369	63740.8775981524	86142.0323325635	109174.364896074	132874.364896074	157281.986143187	182440.877598152	208398.383371824	235207.852193995	262923.787528868	291614.318706697	321348.729792148	352205.542725173	384272.517321016	417648.96073903	452443.418013857	488787.52886836	526822.170900693	566713.625866051	608648.96073903	652854.503464203	699586.605080831	749154.734411085	801919.168591224	858327.944572748	918919.168591224	984360.277136259	1055501.15473441	1133424.94226328	1219568.12933025	1315866.05080831	1425041.5704388	1551073.90300231	1700138.56812933	1882579.67667436	2117785.21939954	2449284.06466513	3016004.61893764
25	0	17467.1131639723	35387.9907621247	53786.8360277136	72689.6073903002	92125.1732101617	112124.018475751	132720.092378753	153949.884526559	175853.810623557	198475.981524249	221865.127020785	246076.212471132	271166.281755196	297203.233256351	324260.969976905	352424.942263279	381787.52886836	412457.27482679	444551.963048499	478212.47113164	513600.461893764	550900.692840647	590337.182448037	632161.662817552	676688.221709007	724286.374133949	775415.704387991	830637.413394919	890667.436489607	956424.942263279	1029113.16397229	1110374.13394919	1202498.84526559	1308849.88452656	1434635.1039261	1588586.60508083	1787062.3556582	2066796.76674365	2545011.54734411
26	0	34651.7321016166	70203.4642032332	106703.233256351	144203.233256351	182759.815242494	222434.180138568	263293.302540416	305408.775981524	348861.43187067	393741.339491917	440140.877598152	488168.591224018	537944.572748268	589598.152424942	643277.13625866	699150.115473441	757399.538106235	818240.184757506	881909.930715935	948685.912240185	1018891.45496536	1092889.14549654	1171120.09237875	1254096.99769053	1342427.2517321	1436856.81293303	1538284.06466513	1647836.02771363	1766926.09699769	1897374.13394919	2041577.36720554	2202782.90993072	2385542.72517321	2596512.70207852	2846050.80831409	3151478.06004619	3545219.39953811	4100161.66281755	5048845.26558891
27	0	18846.8822170901	38183.3718244804	58035.5658198614	78431.6397228637	99402.3094688222	120981.062355658	143203.926096998	166110.623556582	189744.80369515	214154.041570439	239390.300230947	265512.702078522	292586.605080831	320678.983833718	349875.288683603	380265.58891455	411946.88221709	445036.951501155	479667.436489607	515986.143187067	554170.900692841	594418.013856813	636967.667436489	682096.997690531	730140.877598152	781501.154734411	836667.436489607	896251.732101616	961023.094688222	1031974.59584296	1110406.4665127	1198085.45034642	1297487.29792148	1412237.87528868	1547960.73903002	1714071.59353349	1928226.32794457	2230060.04618938	2746050.80831409
28	0	21591.5935334873	43744.1108545035	66487.297921478	89853.8106235566	113878.521939954	138599.769053118	164058.891454965	190301.616628175	217377.829099307	245341.801385681	274254.041570439	304180.138568129	335196.304849884	367381.062355658	400829.099307159	435644.341801386	471939.953810624	509847.575057737	549521.939953811	591131.639722864	634875.288683603	680983.833718245	729729.792147806	781431.870669746	836473.441108545	895311.778290993	958512.702078522	1026773.67205543	1100979.2147806	1182263.27944573	1272115.47344111	1372563.51039261	1486443.41801386	1617905.31177829	1773392.60969977	1963695.15011547	2209036.95150115	2554826.78983834	3145958.4295612
29	0	15886.0739030023	32184.7575057737	48918.2448036951	66110.1616628175	83786.6050808314	101975.288683603	120706.928406466	140015.242494226	159936.48960739	180510.854503464	201782.909930716	223801.616628175	246621.247113164	270302.540415704	294912.240184758	320526.558891455	347230.946882217	375122.401847575	404311.778290993	434926.096997691	467110.854503464	501036.951501155	536903.002309469	574942.263279446	615436.48960739	658727.482678984	705228.637413395	755452.655889145	810048.498845265	869854.503464203	935963.048498845	1009868.36027714	1093655.8891455	1190378.75288684	1304780.60046189	1444794.45727483	1625307.15935335	1879722.86374134	2314642.03233256
30	0	17537.0207852194	35529.5612009238	54002.0785219399	72980.6004618938	92493.9953810623	112572.979214781	133251.270207852	154566.050808314	176557.736720554	199270.438799076	222753.11778291	247060.046189376	272251.732101617	298392.609699769	325558.891454965	353836.027713626	383316.397228637	414106.23556582	446330.25404157	480127.020785219	515655.889145496	553106.23556582	592699.769053118	634692.840646651	679397.228637413	727187.066974596	778519.630484988	833963.048498845	894233.256351039	960251.732101617	1033233.25635104	1114817.55196305	1207311.77829099	1314087.75981524	1440378.75288684	1594944.57274827	1794214.78060046	2075071.59353349	2555196.30484988
31	0	15358.9376443418	31116.8591224018	47295.1501154734	63916.3972286374	81006.2355658199	98591.4549653579	116701.616628176	135369.053117783	154629.330254042	174521.016166282	195087.297921478	216375.288683603	238436.48960739	261332.563510393	285124.711316397	309889.145496536	335709.006928406	362674.364896074	390896.073903002	420494.226327944	451612.009237875	484411.085450346	519085.45034642	555863.741339492	595016.166281755	636870.669745958	681826.789838337	730385.681293302	783170.900692841	840990.762124711	904905.311778291	976357.967667436	1057364.8960739	1150879.90762125	1261484.98845266	1396854.5034642	1571374.13394919	1817348.72979215	2237842.95612009
32	0	12360.2771362587	25041.5704387991	38061.2009237875	51437.6443418014	65190.7621247113	79342.4942263279	93916.8591224018	108939.722863741	124439.722863741	140447.806004619	156998.845265589	174130.484988453	191885.45034642	210310.3926097	229458.198614319	249387.990762125	270166.281755196	291866.050808314	314577.367205543	338397.228637413	363438.799076212	389836.027713626	417741.339491917	447337.182448037	478845.265588915	512528.868360277	548709.006928406	587785.219399538	630265.58891455	676796.766743649	728233.256351039	785736.720554272	850926.096997691	926182.448036951	1015193.99538106	1124133.94919169	1264581.98614319	1462531.1778291	1800930.71593533
33	0	11674.8036951501	23652.8868360277	35950.3464203233	48584.9884526559	61575.2886836028	74942.4942263279	88708.545034642	102898.383371824	117538.56812933	132658.891454965	148291.916859122	164473.672055427	181243.879907621	198647.113163972	216733.025404157	235556.581986143	255182.448036951	275681.29330254	297131.639722864	319630.484988453	343284.064665127	368217.090069284	394572.748267898	422528.868360277	452290.993071594	484103.926096998	518279.445727483	555189.376443418	595311.778290993	639263.279445727	687847.575057737	742161.662817552	803736.720554272	874819.86143187	958893.76443418	1061792.147806	1194450.34642032	1381422.63279446	1701055.42725173
34	0	21184.688221709	42919.6304849884	65234.4110854503	88160.5080831409	111732.33256351	135987.759815242	160967.205542725	186715.473441109	213281.29330254	240718.244803695	269085.45034642	298448.036951501	328877.598152425	360457.27482679	393274.826789838	427434.180138568	463046.189376443	500240.184757506	539166.281755196	579990.762124711	622909.930715935	668152.424942263	715979.2147806	766706.697459584	820709.006928406	878438.799076212	940448.036951501	1007424.94226328	1080230.94688222	1159981.52424942	1248143.18706697	1346697.4595843	1458429.56120092	1587415.70438799	1739972.28637413	1926688.22170901	2167406.4665127	2506674.36489607	3086674.36489607
35	0	3967.22863741339	8037.50577367205	12216.3279445727	16509.6766743649	20923.9491916859	25466.2817551963	30144.1108545035	34965.8198614319	39940.8775981524	45078.9838337182	50391.2240184757	55889.8383371824	61588.4526558891	67502.3094688222	73648.0369515011	80044.8036951501	86713.856812933	93679.2147806005	100968.822170901	108614.087759815	116651.501154734	125123.787528868	134080.138568129	143579.907621247	153692.840646651	164503.926096998	176116.397228637	188658.891454965	202293.302540416	217228.17551963	233736.720554272	252193.995381062	273117.782909931	297272.517321016	325842.956120092	360808.31408776	405886.836027714	469422.632794457	578036.951501155
36	0	15123.5103926097	30639.9538106236	46570.207852194	62936.7205542725	79764.6651270208	97080.1385681293	114912.702078522	133294.226327945	152259.122401848	171845.958429561	192096.997690531	213058.660508083	234782.909930716	257327.944572748	280755.19630485	305140.877598152	330563.51039261	357115.473441108	384905.311778291	414048.498845266	444688.221709007	476986.143187067	511129.330254041	547344.110854503	585896.073903002	627108.545034642	671376.443418014	719189.376443418	771166.281755196	828099.307159353	891034.642032332	961392.609699769	1041157.04387991	1133240.18475751	1242147.80600462	1375443.41801386	1547288.68360277	1789491.91685912	2203540.41570439
37	0	14291.5473441109	28954.272517321	44008.0831408776	59474.5958429561	75376.6743648961	91739.7228637413	108591.224018476	125961.43187067	143883.140877598	162392.378752887	181529.330254042	201337.875288684	221866.974595843	243170.900692841	265309.468822171	288353.348729792	312378.752886836	337471.131639723	363729.792147806	391272.517321016	420226.327944573	450745.958429561	483011.547344111	517233.256351039	553665.127020785	592609.699769053	634443.418013857	679625.866050808	728741.339491917	782542.72517321	842018.475750577	908505.773672055	983882.217090069	1070898.38337182	1173815.24249423	1299775.98152425	1462168.59122402	1691048.49884527	2082321.01616628
38	0	21657.2979214781	43877.1362586605	66689.6073903002	90127.2517321016	114225.173210162	139021.478060046	164558.198614319	190880.831408776	218039.260969977	246087.759815242	275087.759815242	305106.23556582	336214.780600462	368498.845265589	402048.498845266	436969.976905312	473376.443418014	511399.538106235	551193.995381062	592930.715935335	636808.31408776	683057.736720554	731951.501154734	783810.623556582	839018.475750577	898036.951501155	961429.561200924	1029898.38337182	1104330.25404157	1185861.43187067	1275988.45265589	1376741.33949192	1490965.35796767	1622829.09930716	1778789.83833718	1969672.05542725	2215759.81524249	2562609.69976905	3155542.72517321
39	0	26354.272517321	53393.0715935335	81152.8868360277	109673.441108545	138997.459584296	169171.593533487	200246.651270208	232277.13625866	265325.635103926	299457.27482679	334748.267898383	371274.826789838	409131.639722864	448418.013856813	489242.494226328	531736.720554272	576036.951501155	622309.468822171	670734.41108545	721521.939953811	774914.549653579	831193.995381062	890692.840646651	953799.076212471	1020979.2147806	1092796.76674365	1169937.6443418	1253256.35103926	1343831.40877598	1443041.5704388	1552715.93533487	1675318.70669746	1814316.39722864	1974778.29099307	2164563.51039261	2396836.02771363	2696304.84988453	3118360.27713626	3839884.52655889
40	0	15031.3625866051	30453.1177829099	46286.3741339492	62553.3487297921	79278.5219399538	96488.6836027714	114212.47113164	132481.755196305	151331.177829099	170798.845265589	190926.327944573	211760.277136259	233351.03926097	255759.815242494	279043.879907621	303279.445727483	328547.344110854	354939.953810623	382558.891454965	411526.558891455	441979.2147806	474078.521939954	508013.856812933	544006.928406466	582325.635103926	623286.374133949	667284.064665127	714806.004618937	766466.512702078	823053.11778291	885605.080831409	955533.487297921	1034812.9330254	1126332.56351039	1234577.36720554	1367060.04618938	1537859.12240185	1778586.60508083	2190113.16397229
41	0	25309.6997690531	51276.6743648961	77936.2586605081	105326.327944573	133488.221709007	162466.281755196	192309.468822171	223071.362586605	254810.623556582	287588.914549654	321480.369515011	356558.891454965	392914.54965358	430644.341801386	469852.193995381	510660.508083141	553205.542725173	597644.341801386	644147.806004619	692923.787528868	744198.614318707	798249.422632794	855387.990762125	915993.071593533	980512.702078522	1049482.67898383	1123565.81986143	1203581.98614319	1290565.81986143	1385845.26558891	1491170.90069284	1608916.8591224	1742404.15704388	1896505.77367205	2078769.05311778	2301838.33718245	2589422.63279446	2994757.50577367	3687690.53117783
42	0	14582.3325635104	29543.4180138568	44903.6951501155	60684.7575057737	76910.3926096998	93606.2355658199	110800.692840647	128524.249422633	146810.623556582	165696.766743649	185223.094688222	205434.642032333	226381.29330254	248117.782909931	270709.006928406	294221.709006928	318734.41108545	344337.182448037	371131.639722864	399233.256351039	428775.981524249	459916.859122402	492838.337182448	527757.505773672	564930.715935335	604667.436489607	647351.03926097	693454.965357968	743570.438799076	798466.512702078	859150.115473441	926990.762124711	1003900.69284065	1092688.22170901	1197699.76905312	1326224.01847575	1491921.47806005	1725457.27482679	2124690.53117783
43	0	27070.6697459584	54844.5727482679	83359.1224018476	112655.19630485	142776.443418014	173770.900692841	205690.762124711	238593.533487298	272540.415704388	307600.461893764	343847.575057737	381369.515011547	420254.041570439	460607.390300231	502545.034642032	546191.68591224	591699.769053118	639228.637413395	688969.976905312	741136.258660508	795981.524249423	853792.147806005	914907.621247113	979729.792147806	1048736.72055427	1122505.77367206	1201745.95842956	1287330.25404157	1380364.8960739	1482274.82678984	1594928.40646651	1720866.05080831	1863644.34180139	2028466.51270208	2223411.08545035	2462009.23787529	2769607.39030023	3203140.87759815	3944272.51732102
44	0	28351.7321016166	57440.1847575058	87304.3879907621	117986.605080831	149533.487297921	181994.919168591	215425.404157044	249884.526558891	285438.799076212	322157.043879908	360122.401847575	399418.013856813	440143.187066975	482406.466512702	526327.944572748	572041.570438799	619702.07852194	669480.369515011	721575.057736721	776212.47113164	833653.579676674	894198.614318707	958207.852193995	1026096.99769053	1098369.51501155	1175630.48498845	1258618.93764434	1348254.04157044	1445692.84064665	1552424.94226328	1670411.08545035	1802309.46882217	1951842.95612009	2124466.51270208	2328637.41339492	2578521.93995381	2900669.74595843	3354734.41108545	4130946.88221709
45	0	24776.4434180139	50196.5357967667	76294.4572748268	103107.621247113	130676.212471132	159043.879907621	188258.429561201	218372.055427252	249441.108545035	281531.177829099	314706.697459584	349048.498845266	384637.413394919	421572.748267898	459953.810623557	499903.002309469	541551.963048499	585053.11778291	630579.676674365	678325.635103926	728521.939953811	781434.180138568	837369.515011547	896697.459584296	959856.812933025	1027374.13394919	1099898.38337182	1178228.63741339	1263378.75288684	1356651.27020785	1459759.81524249	1575023.09468822	1705699.76905312	1856554.27251732	2034976.90531178	2253348.72979215	2534872.97921478	2931685.91224018	3610000
46	0	25506.4665127021	51675.7505773672	78542.7251732101	106145.958429561	134527.020785219	163730.484988453	193806.004618938	224807.159353349	256792.147806005	289826.789838337	323981.524249423	359334.872979215	395972.286374134	433995.381062356	473508.083140878	514635.103926097	557510.3926097	602293.302540416	649161.662817552	698314.087759815	749990.762124711	804461.893764434	862046.189376443	923122.401847575	988140.877598152	1057648.96073903	1132309.46882217	1212949.19168591	1300609.69976905	1396630.48498845	1502775.98152425	1621436.48960739	1755963.04849885	1911263.27944573	2094944.57274827	2319745.95842956	2609584.29561201	3018060.04618938	3716374.13394919
47	0	13029.6997690531	26397.92147806	40122.6327944573	54223.3256351039	68721.247113164	83639.7228637413	99003.4642032332	114839.953810624	131179.2147806	148054.272517321	165501.616628175	183561.200923788	202277.598152425	221700.461893764	241884.526558891	262893.76443418	284796.766743649	307674.364896074	331616.62817552	356725.173210162	383122.401847575	410949.191685912	440364.896073903	471565.819861432	504780.600461894	540286.374133949	578424.942263279	619618.937644342	664399.538106235	713450.346420323	767674.364896074	828290.993071593	897011.547344111	976344.110854503	1070175.51963048	1185016.16628176	1333069.28406466	1541741.33949192	1898466.51270208
48	0	21866.5819861432	44301.1547344111	67334.1801385681	90998.1524249423	115328.868360277	140364.896073903	166148.498845266	192725.404157044	220146.189376443	248466.512702079	277745.958429561	308055.427251732	339464.203233256	372060.046189376	405935.334872979	441191.68591224	477949.191685912	516341.801385681	556519.630484988	598660.508083141	642960.739030023	689658.198614319	739025.404157044	791385.681293302	847127.020785219	906713.625866051	970720.554272517	1039852.19399538	1115002.30946882	1197321.01616628	1288318.70669746	1390046.18937644	1505374.13394919	1638512.70207852	1795979.2147806	1988704.38799076	2237170.90069284	2587367.20554272	3186027.71362587
49	0	27590.5311778291	55897.92147806	84960.2771362586	114818.70669746	145518.70669746	177108.31408776	209641.339491917	243175.519630485	277773.672055427	313508.083140878	350452.655889145	388692.840646651	428325.635103926	469454.965357968	512196.304849885	556683.602771363	603062.355658198	651505.773672055	702200.923787529	755371.824480369	811270.207852194	870189.376443418	932480.369515012	998547.344110854	1068879.90762125	1144064.66512702	1224826.78983834	1312055.42725173	1406877.59815242	1510743.64896074	1625561.20092379	1753919.16859122	1899436.48960739	2067424.94226328	2266115.47344111	2509284.06466513	2822794.45727483	3264665.12702078	4020023.09468822
50	0	22331.1778290993	45242.4942263279	68764.896073903	92931.6397228637	117779.2147806	143347.344110854	169678.752886836	196820.323325635	224823.787528868	253745.958429561	283648.96073903	314600.461893764	346676.674364896	379965.357967667	414558.891454965	450565.819861432	488103.926096998	527314.087759815	568346.420323326	611378.752886836	656621.247113164	704311.778290993	754727.482678984	808200.923787529	865124.711316397	925979.2147806	991346.420323326	1061946.88221709	1138692.84064665	1222759.81524249	1315690.53117783	1419579.67667436	1537360.27713626	1673325.63510393	1834138.56812933	2030960.73903002	2284706.69745958	2642332.56351039	3253718.24480369
51	0	15201.8244803695	30798.6143187067	46811.3163972286	63262.5866050808	80177.5981524249	97582.9099307159	115507.852193995	133984.295612009	153047.575057737	172735.796766744	193091.68591224	214161.893764434	235997.690531178	258658.198614319	282207.852193995	306720.554272517	332274.826789838	358965.357967667	386898.383371824	416193.995381062	446990.762124711	479454.965357968	513775.981524249	550177.829099307	588928.406466513	630355.658198614	674852.193995381	722912.240184757	775159.35334873	832385.681293302	895648.96073903	966369.515011547	1046547.34411085	1139106.23556582	1248579.67667436	1382563.51039261	1555300.23094688	1798757.50577367	2214949.19168591
52	0	19681.4318706697	39874.1339491917	60605.311778291	81904.6189376443	103803.926096998	126338.106235566	149545.034642032	173466.281755196	198146.88221709	223636.720554272	249990.762124711	277270.207852194	305540.415704388	334879.907621247	365369.515011547	397103.926096998	430187.066974596	464743.648960739	500907.621247113	538836.027713626	578709.006928406	620739.030023095	665173.210161663	712302.540415704	762471.131639723	816106.23556582	873715.935334873	935937.644341801	1003579.67667436	1077669.74595843	1159575.05773672	1251136.25866051	1354939.95381062	1474773.67205543	1616505.77367206	1789972.28637413	2013609.69976905	2328799.07621247	2867644.34180139
53	0	27206.6974595843	55120.3233256351	83778.0600461894	113221.247113164	143493.995381062	174644.341801386	206724.480369515	239792.147806005	273909.930715935	309145.496535797	345577.367205543	383286.374133949	422367.205542725	462923.787528868	505069.284064665	548937.644341801	594672.055427252	642441.108545035	692431.870669746	744861.43187067	799981.524249423	858083.140877598	919505.773672055	984653.579676674	1054006.92840647	1128147.80600462	1207785.21939954	1293799.07621247	1387302.5404157	1489722.86374134	1602944.57274827	1729515.01154734	1873009.23787529	2038660.50808314	2234586.60508083	2474387.99076212	2783533.48729792	3219237.87528868	3964110.85450346
54	0	21348.545034642	43251.7321016166	65739.0300230947	88842.4942263279	112596.766743649	137039.722863741	162212.47113164	188159.815242494	214930.946882217	242579.676674365	271166.281755196	300757.505773672	331422.632794457	363247.113163972	396318.70669746	430739.030023095	466628.17551963	504110.854503464	543337.182448037	584478.060046189	627729.792147806	673321.016166282	721517.321016166	772637.413394919	827057.736720554	885233.256351039	947722.863741339	1015217.09006928	1088586.60508083	1168953.81062356	1257796.76674365	1357115.47344111	1469711.31639723	1599695.15011547	1753431.87066975	1941591.22401848	2184173.21016166	2526073.90300231	3110554.27251732
55	0	23619.168591224	47851.9630484988	72731.1778290993	98291.9168591224	124572.748267898	151615.473441109	179465.819861432	208172.979214781	237792.147806005	268381.062355658	300009.237875289	332745.958429561	366674.364896074	401882.217090069	438471.131639723	476554.272517321	516258.660508083	557727.482678984	601127.020785219	646644.341801386	694496.535796767	744935.334872979	798258.660508083	854817.551963048	915025.404157044	979390.300230947	1048526.55889145	1123198.61431871	1204371.82448037	1293288.68360277	1391579.67667436	1501461.89376443	1626034.64203233	1769842.95612009	1939933.02540416	2148106.23556582	2416489.6073903	2794757.50577367	3441385.6812933
56	0	9625.01154734411	19500.0230946882	29638.337182448	40054.5034642032	50764.2032332563	61784.2956120092	73133.4872979215	84831.8706697459	96901.6166281755	109367.205542725	122255.658198614	135596.073903002	149421.939953811	163769.515011547	178679.907621247	194199.076212471	210378.983833718	227278.060046189	244963.048498845	263512.702078522	283011.547344111	303565.819861432	325295.612009238	348344.110854503	372879.907621247	399108.545034642	427281.755196305	457711.316397229	490789.838337182	527023.094688222	567078.521939954	611854.503464203	662618.937644342	721221.709006928	790535.796766744	875367.205542725	984734.41108545	1138879.90762125	1402390.30023095
57	0	28241.5704387991	57216.6281755196	86964.4341801386	117527.251732102	148951.270207852	181286.374133949	214586.605080831	248912.240184757	284325.635103926	320903.002309469	358720.554272517	397863.741339492	438429.561200924	480528.868360277	524279.445727483	569815.242494226	617288.683602771	666872.97921478	718766.743648961	773189.376443418	830406.466512702	890718.244803695	954475.750577367	1022101.61662818	1094092.37875289	1171053.11778291	1253718.24480369	1343004.61893764	1440064.66512702	1546381.06235566	1663907.62124711	1795293.30254042	1944244.80369515	2116196.30484988	2319561.20092379	2568475.75057737	2889376.44341801	3341662.81755196	4114872.97921478
58	0	24830.9468822171	50306.9284064665	76462.3556581986	103334.41108545	130963.51039261	159393.533487298	188672.286374134	218852.193995381	249990.762124711	282150.115473441	315399.538106236	349815.242494226	385484.988452656	422498.845265589	460965.357967667	501002.309468822	542743.648960739	586339.491916859	631965.357967667	679817.551963048	730124.711316397	783152.424942263	839210.161662817	898669.745958429	961967.667436489	1029632.79445727	1102316.39722864	1180819.86143187	1266157.04387991	1359635.1039261	1462967.66743649	1578487.29792148	1709450.34642032	1860637.41339492	2039452.65588915	2258304.84988453	2540461.89376443	2938129.33025404	3617944.57274827
59	0	18264.1108545035	37002.7713625866	56240.8775981524	76006.4665127021	96328.6374133949	117240.184757506	138775.981524249	160974.364896074	183877.598152425	207532.101616628	231988.452655889	257302.540415704	283538.106235566	310764.434180139	339057.736720554	368505.773672055	399207.852193995	431274.826789838	464836.027713626	500032.33256351	537034.642032332	576039.260969977	617272.517321016	661006.928406466	707563.51039261	757334.872979215	810796.766743649	868538.106235566	931307.159353349	1000064.66512702	1076071.59353349	1161039.26096998	1257367.20554273	1368570.43879908	1500096.99769053	1661071.59353349	1868602.77136259	2161103.926097	2661131.63972286
60	0	17902.1478060046	36269.2840646651	55126.3279445727	74500.2309468822	94419.6304849884	114916.62817552	136025.635103926	157784.295612009	180233.718244804	203419.168591224	227390.993071593	252203.233256351	277919.168591224	304605.080831409	332337.182448037	361203.233256351	391297.92147806	422729.792147806	455623.556581986	490122.401847575	526392.609699769	564623.556581986	605039.260969977	647907.621247113	693542.72517321	742325.635103926	794727.482678984	851325.635103926	912852.193995381	980244.80369515	1054745.95842956	1138030.02309469	1232448.0369515	1341448.0369515	1470367.20554273	1628152.42494226	1831570.43879908	2118274.82678984	2608406.4665127
61	0	18553.2563510393	37588.4526558891	57131.4087759815	77209.6997690531	97853.8106235566	119096.304849885	140972.979214781	163522.863741339	186788.914549654	210817.782909931	235660.508083141	261376.443418014	288027.713625866	315683.602771363	344424.942263279	374339.491916859	405528.868360277	438103.926096998	472193.995381062	507949.191685912	545538.106235566	585159.35334873	627043.879907621	671471.131639723	718766.743648961	769325.635103926	823632.794457275	882288.683602771	946053.11778291	1015896.073903	1093106.23556582	1179420.32332563	1277274.82678984	1390237.87528868	1523845.26558891	1687369.51501155	1898187.0669746	2195316.39722864	2703256.35103926
62	0	25679.9076212471	52027.0207852194	79076.6743648961	106867.436489607	135441.339491917	164843.418013857	195123.325635104	226335.103926097	258538.106235566	291796.766743649	326182.448036951	361775.981524249	398665.127020785	436944.572748268	476725.173210162	518131.639722864	561300.230946882	606387.990762125	653572.748267898	703062.355658198	755087.759815242	809928.406466513	867905.311778291	929397.228637413	994859.122401848	1064838.33718245	1140004.61893764	1221193.99538106	1309450.34642032	1406122.40184757	1512990.76212471	1632457.27482679	1767898.38337182	1924254.04157044	2109184.75750577	2335519.63048499	2627321.01616628	3038591.22401848	3741639.72286374
63	0	5700.76212471132	11549.6073903002	17554.4341801386	23723.7875288684	30066.974595843	36593.9953810624	43315.935334873	50244.8036951501	57393.5334872979	64776.6743648961	72410.1616628175	80311.7782909931	88500.4618937644	96998.3833718245	105829.561200924	115021.478060046	124604.618937644	134613.625866051	145088.452655889	156074.364896074	167624.018475751	179798.152424942	192668.360277136	206319.168591224	220851.03926097	236385.681293303	253073.903002309	271096.997690531	290688.221709007	312147.806004619	335872.979214781	362392.609699769	392459.584295612	427170.900692841	468224.018475751	518468.822170901	583244.80369515	674542.72517321	830616.62817552
64	0	11806.0046189376	23918.7066974596	36354.5034642032	49130.9468822171	62267.4364896074	75784.5265588914	89705.311778291	104054.503464203	118859.35334873	134149.653579677	149958.429561201	166321.939953811	183280.600461894	200879.445727483	219168.591224018	238203.233256351	258050.808314088	278778.290993072	300471.131639723	323224.018475751	347140.877598152	372353.348729792	399006.928406466	427277.13625866	457371.824480369	489545.034642032	524101.616628175	561427.251732102	602002.309468822	646445.727482679	695577.367205543	750501.154734411	812769.053117783	884651.270207852	969669.745958429	1073722.86374134	1207872.97921478	1396946.88221709	1720170.90069284
65	0	20935.935334873	42415.7043879908	64468.3602771362	87125.1732101617	110420.554272517	134390.993071594	159077.13625866	184523.094688222	210776.905311778	237891.454965358	265926.096997691	294944.572748268	325016.166281755	356226.327944573	388658.198614319	422415.704387991	457607.390300231	494367.205542725	532836.027713626	573180.138568129	615595.84295612	660307.159353349	707572.748267898	757704.387990762	811071.593533487	868124.711316397	929406.466512702	995595.84295612	1067547.34411085	1146362.58660508	1233487.29792148	1330884.52655889	1441304.84988453	1568775.98152425	1719542.72517321	1904066.97459584	2141958.4295612	2477251.73210162	3050438.79907621
66	0	29484.7575057737	59735.3348729792	90792.8406466513	122701.154734411	155508.545034642	189266.974595843	224033.256351039	259870.669745958	296842.956120092	335030.023094688	374510.3926097	415378.752886836	457732.101616628	501683.602771363	547357.967667436	594900.692840647	644464.203233256	696230.946882217	750408.775981524	807228.637413395	866963.048498845	929930.715935335	996496.535796767	1067096.99769053	1142258.66050808	1222607.39030023	1308912.24018476	1402129.33025404	1503459.58429561	1614457.27482679	1737159.35334873	1874325.63510393	2029836.02771363	2209355.65819861	2421685.91224018	2681547.34411085	3016581.98614319	3488775.98152425	4296004.61893764
67	0	19325.727482679	39153.5796766744	59509.9307159353	80424.2494226328	101927.944572748	124054.734411085	146842.263279446	170331.177829099	194565.58891455	219594.919168591	245473.441108545	272258.660508083	300018.475750577	328826.789838337	358766.743648961	389926.09699769	422413.394919169	456344.110854503	491854.503464203	529096.997690531	568249.422632794	609521.939953811	653152.424942263	699427.251732101	748692.840646651	801355.658198614	857923.787528868	919023.094688222	985441.108545035	1058193.99538106	1138618.93764434	1228524.24942263	1330452.65588915	1448120.09237875	1587290.99307159	1757621.24711316	1977217.09006928	2286718.2448037	2815819.86143187
68	0	27808.545034642	56339.4919168591	85631.4087759815	115725.866050808	146668.360277136	178507.621247113	211297.690531178	245096.997690531	279967.66743649	315983.833718245	353221.709006928	391764.434180139	431711.316397229	473163.972286374	516242.494226328	561080.831408776	607826.789838337	656653.579676674	707748.267898383	761339.491916859	817678.983833718	877064.665127021	939847.575057737	1006436.48960739	1077323.3256351	1153103.926097	1234503.46420323	1322420.32332563	1417993.07159353	1522678.98383372	1638404.15704388	1767775.98152425	1914443.41801386	2083759.81524249	2284018.47575058	2529122.40184757	2845103.926097	3290461.89376443	4051801.38568129
69	0	22737.1131639723	46064.896073903	70014.7806004619	94621.0161662817	119920.323325635	145953.11778291	172763.048498845	200398.152424942	228910.623556582	258357.967667436	288803.695150115	320318.70669746	352979.2147806	386872.979214781	422094.688221709	458757.505773672	496976.905311778	536898.383371824	578676.674364896	622494.226327945	668558.891454965	717115.473441108	768445.727482679	822891.454965358	880852.193995381	942812.933025404	1009367.20554273	1081249.42263279	1159392.60969977	1244986.14318707	1339607.39030023	1445385.6812933	1565304.84988453	1703743.64896074	1867480.36951501	2067879.90762125	2326235.56581986	2690369.51501155	3312863.74133949
70	0	14856.1893764434	30098.3833718245	45746.8822170901	61824.2494226328	78354.5034642032	95364.2032332563	112881.524249423	130937.875288684	149567.66743649	168808.31408776	188701.385681293	209292.609699769	230632.563510393	252778.290993072	275792.147806005	299745.958429561	324720.554272517	350803.695150115	378101.616628175	406729.792147806	436829.099307159	468554.272517321	502094.688221709	537667.436489607	575538.106235566	616023.094688222	659508.083140877	706475.750577367	757533.487297921	813461.893764434	875284.064665127	944399.538106235	1022752.88683603	1113207.852194	1220191.68591224	1351129.33025404	1519937.6443418	1757859.12240185	2164588.91454965
71	0	13456.4434180139	27262.3556581986	41436.7205542725	55999.3071593533	70972.0554272517	86378.9838337182	102245.958429561	118600.923787529	135475.519630485	152903.233256351	170921.939953811	189573.210161663	208902.540415704	228961.662817552	249808.31408776	271503.464203233	294124.711316397	317750.577367206	342475.750577367	368408.775981524	395669.745958429	424408.775981524	454787.52886836	487009.237875289	521311.778290993	557981.524249422	597369.515011547	639912.240184757	686159.35334873	736817.551963048	792815.242494226	855418.013856813	926390.300230947	1008321.01616628	1105226.32794457	1223826.78983834	1376729.79214781	1592235.56581986	1960644.34180139
72	0	23888.9145496536	48398.6143187067	73561.8937644342	99414.5496535797	125995.612009238	153347.344110854	181515.473441109	210550.577367205	240508.083140878	271448.036951501	303436.48960739	336547.344110854	370861.43187067	406471.131639723	443480.369515011	481997.690531178	522154.734411085	564099.307159353	607993.071593533	654030.023094688	702429.561200924	753445.727482679	807376.443418014	864579.676674365	925478.060046189	990577.367205543	1060501.15473441	1136027.71362587	1218129.33025404	1308060.04618938	1407475.75057737	1518612.00923787	1644607.39030023	1790057.73672055	1962090.06928406	2172642.03233256	2444087.75981524	2826674.36489607	3480692.84064665
73	0	28081.5242494226	56892.609699769	86472.0554272517	116862.124711316	148108.31408776	180260.046189376	213372.055427252	247503.464203233	282718.244803695	319087.759815242	356688.221709007	395612.009237875	435949.191685912	477808.31408776	521311.778290993	566588.914549654	613794.457274827	663099.307159353	714697.459584296	768812.933025404	825706.697459584	885676.674364896	949073.903002309	1016316.39722864	1087900.69284065	1164424.94226328	1246623.55658199	1335404.15704388	1431912.24018476	1537628.17551963	1654489.6073903	1785131.63972286	1933237.87528868	2104217.09006928	2306441.10854503	2553949.19168591	2873025.40415704	3322748.26789838	4091570.43879908
74	0	14239.8152424942	28849.6535796767	43848.96073903	59259.3533487298	75103.6951501155	91407.6212471132	108198.152424942	125505.542725173	143362.355658199	161804.618937644	180872.286374134	200609.237875289	221063.972286374	242290.993071593	264351.03926097	287309.468822171	311247.113163972	336249.422632794	362413.394919168	389854.503464203	418704.387990762	449115.473441108	481263.279445727	515360.277136259	551660.508083141	590464.203233256	632145.496535797	677166.281755196	726103.926096998	779711.316397229	838969.976905312	905217.090069284	980321.016166282	1067020.7852194	1169565.81986143	1295071.59353349	1456877.59815242	1684928.40646651	2074782.90993072
75	0	13818.8914549654	27996.766743649	42552.6558891455	57507.6212471132	72883.8337182448	88705.5427251732	104999.769053118	121795.612009238	139124.480369515	157021.709006928	175525.866050808	194679.2147806	214529.330254042	235129.330254042	256535.796766744	278817.551963048	302046.189376443	326309.468822171	351702.07852194	378332.563510393	406327.944572748	435838.337182448	467036.951501155	500127.020785219	535353.348729792	573011.547344111	613459.584295612	657150.115473441	704642.032332563	756662.817551963	814170.900692841	878459.584295612	951341.801385681	1035480.36951501	1134995.38106236	1256789.83833718	1413812.9330254	1635122.40184757	2013452.65588915
76	0	27826.0969976905	56374.8267898383	85685.2193995381	115798.614318707	146760.277136259	178619.630484988	211430.023094688	245249.422632794	280143.187066975	316182.448036951	353443.418013857	392011.547344111	431981.524249423	473459.584295612	516565.819861432	561431.870669746	608207.852193995	657064.665127021	708193.995381062	761817.551963048	818191.68591224	877614.318706697	940436.48960739	1007066.97459584	1078000	1153826.78983834	1235277.13625866	1323249.42263279	1418879.90762125	1523632.79445727	1639431.87066975	1768884.52655889	1915644.34180139	2085066.97459584	2285450.34642032	2530692.84064665	2846882.21709007	3292517.32101617	4054341.80138568
77	0	24574.3648960739	49787.0669745958	75672.0554272517	102266.512702079	129610.161662818	157746.420323326	186722.632794457	216590.531177829	247406.466512702	279233.256351039	312140.877598152	346200.923787529	381501.154734411	418131.639722864	456200.923787529	495824.480369515	537133.949191686	580281.755196305	625434.180138568	672792.147806005	722579.676674365	775057.736720554	830538.106235566	889383.37182448	952025.404157044	1018993.07159353	1090923.78752887	1168616.62817552	1253071.59353349	1345584.29561201	1447849.88452656	1562175.51963048	1691785.21939954	1841408.77598152	2018376.44341801	2234967.66743649	2514203.23325635	2907759.81524249	3580554.27251732
78	0	15405.4272517321	31211.0854503464	47438.1062355658	64109.9307159353	81251.5011547344	98889.8383371824	117054.734411085	135778.752886836	155097.228637413	175049.422632794	195677.829099307	217030.25404157	239159.35334873	262124.711316397	285988.452655889	310829.099307159	336725.173210162	363773.672055427	392078.521939954	421766.743648961	452979.2147806	485877.598152425	520658.198614319	557547.344110854	596817.551963048	638796.766743649	683891.454965358	732595.84295612	785540.415704388	843535.796766744	907644.341801386	979314.087759815	1060565.81986143	1154362.58660508	1265302.5404157	1401080.83140878	1576131.63972286	1822849.88452656	2244616.62817552
79	0	26563.2794457275	53816.8591224018	81796.9976905312	110543.879907621	140100.692840647	170514.318706697	201836.027713626	234122.401847575	267431.870669746	301836.027713626	337404.15704388	374221.709006928	412378.752886836	451976.905311778	493127.020785219	535956.120092379	580609.699769053	627249.422632794	676057.736720554	727247.113163972	781064.665127021	837792.147806005	897762.124711316	961369.515011547	1029083.1408776	1101468.8221709	1179224.01847575	1263203.23325635	1354496.53579677	1454496.53579677	1565039.26096998	1688616.62817552	1828718.24480369	1990452.65588915	2181743.64896074	2415866.05080831	2717690.53117783	3143117.78290993	3870369.51501155
80	0	13147.2748267898	26636.0277136259	40484.5265588914	54712.7020785219	69341.5704387991	84394.4572748268	99896.766743649	115876.212471132	132362.817551963	149390.300230947	166994.919168591	185217.551963048	204103.002309469	223701.154734411	244066.974595843	265265.58891455	287367.205542725	310450.346420323	334607.390300231	359944.572748268	386579.676674365	414655.889145496	444339.491916859	475819.861431871	509334.872979215	545161.662817552	583644.341801386	625210.161662817	670394.919168591	719889.145496536	774600.461893764	835764.434180138	905106.23556582	985154.734411085	1079831.40877598	1195709.00692841	1345099.30715935	1555653.57967667	1915595.84295612
81	0	27669.0531177829	56056.8129330254	85201.8475750577	115145.265588915	145932.563510393	177612.009237875	210237.413394919	243866.050808314	278563.51039261	314399.538106236	351448.036951501	389799.076212471	429545.034642032	470789.838337182	513653.579676674	558265.58891455	604778.290993072	653357.967667436	704198.614318707	757519.630484988	813577.367205543	872665.127020785	935131.639722864	1001387.99076212	1071919.16859122	1147318.70669746	1228309.46882217	1315785.21939954	1410877.59815242	1515039.26096998	1630184.75750577	1758907.62124711	1904838.33718245	2073307.15935335	2272558.89145497	2516420.32332563	2830831.40877598	3273949.19168591	4031478.06004619
82	0	31118.7066974596	63045.4965357968	95824.0184757506	129500.692840647	164126.096997691	199755.19630485	236448.036951501	274270.207852194	313293.302540416	353595.84295612	395265.58891455	438394.919168591	483096.997690531	529482.678983834	577690.531177829	627866.050808314	680175.519630485	734812.933025404	791990.762124711	851960.739030023	915006.928406466	981461.893764434	1051715.93533487	1126230.94688222	1205556.58198614	1290355.65819861	1381443.41801386	1479826.78983834	1586773.67205543	1703921.47806005	1833422.63279446	1978191.68591224	2142316.39722864	2331778.29099307	2555889.14549654	2830161.66281755	3183741.33949192	3682101.61662817	4534064.66512702
83	0	27012.9330254042	54727.4826789838	83181.2933025404	112414.54965358	142471.593533487	173399.769053118	205251.501154734	238083.140877598	271958.429561201	306942.263279446	343113.163972286	380554.272517321	419357.967667436	459623.556581986	501471.131639723	545025.404157044	590436.48960739	637863.741339492	687498.845265589	739554.272517321	794281.755196305	851969.976905312	912953.810623556	977637.413394919	1046496.53579677	1120108.54503464	1199180.13856813	1284581.98614319	1377418.01385681	1479108.54503464	1591524.24942263	1717191.68591224	1859665.12702078	2024136.25866051	2218662.81755196	2456743.64896074	2763695.15011547	3196304.84988453	3935866.05080831
84	0	21037.6674364896	42621.9399538106	64781.7551963048	87548.7297921478	110957.043879908	135044.110854503	159850.346420323	185419.861431871	211801.154734411	239048.498845266	267217.090069284	296376.443418014	326595.84295612	357956.120092379	390547.344110854	424466.512702078	459831.408775982	496769.053117783	535424.942263279	575965.357967667	618588.914549654	663515.011547344	711011.547344111	761385.681293302	815013.856812933	872344.110854503	933923.787528868	1000434.18013857	1072734.41108545	1151933.02540416	1239480.36951501	1337353.34872979	1448309.46882217	1576399.53810624	1727898.38337182	1913318.70669746	2152367.20554273	2489284.06466513	3065242.49422633
85	0	31086.143187067	62979.9076212471	95724.2494226328	129365.58891455	163954.965357968	199546.88221709	236200.923787529	273983.833718245	312965.357967667	353226.327944573	394852.193995381	437939.953810623	482593.533487298	528930.715935335	577087.759815242	627210.161662817	679466.512702078	734046.189376443	791166.281755196	851071.593533487	914053.11778291	980438.799076212	1050618.93764434	1125057.73672055	1204300.23094688	1289011.54734411	1380004.61893764	1478284.06466513	1585120.09237875	1702145.4965358	1831510.3926097	1976129.33025404	2140085.45034642	2329353.34872979	2553210.16166282	2827205.54272517	3180438.79907621	3678267.89838337	4529353.34872979
86	0	11147.1131639723	22583.8106235566	34325.4041570439	46388.9145496536	58792.1478060046	71554.9653579677	84698.8452655889	98247.3441108545	112225.866050808	126662.817551963	141589.376443418	157039.491916859	173051.732101617	189668.360277136	206936.720554272	224910.161662818	243648.96073903	263219.399538106	283702.07852194	305184.757505774	327769.053117783	351572.748267898	376739.030023095	403431.870669746	431847.575057737	462224.01847575	494852.193995381	530094.688221709	568404.15704388	610367.205542725	656757.505773672	708616.62817552	767408.775981524	835279.445727483	915551.963048499	1013799.07621247	1140461.89376443	1318983.83371824	1624168.59122402
87	0	24471.8244803695	49579.4457274827	75356.8129330254	101840.415704388	129069.976905312	157089.145496536	185944.572748268	215688.221709007	246376.443418014	278071.593533487	310838.337182448	344757.505773672	379909.930715935	416390.300230947	454300.230946882	493759.815242494	534896.073903002	577863.741339492	622829.099307159	669988.452655889	719568.129330254	771829.099307159	827078.521939954	885676.674364896	948060.046189376	1014745.95842956	1086378.75288684	1163748.26789838	1247852.19399538	1339976.90531178	1441817.55196305	1555665.12702078	1684736.72055427	1833736.72055427	2009965.35796767	2225653.57967667	2503718.24480369	2895635.1039261	3565635.1039261
88	0	23258.6605080831	47121.7090069284	71621.0161662817	96791.6859122402	122671.362586605	149301.385681293	176726.327944573	204995.381062356	234161.662817552	264284.064665127	295429.561200924	327667.436489607	361076.212471132	395748.267898383	431778.290993072	469279.445727483	508378.752886836	549214.780600462	591951.501154734	636773.672055427	683896.073903002	733565.819861432	786076.212471131	841769.053117783	901060.046189376	964441.108545034	1032521.93995381	1106055.42725173	1185988.45265589	1273547.34411085	1370339.49191686	1478542.72517321	1601214.78060046	1742829.09930716	1910321.01616628	2115316.39722864	2379607.39030023	2752101.61662818	3388868.36027714
89	0	17066.8591224018	34577.1362586605	52554.272517321	71024.0184757506	90014.3187066974	109554.965357968	129678.983833718	150422.170900693	171824.249422633	193927.944572748	216781.29330254	240436.48960739	264951.501154734	290392.609699769	316831.408775982	344351.03926097	373039.260969977	403004.618937644	434364.896073903	467254.041570439	501831.408775981	538277.13625866	576808.31408776	617676.674364896	661182.448036951	707690.531177829	757646.651270208	811605.080831409	870258.660508083	934508.083140878	1005533.48729792	1084930.71593533	1174944.57274827	1278859.12240185	1401762.12471132	1552184.75750577	1746113.16397229	2019438.79907621	2486697.4595843
90	0	13746.2586605081	27849.6535796767	42329.0993071593	57205.311778291	72500.6928406466	88239.4919168591	104448.036951501	121155.427251732	138393.302540416	156196.535796767	174603.233256351	193656.120092379	213401.847575058	233893.76443418	255187.066974596	277351.03926097	300459.584295612	324593.533487298	349852.193995381	376344.110854503	404191.68591224	433549.653579677	464581.986143187	497498.845265589	532540.415704388	570000	610235.565819861	653695.150115473	700937.644341801	752685.912240185	809891.454965358	873840.64665127	946341.801385681	1030039.26096998	1129030.02309469	1250184.75750577	1406381.06235566	1626528.86836028	2002870.66974596
91	0	26221.9399538106	53125.1732101617	80745.727482679	109123.094688222	138300	168322.863741339	199241.801385681	231113.163972286	263995.381062356	297956.120092379	333066.974595843	369413.394919169	407078.521939954	446166.281755196	486787.52886836	529066.974595843	573147.806004619	619187.066974596	667367.205542725	717900.692840647	771025.404157044	827023.094688222	886224.01847575	949013.856812933	1015856.81293303	1087314.08775982	1164066.97459584	1246967.66743649	1337087.75981524	1435801.38568129	1544923.78752887	1666914.54965358	1805212.47113164	1964868.36027714	2153702.07852194	2384803.69515012	2682771.3625866	3102725.17321016	3820623.55658199
92	0	22331.1316397229	45242.2632794457	68764.6651270208	92931.4087759815	117778.983833718	143346.88221709	169678.290993072	196819.861431871	224823.325635104	253745.958429561	283646.651270208	314598.152424942	346676.674364896	379965.357967667	414558.891454965	450565.819861432	488103.926096998	527311.778290993	568344.110854503	611378.752886836	656621.247113164	704309.468822171	754725.173210162	808198.614318707	865122.401847575	925976.905311778	991341.801385681	1061942.26327945	1138690.53117783	1222757.50577367	1315688.22170901	1419577.36720554	1537355.65819861	1673321.01616628	1834133.94919169	2030953.81062356	2284699.76905312	2642332.56351039	3253718.24480369
93	0	22826.3048498845	46245.4965357968	70289.376443418	94992.1478060046	120390.762124711	146525.635103926	173440.877598152	201184.295612009	229808.545034642	259371.824480369	289937.644341801	321575.05773672	354362.586605081	388390.300230947	423750.577367205	460556.581986143	498926.096997691	539004.618937644	580946.88221709	624935.334872979	671180.138568129	719928.406466513	771461.893764434	826120.092378753	884307.159353349	946510.3926097	1013325.63510393	1085491.91685912	1163939.95381062	1249870.66974596	1344863.74133949	1451055.42725173	1571445.72748268	1710427.2517321	1874806.00461894	2075990.76212471	2335357.96766744	2700923.78752887	3325866.05080831
94	0	15166.9515011547	30727.9445727483	46703.9260969977	63117.5519630485	79993.7644341801	97359.1224018476	115242.72517321	133676.905311778	152696.304849885	172339.491916859	192648.729792148	213670.669745958	235457.27482679	258066.974595843	281561.200923787	306016.166281755	331512.702078522	358140.877598152	386009.237875289	415237.875288684	445965.357967667	478355.658198614	512598.152424942	548914.54965358	587577.367205543	628909.930715935	673304.849884526	721254.041570439	773381.062355658	830478.060046189	893593.533487298	964154.734411085	1044147.80600462	1136494.22632794	1245715.93533487	1379392.60969977	1551732.10161663	1794630.48498845	2209870.66974596
95	0	23112.4711316397	46825.1732101617	71170.4387990762	96182.6789838337	121899.538106236	148362.124711316	175614.54965358	203705.773672055	232688.221709007	262621.247113164	293570.438799076	325605.080831409	358806.004618938	393258.660508083	429062.355658199	466327.944572748	505180.138568129	545759.815242494	588228.637413395	632766.743648961	679593.533487298	728951.501154734	781129.330254041	836473.441108545	895390.300230947	958374.133949192	1026025.40415704	1099094.68822171	1178526.55889145	1265535.79676674	1361718.2448037	1469240.18475751	1591140.87759815	1731863.74133949	1898302.5404157	2102009.23787529	2364642.03233256	2734780.60046189	3367551.9630485
96	0	24705.311778291	50052.6558891455	76075.7505773672	102812.009237875	130301.385681293	158587.759815242	187718.70669746	217745.958429561	248727.482678984	280722.863741339	313806.004618938	348048.498845266	383535.796766744	420362.586605081	458635.103926097	498468.822170901	540000	583376.443418014	628771.362586605	676381.062355658	726434.180138568	779193.995381062	834969.976905312	894127.020785219	957103.926096998	1024429.56120092	1096743.64896074	1174849.88452656	1259757.50577367	1352762.12471132	1455575.05773672	1570508.08314088	1700810.62355658	1851230.94688222	2029143.18706697	2246889.14549654	2527621.24711316	2923279.44572748	3599653.57967667
97	0	16475.4965357968	33378.9838337182	50733.2563510393	68563.0484988453	86895.1501154734	105758.891454965	125185.45034642	145210.161662818	165870.438799076	187208.31408776	209269.74595843	232106.23556582	255771.362586605	280330.25404157	305854.503464203	332418.013856813	360113.163972286	389041.570438799	419314.087759815	451064.665127021	484443.418013857	519625.866050808	556822.170900693	596274.826789838	638272.517321016	683168.591224018	731394.919168591	783482.678983834	840103.926096998	902127.020785219	970690.531177829	1047337.18244804	1134233.25635104	1234547.34411085	1353191.68591224	1498401.84757506	1685609.69976905	1949466.51270208	2400531.1778291
98	0	25437.6443418014	51536.0277136259	78330.4849884526	105859.122401848	134163.279445727	163287.990762125	193282.217090069	224199.307159353	256099.307159353	289043.879907621	323106.23556582	358362.586605081	394903.002309469	432822.170900693	472228.637413395	513242.494226328	556004.618937644	600665.127020785	647406.466512702	696427.251732102	747963.048498845	802286.374133949	859715.935334873	920625.866050808	985471.131639723	1054789.83833718	1129247.11316397	1209669.74595843	1297092.37875289	1392854.5034642	1498713.62586605	1617053.11778291	1751217.09006928	1906096.99769053	2089281.7551963	2313487.29792148	2602517.32101617	3009907.62124711	3706327.94457275
99	0	13749.5381062356	27856.1200923788	42339.2609699769	57218.9376443418	72517.7829099307	88260.2771362586	104472.748267898	121184.295612009	138426.327944573	156233.718244804	174644.80369515	193702.07852194	213452.655889145	233949.191685912	255249.422632794	277418.013856813	300531.177829099	324672.055427252	349935.334872979	376431.870669746	404288.683602771	433651.270207852	464692.840646651	497616.62817552	532665.127020785	570133.949191686	610381.062355658	653849.884526559	701103.926096998	752866.050808314	810083.140877598	874048.498845265	946568.129330254	1030284.06466513	1129297.92147806	1250482.67898383	1406715.93533487	1626914.54965358	2003346.42032333
100	0	26008.545034642	52692.8406466513	80088.6836027713	108235.103926097	137174.595842956	166953.11778291	197620.554272517	229231.870669746	261847.575057737	295531.177829099	330357.967667436	366406.466512702	403766.743648961	442535.796766744	482826.789838337	524762.124711316	568484.988452656	614147.806004619	661937.644341801	712060.046189376	764752.886836028	820293.302540416	879011.547344111	941290.993071593	1007591.22401848	1078466.51270208	1154595.84295612	1236822.17090069	1326207.852194	1424117.78290993	1532353.34872979	1653351.03926097	1790524.24942263	1948882.21709007	2136177.82909931	2365404.15704388	2660946.88221709	3077459.58429561	3789538.10623557
101	0	29405.311778291	59574.3648960739	90548.0369515011	122370.438799076	155089.376443418	188756.812933025	223429.330254042	259168.591224018	296043.879907621	334127.020785219	373501.154734411	414258.660508083	456496.535796767	500330.25404157	545882.217090069	593295.612009238	642727.482678984	694355.658198614	748385.681293302	805053.11778291	864625.866050808	927422.632794457	993808.31408776	1064221.70900693	1139180.13856813	1219309.46882217	1305383.37182448	1398348.72979215	1499406.4665127	1610103.926097	1732475.75057737	1869272.51732102	2024362.58660508	2203399.53810624	2415150.11547344	2674318.70669746	3008452.65588915	3479376.44341801	4284434.18013857
102	0	43996.0739030023	89135.3348729792	135478.060046189	183090.762124711	232043.879907621	282418.013856813	334295.612009238	387769.053117783	442939.953810623	499921.478060046	558833.718244804	619812.933025404	683011.547344111	748595.84295612	816750.577367205	887690.531177829	961648.96073903	1038893.76443418	1119734.41108545	1204519.63048499	1293655.8891455	1387612.00923787	1486939.95381062	1592288.68360277	1704441.10854503	1824334.87297921	1953115.47344111	2092210.16166282	2243415.70438799	2409030.02309469	2592124.7113164	2796812.9330254	3028845.26558891	3296720.55427252	3613556.58198614	4001339.49191686	4501247.11316397	5205842.95612009	6410369.51501155
103	0	20382.1478060046	41293.7644341801	62763.0484988453	84820.5542725173	107499.538106236	130836.027713626	154869.284064665	179642.032332563	205201.385681293	231598.152424942	258891.454965358	287140.877598152	316420.323325635	346801.385681293	378376.443418014	411240.184757506	445503.464203233	481288.683602771	518741.339491917	558018.475750577	599311.778290993	642840.64665127	688854.503464203	737660.508083141	789618.937644342	845161.662817552	904822.170900693	969260.969976905	1039309.46882217	1116039.26096998	1200859.12240185	1295681.29330254	1403180.13856813	1527279.44572748	1674057.73672055	1853699.76905312	2085297.92147806	2411709.00692841	2969745.95842956
104	0	24402.07852194	49437.8752886836	75141.5704387991	101549.422632794	128701.385681293	156640.184757506	185413.394919169	215072.055427252	245672.055427252	277277.13625866	309951.501154734	343773.672055427	378824.480369515	415200.923787529	453002.309468822	492348.729792148	533367.205542725	576212.47113164	621048.498845265	668073.903002309	717512.702078522	769623.556581986	824715.935334873	883145.496535797	945351.03926097	1011847.57505774	1083274.82678984	1160422.63279446	1244286.37413395	1336150.11547344	1437699.76905312	1551221.70900693	1679921.47806005	1828496.53579677	2004224.01847575	2219295.61200924	2496581.98614319	2887367.20554272	3555450.34642032
105	0	12293.7182448037	24906.6974595843	37856.351039261	51160.5080831409	64839.7228637413	78915.2424942263	93411.3163972286	108353.11778291	123769.74595843	139691.68591224	156153.348729792	173192.840646651	190852.193995381	209178.060046189	228222.632794457	248043.879907621	268711.316397229	290295.612009238	312884.526558891	336575.05773672	361482.678983834	387736.720554272	415491.916859122	444928.406466513	476267.898383372	509769.053117783	545752.886836028	584621.247113164	626870.669745958	673152.424942263	724311.778290993	781505.773672055	846344.110854503	921196.304849884	1009727.48267898	1118080.83140878	1257771.3625866	1454655.8891455	1791233.25635104
106	0	25400.6928406466	51461.4318706697	78217.0900692841	105705.773672055	133968.822170901	163051.501154734	193002.309468822	223874.595842956	255727.482678984	288623.556581986	322637.413394919	357842.956120092	394330.25404157	432193.995381062	471542.72517321	512498.845265589	555198.614318707	599796.766743649	646468.822170901	695418.013856813	746879.907621247	801124.711316397	858468.822170901	919293.302540416	984043.879907621	1053260.96997691	1127612.00923788	1207916.8591224	1295214.78060046	1390836.02771363	1496542.72517321	1614711.31639723	1748681.29330254	1903334.87297921	2086254.04157044	2310138.56812933	2598752.88683603	3005542.72517321	3700969.97690531
107	0	11392.4480369515	23080.8545034642	35081.0623556582	47409.9307159353	60086.143187067	73130.0230946882	86563.0484988453	100409.699769053	114695.84295612	129450.577367206	144705.542725173	160495.84295612	176860.508083141	193842.956120092	211491.224018476	229860.277136259	249011.547344111	269013.856812933	289946.88221709	311900.692840647	334981.524249423	359311.778290993	385030.023094688	412311.778290993	441351.03926097	472397.228637413	505743.648960739	541762.124711316	580914.54965358	623801.385681293	671212.47113164	724212.47113164	784297.92147806	853662.817551963	935702.07852194	1036113.16397229	1165563.51039261	1348013.85681293	1659914.54965358
108	0	16879.3995381062	34197.2286374134	51976.9053117783	70243.8799076212	89025.4041570439	108351.501154734	128254.503464203	148769.976905312	169936.720554272	191797.690531178	214400	237794.457274827	262041.570438799	287203.233256351	313351.03926097	340568.129330254	368942.263279446	398577.367205543	429593.533487298	462122.401847575	496318.70669746	532364.896073903	570473.441108545	610891.454965358	653919.168591224	699916.859122402	749325.635103926	802688.221709007	860699.769053118	924242.494226328	994487.297921478	1073013.85681293	1162039.26096998	1264810.62355658	1386364.8960739	1535133.94919169	1726933.02540416	1997256.35103926	2459376.44341801
109	0	19927.1593533487	40372.0554272517	61362.1247113164	82927.2517321016	105100	127915.473441109	151412.240184757	175631.870669746	200620.785219399	226428.868360277	253113.163972286	280732.101616628	309355.658198614	339060.046189376	369930.715935335	402060.046189376	435558.891454965	470545.034642032	507161.662817552	545563.51039261	585935.334872979	628489.6073903	673478.060046189	721193.995381062	771990.762124711	826295.612009238	884623.556581986	947623.556581986	1016108.54503464	1091124.7113164	1174053.11778291	1266757.50577367	1371856.81293303	1493187.0669746	1636688.22170901	1812318.70669746	2038748.26789838	2357875.2886836	2903441.10854503
110	0	25412.2401847575	51484.7575057737	78252.6558891455	105753.810623557	134030.023094688	163125.866050808	193090.300230947	223976.674364896	255842.956120092	288755.19630485	322785.219399538	358006.928406466	394510.3926097	432390.300230947	471757.505773672	512732.101616628	555452.655889145	600069.284064665	646762.124711316	695734.41108545	747219.399538106	801489.6073903	858861.43187067	919711.316397229	984491.916859122	1053741.33949192	1128127.02078522	1208468.8221709	1295803.69515012	1391471.13163972	1497224.01847575	1615448.0369515	1749478.06004619	1904203.23325635	2087205.54272517	2311177.82909931	2599930.71593533	3006928.40646651	3702655.8891455
111	0	16106.1893764434	32630.7159353349	49596.0739030023	67026.0969976905	84947.3441108545	103388.221709007	122379.445727483	141955.19630485	162152.424942263	183012.009237875	204578.752886836	226902.540415704	250039.260969977	274046.189376443	298997.690531178	324967.66743649	352041.570438799	380321.016166282	409914.54965358	440953.810623557	473584.295612009	507979.2147806	544341.801385681	582907.621247113	623965.357967667	667854.503464203	715000	765919.168591224	821272.517321016	881905.311778291	948930.715935335	1023861.43187067	1108808.31408776	1206872.97921478	1322859.12240185	1464812.9330254	1647824.48036951	1905766.74364896	2346720.55427252
112	0	20857.5057736721	42256.8129330254	64226.7898383372	86798.8452655889	110006.697459584	133887.52886836	158481.29330254	183831.639722864	209987.066974596	237000	264928.406466513	293838.337182448	323799.076212471	354891.454965358	387200.923787529	420831.408775981	455893.76443418	492515.011547344	530838.337182448	571034.642032332	613290.993071593	657831.408775981	704921.478060046	754866.050808314	808034.642032332	864872.97921478	925923.787528868	991866.050808314	1063547.34411085	1142066.97459584	1228866.05080831	1325898.38337182	1435905.31177829	1562898.38337182	1713101.61662818	1896933.02540416	2133933.02540416	2467967.66743649	3039006.92840647
113	0	17899.4688221709	36263.9722863741	55118.2448036951	74488.9145496536	94405.5427251732	114899.538106236	136005.311778291	157760.739030023	180206.697459584	203388.914549654	227357.043879908	252166.281755196	277877.598152425	304558.891454965	332288.683602771	361150.115473441	391237.875288684	422665.127020785	455554.272517321	490048.498845265	526314.087759815	564538.106235566	604949.191685912	647810.623556582	693438.799076212	742214.780600462	794609.699769053	851198.614318707	912715.935334873	980099.307159353	1054586.60508083	1137859.12240185	1232265.58891455	1341247.11316397	1470147.80600462	1627907.62124711	1831297.92147806	2117958.4295612	2608013.85681293
114	0	28170.4387990762	57072.7482678984	86745.727482679	117231.870669746	148576.905311778	180830.715935335	214047.344110854	248286.374133949	283612.009237875	320096.997690531	357817.551963048	396863.741339492	437327.944572748	479321.016166282	522960.739030023	568383.37182448	615736.720554272	665198.614318707	716960.739030023	771247.113163972	828321.016166282	888478.060046189	952078.521939954	1019533.48729792	1091344.1108545	1168110.85450346	1250568.12933025	1339630.48498845	1436445.72748268	1542494.22632794	1659725.17321016	1790780.60046189	1939357.96766744	2110877.59815242	2313741.33949192	2562032.33256351	2882124.7113164	3333279.44572748	4104526.55889145
