# Supplementary material for: Inference of past demography, dormancy and self-fertilization rates from whole genome sequence data
Source: PLoS Genet. 2020 Apr 6;16(4):e1008698. doi: 10.1371/journal.pgen.1008698 (PMC7173940; doi:10.1371/journal.pgen.1008698)
Supplement: S1 Data — File containing all numerical data presented in this study. It contains all plotted results and all requirements to build summary statistics. (ZIP) [file pgen.1008698.s003.zip › S1_data/Summary_statistics/Figure/F6/F6_beta.csv]

Cyc:1	0.052480557213921	0.0686638216306775	0.0553179665546013	0.0608308411372341	0.0554993702407102	0.0559540746941548
cyc2	0.113658462206721	0.137415198500168	0.11082620676873	0.121714465222295	0.11101595151538	0.112100304292149
Cyc:5	0.25953943606621	0.611278557065204	0.277203954088496	0.304694881423899	0.278179533804885	0.280437957502382
