# Supplementary material for: Inference of past demography, dormancy and self-fertilization rates from whole genome sequence data
Source: PLoS Genet. 2020 Apr 6;16(4):e1008698. doi: 10.1371/journal.pgen.1008698 (PMC7173940; doi:10.1371/journal.pgen.1008698)
Supplement: S1 Data — File containing all numerical data presented in this study. It contains all plotted results and all requirements to build summary statistics. (ZIP) [file pgen.1008698.s003.zip › S1_data/Summary_statistics/Figure/F5/F5_a.csv]

	mu	sigma	chr	Region	r	r/mu	B
1	0.00138717863259178	0.852956646565203	1	G	0.00673772478687435	4.85714285714286	1
2	0.00118720542014702	0.864001355071	2	G	0.00610562787504184	5.14285714285714	1
3	0.00128485111868091	0.859365218647254	3	G	0.00642425559340456	5	1
4	0.00130238374261832	0.872226542028367	4	G	0.00707008317421371	5.42857142857143	1
5	0.00141169654697564	0.870688889004736	5	G	0.00726015367016043	5.14285714285714	1
6	0.00126573435575434	0.868962123262284	1	S	0.00614785258509253	4.85714285714286	1
7	0.00117334841959491	0.876861192268168	2	S	0.0060343633007738	5.14285714285714	1
8	0.00115135508426632	0.866301909569623	3	S	0.00575677542133161	5	1
9	0.0012935405481303	0.877866421482227	4	S	0.00702207726127878	5.42857142857143	1
10	0.00131786852906876	0.882262634755337	5	S	0.00677760957806789	5.14285714285714	1
