# Supplementary material for: Inference of past demography, dormancy and self-fertilization rates from whole genome sequence data
Source: PLoS Genet. 2020 Apr 6;16(4):e1008698. doi: 10.1371/journal.pgen.1008698 (PMC7173940; doi:10.1371/journal.pgen.1008698)
Supplement: S1 Data — File containing all numerical data presented in this study. It contains all plotted results and all requirements to build summary statistics. (ZIP) [file pgen.1008698.s003.zip › S1_data/Summary_statistics/Figure/F5/F5_b.csv]

	mu	sigma	chr	Region	r	r/mu	B
1	0.00138581092146291	0.83044297682927	1	G	0.00673108161853414	4.85235387886411	0.946112206537687
2	0.00118606133461853	0.846052185792703	2	G	0.00609974400660957	5.13790107684496	0.958940431372239
3	0.00128417448957337	0.839823225436751	3	G	0.00642087244786683	4.99736689684233	0.952132818210139
4	0.00130226771523719	0.854372234272054	4	G	0.00706945331128759	5.42808780542296	0.945764975519986
5	0.00141067126358138	0.854061597218766	5	G	0.0072548807841328	5.13912200159118	0.944394715327763
6	0.00126401074343335	0.854944033603374	1	S	0.00613948075381915	4.85052864837518	0.947396713636753
7	0.00117163078960346	0.864525056510657	2	S	0.00602552977510352	5.13532866664091	0.957585932966683
8	0.00114991604654507	0.850882275639475	3	S	0.00574958023272536	4.99375067804487	0.955436310471019
9	0.00129396446815233	0.863105922791321	4	S	0.00702437854139837	5.43035048383407	0.944546943585637
10	0.00131571793581284	0.870798289061677	5	S	0.00676654938418033	5.13446465632029	0.945467241613674
