# Supplementary material for: Inference of past demography, dormancy and self-fertilization rates from whole genome sequence data
Source: PLoS Genet. 2020 Apr 6;16(4):e1008698. doi: 10.1371/journal.pgen.1008698 (PMC7173940; doi:10.1371/journal.pgen.1008698)
Supplement: S1 Data — File containing all numerical data presented in this study. It contains all plotted results and all requirements to build summary statistics. (ZIP) [file pgen.1008698.s003.zip › S1_data/Summary_statistics/Figure/F3/Sigma.csv]

S=0	0.2924742	0.3347085	0.1416056	0.2659714	0.2434783	0.007338661	0.1004948	0.04408495	0.1594938	0.2722287
S=0.5	0.3965626	0.5399500	0.4821332	0.4191563	0.5276259	0.616003398	0.5026878	0.46840799	0.4589313	0.6123184
S=0.8	0.7729243	0.8090017	0.7745594	0.8171902	0.8163838	0.724286339	0.7339486	0.67043309	0.7721843	0.8531755
S=0.9	0.8572524	0.8776018	0.8878778	0.8616935	0.8846597	0.892936663	0.9118916	0.78940463	0.8411546	0.8910944
