# Supplementary material for: Inference of past demography, dormancy and self-fertilization rates from whole genome sequence data
Source: PLoS Genet. 2020 Apr 6;16(4):e1008698. doi: 10.1371/journal.pgen.1008698 (PMC7173940; doi:10.1371/journal.pgen.1008698)
Supplement: S1 Data — File containing all numerical data presented in this study. It contains all plotted results and all requirements to build summary statistics. (ZIP) [file pgen.1008698.s003.zip › S1_data/Summary_statistics/Figure/F2/Beta.csv]

B=1	0.94335779	1.00000000	0.82634136	0.92873046	0.92926033	0.93196342	0.83780346	0.93190575	0.89971157	1.00000000
B=0.5	0.51299836	0.55065478	0.53026937	0.51339439	0.53093816	0.49981428	0.53998092	0.53955144	0.54871739	0.51519710
B=0.2	0.22146069	0.22190697	0.21778080	0.21857916	0.20900980	0.21658753	0.21935091	0.22170414	0.21132941	0.22512251
B=0.1	0.09192022	0.09129879	0.09209455	0.09375503	0.09104766	0.09215248	0.09142751	0.09223496	0.08944544	0.09165901
