# Supplementary material for: Inference of past demography, dormancy and self-fertilization rates from whole genome sequence data
Source: PLoS Genet. 2020 Apr 6;16(4):e1008698. doi: 10.1371/journal.pgen.1008698 (PMC7173940; doi:10.1371/journal.pgen.1008698)
Supplement: S1 Data — File containing all numerical data presented in this study. It contains all plotted results and all requirements to build summary statistics. (ZIP) [file pgen.1008698.s003.zip › S1_data/Summary_statistics/Figure/F4/F4_c_sigma.csv]

	V1	V2	V3	V4	V5	V6	V7	V8	V9	V10
red	0	0	0	0	0	0	0	0	0	0
blue	0.90164141939153	0.911319166400099	0.886883079751827	0.828665509953983	0.86964242613694	0.854537699666253	0.710608363928047	0.850074608350034	0.79505425019709	0.791918129995113
green	0.897184367443559	0.907734698631933	0.849376448485087	0.814577443115829	0.852802232794481	0.847554163819455	0.694407012662943	0.843007714099745	0.793809314889937	0.783234296157208
organge	0.916810270939012	0.920769002446775	0.911528845501058	0.85131197713692	0.905150098816404	0.883588424823814	0.800459533898826	0.86835040222565	0.8517713321634	0.854422016527269
purple	0.912080586033233	0.920525659967281	0.911064628028854	0.849433372136959	0.90161986122071	0.880377954287365	0.784804920779324	0.867272575369182	0.85024074515385	0.848053120537596
