# Supplementary material for: Inference of past demography, dormancy and self-fertilization rates from whole genome sequence data
Source: PLoS Genet. 2020 Apr 6;16(4):e1008698. doi: 10.1371/journal.pgen.1008698 (PMC7173940; doi:10.1371/journal.pgen.1008698)
Supplement: S1 Data — File containing all numerical data presented in this study. It contains all plotted results and all requirements to build summary statistics. (ZIP) [file pgen.1008698.s003.zip › S1_data/Summary_statistics/Supplementary_Figure/F13S/F13S_beta_1_.csv]

	V1	V2	V3	V4	V5	V6	V7	V8	V9	V10
Constant	0.88673927650688	0.98101959248826	0.944554628787195	0.913320844817095	0.886799999614244	0.891313472629193	0.887623276158082	0.927690456957384	0.911861565100718	0.887615359290628
Bottleneck	1	1	1	1	1	1	0.997995419459416	1	0.998994775540831	1
Expansion	0.99486583049109	0.997590633443051	0.993723819036796	0.98574260936176	0.996676161889703	0.982187525551035	0.999056627184841	0.99560921497694	0.99002361664768	0.988759517532516
Decrease	0.839824829456224	0.866853081702682	0.846876695754382	0.834975454779746	0.85900802716316	0.825505329191917	0.875331871362834	0.828182906795164	0.85694164582587	0.850182803975452
