# Supplementary material for: Inference of past demography, dormancy and self-fertilization rates from whole genome sequence data
Source: PLoS Genet. 2020 Apr 6;16(4):e1008698. doi: 10.1371/journal.pgen.1008698 (PMC7173940; doi:10.1371/journal.pgen.1008698)
Supplement: S1 Data — File containing all numerical data presented in this study. It contains all plotted results and all requirements to build summary statistics. (ZIP) [file pgen.1008698.s003.zip › S1_data/Summary_statistics/Supplementary_Figure/F13S/F13S_beta_0.2_.csv]

	V1	V2	V3	V4	V5	V6	V7	V8	V9	V10
Constant	0.180837900540151	0.17688031348031	0.176452087225139	0.182528736605207	0.181865348472298	0.17554500606295	0.180169367208118	0.177530484926601	0.177767578796232	0.173744311652339
Bottleneck	0.168529989759135	0.168939393021233	0.174628078717775	0.163180265777486	0.165462688617639	0.177075891979563	0.164819745986052	0.176019395087499	0.173834980760992	0.17621611760385
Expansion	0.208912728846095	0.190488177109049	0.192622813786304	0.188533055543698	0.179773506078103	0.193367865233259	0.190807751547235	0.202400638567208	0.19822295682956	0.201553514867545
Decrease	0.160771416811065	0.155460702287157	0.15989719957878	0.156501302207501	0.15784157536903	0.164571760130339	0.158270915408509	0.159617343925799	0.160355506007371	0.164223744722476
