# Supplementary material for: Inference of past demography, dormancy and self-fertilization rates from whole genome sequence data
Source: PLoS Genet. 2020 Apr 6;16(4):e1008698. doi: 10.1371/journal.pgen.1008698 (PMC7173940; doi:10.1371/journal.pgen.1008698)
Supplement: S1 Data — File containing all numerical data presented in this study. It contains all plotted results and all requirements to build summary statistics. (ZIP) [file pgen.1008698.s003.zip › S1_data/Summary_statistics/Supplementary_Figure/F13S/F13S_beta_0.1_.csv]

	V1	V2	V3	V4	V5	V6	V7	V8	V9	V10
Constant	0.087906063367001	0.0875988990629203	0.0887990657917209	0.0897616071212667	0.0879504810894727	0.0897676850577374	0.0877145832286343	0.0889405845188274	0.0903929645073336	0.0894920858386873
Bottleneck	0.0830435917502536	0.0802084438243673	0.0833495803622817	0.0828151789369767	0.0827287811909233	0.0796652638138532	0.081582281722367	0.0822923001064662	0.0812794580191161	0.0840543282850813
Expansion	0.091699538014239	0.0922428072653717	0.092680534424321	0.091204481801947	0.0893084481959763	0.0913579266607921	0.0935675410901931	0.0923735769741141	0.0884489083390478	0.0877514856297323
Decrease	0.105680267098602	0.107591562522756	0.111802046314746	0.110368356983569	0.105934041925722	0.106666593554362	0.104923934460672	0.109357816789299	0.107394796062322	0.10712536014864
