# Supplementary material for: Inference of past demography, dormancy and self-fertilization rates from whole genome sequence data
Source: PLoS Genet. 2020 Apr 6;16(4):e1008698. doi: 10.1371/journal.pgen.1008698 (PMC7173940; doi:10.1371/journal.pgen.1008698)
Supplement: S1 Data — File containing all numerical data presented in this study. It contains all plotted results and all requirements to build summary statistics. (ZIP) [file pgen.1008698.s003.zip › S1_data/Summary_statistics/Supplementary_Figure/F18S/F18S_beta_d.csv]

	V1	V2	V3	V4	V5	V6	V7	V8	V9	V10
Red	1	1	1	1	1	1	1	1	1	1
Blue	0.869520064856005	0.874045041604072	0.873918679762792	0.870932160346198	0.876411581158532	0.872809620123052	0.87072624740333	0.868485873938648	0.868599812522532	0.878234326670259
Green	0.256901221871852	0.257502089546354	0.25840152989323	0.262391590645177	0.259476289257994	0.254865760340326	0.258571472852357	0.259430404921894	0.254667095760869	0.256973861548612
Orange	0.442237255779829	0.446186173026939	0.446823787496432	0.442535561977914	0.445814779947379	0.447022629070735	0.442255591210834	0.442406869836819	0.442994649308872	0.447189653126381
Purpler	0.181035199657065	0.182821622656553	0.183192384822218	0.184998855926936	0.184539223020979	0.18264725213401	0.181963113760723	0.184593470423252	0.180916844373505	0.182264694062624
