# Supplementary material for: Inference of past demography, dormancy and self-fertilization rates from whole genome sequence data
Source: PLoS Genet. 2020 Apr 6;16(4):e1008698. doi: 10.1371/journal.pgen.1008698 (PMC7173940; doi:10.1371/journal.pgen.1008698)
Supplement: S1 Data — File containing all numerical data presented in this study. It contains all plotted results and all requirements to build summary statistics. (ZIP) [file pgen.1008698.s003.zip › S1_data/Summary_statistics/Supplementary_Figure/F18S/F18S_sigma_c.csv]

	V1	V2	V3	V4	V5	V6	V7	V8	V9	V10
Red	0	0	0	0	0	0	0	0	0	0
Blue	0.913713427465422	0.913656903066806	0.924902963070923	0.91707827701946	0.915006671145703	0.903806798399447	0.908971685217501	0.910753849629789	0.908452889398958	0.893163368257706
Green	0.914426860770331	0.913702318488373	0.924785945074701	0.915407071447451	0.914252975209711	0.901885882819436	0.907088233438248	0.909455418372531	0.90767499289106	0.891738963494839
Orange	0.920857413663587	0.91905686990297	0.931257553401281	0.924649743798649	0.922082792686509	0.916416638981425	0.919027747360998	0.919536908091998	0.918173333260966	0.903081651924158
Purpler	0.921714788079753	0.918961311009585	0.931347561434159	0.923510647026411	0.921524363898663	0.91606544326826	0.918004713923418	0.918744737787607	0.917472675445036	0.900913889602665
