# Supplementary material for: Inference of past demography, dormancy and self-fertilization rates from whole genome sequence data
Source: PLoS Genet. 2020 Apr 6;16(4):e1008698. doi: 10.1371/journal.pgen.1008698 (PMC7173940; doi:10.1371/journal.pgen.1008698)
Supplement: S1 Data — File containing all numerical data presented in this study. It contains all plotted results and all requirements to build summary statistics. (ZIP) [file pgen.1008698.s003.zip › S1_data/Summary_statistics/Supplementary_Figure/F16S/F16S_beta_a_.csv]

	V1	V2	V3	V4	V5	V6	V7	V8	V9	V10
Red	1	1	1	1	1	1	1	1	1	1
Blue	0.549840541784581	0.51497647291853	0.510451259162414	0.512337655714007	0.47768494334872	0.512953993220183	0.477617823693121	0.488341943067397	0.508793516034397	0.49737218006421
green	0.236202374561918	0.232608545996739	0.230726862079248	0.233658918960594	0.219509388721166	0.231694302283723	0.219248083838316	0.241685433573518	0.219654152646843	0.216248490695296
orange	0.401540221983447	0.401558050643567	0.410918176420332	0.403504259887791	0.406112470625354	0.40529634652405	0.407565269742343	0.397971068324991	0.403253158138119	0.4038979860112
purple	0.234326050652069	0.23250651167681	0.228003088767144	0.23549203937513	0.217364792319019	0.231575986537246	0.219515506855126	0.242054277274907	0.220251038047498	0.216647345783599
