# Supplementary material for: Inference of past demography, dormancy and self-fertilization rates from whole genome sequence data
Source: PLoS Genet. 2020 Apr 6;16(4):e1008698. doi: 10.1371/journal.pgen.1008698 (PMC7173940; doi:10.1371/journal.pgen.1008698)
Supplement: S1 Data — File containing all numerical data presented in this study. It contains all plotted results and all requirements to build summary statistics. (ZIP) [file pgen.1008698.s003.zip › S1_data/Summary_statistics/Supplementary_Figure/F14S/F14S_beta_1_.csv]

	V1	V2	V3	V4	V5	V6	V7	V8	V9	V10
Constant	0.789057603466823	0.882348984812707	0.917220270568007	1	0.837304330464228	1	1	0.932349541207862	1	0.902993818649793
Bottleneck	0.98051178846615	1	0.981276812833801	1	0.792892401995075	1	1	0.997179926636763	1	1
Expansion	0.990506617364805	1	0.986060028042886	1	0.676370563200262	0.996510838270463	1	1	1	1
Decrease	0.892658494515362	0.88837603468511	0.980216707948818	0.987978208492701	0.93422260611298	0.911755976267997	0.886108147752512	0.886826402706233	0.893435122548233	0.848146577472229
