# Supplementary material for: Inference of past demography, dormancy and self-fertilization rates from whole genome sequence data
Source: PLoS Genet. 2020 Apr 6;16(4):e1008698. doi: 10.1371/journal.pgen.1008698 (PMC7173940; doi:10.1371/journal.pgen.1008698)
Supplement: S1 Data — File containing all numerical data presented in this study. It contains all plotted results and all requirements to build summary statistics. (ZIP) [file pgen.1008698.s003.zip › S1_data/Summary_statistics/Supplementary_Figure/F14S/F14S_beta_0.1_.csv]

	V1	V2	V3	V4	V5	V6	V7	V8	V9	V10
Constant	0.0900450890108597	0.0873480386354786	0.092938874301058	0.0916229383327582	0.0970704478898493	0.0918714731663255	0.0925957013258367	0.0911712385963304	0.0910638546353112	0.0922493024930227
Bottleneck	0.0954642115556164	0.0875029246443277	0.0888509989340002	0.0888501788663224	0.0968107007802145	0.0884531184923003	0.093324968019077	0.0880709084715927	0.087922061971077	0.0950763258526796
Expansion	0.0948545136413805	0.0930411744764294	0.101810348324959	0.0914425238607148	0.0972034348700144	0.0967465028600905	0.0979652191904229	0.0880254460343301	0.0891643080761228	0.0925368386494886
Decrease	0.0890363078501957	0.0888097852182963	0.0911649377342159	0.0893977361123244	0.0896958904457346	0.0884559596791931	0.0897405647034844	0.0895554449785078	0.090268687074231	0.0887648417757502
