# Supplementary material for: Inference of past demography, dormancy and self-fertilization rates from whole genome sequence data
Source: PLoS Genet. 2020 Apr 6;16(4):e1008698. doi: 10.1371/journal.pgen.1008698 (PMC7173940; doi:10.1371/journal.pgen.1008698)
Supplement: S1 Data — File containing all numerical data presented in this study. It contains all plotted results and all requirements to build summary statistics. (ZIP) [file pgen.1008698.s003.zip › S1_data/Summary_statistics/Supplementary_Figure/F14S/F14S_beta_0.2_.csv]

	V1	V2	V3	V4	V5	V6	V7	V8	V9	V10
Constant	0.177367173733855	0.196479972538592	0.191027689564434	0.18594174463111	0.190952250338823	0.197371583920157	0.195828622390126	0.191425384360864	0.186543109109433	0.193376614428197
Bottleneck	0.171120123409431	0.19873804317269	0.174868653491717	0.195606724707264	0.189811531256747	0.168465679439781	0.172377589585835	0.162690571340509	0.178392853863755	0.176445385296527
Expansion	0.210389110130328	0.228157697243971	0.199963269754404	0.20441662371632	0.185657910064671	0.206136711465899	0.19868410298721	0.205731991097299	0.215952451326582	0.231398436188325
Decrease	0.172143190877749	0.174938487057381	0.175597861077406	0.176848251833106	0.1716656372088	0.174628588886389	0.175442839372669	0.178910042942514	0.176265342973302	0.175382834793633
