# Supplementary material for: Inference of past demography, dormancy and self-fertilization rates from whole genome sequence data
Source: PLoS Genet. 2020 Apr 6;16(4):e1008698. doi: 10.1371/journal.pgen.1008698 (PMC7173940; doi:10.1371/journal.pgen.1008698)
Supplement: S1 Data — File containing all numerical data presented in this study. It contains all plotted results and all requirements to build summary statistics. (ZIP) [file pgen.1008698.s003.zip › S1_data/Summary_statistics/Supplementary_Figure/F12S/F12S_beta.csv]

B=1	1.00000000	1.00000000	0.9527992	1.00000000	1.00000000	0.95612479	0.99805211	1.00000000	1.00000000	0.9880853
B=0.5	0.55824967	0.57041734	0.5329641	0.52551264	0.51452953	0.55478841	0.54239486	0.54060334	0.52529141	0.5405241
B=0.2	0.24302354	0.27952517	0.2478710	0.24473661	0.25005652	0.21361152	0.25069833	0.26376312	0.22389261	0.2851448
B=0.1	0.09708815	0.09360657	0.1001876	0.09849036	0.09933052	0.09605735	0.09715961	0.09561576	0.09665141	0.1007997
