# Supplementary material for: Inference of past demography, dormancy and self-fertilization rates from whole genome sequence data
Source: PLoS Genet. 2020 Apr 6;16(4):e1008698. doi: 10.1371/journal.pgen.1008698 (PMC7173940; doi:10.1371/journal.pgen.1008698)
Supplement: S1 Data — File containing all numerical data presented in this study. It contains all plotted results and all requirements to build summary statistics. (ZIP) [file pgen.1008698.s003.zip › S1_data/Summary_statistics/Supplementary_Figure/F15S/sigma.csv]

S=0	0.7307013	0.7206421	0.7288424	0.7284378	0.7028538	0.7300922	0.7143582	0.7238777	0.7188688	0.7179689
S=0.5	0.8059749	0.7959695	0.7858220	0.7714041	0.8018355	0.7761287	0.7825382	0.8075269	0.7702423	0.7802869
S=0.8	0.8501248	0.8582126	0.8587258	0.8450596	0.8635321	0.8461129	0.8606012	0.8634594	0.8518497	0.8468405
S=0.9	0.9132595	0.9022704	0.8917926	0.9161215	0.9098346	0.8895717	0.9103978	0.8698773	0.9047835	0.9026548
