# Supplementary material for: Inference of past demography, dormancy and self-fertilization rates from whole genome sequence data
Source: PLoS Genet. 2020 Apr 6;16(4):e1008698. doi: 10.1371/journal.pgen.1008698 (PMC7173940; doi:10.1371/journal.pgen.1008698)
Supplement: S1 Data — File containing all numerical data presented in this study. It contains all plotted results and all requirements to build summary statistics. (ZIP) [file pgen.1008698.s003.zip › S1_data/Summary_statistics/Table 2/Table_1_line_2.csv]

	theta	rho	rho/theta	method	r/mu
1	0.000146329097214722	0.000158451178788935	1.08284122436992	esmc	1
2	0.000143853	0.000164923	1.14646896484606	psmc1	1
3	0.000143111	0.000174153	1.21690855350043	psmc1	1
4	0.000134412	0.000145718	1.0841145135851	psmc1	1
5	0.000160296	0.000151449	0.944808354544093	psmc1	1
6	0.000152286	0.000159369	1.04651116977266	psmc1	1
7	0.000145713	0.000164065	1.1259462093293	psmc1	1
8	0.000145595	0.000223394	1.53435214121364	msmc1	1
9	0.000146338	5.4752e-05	0.374147521491342	msmc2	1
10	0.000171625839660911	0.000139837559772519	0.814781504048593	esmc	1
11	0.00017402	0.000157201	0.903350189633375	psmc1	1
12	0.000163121	0.000128152	0.785625394645692	psmc1	1
13	0.000179471	0.000149949	0.835505457706259	psmc1	1
14	0.000174389	0.000135083	0.774607343353078	psmc1	1
15	0.000179571	0.000144472	0.804539708527546	psmc1	1
16	0.000161354	0.000140218	0.869008515438105	psmc1	1
17	0.000171682	0.000211715	1.23318111391992	msmc1	1
18	0.000171697	5.59082e-05	0.32562129798424	msmc2	1
19	0.000157133317530821	0.000136880085640023	0.871107972458961	esmc	1
20	0.000169128	0.00014179	0.838359112624758	psmc1	1
21	0.000158723	0.000157866	0.994600656489608	psmc1	1
22	0.000157838	0.000151528	0.960022301346951	psmc1	1
23	0.000155958	0.000144286	0.925159337770425	psmc1	1
24	0.000160999	0.000153248	0.951856843831328	psmc1	1
25	0.000142118	0.000124538	0.876299976076218	psmc1	1
26	0.000156999	0.000179651	1.14428117376544	msmc1	1
27	0.000157181	4.26484e-05	0.271333049159886	msmc2	1
28	0.000160816432397256	0.000164719870801061	1.02427263399404	esmc	1
29	0.000169723	0.000168162	0.990802660806137	psmc1	1
30	0.000171049	0.000183572	1.0732129389824	psmc1	1
31	0.00014946	0.000162089	1.08449752442125	psmc1	1
32	0.000161946	0.000178526	1.10237980561422	psmc1	1
33	0.000152837	0.000146596	0.959165647061903	psmc1	1
34	0.000160989	0.000174615	1.08463932318357	psmc1	1
35	0.00016073	0.000235206	1.46336091582156	msmc1	1
36	0.000160831	8.56278e-05	0.532408553077454	msmc2	1
37	0.00016114974881878	0.000140766378102712	0.873512860767845	esmc	1
38	0.000162582	0.000132811	0.816886248170154	psmc1	1
39	0.000174395	0.000152307	0.87334499268901	psmc1	1
40	0.000165298	0.000144086	0.871674188435432	psmc1	1
41	0.000155524	0.000130394	0.838417221779275	psmc1	1
42	0.000156895	0.000166177	1.05916058510469	psmc1	1
43	0.000153094	0.000159967	1.04489398670098	psmc1	1
44	0.000163356	0.000236288	1.44646049119714	msmc1	1
45	0.000161155	4.6766e-05	0.290192671651516	msmc2	1
46	0.000168283833670452	0.000162905630946537	0.968040883033086	esmc	1
47	0.000174498	0.000163034	0.934302971953833	psmc1	1
48	0.000170442	0.000152763	0.896275565881649	psmc1	1
49	0.000167444	0.000155374	0.92791619884857	psmc1	1
50	0.000174374	0.000181061	1.0383486070171	psmc1	1
51	0.000161434	0.000156773	0.971127519605535	psmc1	1
52	0.000162534	0.000155011	0.953714299777277	psmc1	1
53	0.000169053	0.000172451	1.02010020526107	msmc1	1
54	0.000168346	7.34789e-05	0.436475473132715	msmc2	1
55	0.000162539853401507	0.00016404105695628	1.00923591059889	esmc	1
56	0.000173727	0.000167405	0.96360957133894	psmc1	1
57	0.000148446	0.000164292	1.1067458873934	psmc1	1
58	0.000162466	0.000160595	0.988483744291113	psmc1	1
59	0.000163574	0.000186887	1.14252265029895	psmc1	1
60	0.000166948	0.000171427	1.02682871313223	psmc1	1
61	0.000161571	0.000178359	1.10390478489333	psmc1	1
62	0.000163033	0.000224778	1.37872700618893	msmc1	1
63	0.00016258	7.74995e-05	0.476685324148112	msmc2	1
64	0.00015753178971848	0.000139970230234854	0.888520535981913	esmc	1
65	0.000152817	0.000135295	0.885339981808307	psmc1	1
66	0.000177468	0.000153541	0.865175693646179	psmc1	1
67	0.000155797	0.000143827	0.923169252296257	psmc1	1
68	0.000166244	0.000136187	0.819199489906403	psmc1	1
69	0.000154754	0.000139663	0.902483942256743	psmc1	1
70	0.000139528	0.00013408	0.960954073734304	psmc1	1
71	0.000157376	0.000197731	1.25642410532737	msmc1	1
72	0.000157666	6.38948e-05	0.405254144837822	msmc2	1
73	0.000161851294810358	0.00015368764699273	0.949560812428506	esmc	1
74	0.000120584	9.70162e-05	0.804552842831553	psmc1	1
75	0.00016421	0.000154734	0.942293404786554	psmc1	1
76	0.000165897	0.000172136	1.03760767223036	psmc1	1
77	0.000182319	0.000176167	0.966256945244325	psmc1	1
78	0.000172973	0.000178552	1.03225358871038	psmc1	1
79	0.000165562	0.000145595	0.879398654280572	psmc1	1
80	0.000161709	0.000222405	1.37534089011743	msmc1	1
81	0.000161859	5.81743e-05	0.35941344009292	msmc2	1
82	0.000155319570265854	0.000142827403882859	0.919571201738379	esmc	1
83	0.000156828	0.000139351	0.888559440916163	psmc1	1
84	0.000141105	0.000135889	0.963034619609511	psmc1	1
85	0.000167774	0.000165559	0.986797715975062	psmc1	1
86	0.000141575	0.000125093	0.883581140738125	psmc1	1
87	0.000160812	0.000153544	0.954804367833246	psmc1	1
88	0.000165668	0.000151429	0.914050993553372	psmc1	1
89	0.0001557	0.000181457	1.16542710340398	msmc1	1
90	0.000155327	5.99611e-05	0.386031404713926	msmc2	1
