# Supplementary material for: Inference of past demography, dormancy and self-fertilization rates from whole genome sequence data
Source: PLoS Genet. 2020 Apr 6;16(4):e1008698. doi: 10.1371/journal.pgen.1008698 (PMC7173940; doi:10.1371/journal.pgen.1008698)
Supplement: S1 Data — File containing all numerical data presented in this study. It contains all plotted results and all requirements to build summary statistics. (ZIP) [file pgen.1008698.s003.zip › S1_data/Summary_statistics/Table 2/Table_1_line_3.csv]

	theta	rho	rho/theta	method	r/mu
1	0.000155850706007615	0.000342806080607299	2.19957990174615	esmc	5
2	0.000153762	0.000312944	2.0352492813569	psmc1	5
3	0.000161823	0.000323523	1.99923991027233	psmc1	5
4	0.000151578	0.00030878	2.03710300967159	psmc1	5
5	0.000152672	0.000313504	2.05344791448334	psmc1	5
6	0.000148583	0.000307487	2.0694628591427	psmc1	5
7	0.00016691	0.000330291	1.9788568689713	psmc1	5
8	0.000154945	0.000450853	2.90976152828423	msmc1	5
9	0.000155851	0.000224344	1.43947744961534	msmc2	5
10	0.000160246307505468	0.00034602417226895	2.15932696144742	esmc	5
11	0.000157326	0.000320895	2.03968193432745	psmc1	5
12	0.000154394	0.000316114	2.0474500304416	psmc1	5
13	0.000163046	0.000338142	2.07390552359457	psmc1	5
14	0.000158429	0.000315765	1.99310101054731	psmc1	5
15	0.000166751	0.000336207	2.01622179177336	psmc1	5
16	0.000162409	0.000324964	2.00089896495884	psmc1	5
17	0.00016104	0.00046	2.85643318430204	msmc1	5
18	0.000160299	0.000231218	1.44241698326253	msmc2	5
19	0.000164009606026872	0.000348978928452154	2.12779566335265	esmc	5
20	0.000156014	0.00031058	1.9907187816478	psmc1	5
21	0.000170118	0.000347273	2.04136540518934	psmc1	5
22	0.000157956	0.000313417	1.98420446200208	psmc1	5
23	0.00015888	0.000308518	1.9418303121853	psmc1	5
24	0.000171987	0.000351613	2.0444161477321	psmc1	5
25	0.000170234	0.000340053	1.99756217911815	psmc1	5
26	0.000163798	0.000451389	2.75576624867215	msmc1	5
27	0.000164137	0.000244035	1.48677629053778	msmc2	5
28	0.000166021481289624	0.000367731957856217	2.21496612968239	esmc	5
29	0.000164715	0.000328794	1.99613878517439	psmc1	5
30	0.000162857	0.000332627	2.04244828284937	psmc1	5
31	0.000160457	0.000315678	1.96736820456571	psmc1	5
32	0.000170006	0.000351368	2.06679764243615	psmc1	5
33	0.00016647	0.000366591	2.20214453054604	psmc1	5
34	0.000171749	0.000356302	2.07455065240555	psmc1	5
35	0.000166725	0.00047013	2.81979307242465	msmc1	5
36	0.000166024	0.000239025	1.43970148894136	msmc2	5
37	0.00016105306000814	0.000345346069180802	2.14429995408561	esmc	5
38	0.000152255	0.000317693	2.08658500541854	psmc1	5
39	0.000162507	0.000302966	1.86432584442516	psmc1	5
40	0.000165348	0.000317038	1.91739845658853	psmc1	5
41	0.000160205	0.000325511	2.03184045441778	psmc1	5
42	0.000163331	0.000352394	2.15754510778725	psmc1	5
43	0.000163197	0.000307547	1.88451380846462	psmc1	5
44	0.000161814	0.000404718	2.50113092810264	msmc1	5
45	0.000161055	0.000243715	1.51324081835398	msmc2	5
46	0.000154512206464311	0.000347672374952525	2.25012885977284	esmc	5
47	0.000156101	0.000320956	2.05607907700783	psmc1	5
48	0.000151188	0.000293723	1.94276662168955	psmc1	5
49	0.000156802	0.000316908	2.02107115980664	psmc1	5
50	0.000158613	0.000345016	2.17520631978463	psmc1	5
51	0.000157079	0.000321301	2.04547393349843	psmc1	5
52	0.000147729	0.00032458	2.1971312335425	psmc1	5
53	0.00015496	0.000411586	2.65607898812597	msmc1	5
54	0.000154551	0.000221124	1.43075101422831	msmc2	5
55	0.000166403581953389	0.00038450129551144	2.31065516137232	esmc	5
56	0.000163676	0.00035629	2.17680050832132	psmc1	5
57	0.000163049	0.00034353	2.10691264589173	psmc1	5
58	0.000155561	0.000345292	2.21965659773337	psmc1	5
59	0.000174613	0.000350158	2.00533751782513	psmc1	5
60	0.00017121	0.000373301	2.18036913731675	psmc1	5
61	0.000170966	0.000378229	2.21230537065849	psmc1	5
62	0.000166523	0.000453147	2.72122769827591	msmc1	5
63	0.000166428	0.000237093	1.4245980243709	msmc2	5
64	0.000150450300900602	0.000329702141432973	2.19143557347086	esmc	5
65	0.000157521	0.000346527	2.1998781114899	psmc1	5
66	0.00014887	0.00029519	1.98287096124135	psmc1	5
67	0.000148556	0.000303704	2.04437383882172	psmc1	5
68	0.000148111	0.000324444	2.19054627947958	psmc1	5
69	0.00014482	0.000280965	1.94009805275514	psmc1	5
70	0.000156784	0.000312126	1.99080263292173	psmc1	5
71	0.000150143	0.000420151	2.79833891689922	msmc1	5
72	0.000150456	0.000234654	1.55961875897272	msmc2	5
73	0.000169411408358052	0.000353883297798854	2.0888988600515	esmc	5
74	0.000175778	0.000311977	1.77483530362161	psmc1	5
75	0.000172772	0.000337157	1.95145625448568	psmc1	5
76	0.000173159	0.000358774	2.07193388735209	psmc1	5
77	0.00017773	0.000349981	1.96917234006639	psmc1	5
78	0.000152247	0.000312244	2.05090412290554	psmc1	5
79	0.000165945	0.000339221	2.04417728765555	psmc1	5
80	0.00016901	0.000456203	2.69926631560263	msmc1	5
81	0.000169503	0.000224815	1.32631870822345	msmc2	5
82	0.000155044264545756	0.000369583973807708	2.38373199350846	esmc	5
83	0.000161951	0.000367548	2.26950126890232	psmc1	5
84	0.000153115	0.000345246	2.25481500832707	psmc1	5
85	0.000160248	0.000355761	2.22006514901902	psmc1	5
86	0.000152282	0.000319381	2.0972997465229	psmc1	5
87	0.000152393	0.000338222	2.21940640318125	psmc1	5
88	0.000150948	0.000332737	2.2043153933805	psmc1	5
89	0.000155476	0.000462104	2.97218863361548	msmc1	5
90	0.000155066	0.000257872	1.662982214025	msmc2	5
