# Supplementary material for: Inference of past demography, dormancy and self-fertilization rates from whole genome sequence data
Source: PLoS Genet. 2020 Apr 6;16(4):e1008698. doi: 10.1371/journal.pgen.1008698 (PMC7173940; doi:10.1371/journal.pgen.1008698)
Supplement: S1 Data — File containing all numerical data presented in this study. It contains all plotted results and all requirements to build summary statistics. (ZIP) [file pgen.1008698.s003.zip › S1_data/Summary_statistics/Table 2/Table_1_line_5_to_8.csv]

Scenario	method	rho/theta	r/mu
Constant	esmc	0.96767701904349	1
Constant	esmc	0.918411982759625	1
Constant	esmc	0.900005833186773	1
Constant	esmc	0.945672901975944	1
Constant	esmc	0.983575193133838	1
Constant	esmc	0.987968603901791	1
Constant	esmc	0.954334547484259	1
Constant	esmc	0.981334770959629	1
Constant	esmc	1.00975831049058	1
Constant	esmc	0.939510344358622	1
Constant	msmc	1.01068725009888	1
Constant	msmc	1.19872609936905	1
Constant	msmc	1.05586657924379	1
Constant	msmc	1.08457591860994	1
Constant	msmc	1.01065186036511	1
Constant	msmc	1.00294410299037	1
Constant	msmc	1.06302130103795	1
Constant	msmc	1.27041900461503	1
Constant	msmc	0.921189979123173	1
Constant	msmc	0.948214419317112	1
Constant	msmc2	0.830983643959122	1
Constant	msmc2	0.748456685163773	1
Constant	msmc2	0.678526817978636	1
Constant	msmc2	0.794799779820649	1
Constant	msmc2	0.841616806275761	1
Constant	msmc2	0.851604108417015	1
Constant	msmc2	0.73925193638794	1
Constant	msmc2	0.857378130483662	1
Constant	msmc2	0.921517465143453	1
Constant	msmc2	0.862350243169507	1
Constant	psmc	1.02671203072953	1
Constant	psmc	0.925939327442718	1
Constant	psmc	0.899625746562141	1
Constant	psmc	1.00077151619705	1
Constant	psmc	0.973328440789426	1
Constant	psmc	0.973775037943375	1
Constant	psmc	0.97074674196738	1
Constant	psmc	1.02507657493362	1
Constant	psmc	0.995104729860795	1
Constant	psmc	0.938707297130208	1
Constant	psmc	0.96304445077067	1
Constant	psmc	0.957818347674878	1
Constant	psmc	0.885748766699837	1
Constant	psmc	0.945334373893734	1
Constant	psmc	1.02358995019045	1
Constant	psmc	0.969693708609272	1
Constant	psmc	0.991981641879652	1
Constant	psmc	0.907142202179005	1
Constant	psmc	1.12189193741005	1
Constant	psmc	0.998964694189487	1
Constant	psmc	1.00530623720464	1
Constant	psmc	0.919254969583353	1
Constant	psmc	0.951747224706471	1
Constant	psmc	0.97871486636923	1
Constant	psmc	1.02576245652836	1
Constant	psmc	0.968995459448817	1
Constant	psmc	0.958192756781183	1
Constant	psmc	0.907819057314554	1
Constant	psmc	0.998914548200352	1
Constant	psmc	0.987298728189416	1
Constant	psmc	0.966717718226176	1
Constant	psmc	0.885966497703803	1
Constant	psmc	0.853517569925195	1
Constant	psmc	0.962652398115693	1
Constant	psmc	0.989530247876582	1
Constant	psmc	1.00873684983718	1
Constant	psmc	0.90819599601814	1
Constant	psmc	0.954864179826243	1
Constant	psmc	1.022681857612	1
Constant	psmc	0.94260481343735	1
Constant	psmc	0.970708564238803	1
Constant	psmc	0.961794869865539	1
Constant	psmc	0.968252372695365	1
Constant	psmc	0.880968014660126	1
Constant	psmc	0.987190145102781	1
Constant	psmc	0.968441578292895	1
Constant	psmc	1.01415869037234	1
Constant	psmc	1.00519876069947	1
Constant	psmc	1.02413249332098	1
Constant	psmc	0.97641361066529	1
Constant	psmc	0.926083973492074	1
Constant	psmc	0.899573370613189	1
Constant	psmc	0.861481683407075	1
Constant	psmc	0.887569925858516	1
Constant	psmc	0.880927110299964	1
Constant	psmc	1.04001827800137	1
Constant	psmc	0.862238849013074	1
Constant	psmc	0.958684516378976	1
Constant	psmc	1.04042243939794	1
Constant	psmc	0.880059005684882	1
Bottleneck	esmc	1.06684437618107	1
Bottleneck	esmc	1.0943873486488	1
Bottleneck	esmc	1.10883090000955	1
Bottleneck	esmc	1.08849275179419	1
Bottleneck	esmc	1.06129247422308	1
Bottleneck	esmc	1.12041416212772	1
Bottleneck	esmc	1.14946627024397	1
Bottleneck	esmc	1.07175970076273	1
Bottleneck	esmc	1.06850338007719	1
Bottleneck	esmc	1.07123369336731	1
Bottleneck	msmc	0.834128878281623	1
Bottleneck	msmc	0.981933069537744	1
Bottleneck	msmc	0.922653760596405	1
Bottleneck	msmc	1.03322838015468	1
Bottleneck	msmc	1.00525390096509	1
Bottleneck	msmc	1.08940175288486	1
Bottleneck	msmc	1.20439212552443	1
Bottleneck	msmc	1.166532149583	1
Bottleneck	msmc	0.980004753471184	1
Bottleneck	msmc	0.995613930157819	1
Bottleneck	msmc2	1.01259287140379	1
Bottleneck	msmc2	1.04154583330076	1
Bottleneck	msmc2	1.04610365299246	1
Bottleneck	msmc2	0.966254122211445	1
Bottleneck	msmc2	0.973347556097375	1
Bottleneck	msmc2	1.05318291700242	1
Bottleneck	msmc2	1.05458243692548	1
Bottleneck	msmc2	1.00661611597847	1
Bottleneck	msmc2	1.0204652036734	1
Bottleneck	msmc2	0.983375751779143	1
Bottleneck	psmc	1.04728709089331	1
Bottleneck	psmc	1.14041533668603	1
Bottleneck	psmc	1.06585724520192	1
Bottleneck	psmc	1.03729853819392	1
Bottleneck	psmc	1.05114420358153	1
Bottleneck	psmc	1.09120588281906	1
Bottleneck	psmc	1.12428528909567	1
Bottleneck	psmc	1.15607885212824	1
Bottleneck	psmc	1.05743251134868	1
Bottleneck	psmc	1.0608787586161	1
Bottleneck	psmc	0.976690356653844	1
Bottleneck	psmc	1.13608941233025	1
Bottleneck	psmc	1.0807939837152	1
Bottleneck	psmc	1.1672061407565	1
Bottleneck	psmc	1.07173031756982	1
Bottleneck	psmc	1.14388249169745	1
Bottleneck	psmc	1.12707670959232	1
Bottleneck	psmc	1.055046875	1
Bottleneck	psmc	1.05628253723597	1
Bottleneck	psmc	1.05895895977911	1
Bottleneck	psmc	1.09635866032087	1
Bottleneck	psmc	1.14208951624451	1
Bottleneck	psmc	1.19697039671177	1
Bottleneck	psmc	1.05367818766902	1
Bottleneck	psmc	1.00295834648154	1
Bottleneck	psmc	1.13961241925401	1
Bottleneck	psmc	1.15950168816832	1
Bottleneck	psmc	1.06665286690126	1
Bottleneck	psmc	1.13523318910344	1
Bottleneck	psmc	1.15369478786119	1
Bottleneck	psmc	0.999525654201913	1
Bottleneck	psmc	1.04507961783439	1
Bottleneck	psmc	1.07733335322552	1
Bottleneck	psmc	1.10079514814504	1
Bottleneck	psmc	1.10986116526998	1
Bottleneck	psmc	1.12351659784764	1
Bottleneck	psmc	1.07750207559879	1
Bottleneck	psmc	1.02647696822764	1
Bottleneck	psmc	1.04160752912603	1
Bottleneck	psmc	0.990954135019722	1
Bottleneck	psmc	1.20539024145877	1
Bottleneck	psmc	1.02807513152779	1
Bottleneck	psmc	1.14851193844065	1
Bottleneck	psmc	1.07174350218175	1
Bottleneck	psmc	1.11015871862855	1
Bottleneck	psmc	1.10070732173581	1
Bottleneck	psmc	1.15547245231757	1
Bottleneck	psmc	1.09428728623172	1
Bottleneck	psmc	1.11806047441407	1
Bottleneck	psmc	1.08454764066058	1
Bottleneck	psmc	1.12301251293631	1
Bottleneck	psmc	1.06754273970043	1
Bottleneck	psmc	1.08877900342335	1
Bottleneck	psmc	1.14217758172848	1
Bottleneck	psmc	1.03970723208313	1
Bottleneck	psmc	1.12668189701938	1
Bottleneck	psmc	1.18286824718228	1
Bottleneck	psmc	1.03424264956471	1
Bottleneck	psmc	1.01446292573936	1
Bottleneck	psmc	1.05817536577444	1
Expansion	esmc	1.0956272676117	1
Expansion	esmc	1.0114064983556	1
Expansion	esmc	1.05876492330274	1
Expansion	esmc	1.04924037500579	1
Expansion	esmc	1.02010676085333	1
Expansion	esmc	1.09985335082218	1
Expansion	esmc	1.00297486377708	1
Expansion	esmc	1.00612433818143	1
Expansion	esmc	1.05996969012813	1
Expansion	esmc	1.10610992682115	1
Expansion	msmc	1.25977484740297	1
Expansion	msmc	1.09296644610396	1
Expansion	msmc	0.952816240652811	1
Expansion	msmc	1.07197601047681	1
Expansion	msmc	1.23110954626171	1
Expansion	msmc	0.965934439306871	1
Expansion	msmc	0.878906453026039	1
Expansion	msmc	1.18053825244918	1
Expansion	msmc	0.956838633788689	1
Expansion	msmc	1.09339163803489	1
Expansion	msmc2	1.03403817529113	1
Expansion	msmc2	0.850761496927946	1
Expansion	msmc2	1.01453618741858	1
Expansion	msmc2	0.984190618559036	1
Expansion	msmc2	0.929205398467582	1
Expansion	msmc2	1.03655664785258	1
Expansion	msmc2	0.916016500762263	1
Expansion	msmc2	0.907137518684604	1
Expansion	msmc2	1.05818938757623	1
Expansion	msmc2	1.05152727627598	1
Expansion	psmc	1.10946821022204	1
Expansion	psmc	1.05436007824942	1
Expansion	psmc	1.0782888882897	1
Expansion	psmc	1.01040108506103	1
Expansion	psmc	1.06294483805257	1
Expansion	psmc	1.13839025884515	1
Expansion	psmc	1.08428812505551	1
Expansion	psmc	1.0365538161152	1
Expansion	psmc	1.15990342910882	1
Expansion	psmc	1.19174510393834	1
Expansion	psmc	1.13236727969606	1
Expansion	psmc	1.05505182302033	1
Expansion	psmc	1.05391334403871	1
Expansion	psmc	1.1039425711633	1
Expansion	psmc	0.99002518583163	1
Expansion	psmc	1.16176208438211	1
Expansion	psmc	0.884298001681433	1
Expansion	psmc	1.02184714360375	1
Expansion	psmc	1.04835173031026	1
Expansion	psmc	1.18607279792555	1
Expansion	psmc	1.13864153299538	1
Expansion	psmc	1.08897709182544	1
Expansion	psmc	1.12513055380763	1
Expansion	psmc	0.981409617518785	1
Expansion	psmc	1.04373708860959	1
Expansion	psmc	1.13788505134018	1
Expansion	psmc	1.0008231807705	1
Expansion	psmc	0.982687772199152	1
Expansion	psmc	1.09687788027356	1
Expansion	psmc	1.07651068692134	1
Expansion	psmc	1.09440143402408	1
Expansion	psmc	0.943285220015547	1
Expansion	psmc	1.05112180146101	1
Expansion	psmc	1.1249064075473	1
Expansion	psmc	0.959602322316245	1
Expansion	psmc	1.06662753155269	1
Expansion	psmc	1.03553987095854	1
Expansion	psmc	0.982097337439403	1
Expansion	psmc	1.04223191566703	1
Expansion	psmc	0.993538101326268	1
Expansion	psmc	1.09759509294236	1
Expansion	psmc	0.948852348452082	1
Expansion	psmc	1.0008428315991	1
Expansion	psmc	1.06767335445266	1
Expansion	psmc	1.06618182375526	1
Expansion	psmc	1.13901966214345	1
Expansion	psmc	0.979731140600362	1
Expansion	psmc	0.99808866320534	1
Expansion	psmc	1.04040237960001	1
Expansion	psmc	1.08090981760047	1
Expansion	psmc	1.04574146449377	1
Expansion	psmc	1.01362945178071	1
Expansion	psmc	1.11285042920787	1
Expansion	psmc	1.04223369310183	1
Expansion	psmc	1.03259766517674	1
Expansion	psmc	1.04389688142257	1
Expansion	psmc	1.07968923105149	1
Expansion	psmc	1.0925864747271	1
Expansion	psmc	1.03856861593727	1
Expansion	psmc	1.08357453245961	1
Decrease	esmc	0.860437171427945	1
Decrease	esmc	0.928766205081606	1
Decrease	esmc	0.885104071918683	1
Decrease	esmc	0.884459857652452	1
Decrease	esmc	0.885186079593218	1
Decrease	esmc	0.886079116243321	1
Decrease	esmc	0.890052436807675	1
Decrease	esmc	0.915403535152282	1
Decrease	esmc	0.936738679935989	1
Decrease	esmc	0.868876372772078	1
Decrease	msmc	1.58809888113226	1
Decrease	msmc	1.00912965574745	1
Decrease	msmc	0.970551517620745	1
Decrease	msmc	0.951348975861519	1
Decrease	msmc	1.06492543878943	1
Decrease	msmc	1.19628778569957	1
Decrease	msmc	1.05439464011243	1
Decrease	msmc	0.850711883677909	1
Decrease	msmc	1.21706774651645	1
Decrease	msmc	1.06906182227246	1
Decrease	msmc2	0.675827804788714	1
Decrease	msmc2	0.735551283233036	1
Decrease	msmc2	0.62926804124919	1
Decrease	msmc2	0.669343852877739	1
Decrease	msmc2	0.700859870298651	1
Decrease	msmc2	0.698479605674408	1
Decrease	msmc2	0.719642301238819	1
Decrease	msmc2	0.655737760756989	1
Decrease	msmc2	0.757852381307211	1
Decrease	msmc2	0.690820837306059	1
Decrease	psmc	0.814539028266733	1
Decrease	psmc	0.922326048031287	1
Decrease	psmc	0.873688790433641	1
Decrease	psmc	0.843305157713349	1
Decrease	psmc	0.935454553230801	1
Decrease	psmc	0.882677838081408	1
Decrease	psmc	0.937023311337481	1
Decrease	psmc	0.879118501337461	1
Decrease	psmc	0.942445583535932	1
Decrease	psmc	0.903555680748292	1
Decrease	psmc	0.858983568285894	1
Decrease	psmc	0.912883356305996	1
Decrease	psmc	0.909263079208061	1
Decrease	psmc	0.871539230940209	1
Decrease	psmc	0.874045357404132	1
Decrease	psmc	0.943417218711944	1
Decrease	psmc	0.947317546331661	1
Decrease	psmc	0.872389619443289	1
Decrease	psmc	0.961974344361085	1
Decrease	psmc	0.874159732002826	1
Decrease	psmc	0.868418429836082	1
Decrease	psmc	0.859157305740275	1
Decrease	psmc	0.930658885169151	1
Decrease	psmc	0.950378352362363	1
Decrease	psmc	0.872788016162412	1
Decrease	psmc	0.88290741516548	1
Decrease	psmc	0.913614718472681	1
Decrease	psmc	0.946804693204136	1
Decrease	psmc	0.964776165025195	1
Decrease	psmc	0.88180872966852	1
Decrease	psmc	0.835247974928705	1
Decrease	psmc	0.920810676877264	1
Decrease	psmc	0.770465765619942	1
Decrease	psmc	0.914719614990863	1
Decrease	psmc	0.924320946219635	1
Decrease	psmc	0.905786880074262	1
Decrease	psmc	0.869206358751842	1
Decrease	psmc	0.934560702901143	1
Decrease	psmc	0.899269634007413	1
Decrease	psmc	0.879324190205957	1
Decrease	psmc	0.966820899656234	1
Decrease	psmc	0.953785638595927	1
Decrease	psmc	0.830611318581944	1
Decrease	psmc	0.866155473858435	1
Decrease	psmc	0.935070819037565	1
Decrease	psmc	0.910234650028325	1
Decrease	psmc	0.868370637254516	1
Decrease	psmc	0.884204747560051	1
Decrease	psmc	0.92575683248759	1
Decrease	psmc	0.838480201903639	1
Decrease	psmc	0.858552970558982	1
Decrease	psmc	0.95400308729767	1
Decrease	psmc	0.892763038567448	1
Decrease	psmc	0.922259762623565	1
Decrease	psmc	0.994476358815731	1
Decrease	psmc	0.872246903687293	1
Decrease	psmc	0.877247929452149	1
Decrease	psmc	0.887433962053634	1
Decrease	psmc	0.922063185600717	1
Decrease	psmc	0.881334638603361	1
