# Supplementary material for: Inference of past demography, dormancy and self-fertilization rates from whole genome sequence data
Source: PLoS Genet. 2020 Apr 6;16(4):e1008698. doi: 10.1371/journal.pgen.1008698 (PMC7173940; doi:10.1371/journal.pgen.1008698)
Supplement: S1 Data — File containing all numerical data presented in this study. It contains all plotted results and all requirements to build summary statistics. (ZIP) [file pgen.1008698.s003.zip › S1_data/Summary_statistics/Table 2/Table_1_line_4.csv]

	theta	rho	rho/theta	method	r/mu
1	0.000168582675217327	0.000148203405510293	0.87911409235402	esmc	1
2	0.000241042	0.000146314	0.607006247873815	psmc1	1
3	0.000129658	0.000128439	0.990598343334002	psmc1	1
4	0.000126936	8.26856e-05	0.65139597907607	psmc1	1
5	0.000176621	0.000174713	0.989197207580073	psmc1	1
6	0.000208501	0.000206573	0.990753041951837	psmc1	1
7	0.000155333	0.000154076	0.991907707956455	psmc1	1
8	0.000168066	0.000300701	1.78918401104328	msmc1	1
9	0.000171206	0.000133798	0.78150298470848	msmc2	1
10	0.000193774793001161	0.000142969884536779	0.737814667854773	esmc	1
11	0.000202306	0.000186162	0.920200092928534	psmc1	1
12	0.000194625	0.00013404	0.688709055876686	psmc1	1
13	0.000146174	0.000123852	0.847291584002627	psmc1	1
14	0.000214767	0.00010952	0.509947990147462	psmc1	1
15	0.000225695	0.000145787	0.645946963822858	psmc1	1
16	0.000191089	0.000180553	0.944863388264107	psmc1	1
17	0.000187669	0.000191695	1.02145266399885	msmc1	1
18	0.000194265	0.000129879	0.668566133889275	msmc2	1
19	0.000153474290061177	0.000140103340991759	0.912878247789333	esmc	1
20	0.000186778	0.000179146	0.959138656586964	psmc1	1
21	0.000160893	0.000149971	0.932116375479356	psmc1	1
22	0.000144144	0.000173138	1.20114607614608	psmc1	1
23	0.000209396	0.000144113	0.68823186689335	psmc1	1
24	0.000163948	0.000150076	0.915387805889672	psmc1	1
25	0.00012367	0.000133288	1.07777148863912	psmc1	1
26	0.000159739	0.000207397	1.29834918210331	msmc1	1
27	0.000153872	0.000118142	0.767794010606218	msmc2	1
28	0.000156943817947172	0.000177288650614321	1.12963130968305	esmc	1
29	0.00019164	0.000202159	1.05488937591317	psmc1	1
30	0.000210599	0.000230122	1.09270224455007	psmc1	1
31	0.000116536	0.000143729	1.23334420264982	psmc1	1
32	0.000109617	0.000132943	1.21279546055813	psmc1	1
33	0.000162886	0.000180445	1.10779931976965	psmc1	1
34	0.000171804	0.000194211	1.13042187609136	psmc1	1
35	0.000154141	0.000169013	1.09648309015771	msmc1	1
36	0.000157805	0.000193089	1.22359240835208	msmc2	1
37	0.000183117942624489	0.000176479181157217	0.963745980475076	esmc	1
38	0.000129833	0.00013513	1.04079856430954	psmc1	1
39	0.000200968	0.000157675	0.784577644202062	psmc1	1
40	0.000142735	0.000226376	1.58598801975689	psmc1	1
41	0.000238241	0.000199285	0.836484903941807	psmc1	1
42	0.000162033	0.000227285	1.40270809032728	psmc1	1
43	0.000231027	0.000218144	0.944235955104815	psmc1	1
44	0.000188886	0.000316883	1.67764154040003	msmc1	1
45	0.000183502	0.000175181	0.954654445183159	msmc2	1
46	0.000165241396710874	0.000203684411467705	1.23264760236864	esmc	1
47	0.000147857	0.000130277	0.881101334397425	psmc1	1
48	0.000133077	0.000228731	1.71878686775326	psmc1	1
49	0.000168149	0.000230112	1.36850055605445	psmc1	1
50	0.000179159	0.000168946	0.942994770008763	psmc1	1
51	0.000178784	0.000216051	1.20844706461428	psmc1	1
52	0.000192382	0.000305039	1.58559012797455	psmc1	1
53	0.000168117	0.00029484	1.75377861846214	msmc1	1
54	0.000165354	0.000174939	1.05796654450452	msmc2	1
55	0.000130373781631939	0.00011539785760832	0.885130861158131	esmc	1
56	0.000149692	0.000133141	0.889432969029741	psmc1	1
57	0.000149186	0.000109446	0.733621117263014	psmc1	1
58	0.000118995	0.000124307	1.04464053111475	psmc1	1
59	0.000124981	9.166e-05	0.733391475504277	psmc1	1
60	0.00013707	0.000137022	0.999649813963668	psmc1	1
61	0.000112468	9.74604e-05	0.866561155173027	psmc1	1
62	0.000135016	8.93043e-05	0.661434941044024	msmc1	1
63	0.000130543	9.24979e-05	0.708562695816704	msmc2	1
64	0.000178878947464937	0.000174461816310433	0.975306590199108	esmc	1
65	0.000185636	0.000157642	0.849199508715982	psmc1	1
66	0.000179358	0.000126437	0.704942071164933	psmc1	1
67	0.000198029	0.00024636	1.24406021340309	psmc1	1
68	0.000197978	0.00015319	0.773772843447252	psmc1	1
69	0.000206538	0.000221702	1.07341990335919	psmc1	1
70	0.00011647	0.000129669	1.11332531982485	psmc1	1
71	0.000179267	0.000219679	1.22542910853643	msmc1	1
72	0.000179191	0.000134236	0.749122444765641	msmc2	1
73	0.000168232692872648	0.000173484103697102	1.03121516237293	esmc	1
74	0.000150748	0.000179026	1.18758457823653	psmc1	1
75	0.00018226	0.000217001	1.19061231208164	psmc1	1
76	0.000151385	0.000210331	1.38937807576708	psmc1	1
77	0.000157461	0.000177081	1.12460228246995	psmc1	1
78	0.00016765	0.000166275	0.991798389501938	psmc1	1
79	0.000204046	0.000190763	0.934901933877655	psmc1	1
80	0.000169363	0.000251967	1.48773344827383	msmc1	1
81	0.00016846	0.000139269	0.82671850884483	msmc2	1
82	0.000143775216955468	0.000129642587883512	0.901703302062599	esmc	1
83	0.000164766	0.000140611	0.853398152531469	psmc1	1
84	0.000154091	8.02664e-05	0.520902583538299	psmc1	1
85	0.000142536	0.000145181	1.01855671549644	psmc1	1
86	0.000144149	0.00014493	1.00541800498096	psmc1	1
87	0.000152791	0.000176907	1.15783652178466	psmc1	1
88	0.000106611	0.000111529	1.04613032426297	psmc1	1
89	0.000143603	0.000163187	1.13637598100318	msmc1	1
90	0.000143816	0.000119323	0.829692106580631	msmc2	1
