# Supplementary material for: Inference of past demography, dormancy and self-fertilization rates from whole genome sequence data
Source: PLoS Genet. 2020 Apr 6;16(4):e1008698. doi: 10.1371/journal.pgen.1008698 (PMC7173940; doi:10.1371/journal.pgen.1008698)
Supplement: S1 Data — File containing all numerical data presented in this study. It contains all plotted results and all requirements to build summary statistics. (ZIP) [file pgen.1008698.s003.zip › S1_data/Summary_statistics/Table 2/Table_1_line_1.csv]

	theta	rho	rho/theta	method	r/mu
1	0.000161513856846677	0.000146707589266903	0.908328190107988	esmc	1
2	0.000163199	0.00014803	0.907052126544893	psmc1	1
3	0.000164816	0.000160252	0.97230851373653	psmc1	1
4	0.000156968	0.000135232	0.86152591611029	psmc1	1
5	0.000148408	0.000135532	0.913239178480944	psmc1	1
6	0.000170667	0.000153587	0.899922070464706	psmc1	1
7	0.000165209	0.000158255	0.957907862162473	psmc1	1
8	0.000161807	0.000230279	1.42317081461247	msmc1	1
9	0.000161527	6.03537e-05	0.373644653834963	msmc2	1
10	0.000152275267727577	0.000138057024964556	0.906628023216106	esmc	1
11	0.000152865	0.000144021	0.942145029928368	psmc1	1
12	0.00015971	0.000145123	0.9086657065932	psmc1	1
13	0.000147112	0.000130995	0.890444015444015	psmc1	1
14	0.000158314	0.00014637	0.924554998294529	psmc1	1
15	0.000151149	0.000135682	0.897670510555809	psmc1	1
16	0.000146627	0.000128046	0.873277090849571	psmc1	1
17	0.00015232	0.000162213	1.06494879201681	msmc1	1
18	0.000152302	5.40731e-05	0.355038673162532	msmc2	1
19	0.00015550559195586	0.00013697536387292	0.880838831260808	esmc	1
20	0.000155927	0.000133367	0.855316911118664	psmc1	1
21	0.000161469	0.000136794	0.847184289244375	psmc1	1
22	0.00016143	0.000152643	0.945567738338599	psmc1	1
23	0.00014134	0.000140766	0.995938870807981	psmc1	1
24	0.000148968	0.00012255	0.822659900112776	psmc1	1
25	0.000164639	0.000151431	0.919775994752155	psmc1	1
26	0.000155721	0.000210569	1.35221967493145	msmc1	1
27	0.000155574	4.52783e-05	0.291040276652911	msmc2	1
28	0.000160880105347384	0.000140424526493876	0.872852029719034	esmc	1
29	0.000152595	0.000133972	0.877957993381172	psmc1	1
30	0.00016376	0.000133895	0.817629457743039	psmc1	1
31	0.000157056	0.000136399	0.868473665444173	psmc1	1
32	0.000160387	0.000150656	0.939328000399035	psmc1	1
33	0.00016563	0.000139755	0.843778301032422	psmc1	1
34	0.000166082	0.000138794	0.835695620235787	psmc1	1
35	0.000162302	0.000192105	1.18362681913963	msmc1	1
36	0.000160893	5.65945e-05	0.351752406879106	msmc2	1
37	0.000164609012344815	0.000151008702362801	0.917378096203359	esmc	1
38	0.000164352	0.000157675	0.959373783099689	psmc1	1
39	0.000163684	0.000148489	0.907168690892207	psmc1	1
40	0.000168639	0.000162619	0.964302444867439	psmc1	1
41	0.000158814	0.000151238	0.952296397043082	psmc1	1
42	0.000165405	0.000147156	0.889670808016686	psmc1	1
43	0.000167239	0.00014798	0.884841454445434	psmc1	1
44	0.00016426	0.000198997	1.21147570924145	msmc1	1
45	0.000164611	5.77205e-05	0.350647891088688	msmc2	1
46	0.000162951769676387	0.000148789718152331	0.913090532541129	esmc	1
47	0.00016406	0.000148355	0.904272827014507	psmc1	1
48	0.000157696	0.000136633	0.866432883522727	psmc1	1
49	0.000169845	0.000156145	0.919338220141894	psmc1	1
50	0.000158428	0.00014815	0.935125104148257	psmc1	1
51	0.000161581	0.000151435	0.937207963807626	psmc1	1
52	0.000166503	0.00015541	0.933376575797433	psmc1	1
53	0.000163203	0.000207025	1.26851222097633	msmc1	1
54	0.000162972	5.70325e-05	0.349952752620082	msmc2	1
55	0.000156673289286246	0.000142490336853274	0.909474343089465	esmc	1
56	0.000152522	0.000138116	0.90554805208429	psmc1	1
57	0.000155071	0.000138637	0.894022737971639	psmc1	1
58	0.000156363	0.000144123	0.921720611653652	psmc1	1
59	0.000157622	0.000147425	0.935307254063519	psmc1	1
60	0.000153989	0.000143232	0.930144360960848	psmc1	1
61	0.000165273	0.000155515	0.940958293248141	psmc1	1
62	0.000157031	0.000200438	1.27642312664378	msmc1	1
63	0.000156686	4.89167e-05	0.312195729037693	msmc2	1
64	0.00014822251866726	0.000139090737953942	0.938391407760269	esmc	1
65	0.000146803	0.00013982	0.952432852189669	psmc1	1
66	0.000148792	0.000136744	0.919027904726061	psmc1	1
67	0.000149491	0.000136376	0.912268966024711	psmc1	1
68	0.000150214	0.000142131	0.946190102120974	psmc1	1
69	0.000142969	0.000135275	0.946184137820087	psmc1	1
70	0.000151168	0.000147218	0.973870131244708	psmc1	1
71	0.000149411	0.000198007	1.32525048356547	msmc1	1
72	0.000148224	6.12856e-05	0.413466105354059	msmc2	1
73	0.000136246565771853	0.000122936137745014	0.902306322721359	esmc	1
74	0.000148439	0.000136954	0.922628150283955	psmc1	1
75	8.15071e-05	6.37317e-05	0.781915931250161	psmc1	1
76	0.000142482	0.000130243	0.914101430356115	psmc1	1
77	0.000149225	0.000137011	0.918150443960462	psmc1	1
78	0.000151536	0.000130808	0.863214021750607	psmc1	1
79	0.000145016	0.000132913	0.916540243835163	psmc1	1
80	0.000135025	0.000170479	1.26257359748195	msmc1	1
81	0.000136268	4.71585e-05	0.346071711627088	msmc2	1
82	0.000162862079161154	0.000144851708106628	0.88941335424863	esmc	1
83	0.000166205	0.000148862	0.895652958695587	psmc1	1
84	0.000163486	0.000154094	0.942551655799273	psmc1	1
85	0.000160921	0.000152723	0.94905574785143	psmc1	1
86	0.000165762	0.00013824	0.833966771636443	psmc1	1
87	0.000158682	0.000150517	0.948544888519177	psmc1	1
88	0.000162276	0.000139958	0.862468880179447	psmc1	1
89	0.000162496	0.000205675	1.26572346396219	msmc1	1
90	0.000162863	5.7526e-05	0.353217121138626	msmc2	1
