# Supplementary material for: Inference of past demography, dormancy and self-fertilization rates from whole genome sequence data
Source: PLoS Genet. 2020 Apr 6;16(4):e1008698. doi: 10.1371/journal.pgen.1008698 (PMC7173940; doi:10.1371/journal.pgen.1008698)
Supplement: S1 Data — File containing all numerical data presented in this study. It contains all plotted results and all requirements to build summary statistics. (ZIP) [file pgen.1008698.s003.zip › S1_data/Supplementary_Figure/FigS11/F11S_a_popsize.csv]

	V1	V2	V3	V4	V5	V6	V7	V8	V9	V10	V11	V12	V13	V14	V15	V16	V17	V18	V19	V20	V21	V22	V23	V24	V25	V26	V27	V28	V29	V30	V31	V32	V33	V34	V35	V36	V37	V38	V39	V40
1	4.16100437233769	4.16100437233769	4.93564790504101	4.93564790504101	4.13063879454992	4.13063879454992	3.69940160463053	3.69940160463053	3.50846097591864	3.50846097591864	3.43180421165343	3.43180421165343	3.41432963057726	3.41432963057726	3.42972495237175	3.42972495237175	3.46401739200679	3.46401739200679	3.51079893861876	3.51079893861876	3.56649023273348	3.56649023273348	3.62953408605616	3.62953408605616	3.69914488060726	3.69914488060726	3.77480609836502	3.77480609836502	3.85698553475442	3.85698553475442	3.94580534117391	3.94580534117391	4.04250580888519	4.04250580888519	4.15188623629083	4.15188623629083	4.2898629130375	4.2898629130375	4.44923827111951	4.44923827111951
2	4.35590459083	4.35590459083	4.71787512100702	4.71787512100702	4.12646524286122	4.12646524286122	3.74333209333712	3.74333209333712	3.55732732311365	3.55732732311365	3.47566770129098	3.47566770129098	3.45125495103411	3.45125495103411	3.46076297907453	3.46076297907453	3.49110334664912	3.49110334664912	3.53445483987879	3.53445483987879	3.58598928503658	3.58598928503658	3.64280534167702	3.64280534167702	3.70365142088603	3.70365142088603	3.76851114231548	3.76851114231548	3.83857108161847	3.83857108161847	3.91637467140565	3.91637467140565	4.00610334586836	4.00610334586836	4.11565314117953	4.11565314117953	4.26406681530086	4.26406681530086	4.43847431837695	4.43847431837695
3	4.19693025082524	4.19693025082524	5.10844097987856	5.10844097987856	4.25620051085002	4.25620051085002	3.79176726438019	3.79176726438019	3.57595470423831	3.57595470423831	3.48379482104531	3.48379482104531	3.45610004181705	3.45610004181705	3.46476481978765	3.46476481978765	3.49575119119886	3.49575119119886	3.54174454277205	3.54174454277205	3.59803524772643	3.59803524772643	3.66176612572803	3.66176612572803	3.73089032468596	3.73089032468596	3.80462576029496	3.80462576029496	3.88262863985768	3.88262863985768	3.96543081478423	3.96543081478423	4.05432372856176	4.05432372856176	4.15258264106828	4.15258264106828	4.27318498868488	4.27318498868488	4.41424489645715	4.41424489645715
4	4.85417545639172	4.85417545639172	5.03959053885859	5.03959053885859	4.01425230043355	4.01425230043355	3.61843940852368	3.61843940852368	3.48055067179882	3.48055067179882	3.4483003024081	3.4483003024081	3.4620867979116	3.4620867979116	3.49659962745987	3.49659962745987	3.54160325612909	3.54160325612909	3.59278601535895	3.59278601535895	3.64821749367556	3.64821749367556	3.70722237070595	3.70722237070595	3.76891406454879	3.76891406454879	3.83338178811824	3.83338178811824	3.90052729071704	3.90052729071704	3.97111314575197	3.97111314575197	4.04738096999745	4.04738096999745	4.13442592497112	4.13442592497112	4.25316135501288	4.25316135501288	4.4068221748233	4.4068221748233
5	4.14713819952188	4.14713819952188	4.7866365201677	4.7866365201677	4.09773193757273	4.09773193757273	3.72560709007046	3.72560709007046	3.54919043712238	3.54919043712238	3.47355239834749	3.47355239834749	3.4523928417822	3.4523928417822	3.46312666849185	3.46312666849185	3.49473425971098	3.49473425971098	3.54043831898754	3.54043831898754	3.59584081365839	3.59584081365839	3.65775353551841	3.65775353551841	3.72445478203478	3.72445478203478	3.7951603458468	3.7951603458468	3.86981854290011	3.86981854290011	3.94919664171213	3.94919664171213	4.03532611704309	4.03532611704309	4.13282655166235	4.13282655166235	4.25905244305054	4.25905244305054	4.41500121944681	4.41500121944681
6	4.23100908886186	4.23100908886186	4.97830972761184	4.97830972761184	4.15529259109039	4.15529259109039	3.71643234035456	3.71643234035456	3.51831470443745	3.51831470443745	3.43854415043551	3.43854415043551	3.42040623924542	3.42040623924542	3.43576225195123	3.43576225195123	3.47016787601234	3.47016787601234	3.51643033395618	3.51643033395618	3.57045164656751	3.57045164656751	3.62952961236356	3.62952961236356	3.69291580883483	3.69291580883483	3.76080177304704	3.76080177304704	3.83406831524668	3.83406831524668	3.91458602438263	3.91458602438263	4.00567439124214	4.00567439124214	4.11361257109501	4.11361257109501	4.25917705311492	4.25917705311492	4.43596268059111	4.43596268059111
7	4.32851832602143	4.32851832602143	4.72764667947476	4.72764667947476	4.00637426746195	4.00637426746195	3.6571018701401	3.6571018701401	3.50566314045468	3.50566314045468	3.45324152591188	3.45324152591188	3.45343424100051	3.45343424100051	3.48311279152746	3.48311279152746	3.52878319526416	3.52878319526416	3.58388641777711	3.58388641777711	3.6428640589568	3.6428640589568	3.70558289294243	3.70558289294243	3.77141179033012	3.77141179033012	3.83853918722687	3.83853918722687	3.90898673953995	3.90898673953995	3.98482178971395	3.98482178971395	4.0679507120995	4.0679507120995	4.16351006396215	4.16351006396215	4.28808614135145	4.28808614135145	4.44002941460878	4.44002941460878
8	4.06715480555684	4.06715480555684	4.92094981106237	4.92094981106237	4.12079281265407	4.12079281265407	3.73364834280515	3.73364834280515	3.55060314886652	3.55060314886652	3.46802113546155	3.46802113546155	3.44043934327463	3.44043934327463	3.44479149898433	3.44479149898433	3.46892804030964	3.46892804030964	3.50688476254103	3.50688476254103	3.5560638438781	3.5560638438781	3.61483162831947	3.61483162831947	3.68213617983318	3.68213617983318	3.75666466628615	3.75666466628615	3.83706457083176	3.83706457083176	3.92242116771309	3.92242116771309	4.0125726072906	4.0125726072906	4.11045324859286	4.11045324859286	4.23152404167958	4.23152404167958	4.37989540177325	4.37989540177325
9	4.10566768846761	4.10566768846761	4.76812914271362	4.76812914271362	4.16156183313404	4.16156183313404	3.74057339522663	3.74057339522663	3.54011372095063	3.54011372095063	3.46489255970091	3.46489255970091	3.45399995740327	3.45399995740327	3.4749198458242	3.4749198458242	3.51256131126943	3.51256131126943	3.56101459366032	3.56101459366032	3.61825865104926	3.61825865104926	3.68339037132803	3.68339037132803	3.75560281534542	3.75560281534542	3.83418159829789	3.83418159829789	3.91817094255637	3.91817094255637	4.00693521672912	4.00693521672912	4.09994648556743	4.09994648556743	4.19786921492922	4.19786921492922	4.30983446513942	4.30983446513942	4.43644610325865	4.43644610325865
10	4.39382333566909	4.39382333566909	4.72541625052384	4.72541625052384	3.99637779928154	3.99637779928154	3.63277033876006	3.63277033876006	3.47251084082716	3.47251084082716	3.41497217330115	3.41497217330115	3.41179148787125	3.41179148787125	3.43753200254994	3.43753200254994	3.47911176426583	3.47911176426583	3.5291452694612	3.5291452694612	3.58448576464981	3.58448576464981	3.64337961338517	3.64337961338517	3.70606415395171	3.70606415395171	3.773505991987	3.773505991987	3.84747715923873	3.84747715923873	3.92990302776525	3.92990302776525	4.02392783011307	4.02392783011307	4.13568344898678	4.13568344898678	4.28434870165912	4.28434870165912	4.45927368570116	4.45927368570116
11	5.96270799479742	3.57443317603474	3.66428741465331	3.81104481286867	3.98751710170466	4.20008594025266	4.41441802337442	4.5955554419156	4.72310067502282	4.79153109791001	4.78843297398667	4.78843297398667	4.66479592983397	4.66479592983397	4.46765654840605	4.46765654840605	4.25254546398925	4.25254546398925	4.04844029003677	4.04844029003677	3.87747694655329	3.87747694655329	3.74878472305549	3.74878472305549	3.65613371789627	3.65613371789627	3.58513523922362	3.58513523922362	3.53473243036568	3.53473243036568	3.50684878220431	3.50684878220431	3.49141641838671	3.49141641838671	3.48069715076457	3.48069715076457	3.48780606250781	3.48780606250781	3.48189422547038	3.48189422547038
12	10.2077098912514	7.94278858403179	5.5533502353997	4.540667835108	4.14443390429949	4.05567404759842	4.1091585842251	4.2122225990917	4.3162282409335	4.39824683751157	4.46010566339456	4.46010566339456	4.44461228997903	4.44461228997903	4.34819155954169	4.34819155954169	4.20987675874328	4.20987675874328	4.05964042731166	4.05964042731166	3.92116180108702	3.92116180108702	3.80303528188841	3.80303528188841	3.70363266678532	3.70363266678532	3.61923628915317	3.61923628915317	3.5533735290447	3.5533735290447	3.51123782793331	3.51123782793331	3.48689898234886	3.48689898234886	3.47550651336668	3.47550651336668	3.48519665990886	3.48519665990886	3.47734388769621	3.47734388769621
13	3.0243912927343	3.27140681318775	4.15594707430124	4.89695096535525	5.39893731586435	5.69034481878387	5.78542237130792	5.76441600735052	5.6782400594198	5.5565375176598	5.32712434301969	5.32712434301969	5.01483858480495	5.01483858480495	4.71276893617172	4.71276893617172	4.43619568725025	4.43619568725025	4.19148350742205	4.19148350742205	3.98820443286071	3.98820443286071	3.82346960178725	3.82346960178725	3.69790078570935	3.69790078570935	3.60118360133071	3.60118360133071	3.53070829415314	3.53070829415314	3.48573124164778	3.48573124164778	3.46614535982037	3.46614535982037	3.4652063032019	3.4652063032019	3.47787214720744	3.47787214720744	3.45503327610573	3.45503327610573
14	10.2454032393921	4.84702405756019	4.01008765590899	4.28273527761911	4.82693543853652	5.32121993951205	5.65215060590872	5.80637319114412	5.81440189756867	5.71941480115602	5.45866730061881	5.45866730061881	5.06068296602233	5.06068296602233	4.68160167760906	4.68160167760906	4.3589400548314	4.3589400548314	4.09777267232373	4.09777267232373	3.89992166790829	3.89992166790829	3.75612147465929	3.75612147465929	3.65660864044611	3.65660864044611	3.58357586181042	3.58357586181042	3.53500402138114	3.53500402138114	3.50612040700525	3.50612040700525	3.49389088363087	3.49389088363087	3.49490770524661	3.49490770524661	3.50805380307365	3.50805380307365	3.49651233963065	3.49651233963065
15	9.79773242819696	4.05455480437316	3.24192307291285	3.61170781482806	4.15273744156702	4.57690984445129	4.84874433180042	4.99720132318085	5.05774632985308	5.05820418270351	4.98222085780137	4.98222085780137	4.82003622667141	4.82003622667141	4.62340433948725	4.62340433948725	4.41825792918055	4.41825792918055	4.22271276880291	4.22271276880291	4.04590831344182	4.04590831344182	3.89400214651004	3.89400214651004	3.77063369240287	3.77063369240287	3.66760446666041	3.66760446666041	3.58280657690504	3.58280657690504	3.52874130244528	3.52874130244528	3.50186871584842	3.50186871584842	3.48477875011092	3.48477875011092	3.47828672636167	3.47828672636167	3.45301339868582	3.45301339868582
16	9.44877879884438	4.19876956207386	3.4590045755036	3.66556183145378	4.08635301230491	4.47358317694762	4.75308615751656	4.92097168872568	4.99744411248493	5.00683060085904	4.93394349532591	4.93394349532591	4.76353138967156	4.76353138967156	4.55610363943035	4.55610363943035	4.34305656169414	4.34305656169414	4.14380902548759	4.14380902548759	3.97309510903022	3.97309510903022	3.82935184646211	3.82935184646211	3.71177928851876	3.71177928851876	3.61343148156003	3.61343148156003	3.53861403820493	3.53861403820493	3.48845752690351	3.48845752690351	3.45876096181608	3.45876096181608	3.44449745801593	3.44449745801593	3.45077290091328	3.45077290091328	3.44105754929363	3.44105754929363
17	6.28606866596805	3.44520809025795	4.25502676396473	4.39653084026616	4.3586300136679	4.38775669951491	4.49066304198236	4.60874811471729	4.69660034724996	4.73477639569084	4.69502450088565	4.69502450088565	4.53242148959726	4.53242148959726	4.3420029209794	4.3420029209794	4.17343284394496	4.17343284394496	4.02418232342279	4.02418232342279	3.90055590320226	3.90055590320226	3.79624457052064	3.79624457052064	3.71255155782168	3.71255155782168	3.64433062099554	3.64433062099554	3.59404779228933	3.59404779228933	3.55705796126234	3.55705796126234	3.527656838822	3.527656838822	3.50353740038601	3.50353740038601	3.49861205879438	3.49861205879438	3.47467655605765	3.47467655605765
18	4.59843146111288	3.08792016231302	3.47519185069428	3.95434458063641	4.40433295988218	4.76610765403726	5.01555370250947	5.15627059083252	5.20663923465983	5.18916788399245	5.07411962290987	5.07411962290987	4.85386033158965	4.85386033158965	4.6099206423651	4.6099206423651	4.37588556800489	4.37588556800489	4.1664051133153	4.1664051133153	3.98935134821402	3.98935134821402	3.84799618110072	3.84799618110072	3.74085665455716	3.74085665455716	3.65169465007489	3.65169465007489	3.58172357357994	3.58172357357994	3.52872662946692	3.52872662946692	3.49327517009896	3.49327517009896	3.46983553360428	3.46983553360428	3.46852108295774	3.46852108295774	3.4455017544326	3.4455017544326
19	6.52045707958382	3.46500669822471	3.85837466287727	3.97459683908804	4.04365505316466	4.14937367298925	4.27943554411936	4.40852912796301	4.51893377978886	4.60097994217188	4.66022370471512	4.66022370471512	4.65135542954608	4.65135542954608	4.5521793997188	4.5521793997188	4.39223411177372	4.39223411177372	4.21986458225861	4.21986458225861	4.06316593270487	4.06316593270487	3.92428154439906	3.92428154439906	3.81012805667862	3.81012805667862	3.71124733393873	3.71124733393873	3.63039410234209	3.63039410234209	3.5805977929145	3.5805977929145	3.54738183577594	3.54738183577594	3.5271412037746	3.5271412037746	3.51735862600316	3.51735862600316	3.48034260855819	3.48034260855819
20	10.0722794165269	5.14500358417519	3.87496301537906	3.86006899018868	4.24584668182328	4.67150011568657	4.99614434492227	5.18609391261924	5.25424227861905	5.22941306247935	5.07519109433208	5.07519109433208	4.79541001226818	4.79541001226818	4.50977456072735	4.50977456072735	4.26022005071287	4.26022005071287	4.0545080266228	4.0545080266228	3.89588862030103	3.89588862030103	3.77632303257464	3.77632303257464	3.68844267517962	3.68844267517962	3.61716694454996	3.61716694454996	3.56226132496499	3.56226132496499	3.52360317327467	3.52360317327467	3.50055005742374	3.50055005742374	3.49046146644757	3.49046146644757	3.49475842234834	3.49475842234834	3.4688181653307	3.4688181653307
