# Supplementary material for: Inference of past demography, dormancy and self-fertilization rates from whole genome sequence data
Source: PLoS Genet. 2020 Apr 6;16(4):e1008698. doi: 10.1371/journal.pgen.1008698 (PMC7173940; doi:10.1371/journal.pgen.1008698)
Supplement: S1 Data — File containing all numerical data presented in this study. It contains all plotted results and all requirements to build summary statistics. (ZIP) [file pgen.1008698.s003.zip › S1_data/Supplementary_Figure/FigS11/F11S_a_time.csv]

	V1	V2	V3	V4	V5	V6	V7	V8	V9	V10	V11	V12	V13	V14	V15	V16	V17	V18	V19	V20	V21	V22	V23	V24	V25	V26	V27	V28	V29	V30	V31	V32	V33	V34	V35	V36	V37	V38	V39	V40
1	0	157.831929956673	319.763845750248	486.014451179862	656.820430023945	832.438472588476	1013.1475960732	1199.25181140509	1391.08320053464	1589.00548242065	1793.41816389376	2004.7613944301	2223.52167312312	2450.2385939177	2685.51286436113	2930.01589776357	3184.5013644284	3449.81920261165	3726.93274580954	4016.93983701688	4321.09909829821	4640.86294404846	4977.91952832216	5334.24669437142	5712.18229883286	6114.51726219197	6544.62077142134	7006.61196265935	7505.60046272662	8048.03184410776	8642.19819659643	9299.01862662037	10033.2813971311	10865.7198697195	11826.6995610248	12963.2972948946	14354.3804954293	16147.798659323	18675.4795937275	22996.5786920257
2	0	162.283409744596	328.782441015837	499.721965918229	675.345343641547	855.916504165704	1041.7223340704	1233.07541858372	1430.31720567036	1633.82167259102	1843.99959383673	2061.30353282608	2286.23370983606	2519.34493747828	2761.25486561014	3012.65384403192	3274.31679950709	3547.11764188583	3832.04687444927	4130.2333036728	4442.97104970228	4771.75349071812	5118.31639334383	5484.69338377267	5873.28825537264	6286.97064353901	6729.20475953834	7204.22591531242	7717.28784920937	8275.01792415155	8885.94209940456	9561.28744304611	10316.2593050749	11172.1758092406	12160.2588989117	13328.9131491068	14759.2303547772	16603.2299486139	19202.2014044795	23645.1724541817
3	0	166.094548518695	336.503720172901	511.457668067802	691.205466553125	876.017243862699	1066.18662395356	1262.03353295012	1463.90743753922	1672.19109763684	1887.30493455242	2109.71213991355	2339.92468140192	2578.51040110555	2826.10145405721	3083.40440255172	3351.21237209164	3630.41979583094	3922.04043848864	4227.22961595434	4547.31184009094	4883.81556026384	5238.51730664407	5613.4984640445	6011.21927763016	6434.61677464336	6887.23652149286	7373.41329414816	7898.52421218258	8469.35227857958	9094.62368018188	9785.82914673501	10558.5311177211	11434.5483615838	12445.8360522735	13641.9355202728	15105.842957812	16993.1478923645	19653.154797903	24200.4666379939
4	0	168.131999382323	340.631548577836	517.73162393696	699.684355158038	886.763184087585	1079.26533651298	1277.51466303277	1481.86491717649	1692.70355410465	1910.45615235654	2135.59158544508	2368.62810126408	2610.14050751458	2860.76871375732	3121.22794955505	3392.32106953304	3674.95347868999	3970.15137740777	4279.08425362062	4603.09286673155	4943.72441530938	5302.77722188958	5682.35820324453	6084.95778390804	6513.54901908809	6971.72096799563	7463.86158048887	7995.41393626458	8573.24424413931	9206.18573346309	9905.87008862113	10688.0506506396	11574.8138347272	12598.5068029961	13809.2786001946	15291.1435173711	17201.5996697277	19894.2363841027	24497.3292508342
5	0	163.100417942736	330.437680760535	502.237792665944	678.745338029139	860.225575573111	1046.96683619455	1239.28327881721	1437.51807040948	1642.04707100301	1853.28312311371	2071.68106856941	2297.74364598259	2532.02846114285	2775.15627343679	3027.82090819828	3290.80119352319	3564.97543891974	3851.33913431126	4151.0267690963	4465.33897860776	4795.7766593683	5144.0843166369	5512.30581480231	5902.85704901724	6318.62210172147	6763.08262459035	7240.49525204455	7756.14017213095	8316.67811291902	8930.67795721552	9609.42329524466	10368.196027625	11228.4216031981	12221.4791507387	13396.0169358233	14833.5350062328	16686.8181293465	19298.8739848405	23764.2129634483
6	0	156.476414979695	317.017603705755	481.840391673761	651.179429940332	825.289204266687	1004.44633555676	1188.95222378696	1379.13609887363	1575.35855603185	1778.01567099001	1987.54381306895	2204.42530314031	2429.19510093035	2662.448754903	2904.8519120397	3157.15176986364	3420.19096706838	3694.92456371027	3982.44097413033	4283.98801091332	4601.00561461908	4935.16744085366	5288.43434647008	5663.12410978695	6062.00368190334	6488.41331405364	6946.43676581633	7441.13978077697	7978.91257462359	8567.97602182665	9219.15545176698	9947.11212070028	10772.401324967	11725.1277916903	12851.96403274	14231.1001316136	16009.1158026036	18515.0881425269	22799.0761534402
7	0	168.518957431758	341.415516651123	518.923190206709	701.294688076737	888.804081437797	1081.7492801464	1280.45488014758	1485.27544913937	1696.59933401552	1914.85309279003	2140.50667809448	2374.07953057717	2616.14778086677	2867.35281128442	3128.41149750332	3400.1285419294	3683.41143336311	3979.28873400025	4288.9326233672	4613.6869466427	4955.10246329382	5314.98163471943	5695.4362267891	6098.96239578207	6528.54003943272	6987.76647721987	7481.03975792712	8013.8154885721	8592.97568064294	9227.37389328539	9928.66858136213	10712.6493424248	11601.4534238626	12627.5024352148	13841.0608399281	15326.3362890675	17241.1893818575	19940.0232357101	24553.7101823528
8	0	152.362873175203	308.683662991605	469.173494911715	634.060851350501	803.593528001433	978.040873799357	1157.69636534512	1342.88057757007	1533.94462615531	1731.27417456317	1935.29412058731	2146.4741055715	2365.33502591367	2592.45677395794	2828.48749777583	3074.15475213324	3330.27902395409	3597.79026612786	3877.74828013467	4171.3680753459	4480.05173833751	4805.4289266964	5149.40894914526	5514.24865291597	5902.64224990907	6317.84218091741	6763.82484930384	7245.52282747914	7769.15834147376	8342.7361506918	8976.7970020423	9685.61672826187	10489.2102562633	11416.890902825	12514.1042260377	13856.9848036078	15588.2589781709	18028.3528789537	22199.7209542996
9	0	171.565020286291	347.586769660764	528.302981525942	713.970933716918	904.869651381295	1101.30242924244	1303.59973047638	1512.1225317663	1727.26619956662	1949.46500213677	2179.19738673279	2416.9921831476	2663.43593585369	2919.18162047245	3184.95907055663	3461.58753390308	3749.99090261763	4051.21633066254	4366.45718528437	4697.08160232293	5044.6683719837	5411.05253603985	5798.38403156537	6209.20413408923	6646.54660445971	7114.07378547053	7616.26322279538	8158.66913622601	8748.29793298547	9394.16320464587	10108.1341383628	10906.2857364122	11811.1553877935	12855.7507385489	14091.2448069688	15603.3673387351	17552.8323408719	20300.448941058	24997.530543381
10	0	157.015236753396	318.109244177869	483.499594400996	653.421746493171	828.131062529587	1007.90511594984	1193.046344592	1383.88511206559	1580.78325528436	1784.13821385141	1994.38785971205	2212.01617459518	2437.55996034458	2671.61681617722	2914.85468120965	3168.023325917	3431.96829059353	3707.64792401583	3996.15438844659	4298.73979327524	4616.84903745311	4952.16153976841	5306.64490922508	5682.62490534083	6082.87800712665	6510.75596787042	6970.35660945246	7466.76311919224	8006.38771729106	8597.47958655047	9250.90133304365	9981.36469861607	10809.4957611457	11765.5029124675	12896.2193798257	14280.1044918913	16064.2427057427	18578.8442851665	22877.5840784418
11	0	26.15252	52.9844	80.532	108.8344	137.934	167.8772	198.7144	230.5004	263.296	297.1668	332.186	368.4344	406	444.984	485.5	527.668	571.632	617.548	665.6	716	768.984	824.836	883.876	946.5	1013.168	1084.436	1160.984	1243.668	1333.548	1432	1540.836	1662.5	1800.436	1959.668	2148	2378.5	2675.668	3094.5	3810.5
12	0	27.18116	55.0684	83.6992	113.1148	143.3592	174.48	206.53	239.5664	273.652	308.8548	345.2516	382.9256	421.968	462.488	504.596	548.42	594.112	641.836	691.78	744.16	799.228	857.276	918.64	983.728	1053.016	1127.088	1206.648	1292.584	1386	1488.324	1601.44	1727.888	1871.248	2036.744	2232.484	2472.052	2780.908	3216.212	3960.376
13	0	27.64668	56.0116	85.1328	115.0524	145.8144	177.4684	210.0676	243.6696	278.3388	314.1448	351.1648	389.484	429.196	470.408	513.236	557.816	604.288	652.828	703.628	756.908	812.92	871.96	934.376	1000.576	1071.052	1146.392	1227.316	1314.72	1409.736	1513.816	1628.868	1757.484	1903.3	2071.628	2270.72	2514.392	2828.536	3271.3	4028.2
14	0	28.1408	57.0124	86.6544	117.1084	148.4204	180.64	213.8216	248.0244	283.3132	319.7592	357.4408	396.4448	436.868	478.816	522.408	567.784	615.088	664.496	716.204	770.436	827.448	887.544	951.076	1018.46	1090.192	1166.88	1249.252	1338.22	1434.932	1540.868	1657.976	1788.892	1937.312	2108.652	2311.304	2559.328	2879.088	3329.764	4100.2
15	0	27.31184	55.3332	84.102	113.6588	144.0484	175.3188	207.5232	240.7184	274.9676	310.34	346.9116	384.7668	424	464.712	507.02	551.06	596.972	644.924	695.108	747.74	803.072	861.4	923.06	988.46	1058.08	1132.508	1212.452	1298.8	1392.664	1495.48	1609.14	1736.196	1880.248	2046.536	2243.22	2483.936	2794.276	3231.676	3979.416
16	0	26.155	52.9896	80.5396	108.8444	137.9468	167.8932	198.7332	230.5224	263.3208	297.1952	332.2176	368.4692	406.04	445.028	485.544	527.716	571.684	617.608	665.664	716.068	769.056	824.912	883.96	946.592	1013.264	1084.536	1161.096	1243.784	1333.676	1432.136	1540.98	1662.66	1800.604	1959.852	2148.204	2378.728	2675.92	3094.796	3810.864
17	0	28.10664	56.9436	86.5492	116.9664	148.2404	180.4208	213.5624	247.7236	282.9696	319.3712	357.0072	395.964	436.336	478.236	521.776	567.096	614.344	663.692	715.336	769.5	826.444	886.468	949.92	1017.224	1088.872	1165.464	1247.736	1336.596	1433.192	1539	1655.964	1786.724	1934.964	2106.096	2308.5	2556.224	2875.592	3325.724	4095.24
18	0	25.34192	51.342	78.0356	105.4608	133.6584	162.6736	192.5552	223.356	255.1348	287.956	321.8896	357.0144	393.4168	431.192	470.452	511.312	553.912	598.408	644.972	693.808	745.148	799.268	856.48	917.164	981.764	1050.82	1125	1205.12	1292.212	1387.616	1493.076	1610.972	1744.628	1898.928	2081.42	2304.776	2592.732	2998.584	3692.392
19	0	28.52644	57.794	87.842	118.7132	150.4544	183.1156	216.752	251.4236	287.1956	324.1412	362.3392	401.876	442.856	485.376	529.568	575.564	623.516	673.604	726.02	780.992	838.788	899.704	964.108	1032.416	1105.132	1182.872	1266.372	1356.556	1454.596	1561.984	1680.7	1813.408	1963.864	2137.548	2342.976	2594.4	2918.544	3375.392	4156.4
20	0	26.24216	53.166	80.808	109.2072	138.4064	168.4524	199.3952	231.2904	264.1984	298.1852	333.3244	369.6972	407.392	446.512	487.164	529.476	573.588	619.664	667.884	718.452	771.62	827.66	886.908	949.744	1016.64	1088.152	1164.964	1247.928	1338.116	1436.908	1546.116	1668.196	1806.604	1966.384	2155.36	2386.652	2684.836	3105.104	3823.56
