# Supplementary material for: Inference of past demography, dormancy and self-fertilization rates from whole genome sequence data
Source: PLoS Genet. 2020 Apr 6;16(4):e1008698. doi: 10.1371/journal.pgen.1008698 (PMC7173940; doi:10.1371/journal.pgen.1008698)
Supplement: S1 Data — File containing all numerical data presented in this study. It contains all plotted results and all requirements to build summary statistics. (ZIP) [file pgen.1008698.s003.zip › S1_data/Supplementary_Figure/FigS11/F11S_d_popsize.csv]

	V1	V2	V3	V4	V5	V6	V7	V8	V9	V10	V11	V12	V13	V14	V15	V16	V17	V18	V19	V20	V21	V22	V23	V24	V25	V26	V27	V28	V29	V30	V31	V32	V33	V34	V35	V36	V37	V38	V39	V40
1	10.4073736307512	6.66241995175523	5.31431870865067	4.68620710094365	4.24362256794183	3.93605335648837	3.73024604253424	3.59463229280264	3.50654892007973	3.45109182697755	3.41006714557103	3.41006714557103	3.39959619597857	3.39959619597857	3.4193800494577	3.4193800494577	3.45647205735286	3.45647205735286	3.50633635261783	3.50633635261783	3.56961852971706	3.56961852971706	3.64944866311894	3.64944866311894	3.74902406634716	3.74902406634716	3.86979090800052	3.86979090800052	4.01043784096631	4.01043784096631	4.16663611382101	4.16663611382101	4.33095056721357	4.33095056721357	4.49176327611899	4.49176327611899	4.62844313881337	4.62844313881337	4.69650857155117	4.69650857155117
2	10.8512840054234	8.47343135678839	5.98855855298494	4.86231918278975	4.27215386792775	3.93152285034737	3.72225960045	3.58966994059725	3.50558796794154	3.45388937825058	3.41734017617769	3.41734017617769	3.41042456662691	3.41042456662691	3.43275301179814	3.43275301179814	3.47494222914226	3.47494222914226	3.53451676673729	3.53451676673729	3.61066643434748	3.61066643434748	3.70231005381236	3.70231005381236	3.80817256453295	3.80817256453295	3.9272833304602	3.9272833304602	4.05892357654174	4.05892357654174	4.20167053359673	4.20167053359673	4.35181813508623	4.35181813508623	4.50127258576367	4.50127258576367	4.6333160775236	4.6333160775236	4.70570024855011	4.70570024855011
3	3.77057351190513	3.64776681715447	4.82368007272786	4.76491870252741	4.43918207405346	4.14177570339242	3.91463716431988	3.74900457290123	3.63023327218745	3.54623459740269	3.46838059864366	3.46838059864366	3.42114598771188	3.42114598771188	3.41817260721686	3.41817260721686	3.44465460414669	3.44465460414669	3.49208343921655	3.49208343921655	3.55587319578103	3.55587319578103	3.6342416012416	3.6342416012416	3.72730341999074	3.72730341999074	3.83619556402446	3.83619556402446	3.96220211997483	3.96220211997483	4.10582798743399	4.10582798743399	4.2656402864653	4.2656402864653	4.43633503101345	4.43633503101345	4.60306132499859	4.60306132499859	4.70384342940508	4.70384342940508
4	3.95235429054801	6.88613683253788	6.19777376230893	5.10355370445765	4.42642932858229	4.02755531120597	3.7821319408885	3.62391600963764	3.5185824552367	3.44762993143772	3.38584129049082	3.38584129049082	3.35634009605007	3.35634009605007	3.37247540910647	3.37247540910647	3.42323262815711	3.42323262815711	3.50055005742374	3.50055005742374	3.59745491383638	3.59745491383638	3.70774559048783	3.70774559048783	3.82635199273496	3.82635199273496	3.949797207415	3.949797207415	4.07635452232192	4.07635452232192	4.2056235039693	4.2056235039693	4.33768849354689	4.33768849354689	4.47167797057115	4.47167797057115	4.60216380011478	4.60216380011478	4.68807192647045	4.68807192647045
5	3.44228833082684	4.3012841322781	4.64191755605529	4.54171350512207	4.25964520684085	3.99928725649397	3.80278493566297	3.66204432940714	3.56301488172436	3.49483645018959	3.43598231113147	3.43598231113147	3.4086904754155	3.4086904754155	3.41983085250014	3.41983085250014	3.45399127928382	3.45399127928382	3.50355124652334	3.50355124652334	3.5665502062384	3.5665502062384	3.64457338499104	3.64457338499104	3.74085127407998	3.74085127407998	3.85865606937884	3.85865606937884	3.9996602974592	3.9996602974592	4.16229795306913	4.16229795306913	4.34026202077195	4.34026202077195	4.52062266497611	4.52062266497611	4.67758531670835	4.67758531670835	4.75181577174657	4.75181577174657
6	10.4558978338523	8.27558894655501	6.05645354993204	4.92780066882829	4.29228933958798	3.91958187290545	3.69517569355508	3.55875274052806	3.47725590688122	3.43150493280675	3.40711295810456	3.40711295810456	3.41790537355849	3.41790537355849	3.45668952925283	3.45668952925283	3.50999935810905	3.50999935810905	3.57288326316387	3.57288326316387	3.64535910798131	3.64535910798131	3.72989788916266	3.72989788916266	3.82934231817677	3.82934231817677	3.94539939233282	3.94539939233282	4.07759636082984	4.07759636082984	4.22266925504678	4.22266925504678	4.37416814716503	4.37416814716503	4.52169329307743	4.52169329307743	4.64759315435261	4.64759315435261	4.7131378318646	4.7131378318646
7	9.73668770204387	4.13456879846096	4.04645895979861	4.23269011660732	4.19245989842711	4.05171054204829	3.9017093901073	3.7719039079992	3.66678252908049	3.58398392768217	3.49571268099577	3.49571268099577	3.42821258313672	3.42821258313672	3.40769830372501	3.40769830372501	3.42497966795888	3.42497966795888	3.47336999774251	3.47336999774251	3.54770360634396	3.54770360634396	3.6437857343134	3.6437857343134	3.75828172816008	3.75828172816008	3.88877950602864	3.88877950602864	4.0335203533218	4.0335203533218	4.19066422357893	4.19066422357893	4.35702382820767	4.35702382820767	4.52594043082194	4.52594043082194	4.68137119772761	4.68137119772761	4.76724713722895	4.76724713722895
8	9.94502231417092	5.45936712570205	4.78085116546574	4.55131686369317	4.33715012652472	4.11770889401815	3.92115908461012	3.76135433184439	3.63894584266532	3.54915068659231	3.46450334084576	3.46450334084576	3.41369406526481	3.41369406526481	3.4114929973193	3.4114929973193	3.4406290958257	3.4406290958257	3.49130198244807	3.49130198244807	3.55845017705608	3.55845017705608	3.64004268575271	3.64004268575271	3.73601024971747	3.73601024971747	3.8474250241148	3.8474250241148	3.97571551716873	3.97571551716873	4.12168362380948	4.12168362380948	4.28402797680816	4.28402797680816	4.45672060555869	4.45672060555869	4.62154758852125	4.62154758852125	4.71330949198213	4.71330949198213
9	5.22743993689659	4.46072311780933	4.86210177880992	4.54278064264988	4.14673386454691	3.86575035663475	3.6885057339482	3.57940896211048	3.51273786115872	3.47289233960362	3.44601993515174	3.44601993515174	3.4457107704984	3.4457107704984	3.47400661559598	3.47400661559598	3.5222639301556	3.5222639301556	3.58423812161087	3.58423812161087	3.65561951727536	3.65561951727536	3.73450883470889	3.73450883470889	3.82114746281835	3.82114746281835	3.91708902547777	3.91708902547777	4.02421905799519	4.02421905799519	4.14405554097081	4.14405554097081	4.27720776979274	4.27720776979274	4.42224689784935	4.42224689784935	4.57113659170074	4.57113659170074	4.67057364324595	4.67057364324595
10	3.77042437704084	5.61361252064734	5.7175795625739	5.0228939889485	4.4476390616331	4.06707492540373	3.82673139832468	3.67584105832552	3.58088723712486	3.52127121536621	3.47339583207364	3.47339583207364	3.45130355146765	3.45130355146765	3.45921394257465	3.45921394257465	3.48772594977122	3.48772594977122	3.53253618997611	3.53253618997611	3.5910650413212	3.5910650413212	3.66142897134965	3.66142897134965	3.74230283004695	3.74230283004695	3.83329465377864	3.83329465377864	3.93550644500892	3.93550644500892	4.05168485931065	4.05168485931065	4.18533962108363	4.18533962108363	4.3379792057571	4.3379792057571	4.50199631816516	4.50199631816516	4.61601283454732	4.61601283454732
11	3.83865521067665	4.81629465634637	5.37041203017436	4.86357355294984	4.35310392773046	4.00360764387795	3.77706838533416	3.63052253113604	3.53645787161519	3.47815284258354	3.43742761126224	3.43742761126224	3.43338281660281	3.43338281660281	3.46534259421584	3.46534259421584	3.51868280468295	3.51868280468295	3.5857204066538	3.5857204066538	3.66239649702716	3.66239649702716	3.7469323010683	3.7469323010683	3.83928617828949	3.83928617828949	3.94084570066819	3.94084570066819	4.05406388910524	4.05406388910524	4.18177245633416	4.18177245633416	4.32594300216442	4.32594300216442	4.48516347776906	4.48516347776906	4.64765296370003	4.64765296370003	4.74881333986479	4.74881333986479
12	10.3818786549744	6.33249101272742	5.11105148045022	4.56301488172436	4.20352627380901	3.94620632855258	3.76418064799068	3.63867170981446	3.55481628520389	3.50154125988582	3.4635362540488	3.4635362540488	3.45897021144915	3.45897021144915	3.48622323955195	3.48622323955195	3.53005286634822	3.53005286634822	3.58293954497272	3.58293954497272	3.64273806858017	3.64273806858017	3.71068814348306	3.71068814348306	3.78947080613908	3.78947080613908	3.88159224159187	3.88159224159187	3.98828157473442	3.98828157473442	4.10889482186477	4.10889482186477	4.24059469957841	4.24059469957841	4.37785594657801	4.37785594657801	4.5108046656242	4.5108046656242	4.60057723826482	4.60057723826482
13	3.37737675147047	7.07742893337525	6.2095336244599	5.36393858354645	4.72523444833107	4.27594133194508	3.97005950529518	3.76417433984356	3.62644577149256	3.53554398723697	3.45955789859416	3.45955789859416	3.42330743954318	3.42330743954318	3.43409022797305	3.43409022797305	3.47416187209862	3.47416187209862	3.53410061566575	3.53410061566575	3.60863963381214	3.60863963381214	3.69540231208278	3.69540231208278	3.79450534603866	3.79450534603866	3.90781553820366	3.90781553820366	4.03742232873361	4.03742232873361	4.18358965643382	4.18358965643382	4.34259990912786	4.34259990912786	4.5044105703196	4.5044105703196	4.64754155129324	4.64754155129324	4.72086027723147	4.72086027723147
14	10.7292030006022	6.73135943899926	5.23827508010239	4.66185240358377	4.32513426843569	4.07875975070858	3.88987597503699	3.74669592525572	3.6405264224369	3.56379360754986	3.4917329571139	3.4917329571139	3.44835485734539	3.44835485734539	3.44741086431222	3.44741086431222	3.47697904656215	3.47697904656215	3.53101425346621	3.53101425346621	3.60592980773863	3.60592980773863	3.69899606278669	3.69899606278669	3.80769883574962	3.80769883574962	3.92941452850492	3.92941452850492	4.06117892499147	4.06117892499147	4.19952006175976	4.19952006175976	4.34029054289491	4.34029054289491	4.47813651811675	4.47813651811675	4.60435477532854	4.60435477532854	4.68442951537106	4.68442951537106
15	3.56832671028742	7.24651844153658	6.21306056620745	5.16425395647792	4.52472116112462	4.14141769108064	3.90213038852304	3.74645543886564	3.6419613537853	3.57044553855276	3.50398069588214	3.50398069588214	3.46067607262505	3.46067607262505	3.45324147672594	3.45324147672594	3.47280203091502	3.47280203091502	3.51479336134004	3.51479336134004	3.57593138519986	3.57593138519986	3.65345828540769	3.65345828540769	3.74531781258287	3.74531781258287	3.85027373665323	3.85027373665323	3.96752428175831	3.96752428175831	4.09587707862302	4.09587707862302	4.2328664060008	4.2328664060008	4.37391895200796	4.37391895200796	4.51069204377557	4.51069204377557	4.60421901539941	4.60421901539941
16	3.62763442915436	5.92604349436287	5.454798067299	4.93531462729373	4.44190671572736	4.07496910461299	3.82588783574802	3.66224432158707	3.55703446916533	3.4915645567295	3.44333573787743	3.44333573787743	3.43031014196919	3.43031014196919	3.45260377549907	3.45260377549907	3.49654980655799	3.49654980655799	3.55594348766222	3.55594348766222	3.62761185853151	3.62761185853151	3.70968819679317	3.70968819679317	3.80103242104718	3.80103242104718	3.9010847087726	3.9010847087726	4.00981548483465	4.00981548483465	4.12745478526961	4.12745478526961	4.25368891802492	4.25368891802492	4.38587824880263	4.38587824880263	4.51461577936099	4.51461577936099	4.59784182849726	4.59784182849726
17	10.5150136638866	8.85272647357051	6.22683363480795	5.06972227635612	4.44636269825718	4.06771653452194	3.82511122839285	3.66720919752923	3.56545105481053	3.50234137700368	3.45765081584142	3.45765081584142	3.45015105569507	3.45015105569507	3.47734388769621	3.47734388769621	3.52337122481764	3.52337122481764	3.5814915565266	3.5814915565266	3.65004387133854	3.65004387133854	3.7298728235611	3.7298728235611	3.82247071432411	3.82247071432411	3.92877176648641	3.92877176648641	4.04847913493703	4.04847913493703	4.17970328212723	4.17970328212723	4.31851906204046	4.31851906204046	4.45790938844482	4.45790938844482	4.58503500392645	4.58503500392645	4.66381453865684	4.66381453865684
18	9.26390043351254	5.10009062398024	4.60908431300277	4.41387705352703	4.17956535873673	3.95319083684352	3.7724031358858	3.64126777410412	3.55142120520319	3.49301155985626	3.4487177745731	3.4487177745731	3.43852592733648	3.43852592733648	3.46588501235619	3.46588501235619	3.51837466225827	3.51837466225827	3.58880132604445	3.58880132604445	3.67235912120688	3.67235912120688	3.76572448028868	3.76572448028868	3.86672302462867	3.86672302462867	3.9741117104486	3.9741117104486	4.08732368689329	4.08732368689329	4.20594088275315	4.20594088275315	4.3287091081993	4.3287091081993	4.45151844995388	4.45151844995388	4.56303076013876	4.56303076013876	4.62947395762749	4.62947395762749
19	10.6245252309026	7.53101425346621	5.49193512380682	4.58247018331782	4.10848623683192	3.83237404178453	3.66027336084319	3.55098082258757	3.48389450608484	3.44694571324811	3.43222691302769	3.43222691302769	3.45364553044037	3.45364553044037	3.49933136743655	3.49933136743655	3.55494874550888	3.55494874550888	3.61612003303379	3.61612003303379	3.68334151805463	3.68334151805463	3.75836574799538	3.75836574799538	3.84228264270585	3.84228264270585	3.93490133761899	3.93490133761899	4.03491476950295	4.03491476950295	4.14047143355642	4.14047143355642	4.2499392439356	4.2499392439356	4.36276051220107	4.36276051220107	4.48101254255904	4.48101254255904	4.57931416093624	4.57931416093624
20	3.97157516338411	6.98376499252902	6.22927682362561	5.04618958717912	4.31879495533929	3.90769262276521	3.67493353823331	3.54380103534076	3.47292782315554	3.43868390842616	3.42802054617925	3.42802054617925	3.4484646154392	3.4484646154392	3.48881875889536	3.48881875889536	3.5395381732734	3.5395381732734	3.59758384709338	3.59758384709338	3.66244989580211	3.66244989580211	3.73471450019212	3.73471450019212	3.81521774584712	3.81521774584712	3.90450635692863	3.90450635692863	4.00254699102674	4.00254699102674	4.1086061229643	4.1086061229643	4.22119237547039	4.22119237547039	4.33782791658269	4.33782791658269	4.45433112217889	4.45433112217889	4.54178154199556	4.54178154199556
21	3.98321206464575	4.90283903729888	5.2991232916231	4.71811649830021	4.21223498851678	3.88886103581879	3.68831499596677	3.56376974827456	3.48755575925804	3.44315497014042	3.41617801291798	3.41617801291798	3.41996789804783	3.41996789804783	3.45132503653176	3.45132503653176	3.50011711670463	3.50011711670463	3.56248329004194	3.56248329004194	3.63687146519906	3.63687146519906	3.72220633565789	3.72220633565789	3.81745054316544	3.81745054316544	3.92186049957194	3.92186049957194	4.03523964024228	4.03523964024228	4.15772003797154	4.15772003797154	4.2890685670693	4.2890685670693	4.427619288545	4.427619288545	4.56788089897514	4.56788089897514	4.66549849918736	4.66549849918736
22	10.562879938636	8.5056784017565	5.96817360222014	4.80897888148295	4.21373494767938	3.88321631606185	3.69064667708122	3.57723375358921	3.51251870973807	3.4788324846853	3.46469954918002	3.46469954918002	3.47853501038523	3.47853501038523	3.51213722600015	3.51213722600015	3.55746927879582	3.55746927879582	3.61237706993094	3.61237706993094	3.67599189550923	3.67599189550923	3.74756023058443	3.74756023058443	3.82668040324667	3.82668040324667	3.9134737809814	3.9134737809814	4.00829668426845	4.00829668426845	4.11123098502415	4.11123098502415	4.22163165664413	4.22163165664413	4.33785627928873	4.33785627928873	4.45729591867939	4.45729591867939	4.5517343802292	4.5517343802292
23	10.2876976203078	8.62001365438111	6.01618997708331	4.84277071425642	4.24649928869638	3.91338216114437	3.71304193369624	3.5872875172549	3.50753296353485	3.45815876083943	3.42285301517248	3.42285301517248	3.41715288609419	3.41715288609419	3.44224023486822	3.44224023486822	3.4883037600269	3.4883037600269	3.55119323213445	3.55119323213445	3.62888409078388	3.62888409078388	3.7200024428556	3.7200024428556	3.82333512738359	3.82333512738359	3.93761922908485	3.93761922908485	4.06127643441781	4.06127643441781	4.19205252044179	4.19205252044179	4.32663806128784	4.32663806128784	4.46009313533785	4.46009313533785	4.58444658830293	4.58444658830293	4.66801677781535	4.66801677781535
24	10.6275888284928	8.68141134040305	6.11627895989029	4.89029998910883	4.24433091150448	3.88465913410975	3.67775020232012	3.55870950426731	3.4932075624737	3.46134459233028	3.4525914619873	3.4525914619873	3.47525022448037	3.47525022448037	3.51763029017348	3.51763029017348	3.56973139420409	3.56973139420409	3.62850821455241	3.62850821455241	3.693611969481	3.693611969481	3.7656257332628	3.7656257332628	3.84541323501169	3.84541323501169	3.93397520286861	3.93397520286861	4.03244734390892	4.03244734390892	4.14190213117526	4.14190213117526	4.26271390654144	4.26271390654144	4.39330968623236	4.39330968623236	4.52786546092614	4.52786546092614	4.62631257233193	4.62631257233193
25	3.40918601978544	4.55879598109363	4.76589037518921	4.35944900197887	4.04562360373525	3.84005551946632	3.70107982045645	3.6043761690271	3.53692488108642	3.49097566907707	3.4527977593753	3.4527977593753	3.4392477432812	3.4392477432812	3.45643478738757	3.45643478738757	3.49556991824479	3.49556991824479	3.55153716962336	3.55153716962336	3.62100013725842	3.62100013725842	3.70169832552952	3.70169832552952	3.79226736878375	3.79226736878375	3.89211620937843	3.89211620937843	4.00111104236306	4.00111104236306	4.11915926516229	4.11915926516229	4.24571666040406	4.24571666040406	4.37922391062784	4.37922391062784	4.51586394191037	4.51586394191037	4.61757003341658	4.61757003341658
26	10.5957052111772	8.78285441083494	6.26958719320621	5.09613169512649	4.45481972594268	4.06579959722001	3.81774873808079	3.65779550825146	3.55604504046895	3.49362351613761	3.44897413415469	3.44897413415469	3.43797791033384	3.43797791033384	3.45913268366689	3.45913268366689	3.49958169213626	3.49958169213626	3.55397571497651	3.55397571497651	3.61964718327011	3.61964718327011	3.69510304993813	3.69510304993813	3.77967220407123	3.77967220407123	3.87333214660191	3.87333214660191	3.97643788150152	3.97643788150152	4.08929557278795	4.08929557278795	4.21153288892882	4.21153288892882	4.34108992379889	4.34108992379889	4.47240876207943	4.47240876207943	4.56895403045665	4.56895403045665
27	10.18672098775	4.2967258220034	4.12414759404229	4.28441026819928	4.20742447473601	4.03804526529884	3.87338243563672	3.7401607352367	3.63928591325715	3.56549097525195	3.49491449205228	3.49491449205228	3.44996130988756	3.44996130988756	3.44527165019883	3.44527165019883	3.46960497726562	3.46960497726562	3.51654465161077	3.51654465161077	3.58206353662954	3.58206353662954	3.66418618389556	3.66418618389556	3.76284410815881	3.76284410815881	3.87881453913716	3.87881453913716	4.0119530007306	4.0119530007306	4.15965862184526	4.15965862184526	4.31612705631901	4.31612705631901	4.4721124340473	4.4721124340473	4.61315338133922	4.61315338133922	4.69763713907178	4.69763713907178
28	10.6558018266068	7.98034273699078	5.81432896408217	4.81767666743792	4.28165611408445	3.96097672336587	3.75594998425837	3.6207910532409	3.53131673833825	3.47310528441533	3.42655687553789	3.42655687553789	3.40974069751028	3.40974069751028	3.42865808658162	3.42865808658162	3.47304074465775	3.47304074465775	3.53667076564855	3.53667076564855	3.6148094539864	3.6148094539864	3.70380719729987	3.70380719729987	3.80120275200341	3.80120275200341	3.90573943118267	3.90573943118267	4.01705974520603	4.01705974520603	4.13514197795092	4.13514197795092	4.25962546627231	4.25962546627231	4.389020620077	4.389020620077	4.51915619321041	4.51915619321041	4.61392661963726	4.61392661963726
29	3.55674092512183	5.89257971989291	5.27622631755888	4.6731067767223	4.24560961316201	3.96066025268498	3.77602084113006	3.65640728861261	3.57793570186372	3.52591491849718	3.48040824268939	3.48040824268939	3.45597538726953	3.45597538726953	3.46163994740355	3.46163994740355	3.4911135654338	3.4911135654338	3.54115826925568	3.54115826925568	3.60977694246329	3.60977694246329	3.69566137260238	3.69566137260238	3.79770857685238	3.79770857685238	3.91440263347823	3.91440263347823	4.0433934126228	4.0433934126228	4.18135354605133	4.18135354605133	4.32395603198022	4.32395603198022	4.46535210448753	4.46535210448753	4.59628337691332	4.59628337691332	4.68145305100933	4.68145305100933
30	6.55458652345364	4.02325809464117	4.84803290764801	4.75327251476148	4.40015512133149	4.09429044761172	3.86936233172018	3.70931721478612	3.59708981067358	3.52032393713186	3.45545449427527	3.45545449427527	3.42843091007547	3.42843091007547	3.44681507415178	3.44681507415178	3.49247132112707	3.49247132112707	3.55433353674753	3.55433353674753	3.62619364622786	3.62619364622786	3.70534202115162	3.70534202115162	3.79158350333207	3.79158350333207	3.88639669973885	3.88639669973885	3.99199419634453	3.99199419634453	4.11033560295044	4.11033560295044	4.24216192957599	4.24216192957599	4.38577002262721	4.38577002262721	4.5338741295818	4.5338741295818	4.63680606517848	4.63680606517848
31	3.90393420687889	6.12085392423689	5.38619252150288	4.65008073514823	4.20717423302243	3.92987897858049	3.74750134257958	3.62518981265987	3.54321278404209	3.48909657669848	3.44420447191987	3.44420447191987	3.42417158134376	3.42417158134376	3.43487857952236	3.43487857952236	3.46795622895367	3.46795622895367	3.51997867666895	3.51997867666895	3.58904992651822	3.58904992651822	3.67351257216553	3.67351257216553	3.77192317256012	3.77192317256012	3.88347028993569	3.88347028993569	4.00814620222868	4.00814620222868	4.14631851557432	4.14631851557432	4.29768149840611	4.29768149840611	4.45940777519405	4.45940777519405	4.62172295512591	4.62172295512591	4.72770401549375	4.72770401549375
32	3.7442060514971	3.80069127327093	4.74673773622554	4.70067578422226	4.36610503434344	4.05672565497842	3.82713811620016	3.66678454543945	3.5580300813815	3.48695228759306	3.43147267715586	3.43147267715586	3.41309496652665	3.41309496652665	3.43257365514743	3.43257365514743	3.4726053519824	3.4726053519824	3.52575458962113	3.52575458962113	3.58989792335714	3.58989792335714	3.66519804810772	3.66519804810772	3.75253432045255	3.75253432045255	3.85290673252214	3.85290673252214	3.96721005289685	3.96721005289685	4.0958784325713	4.0958784325713	4.23800078686394	4.23800078686394	4.38959804211194	4.38959804211194	4.53950056843812	4.53950056843812	4.63727160777796	4.63727160777796
33	9.54447755991401	5.2654921976429	4.60166496306004	4.33679865918889	4.10458159801168	3.90265157092808	3.74549844830333	3.63058745544691	3.54919682677635	3.49293048119268	3.44356481841067	3.44356481841067	3.41926599629497	3.41926599629497	3.42867265323191	3.42867265323191	3.46153937844327	3.46153937844327	3.51241977436576	3.51241977436576	3.57927294948816	3.57927294948816	3.66195857544037	3.66195857544037	3.76097094397633	3.76097094397633	3.87664416214455	3.87664416214455	4.00881048635134	4.00881048635134	4.15658033479508	4.15658033479508	4.31790007092928	4.31790007092928	4.48789620700448	4.48789620700448	4.65253727675977	4.65253727675977	4.74940741213052	4.74940741213052
34	3.82242454516938	7.38938241688779	5.81701859513768	4.74228363595676	4.17039393476006	3.85691178206467	3.67859369983459	3.57436390179316	3.51256818587733	3.4762502824934	3.45164744010566	3.45164744010566	3.45059820420363	3.45059820420363	3.47499408674785	3.47499408674785	3.51765889628979	3.51765889628979	3.57383859229807	3.57383859229807	3.64030819997134	3.64030819997134	3.7153893814151	3.7153893814151	3.79876679131913	3.79876679131913	3.89102928312052	3.89102928312052	3.99303042538127	3.99303042538127	4.10527144272486	4.10527144272486	4.22739777976881	4.22739777976881	4.35787196571197	4.35787196571197	4.49432782520242	4.49432782520242	4.6027745589919	4.6027745589919
35	10.5808417402576	8.92159937560263	6.55908698412577	5.33894491514662	4.60909799587174	4.14835340656729	3.85119304659614	3.65831427064174	3.53459112140878	3.45832716818927	3.40506630015372	3.40506630015372	3.39651731273943	3.39651731273943	3.42785185650012	3.42785185650012	3.47868535654271	3.47868535654271	3.53972624630742	3.53972624630742	3.60756994731031	3.60756994731031	3.68218624727067	3.68218624727067	3.76565548160614	3.76565548160614	3.86111573678958	3.86111573678958	3.97150296595502	3.97150296595502	4.09814815837119	4.09814815837119	4.23954358864568	4.23954358864568	4.39021622845082	4.39021622845082	4.53782669529321	4.53782669529321	4.63332214470225	4.63332214470225
36	3.88096692529777	6.16943859585674	6.09069809666978	5.25742607347301	4.63077625483436	4.210634373258	3.92356892726518	3.72311559629332	3.58220042616176	3.48416256969973	3.39649566957305	3.39649566957305	3.34969733477534	3.34969733477534	3.35809230729155	3.35809230729155	3.40290292901481	3.40290292901481	3.47214141373848	3.47214141373848	3.55757902929499	3.55757902929499	3.65396307997872	3.65396307997872	3.7588646003039	3.7588646003039	3.87220703388228	3.87220703388228	3.99530576606082	3.99530576606082	4.12957122007556	4.12957122007556	4.27499340996045	4.27499340996045	4.42805254644252	4.42805254644252	4.57686476233361	4.57686476233361	4.670240189911	4.670240189911
37	8.78329321661987	5.24485529630054	4.73454418573957	4.40146117252341	4.10746158588689	3.87697201333882	3.70919158658003	3.59220558464882	3.51396999346709	3.46486101283329	3.43206539047902	3.43206539047902	3.43423184862643	3.43423184862643	3.46955375914122	3.46955375914122	3.52369018589363	3.52369018589363	3.58930710383675	3.58930710383675	3.66333417528144	3.66333417528144	3.74496762961199	3.74496762961199	3.83436771321606	3.83436771321606	3.93203041135681	3.93203041135681	4.03855636117677	4.03855636117677	4.15447563008662	4.15447563008662	4.27985724146088	4.27985724146088	4.41332550764965	4.41332550764965	4.54976244221939	4.54976244221939	4.64798978620908	4.64798978620908
38	3.91050996165859	3.94684085442123	4.77602732371779	4.57466960664299	4.20855147273455	3.92579906304219	3.72944576486343	3.59646769515057	3.5087924380069	3.45385850386945	3.41587239889879	3.41587239889879	3.41360400705004	3.41360400705004	3.44642642741468	3.44642642741468	3.50111421480359	3.50111421480359	3.57151288977491	3.57151288977491	3.6547429466101	3.6547429466101	3.74932998436278	3.74932998436278	3.85425524317509	3.85425524317509	3.96844915090101	3.96844915090101	4.09054694070835	4.09054694070835	4.2186593771524	4.2186593771524	4.34998161696365	4.34998161696365	4.47986050183538	4.47986050183538	4.59954836004305	4.59954836004305	4.67725573316904	4.67725573316904
39	3.60243973067542	6.80084019215886	5.92905660386275	4.8727331816811	4.21284604857594	3.84714239965304	3.64513460762945	3.53173392275463	3.46710236566573	3.43014056078557	3.40517668407102	3.40517668407102	3.40361460580565	3.40361460580565	3.4301200985684	3.4301200985684	3.48095996135166	3.48095996135166	3.55324542945535	3.55324542945535	3.6434894193536	3.6434894193536	3.7483173791644	3.7483173791644	3.86529071363744	3.86529071363744	3.99283814671209	3.99283814671209	4.12944686821478	4.12944686821478	4.27265804365359	4.27265804365359	4.4181925141758	4.4181925141758	4.55875274052806	4.55875274052806	4.68025494623292	4.68025494623292	4.74593131303754	4.74593131303754
40	10.5267430114263	7.95994680801475	5.67800463145042	4.72475719336542	4.25293794385161	3.97810502900283	3.79888703545337	3.67568718631502	3.59033733875554	3.53277308663022	3.48601041529928	3.48601041529928	3.47018480335537	3.47018480335537	3.48972650870308	3.48972650870308	3.53182996882766	3.53182996882766	3.59023166945525	3.59023166945525	3.66197353130853	3.66197353130853	3.74519280108157	3.74519280108157	3.83814256918213	3.83814256918213	3.93915773354259	3.93915773354259	4.04696554274964	4.04696554274964	4.16078914790746	4.16078914790746	4.27995031808277	4.27995031808277	4.40269980680922	4.40269980680922	4.52371919397446	4.52371919397446	4.60843597458294	4.60843597458294
41	5.30253090218158	4.16371070521758	4.52074149340025	4.41429681009788	4.16185327161039	3.93019042899652	3.75636427721697	3.63631940324048	3.5579869170018	3.51017154728588	3.47896003607239	3.47896003607239	3.48003098182201	3.48003098182201	3.51067796809777	3.51067796809777	3.55812819820226	3.55812819820226	3.61606486063356	3.61606486063356	3.68200609506526	3.68200609506526	3.7558608607583	3.7558608607583	3.83882522691113	3.83882522691113	3.93245863412098	3.93245863412098	4.03789833282114	4.03789833282114	4.15505554125871	4.15505554125871	4.28170180458963	4.28170180458963	4.41223573337385	4.41223573337385	4.53562224487397	4.53562224487397	4.61738238859549	4.61738238859549
42	10.620173007406	7.42157283249809	5.35641902818685	4.50920255490319	4.07751588376449	3.81608204626423	3.64516769974745	3.53307309434351	3.46305667042155	3.42412833339277	3.40889920327456	3.40889920327456	3.43438237118916	3.43438237118916	3.49046482527326	3.49046482527326	3.56114134057944	3.56114134057944	3.63814897399953	3.63814897399953	3.71811820031341	3.71811820031341	3.80088000401366	3.80088000401366	3.88826882227912	3.88826882227912	3.98301677449421	3.98301677449421	4.08768492829525	4.08768492829525	4.20361128756027	4.20361128756027	4.32985159572257	4.32985159572257	4.46195123018187	4.46195123018187	4.58997394421363	4.58997394421363	4.67717724857826	4.67717724857826
43	10.5714521744797	6.65688349603981	5.08500932249974	4.46954735730036	4.11308083193827	3.86880172056065	3.69672832574563	3.5768278804451	3.49532189460268	3.44221017759866	3.40191018026096	3.40191018026096	3.39293655446326	3.39293655446326	3.41885280448348	3.41885280448348	3.46921779000501	3.46921779000501	3.53895566391876	3.53895566391876	3.62480521989652	3.62480521989652	3.72393245676134	3.72393245676134	3.83373422088284	3.83373422088284	3.95198668116099	3.95198668116099	4.07671322775254	4.07671322775254	4.20565836941748	4.20565836941748	4.33548729799205	4.33548729799205	4.46073566405255	4.46073566405255	4.57266403733265	4.57266403733265	4.64609914941331	4.64609914941331
44	5.70449062655817	3.83864697369502	4.34569588480157	4.29745961128532	4.07584222998818	3.88065419203261	3.73730869083621	3.6348149100743	3.56169899297164	3.5103227083363	3.46479768659876	3.46479768659876	3.44330259149249	3.44330259149249	3.45325072565985	3.45325072565985	3.48375888260939	3.48375888260939	3.52888072047027	3.52888072047027	3.58631055185294	3.58631055185294	3.65596503625642	3.65596503625642	3.73873356167849	3.73873356167849	3.83540923980978	3.83540923980978	3.94587934829837	3.94587934829837	4.06870616493491	4.06870616493491	4.20103358746013	4.20103358746013	4.33841918931081	4.33841918931081	4.47377060267284	4.47377060267284	4.56934052450997	4.56934052450997
45	3.48400369721481	5.76602719117769	5.71020097376133	4.98585133280217	4.43639433979484	4.07050954931999	3.82735110255283	3.66541105552375	3.55890213528373	3.49136929405421	3.4414294178651	3.4414294178651	3.42858817346041	3.42858817346041	3.44968907767475	3.44968907767475	3.48710224367935	3.48710224367935	3.53448331128787	3.53448331128787	3.59176851708509	3.59176851708509	3.66134533005399	3.66134533005399	3.74558607462529	3.74558607462529	3.84543377080985	3.84543377080985	3.9598616693158	3.9598616693158	4.08601537635366	4.08601537635366	4.21970069380864	4.21970069380864	4.35574609881132	4.35574609881132	4.48778937113563	4.48778937113563	4.58235395969159	4.58235395969159
46	3.42605270398964	6.65400908849814	6.41221609758852	5.44841887952902	4.7574455281559	4.30888534001312	4.01375466298849	3.81346248902937	3.6739781942445	3.57559618679166	3.48177568632951	3.48177568632951	3.4193800494577	3.4193800494577	3.4062931371509	3.4062931371509	3.42745365982439	3.42745365982439	3.47448226403172	3.47448226403172	3.54251929212807	3.54251929212807	3.62870165321159	3.62870165321159	3.73116938715403	3.73116938715403	3.84830079931883	3.84830079931883	3.97814426029032	3.97814426029032	4.11812767786267	4.11812767786267	4.26484839841733	4.26484839841733	4.41339300625789	4.41339300625789	4.55453980712219	4.55453980712219	4.64656514330351	4.64656514330351
47	3.73807607913605	7.37325940374718	5.5595396058927	4.76512727704388	4.34495525607265	4.08219263729828	3.89754828484982	3.75965858888712	3.65443465354444	3.57428649071493	3.49168916673187	3.49168916673187	3.43117076315308	3.43117076315308	3.41276061827001	3.41276061827001	3.42461295661868	3.42461295661868	3.45968617010482	3.45968617010482	3.51423599771505	3.51423599771505	3.58652001595484	3.58652001595484	3.67579782456155	3.67579782456155	3.78148943986248	3.78148943986248	3.90261599616962	3.90261599616962	4.03734777834315	4.03734777834315	4.18255197851579	4.18255197851579	4.33283900979795	4.33283900979795	4.47767315924528	4.47767315924528	4.57430686071357	4.57430686071357
48	10.4760292922932	7.65829103659646	5.42363849070391	4.48255006788783	4.01733084603793	3.76446334702425	3.62022417574921	3.53731381605647	3.49118757665519	3.46768523227435	3.45751069020926	3.45751069020926	3.464775524598	3.464775524598	3.48468925030706	3.48468925030706	3.51510252718385	3.51510252718385	3.55835198747435	3.55835198747435	3.61682308526267	3.61682308526267	3.69143718703562	3.69143718703562	3.7814612126429	3.7814612126429	3.88476987052541	3.88476987052541	3.99818843260929	3.99818843260929	4.11777866328803	4.11777866328803	4.23892204584552	4.23892204584552	4.35607627085105	4.35607627085105	4.4625524170369	4.4625524170369	4.53658484847878	4.53658484847878
49	10.6256233455165	8.77873511732058	6.18881556559036	4.99520696342945	4.35921307426575	3.98675923762232	3.75866773119994	3.61907727939932	3.53725769816616	3.49368442083549	3.47293104907675	3.47293104907675	3.48068729846067	3.48068729846067	3.50348202025068	3.50348202025068	3.533010112576	3.533010112576	3.57294417887236	3.57294417887236	3.62975530477922	3.62975530477922	3.70810913325495	3.70810913325495	3.80932380481352	3.80932380481352	3.9313819148837	3.9313819148837	4.06958589274655	4.06958589274655	4.2173070595261	4.2173070595261	4.36656437024387	4.36656437024387	4.50798035833413	4.50798035833413	4.6287746190442	4.6287746190442	4.69563281989558	4.69563281989558
50	5.25659999864924	4.15137834404485	4.97763143606618	4.93321206711549	4.55490588628317	4.19541423056059	3.9250949182231	3.73383712302902	3.60173005288245	3.51290052886547	3.43900302661275	3.43900302661275	3.40683304792731	3.40683304792731	3.42365864979421	3.42365864979421	3.47123751448939	3.47123751448939	3.54038137608263	3.54038137608263	3.62580770517508	3.62580770517508	3.72393820665287	3.72393820665287	3.83252463445105	3.83252463445105	3.95073641757532	3.95073641757532	4.07866994824326	4.07866994824326	4.21621251001342	4.21621251001342	4.36157314616091	4.36157314616091	4.50952531220105	4.50952531220105	4.64777743213313	4.64777743213313	4.73185220667443	4.73185220667443
51	10.2495089618469	5.53544711636281	4.7593846142032	4.48341174719486	4.21597679193242	3.97248934573169	3.78199127146824	3.64489728155371	3.55171890949388	3.49239034324884	3.45089553706918	3.45089553706918	3.44784606422889	3.44784606422889	3.48072670901738	3.48072670901738	3.53260280410019	3.53260280410019	3.59578225548508	3.59578225548508	3.6684041813285	3.6684041813285	3.75171584592394	3.75171584592394	3.84772006633096	3.84772006633096	3.95741759717618	3.95741759717618	4.07976185140624	4.07976185140624	4.21141274383312	4.21141274383312	4.34695158402713	4.34695158402713	4.47875074067488	4.47875074067488	4.59536295729747	4.59536295729747	4.6666242741071	4.6666242741071
52	10.5970597570292	6.49226553192774	5.0286046903119	4.47805816921651	4.14597953235805	3.90815900783115	3.73944447657971	3.62414259679694	3.54800644159453	3.49947537223982	3.4619858309337	3.4619858309337	3.44860795248849	3.44860795248849	3.46300937178738	3.46300937178738	3.49891676319658	3.49891676319658	3.55556872902769	3.55556872902769	3.63375359834975	3.63375359834975	3.73376830331011	3.73376830331011	3.85447651955444	3.85447651955444	3.99305820600444	3.99305820600444	4.14504452080979	4.14504452080979	4.30426885096765	4.30426885096765	4.46231310162608	4.46231310162608	4.60675217633792	4.60675217633792	4.71562397942612	4.71562397942612	4.7553672992668	4.7553672992668
53	3.29669787215097	4.31818686588034	4.26088671556878	4.17811325665758	4.0232867322493	3.85301585261429	3.70489217557388	3.59170490314599	3.51302080069031	3.46366886401603	3.43324736091725	3.43324736091725	3.44071595082887	3.44071595082887	3.47993261981659	3.47993261981659	3.5343792441458	3.5343792441458	3.59675504467629	3.59675504467629	3.66499016520919	3.66499016520919	3.73955711509537	3.73955711509537	3.82219377298959	3.82219377298959	3.91537546980387	3.91537546980387	4.02186058543168	4.02186058543168	4.14393453429148	4.14393453429148	4.28201761584832	4.28201761584832	4.43216523369198	4.43216523369198	4.58034985132184	4.58034985132184	4.67169176536809	4.67169176536809
54	3.44138741675464	4.28849435191243	5.19621182687912	5.08427179768736	4.63807300066598	4.2291663910563	3.92955759636412	3.7238065532222	3.58647392518358	3.49776412094423	3.42876297737048	3.42876297737048	3.40461126282437	3.40461126282437	3.42669316026661	3.42669316026661	3.47569801769475	3.47569801769475	3.54423419376771	3.54423419376771	3.62980576293248	3.62980576293248	3.73093033234638	3.73093033234638	3.84582109044898	3.84582109044898	3.97240476927838	3.97240476927838	4.10847369252145	4.10847369252145	4.25129074475961	4.25129074475961	4.3963928792597	4.3963928792597	4.53519758710868	4.53519758710868	4.64973404800059	4.64973404800059	4.70439661872291	4.70439661872291
55	4.03420701660511	6.79930541645111	5.8418803584703	4.78076661365376	4.18417661938122	3.85472898993203	3.66391568281386	3.5496584984281	3.48080882583219	3.44050034278533	3.41486934689603	3.41486934689603	3.41746224197247	3.41746224197247	3.44885509124368	3.44885509124368	3.50035414982765	3.50035414982765	3.56643016353752	3.56643016353752	3.64356682407568	3.64356682407568	3.73040592500981	3.73040592500981	3.82749631408328	3.82749631408328	3.93653434589783	3.93653434589783	4.05923207558232	4.05923207558232	4.19603445662102	4.19603445662102	4.34472226739807	4.34472226739807	4.49846833991979	4.49846833991979	4.64119457998014	4.64119457998014	4.72378183672229	4.72378183672229
56	5.42118893967742	4.1640654045582	5.07245385001232	4.79277777513814	4.31781203803495	3.96037869840862	3.72441859135887	3.57352940481663	3.47880959481142	3.42095418744518	3.37874060761675	3.37874060761675	3.36726946160142	3.36726946160142	3.38933185362905	3.38933185362905	3.43653968054859	3.43653968054859	3.50539325135258	3.50539325135258	3.59319166166158	3.59319166166158	3.6972595424765	3.6972595424765	3.81522696922559	3.81522696922559	3.94516487630295	3.94516487630295	4.08538053753382	4.08538053753382	4.23396286109541	4.23396286109541	4.38810948364526	4.38810948364526	4.54253822528711	4.54253822528711	4.68428988957661	4.68428988957661	4.76489342757327	4.76489342757327
57	3.62438301805536	5.19578216992888	5.16618378673921	4.61986612388356	4.19944100069075	3.91574106954944	3.72386346400022	3.59367702111191	3.50692552438813	3.45181641373554	3.41305842856045	3.41305842856045	3.41081583301459	3.41081583301459	3.44492672228151	3.44492672228151	3.50016519992134	3.50016519992134	3.5679210434047	3.5679210434047	3.64399136187218	3.64399136187218	3.72746512102259	3.72746512102259	3.81965975560786	3.81965975560786	3.92293657098608	3.92293657098608	4.03950187181248	4.03950187181248	4.17033768014315	4.17033768014315	4.31427617081781	4.31427617081781	4.4667619259397	4.4667619259397	4.61623757810286	4.61623757810286	4.71122667238166	4.71122667238166
58	8.23685289109614	4.41462388155425	4.19790046713378	4.19707754576871	4.08209949890623	3.91133067699858	3.74568822693117	3.61013473284952	3.50962359031235	3.44139341666459	3.39031223283153	3.39031223283153	3.38307309652191	3.38307309652191	3.41845992463274	3.41845992463274	3.47451464000045	3.47451464000045	3.54020808473496	3.54020808473496	3.6124157636068	3.6124157636068	3.69263929906331	3.69263929906331	3.78416885785827	3.78416885785827	3.89001333386512	3.89001333386512	4.01167519720143	4.01167519720143	4.14871565555828	4.14871565555828	4.29874511336474	4.29874511336474	4.4567330367037	4.4567330367037	4.61073731801475	4.61073731801475	4.70674741417439	4.70674741417439
59	10.3274911428908	7.18564584200969	5.01481049887098	4.20249702040872	3.84901266280386	3.66705129143205	3.5616871205686	3.49771288743746	3.45915768478842	3.43723739975104	3.42545945879556	3.42545945879556	3.43246490112698	3.43246490112698	3.45828973868982	3.45828973868982	3.49889963930279	3.49889963930279	3.55249699669645	3.55249699669645	3.61844182193316	3.61844182193316	3.69708816354437	3.69708816354437	3.78952563843038	3.78952563843038	3.89686533406871	3.89686533406871	4.01932297150491	4.01932297150491	4.15537218312745	4.15537218312745	4.30120157587366	4.30120157587366	4.45012350680471	4.45012350680471	4.59018095732209	4.59018095732209	4.67770936274703	4.67770936274703
60	10.4301639473572	9.17417482630472	6.40790655516286	5.11695354093923	4.42768613907725	4.02165739497402	3.76619383552211	3.59988960825483	3.49118084784112	3.4221837494533	3.37179760116178	3.37179760116178	3.36318124315246	3.36318124315246	3.39587659082488	3.39587659082488	3.45015717790803	3.45015717790803	3.51519140866758	3.51519140866758	3.58676731360548	3.58676731360548	3.66523119805778	3.66523119805778	3.75343433524367	3.75343433524367	3.85505392160559	3.85505392160559	3.97335848176581	3.97335848176581	4.11019005017745	4.11019005017745	4.26498027952703	4.26498027952703	4.43320908761841	4.43320908761841	4.60132231755393	4.60132231755393	4.70701278040031	4.70701278040031
