# Supplementary material for: Inference of past demography, dormancy and self-fertilization rates from whole genome sequence data
Source: PLoS Genet. 2020 Apr 6;16(4):e1008698. doi: 10.1371/journal.pgen.1008698 (PMC7173940; doi:10.1371/journal.pgen.1008698)
Supplement: S1 Data — File containing all numerical data presented in this study. It contains all plotted results and all requirements to build summary statistics. (ZIP) [file pgen.1008698.s003.zip › S1_data/Supplementary_Figure/FigS11/F11S_d_time.csv]

	V1	V2	V3	V4	V5	V6	V7	V8	V9	V10	V11	V12	V13	V14	V15	V16	V17	V18	V19	V20	V21	V22	V23	V24	V25	V26	V27	V28	V29	V30	V31	V32	V33	V34	V35	V36	V37	V38	V39	V40
1	0	155.7168	315.4788	479.5	648.02	821.284	999.572	1183.18	1372.44	1567.712	1769.384	1977.896	2193.724	2417.404	2649.524	2890.752	3141.828	3403.588	3676.988	3963.108	4263.2	4578.68	4911.2	5262.76	5635.64	6032.56	6456.92	6912.72	7405	7940.2	8526.4	9174.4	9898.84	10720.12	11668.2	12789.56	14162	15931.4	18425.2	22688.4
2	0	163.8804	332.0176	504.64	681.992	864.34	1051.972	1245.208	1444.392	1649.896	1862.144	2081.588	2308.728	2544.136	2788.424	3042.296	3306.536	3582.02	3869.752	4170.88	4486.68	4818.72	5168.68	5538.68	5931.08	6348.84	6795.4	7275.12	7793.24	8356.44	8973.36	9655.36	10417.76	11282.12	12279.92	13460.08	14904.44	16766.6	19391.16	23877.84
3	0	153.5044	310.9968	472.688	638.812	809.616	985.368	1166.372	1352.944	1545.44	1744.248	1949.796	2162.56	2383.06	2611.884	2849.684	3097.192	3355.236	3624.748	3906.804	4202.64	4513.64	4841.44	5188	5555.56	5946.88	6365.2	6814.52	7299.8	7827.36	8405.24	9044.08	9758.2	10567.8	11502.44	12607.88	13960.84	15705.08	18163.44	22366.08
4	0	154.6124	313.2416	476.1	643.424	815.46	992.484	1174.792	1362.708	1556.596	1756.836	1963.868	2178.168	2400.26	2630.736	2870.252	3119.548	3379.452	3650.912	3935.004	4232.96	4546.2	4876.4	5225.44	5595.68	5989.8	6411.12	6863.68	7352.52	7883.88	8465.92	9109.36	9828.64	10644.08	11585.48	12698.88	14061.6	15818.44	18294.56	22527.52
5	0	150.472	304.8528	463.352	626.192	793.62	965.904	1143.328	1326.216	1514.908	1709.788	1911.276	2119.836	2335.98	2560.284	2793.384	3036.004	3288.952	3553.14	3829.624	4119.6	4424.44	4745.8	5085.52	5445.8	5829.4	6239.44	6679.88	7155.6	7672.76	8239.2	8865.4	9565.4	10359.04	11275.2	12358.8	13685	15394.8	17804.64	21924.24
6	0	169.0316	342.454	520.5	703.428	891.508	1085.04	1284.352	1489.792	1701.76	1920.68	2147.02	2381.3	2624.108	2876.076	3137.928	3410.472	3694.616	3991.392	4301.96	4627.72	4970.16	5331.16	5712.76	6117.52	6548.4	7009.04	7503.8	8038.2	8619.12	9255.44	9958.88	10745.24	11636.76	12665.92	13883.16	15372.96	17293.64	20000.68	24628.4
7	0	159.3256	322.7896	490.612	663.036	840.316	1022.736	1210.6	1404.248	1604.044	1810.388	2023.732	2244.564	2473.424	2710.924	2957.744	3214.636	3482.464	3762.2	4054.96	4362	4684.76	5025.04	5384.72	5766.24	6172.36	6606.56	7072.92	7576.64	8124.2	8723.96	9387	10128.24	10968.56	11938.6	13085.96	14490.2	16300.6	18852.2	23214.2
8	0	156.3568	316.7756	481.472	650.68	824.66	1003.68	1188.044	1378.084	1574.156	1776.656	1986.024	2202.74	2427.34	2660.416	2902.632	3154.74	3417.58	3692.1	3979.4	4280.72	4597.48	4931.4	5284.4	5658.8	6057.36	6483.44	6941.12	7435.44	7972.8	8561.44	9212.12	9939.52	10764.16	11716.16	12842.16	14220.24	15996.88	18500.96	22781.64
9	0	165.1192	334.5276	508.456	687.148	870.872	1059.924	1254.624	1455.312	1662.372	1876.22	2097.324	2326.184	2563.368	2809.504	3065.296	3331.532	3609.1	3899.008	4202.4	4520.6	4855.12	5207.76	5580.52	5975.92	6396.84	6846.8	7330.12	7852.16	8419.6	9041.2	9728.36	10496.52	11367.4	12372.76	13561.84	15017.12	16893.36	19537.76	24058.36
10	0	160.4436	325.0548	494.056	667.688	846.212	1029.912	1219.096	1414.1	1615.296	1823.092	2037.932	2260.312	2490.78	2729.948	2978.496	3237.192	3506.9	3788.6	4083.4	4392.6	4717.64	5060.28	5422.52	5806.68	6215.68	6652.92	7122.56	7629.8	8181.2	8785.2	9452.88	10199.28	11045.52	12022.4	13177.8	14591.88	16415	18984.48	23377.08
11	0	168.8708	342.128	520.008	702.76	890.66	1084.008	1283.128	1488.376	1700.14	1918.852	2144.976	2379.036	2621.608	2873.34	3134.94	3407.228	3691.1	3987.596	4297.88	4623.32	4965.44	5326.08	5707.32	6111.68	6542.16	7002.36	7496.64	8030.56	8610.92	9246.64	9949.4	10735	11625.68	12653.88	13869.96	15358.32	17277.16	19981.64	24604.96
12	0	164.474	333.2204	506.468	684.46	867.468	1055.784	1249.72	1449.624	1655.876	1868.888	2089.128	2317.092	2553.352	2798.524	3053.316	3318.512	3594.996	3883.772	4186	4502.96	4836.16	5187.4	5558.72	5952.56	6371.84	6820.04	7301.48	7821.44	8386.72	9005.88	9690.36	10455.52	11322.96	12324.4	13508.84	14958.44	16827.32	19461.4	23964.32
13	0	157.9976	320.0992	486.524	657.508	833.312	1014.208	1200.508	1392.54	1590.672	1795.3	2006.864	2225.852	2452.808	2688.328	2933.088	3187.84	3453.436	3730.84	4021.16	4325.64	4645.72	4983.12	5339.84	5718.16	6120.92	6551.48	7013.96	7513.48	8056.48	8651.24	9308.76	10043.8	10877.12	11839.08	12976.88	14369.44	16164.72	18695.04	23020.68
14	0	172.2804	349.036	530.504	716.948	908.644	1105.896	1309.036	1518.428	1734.468	1957.592	2188.284	2427.072	2674.54	2931.352	3198.24	3476.02	3765.628	4068.12	4384.68	4716.68	5065.72	5433.6	5822.56	6235.08	6674.28	7143.72	7648.04	8192.68	8784.76	9433.32	10150.28	10951.76	11860.4	12909.36	14150	15668.44	17626.04	20385.08	25101.76
15	0	159.9636	324.0828	492.58	665.692	843.684	1026.832	1215.452	1409.872	1610.468	1817.64	2031.84	2253.556	2483.336	2721.788	2969.592	3227.516	3496.416	3777.272	4071.2	4379.48	4703.56	5045.16	5406.28	5789.32	6197.12	6633	7101.24	7606.96	8156.72	8758.92	9424.64	10168.8	11012.48	11986.44	13138.4	14548.28	16365.92	18927.72	23307.2
16	0	160.8996	325.9788	495.46	669.588	848.616	1032.84	1222.56	1418.12	1619.888	1828.276	2043.724	2266.736	2497.86	2737.708	2986.964	3246.396	3516.868	3799.368	4095	4405.08	4731.08	5074.68	5437.92	5823.2	6233.36	6671.8	7142.8	7651.48	8204.44	8810.16	9479.76	10228.28	11076.92	12056.56	13215.24	14633.36	16461.64	19038.44	23443.52
17	0	174.1728	352.8704	536.332	724.824	918.624	1118.044	1323.416	1535.108	1753.524	1979.1	2212.324	2453.732	2703.924	2963.556	3233.372	3514.208	3806.996	4112.8	4432.84	4768.48	5121.36	5493.32	5886.52	6303.6	6747.6	7222.2	7732.04	8282.68	8881.28	9536.96	10261.8	11072.08	11990.68	13051.16	14305.44	15840.56	17819.64	20609.04	25377.52
18	0	172.398	349.274	530.868	717.436	909.264	1106.648	1309.928	1519.464	1735.652	1958.928	2189.776	2428.724	2676.364	2933.352	3200.42	3478.392	3768.196	4070.88	4387.64	4719.88	5069.16	5437.32	5826.52	6239.36	6678.8	7148.6	7653.24	8198.28	8790.76	9439.76	10157.2	10959.24	11868.48	12918.16	14159.64	15679.12	17638.04	20399	25118.88
19	0	166.8084	337.95	513.656	694.176	879.784	1070.768	1267.46	1470.2	1679.38	1895.416	2118.78	2349.984	2589.596	2838.248	3096.66	3365.616	3646.024	3938.9	4245.4	4566.84	4904.8	5261.04	5637.64	6037.04	6462.28	6916.84	7405.12	7932.48	8505.76	9133.72	9827.88	10603.92	11483.72	12499.32	13700.56	15170.76	17066.2	19737.64	24304.48
20	0	164.9272	334.1388	507.864	686.348	869.86	1058.692	1253.164	1453.62	1660.44	1874.04	2094.884	2323.48	2560.388	2806.24	3061.736	3327.66	3604.904	3894.476	4197.52	4515.36	4849.48	5201.72	5574.04	5968.96	6389.4	6838.84	7321.6	7843	8409.84	9030.72	9717.04	10484.32	11354.2	12358.36	13546.08	14999.68	16873.72	19515.04	24030.4
21	0	162.4968	329.2144	500.38	676.232	857.04	1043.092	1234.696	1432.196	1635.968	1846.424	2064.012	2289.236	2522.656	2764.884	3016.612	3278.62	3551.78	3837.08	4135.64	4448.8	4778.04	5125.04	5491.88	5881	6295.24	6738.04	7213.68	7727.44	8285.88	8897.6	9573.84	10329.8	11186.84	12176.24	13346.44	14778.64	16625.04	19227.44	23676.24
22	0	172.1672	348.8072	530.156	716.476	908.048	1105.168	1308.176	1517.432	1733.332	1956.308	2186.848	2425.476	2672.788	2929.432	3196.14	3473.74	3763.156	4065.44	4381.8	4713.56	5062.36	5430.04	5818.76	6231	6669.88	7139.04	7643	8187.32	8779	9427.16	10143.64	10944.56	11852.64	12900.88	14140.72	15658.16	17614.44	20371.72	25085.28
23	0	168.586	341.5516	519.132	701.576	889.16	1082.18	1280.964	1485.868	1697.276	1915.616	2141.36	2375.028	2617.192	2868.496	3129.66	3401.484	3684.88	3980.876	4290.64	4615.52	4957.08	5317.12	5697.72	6101.4	6531.16	6990.56	7484.04	8017	8596.4	9231.04	9932.64	10716.92	11606.08	12632.52	13846.6	15332.44	17248.08	19947.96	24563.52
24	0	173.9324	352.3832	535.592	723.824	917.356	1116.5	1321.588	1532.988	1751.1	1976.364	2209.268	2450.344	2700.188	2959.464	3228.908	3509.352	3801.736	4107.12	4426.72	4761.88	5114.28	5485.72	5878.4	6294.88	6738.28	7212.24	7721.36	8271.24	8869	9523.8	10247.6	11056.8	11974.12	13033.16	14285.68	15818.68	17795.04	20580.56	25342.48
25	0	154.19	312.3856	474.8	641.664	813.232	989.772	1171.58	1358.984	1552.34	1752.036	1958.504	2172.216	2393.704	2623.548	2862.408	3111.024	3370.22	3640.94	3924.256	4221.4	4533.8	4863.08	5211.16	5580.4	5973.44	6393.6	6844.96	7332.4	7862.32	8442.8	9084.44	9801.76	10615	11553.8	12664.2	14023.16	15775.2	18244.56	22465.96
26	0	164.5724	333.42	506.772	684.872	867.988	1056.416	1250.468	1450.492	1656.868	1870.008	2090.376	2318.48	2554.88	2800.2	3055.148	3320.5	3597.148	3886.096	4188.48	4505.64	4839.04	5190.52	5562.04	5956.12	6375.64	6824.12	7305.84	7826.12	8391.72	9011.28	9696.16	10461.76	11329.76	12331.76	13516.92	14967.4	16837.4	19473.04	23978.68
27	0	167.45	339.2496	515.632	696.844	883.164	1074.888	1272.332	1475.852	1685.836	1902.704	2126.928	2359.02	2599.552	2849.164	3108.564	3378.556	3660.044	3954.044	4261.72	4584.4	4923.68	5281.28	5659.32	6060.28	6487.12	6943.44	7433.56	7962.96	8538.48	9168.84	9865.68	10644.68	11527.84	12547.4	13753.24	15229.12	17131.8	19813.52	24397.92
28	0	162.2416	328.6976	499.592	675.172	855.696	1041.452	1232.756	1429.948	1633.4	1843.524	2060.772	2285.644	2518.696	2760.54	3011.876	3273.472	3546.2	3831.056	4129.16	4441.84	4770.52	5117	5483.28	5871.76	6285.36	6727.48	7202.36	7715.28	8272.88	8883.64	9558.8	10313.6	11169.28	12157.12	13325.48	14755.4	16598.96	19197.24	23639.08
29	0	165.4076	335.112	509.344	688.348	872.396	1061.776	1256.816	1457.852	1665.276	1879.5	2100.988	2330.248	2567.848	2814.416	3070.652	3337.352	3615.408	3905.82	4209.76	4528.52	4863.6	5216.84	5590.28	5986.36	6408	6858.76	7342.92	7865.88	8434.32	9057	9745.36	10514.88	11387.28	12394.36	13585.52	15043.36	16922.88	19571.88	24100.4
30	0	165.272	334.8372	508.924	687.78	871.68	1060.904	1255.784	1456.656	1663.908	1877.956	2099.264	2328.336	2565.74	2812.104	3068.132	3334.616	3612.44	3902.616	4206.28	4524.8	4859.64	5212.56	5585.68	5981.44	6402.76	6853.12	7336.88	7859.4	8427.4	9049.56	9737.36	10506.24	11377.92	12384.2	13574.36	15031.04	16909	19555.8	24080.6
31	0	158.086	320.2784	486.796	657.876	833.776	1014.776	1201.18	1393.32	1591.56	1796.304	2007.988	2227.1	2454.18	2689.832	2934.728	3189.624	3455.368	3732.928	4023.4	4328.04	4648.32	4985.92	5342.84	5721.36	6124.36	6555.16	7017.88	7517.68	8060.96	8656.12	9313.96	10049.44	10883.2	11845.72	12984.16	14377.48	16173.76	18705.52	23033.56
32	0	153.1104	310.198	471.476	637.172	807.536	982.84	1163.376	1349.468	1541.468	1739.768	1944.788	2157.004	2376.936	2605.172	2842.364	3089.236	3346.616	3615.44	3896.768	4191.84	4502.04	4829	5174.68	5541.28	5931.6	6348.84	6797	7281.08	7807.28	8383.64	9020.84	9733.12	10540.68	11472.88	12575.48	13924.96	15664.72	18116.8	22308.6
33	0	158.7948	321.7148	488.98	660.828	837.516	1019.328	1206.568	1399.572	1598.7	1804.36	2016.992	2237.088	2465.188	2701.9	2947.896	3203.932	3470.868	3749.672	4041.44	4347.48	4669.2	5008.28	5366.8	5747.04	6151.84	6584.56	7049.36	7551.4	8097.12	8694.92	9355.76	10094.52	10932	11898.88	13042.4	14441.96	16246.32	18789.44	23136.88
34	0	160.6296	325.4316	494.628	668.464	847.192	1031.104	1220.508	1415.74	1617.172	1825.208	2040.296	2262.932	2493.668	2733.112	2981.952	3240.948	3510.968	3792.992	4088.16	4397.68	4723.12	5066.16	5428.8	5813.44	6222.88	6660.64	7130.8	7638.64	8190.68	8795.4	9463.84	10211.12	11058.32	12036.32	13193.08	14608.8	16434	19006.52	23404.2
35	0	159.076	322.2848	489.844	662	839	1021.136	1208.708	1402.048	1601.532	1807.556	2020.564	2241.052	2469.556	2706.684	2953.116	3209.608	3477.016	3756.316	4048.6	4355.16	4677.44	5017.16	5376.28	5757.2	6162.72	6596.2	7061.84	7564.76	8111.48	8710.32	9372.32	10112.36	10951.36	11919.92	13065.48	14467.56	16275.08	18822.72	23177.88
36	0	149.6068	303.0996	460.688	622.592	789.056	960.348	1136.752	1318.588	1506.196	1699.956	1900.284	2107.644	2322.548	2545.56	2777.32	3018.544	3270.036	3532.708	3807.6	4095.92	4399	4718.48	5056.24	5414.48	5795.88	6203.56	6641.48	7114.44	7628.6	8191.8	8814.4	9510.4	10299.48	11210.36	12287.72	13606.32	15306.28	17702.24	21798.12
37	0	165.7568	335.8196	510.42	689.8	874.236	1064.02	1259.468	1460.932	1668.792	1883.468	2105.424	2335.168	2573.268	2820.356	3077.136	3344.4	3623.04	3914.068	4218.64	4538.08	4873.88	5227.88	5602.08	5999	6421.52	6873.24	7358.44	7882.48	8452.12	9076.12	9765.92	10537.08	11411.32	12420.52	13614.2	15075.12	16958.6	19613.2	24151.28
38	0	165.1216	334.5328	508.464	687.156	870.888	1059.944	1254.644	1455.332	1662.396	1876.252	2097.356	2326.22	2563.408	2809.548	3065.344	3331.584	3609.156	3899.068	4202.48	4520.68	4855.2	5207.84	5580.64	5976	6396.92	6846.88	7330.24	7852.28	8419.76	9041.36	9728.52	10496.68	11367.56	12372.96	13562.04	15017.36	16893.64	19538.04	24058.72
39	0	157.5384	319.1696	485.112	655.6	830.892	1011.264	1197.024	1388.496	1586.052	1790.084	2001.036	2219.388	2445.684	2680.52	2924.568	3178.584	3443.408	3720.004	4009.48	4313.08	4632.24	4968.68	5324.32	5701.56	6103.16	6532.44	6993.6	7491.64	8033.08	8626.12	9281.72	10014.64	10845.52	11804.72	12939.2	14327.68	16117.8	18640.76	22953.84
40	0	176.8324	358.2584	544.524	735.892	932.652	1135.116	1343.624	1558.548	1780.296	2009.32	2246.104	2491.2	2745.212	3008.808	3282.744	3567.868	3865.124	4175.6	4500.52	4841.28	5199.56	5577.2	5976.4	6399.84	6850.6	7332.48	7850.12	8409.16	9016.88	9682.6	10418.48	11241.12	12173.8	13250.44	14523.88	16082.44	18091.76	20923.72	25765
41	0	173.386	351.276	533.912	721.548	914.476	1112.992	1317.436	1528.172	1745.6	1970.156	2202.328	2442.648	2691.708	2950.168	3218.764	3498.332	3789.796	4094.2	4412.8	4746.92	5098.2	5468.48	5859.92	6275.12	6717.08	7189.6	7697.12	8245.28	8841.16	9493.88	10215.44	11022.04	11936.52	12992.2	14240.8	15769	17739.16	20515.92	25262.88
42	0	173.1392	350.776	533.152	720.52	913.172	1111.408	1315.56	1525.996	1743.116	1967.352	2199.192	2439.168	2687.872	2945.968	3214.184	3493.348	3784.4	4088.4	4406.52	4740.16	5090.96	5460.72	5851.6	6266.16	6707.52	7179.36	7686.16	8233.52	8828.56	9480.36	10200.88	11006.36	11919.52	12973.72	14220.52	15746.52	17713.88	20486.72	25226.88
43	0	159.5236	323.1912	491.224	663.86	841.36	1024.008	1212.108	1405.996	1606.036	1812.64	2026.252	2247.356	2476.504	2714.3	2961.424	3218.636	3486.796	3766.88	4060	4367.4	4690.6	5031.28	5391.44	5773.4	6180.04	6614.76	7081.72	7586.04	8134.28	8734.84	9398.68	10140.84	10982.2	11953.48	13102.24	14508.24	16320.88	18875.64	23243.08
44	0	150.7624	305.4416	464.244	627.4	795.152	967.768	1145.536	1328.776	1517.832	1713.092	1914.968	2123.928	2340.492	2565.228	2798.78	3041.868	3295.3	3560	3837.02	4127.56	4433	4754.96	5095.32	5456.32	5840.64	6251.48	6692.8	7169.44	7687.56	8255.12	8882.52	9583.88	10379.04	11296.96	12382.68	13711.44	15424.52	17839	21966.56
45	0	150.4448	304.798	463.268	626.08	793.476	965.728	1143.124	1325.976	1514.636	1709.48	1910.932	2119.452	2335.56	2559.82	2792.88	3035.456	3288.356	3552.5	3828.932	4118.84	4423.64	4744.92	5084.6	5444.84	5828.32	6238.32	6678.68	7154.32	7671.36	8237.72	8863.8	9563.68	10357.16	11273.16	12356.56	13682.56	15392.04	17801.4	21920.28
46	0	149.9936	303.884	461.88	624.2	791.1	962.832	1139.696	1322	1510.092	1704.352	1905.2	2113.096	2328.556	2552.144	2784.508	3026.352	3278.496	3541.848	3817.452	4106.52	4410.4	4730.72	5069.32	5428.52	5810.84	6219.6	6658.64	7132.84	7648.36	8213	8837.2	9535	10326.12	11239.36	12319.52	13641.52	15345.88	17748.04	21854.52
47	0	146.6612	297.1324	451.616	610.332	773.524	941.44	1114.376	1292.628	1476.544	1666.488	1862.876	2066.152	2276.824	2495.444	2722.644	2959.116	3205.656	3463.16	3732.64	4015.28	4312.4	4625.6	4956.72	5307.92	5681.76	6081.44	6510.72	6974.4	7478.44	8030.56	8640.88	9323.16	10096.68	10989.68	12045.8	13338.44	15004.92	17353.72	21369
48	0	158.7776	321.6796	488.928	660.756	837.424	1019.216	1206.436	1399.416	1598.524	1804.164	2016.772	2236.844	2464.92	2701.604	2947.568	3203.58	3470.488	3749.26	4041	4347	4668.68	5007.76	5366.2	5746.4	6151.16	6583.84	7048.6	7550.56	8096.24	8693.96	9354.72	10093.4	10930.8	11897.56	13040.96	14440.36	16244.56	18787.36	23134.36
49	0	178.0124	360.6492	548.156	740.804	938.876	1142.688	1352.588	1568.948	1792.176	2022.728	2261.092	2507.824	2763.528	3028.884	3304.652	3591.676	3890.916	4203.48	4530.56	4873.6	5234.24	5614.4	6016.28	6442.56	6896.32	7381.44	7902.48	8465.28	9077.08	9747.2	10488	11316.16	12255.04	13338.88	14620.8	16189.76	18212.48	21063.36	25936.96
50	0	174.968	354.4808	538.78	728.132	922.816	1123.144	1329.456	1542.116	1761.524	1988.132	2222.42	2464.932	2716.264	2977.08	3248.132	3530.244	3824.368	4131.56	4453.08	4790.24	5144.72	5518.36	5913.4	6332.36	6778.36	7255.16	7767.32	8320.48	8921.8	9580.48	10308.64	11122.6	12045.44	13110.72	14370.72	15912.84	17901	20703.08	25493.32
51	0	175.36	355.2752	539.988	729.764	924.884	1125.664	1332.436	1545.568	1765.472	1992.584	2227.4	2470.456	2722.348	2983.752	3255.408	3538.156	3832.936	4140.84	4463.04	4800.96	5156.24	5530.76	5926.64	6346.56	6793.56	7271.44	7784.72	8339.12	8941.8	9601.96	10331.72	11147.52	12072.4	13140.12	14402.92	15948.52	17941.08	20749.48	25550.44
52	0	179.99	364.6552	554.244	749.032	949.304	1155.384	1367.616	1586.376	1812.084	2045.196	2286.208	2535.68	2794.228	3062.532	3341.36	3631.572	3934.136	4250.16	4580.88	4927.72	5292.4	5676.76	6083.12	6514.12	6972.92	7463.4	7990.28	8559.32	9177.88	9855.48	10604.52	11441.84	12391.16	13487.04	14783.2	16369.6	18414.76	21297.32	26225.04
53	0	154.1828	312.3708	474.776	641.636	813.192	989.724	1171.524	1358.92	1552.268	1751.956	1958.412	2172.116	2393.588	2623.424	2862.276	3110.876	3370.06	3640.768	3924.068	4221.2	4533.56	4862.84	5210.92	5580.12	5973.16	6393.32	6844.6	7332.08	7861.96	8442.4	9084.04	9801.32	10614.52	11553.28	12663.6	14022.52	15774.48	18243.72	22464.88
54	0	168.0544	340.4744	517.492	699.36	886.356	1078.768	1276.928	1481.184	1691.924	1909.576	2134.608	2367.536	2608.936	2859.452	3119.788	3390.756	3673.26	3968.324	4277.12	4600.96	4941.44	5300.32	5679.72	6082.16	6510.56	6968.52	7460.44	7991.72	8569.28	9201.96	9901.32	10683.12	11569.48	12592.72	13802.92	15284.08	17193.68	19885.08	24486.04
55	0	164.01	332.2804	505.04	682.532	865.024	1052.804	1246.196	1445.536	1651.204	1863.62	2083.236	2310.556	2546.148	2790.632	3044.708	3309.152	3584.856	3872.816	4174.16	4490.24	4822.52	5172.76	5543.04	5935.76	6353.84	6800.8	7280.88	7799.4	8363.04	8980.48	9663	10426	11291.04	12289.64	13470.72	14916.24	16779.88	19406.52	23896.76
56	0	155.0612	314.1504	477.484	645.292	817.824	995.364	1178.2	1366.664	1561.112	1761.936	1969.568	2184.488	2407.224	2638.368	2878.58	3128.6	3389.26	3661.508	3946.424	4245.24	4559.4	4890.52	5240.6	5611.92	6007.16	6429.72	6883.6	7373.84	7906.76	8490.48	9135.76	9857.16	10674.96	11619.08	12735.72	14102.4	15864.32	18347.64	22592.88
57	0	162.2848	328.7852	499.724	675.352	855.924	1041.732	1233.084	1430.328	1633.836	1844.016	2061.32	2286.252	2519.364	2761.276	3012.676	3274.344	3547.144	3832.076	4130.28	4443	4771.8	5118.36	5484.72	5873.32	6287.04	6729.24	7204.28	7717.36	8275.08	8886	9561.36	10316.36	11172.28	12160.36	13329	14759.36	16603.36	19202.36	23645.36
58	0	154.2176	312.4412	474.884	641.78	813.376	989.944	1171.788	1359.228	1552.616	1752.348	1958.852	2172.6	2394.128	2624.012	2862.916	3111.572	3370.816	3641.584	3924.948	4222.16	4534.6	4863.92	5212.08	5581.36	5974.48	6394.76	6846.16	7333.72	7863.72	8444.28	9086.08	9803.52	10616.88	11555.84	12666.44	14025.64	15778	18247.8	22469.92
59	0	154.33	312.6692	475.232	642.248	813.968	990.668	1172.644	1360.22	1553.752	1753.628	1960.28	2174.188	2395.876	2625.928	2865.008	3113.848	3373.276	3644.244	3927.816	4225.24	4537.88	4867.48	5215.88	5585.44	5978.84	6399.4	6851.16	7339.08	7869.48	8450.44	9092.72	9810.68	10624.64	11564.28	12675.68	14035.88	15789.52	18261.12	22486.36
60	0	152.8668	309.7044	470.724	636.156	806.252	981.276	1161.524	1347.32	1539.016	1737	1941.692	2153.572	2373.156	2601.028	2837.84	3084.32	3341.292	3609.684	3890.568	4185.16	4494.88	4821.32	5166.44	5532.48	5922.16	6338.72	6786.2	7269.48	7794.84	8370.32	9006.48	9717.64	10523.88	11454.64	12555.48	13902.8	15639.8	18087.96	22273.12
