# Supplementary material for: Inference of past demography, dormancy and self-fertilization rates from whole genome sequence data
Source: PLoS Genet. 2020 Apr 6;16(4):e1008698. doi: 10.1371/journal.pgen.1008698 (PMC7173940; doi:10.1371/journal.pgen.1008698)
Supplement: S1 Data — File containing all numerical data presented in this study. It contains all plotted results and all requirements to build summary statistics. (ZIP) [file pgen.1008698.s003.zip › S1_data/Supplementary_Figure/FigS11/F11S_b_popsize.csv]

	V1	V2	V3	V4	V5	V6	V7	V8	V9	V10	V11	V12	V13	V14	V15	V16	V17	V18	V19	V20	V21	V22	V23	V24	V25	V26	V27	V28	V29	V30	V31	V32	V33	V34	V35	V36	V37	V38	V39	V40
1	5.96270799479742	3.57443317603474	3.66428741465331	3.81104481286867	3.98751710170466	4.20008594025266	4.41441802337442	4.5955554419156	4.72310067502282	4.79153109791001	4.78843297398667	4.78843297398667	4.66479592983397	4.66479592983397	4.46765654840605	4.46765654840605	4.25254546398925	4.25254546398925	4.04844029003677	4.04844029003677	3.87747694655329	3.87747694655329	3.74878472305549	3.74878472305549	3.65613371789627	3.65613371789627	3.58513523922362	3.58513523922362	3.53473243036568	3.53473243036568	3.50684878220431	3.50684878220431	3.49141641838671	3.49141641838671	3.48069715076457	3.48069715076457	3.48780606250781	3.48780606250781	3.48189422547038	3.48189422547038
2	10.2077098912514	7.94278858403179	5.5533502353997	4.540667835108	4.14443390429949	4.05567404759842	4.1091585842251	4.2122225990917	4.3162282409335	4.39824683751157	4.46010566339456	4.46010566339456	4.44461228997903	4.44461228997903	4.34819155954169	4.34819155954169	4.20987675874328	4.20987675874328	4.05964042731166	4.05964042731166	3.92116180108702	3.92116180108702	3.80303528188841	3.80303528188841	3.70363266678532	3.70363266678532	3.61923628915317	3.61923628915317	3.5533735290447	3.5533735290447	3.51123782793331	3.51123782793331	3.48689898234886	3.48689898234886	3.47550651336668	3.47550651336668	3.48519665990886	3.48519665990886	3.47734388769621	3.47734388769621
3	3.0243912927343	3.27140681318775	4.15594707430124	4.89695096535525	5.39893731586435	5.69034481878387	5.78542237130792	5.76441600735052	5.6782400594198	5.5565375176598	5.32712434301969	5.32712434301969	5.01483858480495	5.01483858480495	4.71276893617172	4.71276893617172	4.43619568725025	4.43619568725025	4.19148350742205	4.19148350742205	3.98820443286071	3.98820443286071	3.82346960178725	3.82346960178725	3.69790078570935	3.69790078570935	3.60118360133071	3.60118360133071	3.53070829415314	3.53070829415314	3.48573124164778	3.48573124164778	3.46614535982037	3.46614535982037	3.4652063032019	3.4652063032019	3.47787214720744	3.47787214720744	3.45503327610573	3.45503327610573
4	10.2454032393921	4.84702405756019	4.01008765590899	4.28273527761911	4.82693543853652	5.32121993951205	5.65215060590872	5.80637319114412	5.81440189756867	5.71941480115602	5.45866730061881	5.45866730061881	5.06068296602233	5.06068296602233	4.68160167760906	4.68160167760906	4.3589400548314	4.3589400548314	4.09777267232373	4.09777267232373	3.89992166790829	3.89992166790829	3.75612147465929	3.75612147465929	3.65660864044611	3.65660864044611	3.58357586181042	3.58357586181042	3.53500402138114	3.53500402138114	3.50612040700525	3.50612040700525	3.49389088363087	3.49389088363087	3.49490770524661	3.49490770524661	3.50805380307365	3.50805380307365	3.49651233963065	3.49651233963065
5	9.79773242819696	4.05455480437316	3.24192307291285	3.61170781482806	4.15273744156702	4.57690984445129	4.84874433180042	4.99720132318085	5.05774632985308	5.05820418270351	4.98222085780137	4.98222085780137	4.82003622667141	4.82003622667141	4.62340433948725	4.62340433948725	4.41825792918055	4.41825792918055	4.22271276880291	4.22271276880291	4.04590831344182	4.04590831344182	3.89400214651004	3.89400214651004	3.77063369240287	3.77063369240287	3.66760446666041	3.66760446666041	3.58280657690504	3.58280657690504	3.52874130244528	3.52874130244528	3.50186871584842	3.50186871584842	3.48477875011092	3.48477875011092	3.47828672636167	3.47828672636167	3.45301339868582	3.45301339868582
6	9.44877879884438	4.19876956207386	3.4590045755036	3.66556183145378	4.08635301230491	4.47358317694762	4.75308615751656	4.92097168872568	4.99744411248493	5.00683060085904	4.93394349532591	4.93394349532591	4.76353138967156	4.76353138967156	4.55610363943035	4.55610363943035	4.34305656169414	4.34305656169414	4.14380902548759	4.14380902548759	3.97309510903022	3.97309510903022	3.82935184646211	3.82935184646211	3.71177928851876	3.71177928851876	3.61343148156003	3.61343148156003	3.53861403820493	3.53861403820493	3.48845752690351	3.48845752690351	3.45876096181608	3.45876096181608	3.44449745801593	3.44449745801593	3.45077290091328	3.45077290091328	3.44105754929363	3.44105754929363
7	6.28606866596805	3.44520809025795	4.25502676396473	4.39653084026616	4.3586300136679	4.38775669951491	4.49066304198236	4.60874811471729	4.69660034724996	4.73477639569084	4.69502450088565	4.69502450088565	4.53242148959726	4.53242148959726	4.3420029209794	4.3420029209794	4.17343284394496	4.17343284394496	4.02418232342279	4.02418232342279	3.90055590320226	3.90055590320226	3.79624457052064	3.79624457052064	3.71255155782168	3.71255155782168	3.64433062099554	3.64433062099554	3.59404779228933	3.59404779228933	3.55705796126234	3.55705796126234	3.527656838822	3.527656838822	3.50353740038601	3.50353740038601	3.49861205879438	3.49861205879438	3.47467655605765	3.47467655605765
8	4.59843146111288	3.08792016231302	3.47519185069428	3.95434458063641	4.40433295988218	4.76610765403726	5.01555370250947	5.15627059083252	5.20663923465983	5.18916788399245	5.07411962290987	5.07411962290987	4.85386033158965	4.85386033158965	4.6099206423651	4.6099206423651	4.37588556800489	4.37588556800489	4.1664051133153	4.1664051133153	3.98935134821402	3.98935134821402	3.84799618110072	3.84799618110072	3.74085665455716	3.74085665455716	3.65169465007489	3.65169465007489	3.58172357357994	3.58172357357994	3.52872662946692	3.52872662946692	3.49327517009896	3.49327517009896	3.46983553360428	3.46983553360428	3.46852108295774	3.46852108295774	3.4455017544326	3.4455017544326
9	6.52045707958382	3.46500669822471	3.85837466287727	3.97459683908804	4.04365505316466	4.14937367298925	4.27943554411936	4.40852912796301	4.51893377978886	4.60097994217188	4.66022370471512	4.66022370471512	4.65135542954608	4.65135542954608	4.5521793997188	4.5521793997188	4.39223411177372	4.39223411177372	4.21986458225861	4.21986458225861	4.06316593270487	4.06316593270487	3.92428154439906	3.92428154439906	3.81012805667862	3.81012805667862	3.71124733393873	3.71124733393873	3.63039410234209	3.63039410234209	3.5805977929145	3.5805977929145	3.54738183577594	3.54738183577594	3.5271412037746	3.5271412037746	3.51735862600316	3.51735862600316	3.48034260855819	3.48034260855819
10	10.0722794165269	5.14500358417519	3.87496301537906	3.86006899018868	4.24584668182328	4.67150011568657	4.99614434492227	5.18609391261924	5.25424227861905	5.22941306247935	5.07519109433208	5.07519109433208	4.79541001226818	4.79541001226818	4.50977456072735	4.50977456072735	4.26022005071287	4.26022005071287	4.0545080266228	4.0545080266228	3.89588862030103	3.89588862030103	3.77632303257464	3.77632303257464	3.68844267517962	3.68844267517962	3.61716694454996	3.61716694454996	3.56226132496499	3.56226132496499	3.52360317327467	3.52360317327467	3.50055005742374	3.50055005742374	3.49046146644757	3.49046146644757	3.49475842234834	3.49475842234834	3.4688181653307	3.4688181653307
