# Supplementary material for: Inference of past demography, dormancy and self-fertilization rates from whole genome sequence data
Source: PLoS Genet. 2020 Apr 6;16(4):e1008698. doi: 10.1371/journal.pgen.1008698 (PMC7173940; doi:10.1371/journal.pgen.1008698)
Supplement: S1 Data — File containing all numerical data presented in this study. It contains all plotted results and all requirements to build summary statistics. (ZIP) [file pgen.1008698.s003.zip › S1_data/Supplementary_Figure/FigS11/F11S_b_time.csv]

	V1	V2	V3	V4	V5	V6	V7	V8	V9	V10	V11	V12	V13	V14	V15	V16	V17	V18	V19	V20	V21	V22	V23	V24	V25	V26	V27	V28	V29	V30	V31	V32	V33	V34	V35	V36	V37	V38	V39	V40
1	0	26.15252	52.9844	80.532	108.8344	137.934	167.8772	198.7144	230.5004	263.296	297.1668	332.186	368.4344	406	444.984	485.5	527.668	571.632	617.548	665.6	716	768.984	824.836	883.876	946.5	1013.168	1084.436	1160.984	1243.668	1333.548	1432	1540.836	1662.5	1800.436	1959.668	2148	2378.5	2675.668	3094.5	3810.5
2	0	27.18116	55.0684	83.6992	113.1148	143.3592	174.48	206.53	239.5664	273.652	308.8548	345.2516	382.9256	421.968	462.488	504.596	548.42	594.112	641.836	691.78	744.16	799.228	857.276	918.64	983.728	1053.016	1127.088	1206.648	1292.584	1386	1488.324	1601.44	1727.888	1871.248	2036.744	2232.484	2472.052	2780.908	3216.212	3960.376
3	0	27.64668	56.0116	85.1328	115.0524	145.8144	177.4684	210.0676	243.6696	278.3388	314.1448	351.1648	389.484	429.196	470.408	513.236	557.816	604.288	652.828	703.628	756.908	812.92	871.96	934.376	1000.576	1071.052	1146.392	1227.316	1314.72	1409.736	1513.816	1628.868	1757.484	1903.3	2071.628	2270.72	2514.392	2828.536	3271.3	4028.2
4	0	28.1408	57.0124	86.6544	117.1084	148.4204	180.64	213.8216	248.0244	283.3132	319.7592	357.4408	396.4448	436.868	478.816	522.408	567.784	615.088	664.496	716.204	770.436	827.448	887.544	951.076	1018.46	1090.192	1166.88	1249.252	1338.22	1434.932	1540.868	1657.976	1788.892	1937.312	2108.652	2311.304	2559.328	2879.088	3329.764	4100.2
5	0	27.31184	55.3332	84.102	113.6588	144.0484	175.3188	207.5232	240.7184	274.9676	310.34	346.9116	384.7668	424	464.712	507.02	551.06	596.972	644.924	695.108	747.74	803.072	861.4	923.06	988.46	1058.08	1132.508	1212.452	1298.8	1392.664	1495.48	1609.14	1736.196	1880.248	2046.536	2243.22	2483.936	2794.276	3231.676	3979.416
6	0	26.155	52.9896	80.5396	108.8444	137.9468	167.8932	198.7332	230.5224	263.3208	297.1952	332.2176	368.4692	406.04	445.028	485.544	527.716	571.684	617.608	665.664	716.068	769.056	824.912	883.96	946.592	1013.264	1084.536	1161.096	1243.784	1333.676	1432.136	1540.98	1662.66	1800.604	1959.852	2148.204	2378.728	2675.92	3094.796	3810.864
7	0	28.10664	56.9436	86.5492	116.9664	148.2404	180.4208	213.5624	247.7236	282.9696	319.3712	357.0072	395.964	436.336	478.236	521.776	567.096	614.344	663.692	715.336	769.5	826.444	886.468	949.92	1017.224	1088.872	1165.464	1247.736	1336.596	1433.192	1539	1655.964	1786.724	1934.964	2106.096	2308.5	2556.224	2875.592	3325.724	4095.24
8	0	25.34192	51.342	78.0356	105.4608	133.6584	162.6736	192.5552	223.356	255.1348	287.956	321.8896	357.0144	393.4168	431.192	470.452	511.312	553.912	598.408	644.972	693.808	745.148	799.268	856.48	917.164	981.764	1050.82	1125	1205.12	1292.212	1387.616	1493.076	1610.972	1744.628	1898.928	2081.42	2304.776	2592.732	2998.584	3692.392
9	0	28.52644	57.794	87.842	118.7132	150.4544	183.1156	216.752	251.4236	287.1956	324.1412	362.3392	401.876	442.856	485.376	529.568	575.564	623.516	673.604	726.02	780.992	838.788	899.704	964.108	1032.416	1105.132	1182.872	1266.372	1356.556	1454.596	1561.984	1680.7	1813.408	1963.864	2137.548	2342.976	2594.4	2918.544	3375.392	4156.4
10	0	26.24216	53.166	80.808	109.2072	138.4064	168.4524	199.3952	231.2904	264.1984	298.1852	333.3244	369.6972	407.392	446.512	487.164	529.476	573.588	619.664	667.884	718.452	771.62	827.66	886.908	949.744	1016.64	1088.152	1164.964	1247.928	1338.116	1436.908	1546.116	1668.196	1806.604	1966.384	2155.36	2386.652	2684.836	3105.104	3823.56
