# Supplementary material for: Inference of past demography, dormancy and self-fertilization rates from whole genome sequence data
Source: PLoS Genet. 2020 Apr 6;16(4):e1008698. doi: 10.1371/journal.pgen.1008698 (PMC7173940; doi:10.1371/journal.pgen.1008698)
Supplement: S1 Data — File containing all numerical data presented in this study. It contains all plotted results and all requirements to build summary statistics. (ZIP) [file pgen.1008698.s003.zip › S1_data/Supplementary_Figure/FigS11/F11S_c_popsize.csv]

	V1	V2	V3	V4	V5	V6	V7	V8	V9	V10	V11	V12	V13	V14	V15	V16	V17	V18	V19	V20	V21	V22	V23	V24	V25	V26	V27	V28	V29	V30	V31	V32
1	4.42037357785071	4.42037357785071	3.5752000053434	3.80383418175662	4.11777581534331	4.61224811590386	5.07594567469147	5.22320259921439	5.01285010172746	4.61156973714749	4.19782512467454	3.86890286619849	3.64555444092725	3.51450571498903	3.45795925146986	3.45982699953325	3.50388715057473	3.57659846348866	3.67216258349387	3.79104027213745	3.93189116739658	4.08506214513269	4.23175419866812	4.3478721630785	4.41150419899279	4.40877673743465	4.33553666713604	3.84229396941856	3.84229396941856	6.79476923803122	6.79476923803122	6.79476923803122
2	6.80698886197882	6.80698886197882	4.83400602779791	4.02013535194866	4.06140648105168	4.46208964973237	4.84503159804121	4.98406003594946	4.84755646894561	4.53892186478314	4.19055981696078	3.89319991948994	3.6810111222753	3.55283033592567	3.49612083335127	3.49591330796948	3.53691740498028	3.60647612547503	3.69681366569914	3.80516872494212	3.93060203390592	4.0680884929818	4.20344127669605	4.31376380545193	4.3749371857284	4.37230138010659	4.30479203277827	3.88728777849651	3.88728777849651	6.80699025431425	6.80699025431425	6.80699025431425
3	3.04652421417841	3.04652421417841	4.03694448150859	4.99590120541703	5.66169344355812	5.87972227966063	5.77884733053148	5.5011968359252	5.11108933852227	4.66781158387546	4.24740422496995	3.91023349651784	3.68054414647349	3.55296607052515	3.50714885151418	3.51790212438422	3.56419145523564	3.63381807303663	3.72189317918399	3.8273729906305	3.94942595685856	4.08242885234835	4.21210403247237	4.31737439577863	4.37792592739698	4.3814969173663	4.32403158156227	3.85348902342612	3.85348902342612	6.81726587914275	6.81726587914275	6.81726587914275
4	6.82222838100012	6.82222838100012	4.27654843284699	4.18837975747691	4.93131424502656	5.8149616979358	6.22835189848556	5.95830440140056	5.29291548330091	4.61427310579769	4.10193333935837	3.77259732795583	3.58867076246244	3.5083687069995	3.49590650553727	3.52474660341717	3.57933064661053	3.65271829653158	3.74228543536668	3.84588808840927	3.95892130478646	4.07311502428205	4.17648827705376	4.25504434329733	4.29696454402099	4.29602976136518	4.25122878152781	3.93164156832714	3.93164156832714	6.82223054409235	6.82223054409235	6.82223054409235
5	6.09449554536378	6.09449554536378	3.56643016353752	3.71485467852076	4.38797417164254	4.94634160350719	5.15563622781866	5.05323833671236	4.76931164400283	4.42453792002588	4.10101716959105	3.84023059412763	3.65681944603851	3.54794125668155	3.50164464036094	3.50370704599396	3.54192142905072	3.60842407537349	3.69923120242381	3.81169670354796	3.94111297223395	4.07801716116222	4.20759255010088	4.3117225929787	4.37329017749259	4.38052839245751	4.3252169107384	3.84591549964502	3.84591549964502	6.8090341347445	6.8090341347445	6.8090341347445
6	5.87911608660668	5.87911608660668	3.46900034857405	3.71848883068375	4.59133188893752	5.38404206171154	5.69846922590856	5.53476218547942	5.10833851572292	4.61803792348301	4.18083129902167	3.8516441735506	3.64019581074798	3.5285615926107	3.48896266641447	3.49673718969455	3.53668570950024	3.60281023124719	3.69214255699838	3.79922198153205	3.91751084055003	4.04235560557005	4.16710326947667	4.27704541018301	4.35111573639103	4.3692518619151	4.31612031151618	3.88054532459319	3.88054532459319	6.791131546569	6.791131546569	6.791131546569
7	3.69286673875815	3.69286673875815	4.2612590687324	4.70454121229339	4.41477904466229	4.53994074896086	4.88880135787306	5.05286293489675	4.84632001646401	4.45080355670584	4.07934717823478	3.80458054986997	3.62718692070395	3.53309903066749	3.50633983649163	3.52919641083532	3.58500577298868	3.66205978686503	3.75419995395173	3.85879958634184	3.9734667354767	4.09242339151754	4.20345341812233	4.28868426554232	4.3312111965018	4.32259381802006	4.26428934771888	3.93617894365629	3.93617894365629	6.82328525230416	6.82328525230416	6.82328525230416
8	4.09834555474712	4.09834555474712	3.17650620845579	4.01995456528098	4.85231903918776	5.45306578439561	5.61815779163581	5.37810481851595	4.95212863097567	4.51703713805155	4.14983947832435	3.86850805008785	3.66915620396258	3.54249657342669	3.47912361831166	3.46790839372106	3.49657365083116	3.55710103340754	3.64715303732143	3.76460665988941	3.9022543402895	4.04665475235954	4.18033599205382	4.2858211796217	4.34892075998551	4.35924535154243	4.30713986709574	3.7980405690243	3.7980405690243	6.77947090276824	6.77947090276824	6.77947090276824
9	3.69598582007651	3.69598582007651	3.68930828042661	4.17833911159317	4.29983299399742	4.50967624845033	4.72445313049182	4.81982894793814	4.7415956084761	4.50256235862574	4.1830051404508	3.88424641103276	3.66933972288509	3.55223747937251	3.51553644113801	3.5304209624527	3.57418058212075	3.63858383487562	3.72549981677477	3.83756031423551	3.97198416970857	4.11690948367498	4.25002226217673	4.34543363475674	4.38621101521651	4.37042731622323	4.30503303971115	3.92449409779976	3.92449409779976	6.83123816052052	6.83123816052052	6.83123816052052
10	6.79257569561604	6.79257569561604	4.15735644249752	3.84697901968739	4.33771212141987	4.97699357303182	5.29580442529943	5.17693678436316	4.80034833644975	4.3768567110716	4.01306375749085	3.73979500349767	3.55981534592911	3.46591040523943	3.44318509287197	3.47123108778067	3.53144960315406	3.61154621060194	3.7055574732956	3.81394467242725	3.9403731653466	4.08275451478964	4.22622635007839	4.34592939652527	4.41576209111205	4.41590068746025	4.33846889288906	3.78412328361342	3.78412328361342	6.79257569561604	6.79257569561604	6.79257569561604
