# Supplementary material for: Inference of past demography, dormancy and self-fertilization rates from whole genome sequence data
Source: PLoS Genet. 2020 Apr 6;16(4):e1008698. doi: 10.1371/journal.pgen.1008698 (PMC7173940; doi:10.1371/journal.pgen.1008698)
Supplement: S1 Data — File containing all numerical data presented in this study. It contains all plotted results and all requirements to build summary statistics. (ZIP) [file pgen.1008698.s003.zip › S1_data/Supplementary_Figure/FigS11/F11S_c_time.csv]

	V1	V2	V3	V4	V5	V6	V7	V8	V9	V10	V11	V12	V13	V14	V15	V16	V17	V18	V19	V20	V21	V22	V23	V24	V25	V26	V27	V28	V29	V30	V31	V32
1	0	24.6142	55.0596	92.7176	139.2964	196.9104	268.1728	356.3176	465.344	600.2	767	973.32	1228.516	1544.164	1934.596	2417.52	3014.848	3753.684	4667.56	5797.92	7196.08	8925.44	11064.52	13710.32	16982.92	21030.84	26037.68	32230.64	39890.76	49365.6	61084.8	75580.8
2	0	25.31672	56.6308	95.3636	143.272	202.5304	275.8268	366.4872	478.624	617.328	788.892	1001.1	1263.576	1588.236	1989.808	2486.516	3100.892	3860.816	4800.76	5963.4	7401.44	9180.16	11380.28	14101.6	17467.64	21631.04	26780.8	33150.52	41029.2	50774.4	62828.4	77737.6
3	0	25.92288	57.9868	97.6468	146.7024	207.3796	282.4308	375.262	490.084	632.108	807.78	1025.068	1293.832	1626.264	2037.452	2546.052	3175.136	3953.256	4915.72	6106.16	7578.64	9399.96	11652.76	14439.24	17885.84	22148.96	27422	33944.24	42011.6	51990	64332.8	79599.2
4	0	26.22088	58.6536	98.7696	148.3888	209.7632	285.6776	379.576	495.72	639.376	817.068	1036.852	1308.704	1644.96	2060.872	2575.32	3211.636	3998.7	4972.2	6176.36	7665.76	9508.04	11786.72	14605.24	18091.48	22403.56	27737.24	34334.48	42494.4	52588	65072	80514
5	0	25.43612	56.898	95.8136	143.948	203.4856	277.1276	368.216	480.884	620.24	792.612	1005.82	1269.536	1595.728	1999.196	2498.244	3115.516	3879.024	4823.4	5991.52	7436.36	9223.48	11433.96	14168.12	17550	21733.08	26907.12	33306.88	41222.8	51014	63124.8	78104.4
6	0	24.40892	54.6004	91.944	138.1348	195.268	265.9364	353.346	461.464	595.192	760.604	965.2	1218.268	1531.288	1918.46	2397.356	2989.7	3722.376	4628.64	5749.56	7136.04	8851	10972.2	13595.96	16841.28	20855.4	25820.52	31961.84	39558.04	48954	60575.6	74950.4
7	0	26.28464	58.796	99.0096	148.75	210.2736	286.3724	380.4988	496.924	640.932	819.052	1039.372	1311.888	1648.96	2065.884	2581.58	3219.448	4008.44	4984.32	6191.4	7684.44	9531.16	11815.4	14640.76	18135.44	22458.08	27804.68	34417.96	42598	52715.6	65230.4	80710
8	0	23.76224	53.154	89.5084	134.4752	190.0948	258.8908	343.9848	449.236	579.424	740.452	939.632	1185.992	1490.72	1867.636	2333.844	2910.496	3623.76	4506	5597.24	6947	8616.52	10681.52	13235.76	16395.12	20302.88	25136.44	31115.08	38510.04	47656.8	58970.8	72964.8
9	0	26.77036	59.8828	100.8392	151.4988	214.1596	291.6644	387.5308	506.108	652.776	834.188	1058.58	1336.132	1679.432	2104.064	2629.292	3278.944	4082.52	5076.44	6305.8	7826.44	9707.28	12033.76	14911.32	18470.6	22873.08	28318.56	35054	43385.2	53690	66436	82201.6
10	0	24.4902	54.782	92.2504	138.5948	195.9184	266.822	354.5228	463	597.176	763.136	968.416	1222.328	1536.388	1924.852	2405.34	2999.66	3734.772	4644.04	5768.72	7159.8	8880.48	11008.76	13641.24	16897.36	20924.88	25906.52	32068.28	39689.8	49116.8	60777.2	75200
