# Supplementary material for: Inference of past demography, dormancy and self-fertilization rates from whole genome sequence data
Source: PLoS Genet. 2020 Apr 6;16(4):e1008698. doi: 10.1371/journal.pgen.1008698 (PMC7173940; doi:10.1371/journal.pgen.1008698)
Supplement: S1 Data — File containing all numerical data presented in this study. It contains all plotted results and all requirements to build summary statistics. (ZIP) [file pgen.1008698.s003.zip › S1_data/Supplementary_Figure/FigS18/F19S_c_time.csv]

	V1	V2	V3	V4	V5	V6	V7	V8	V9	V10	V11	V12	V13	V14	V15	V16	V17	V18	V19	V20	V21	V22	V23	V24	V25	V26	V27	V28	V29	V30	V31	V32	V33	V34	V35	V36	V37	V38	V39	V40
red	0	73.4814126518318	148.871645345532	226.272519456011	305.794227251687	387.556275389436	471.688565201626	558.332634287024	647.643089199871	739.789265656372	834.957161041776	933.351694635045	1035.19936458931	1140.75138829346	1250.28743564179	1364.12009483186	1482.60025024165	1606.12360547647	1735.13865727698	1870.15652563108	2011.76318403174	2160.63482937727	2317.55741128342	2483.45174923336	2659.40627323161	2846.72034507351	3046.96254862104	3262.05061967353	3494.36343427338	3746.90184130872	4023.52636806347	4329.32059531516	4671.16945726334	5058.72573265278	5506.12661830512	6035.28955209521	6682.93264129508	7517.88980233685	8694.69582532681	10706.4590093585
red	0	65.2216638315079	132.137584953298	200.838139410761	271.421133204467	343.992639730654	418.667958637561	495.572717854121	574.844145236233	656.632542156157	741.102998784269	828.437400251008	918.836784966887	1012.52413198874	1109.74767464754	1210.78486436407	1315.9471440205	1425.58573777806	1540.09872867016	1659.93978375116	1785.6290096003	1917.7665945536	2057.05014280477	2204.29696823786	2360.47315483654	2526.73200838457	2704.46579456719	2895.37668424785	3101.57615362081	3325.72773827046	3571.25801920061	3842.67915240508	4146.10216443684	4490.09480416749	4887.20516322111	5356.88702880091	5931.73117403715	6672.83417282142	7717.36018363745	9502.98919323775
red	0	74.6746086150372	151.289032816071	229.946747360127	310.759733824853	393.849439424002	479.347874836233	567.398875957059	658.159559852016	751.802011921694	848.515249788994	948.507520225473	1052.00899927602	1159.27498361385	1270.58968443119	1386.27076575313	1506.67480964101	1632.20394516106	1763.31395177321	1900.52424906501	2044.43032560515	2195.71935842122	2355.19005943	2523.77820044138	2702.58988545717	2892.94557539414	3096.43932488117	3315.02001003634	3551.10513524616	3807.74427737836	4088.8606512103	4399.62038503515	4747.02021106232	5140.86965048632	5595.53546085131	6133.29097681545	6791.45053666747	7639.96578645646	8835.88086227261	10880.3111878778
red	0	62.1194032815169	125.852476710266	191.285297605971	258.511019838618	327.630671436184	398.75406783309	472.000861481025	547.501753009524	625.399894724258	705.85252430162	789.032875527825	875.132424445709	964.363544140238	1056.96266075404	1153.19402876462	1253.35427731114	1357.77792462009	1466.84411895355	1580.98494874733	1700.69578177415	1826.54825848441	1959.20680161276	2099.44984960724	2248.19753478367	2406.54830607577	2575.82820621986	2757.65844252819	2954.05005908529	3167.5399007277	3401.39156354829	3659.90258338691	3948.89331655782	4276.523987994	4654.74584085944	5102.08734532244	5649.58909833197	6355.44162263359	7350.28488010611	9050.98066188025
red	0	71.2800645869126	144.411764995171	219.493872246152	296.633277480436	375.945907187641	457.557771130327	541.606166739474	628.241068883201	717.626740336983	809.943606396893	905.390447392709	1004.18697607084	1106.57688387733	1212.83146238657	1323.25393531335	1438.18467528009	1558.00753144712	1683.15756453913	1814.13058246773	1951.49500419655	2095.90676919172	2248.12828167699	2409.05277532688	2579.73607307975	2761.43861059344	2955.68198026739	3164.32646658312	3389.67967947664	3634.65256873568	3902.9900083931	4199.62328587354	4531.2310772763	4907.17698446394	5341.17468367319	5854.48501258965	6482.72608147285	7292.66968786975	8434.2210856694	10385.7160898659
red	0	50.9660936930365	103.256129014114	156.940728417896	212.096320340824	268.805793601327	327.159246677884	387.254848866096	449.199833979857	513.111651856701	579.11930872856	647.364934894706	718.005627581185	791.215629069384	867.18891606063	946.142297116297	1028.31914270842	1113.99390955055	1203.47767123369	1297.12493630974	1395.34213109615	1498.59826011027	1607.43845143698	1722.50137777404	1844.54196507601	1974.46143982471	2113.34775867734	2262.53104715678	2423.66127380457	2598.81980232984	2790.68426219231	3002.78058253313	3239.88409617216	3508.68988977349	3819.00340490072	4186.02639328846	4635.22622726832	5214.34553599688	6030.56835836447	7425.91048946062
red	0	66.1326237619878	133.98316873837	203.643273269168	275.212109424784	348.797232143141	424.515551478491	502.494450022291	582.873072310741	665.803818995993	751.454086085493	840.00829912426	931.670304453882	1026.66619551028	1125.24767273344	1227.6960627462	1334.32715839623	1445.49708944082	1561.60949899374	1683.12439053937	1810.56913505694	1944.55230379531	2085.78124448173	2235.08468653543	2393.44220736768	2562.02322114243	2742.23943951082	2935.81680779038	3144.89629345318	3372.17863405068	3621.13827011389	3896.35037953867	4204.01134242463	4552.80857456777	4955.46542851012	5431.70740517083	6014.58047748157	6766.03456356706	7825.14961253851	9635.71874759545
red	0	68.859165969575	139.507080295035	212.039159418459	286.558664115951	363.177583643341	442.01764806926	523.211491765486	606.903995974694	693.25384458395	782.435335070107	874.640496548163	970.081579618035	1068.99399918606	1171.63983289842	1278.31200602426	1389.3393310448	1505.0926203771	1625.99215869434	1752.51691468814	1885.21600199896	2024.72308229399	2171.77466611491	2327.23365006822	2492.11999797365	2667.65133706906	2855.29758161699	3056.85583489738	3274.55533304376	3511.20816069329	3770.43200399791	4056.99066811386	4377.33599997261	4740.51358361595	5159.77133504271	5655.64800599687	6262.55200197156	7044.98733704167	8147.76800397052	10032.9840059695
red	0	70.1158663072816	142.053126161997	215.908937384779	291.788445291726	369.805682976024	450.084602116399	532.760257701515	617.980175099981	705.905934227179	796.715013540953	890.602946744984	987.785858076005	1088.50345883268	1193.02260965649	1301.64158179018	1414.69518864093	1532.56101006313	1655.66700105072	1784.50087161696	1919.62175689016	2061.67488305216	2211.41020218189	2369.70635900656	2537.60193199014	2716.33677043111	2907.40761496617	3112.64436654665	3334.31694553109	3575.28875794088	3839.24351378032	4131.03195907205	4457.2236888803	4827.02937185633	5253.93870242126	5758.86527067048	6376.84544577047	7173.56045931142	8296.46720266062	10216.0889595508
red	0	61.5357408562412	124.669990113432	189.488016324721	256.082098103557	324.55231423725	395.007448354708	467.566028675311	542.357527789651	619.523752970808	699.220464519046	781.619268547961	866.909842026902	955.302562622603	1047.03163506138	1142.35883093453	1241.5779923087	1345.02049433895	1453.06192288045	1566.13030654595	1684.71635872419	1809.38634883762	1940.79845682774	2079.72380707889	2227.07388651384	2383.93682324323	2551.62620075109	2731.74799378557	2926.29435103288	3137.77828160464	3369.43271744837	3625.51481555193	3911.79024523802	4236.34255947527	4611.01070975707	5054.14907617256	5596.50660396221	6295.72706848126	7281.22296268639	8965.93932141058
blue	0	73.4814126518318	148.871645345532	226.272519456011	305.794227251687	387.556275389436	471.688565201626	558.332634287024	647.64308919987	739.789265656372	834.957161041776	933.351694635045	1035.19936458931	1140.75138829346	1250.28743564179	1364.12009483186	1482.60025024165	1606.12360547647	1735.13865727698	1870.15652563108	2011.76318403174	2160.63482937727	2317.55741128342	2483.45174923336	2659.40627323161	2846.72034507351	3046.96254862104	3262.05061967353	3494.36343427338	3746.90184130872	4023.52636806347	4329.32059531516	4671.16945726334	5058.72573265278	5506.12661830512	6035.28955209521	6682.93264129508	7517.88980233685	8694.69582532681	10706.4590093585
blue	0	65.2216638315079	132.137584953298	200.838139410761	271.421133204467	343.992639730654	418.667958637561	495.572717854121	574.844145236233	656.632542156157	741.102998784269	828.437400251008	918.836784966887	1012.52413198874	1109.74767464754	1210.78486436407	1315.9471440205	1425.58573777806	1540.09872867016	1659.93978375116	1785.6290096003	1917.7665945536	2057.05014280477	2204.29696823787	2360.47315483654	2526.73200838457	2704.46579456719	2895.37668424785	3101.57615362081	3325.72773827046	3571.25801920061	3842.67915240508	4146.10216443684	4490.09480416749	4887.20516322111	5356.88702880091	5931.73117403715	6672.83417282142	7717.36018363745	9502.98919323775
blue	0	74.6746086150372	151.289032816071	229.946747360127	310.759733824853	393.849439424002	479.347874836233	567.398875957059	658.159559852015	751.802011921694	848.515249788994	948.507520225473	1052.00899927602	1159.27498361385	1270.58968443119	1386.27076575313	1506.67480964101	1632.20394516106	1763.31395177321	1900.52424906501	2044.43032560515	2195.71935842122	2355.19005943	2523.77820044138	2702.58988545717	2892.94557539414	3096.43932488117	3315.02001003634	3551.10513524616	3807.74427737836	4088.8606512103	4399.62038503515	4747.02021106231	5140.86965048632	5595.53546085131	6133.29097681545	6791.45053666746	7639.96578645646	8835.88086227261	10880.3111878778
blue	0	62.1194032815169	125.852476710266	191.285297605971	258.511019838618	327.630671436184	398.75406783309	472.000861481025	547.501753009524	625.399894724258	705.85252430162	789.032875527825	875.132424445709	964.363544140238	1056.96266075404	1153.19402876462	1253.35427731114	1357.77792462009	1466.84411895355	1580.98494874733	1700.69578177415	1826.54825848441	1959.20680161276	2099.44984960724	2248.19753478367	2406.54830607577	2575.82820621986	2757.65844252819	2954.05005908529	3167.5399007277	3401.39156354829	3659.90258338691	3948.89331655782	4276.523987994	4654.74584085944	5102.08734532244	5649.58909833197	6355.44162263359	7350.28488010611	9050.98066188025
blue	0	71.2800645869126	144.411764995171	219.493872246152	296.633277480436	375.945907187641	457.557771130327	541.606166739474	628.2410688832	717.626740336983	809.943606396893	905.390447392709	1004.18697607084	1106.57688387733	1212.83146238657	1323.25393531335	1438.18467528009	1558.00753144712	1683.15756453913	1814.13058246773	1951.49500419655	2095.90676919172	2248.12828167699	2409.05277532688	2579.73607307975	2761.43861059344	2955.68198026739	3164.32646658312	3389.67967947664	3634.65256873568	3902.9900083931	4199.62328587354	4531.2310772763	4907.17698446394	5341.17468367319	5854.48501258965	6482.72608147285	7292.66968786975	8434.2210856694	10385.7160898659
blue	0	50.9660936930365	103.256129014114	156.940728417896	212.096320340824	268.805793601327	327.159246677884	387.254848866096	449.199833979857	513.111651856701	579.11930872856	647.364934894706	718.005627581185	791.215629069384	867.18891606063	946.142297116297	1028.31914270842	1113.99390955055	1203.47767123369	1297.12493630974	1395.34213109615	1498.59826011027	1607.43845143698	1722.50137777404	1844.54196507601	1974.46143982471	2113.34775867734	2262.53104715678	2423.66127380457	2598.81980232984	2790.68426219231	3002.78058253313	3239.88409617216	3508.68988977349	3819.00340490072	4186.02639328846	4635.22622726832	5214.34553599688	6030.56835836447	7425.91048946063
blue	0	66.1326237619878	133.98316873837	203.643273269168	275.212109424784	348.797232143141	424.515551478491	502.494450022291	582.873072310741	665.803818995993	751.454086085493	840.008299124261	931.670304453882	1026.66619551028	1125.24767273344	1227.6960627462	1334.32715839623	1445.49708944082	1561.60949899374	1683.12439053937	1810.56913505694	1944.55230379531	2085.78124448173	2235.08468653543	2393.44220736768	2562.02322114243	2742.23943951082	2935.81680779038	3144.89629345318	3372.17863405068	3621.13827011389	3896.35037953867	4204.01134242463	4552.80857456777	4955.46542851012	5431.70740517083	6014.58047748157	6766.03456356706	7825.14961253851	9635.71874759545
blue	0	68.859165969575	139.507080295035	212.039159418459	286.558664115951	363.177583643341	442.01764806926	523.211491765486	606.903995974694	693.25384458395	782.435335070107	874.640496548163	970.081579618035	1068.99399918606	1171.63983289842	1278.31200602426	1389.3393310448	1505.0926203771	1625.99215869434	1752.51691468814	1885.21600199896	2024.72308229399	2171.77466611491	2327.23365006822	2492.11999797365	2667.65133706906	2855.29758161699	3056.85583489738	3274.55533304376	3511.20816069329	3770.43200399791	4056.99066811386	4377.33599997261	4740.51358361595	5159.77133504271	5655.64800599687	6262.55200197156	7044.98733704167	8147.76800397052	10032.9840059695
blue	0	70.1158663072816	142.053126161997	215.908937384779	291.788445291726	369.805682976024	450.084602116399	532.760257701515	617.980175099981	705.905934227179	796.715013540953	890.602946744984	987.785858076006	1088.50345883268	1193.02260965649	1301.64158179018	1414.69518864093	1532.56101006313	1655.66700105072	1784.50087161696	1919.62175689016	2061.67488305216	2211.41020218189	2369.70635900656	2537.60193199014	2716.33677043111	2907.40761496617	3112.64436654665	3334.3169455311	3575.28875794088	3839.24351378032	4131.03195907205	4457.2236888803	4827.02937185633	5253.93870242126	5758.86527067048	6376.84544577047	7173.56045931142	8296.46720266063	10216.0889595508
blue	0	61.5357408562412	124.669990113432	189.488016324721	256.082098103557	324.55231423725	395.007448354708	467.566028675311	542.357527789651	619.523752970808	699.220464519046	781.619268547961	866.909842026902	955.302562622603	1047.03163506138	1142.35883093453	1241.5779923087	1345.02049433895	1453.06192288045	1566.13030654595	1684.71635872419	1809.38634883762	1940.79845682774	2079.72380707889	2227.07388651384	2383.93682324323	2551.62620075109	2731.74799378557	2926.29435103288	3137.77828160464	3369.43271744837	3625.51481555193	3911.79024523802	4236.34255947527	4611.01070975707	5054.14907617256	5596.50660396221	6295.72706848126	7281.22296268639	8965.93932141058
green	0	73.4814126518318	148.871645345532	226.272519456011	305.794227251687	387.556275389436	471.688565201626	558.332634287024	647.643089199871	739.789265656372	834.957161041776	933.351694635045	1035.19936458931	1140.75138829346	1250.28743564179	1364.12009483186	1482.60025024165	1606.12360547647	1735.13865727698	1870.15652563108	2011.76318403174	2160.63482937727	2317.55741128342	2483.45174923336	2659.40627323161	2846.72034507351	3046.96254862104	3262.05061967353	3494.36343427338	3746.90184130872	4023.52636806347	4329.32059531516	4671.16945726334	5058.72573265278	5506.12661830512	6035.28955209521	6682.93264129508	7517.88980233685	8694.69582532681	10706.4590093585
green	0	65.2216638315079	132.137584953298	200.838139410761	271.421133204467	343.992639730654	418.667958637561	495.572717854121	574.844145236233	656.632542156157	741.102998784269	828.437400251008	918.836784966887	1012.52413198874	1109.74767464754	1210.78486436407	1315.9471440205	1425.58573777806	1540.09872867016	1659.93978375116	1785.6290096003	1917.7665945536	2057.05014280477	2204.29696823786	2360.47315483654	2526.73200838457	2704.46579456719	2895.37668424785	3101.57615362081	3325.72773827046	3571.25801920061	3842.67915240507	4146.10216443684	4490.09480416749	4887.20516322111	5356.88702880091	5931.73117403715	6672.83417282142	7717.36018363745	9502.98919323775
green	0	74.6746086150372	151.289032816071	229.946747360127	310.759733824853	393.849439424002	479.347874836233	567.398875957059	658.159559852016	751.802011921694	848.515249788994	948.507520225473	1052.00899927602	1159.27498361385	1270.58968443119	1386.27076575313	1506.67480964101	1632.20394516106	1763.31395177321	1900.52424906501	2044.43032560515	2195.71935842122	2355.19005943	2523.77820044138	2702.58988545717	2892.94557539414	3096.43932488117	3315.02001003634	3551.10513524616	3807.74427737836	4088.8606512103	4399.62038503515	4747.02021106231	5140.86965048632	5595.53546085131	6133.29097681545	6791.45053666747	7639.96578645646	8835.88086227261	10880.3111878778
green	0	62.1194032815169	125.852476710266	191.285297605971	258.511019838618	327.630671436184	398.75406783309	472.000861481025	547.501753009524	625.399894724258	705.85252430162	789.032875527825	875.132424445709	964.363544140238	1056.96266075404	1153.19402876462	1253.35427731114	1357.77792462009	1466.84411895355	1580.98494874733	1700.69578177415	1826.54825848441	1959.20680161276	2099.44984960724	2248.19753478367	2406.54830607577	2575.82820621986	2757.65844252819	2954.05005908529	3167.5399007277	3401.39156354829	3659.90258338691	3948.89331655782	4276.523987994	4654.74584085944	5102.08734532244	5649.58909833196	6355.44162263359	7350.28488010611	9050.98066188026
green	0	71.2800645869126	144.411764995171	219.493872246152	296.633277480436	375.945907187641	457.557771130327	541.606166739474	628.2410688832	717.626740336983	809.943606396893	905.390447392709	1004.18697607084	1106.57688387733	1212.83146238657	1323.25393531335	1438.18467528009	1558.00753144712	1683.15756453913	1814.13058246773	1951.49500419655	2095.90676919172	2248.12828167699	2409.05277532688	2579.73607307975	2761.43861059344	2955.68198026739	3164.32646658312	3389.67967947664	3634.65256873568	3902.9900083931	4199.62328587354	4531.2310772763	4907.17698446394	5341.17468367319	5854.48501258965	6482.72608147285	7292.66968786975	8434.2210856694	10385.7160898659
green	0	50.9660936930365	103.256129014114	156.940728417896	212.096320340824	268.805793601327	327.159246677884	387.254848866096	449.199833979857	513.111651856701	579.11930872856	647.364934894706	718.005627581185	791.215629069384	867.18891606063	946.142297116297	1028.31914270842	1113.99390955055	1203.47767123369	1297.12493630974	1395.34213109615	1498.59826011027	1607.43845143698	1722.50137777404	1844.54196507601	1974.46143982471	2113.34775867734	2262.53104715678	2423.66127380457	2598.81980232984	2790.68426219231	3002.78058253313	3239.88409617216	3508.68988977349	3819.00340490072	4186.02639328846	4635.22622726832	5214.34553599688	6030.56835836447	7425.91048946062
green	0	66.1326237619878	133.98316873837	203.643273269168	275.212109424784	348.797232143141	424.515551478491	502.494450022291	582.873072310741	665.803818995993	751.454086085493	840.00829912426	931.670304453882	1026.66619551028	1125.24767273344	1227.6960627462	1334.32715839623	1445.49708944082	1561.60949899374	1683.12439053937	1810.56913505694	1944.55230379531	2085.78124448173	2235.08468653543	2393.44220736768	2562.02322114243	2742.23943951082	2935.81680779038	3144.89629345318	3372.17863405068	3621.13827011389	3896.35037953867	4204.01134242463	4552.80857456777	4955.46542851012	5431.70740517083	6014.58047748157	6766.03456356706	7825.14961253851	9635.71874759545
green	0	68.859165969575	139.507080295035	212.039159418459	286.558664115951	363.177583643341	442.01764806926	523.211491765486	606.903995974694	693.25384458395	782.435335070107	874.640496548163	970.081579618035	1068.99399918606	1171.63983289842	1278.31200602426	1389.3393310448	1505.0926203771	1625.99215869434	1752.51691468814	1885.21600199896	2024.72308229399	2171.77466611491	2327.23365006822	2492.11999797365	2667.65133706906	2855.29758161699	3056.85583489738	3274.55533304376	3511.20816069329	3770.43200399791	4056.99066811386	4377.33599997261	4740.51358361595	5159.77133504271	5655.64800599687	6262.55200197156	7044.98733704167	8147.76800397052	10032.9840059695
green	0	70.1158663072816	142.053126161997	215.908937384779	291.788445291726	369.805682976024	450.084602116399	532.760257701515	617.980175099981	705.905934227179	796.715013540953	890.602946744984	987.785858076006	1088.50345883268	1193.02260965649	1301.64158179018	1414.69518864093	1532.56101006313	1655.66700105072	1784.50087161696	1919.62175689016	2061.67488305216	2211.41020218189	2369.70635900656	2537.60193199014	2716.33677043111	2907.40761496617	3112.64436654665	3334.3169455311	3575.28875794088	3839.24351378032	4131.03195907205	4457.2236888803	4827.02937185633	5253.93870242126	5758.86527067048	6376.84544577047	7173.56045931142	8296.46720266062	10216.0889595508
green	0	61.5357408562412	124.669990113432	189.488016324721	256.082098103557	324.55231423725	395.007448354708	467.566028675311	542.357527789651	619.523752970808	699.220464519046	781.619268547961	866.909842026902	955.302562622602	1047.03163506138	1142.35883093453	1241.5779923087	1345.02049433895	1453.06192288045	1566.13030654595	1684.71635872419	1809.38634883762	1940.79845682774	2079.72380707889	2227.07388651384	2383.93682324323	2551.62620075109	2731.74799378557	2926.29435103288	3137.77828160464	3369.43271744837	3625.51481555193	3911.79024523802	4236.34255947527	4611.01070975707	5054.14907617256	5596.50660396221	6295.72706848126	7281.22296268639	8965.93932141058
orange	0	73.4814126518318	148.871645345532	226.272519456011	305.794227251687	387.556275389436	471.688565201626	558.332634287024	647.64308919987	739.789265656372	834.957161041776	933.351694635045	1035.19936458931	1140.75138829346	1250.28743564179	1364.12009483186	1482.60025024165	1606.12360547647	1735.13865727698	1870.15652563108	2011.76318403174	2160.63482937727	2317.55741128342	2483.45174923336	2659.40627323161	2846.72034507351	3046.96254862104	3262.05061967353	3494.36343427338	3746.90184130872	4023.52636806347	4329.32059531516	4671.16945726334	5058.72573265278	5506.12661830512	6035.28955209521	6682.93264129508	7517.88980233685	8694.69582532681	10706.4590093585
orange	0	65.2216638315079	132.137584953298	200.838139410761	271.421133204467	343.992639730654	418.667958637561	495.572717854121	574.844145236233	656.632542156157	741.102998784269	828.437400251008	918.836784966887	1012.52413198874	1109.74767464754	1210.78486436407	1315.9471440205	1425.58573777806	1540.09872867016	1659.93978375116	1785.6290096003	1917.7665945536	2057.05014280477	2204.29696823787	2360.47315483654	2526.73200838457	2704.46579456719	2895.37668424785	3101.57615362081	3325.72773827046	3571.25801920061	3842.67915240508	4146.10216443684	4490.09480416749	4887.20516322111	5356.88702880091	5931.73117403715	6672.83417282142	7717.36018363745	9502.98919323775
orange	0	74.6746086150372	151.289032816071	229.946747360127	310.759733824853	393.849439424002	479.347874836233	567.398875957059	658.159559852015	751.802011921694	848.515249788994	948.507520225473	1052.00899927602	1159.27498361385	1270.58968443119	1386.27076575313	1506.67480964101	1632.20394516106	1763.31395177321	1900.52424906501	2044.43032560515	2195.71935842122	2355.19005943	2523.77820044138	2702.58988545717	2892.94557539414	3096.43932488117	3315.02001003634	3551.10513524616	3807.74427737836	4088.8606512103	4399.62038503515	4747.02021106231	5140.86965048632	5595.53546085131	6133.29097681545	6791.45053666746	7639.96578645646	8835.88086227261	10880.3111878778
orange	0	62.1194032815169	125.852476710266	191.285297605971	258.511019838618	327.630671436184	398.75406783309	472.000861481025	547.501753009524	625.399894724258	705.85252430162	789.032875527825	875.132424445709	964.363544140238	1056.96266075404	1153.19402876462	1253.35427731114	1357.77792462009	1466.84411895355	1580.98494874733	1700.69578177415	1826.54825848441	1959.20680161276	2099.44984960724	2248.19753478367	2406.54830607577	2575.82820621986	2757.65844252819	2954.05005908529	3167.5399007277	3401.39156354829	3659.90258338691	3948.89331655782	4276.523987994	4654.74584085944	5102.08734532244	5649.58909833197	6355.44162263359	7350.28488010611	9050.98066188025
orange	0	71.2800645869126	144.411764995171	219.493872246152	296.633277480436	375.945907187641	457.557771130327	541.606166739474	628.2410688832	717.626740336983	809.943606396893	905.390447392709	1004.18697607084	1106.57688387733	1212.83146238657	1323.25393531335	1438.18467528009	1558.00753144712	1683.15756453913	1814.13058246773	1951.49500419655	2095.90676919172	2248.12828167699	2409.05277532688	2579.73607307975	2761.43861059344	2955.68198026739	3164.32646658312	3389.67967947664	3634.65256873568	3902.9900083931	4199.62328587354	4531.2310772763	4907.17698446394	5341.17468367319	5854.48501258965	6482.72608147285	7292.66968786975	8434.2210856694	10385.7160898659
orange	0	50.9660936930365	103.256129014114	156.940728417896	212.096320340824	268.805793601327	327.159246677884	387.254848866096	449.199833979857	513.111651856701	579.11930872856	647.364934894706	718.005627581185	791.215629069384	867.18891606063	946.142297116297	1028.31914270842	1113.99390955055	1203.47767123369	1297.12493630974	1395.34213109615	1498.59826011027	1607.43845143698	1722.50137777404	1844.54196507601	1974.46143982471	2113.34775867734	2262.53104715678	2423.66127380457	2598.81980232984	2790.68426219231	3002.78058253313	3239.88409617216	3508.68988977349	3819.00340490072	4186.02639328846	4635.22622726832	5214.34553599688	6030.56835836447	7425.91048946063
orange	0	66.1326237619878	133.98316873837	203.643273269168	275.212109424784	348.797232143141	424.515551478491	502.494450022291	582.873072310741	665.803818995993	751.454086085493	840.008299124261	931.670304453882	1026.66619551028	1125.24767273344	1227.6960627462	1334.32715839623	1445.49708944082	1561.60949899374	1683.12439053937	1810.56913505694	1944.55230379531	2085.78124448173	2235.08468653543	2393.44220736768	2562.02322114243	2742.23943951082	2935.81680779038	3144.89629345318	3372.17863405068	3621.13827011389	3896.35037953867	4204.01134242463	4552.80857456777	4955.46542851012	5431.70740517083	6014.58047748157	6766.03456356706	7825.14961253851	9635.71874759545
orange	0	68.859165969575	139.507080295035	212.039159418459	286.558664115951	363.177583643341	442.01764806926	523.211491765486	606.903995974694	693.25384458395	782.435335070107	874.640496548163	970.081579618035	1068.99399918606	1171.63983289842	1278.31200602426	1389.3393310448	1505.0926203771	1625.99215869434	1752.51691468814	1885.21600199896	2024.72308229399	2171.77466611491	2327.23365006822	2492.11999797365	2667.65133706906	2855.29758161699	3056.85583489738	3274.55533304376	3511.20816069329	3770.43200399791	4056.99066811386	4377.33599997261	4740.51358361595	5159.77133504271	5655.64800599687	6262.55200197156	7044.98733704167	8147.76800397052	10032.9840059695
orange	0	70.1158663072816	142.053126161997	215.908937384779	291.788445291726	369.805682976024	450.084602116399	532.760257701515	617.980175099981	705.905934227179	796.715013540953	890.602946744984	987.785858076006	1088.50345883268	1193.02260965649	1301.64158179018	1414.69518864093	1532.56101006313	1655.66700105072	1784.50087161696	1919.62175689016	2061.67488305216	2211.41020218189	2369.70635900656	2537.60193199014	2716.33677043111	2907.40761496617	3112.64436654665	3334.3169455311	3575.28875794088	3839.24351378032	4131.03195907205	4457.2236888803	4827.02937185633	5253.93870242126	5758.86527067048	6376.84544577047	7173.56045931142	8296.46720266063	10216.0889595508
orange	0	61.5357408562412	124.669990113432	189.488016324721	256.082098103557	324.55231423725	395.007448354708	467.566028675311	542.357527789651	619.523752970808	699.220464519046	781.619268547961	866.909842026902	955.302562622603	1047.03163506138	1142.35883093453	1241.5779923087	1345.02049433895	1453.06192288045	1566.13030654595	1684.71635872419	1809.38634883762	1940.79845682774	2079.72380707889	2227.07388651384	2383.93682324323	2551.62620075109	2731.74799378557	2926.29435103288	3137.77828160464	3369.43271744837	3625.51481555193	3911.79024523802	4236.34255947527	4611.01070975707	5054.14907617256	5596.50660396221	6295.72706848126	7281.22296268639	8965.93932141058
purple	0	73.4814126518318	148.871645345532	226.272519456011	305.794227251687	387.556275389436	471.688565201626	558.332634287024	647.643089199871	739.789265656372	834.957161041776	933.351694635045	1035.19936458931	1140.75138829346	1250.28743564179	1364.12009483186	1482.60025024165	1606.12360547647	1735.13865727698	1870.15652563108	2011.76318403174	2160.63482937727	2317.55741128342	2483.45174923336	2659.40627323161	2846.72034507351	3046.96254862104	3262.05061967353	3494.36343427338	3746.90184130872	4023.52636806347	4329.32059531516	4671.16945726334	5058.72573265278	5506.12661830512	6035.28955209521	6682.93264129508	7517.88980233685	8694.69582532681	10706.4590093585
purple	0	65.2216638315079	132.137584953298	200.838139410761	271.421133204467	343.992639730654	418.667958637561	495.572717854121	574.844145236233	656.632542156157	741.102998784269	828.437400251008	918.836784966887	1012.52413198874	1109.74767464754	1210.78486436407	1315.9471440205	1425.58573777806	1540.09872867016	1659.93978375116	1785.6290096003	1917.7665945536	2057.05014280477	2204.29696823786	2360.47315483654	2526.73200838457	2704.46579456719	2895.37668424785	3101.57615362081	3325.72773827046	3571.25801920061	3842.67915240507	4146.10216443684	4490.09480416749	4887.20516322111	5356.88702880091	5931.73117403715	6672.83417282142	7717.36018363745	9502.98919323775
purple	0	74.6746086150372	151.289032816071	229.946747360127	310.759733824853	393.849439424002	479.347874836233	567.398875957059	658.159559852016	751.802011921694	848.515249788994	948.507520225473	1052.00899927602	1159.27498361385	1270.58968443119	1386.27076575313	1506.67480964101	1632.20394516106	1763.31395177321	1900.52424906501	2044.43032560515	2195.71935842122	2355.19005943	2523.77820044138	2702.58988545717	2892.94557539414	3096.43932488117	3315.02001003634	3551.10513524616	3807.74427737836	4088.8606512103	4399.62038503515	4747.02021106231	5140.86965048632	5595.53546085131	6133.29097681545	6791.45053666747	7639.96578645646	8835.88086227261	10880.3111878778
purple	0	62.1194032815169	125.852476710266	191.285297605971	258.511019838618	327.630671436184	398.75406783309	472.000861481025	547.501753009524	625.399894724258	705.85252430162	789.032875527825	875.132424445709	964.363544140238	1056.96266075404	1153.19402876462	1253.35427731114	1357.77792462009	1466.84411895355	1580.98494874733	1700.69578177415	1826.54825848441	1959.20680161276	2099.44984960724	2248.19753478367	2406.54830607577	2575.82820621986	2757.65844252819	2954.05005908529	3167.5399007277	3401.39156354829	3659.90258338691	3948.89331655782	4276.523987994	4654.74584085944	5102.08734532244	5649.58909833196	6355.44162263359	7350.28488010611	9050.98066188026
purple	0	71.2800645869126	144.411764995171	219.493872246152	296.633277480436	375.945907187641	457.557771130327	541.606166739474	628.2410688832	717.626740336983	809.943606396893	905.390447392709	1004.18697607084	1106.57688387733	1212.83146238657	1323.25393531335	1438.18467528009	1558.00753144712	1683.15756453913	1814.13058246773	1951.49500419655	2095.90676919172	2248.12828167699	2409.05277532688	2579.73607307975	2761.43861059344	2955.68198026739	3164.32646658312	3389.67967947664	3634.65256873568	3902.9900083931	4199.62328587354	4531.2310772763	4907.17698446394	5341.17468367319	5854.48501258965	6482.72608147285	7292.66968786975	8434.2210856694	10385.7160898659
purple	0	50.9660936930365	103.256129014114	156.940728417896	212.096320340824	268.805793601327	327.159246677884	387.254848866096	449.199833979857	513.111651856701	579.11930872856	647.364934894706	718.005627581185	791.215629069384	867.18891606063	946.142297116297	1028.31914270842	1113.99390955055	1203.47767123369	1297.12493630974	1395.34213109615	1498.59826011027	1607.43845143698	1722.50137777404	1844.54196507601	1974.46143982471	2113.34775867734	2262.53104715678	2423.66127380457	2598.81980232984	2790.68426219231	3002.78058253313	3239.88409617216	3508.68988977349	3819.00340490072	4186.02639328846	4635.22622726832	5214.34553599688	6030.56835836447	7425.91048946062
purple	0	66.1326237619878	133.98316873837	203.643273269168	275.212109424784	348.797232143141	424.515551478491	502.494450022291	582.873072310741	665.803818995993	751.454086085493	840.00829912426	931.670304453882	1026.66619551028	1125.24767273344	1227.6960627462	1334.32715839623	1445.49708944082	1561.60949899374	1683.12439053937	1810.56913505694	1944.55230379531	2085.78124448173	2235.08468653543	2393.44220736768	2562.02322114243	2742.23943951082	2935.81680779038	3144.89629345318	3372.17863405068	3621.13827011389	3896.35037953867	4204.01134242463	4552.80857456777	4955.46542851012	5431.70740517083	6014.58047748157	6766.03456356706	7825.14961253851	9635.71874759545
purple	0	68.859165969575	139.507080295035	212.039159418459	286.558664115951	363.177583643341	442.01764806926	523.211491765486	606.903995974694	693.25384458395	782.435335070107	874.640496548163	970.081579618035	1068.99399918606	1171.63983289842	1278.31200602426	1389.3393310448	1505.0926203771	1625.99215869434	1752.51691468814	1885.21600199896	2024.72308229399	2171.77466611491	2327.23365006822	2492.11999797365	2667.65133706906	2855.29758161699	3056.85583489738	3274.55533304376	3511.20816069329	3770.43200399791	4056.99066811386	4377.33599997261	4740.51358361595	5159.77133504271	5655.64800599687	6262.55200197156	7044.98733704167	8147.76800397052	10032.9840059695
purple	0	70.1158663072816	142.053126161997	215.908937384779	291.788445291726	369.805682976024	450.084602116399	532.760257701515	617.980175099981	705.905934227179	796.715013540953	890.602946744984	987.785858076006	1088.50345883268	1193.02260965649	1301.64158179018	1414.69518864093	1532.56101006313	1655.66700105072	1784.50087161696	1919.62175689016	2061.67488305216	2211.41020218189	2369.70635900656	2537.60193199014	2716.33677043111	2907.40761496617	3112.64436654665	3334.3169455311	3575.28875794088	3839.24351378032	4131.03195907205	4457.2236888803	4827.02937185633	5253.93870242126	5758.86527067048	6376.84544577047	7173.56045931142	8296.46720266062	10216.0889595508
purple	0	61.5357408562412	124.669990113432	189.488016324721	256.082098103557	324.55231423725	395.007448354708	467.566028675311	542.357527789651	619.523752970808	699.220464519046	781.619268547961	866.909842026902	955.302562622602	1047.03163506138	1142.35883093453	1241.5779923087	1345.02049433895	1453.06192288045	1566.13030654595	1684.71635872419	1809.38634883762	1940.79845682774	2079.72380707889	2227.07388651384	2383.93682324323	2551.62620075109	2731.74799378557	2926.29435103288	3137.77828160464	3369.43271744837	3625.51481555193	3911.79024523802	4236.34255947527	4611.01070975707	5054.14907617256	5596.50660396221	6295.72706848126	7281.22296268639	8965.93932141058
