# Supplementary material for: Inference of past demography, dormancy and self-fertilization rates from whole genome sequence data
Source: PLoS Genet. 2020 Apr 6;16(4):e1008698. doi: 10.1371/journal.pgen.1008698 (PMC7173940; doi:10.1371/journal.pgen.1008698)
Supplement: S1 Data — File containing all numerical data presented in this study. It contains all plotted results and all requirements to build summary statistics. (ZIP) [file pgen.1008698.s003.zip › S1_data/Supplementary_Figure/FigS18/F19S_a_time.csv]

	V1	V2	V3	V4	V5	V6	V7	V8	V9	V10	V11	V12	V13	V14	V15	V16	V17	V18	V19	V20	V21	V22	V23	V24	V25	V26	V27	V28	V29	V30	V31	V32	V33	V34	V35	V36	V37	V38	V39	V40
red	0	3044.4279522067	6167.94073527712	9374.75693767766	12669.4419645902	16056.9471281021	19542.6544048661	23132.4278767828	26832.6730891234	30650.4058349861	34593.3322215106	38669.9423138483	42889.6202172256	47262.7741861008	51800.9912982506	56517.2224784311	61426.0053106341	66543.7342961814	71888.9912228267	77482.9524387362	83349.8955675546	89517.8363028317	96019.3375321448	102892.549972421	110182.568656678	117943.227789065	126239.51578478	135150.886865805	144775.900878189	155238.886790381	166699.791135109	179369.233099699	193532.464224233	209589.411352335	228125.796445743	250049.686702664	276882.359791787	311475.692013298	360232.255359342	443582.150926896
red	0	3085.25312440467	6250.65159149629	9500.47056017197	12839.3366567873	16272.2675895383	19804.717506312	23442.629125179	27192.4938884961	31061.4216697488	35057.2219134382	39188.4985347976	43464.7614780344	47896.5585702255	52495.6322695516	57275.1071700891	62249.7158019343	67436.072513405	72853.008270326	78521.9833914726	84467.6010585852	90718.2526500815	97306.9377153725	104272.318564897	111660.094947081	119524.822972023	127932.36253662	136963.233328137	146717.316860519	157320.609328911	168935.20211717	181774.538773958	196127.696005666	212399.963595205	231184.917919105	253402.803175756	280595.297064252	315652.51897769	365062.898122837	449530.499181422
red	0	3067.975127782	6215.64676928798	9447.26614172277	12767.4339614659	16181.1398366057	19693.8073707772	23311.3460017142	27040.2108184779	30887.4718779277	34860.8948902097	38969.0355870167	43221.3506550836	47628.3288516757	52201.6468750036	56954.3558189535	61901.1057086876	67058.4178490545	72445.0177489358	78082.2455452933	83994.5666374313	90210.2134067193	96762.0005988973	103688.374008208	111034.777455909	118855.461527641	127215.917292515	136196.213512435	145895.672346119	156439.584386367	167989.133274863	180756.567236329	195029.344093341	211210.483929946	229890.23898355	251983.699912294	279023.910730772	313884.805620982	363018.477368203	447013.044005634
red	0	3095.67029564504	6271.75653989661	9532.54832646819	12882.6879032405	16327.2099203988	19871.5869414318	23521.7817496395	27284.3077053425	31166.2986880859	35175.5905104895	39320.8161383876	43611.5176257413	48058.2784137299	52672.8806082365	57468.4931177384	62459.898215832	67663.7663481808	73098.992062231	78787.1081362308	84752.800823081	91024.5573629776	97635.4887263215	104624.387764513	112037.108528424	119928.39133357	128364.318448822	137425.681431318	147212.699038913	157851.792885312	169505.601646162	182388.289549402	196789.909351505	213117.119271903	231965.499861994	254258.402469243	281542.710174586	316718.300685075	366295.510997666	451048.311820747
red	0	3085.21120242691	6250.56665853732	9500.3414691381	12839.1621977189	16272.0464842959	19804.4484026459	23442.3105900906	27192.1244007821	31060.9996115979	35056.7455609257	39187.9660470898	43464.170885078	47895.9077586447	52494.9189664157	57274.3289241325	62248.8699617078	67435.156201706	72852.0183540794	78520.9164460037	84466.4533249146	90717.0199834519	97305.6155226335	104270.90172756	111658.577725697	119523.19888584	127930.624209993	136961.37229133	146715.323286622	157318.471678994	168932.906649829	181772.068847548	196125.031050611	212397.077534907	231181.776611537	253399.359974744	280591.484375526	315648.229936452	365057.93770044	449524.391025355
red	0	3062.36677714399	6204.2843803923	9429.99625559706	12744.0947088902	16151.5602272065	19657.8064996709	23268.7321613875	26990.780501321	30831.0086520546	34797.1681277831	38897.7990200649	43142.3407285276	47541.2628366733	52106.2206973579	56850.241546676	61787.9486291041	66935.8330480496	72312.5860816015	77939.5088563106	83841.022047997	90045.3064283893	96585.1167568872	103498.828547668	110831.802549318	118638.19017578	126983.362776525	135947.242745355	145628.970677101	156153.608129598	167682.044095994	180426.138804884	194672.824597315	210824.384824522	229469.992725098	251523.066143991	278513.846645312	313311.014773095	362354.868693309	446195.890741306
red	0	3110.53212094332	6301.86625479113	9578.3125889204	12944.5356579124	16405.5942825147	19966.9872991309	23634.7061174441	27415.2953673916	31315.9231771499	35344.4629778405	39509.5891808065	43820.8896499064	48288.9986357529	52925.754808263	57744.3902977685	62759.7583452321	67988.6094285002	73449.9288047638	79165.3526277468	85159.6856651602	91461.5519199513	98104.2213230726	105126.672964291	112574.981032552	120504.148643001	128980.575315067	138085.440473423	147919.444010392	158609.614469924	170319.37133032	183263.906988233	197734.666697712	214140.260980227	233079.129675552	255479.05699548	282894.352362872	318238.815340713	368054.038028032	453213.723693192
red	0	3038.43908546737	6155.80742954628	9356.31532207868	12644.5191873792	16025.3605975288	19504.2109419887	23086.9227670919	26779.8890173985	30590.1116848424	34525.2817174434	38593.8724790647	42805.2496149273	47169.8009048226	51699.09063293	56406.0442475076	61305.1707348419	66412.8323457022	71747.5743145546	77330.5313323707	83185.9332649061	89341.7406944524	95830.4524522853	102690.144206895	109965.822282305	117711.21498235	125991.182879833	134885.023897836	144491.103999748	154933.507579461	166371.866529812	179016.385717191	193151.755547211	209177.116144739	227677.037264654	249557.799794718	276337.688812117	310862.97052956	359523.622077023	442709.555341929
red	0	3098.88281873843	6278.2650375066	9542.44070153175	12896.0568761742	16344.1534363132	19892.2086245747	23546.1914121202	27312.6219184917	31198.6414263975	35212.0938800497	39361.6212041186	43656.7753548049	48108.1507562238	52727.5417411057	57528.1308839252	62524.7157985414	67733.9842303258	73174.8503344874	78868.8692348546	84840.7528024169	91119.0178399235	97736.8096785911	104732.961426992	112153.374720909	120052.846682467	128497.528157222	137568.294543523	147365.468600958	158015.603136904	169681.505604834	182577.562481008	196994.127523326	213338.280959639	232206.221403375	254522.258407251	281834.880325743	317046.974205792	366675.633128159	451516.385930576
red	0	3102.41353573111	6285.41818860945	9553.31289628942	12910.7500187725	16362.7751731273	19914.8728436242	23573.0188021812	27343.7405970488	31234.1876473667	35252.2128343575	39406.4679288817	43706.5157701761	48162.96285313	52787.6169483648	57593.6756499424	62595.9534314062	67811.1570513366	73258.2222148149	78958.7286045336	84937.4162469912	91222.8344356007	97848.1662657637	104852.289090615	112281.15684404	120189.629081349	128643.932017167	137725.033195356	147533.369678397	158195.638461806	169874.832493982	182785.582512755	197218.573091031	213581.348264158	232470.785925389	254812.248740974	282155.989338022	317408.20217238	367093.405585013	452030.821832005
blue	0	3044.4279522067	6167.94073527712	9374.75693767766	12669.4419645902	16056.9471281021	19542.6544048661	23132.4278767828	26832.6730891235	30650.4058349861	34593.3322215106	38669.9423138484	42889.6202172256	47262.7741861008	51800.9912982506	56517.2224784311	61426.0053106341	66543.7342961814	71888.9912228267	77482.9524387362	83349.8955675546	89517.8363028317	96019.3375321448	102892.549972421	110182.568656678	117943.227789065	126239.51578478	135150.886865805	144775.900878189	155238.886790381	166699.791135109	179369.233099699	193532.464224233	209589.411352335	228125.796445743	250049.686702664	276882.359791787	311475.692013298	360232.255359342	443582.150926896
blue	0	3085.25312440467	6250.65159149629	9500.47056017197	12839.3366567873	16272.2675895384	19804.7175063121	23442.629125179	27192.4938884961	31061.4216697488	35057.2219134382	39188.4985347976	43464.7614780344	47896.5585702255	52495.6322695516	57275.1071700891	62249.7158019343	67436.072513405	72853.008270326	78521.9833914727	84467.6010585852	90718.2526500815	97306.9377153726	104272.318564897	111660.094947081	119524.822972023	127932.36253662	136963.233328137	146717.31686052	157320.609328911	168935.20211717	181774.538773958	196127.696005667	212399.963595205	231184.917919105	253402.803175756	280595.297064252	315652.51897769	365062.898122837	449530.499181422
blue	0	3067.975127782	6215.64676928798	9447.26614172277	12767.4339614659	16181.1398366057	19693.8073707772	23311.3460017142	27040.2108184779	30887.4718779277	34860.8948902097	38969.0355870167	43221.3506550836	47628.3288516756	52201.6468750036	56954.3558189535	61901.1057086876	67058.4178490545	72445.0177489358	78082.2455452933	83994.5666374313	90210.2134067193	96762.0005988973	103688.374008208	111034.777455909	118855.461527641	127215.917292515	136196.213512435	145895.672346119	156439.584386367	167989.133274863	180756.567236329	195029.344093341	211210.483929946	229890.23898355	251983.699912294	279023.910730772	313884.805620982	363018.477368203	447013.044005634
blue	0	3095.67029564504	6271.75653989661	9532.54832646819	12882.6879032405	16327.2099203988	19871.5869414318	23521.7817496395	27284.3077053425	31166.2986880859	35175.5905104895	39320.8161383876	43611.5176257413	48058.2784137299	52672.8806082365	57468.4931177384	62459.898215832	67663.7663481808	73098.992062231	78787.1081362308	84752.800823081	91024.5573629776	97635.4887263215	104624.387764513	112037.108528424	119928.39133357	128364.318448822	137425.681431318	147212.699038913	157851.792885312	169505.601646162	182388.289549402	196789.909351505	213117.119271903	231965.499861994	254258.402469243	281542.710174586	316718.300685075	366295.510997666	451048.311820747
blue	0	3085.21120242691	6250.56665853732	9500.3414691381	12839.1621977189	16272.0464842959	19804.4484026459	23442.3105900906	27192.1244007821	31060.9996115979	35056.7455609257	39187.9660470898	43464.170885078	47895.9077586447	52494.9189664157	57274.3289241325	62248.8699617078	67435.156201706	72852.0183540794	78520.9164460037	84466.4533249146	90717.0199834519	97305.6155226335	104270.90172756	111658.577725697	119523.19888584	127930.624209993	136961.37229133	146715.323286622	157318.471678994	168932.906649829	181772.068847548	196125.031050611	212397.077534907	231181.776611537	253399.359974744	280591.484375526	315648.229936452	365057.93770044	449524.391025355
blue	0	3062.36677714399	6204.2843803923	9429.99625559706	12744.0947088902	16151.5602272065	19657.8064996709	23268.7321613875	26990.780501321	30831.0086520546	34797.1681277831	38897.7990200649	43142.3407285276	47541.2628366733	52106.2206973579	56850.241546676	61787.9486291041	66935.8330480496	72312.5860816015	77939.5088563106	83841.022047997	90045.3064283893	96585.1167568872	103498.828547668	110831.802549318	118638.19017578	126983.362776525	135947.242745355	145628.970677101	156153.608129598	167682.044095994	180426.138804884	194672.824597315	210824.384824522	229469.992725098	251523.066143991	278513.846645312	313311.014773095	362354.868693309	446195.890741306
blue	0	3110.53212094332	6301.86625479113	9578.3125889204	12944.5356579124	16405.5942825147	19966.9872991309	23634.7061174441	27415.2953673916	31315.9231771499	35344.4629778405	39509.5891808064	43820.8896499064	48288.9986357529	52925.754808263	57744.3902977685	62759.7583452321	67988.6094285002	73449.9288047638	79165.3526277468	85159.6856651602	91461.5519199513	98104.2213230726	105126.672964291	112574.981032552	120504.148643001	128980.575315067	138085.440473423	147919.444010392	158609.614469924	170319.37133032	183263.906988233	197734.666697712	214140.260980227	233079.129675552	255479.05699548	282894.352362872	318238.815340713	368054.038028032	453213.723693192
blue	0	3038.43908546737	6155.80742954628	9356.31532207868	12644.5191873792	16025.3605975288	19504.2109419887	23086.9227670919	26779.8890173985	30590.1116848424	34525.2817174434	38593.8724790647	42805.2496149273	47169.8009048226	51699.0906329301	56406.0442475076	61305.1707348419	66412.8323457022	71747.5743145546	77330.5313323707	83185.9332649061	89341.7406944524	95830.4524522853	102690.144206895	109965.822282305	117711.21498235	125991.182879833	134885.023897836	144491.103999748	154933.507579461	166371.866529812	179016.385717191	193151.755547211	209177.116144739	227677.037264654	249557.799794718	276337.688812117	310862.97052956	359523.622077023	442709.555341929
blue	0	3098.88281873843	6278.2650375066	9542.44070153175	12896.0568761742	16344.1534363132	19892.2086245747	23546.1914121202	27312.6219184917	31198.6414263975	35212.0938800497	39361.6212041186	43656.7753548049	48108.1507562238	52727.5417411057	57528.1308839252	62524.7157985414	67733.9842303258	73174.8503344874	78868.8692348546	84840.7528024169	91119.0178399235	97736.8096785911	104732.961426992	112153.374720909	120052.846682467	128497.528157222	137568.294543523	147365.468600958	158015.603136904	169681.505604834	182577.562481008	196994.127523326	213338.280959639	232206.221403375	254522.258407251	281834.880325743	317046.974205792	366675.633128159	451516.385930576
blue	0	3102.41353573111	6285.41818860945	9553.31289628942	12910.7500187725	16362.7751731273	19914.8728436242	23573.0188021812	27343.7405970488	31234.1876473667	35252.2128343575	39406.4679288817	43706.5157701761	48162.96285313	52787.6169483648	57593.6756499424	62595.9534314063	67811.1570513366	73258.2222148149	78958.7286045336	84937.4162469912	91222.8344356007	97848.1662657637	104852.289090615	112281.15684404	120189.629081349	128643.932017167	137725.033195356	147533.369678397	158195.638461806	169874.832493982	182785.582512755	197218.573091031	213581.348264158	232470.785925389	254812.248740974	282155.989338022	317408.20217238	367093.405585014	452030.821832005
green	0	3044.4279522067	6167.94073527712	9374.75693767766	12669.4419645902	16056.9471281021	19542.6544048661	23132.4278767828	26832.6730891235	30650.4058349861	34593.3322215106	38669.9423138483	42889.6202172256	47262.7741861008	51800.9912982506	56517.2224784311	61426.0053106341	66543.7342961814	71888.9912228267	77482.9524387362	83349.8955675546	89517.8363028317	96019.3375321448	102892.549972421	110182.568656678	117943.227789065	126239.51578478	135150.886865805	144775.900878189	155238.886790381	166699.791135109	179369.233099699	193532.464224233	209589.411352335	228125.796445743	250049.686702664	276882.359791787	311475.692013298	360232.255359342	443582.150926896
green	0	3085.25312440467	6250.65159149629	9500.47056017197	12839.3366567873	16272.2675895383	19804.717506312	23442.629125179	27192.4938884961	31061.4216697488	35057.2219134382	39188.4985347976	43464.7614780344	47896.5585702255	52495.6322695516	57275.1071700891	62249.7158019343	67436.072513405	72853.008270326	78521.9833914726	84467.6010585852	90718.2526500815	97306.9377153726	104272.318564897	111660.094947081	119524.822972023	127932.36253662	136963.233328137	146717.316860519	157320.609328911	168935.20211717	181774.538773958	196127.696005666	212399.963595205	231184.917919105	253402.803175756	280595.297064252	315652.51897769	365062.898122837	449530.499181422
green	0	3067.975127782	6215.64676928798	9447.26614172278	12767.4339614659	16181.1398366057	19693.8073707772	23311.3460017142	27040.2108184779	30887.4718779277	34860.8948902097	38969.0355870167	43221.3506550836	47628.3288516757	52201.6468750036	56954.3558189535	61901.1057086876	67058.4178490545	72445.0177489358	78082.2455452933	83994.5666374313	90210.2134067193	96762.0005988973	103688.374008208	111034.777455909	118855.461527641	127215.917292515	136196.213512435	145895.672346119	156439.584386367	167989.133274863	180756.567236329	195029.344093341	211210.483929946	229890.23898355	251983.699912294	279023.910730772	313884.805620982	363018.477368203	447013.044005634
green	0	3095.67029564504	6271.75653989661	9532.5483264682	12882.6879032405	16327.2099203988	19871.5869414318	23521.7817496395	27284.3077053425	31166.2986880859	35175.5905104895	39320.8161383876	43611.5176257413	48058.27841373	52672.8806082366	57468.4931177384	62459.898215832	67663.7663481808	73098.992062231	78787.1081362308	84752.800823081	91024.5573629776	97635.4887263215	104624.387764513	112037.108528424	119928.39133357	128364.318448822	137425.681431318	147212.699038913	157851.792885312	169505.601646162	182388.289549402	196789.909351505	213117.119271903	231965.499861994	254258.402469243	281542.710174586	316718.300685075	366295.510997666	451048.311820747
green	0	3085.21120242691	6250.56665853732	9500.3414691381	12839.1621977189	16272.0464842959	19804.4484026459	23442.3105900906	27192.1244007821	31060.9996115979	35056.7455609257	39187.9660470898	43464.170885078	47895.9077586447	52494.9189664158	57274.3289241325	62248.8699617078	67435.156201706	72852.0183540794	78520.9164460037	84466.4533249146	90717.0199834519	97305.6155226335	104270.90172756	111658.577725697	119523.19888584	127930.624209993	136961.37229133	146715.323286622	157318.471678994	168932.906649829	181772.068847548	196125.031050611	212397.077534907	231181.776611537	253399.359974744	280591.484375526	315648.229936452	365057.93770044	449524.391025355
green	0	3062.36677714399	6204.2843803923	9429.99625559706	12744.0947088902	16151.5602272065	19657.8064996709	23268.7321613875	26990.780501321	30831.0086520546	34797.1681277831	38897.7990200649	43142.3407285276	47541.2628366733	52106.2206973579	56850.241546676	61787.9486291041	66935.8330480496	72312.5860816014	77939.5088563106	83841.022047997	90045.3064283893	96585.1167568872	103498.828547668	110831.802549318	118638.19017578	126983.362776525	135947.242745355	145628.970677101	156153.608129598	167682.044095994	180426.138804884	194672.824597315	210824.384824522	229469.992725098	251523.066143991	278513.846645312	313311.014773095	362354.868693309	446195.890741306
green	0	3110.53212094332	6301.86625479113	9578.3125889204	12944.5356579124	16405.5942825147	19966.9872991309	23634.7061174441	27415.2953673916	31315.9231771499	35344.4629778405	39509.5891808064	43820.8896499064	48288.9986357529	52925.754808263	57744.3902977685	62759.7583452321	67988.6094285002	73449.9288047638	79165.3526277468	85159.6856651602	91461.5519199513	98104.2213230726	105126.672964291	112574.981032552	120504.148643001	128980.575315067	138085.440473423	147919.444010392	158609.614469924	170319.37133032	183263.906988233	197734.666697712	214140.260980227	233079.129675552	255479.05699548	282894.352362872	318238.815340713	368054.038028032	453213.723693192
green	0	3038.43908546737	6155.80742954628	9356.31532207868	12644.5191873792	16025.3605975288	19504.2109419887	23086.9227670919	26779.8890173985	30590.1116848424	34525.2817174434	38593.8724790647	42805.2496149273	47169.8009048226	51699.0906329301	56406.0442475076	61305.1707348419	66412.8323457022	71747.5743145546	77330.5313323707	83185.9332649061	89341.7406944524	95830.4524522853	102690.144206895	109965.822282305	117711.21498235	125991.182879833	134885.023897836	144491.103999748	154933.507579461	166371.866529812	179016.385717191	193151.755547211	209177.116144739	227677.037264654	249557.799794718	276337.688812117	310862.97052956	359523.622077023	442709.555341929
green	0	3098.88281873843	6278.2650375066	9542.44070153174	12896.0568761742	16344.1534363132	19892.2086245747	23546.1914121202	27312.6219184917	31198.6414263975	35212.0938800497	39361.6212041186	43656.7753548049	48108.1507562238	52727.5417411057	57528.1308839252	62524.7157985414	67733.9842303258	73174.8503344874	78868.8692348546	84840.7528024169	91119.0178399235	97736.8096785911	104732.961426992	112153.374720909	120052.846682467	128497.528157222	137568.294543523	147365.468600958	158015.603136904	169681.505604834	182577.562481008	196994.127523326	213338.280959639	232206.221403375	254522.258407251	281834.880325743	317046.974205792	366675.633128159	451516.385930576
green	0	3102.41353573111	6285.41818860945	9553.31289628942	12910.7500187725	16362.7751731273	19914.8728436242	23573.0188021812	27343.7405970488	31234.1876473668	35252.2128343575	39406.4679288817	43706.5157701761	48162.96285313	52787.6169483648	57593.6756499424	62595.9534314063	67811.1570513366	73258.2222148149	78958.7286045336	84937.4162469912	91222.8344356007	97848.1662657637	104852.289090615	112281.15684404	120189.629081349	128643.932017167	137725.033195356	147533.369678397	158195.638461806	169874.832493982	182785.582512755	197218.573091031	213581.348264159	232470.785925389	254812.248740974	282155.989338022	317408.20217238	367093.405585013	452030.821832005
orange	0	3044.4279522067	6167.94073527712	9374.75693767766	12669.4419645902	16056.9471281021	19542.6544048661	23132.4278767828	26832.6730891234	30650.4058349861	34593.3322215106	38669.9423138483	42889.6202172256	47262.7741861008	51800.9912982506	56517.2224784311	61426.0053106341	66543.7342961814	71888.9912228267	77482.9524387362	83349.8955675546	89517.8363028317	96019.3375321448	102892.549972421	110182.568656678	117943.227789065	126239.51578478	135150.886865805	144775.900878189	155238.886790381	166699.791135109	179369.233099699	193532.464224233	209589.411352335	228125.796445743	250049.686702664	276882.359791787	311475.692013298	360232.255359342	443582.150926896
orange	0	3085.25312440467	6250.65159149629	9500.47056017197	12839.3366567873	16272.2675895383	19804.717506312	23442.629125179	27192.4938884961	31061.4216697488	35057.2219134382	39188.4985347976	43464.7614780344	47896.5585702255	52495.6322695516	57275.1071700891	62249.7158019343	67436.072513405	72853.008270326	78521.9833914726	84467.6010585852	90718.2526500815	97306.9377153726	104272.318564897	111660.094947081	119524.822972023	127932.36253662	136963.233328137	146717.316860519	157320.609328911	168935.20211717	181774.538773958	196127.696005667	212399.963595205	231184.917919105	253402.803175756	280595.297064252	315652.51897769	365062.898122837	449530.499181422
orange	0	3067.975127782	6215.64676928798	9447.26614172278	12767.4339614659	16181.1398366057	19693.8073707772	23311.3460017142	27040.2108184779	30887.4718779277	34860.8948902097	38969.0355870167	43221.3506550836	47628.3288516757	52201.6468750036	56954.3558189535	61901.1057086876	67058.4178490546	72445.0177489358	78082.2455452933	83994.5666374313	90210.2134067193	96762.0005988973	103688.374008208	111034.777455909	118855.461527641	127215.917292515	136196.213512435	145895.672346119	156439.584386367	167989.133274863	180756.567236329	195029.344093341	211210.483929946	229890.23898355	251983.699912294	279023.910730772	313884.805620982	363018.477368203	447013.044005634
orange	0	3095.67029564504	6271.75653989661	9532.54832646819	12882.6879032405	16327.2099203988	19871.5869414318	23521.7817496395	27284.3077053425	31166.2986880859	35175.5905104895	39320.8161383876	43611.5176257413	48058.27841373	52672.8806082365	57468.4931177385	62459.898215832	67663.7663481808	73098.992062231	78787.1081362308	84752.800823081	91024.5573629776	97635.4887263215	104624.387764513	112037.108528424	119928.39133357	128364.318448822	137425.681431318	147212.699038913	157851.792885312	169505.601646162	182388.289549402	196789.909351505	213117.119271903	231965.499861994	254258.402469243	281542.710174585	316718.300685075	366295.510997666	451048.311820747
orange	0	3085.21120242691	6250.56665853732	9500.3414691381	12839.1621977189	16272.0464842959	19804.4484026459	23442.3105900906	27192.124400782	31060.9996115979	35056.7455609257	39187.9660470898	43464.170885078	47895.9077586447	52494.9189664157	57274.3289241325	62248.8699617078	67435.156201706	72852.0183540794	78520.9164460037	84466.4533249145	90717.0199834519	97305.6155226335	104270.90172756	111658.577725697	119523.19888584	127930.624209993	136961.37229133	146715.323286622	157318.471678994	168932.906649829	181772.068847548	196125.031050611	212397.077534907	231181.776611537	253399.359974744	280591.484375526	315648.229936452	365057.93770044	449524.391025355
orange	0	3062.36677714399	6204.2843803923	9429.99625559706	12744.0947088902	16151.5602272065	19657.8064996709	23268.7321613875	26990.780501321	30831.0086520546	34797.1681277831	38897.7990200649	43142.3407285276	47541.2628366733	52106.2206973579	56850.241546676	61787.9486291041	66935.8330480496	72312.5860816015	77939.5088563106	83841.022047997	90045.3064283893	96585.1167568873	103498.828547668	110831.802549318	118638.19017578	126983.362776525	135947.242745355	145628.970677101	156153.608129598	167682.044095994	180426.138804884	194672.824597315	210824.384824522	229469.992725098	251523.066143991	278513.846645312	313311.014773095	362354.868693309	446195.890741306
orange	0	3110.53212094332	6301.86625479113	9578.3125889204	12944.5356579124	16405.5942825147	19966.9872991309	23634.7061174441	27415.2953673916	31315.9231771499	35344.4629778405	39509.5891808064	43820.8896499064	48288.9986357529	52925.754808263	57744.3902977685	62759.7583452321	67988.6094285002	73449.9288047638	79165.3526277468	85159.6856651602	91461.5519199513	98104.2213230726	105126.672964291	112574.981032552	120504.148643001	128980.575315067	138085.440473423	147919.444010392	158609.614469924	170319.37133032	183263.906988233	197734.666697712	214140.260980227	233079.129675552	255479.05699548	282894.352362872	318238.815340713	368054.038028032	453213.723693192
orange	0	3038.43908546737	6155.80742954628	9356.31532207868	12644.5191873792	16025.3605975288	19504.2109419887	23086.9227670919	26779.8890173985	30590.1116848424	34525.2817174434	38593.8724790647	42805.2496149273	47169.8009048226	51699.09063293	56406.0442475076	61305.1707348419	66412.8323457022	71747.5743145546	77330.5313323707	83185.9332649061	89341.7406944524	95830.4524522853	102690.144206895	109965.822282305	117711.21498235	125991.182879833	134885.023897836	144491.103999748	154933.507579461	166371.866529812	179016.385717191	193151.755547211	209177.116144739	227677.037264654	249557.799794718	276337.688812117	310862.97052956	359523.622077023	442709.555341929
orange	0	3098.88281873843	6278.2650375066	9542.44070153174	12896.0568761742	16344.1534363132	19892.2086245747	23546.1914121202	27312.6219184917	31198.6414263975	35212.0938800497	39361.6212041186	43656.7753548049	48108.1507562238	52727.5417411057	57528.1308839252	62524.7157985414	67733.9842303258	73174.8503344874	78868.8692348546	84840.7528024169	91119.0178399235	97736.8096785911	104732.961426992	112153.374720909	120052.846682467	128497.528157222	137568.294543523	147365.468600958	158015.603136904	169681.505604834	182577.562481008	196994.127523326	213338.280959639	232206.221403375	254522.258407251	281834.880325743	317046.974205792	366675.633128159	451516.385930576
orange	0	3102.41353573111	6285.41818860945	9553.31289628942	12910.7500187725	16362.7751731273	19914.8728436242	23573.0188021812	27343.7405970488	31234.1876473667	35252.2128343575	39406.4679288817	43706.5157701761	48162.96285313	52787.6169483648	57593.6756499424	62595.9534314062	67811.1570513366	73258.2222148149	78958.7286045336	84937.4162469912	91222.8344356007	97848.1662657637	104852.289090615	112281.15684404	120189.629081349	128643.932017167	137725.033195356	147533.369678397	158195.638461806	169874.832493982	182785.582512755	197218.573091031	213581.348264158	232470.785925389	254812.248740974	282155.989338022	317408.20217238	367093.405585014	452030.821832005
purple	0	3044.4279522067	6167.94073527712	9374.75693767766	12669.4419645902	16056.9471281021	19542.6544048661	23132.4278767828	26832.6730891235	30650.4058349861	34593.3322215106	38669.9423138484	42889.6202172256	47262.7741861008	51800.9912982506	56517.2224784311	61426.0053106341	66543.7342961814	71888.9912228267	77482.9524387362	83349.8955675546	89517.8363028317	96019.3375321448	102892.549972421	110182.568656678	117943.227789065	126239.51578478	135150.886865805	144775.900878189	155238.886790381	166699.791135109	179369.233099699	193532.464224233	209589.411352335	228125.796445743	250049.686702664	276882.359791787	311475.692013298	360232.255359342	443582.150926896
purple	0	3085.25312440467	6250.65159149629	9500.47056017197	12839.3366567873	16272.2675895384	19804.717506312	23442.629125179	27192.4938884961	31061.4216697488	35057.2219134382	39188.4985347976	43464.7614780344	47896.5585702255	52495.6322695517	57275.1071700891	62249.7158019343	67436.072513405	72853.008270326	78521.9833914726	84467.6010585852	90718.2526500815	97306.9377153726	104272.318564897	111660.094947081	119524.822972023	127932.36253662	136963.233328137	146717.316860519	157320.609328911	168935.20211717	181774.538773958	196127.696005667	212399.963595205	231184.917919105	253402.803175756	280595.297064252	315652.51897769	365062.898122837	449530.499181422
purple	0	3067.975127782	6215.64676928798	9447.26614172277	12767.4339614659	16181.1398366057	19693.8073707772	23311.3460017142	27040.2108184779	30887.4718779277	34860.8948902097	38969.0355870167	43221.3506550836	47628.3288516757	52201.6468750036	56954.3558189535	61901.1057086876	67058.4178490545	72445.0177489358	78082.2455452933	83994.5666374313	90210.2134067193	96762.0005988973	103688.374008208	111034.777455909	118855.461527641	127215.917292515	136196.213512435	145895.672346119	156439.584386367	167989.133274863	180756.567236329	195029.344093341	211210.483929946	229890.23898355	251983.699912294	279023.910730772	313884.805620982	363018.477368203	447013.044005634
purple	0	3095.67029564504	6271.75653989661	9532.54832646819	12882.6879032405	16327.2099203988	19871.5869414318	23521.7817496395	27284.3077053425	31166.2986880859	35175.5905104895	39320.8161383876	43611.5176257413	48058.2784137299	52672.8806082365	57468.4931177384	62459.898215832	67663.7663481808	73098.992062231	78787.1081362308	84752.800823081	91024.5573629776	97635.4887263215	104624.387764513	112037.108528424	119928.39133357	128364.318448822	137425.681431318	147212.699038913	157851.792885312	169505.601646162	182388.289549402	196789.909351505	213117.119271903	231965.499861994	254258.402469243	281542.710174586	316718.300685075	366295.510997666	451048.311820747
purple	0	3085.21120242691	6250.56665853732	9500.3414691381	12839.1621977189	16272.0464842959	19804.4484026459	23442.3105900906	27192.1244007821	31060.9996115979	35056.7455609257	39187.9660470898	43464.170885078	47895.9077586447	52494.9189664157	57274.3289241325	62248.8699617078	67435.156201706	72852.0183540794	78520.9164460037	84466.4533249146	90717.0199834519	97305.6155226335	104270.90172756	111658.577725697	119523.19888584	127930.624209993	136961.37229133	146715.323286622	157318.471678994	168932.906649829	181772.068847548	196125.031050611	212397.077534907	231181.776611537	253399.359974744	280591.484375526	315648.229936452	365057.93770044	449524.391025355
purple	0	3062.36677714399	6204.2843803923	9429.99625559706	12744.0947088902	16151.5602272065	19657.8064996709	23268.7321613875	26990.780501321	30831.0086520546	34797.1681277831	38897.7990200649	43142.3407285276	47541.2628366733	52106.2206973579	56850.241546676	61787.9486291041	66935.8330480496	72312.5860816015	77939.5088563107	83841.022047997	90045.3064283893	96585.1167568873	103498.828547668	110831.802549318	118638.19017578	126983.362776525	135947.242745355	145628.970677101	156153.608129599	167682.044095994	180426.138804884	194672.824597315	210824.384824522	229469.992725098	251523.066143991	278513.846645312	313311.014773095	362354.868693309	446195.890741306
purple	0	3110.53212094332	6301.86625479113	9578.3125889204	12944.5356579124	16405.5942825147	19966.9872991309	23634.7061174441	27415.2953673916	31315.9231771499	35344.4629778405	39509.5891808064	43820.8896499064	48288.9986357529	52925.754808263	57744.3902977685	62759.7583452321	67988.6094285002	73449.9288047638	79165.3526277468	85159.6856651602	91461.5519199513	98104.2213230726	105126.672964291	112574.981032552	120504.148643001	128980.575315067	138085.440473423	147919.444010392	158609.614469924	170319.37133032	183263.906988233	197734.666697712	214140.260980227	233079.129675552	255479.05699548	282894.352362872	318238.815340713	368054.038028032	453213.723693192
purple	0	3038.43908546737	6155.80742954628	9356.31532207868	12644.5191873792	16025.3605975288	19504.2109419887	23086.9227670919	26779.8890173985	30590.1116848424	34525.2817174434	38593.8724790647	42805.2496149273	47169.8009048226	51699.0906329301	56406.0442475076	61305.1707348419	66412.8323457022	71747.5743145546	77330.5313323707	83185.9332649061	89341.7406944524	95830.4524522853	102690.144206895	109965.822282305	117711.21498235	125991.182879833	134885.023897836	144491.103999748	154933.507579461	166371.866529812	179016.385717191	193151.755547211	209177.116144739	227677.037264654	249557.799794718	276337.688812117	310862.97052956	359523.622077023	442709.555341929
purple	0	3098.88281873843	6278.2650375066	9542.44070153175	12896.0568761742	16344.1534363132	19892.2086245747	23546.1914121202	27312.6219184917	31198.6414263975	35212.0938800497	39361.6212041186	43656.7753548049	48108.1507562238	52727.5417411057	57528.1308839252	62524.7157985414	67733.9842303258	73174.8503344874	78868.8692348546	84840.7528024169	91119.0178399235	97736.8096785911	104732.961426992	112153.374720909	120052.846682467	128497.528157222	137568.294543523	147365.468600958	158015.603136904	169681.505604834	182577.562481008	196994.127523326	213338.280959639	232206.221403375	254522.258407251	281834.880325743	317046.974205792	366675.633128159	451516.385930576
purple	0	3102.41353573111	6285.41818860945	9553.31289628942	12910.7500187725	16362.7751731273	19914.8728436242	23573.0188021812	27343.7405970488	31234.1876473667	35252.2128343575	39406.4679288817	43706.5157701761	48162.96285313	52787.6169483648	57593.6756499424	62595.9534314062	67811.1570513366	73258.2222148149	78958.7286045336	84937.4162469912	91222.8344356006	97848.1662657637	104852.289090615	112281.15684404	120189.629081349	128643.932017167	137725.033195356	147533.369678397	158195.638461806	169874.832493982	182785.582512755	197218.573091031	213581.348264158	232470.785925389	254812.248740974	282155.989338022	317408.20217238	367093.405585013	452030.821832005
