# Supplementary material for: Inference of past demography, dormancy and self-fertilization rates from whole genome sequence data
Source: PLoS Genet. 2020 Apr 6;16(4):e1008698. doi: 10.1371/journal.pgen.1008698 (PMC7173940; doi:10.1371/journal.pgen.1008698)
Supplement: S1 Data — File containing all numerical data presented in this study. It contains all plotted results and all requirements to build summary statistics. (ZIP) [file pgen.1008698.s003.zip › S1_data/Supplementary_Figure/FigS18/F19S_a_posize.csv]

	V1	V2	V3	V4	V5	V6	V7	V8	V9	V10	V11	V12	V13	V14	V15	V16	V17	V18	V19	V20	V21	V22	V23	V24	V25	V26	V27	V28	V29	V30	V31	V32	V33	V34	V35	V36	V37	V38	V39	V40
red	4.70499214814247	4.70499214814247	5.47203183933777	5.47203183933777	6.10136290619429	6.10136290619429	6.2620385372189	6.2620385372189	6.14366104154154	6.14366104154154	5.92892644584843	5.92892644584843	5.70856292482163	5.70856292482163	5.51161191330767	5.51161191330767	5.34391466707138	5.34391466707138	5.20324797943664	5.20324797943664	5.08541882327002	5.08541882327002	4.98566776646812	4.98566776646812	4.90081385794746	4.90081385794746	4.82861936909371	4.82861936909371	4.76845453072161	4.76845453072161	4.72073727196824	4.72073727196824	4.6865386783246	4.6865386783246	4.6666189482676	4.6666189482676	4.66440371583912	4.66440371583912	4.68176168260874	4.68176168260874
red	4.74789606092048	4.74789606092048	5.57103630051973	5.57103630051973	6.14201470922369	6.14201470922369	6.27664932348298	6.27664932348298	6.14460376004483	6.14460376004483	5.92295892812414	5.92295892812414	5.69965695492699	5.69965695492699	5.50190773256047	5.50190773256047	5.33401225405589	5.33401225405589	5.19344243995628	5.19344243995628	5.07548220399176	5.07548220399176	4.97550442087	4.97550442087	4.89056035974268	4.89056035974268	4.81880769314933	4.81880769314933	4.7598257771904	4.7598257771904	4.71426230455815	4.71426230455815	4.68284206298538	4.68284206298538	4.66590140653231	4.66590140653231	4.66664544758211	4.66664544758211	4.68556260885342	4.68556260885342
red	4.754120726541	4.754120726541	5.58412151769519	5.58412151769519	6.18164150729786	6.18164150729786	6.30140851004883	6.30140851004883	6.1613060956628	6.1613060956628	5.92719511819954	5.92719511819954	5.6938212617058	5.6938212617058	5.48960631822409	5.48960631822409	5.31880633855538	5.31880633855538	5.17738918927069	5.17738918927069	5.06046442382479	5.06046442382479	4.96203217066519	4.96203217066519	4.87905808963713	4.87905808963713	4.80923238541218	4.80923238541218	4.75212644633124	4.75212644633124	4.70844177483342	4.70844177483342	4.67926492156258	4.67926492156258	4.66537059311892	4.66537059311892	4.67152104177282	4.67152104177282	4.69891136675808	4.69891136675808
red	4.73752958732512	4.73752958732512	5.51778624948975	5.51778624948975	6.18611316652395	6.18611316652395	6.31484017983359	6.31484017983359	6.16846280324712	6.16846280324712	5.92762430792067	5.92762430792067	5.69165670030161	5.69165670030161	5.48776249184718	5.48776249184718	5.31853533731329	5.31853533731329	5.17921200709939	5.17921200709939	5.06396610663054	5.06396610663054	4.96760208028179	4.96760208028179	4.88637339539146	4.88637339539146	4.81813049263659	4.81813049263659	4.76212334541929	4.76212334541929	4.71864762299239	4.71864762299239	4.68817741671711	4.68817741671711	4.67155478502424	4.67155478502424	4.67338353439705	4.67338353439705	4.696506862759	4.696506862759
red	4.74514409520368	4.74514409520368	5.45351060522111	5.45351060522111	6.15447892883057	6.15447892883057	6.30950070627975	6.30950070627975	6.1891581909327	6.1891581909327	5.9592005840256	5.9592005840256	5.72281377731793	5.72281377731793	5.51389908336026	5.51389908336026	5.33859498130156	5.33859498130156	5.19324536190523	5.19324536190523	5.07268111587972	5.07268111587972	4.97175160370431	4.97175160370431	4.88674307456704	4.88674307456704	4.81569397436155	4.81569397436155	4.75795839027099	4.75795839027099	4.71433356841769	4.71433356841769	4.68558880622451	4.68558880622451	4.67225339513039	4.67225339513039	4.67742410567612	4.67742410567612	4.70044065119645	4.70044065119645
red	4.72288733284548	4.72288733284548	5.47801859527639	5.47801859527639	6.16743278720585	6.16743278720585	6.28596637699355	6.28596637699355	6.13600084695457	6.13600084695457	5.91035773578911	5.91035773578911	5.68956772015631	5.68956772015631	5.49509728376632	5.49509728376632	5.32998332769459	5.32998332769459	5.19123243348521	5.19123243348521	5.07424129849762	5.07424129849762	4.97534765987668	4.97534765987668	4.89106430127179	4.89106430127179	4.81998798168983	4.81998798168983	4.7619121181163	4.7619121181163	4.71761120125882	4.71761120125882	4.68820818979812	4.68820818979812	4.6746942153959	4.6746942153959	4.68057653875283	4.68057653875283	4.70464281077244	4.70464281077244
red	4.76415567442583	4.76415567442583	5.60273000245213	5.60273000245213	6.13750698136408	6.13750698136408	6.24890128288068	6.24890128288068	6.12501908647335	6.12501908647335	5.90812686438524	5.90812686438524	5.6854858896628	5.6854858896628	5.4870792317153	5.4870792317153	5.31935882296401	5.31935882296401	5.17995534463724	5.17995534463724	5.06403333668793	5.06403333668793	4.96696054900677	4.96696054900677	4.88532214239429	4.88532214239429	4.81709693347428	4.81709693347428	4.76171677139958	4.76171677139958	4.71981279333696	4.71981279333696	4.69171970495063	4.69171970495063	4.67780414922464	4.67780414922464	4.6814606861081	4.6814606861081	4.70415050399421	4.70415050399421
red	4.72081388571277	4.72081388571277	5.44085541949657	5.44085541949657	6.1302589972502	6.1302589972502	6.30174169816717	6.30174169816717	6.18559545952536	6.18559545952536	5.95846944416875	5.95846944416875	5.72633465988789	5.72633465988789	5.52093040648837	5.52093040648837	5.34770643854671	5.34770643854671	5.20343655534266	5.20343655534266	5.08284853682162	5.08284853682162	4.98121377578538	4.98121377578538	4.89509439467042	4.89509439467042	4.82220459693778	4.82220459693778	4.76197623333541	4.76197623333541	4.71502747715256	4.71502747715256	4.68230146032382	4.68230146032382	4.66457232409238	4.66457232409238	4.6654192020663	4.6654192020663	4.68541293171605	4.68541293171605
red	4.7574942185681	4.7574942185681	5.51402362784842	5.51402362784842	6.14827955686578	6.14827955686578	6.29585891622846	6.29585891622846	6.1689377364564	6.1689377364564	5.94102756462358	5.94102756462358	5.71024359234866	5.71024359234866	5.50661192455408	5.50661192455408	5.33486635279167	5.33486635279167	5.19201001808204	5.19201001808204	5.07246779692783	5.07246779692783	4.97201336244056	4.97201336244056	4.88699458511502	4.88699458511502	4.81544206572781	4.81544206572781	4.756791144225	4.756791144225	4.71170615260676	4.71170615260676	4.68071095589179	4.68071095589179	4.66403556200863	4.66403556200863	4.66483182740826	4.66483182740826	4.68430328362228	4.68430328362228
red	4.81063546514361	4.81063546514361	5.4183882569835	5.4183882569835	6.10844973956692	6.10844973956692	6.22566404500679	6.22566404500679	6.09564422572841	6.09564422572841	5.88564591411244	5.88564591411244	5.67151288125111	5.67151288125111	5.48003808010614	5.48003808010614	5.31682803006383	5.31682803006383	5.17964579847693	5.17964579847693	5.06428045280269	5.06428045280269	4.96675523241341	4.96675523241341	4.88387601010248	4.88387601010248	4.81388248349218	4.81388248349218	4.75641813762196	4.75641813762196	4.71213565503805	4.71213565503805	4.6816775813686	4.6816775813686	4.66583925643066	4.66583925643066	4.66894614677678	4.66894614677678	4.69348815704796	4.69348815704796
blue	4.87749378519531	4.87749378519531	5.6844644422989	5.6844644422989	6.24029483340455	6.24029483340455	6.39770922242324	6.39770922242324	6.30724722129553	6.30724722129553	6.09646507734732	6.09646507734732	5.87502084400335	5.87502084400335	5.678471759904	5.678471759904	5.51229851943343	5.51229851943343	5.37339601362432	5.37339601362432	5.25729073410067	5.25729073410067	5.1590003873682	5.1590003873682	5.07547445775304	5.07547445775304	5.00453459966939	5.00453459966939	4.94530349549875	4.94530349549875	4.89838682138358	4.89838682138358	4.86463424425528	4.86463424425528	4.84495029597037	4.84495029597037	4.84256056477443	4.84256056477443	4.85980997905231	4.85980997905231
blue	4.91560111290127	4.91560111290127	5.78804049669194	5.78804049669194	6.29094574646087	6.29094574646087	6.4131986142922	6.4131986142922	6.30055021657131	6.30055021657131	6.08004351552168	6.08004351552168	5.85535303273227	5.85535303273227	5.65940181204188	5.65940181204188	5.49460336416919	5.49460336416919	5.35696766928252	5.35696766928252	5.24188567131715	5.24188567131715	5.14433777382726	5.14433777382726	5.06138346407188	5.06138346407188	4.99157070519724	4.99157070519724	4.93401532057202	4.93401532057202	4.8892931103699	4.8892931103699	4.85844179329032	4.85844179329032	4.84183837693846	4.84183837693846	4.84233391392414	4.84233391392414	4.86079593199363	4.86079593199363
blue	4.92585189943694	4.92585189943694	5.79709596207515	5.79709596207515	6.32890758164646	6.32890758164646	6.43045990643238	6.43045990643238	6.31557189781062	6.31557189781062	6.09265615616758	6.09265615616758	5.8563934289011	5.8563934289011	5.65247485635625	5.65247485635625	5.48465005085201	5.48465005085201	5.34562513516922	5.34562513516922	5.23044250249791	5.23044250249791	5.13408564111704	5.13408564111704	5.05258795909127	5.05258795909127	4.98367459915037	4.98367459915037	4.92775999382431	4.92775999382431	4.88495320997261	4.88495320997261	4.85598148633259	4.85598148633259	4.84220103395387	4.84220103395387	4.84800609461905	4.84800609461905	4.87490732893508	4.87490732893508
blue	4.90364370391831	4.90364370391831	5.74625916029321	5.74625916029321	6.32916388317423	6.32916388317423	6.44102290866277	6.44102290866277	6.32109818236636	6.32109818236636	6.08291164156042	6.08291164156042	5.84728346965919	5.84728346965919	5.64641571194212	5.64641571194212	5.48057492255665	5.48057492255665	5.34411184602877	5.34411184602877	5.23183882241013	5.23183882241013	5.13773496958458	5.13773496958458	5.05834566031153	5.05834566031153	4.99161079066629	4.99161079066629	4.93686368952777	4.93686368952777	4.89429133860539	4.89429133860539	4.8643973878173	4.8643973878173	4.84806157888353	4.84806157888353	4.84964083485021	4.84964083485021	4.8719473582337	4.8719473582337
blue	4.90664872649788	4.90664872649788	5.68343574878641	5.68343574878641	6.29730060468874	6.29730060468874	6.42428478535541	6.42428478535541	6.33003788260321	6.33003788260321	6.11007311774465	6.11007311774465	5.87317309805881	5.87317309805881	5.66771658422079	5.66771658422079	5.49569877038068	5.49569877038068	5.35397567112828	5.35397567112828	5.23759752153675	5.23759752153675	5.14012805833179	5.14012805833179	5.05697676184643	5.05697676184643	4.98725245455661	4.98725245455661	4.93098464512801	4.93098464512801	4.88840464917137	4.88840464917137	4.86019682394891	4.86019682394891	4.84676209451152	4.84676209451152	4.85063890407432	4.85063890407432	4.87430650139737	4.87430650139737
blue	4.89142154179931	4.89142154179931	5.67838613427712	5.67838613427712	6.30920593102132	6.30920593102132	6.42450267471342	6.42450267471342	6.29950577231414	6.29950577231414	6.07381477767133	6.07381477767133	5.85345488023639	5.85345488023639	5.65963538322143	5.65963538322143	5.4956425823133	5.4956425823133	5.35852467011785	5.35852467011785	5.24286560680646	5.24286560680646	5.14558284410103	5.14558284410103	5.06230499374437	5.06230499374437	4.99237260441675	4.99237260441675	4.93493182850672	4.93493182850672	4.89114845637668	4.89114845637668	4.86206158223021	4.86206158223021	4.84849392752979	4.84849392752979	4.8540587263691	4.8540587263691	4.87791550637858	4.87791550637858
blue	4.94102262544543	4.94102262544543	5.81840086094533	5.81840086094533	6.29561202682488	6.29561202682488	6.39725035392151	6.39725035392151	6.28547275833034	6.28547275833034	6.06760222264879	6.06760222264879	5.84442451406244	5.84442451406244	5.64814036339233	5.64814036339233	5.48395436968257	5.48395436968257	5.34829822756081	5.34829822756081	5.23557224594307	5.23557224594307	5.14134364715679	5.14134364715679	5.06220058262008	5.06220058262008	4.99617300113201	4.99617300113201	4.94236385332432	4.94236385332432	4.90151076120352	4.90151076120352	4.87398184631544	4.87398184631544	4.86023263188716	4.86023263188716	4.86352287413929	4.86352287413929	4.88541329276627	4.88541329276627
blue	4.88743989776269	4.88743989776269	5.66223065383783	5.66223065383783	6.27273262936815	6.27273262936815	6.42454319260569	6.42454319260569	6.33173012071019	6.33173012071019	6.11665745130703	6.11665745130703	5.88621236431427	5.88621236431427	5.68237180857819	5.68237180857819	5.51120249395412	5.51120249395412	5.36956995833034	5.36956995833034	5.25022912704971	5.25022912704971	5.15122122305169	5.15122122305169	5.06764600547471	5.06764600547471	4.99626686087973	4.99626686087973	4.93702716949781	4.93702716949781	4.8908648240071	4.8908648240071	4.8587143093992	4.8587143093992	4.84124288961193	4.84124288961193	4.84172762699284	4.84172762699284	4.86162793014436	4.86162793014436
blue	4.92373109083168	4.92373109083168	5.73230006991883	5.73230006991883	6.2975843543042	6.2975843543042	6.42964085168085	6.42964085168085	6.31877386807934	6.31877386807934	6.09555638467903	6.09555638467903	5.86623979559492	5.86623979559492	5.6647132842973	5.6647132842973	5.49623495677261	5.49623495677261	5.35618164243208	5.35618164243208	5.23920554325067	5.23920554325067	5.14093853118547	5.14093853118547	5.05788898073711	5.05788898073711	4.98781728758373	4.98781728758373	4.93060485635542	4.93060485635542	4.88645878937927	4.88645878937927	4.85579947472748	4.85579947472748	4.83947034374691	4.83947034374691	4.84011097010671	4.84011097010671	4.85926752658126	4.85926752658126
blue	4.99116929654033	4.99116929654033	5.64220422808413	5.64220422808413	6.26133761465334	6.26133761465334	6.3823425322986	6.3823425322986	6.27349974528291	6.27349974528291	6.06120691267595	6.06120691267595	5.84587874451337	5.84587874451337	5.65654175786284	5.65654175786284	5.49526595033397	5.49526595033397	5.36012034059273	5.36012034059273	5.24733211351563	5.24733211351563	5.15172214107027	5.15172214107027	5.07049071957366	5.07049071957366	5.00195893298266	5.00195893298266	4.94579259575622	4.94579259575622	4.90235757515721	4.90235757515721	4.87229666640057	4.87229666640057	4.85665358385112	4.85665358385112	4.85960432461621	4.85960432461621	4.88342496127892	4.88342496127892
green	3.78259509326504	3.78259509326504	4.86548072601905	4.86548072601905	5.28387426279555	5.28387426279555	5.27964625382721	5.27964625382721	5.09622899328689	5.09622899328689	4.86803706924934	4.86803706924934	4.66426843462858	4.66426843462858	4.49419980293149	4.49419980293149	4.35486063763334	4.35486063763334	4.24014383918282	4.24014383918282	4.14476239877742	4.14476239877742	4.06436773890865	4.06436773890865	3.99610657303661	3.99610657303661	3.93813104438308	3.93813104438308	3.88951797901164	3.88951797901164	3.85046067428508	3.85046067428508	3.82187991499249	3.82187991499249	3.80463548697034	3.80463548697034	3.80123921977862	3.80123921977862	3.81375177481252	3.81375177481252
green	3.85359814952352	3.85359814952352	4.97452535784601	4.97452535784601	5.33088192712603	5.33088192712603	5.30154761338096	5.30154761338096	5.10725187163043	5.10725187163043	4.87475637666152	4.87475637666152	4.66967627254368	4.66967627254368	4.49998911111638	4.49998911111638	4.36127931762128	4.36127931762128	4.24749838302511	4.24749838302511	4.15285306604904	4.15285306604904	4.07326271213739	4.07326271213739	4.00585570887678	4.00585570887678	3.94890130545257	3.94890130545257	3.90183108675602	3.90183108675602	3.8648496717843	3.8648496717843	3.83895305293411	3.83895305293411	3.82373462888391	3.82373462888391	3.82280546965317	3.82280546965317	3.83658478942914	3.83658478942914
green	3.84984381708744	3.84984381708744	4.98956752189178	4.98956752189178	5.35924790590607	5.35924790590607	5.32898240911833	5.32898240911833	5.10866905626838	5.10866905626838	4.86302864724468	4.86302864724468	4.6511120666771	4.6511120666771	4.47802604014836	4.47802604014836	4.33808490817016	4.33808490817016	4.22406539202744	4.22406539202744	4.13016565356877	4.13016565356877	4.0516169852986	4.0516169852986	3.98542198006303	3.98542198006303	3.92932606446096	3.92932606446096	3.8836783516289	3.8836783516289	3.84801735436622	3.84801735436622	3.82309441620265	3.82309441620265	3.81040208886343	3.81040208886343	3.81300598530297	3.81300598530297	3.83210639107132	3.83210639107132
green	3.8362327129399	3.8362327129399	4.96152396704277	4.96152396704277	5.36381244428031	5.36381244428031	5.32713109225912	5.32713109225912	5.11449245675007	5.11449245675007	4.86784103432661	4.86784103432661	4.65713122905029	4.65713122905029	4.48597575533148	4.48597575533148	4.34841071932243	4.34841071932243	4.23683853265768	4.23683853265768	4.14490920516894	4.14490920516894	4.06805735359566	4.06805735359566	4.00366235831954	4.00366235831954	3.94920910670411	3.94920910670411	3.90438423963491	3.90438423963491	3.8685315564282	3.8685315564282	3.84344913368178	3.84344913368178	3.82840197953032	3.82840197953032	3.82861796412811	3.82861796412811	3.8443996033913	3.8443996033913
green	3.83797197303984	3.83797197303984	4.89905890338563	4.89905890338563	5.34363050322211	5.34363050322211	5.34119687875872	5.34119687875872	5.14485627344502	5.14485627344502	4.90004041584265	4.90004041584265	4.68474637029199	4.68474637029199	4.50886581407685	4.50886581407685	4.36628659887247	4.36628659887247	4.25051707346676	4.25051707346676	4.15518411924483	4.15518411924483	4.07448843101999	4.07448843101999	4.00849242799038	4.00849242799038	3.95233447560046	3.95233447560046	3.90677971682791	3.90677971682791	3.87098010888955	3.87098010888955	3.84642550267377	3.84642550267377	3.83417394465557	3.83417394465557	3.83623683136263	3.83623683136263	3.85186450848243	3.85186450848243
green	3.79186639793715	3.79186639793715	4.89462026020769	4.89462026020769	5.31424936730094	5.31424936730094	5.28302717270819	5.28302717270819	5.07953898784988	5.07953898784988	4.8475976815887	4.8475976815887	4.64471477234803	4.64471477234803	4.47675118082988	4.47675118082988	4.3387019223135	4.3387019223135	4.22481743435448	4.22481743435448	4.13005717743695	4.13005717743695	4.05027502473947	4.05027502473947	3.98281559522315	3.98281559522315	3.9256795054969	3.9256795054969	3.87894607434786	3.87894607434786	3.84272978317704	3.84272978317704	3.81746378470182	3.81746378470182	3.80430447542379	3.80430447542379	3.8062035959814	3.8062035959814	3.82257984000984	3.82257984000984
green	3.88335198078267	3.88335198078267	5.00633713184541	5.00633713184541	5.34502349715387	5.34502349715387	5.30855914352769	5.30855914352769	5.09952519868648	5.09952519868648	4.866837498489	4.866837498489	4.66226251819485	4.66226251819485	4.49362122538256	4.49362122538256	4.35695175415619	4.35695175415619	4.24569937772708	4.24569937772708	4.15391706331051	4.15391706331051	4.07756877369359	4.07756877369359	4.01332776810643	4.01332776810643	3.95987421207995	3.95987421207995	3.91604172325915	3.91604172325915	3.88201004030229	3.88201004030229	3.85860226432141	3.85860226432141	3.84561399805813	3.84561399805813	3.84656226351172	3.84656226351172	3.86201584127101	3.86201584127101
green	3.80043378104335	3.80043378104335	4.8679606265154	4.8679606265154	5.31544569644287	5.31544569644287	5.31990813110036	5.31990813110036	5.13467596884379	5.13467596884379	4.89447095661943	4.89447095661943	4.68143259352907	4.68143259352907	4.50572917354728	4.50572917354728	4.36322929265778	4.36322929265778	4.24655150599292	4.24655150599292	4.14998783016659	4.14998783016659	4.06886820769325	4.06886820769325	4.00031868606963	4.00031868606963	3.94222579797689	3.94222579797689	3.89412514224891	3.89412514224891	3.85613285072123	3.85613285072123	3.82875953210133	3.82875953210133	3.81301327583542	3.81301327583542	3.81195488795262	3.81195488795262	3.82591430931677	3.82591430931677
green	3.85064267270233	3.85064267270233	4.92941675906097	4.92941675906097	5.33456190429037	5.33456190429037	5.32235161474215	5.32235161474215	5.1220854568151	5.1220854568151	4.88270788552883	4.88270788552883	4.67242939150123	4.67242939150123	4.49933767324062	4.49933767324062	4.35863621325871	4.35863621325871	4.24326302389606	4.24326302389606	4.14780281297048	4.14780281297048	4.06767360588132	4.06767360588132	4.00021883027658	4.00021883027658	3.943179167396	3.943179167396	3.89620764584012	3.89620764584012	3.8593967233147	3.8593967233147	3.83336843043827	3.83336843043827	3.81857852542643	3.81857852542643	3.81821109079694	3.81821109079694	3.83269928934418	3.83269928934418
green	3.88092150755769	3.88092150755769	4.82573495932724	4.82573495932724	5.26585952609877	5.26585952609877	5.24892470422209	5.24892470422209	5.06335401013931	5.06335401013931	4.8419330542562	4.8419330542562	4.64434678341384	4.64434678341384	4.47989013078899	4.47989013078899	4.34424263411182	4.34424263411182	4.23281121557603	4.23281121557603	4.14012758050682	4.14012758050682	4.06217971624617	4.06217971624617	3.99626138989222	3.99626138989222	3.94065166042051	3.94065166042051	3.89485699444387	3.89485699444387	3.85905079432391	3.85905079432391	3.83376323796073	3.83376323796073	3.81990628591733	3.81990628591733	3.82116786320194	3.82116786320194	3.83831699524889	3.83831699524889
orange	4.29047845734862	4.29047845734862	4.82160360108422	4.82160360108422	5.50316392145551	5.50316392145551	5.80994363663619	5.80994363663619	5.80370179611098	5.80370179611098	5.63849780560533	5.63849780560533	5.41463070588859	5.41463070588859	5.1942474948596	5.1942474948596	4.99684045918019	4.99684045918019	4.82669436686245	4.82669436686245	4.68183263518924	4.68183263518924	4.55895987307983	4.55895987307983	4.45448409061807	4.45448409061807	4.36587220346023	4.36587220346023	4.29257708745528	4.29257708745528	4.23554010813096	4.23554010813096	4.19595474727329	4.19595474727329	4.17452538805109	4.17452538805109	4.17502285605758	4.17502285605758	4.19923564874303	4.19923564874303
orange	4.31593339531919	4.31593339531919	4.91460966836818	4.91460966836818	5.54439190732701	5.54439190732701	5.82934869256999	5.82934869256999	5.80277757991946	5.80277757991946	5.62150552104571	5.62150552104571	5.39231551231911	5.39231551231911	5.17228918257112	5.17228918257112	4.9759252714834	4.9759252714834	4.80703862405197	4.80703862405197	4.66317692947215	4.66317692947215	4.54051854599585	4.54051854599585	4.43599148627476	4.43599148627476	4.34762329823017	4.34762329823017	4.27559010465387	4.27559010465387	4.22124050821108	4.22124050821108	4.18551305836195	4.18551305836195	4.16803606982135	4.16803606982135	4.17185862049497	4.17185862049497	4.19744466061645	4.19744466061645
orange	4.33413104474069	4.33413104474069	4.88985020883767	4.88985020883767	5.5808653373359	5.5808653373359	5.85226324456734	5.85226324456734	5.83113065032627	5.83113065032627	5.65182689512625	5.65182689512625	5.41276527317766	5.41276527317766	5.17968305501722	5.17968305501722	4.97400865999288	4.97400865999288	4.79921970245414	4.79921970245414	4.65239612647979	4.65239612647979	4.52911521953538	4.52911521953538	4.42501718268483	4.42501718268483	4.33774478238875	4.33774478238875	4.26735620995498	4.26735620995498	4.21503284209472	4.21503284209472	4.18203416766188	4.18203416766188	4.16915671525135	4.16915671525135	4.1827440014617	4.1827440014617	4.22391935742045	4.22391935742045
orange	4.32170496390008	4.32170496390008	4.83403301446975	4.83403301446975	5.5923947279087	5.5923947279087	5.86668315275334	5.86668315275334	5.84207070572529	5.84207070572529	5.64653259360958	5.64653259360958	5.39847065987908	5.39847065987908	5.16486383210261	5.16486383210261	4.96199499242108	4.96199499242108	4.79138411215407	4.79138411215407	4.64892864970123	4.64892864970123	4.52957843561234	4.52957843561234	4.42928512667839	4.42928512667839	4.34549286551289	4.34549286551289	4.27750418172786	4.27750418172786	4.22601125341356	4.22601125341356	4.19143562058322	4.19143562058322	4.17404572716141	4.17404572716141	4.17987253682565	4.17987253682565	4.21354392706579	4.21354392706579
orange	4.33414502385271	4.33414502385271	4.78293343126622	4.78293343126622	5.57549098000628	5.57549098000628	5.85891335214379	5.85891335214379	5.84457629223286	5.84457629223286	5.66309032414615	5.66309032414615	5.42228379436039	5.42228379436039	5.18777799102717	5.18777799102717	4.98050666098863	4.98050666098863	4.80396895411768	4.80396895411768	4.65566423363793	4.65566423363793	4.53137737654025	4.53137737654025	4.42647281037019	4.42647281037019	4.33890217915438	4.33890217915438	4.26875860316732	4.26875860316732	4.21726123667843	4.21726123667843	4.18558612846166	4.18558612846166	4.1734664858737	4.1734664858737	4.18416118016766	4.18416118016766	4.21643740752597	4.21643740752597
orange	4.31904049169857	4.31904049169857	4.79579189272164	4.79579189272164	5.57922608939033	5.57922608939033	5.85108924172132	5.85108924172132	5.808886072413	5.808886072413	5.6249233524194	5.6249233524194	5.39714167371095	5.39714167371095	5.17846355899732	5.17846355899732	4.98415902409146	4.98415902409146	4.81582914862282	4.81582914862282	4.6715321491298	4.6715321491298	4.5481221100022	4.5481221100022	4.44265005924947	4.44265005924947	4.35351078605732	4.35351078605732	4.28124716774834	4.28124716774834	4.22803156117718	4.22803156117718	4.19539129547696	4.19539129547696	4.18425991209898	4.18425991209898	4.19863716507204	4.19863716507204	4.23649781393878	4.23649781393878
orange	4.33543069841753	4.33543069841753	4.93831844345715	4.93831844345715	5.56848770993034	5.56848770993034	5.80292570349774	5.80292570349774	5.77125329463551	5.77125329463551	5.59902700982768	5.59902700982768	5.37635459376944	5.37635459376944	5.15653538415733	5.15653538415733	4.96023996561821	4.96023996561821	4.7920439917801	4.7920439917801	4.65025617799095	4.65025617799095	4.5308460707909	4.5308460707909	4.4303304168899	4.4303304168899	4.34654210057957	4.34654210057957	4.27901711190819	4.27901711190819	4.22927273219354	4.22927273219354	4.19790559732777	4.19790559732777	4.18484636745919	4.18484636745919	4.19347174217798	4.19347174217798	4.22615034550652	4.22615034550652
orange	4.30834478054748	4.30834478054748	4.77232042052201	4.77232042052201	5.53511203051763	5.53511203051763	5.84245145587825	5.84245145587825	5.84164443357206	5.84164443357206	5.66694297001354	5.66694297001354	5.43157372710993	5.43157372710993	5.20137704872376	5.20137704872376	4.99674321920287	4.99674321920287	4.82146422742487	4.82146422742487	4.67295473776646	4.67295473776646	4.54715686420592	4.54715686420592	4.44010921093324	4.44010921093324	4.34990338820743	4.34990338820743	4.27595490269629	4.27595490269629	4.21955577385009	4.21955577385009	4.18178173461192	4.18178173461192	4.16318804489	4.16318804489	4.1677349138397	4.1677349138397	4.19576649477543	4.19576649477543
orange	4.34235127699901	4.34235127699901	4.8461626791452	4.8461626791452	5.55770951270607	5.55770951270607	5.83730458490953	5.83730458490953	5.83192894189214	5.83192894189214	5.65830898809972	5.65830898809972	5.4213403695853	5.4213403695853	5.19096286842547	5.19096286842547	4.98579443704045	4.98579443704045	4.81197743657433	4.81197743657433	4.66411003956232	4.66411003956232	4.5392069673851	4.5392069673851	4.43317792576776	4.43317792576776	4.34435809372244	4.34435809372244	4.27256810601547	4.27256810601547	4.21883183658084	4.21883183658084	4.18363336340149	4.18363336340149	4.16640456898117	4.16640456898117	4.16997192798422	4.16997192798422	4.19539511945378	4.19539511945378
orange	4.43272155619727	4.43272155619727	4.76872899446859	4.76872899446859	5.54917204495386	5.54917204495386	5.79645361545537	5.79645361545537	5.76573636615304	5.76573636615304	5.59830023868427	5.59830023868427	5.38228926335903	5.38228926335903	5.16858429775404	5.16858429775404	4.97579705239906	4.97579705239906	4.80853983049579	4.80853983049579	4.66558847593906	4.66558847593906	4.54347535793368	4.54347535793368	4.43944467955417	4.43944467955417	4.35162899963533	4.35162899963533	4.28009734718168	4.28009734718168	4.22633583555012	4.22633583555012	4.19119492921319	4.19119492921319	4.17456367368181	4.17456367368181	4.18208210231718	4.18208210231718	4.21895843517691	4.21895843517691
purple	3.48961214706961	3.48961214706961	4.21908156161206	4.21908156161206	4.85365994677573	4.85365994677573	5.03937706255752	5.03937706255752	4.94216520978287	4.94216520978287	4.73271404323875	4.73271404323875	4.51037928561402	4.51037928561402	4.30954766779678	4.30954766779678	4.13744777860415	4.13744777860415	3.9927036706571	3.9927036706571	3.87115897168021	3.87115897168021	3.76845135857537	3.76845135857537	3.68095750413781	3.68095750413781	3.60655938148217	3.60655938148217	3.54468630959864	3.54468630959864	3.49551790549962	3.49551790549962	3.46053320192899	3.46053320192899	3.44037461671617	3.44037461671617	3.43835416172319	3.43835416172319	3.45662567665131	3.45662567665131
purple	3.54487646242301	3.54487646242301	4.3447343068894	4.3447343068894	4.91013078147127	4.91013078147127	5.06552663408121	5.06552663408121	4.95438102099286	4.95438102099286	4.73744492219865	4.73744492219865	4.51229596236824	4.51229596236824	4.31121287476589	4.31121287476589	4.1399603175943	4.1399603175943	3.99604206153605	3.99604206153605	3.87514673085673	3.87514673085673	3.77275434498863	3.77275434498863	3.68573781433387	3.68573781433387	3.6120827890166	3.6120827890166	3.55165239005647	3.55165239005647	3.50504011935314	3.50504011935314	3.47307658074352	3.47307658074352	3.45607831895891	3.45607831895891	3.45699410236921	3.45699410236921	3.47669354889798	3.47669354889798
purple	3.52278677126709	3.52278677126709	4.29457723991544	4.29457723991544	4.91441706413563	4.91441706413563	5.06124390080752	5.06124390080752	4.95262963329476	4.95262963329476	4.72613543828555	4.72613543828555	4.48936710980473	4.48936710980473	4.27867048092837	4.27867048092837	4.10129096711426	4.10129096711426	3.95405744384974	3.95405744384974	3.83157835573521	3.83157835573521	3.72882167105501	3.72882167105501	3.64198348200601	3.64198348200601	3.56904195770882	3.56904195770882	3.50953487487105	3.50953487487105	3.46431407916741	3.46431407916741	3.43402378213702	3.43402378213702	3.42019631144781	3.42019631144781	3.42750947047255	3.42750947047255	3.45691887678381	3.45691887678381
purple	3.52965311174249	3.52965311174249	4.26915169810792	4.26915169810792	4.95102175617477	4.95102175617477	5.10334860481628	5.10334860481628	4.97658788238852	4.97658788238852	4.73947985804776	4.73947985804776	4.5009684088074	4.5009684088074	4.2925421085852	4.2925421085852	4.11885451913093	4.11885451913093	3.97544791651321	3.97544791651321	3.85673396970956	3.85673396970956	3.757352068412	3.757352068412	3.67352259765255	3.67352259765255	3.60327900816259	3.60327900816259	3.54581456904848	3.54581456904848	3.50131789004473	3.50131789004473	3.47008513564533	3.47008513564533	3.45325055319174	3.45325055319174	3.45544048378042	3.45544048378042	3.47984400679086	3.47984400679086
purple	3.55115992219411	3.55115992219411	4.23320783815932	4.23320783815932	4.9360268351781	4.9360268351781	5.10792817836913	5.10792817836913	5.00214325870719	5.00214325870719	4.77808385099888	4.77808385099888	4.54024965020042	4.54024965020042	4.3284293909506	4.3284293909506	4.14966870308105	4.14966870308105	4.00159839699346	4.00159839699346	3.87846226371891	3.87846226371891	3.77534484459091	3.77534484459091	3.68853591959316	3.68853591959316	3.61598442962156	3.61598442962156	3.55706814604165	3.55706814604165	3.51250694007302	3.51250694007302	3.48352143013558	3.48352143013558	3.47023135623767	3.47023135623767	3.4757429314013	3.4757429314013	3.49961532685057	3.49961532685057
purple	3.49173516146419	3.49173516146419	4.1885879967446	4.1885879967446	4.90170920326259	4.90170920326259	5.04512594679633	5.04512594679633	4.92383376186902	4.92383376186902	4.70386721893647	4.70386721893647	4.48002884103601	4.48002884103601	4.28019858884347	4.28019858884347	4.10969279852473	4.10969279852473	3.96547880286605	3.96547880286605	3.84378172804961	3.84378172804961	3.7403945965888	3.7403945965888	3.6524916359347	3.6524916359347	3.57825260038986	3.57825260038986	3.51765033249508	3.51765033249508	3.47168724701335	3.47168724701335	3.44158140090856	3.44158140090856	3.42824168773158	3.42824168773158	3.43532361362035	3.43532361362035	3.46104070386583	3.46104070386583
purple	3.57463433693095	3.57463433693095	4.38762268389907	4.38762268389907	4.93052461324214	4.93052461324214	5.05440641568256	5.05440641568256	4.94477050881944	4.94477050881944	4.73110206355299	4.73110206355299	4.50762925522097	4.50762925522097	4.30644822073422	4.30644822073422	4.13594247443168	4.13594247443168	3.99387383698452	3.99387383698452	3.87561450976521	3.87561450976521	3.7765907617901	3.7765907617901	3.69324359417986	3.69324359417986	3.6236156297582	3.6236156297582	3.56724498573583	3.56724498573583	3.52451279530028	3.52451279530028	3.49609696890414	3.49609696890414	3.48218240610859	3.48218240610859	3.48619696328774	3.48619696328774	3.50955801994086	3.50955801994086
purple	3.50861218160043	3.50861218160043	4.18704399921073	4.18704399921073	4.88982510529619	4.88982510529619	5.07721890115138	5.07721890115138	4.9843389661583	4.9843389661583	4.76595206250316	4.76595206250316	4.5318396724667	4.5318396724667	4.32205083720289	4.32205083720289	4.14415723129364	4.14415723129364	3.99540077386449	3.99540077386449	3.87103464061056	3.87103464061056	3.76616151277945	3.76616151277945	3.67719047410745	3.67719047410745	3.60179731939252	3.60179731939252	3.53986202974197	3.53986202974197	3.49139448899832	3.49139448899832	3.45781657643874	3.45781657643874	3.43991658714628	3.43991658714628	3.44112710378384	3.44112710378384	3.46222808522341	3.46222808522341
purple	3.54235265645054	3.54235265645054	4.25438602471519	4.25438602471519	4.90385567037753	4.90385567037753	5.07653739912489	5.07653739912489	4.96962445349107	4.96962445349107	4.74830739435626	4.74830739435626	4.51507139678824	4.51507139678824	4.30679602004452	4.30679602004452	4.12986742138674	4.12986742138674	3.98204495351141	3.98204495351141	3.8586071581834	3.8586071581834	3.75450637348908	3.75450637348908	3.66629590408427	3.66629590408427	3.59227312028448	3.59227312028448	3.53158070793159	3.53158070793159	3.48517006759121	3.48517006759121	3.45341777159918	3.45341777159918	3.43658369388928	3.43658369388928	3.43766246327664	3.43766246327664	3.45803269984892	3.45803269984892
purple	3.59149526428543	3.59149526428543	4.14066906764402	4.14066906764402	4.85172057267213	4.85172057267213	4.99722421606435	4.99722421606435	4.89144553967773	4.89144553967773	4.68645461268808	4.68645461268808	4.4703418816336	4.4703418816336	4.27355231547908	4.27355231547908	4.10446254927445	4.10446254927445	3.96143761506844	3.96143761506844	3.84127072719342	3.84127072719342	3.73925993218817	3.73925993218817	3.65250376574034	3.65250376574034	3.57931795002127	3.57931795002127	3.51926567984661	3.51926567984661	3.47314554029331	3.47314554029331	3.44171502979895	3.44171502979895	3.42558154704008	3.42558154704008	3.4292656293015	3.4292656293015	3.45578681102479	3.45578681102479
