# Supplementary material for: Inference of past demography, dormancy and self-fertilization rates from whole genome sequence data
Source: PLoS Genet. 2020 Apr 6;16(4):e1008698. doi: 10.1371/journal.pgen.1008698 (PMC7173940; doi:10.1371/journal.pgen.1008698)
Supplement: S1 Data — File containing all numerical data presented in this study. It contains all plotted results and all requirements to build summary statistics. (ZIP) [file pgen.1008698.s003.zip › S1_data/Supplementary_Figure/FigS18/F19S_d_time.csv]

	V1	V2	V3	V4	V5	V6	V7	V8	V9	V10	V11	V12	V13	V14	V15	V16	V17	V18	V19	V20	V21	V22	V23	V24	V25	V26	V27	V28	V29	V30	V31	V32	V33	V34	V35	V36	V37	V38	V39	V40
red	0	4713.55901784964	9549.56173400478	14514.5396105399	19615.5610711795	24860.2920229862	30257.0651527513	35814.9595704287	41543.8927108044	47454.7268295614	53559.3929664128	59871.0359300991	66404.1847337907	73174.9540375923	80201.2836238873	87503.224861646	95103.2856772172	103026.848983503	111302.684176466	119963.577700203	129047.11757245	138596.679306455	148662.67864363	159304.182725202	170591.010283255	182606.510538863	195451.302306241	209248.401196338	224150.403249668	240349.801748917	258094.235144901	277709.79621608	299638.127855705	324498.419878692	353197.520822118	387141.352717351	428685.245428156	482244.638394569	557732.363000606	686779.480573056
red	0	4750.09655970653	9623.58595015437	14627.0502625855	19767.6127121944	25052.9986289553	30491.6052911688	36092.5821862593	41865.9236248274	47822.5760622275	53974.5630226122	60335.1312077921	66918.9222537826	73742.1757348066	80822.9704949517	88181.51333303	95840.4866474396	103825.470108828	112165.456121504	120893.485276395	130047.436957857	139671.022908012	149815.049670052	160539.042249026	171913.360582685	184021.99998047	196966.35921164	210870.407452809	225887.923605297	242212.893079362	260094.873915715	279862.486627909	301960.797540542	327013.796169497	355935.360563154	390142.310873572	432008.234498399	485982.797521012	562055.671456257	692103.108414114
red	0	4776.71194655054	9677.50810935059	14709.007459925	19878.3731257365	25193.3737227519	30662.4535802759	36294.8134514582	42100.5036462755	48090.5319544445	54276.9892694319	60673.19651598	67293.8773690274	74155.3623951683	81275.8317365215	88675.6054131273	96377.4929157074	104407.217241012	112793.933241429	121570.866638459	130776.109059403	140453.617168753	150654.482185139	161438.562639679	172876.612705678	185053.098328835	198069.98642843	212051.940795924	227153.60197511	243570.042300832	261552.218118806	281430.591244542	303652.721765081	328846.095487833	357929.711034513	392328.327178208	434428.830824484	488705.820093916	565204.939883887	695981.048943289
red	0	4691.76303585284	9505.40357774886	14447.4228856097	19524.8566980412	24745.3354741627	30117.1533695641	35649.3475114607	41351.7894753994	47235.2912888748	53311.7288212446	59594.1860983009	66097.1249495621	72836.5855192858	79830.4246344556	87098.600944448	94663.518296644	102550.442230744	110788.009110063	119408.853770807	128450.390419847	137955.793997596	147975.247117889	158567.543789412	169802.179895247	181762.119241092	194547.515369409	208280.815054303	223113.908716491	239238.399529911	256900.780839695	276425.637537736	298252.570315094	322997.905789257	351564.299136339	385351.171259542	426702.960734942	480014.689556186	555153.351154789	683603.741574636
red	0	4731.12062101967	9585.14113652953	14568.617343283	19688.6440002751	24952.9155759205	30369.7958026254	35948.3976169546	41698.6754037043	47631.5318887463	53758.9425640187	60094.1012127021	66651.5909796248	73447.5865642938	80500.0945884675	87829.2411277622	95457.617967723	103410.702591967	111717.371584402	120410.533543644	129527.916531467	139113.057667996	149216.560531742	159897.712334092	171226.591935171	183286.859095485	196179.507511091	210028.011119934	224985.53449919	241245.288115869	259055.833062933	278744.477063208	300754.508466637	325707.424042558	354513.451030656	388583.7495944	430282.424998104	484041.367562123	559810.34152957	689338.258061037
red	0	4773.16786360644	9670.32787913878	14698.0941071738	19863.6243604896	25174.681491126	30639.7035631147	36267.8845031038	42069.2671642392	48054.8511690047	54236.7184400247	60628.180018577	67243.9486553652	74100.3428005143	81215.5291073807	88609.8125195597	96305.9856042639	104329.752273058	112710.245746878	121480.66709539	130679.079683799	140349.407562938	150542.704044289	161318.783246914	172748.346848038	184915.798123824	197923.028339164	211894.60879118	226985.065288063	243389.325430677	261358.159367598	281221.783728087	303427.426531837	328602.108022963	357664.144971862	392037.239051397	434106.506215636	488343.224655661	564785.585899435	695464.665583234
red	0	4662.84508987708	9446.81648691783	14358.3753801619	19404.5141430435	24592.816203917	29931.5245968769	35429.6207482952	41096.9153897065	46944.1539080644	52983.1389751363	59226.8739725838	65689.7315936235	72387.6531181798	79338.3853116764	86561.7638072292	94080.0543648428	101918.36679864	110105.160970095	118672.87056876	127658.679196936	137105.495683854	147063.193339979	157590.203793813	168755.594586642	180641.818172072	193348.410790559	206997.064508612	221738.733561778	237763.84016703	255317.358393871	274721.872536915	296414.273783578	321007.089987495	349397.412758714	382976.037590807	424072.952980514	477056.09195565	551731.632177449	679390.311374385
red	0	4715.40425613161	9553.30014415746	14520.2216830531	19623.2400636508	24870.0241940205	30268.9100229881	35828.9802147478	41560.1560865088	47473.3041462502	53580.3601043836	59894.4739155069	66430.1802805293	73203.6001680343	80232.6803833732	87537.4801451163	95140.5161908924	103067.181370368	111346.256341989	120010.540384913	129097.636231625	138650.936375783	148720.876295276	159366.546254613	170657.792318134	182677.996336009	195527.816512154	209330.316614998	224238.152422517	240443.892573614	258195.27246325	277818.512526901	299755.428549759	324625.45274378	353335.788654143	387292.908694875	428853.064781384	482433.424885768	557950.701013009	687048.337244634
red	0	4778.52385011278	9681.17898413081	14714.5868842888	19885.9133951689	25202.9300795312	30674.0844697854	36308.5808091133	42116.4732197776	48108.7736669726	54297.5776304856	60696.2110879554	67319.4032993088	74183.4910256545	81306.6613052071	88709.2418658023	96414.0508502632	104446.821012594	112836.718264208	121616.980929794	130825.71508558	140506.894069711	150711.628480749	161499.799555365	172942.188305357	185123.292716065	198145.118384889	212132.376390787	227239.765935843	243662.433349787	261651.43017116	281537.343566329	303767.903390937	328970.833470469	358065.481021423	392477.14525674	434593.618476517	488891.196107003	565419.333562097	696245.048647677
red	0	4741.32545168569	9605.81588782918	14600.0412457651	19731.1115875892	25006.7379783646	30435.302190721	36025.9368174489	41788.617714539	47734.2711245901	53874.8983701786	60223.7216929279	66795.3556929036	73606.0099577678	80673.7299488142	88018.6851527681	95663.5160847177	103633.755182154	111958.341314577	120670.254063082	129807.302867307	139413.118755136	149538.414454896	160242.605058028	171595.920581846	183682.201237486	196602.658560211	210481.032816121	225470.818952025	241765.644181884	259614.605734614	279345.717322203	301403.223449153	326409.961427518	355278.121819332	389421.908601921	431210.526316461	485085.424686639	561017.829183767	690825.132051075
blue	0	4713.55901784964	9549.56173400478	14514.5396105399	19615.5610711795	24860.2920229862	30257.0651527513	35814.9595704287	41543.8927108044	47454.7268295614	53559.3929664128	59871.0359300991	66404.1847337907	73174.9540375923	80201.2836238873	87503.224861646	95103.2856772172	103026.848983503	111302.684176466	119963.577700203	129047.11757245	138596.679306455	148662.67864363	159304.182725202	170591.010283255	182606.510538863	195451.302306241	209248.401196338	224150.403249668	240349.801748917	258094.235144901	277709.79621608	299638.127855705	324498.419878692	353197.520822118	387141.352717351	428685.245428156	482244.638394569	557732.363000606	686779.480573057
blue	0	4750.09655970653	9623.58595015437	14627.0502625855	19767.6127121944	25052.9986289553	30491.6052911688	36092.5821862593	41865.9236248274	47822.5760622275	53974.5630226122	60335.1312077921	66918.9222537827	73742.1757348067	80822.9704949517	88181.51333303	95840.4866474396	103825.470108828	112165.456121504	120893.485276395	130047.436957857	139671.022908012	149815.049670052	160539.042249026	171913.360582685	184021.99998047	196966.35921164	210870.407452809	225887.923605297	242212.893079362	260094.873915715	279862.486627909	301960.797540542	327013.796169497	355935.360563154	390142.310873572	432008.2344984	485982.797521012	562055.671456257	692103.108414114
blue	0	4776.71194655054	9677.50810935059	14709.007459925	19878.3731257364	25193.3737227519	30662.4535802759	36294.8134514582	42100.5036462755	48090.5319544445	54276.9892694319	60673.19651598	67293.8773690274	74155.3623951683	81275.8317365214	88675.6054131273	96377.4929157074	104407.217241012	112793.933241429	121570.866638459	130776.109059403	140453.617168753	150654.482185139	161438.562639679	172876.612705678	185053.098328835	198069.98642843	212051.940795924	227153.60197511	243570.042300832	261552.218118806	281430.591244542	303652.721765081	328846.095487833	357929.711034513	392328.327178208	434428.830824484	488705.820093916	565204.939883886	695981.048943289
blue	0	4691.76303585284	9505.40357774886	14447.4228856097	19524.8566980412	24745.3354741627	30117.1533695641	35649.3475114607	41351.7894753994	47235.2912888748	53311.7288212446	59594.1860983009	66097.1249495621	72836.5855192858	79830.4246344556	87098.600944448	94663.518296644	102550.442230744	110788.009110063	119408.853770807	128450.390419847	137955.793997596	147975.247117889	158567.543789412	169802.179895247	181762.119241092	194547.515369409	208280.815054303	223113.908716491	239238.399529911	256900.780839695	276425.637537736	298252.570315094	322997.905789257	351564.299136339	385351.171259542	426702.960734942	480014.689556186	555153.351154789	683603.741574636
blue	0	4731.12062101967	9585.14113652953	14568.617343283	19688.6440002751	24952.9155759205	30369.7958026254	35948.3976169546	41698.6754037043	47631.5318887463	53758.9425640187	60094.1012127021	66651.5909796248	73447.5865642938	80500.0945884675	87829.2411277623	95457.617967723	103410.702591967	111717.371584402	120410.533543643	129527.916531467	139113.057667996	149216.560531742	159897.712334092	171226.591935171	183286.859095485	196179.507511091	210028.011119934	224985.53449919	241245.288115869	259055.833062933	278744.477063208	300754.508466637	325707.424042558	354513.451030656	388583.7495944	430282.424998104	484041.367562123	559810.34152957	689338.258061037
blue	0	4773.16786360644	9670.32787913878	14698.0941071738	19863.6243604896	25174.681491126	30639.7035631147	36267.8845031038	42069.2671642392	48054.8511690047	54236.7184400247	60628.180018577	67243.9486553652	74100.3428005143	81215.5291073807	88609.8125195597	96305.9856042639	104329.752273058	112710.245746878	121480.66709539	130679.079683799	140349.407562938	150542.704044289	161318.783246914	172748.346848038	184915.798123824	197923.028339164	211894.60879118	226985.065288063	243389.325430677	261358.159367598	281221.783728087	303427.426531837	328602.108022963	357664.144971862	392037.239051397	434106.506215636	488343.224655661	564785.585899435	695464.665583234
blue	0	4662.84508987708	9446.81648691783	14358.3753801619	19404.5141430435	24592.816203917	29931.5245968769	35429.6207482952	41096.9153897064	46944.1539080644	52983.1389751363	59226.8739725838	65689.7315936235	72387.6531181798	79338.3853116764	86561.7638072292	94080.0543648428	101918.36679864	110105.160970094	118672.87056876	127658.679196936	137105.495683853	147063.193339979	157590.203793813	168755.594586642	180641.818172072	193348.410790559	206997.064508612	221738.733561778	237763.84016703	255317.358393871	274721.872536915	296414.273783578	321007.089987495	349397.412758714	382976.037590807	424072.952980513	477056.09195565	551731.632177449	679390.311374385
blue	0	4715.40425613161	9553.30014415746	14520.2216830531	19623.2400636508	24870.0241940205	30268.9100229881	35828.9802147478	41560.1560865088	47473.3041462502	53580.3601043836	59894.4739155069	66430.1802805293	73203.6001680343	80232.6803833732	87537.4801451163	95140.5161908924	103067.181370368	111346.256341989	120010.540384913	129097.636231625	138650.936375783	148720.876295276	159366.546254613	170657.792318134	182677.996336009	195527.816512154	209330.316614998	224238.152422517	240443.892573615	258195.27246325	277818.512526901	299755.428549759	324625.45274378	353335.788654143	387292.908694875	428853.064781384	482433.424885768	557950.701013009	687048.337244634
blue	0	4778.52385011278	9681.17898413081	14714.5868842888	19885.9133951689	25202.9300795312	30674.0844697854	36308.5808091133	42116.4732197776	48108.7736669726	54297.5776304856	60696.2110879554	67319.4032993088	74183.4910256545	81306.6613052071	88709.2418658023	96414.0508502632	104446.821012594	112836.718264208	121616.980929794	130825.71508558	140506.894069711	150711.628480749	161499.799555365	172942.188305357	185123.292716065	198145.118384889	212132.376390787	227239.765935843	243662.433349787	261651.43017116	281537.343566329	303767.903390937	328970.833470469	358065.481021423	392477.14525674	434593.618476517	488891.196107003	565419.333562097	696245.048647677
blue	0	4741.32545168569	9605.81588782918	14600.0412457651	19731.1115875892	25006.7379783646	30435.302190721	36025.9368174489	41788.617714539	47734.2711245901	53874.8983701786	60223.7216929279	66795.3556929036	73606.0099577678	80673.7299488142	88018.6851527681	95663.5160847177	103633.755182154	111958.341314577	120670.254063082	129807.302867307	139413.118755136	149538.414454896	160242.605058028	171595.920581846	183682.201237486	196602.658560211	210481.032816121	225470.818952025	241765.644181884	259614.605734614	279345.717322203	301403.223449153	326409.961427518	355278.121819332	389421.908601921	431210.52631646	485085.424686639	561017.829183767	690825.132051075
green	0	4713.55901784964	9549.56173400478	14514.5396105399	19615.5610711795	24860.2920229862	30257.0651527513	35814.9595704287	41543.8927108044	47454.7268295614	53559.3929664128	59871.0359300991	66404.1847337907	73174.9540375923	80201.2836238873	87503.224861646	95103.2856772172	103026.848983503	111302.684176466	119963.577700203	129047.11757245	138596.679306455	148662.67864363	159304.182725202	170591.010283255	182606.510538863	195451.302306241	209248.401196338	224150.403249668	240349.801748917	258094.235144901	277709.79621608	299638.127855705	324498.419878692	353197.520822118	387141.352717351	428685.245428156	482244.638394569	557732.363000606	686779.480573056
green	0	4750.09655970653	9623.58595015437	14627.0502625855	19767.6127121944	25052.9986289553	30491.6052911688	36092.5821862593	41865.9236248274	47822.5760622275	53974.5630226122	60335.1312077921	66918.9222537826	73742.1757348066	80822.9704949517	88181.51333303	95840.4866474396	103825.470108828	112165.456121504	120893.485276395	130047.436957857	139671.022908012	149815.049670052	160539.042249026	171913.360582685	184021.99998047	196966.35921164	210870.407452809	225887.923605297	242212.893079362	260094.873915715	279862.486627909	301960.797540542	327013.796169497	355935.360563154	390142.310873572	432008.234498399	485982.797521012	562055.671456257	692103.108414114
green	0	4776.71194655054	9677.50810935059	14709.007459925	19878.3731257365	25193.3737227519	30662.4535802759	36294.8134514582	42100.5036462755	48090.5319544445	54276.9892694319	60673.19651598	67293.8773690274	74155.3623951684	81275.8317365215	88675.6054131273	96377.4929157074	104407.217241012	112793.933241429	121570.866638459	130776.109059403	140453.617168753	150654.482185139	161438.562639679	172876.612705678	185053.098328835	198069.98642843	212051.940795924	227153.60197511	243570.042300832	261552.218118806	281430.591244542	303652.721765081	328846.095487833	357929.711034513	392328.327178208	434428.830824484	488705.820093916	565204.939883887	695981.048943289
green	0	4691.76303585284	9505.40357774886	14447.4228856097	19524.8566980412	24745.3354741627	30117.1533695641	35649.3475114607	41351.7894753994	47235.2912888748	53311.7288212446	59594.1860983009	66097.1249495621	72836.5855192858	79830.4246344556	87098.600944448	94663.518296644	102550.442230744	110788.009110063	119408.853770807	128450.390419847	137955.793997596	147975.247117889	158567.543789412	169802.179895247	181762.119241092	194547.515369409	208280.815054303	223113.908716491	239238.399529911	256900.780839695	276425.637537736	298252.570315094	322997.905789257	351564.299136339	385351.171259542	426702.960734942	480014.689556186	555153.351154789	683603.741574636
green	0	4731.12062101967	9585.14113652953	14568.617343283	19688.6440002751	24952.9155759205	30369.7958026255	35948.3976169546	41698.6754037043	47631.5318887463	53758.9425640187	60094.1012127021	66651.5909796249	73447.5865642938	80500.0945884675	87829.2411277623	95457.617967723	103410.702591967	111717.371584402	120410.533543644	129527.916531467	139113.057667996	149216.560531742	159897.712334092	171226.591935171	183286.859095485	196179.507511091	210028.011119934	224985.53449919	241245.288115869	259055.833062933	278744.477063208	300754.508466637	325707.424042558	354513.451030656	388583.7495944	430282.424998104	484041.367562123	559810.34152957	689338.258061037
green	0	4773.16786360644	9670.32787913877	14698.0941071738	19863.6243604896	25174.681491126	30639.7035631147	36267.8845031038	42069.2671642392	48054.8511690047	54236.7184400247	60628.180018577	67243.9486553652	74100.3428005143	81215.5291073807	88609.8125195597	96305.9856042639	104329.752273058	112710.245746878	121480.66709539	130679.079683799	140349.407562938	150542.704044289	161318.783246914	172748.346848038	184915.798123824	197923.028339164	211894.60879118	226985.065288063	243389.325430677	261358.159367598	281221.783728087	303427.426531837	328602.108022963	357664.144971862	392037.239051397	434106.506215636	488343.224655661	564785.585899435	695464.665583234
green	0	4662.84508987708	9446.81648691783	14358.3753801619	19404.5141430435	24592.816203917	29931.5245968769	35429.6207482952	41096.9153897065	46944.1539080644	52983.1389751363	59226.8739725838	65689.7315936235	72387.6531181798	79338.3853116764	86561.7638072292	94080.0543648428	101918.36679864	110105.160970095	118672.87056876	127658.679196936	137105.495683854	147063.193339979	157590.203793813	168755.594586642	180641.818172072	193348.410790559	206997.064508612	221738.733561778	237763.84016703	255317.358393871	274721.872536915	296414.273783578	321007.089987495	349397.412758714	382976.037590807	424072.952980514	477056.09195565	551731.632177449	679390.311374385
green	0	4715.40425613161	9553.30014415746	14520.2216830531	19623.2400636508	24870.0241940205	30268.9100229881	35828.9802147478	41560.1560865088	47473.3041462502	53580.3601043836	59894.4739155069	66430.1802805293	73203.6001680343	80232.6803833732	87537.4801451163	95140.5161908924	103067.181370368	111346.256341989	120010.540384913	129097.636231625	138650.936375783	148720.876295276	159366.546254613	170657.792318134	182677.996336009	195527.816512154	209330.316614998	224238.152422517	240443.892573614	258195.27246325	277818.512526901	299755.428549759	324625.452743779	353335.788654143	387292.908694875	428853.064781384	482433.424885768	557950.701013009	687048.337244634
green	0	4778.52385011278	9681.17898413081	14714.5868842888	19885.9133951689	25202.9300795312	30674.0844697854	36308.5808091134	42116.4732197776	48108.7736669726	54297.5776304856	60696.2110879554	67319.4032993088	74183.4910256545	81306.6613052071	88709.2418658023	96414.0508502632	104446.821012594	112836.718264208	121616.980929794	130825.71508558	140506.894069711	150711.628480749	161499.799555365	172942.188305357	185123.292716065	198145.118384889	212132.376390787	227239.765935843	243662.433349787	261651.43017116	281537.343566329	303767.903390937	328970.833470469	358065.481021423	392477.14525674	434593.618476517	488891.196107003	565419.333562097	696245.048647677
green	0	4741.32545168569	9605.81588782918	14600.0412457651	19731.1115875892	25006.7379783646	30435.302190721	36025.9368174489	41788.617714539	47734.27112459	53874.8983701786	60223.7216929278	66795.3556929036	73606.0099577678	80673.7299488142	88018.6851527681	95663.5160847177	103633.755182154	111958.341314577	120670.254063082	129807.302867307	139413.118755136	149538.414454896	160242.605058028	171595.920581846	183682.201237486	196602.658560211	210481.032816121	225470.818952025	241765.644181884	259614.605734614	279345.717322203	301403.223449153	326409.961427518	355278.121819332	389421.908601921	431210.52631646	485085.424686639	561017.829183767	690825.132051074
orange	0	4713.55901784964	9549.56173400478	14514.5396105399	19615.5610711795	24860.2920229863	30257.0651527513	35814.9595704287	41543.8927108044	47454.7268295614	53559.3929664128	59871.0359300991	66404.1847337907	73174.9540375923	80201.2836238873	87503.224861646	95103.2856772172	103026.848983503	111302.684176466	119963.577700203	129047.11757245	138596.679306455	148662.67864363	159304.182725202	170591.010283255	182606.510538863	195451.302306241	209248.401196338	224150.403249668	240349.801748917	258094.235144901	277709.79621608	299638.127855705	324498.419878692	353197.520822118	387141.352717351	428685.245428156	482244.638394569	557732.363000606	686779.480573056
orange	0	4750.09655970653	9623.58595015437	14627.0502625855	19767.6127121944	25052.9986289552	30491.6052911688	36092.5821862593	41865.9236248274	47822.5760622275	53974.5630226122	60335.1312077921	66918.9222537826	73742.1757348066	80822.9704949517	88181.51333303	95840.4866474396	103825.470108828	112165.456121504	120893.485276395	130047.436957857	139671.022908012	149815.049670052	160539.042249026	171913.360582685	184021.99998047	196966.35921164	210870.407452809	225887.923605297	242212.893079362	260094.873915715	279862.486627909	301960.797540542	327013.796169497	355935.360563154	390142.310873572	432008.234498399	485982.797521012	562055.671456257	692103.108414114
orange	0	4776.71194655054	9677.50810935059	14709.007459925	19878.3731257364	25193.3737227519	30662.4535802759	36294.8134514582	42100.5036462755	48090.5319544445	54276.9892694319	60673.19651598	67293.8773690274	74155.3623951683	81275.8317365214	88675.6054131273	96377.4929157074	104407.217241012	112793.933241429	121570.866638459	130776.109059403	140453.617168753	150654.482185139	161438.562639679	172876.612705678	185053.098328835	198069.98642843	212051.940795924	227153.60197511	243570.042300832	261552.218118806	281430.591244542	303652.721765081	328846.095487833	357929.711034513	392328.327178208	434428.830824484	488705.820093916	565204.939883886	695981.048943289
orange	0	4691.76303585284	9505.40357774886	14447.4228856097	19524.8566980412	24745.3354741627	30117.1533695641	35649.3475114607	41351.7894753994	47235.2912888748	53311.7288212446	59594.1860983009	66097.1249495621	72836.5855192858	79830.4246344556	87098.600944448	94663.518296644	102550.442230744	110788.009110063	119408.853770807	128450.390419847	137955.793997596	147975.247117889	158567.543789411	169802.179895247	181762.119241092	194547.515369409	208280.815054303	223113.908716491	239238.399529911	256900.780839695	276425.637537736	298252.570315094	322997.905789257	351564.299136339	385351.171259542	426702.960734942	480014.689556186	555153.351154789	683603.741574636
orange	0	4731.12062101967	9585.14113652953	14568.617343283	19688.6440002751	24952.9155759205	30369.7958026254	35948.3976169546	41698.6754037043	47631.5318887463	53758.9425640187	60094.1012127021	66651.5909796248	73447.5865642938	80500.0945884675	87829.2411277623	95457.617967723	103410.702591967	111717.371584402	120410.533543644	129527.916531467	139113.057667996	149216.560531742	159897.712334092	171226.591935171	183286.859095485	196179.507511091	210028.011119934	224985.53449919	241245.288115869	259055.833062933	278744.477063208	300754.508466637	325707.424042558	354513.451030656	388583.7495944	430282.424998104	484041.367562123	559810.34152957	689338.258061037
orange	0	4773.16786360644	9670.32787913878	14698.0941071738	19863.6243604896	25174.681491126	30639.7035631147	36267.8845031038	42069.2671642392	48054.8511690047	54236.7184400247	60628.180018577	67243.9486553652	74100.3428005143	81215.5291073807	88609.8125195597	96305.9856042639	104329.752273058	112710.245746878	121480.66709539	130679.079683799	140349.407562938	150542.704044289	161318.783246914	172748.346848038	184915.798123824	197923.028339164	211894.60879118	226985.065288063	243389.325430677	261358.159367598	281221.783728087	303427.426531837	328602.108022963	357664.144971862	392037.239051397	434106.506215636	488343.224655661	564785.585899435	695464.665583234
orange	0	4662.84508987708	9446.81648691783	14358.3753801619	19404.5141430435	24592.816203917	29931.5245968769	35429.6207482952	41096.9153897065	46944.1539080644	52983.1389751364	59226.8739725838	65689.7315936235	72387.6531181798	79338.3853116764	86561.7638072292	94080.0543648428	101918.36679864	110105.160970095	118672.87056876	127658.679196936	137105.495683854	147063.193339979	157590.203793813	168755.594586642	180641.818172072	193348.410790559	206997.064508612	221738.733561779	237763.84016703	255317.358393871	274721.872536915	296414.273783578	321007.089987495	349397.412758714	382976.037590807	424072.952980514	477056.09195565	551731.632177449	679390.311374385
orange	0	4715.40425613161	9553.30014415746	14520.2216830531	19623.2400636508	24870.0241940205	30268.9100229881	35828.9802147478	41560.1560865088	47473.3041462502	53580.3601043836	59894.4739155069	66430.1802805293	73203.6001680343	80232.6803833732	87537.4801451163	95140.5161908924	103067.181370368	111346.256341989	120010.540384913	129097.636231625	138650.936375783	148720.876295276	159366.546254613	170657.792318134	182677.996336009	195527.816512154	209330.316614998	224238.152422517	240443.892573615	258195.27246325	277818.512526901	299755.428549759	324625.45274378	353335.788654143	387292.908694875	428853.064781384	482433.424885768	557950.701013009	687048.337244634
orange	0	4778.52385011278	9681.17898413081	14714.5868842888	19885.9133951689	25202.9300795312	30674.0844697854	36308.5808091133	42116.4732197776	48108.7736669726	54297.5776304856	60696.2110879554	67319.4032993088	74183.4910256545	81306.6613052071	88709.2418658023	96414.0508502632	104446.821012594	112836.718264208	121616.980929794	130825.71508558	140506.894069711	150711.628480749	161499.799555365	172942.188305357	185123.292716065	198145.118384889	212132.376390787	227239.765935843	243662.433349787	261651.43017116	281537.343566329	303767.903390937	328970.833470469	358065.481021423	392477.14525674	434593.618476517	488891.196107003	565419.333562097	696245.048647677
orange	0	4741.32545168569	9605.81588782918	14600.0412457651	19731.1115875892	25006.7379783646	30435.302190721	36025.9368174489	41788.617714539	47734.27112459	53874.8983701786	60223.7216929279	66795.3556929036	73606.0099577678	80673.7299488142	88018.6851527681	95663.5160847177	103633.755182154	111958.341314577	120670.254063082	129807.302867307	139413.118755136	149538.414454896	160242.605058028	171595.920581846	183682.201237486	196602.658560211	210481.032816121	225470.818952025	241765.644181884	259614.605734614	279345.717322203	301403.223449153	326409.961427518	355278.121819332	389421.908601921	431210.52631646	485085.424686639	561017.829183767	690825.132051074
purple	0	4713.55901784964	9549.56173400478	14514.5396105399	19615.5610711795	24860.2920229862	30257.0651527513	35814.9595704287	41543.8927108044	47454.7268295614	53559.3929664128	59871.0359300991	66404.1847337907	73174.9540375923	80201.2836238873	87503.224861646	95103.2856772172	103026.848983503	111302.684176466	119963.577700203	129047.11757245	138596.679306455	148662.67864363	159304.182725202	170591.010283255	182606.510538863	195451.302306241	209248.401196338	224150.403249668	240349.801748917	258094.235144901	277709.79621608	299638.127855705	324498.419878692	353197.520822118	387141.352717351	428685.245428156	482244.638394569	557732.363000606	686779.480573056
purple	0	4750.09655970653	9623.58595015437	14627.0502625855	19767.6127121944	25052.9986289553	30491.6052911688	36092.5821862593	41865.9236248274	47822.5760622275	53974.5630226122	60335.1312077921	66918.9222537826	73742.1757348066	80822.9704949517	88181.51333303	95840.4866474396	103825.470108828	112165.456121504	120893.485276395	130047.436957857	139671.022908012	149815.049670052	160539.042249026	171913.360582685	184021.99998047	196966.35921164	210870.407452809	225887.923605297	242212.893079362	260094.873915715	279862.486627909	301960.797540542	327013.796169497	355935.360563154	390142.310873572	432008.2344984	485982.797521012	562055.671456257	692103.108414114
purple	0	4776.71194655054	9677.50810935059	14709.007459925	19878.3731257365	25193.3737227519	30662.4535802759	36294.8134514582	42100.5036462755	48090.5319544445	54276.9892694319	60673.19651598	67293.8773690274	74155.3623951684	81275.8317365215	88675.6054131273	96377.4929157074	104407.217241012	112793.933241429	121570.866638459	130776.109059403	140453.617168753	150654.482185139	161438.562639679	172876.612705678	185053.098328835	198069.98642843	212051.940795924	227153.60197511	243570.042300832	261552.218118806	281430.591244542	303652.721765081	328846.095487833	357929.711034513	392328.327178208	434428.830824484	488705.820093916	565204.939883887	695981.048943289
purple	0	4691.76303585284	9505.40357774886	14447.4228856097	19524.8566980412	24745.3354741627	30117.1533695641	35649.3475114607	41351.7894753994	47235.2912888748	53311.7288212446	59594.1860983009	66097.1249495621	72836.5855192858	79830.4246344556	87098.600944448	94663.518296644	102550.442230744	110788.009110063	119408.853770807	128450.390419847	137955.793997596	147975.247117889	158567.543789411	169802.179895247	181762.119241092	194547.515369409	208280.815054303	223113.908716491	239238.399529911	256900.780839695	276425.637537736	298252.570315094	322997.905789257	351564.299136339	385351.171259542	426702.960734942	480014.689556186	555153.351154789	683603.741574636
purple	0	4731.12062101967	9585.14113652953	14568.617343283	19688.6440002751	24952.9155759205	30369.7958026255	35948.3976169546	41698.6754037043	47631.5318887464	53758.9425640187	60094.1012127021	66651.5909796248	73447.5865642938	80500.0945884675	87829.2411277623	95457.617967723	103410.702591967	111717.371584402	120410.533543644	129527.916531467	139113.057667996	149216.560531742	159897.712334092	171226.591935171	183286.859095485	196179.507511091	210028.011119934	224985.53449919	241245.288115869	259055.833062933	278744.477063208	300754.508466637	325707.424042558	354513.451030656	388583.7495944	430282.424998104	484041.367562123	559810.34152957	689338.258061037
purple	0	4773.16786360644	9670.32787913878	14698.0941071738	19863.6243604896	25174.681491126	30639.7035631147	36267.8845031038	42069.2671642392	48054.8511690047	54236.7184400247	60628.1800185771	67243.9486553652	74100.3428005143	81215.5291073807	88609.8125195597	96305.9856042639	104329.752273058	112710.245746878	121480.66709539	130679.079683799	140349.407562938	150542.704044289	161318.783246914	172748.346848038	184915.798123824	197923.028339164	211894.60879118	226985.065288063	243389.325430677	261358.159367598	281221.783728087	303427.426531837	328602.108022963	357664.144971862	392037.239051397	434106.506215636	488343.224655661	564785.585899435	695464.665583234
purple	0	4662.84508987708	9446.81648691783	14358.3753801619	19404.5141430435	24592.816203917	29931.5245968769	35429.6207482952	41096.9153897065	46944.1539080644	52983.1389751364	59226.8739725838	65689.7315936235	72387.6531181798	79338.3853116764	86561.7638072292	94080.0543648428	101918.36679864	110105.160970095	118672.87056876	127658.679196936	137105.495683854	147063.193339979	157590.203793813	168755.594586642	180641.818172072	193348.410790559	206997.064508612	221738.733561779	237763.84016703	255317.358393871	274721.872536915	296414.273783578	321007.089987495	349397.412758714	382976.037590807	424072.952980514	477056.09195565	551731.632177449	679390.311374385
purple	0	4715.40425613161	9553.30014415746	14520.2216830531	19623.2400636508	24870.0241940205	30268.9100229881	35828.9802147478	41560.1560865088	47473.3041462502	53580.3601043835	59894.4739155069	66430.1802805293	73203.6001680343	80232.6803833732	87537.4801451163	95140.5161908924	103067.181370368	111346.256341989	120010.540384913	129097.636231625	138650.936375783	148720.876295276	159366.546254613	170657.792318134	182677.996336009	195527.816512154	209330.316614998	224238.152422517	240443.892573614	258195.27246325	277818.512526901	299755.428549759	324625.45274378	353335.788654143	387292.908694875	428853.064781384	482433.424885768	557950.701013009	687048.337244634
purple	0	4778.52385011278	9681.17898413081	14714.5868842888	19885.9133951689	25202.9300795312	30674.0844697854	36308.5808091134	42116.4732197776	48108.7736669726	54297.5776304856	60696.2110879554	67319.4032993088	74183.4910256545	81306.6613052071	88709.2418658023	96414.0508502632	104446.821012594	112836.718264208	121616.980929794	130825.71508558	140506.894069711	150711.628480749	161499.799555365	172942.188305357	185123.292716065	198145.118384889	212132.376390787	227239.765935843	243662.433349787	261651.43017116	281537.343566329	303767.903390937	328970.833470469	358065.481021423	392477.14525674	434593.618476517	488891.196107003	565419.333562097	696245.048647677
purple	0	4741.32545168569	9605.81588782918	14600.0412457651	19731.1115875892	25006.7379783646	30435.302190721	36025.9368174489	41788.617714539	47734.2711245901	53874.8983701786	60223.7216929279	66795.3556929036	73606.0099577678	80673.7299488142	88018.6851527681	95663.5160847177	103633.755182154	111958.341314577	120670.254063082	129807.302867307	139413.118755136	149538.414454896	160242.605058028	171595.920581846	183682.201237486	196602.658560211	210481.032816121	225470.818952025	241765.644181884	259614.605734614	279345.717322203	301403.223449153	326409.961427518	355278.121819332	389421.908601921	431210.526316461	485085.424686639	561017.829183767	690825.132051074
