# Supplementary material for: Inference of past demography, dormancy and self-fertilization rates from whole genome sequence data
Source: PLoS Genet. 2020 Apr 6;16(4):e1008698. doi: 10.1371/journal.pgen.1008698 (PMC7173940; doi:10.1371/journal.pgen.1008698)
Supplement: S1 Data — File containing all numerical data presented in this study. It contains all plotted results and all requirements to build summary statistics. (ZIP) [file pgen.1008698.s003.zip › S1_data/Supplementary_Figure/FigS18/F19S_d_popsize.csv]

	V1	V2	V3	V4	V5	V6	V7	V8	V9	V10	V11	V12	V13	V14	V15	V16	V17	V18	V19	V20	V21	V22	V23	V24	V25	V26	V27	V28	V29	V30	V31	V32	V33	V34	V35	V36	V37	V38	V39	V40
red	5.1736995483989	5.1736995483989	6.58590168298626	6.58590168298626	6.7004079179019	6.7004079179019	6.48651287546436	6.48651287546436	6.14472273491416	6.14472273491416	5.84400399027072	5.84400399027072	5.61192180294042	5.61192180294042	5.43655850801543	5.43655850801543	5.30330583434491	5.30330583434491	5.20075713083171	5.20075713083171	5.12104622256067	5.12104622256067	5.05922985760985	5.05922985760985	5.01249674007296	5.01249674007296	4.97989107571216	4.97989107571216	4.9615064504651	4.9615064504651	4.95858949968896	4.95858949968896	4.97425864042124	4.97425864042124	5.0171111973611	5.0171111973611	5.11456111510878	5.11456111510878	5.27921666225441	5.27921666225441
red	5.20505867543984	5.20505867543984	6.47787094052562	6.47787094052562	6.66678617568348	6.66678617568348	6.46542460017237	6.46542460017237	6.11876959196249	6.11876959196249	5.82325492571395	5.82325492571395	5.59565277496466	5.59565277496466	5.42368275292186	5.42368275292186	5.29341248786429	5.29341248786429	5.19299815919048	5.19299815919048	5.1157557731848	5.1157557731848	5.05680404466709	5.05680404466709	5.01323024246396	5.01323024246396	4.98395902779973	4.98395902779973	4.96915379006518	4.96915379006518	4.96920039003383	4.96920039003383	4.98629360129385	4.98629360129385	5.02644987951333	5.02644987951333	5.11112178506152	5.11112178506152	5.25169831111465	5.25169831111465
red	5.25002791009152	5.25002791009152	6.43263438155899	6.43263438155899	6.67608747992098	6.67608747992098	6.46713267875827	6.46713267875827	6.12332015025745	6.12332015025745	5.82710431090509	5.82710431090509	5.59832836571131	5.59832836571131	5.42473907666714	5.42473907666714	5.29254392934024	5.29254392934024	5.19044921482334	5.19044921482334	5.11178416918388	5.11178416918388	5.05168634446807	5.05168634446807	5.00796430486721	5.00796430486721	4.97962509455986	4.97962509455986	4.96623462398369	4.96623462398369	4.9687876068332	4.9687876068332	4.98925209076842	4.98925209076842	5.03261324681052	5.03261324681052	5.11844789203138	5.11844789203138	5.25196879393326	5.25196879393326
red	5.22315588622808	5.22315588622808	6.56001435328799	6.56001435328799	6.72212832606959	6.72212832606959	6.49900952273781	6.49900952273781	6.13191898717142	6.13191898717142	5.82366183518511	5.82366183518511	5.58976886487029	5.58976886487029	5.4143482822058	5.4143482822058	5.28282045920133	5.28282045920133	5.18230493980054	5.18230493980054	5.10523736543245	5.10523736543245	5.04679346889289	5.04679346889289	5.00421713168721	5.00421713168721	4.97628921441827	4.97628921441827	4.96274158927289	4.96274158927289	4.96391971623744	4.96391971623744	4.98163945774687	4.98163945774687	5.02224850878775	5.02224850878775	5.10838243886571	5.10838243886571	5.24949602617053	5.24949602617053
red	5.25393253166281	5.25393253166281	6.56694052584017	6.56694052584017	6.63870631194354	6.63870631194354	6.40479085018878	6.40479085018878	6.08162017962787	6.08162017962787	5.80249758458364	5.80249758458364	5.5836902520455	5.5836902520455	5.41607131489839	5.41607131489839	5.28675622613807	5.28675622613807	5.18723466727529	5.18723466727529	5.10979479884826	5.10979479884826	5.05038543239571	5.05038543239571	5.00641220152903	5.00641220152903	4.9769335583829	4.9769335583829	4.96201398207643	4.96201398207643	4.96271044414414	4.96271044414414	4.98166823845487	4.98166823845487	5.02606015881841	5.02606015881841	5.11991966727747	5.11991966727747	5.27603320321624	5.27603320321624
red	5.25164805720639	5.25164805720639	6.50404349199904	6.50404349199904	6.67333775361187	6.67333775361187	6.46500814639947	6.46500814639947	6.10777312460546	6.10777312460546	5.80945389356458	5.80945389356458	5.58351933003852	5.58351933003852	5.41438422100155	5.41438422100155	5.28563757732158	5.28563757732158	5.18725782565219	5.18725782565219	5.11141940937971	5.11141940937971	5.05348709662691	5.05348709662691	5.01083876848628	5.01083876848628	4.98254725897293	4.98254725897293	4.96840934674368	4.96840934674368	4.96933013760643	4.96933013760643	4.98745126029273	4.98745126029273	5.0294305257074	5.0294305257074	5.11850962211229	5.11850962211229	5.27072957181858	5.27072957181858
red	5.21571820624859	5.21571820624859	6.5818926062635	6.5818926062635	6.7032914309613	6.7032914309613	6.47969486110913	6.47969486110913	6.13671436153995	6.13671436153995	5.84216539447056	5.84216539447056	5.61200636224711	5.61200636224711	5.43510571360075	5.43510571360075	5.29969196941823	5.29969196941823	5.192775763903	5.192775763903	5.10989503120166	5.10989503120166	5.04568122685019	5.04568122685019	4.99756720072573	4.99756720072573	4.9648737862956	4.9648737862956	4.94803195390115	4.94803195390115	4.94815398503839	4.94815398503839	4.9681980500242	4.9681980500242	5.01638006710869	5.01638006710869	5.11866999875253	5.11866999875253	5.28496888828621	5.28496888828621
red	5.19544742364722	5.19544742364722	6.57458771657501	6.57458771657501	6.75660554446115	6.75660554446115	6.5213875495625	6.5213875495625	6.13875258106328	6.13875258106328	5.82795353291665	5.82795353291665	5.59418635712462	5.59418635712462	5.42090204148616	5.42090204148616	5.28939055437867	5.28939055437867	5.18959872113256	5.18959872113256	5.11261129471426	5.11261129471426	5.05354166393668	5.05354166393668	5.00943505451769	5.00943505451769	4.97924325134973	4.97924325134973	4.96296016376921	4.96296016376921	4.96099564796988	4.96099564796988	4.97701727720667	4.97701727720667	5.0184550178056	5.0184550178056	5.1120433915196	5.1120433915196	5.26820466554081	5.26820466554081
red	5.27612363706608	5.27612363706608	6.57948735814966	6.57948735814966	6.75918974021859	6.75918974021859	6.51164929043236	6.51164929043236	6.13602423519572	6.13602423519572	5.82703906419535	5.82703906419535	5.59356935373805	5.59356935373805	5.41903931862656	5.41903931862656	5.28713578062763	5.28713578062763	5.18512946165025	5.18512946165025	5.10660012662409	5.10660012662409	5.04676791880459	5.04676791880459	5.00307796108599	5.00307796108599	4.97468300509692	4.97468300509692	4.96155855973858	4.96155855973858	4.96476893850644	4.96476893850644	4.98640400411683	4.98640400411683	5.03311598818638	5.03311598818638	5.12580065847768	5.12580065847768	5.26858276563854	5.26858276563854
red	5.24629280307091	5.24629280307091	6.38526744377933	6.38526744377933	6.59829941096404	6.59829941096404	6.41964401825159	6.41964401825159	6.10142054824038	6.10142054824038	5.81628410955805	5.81628410955805	5.59216921329155	5.59216921329155	5.42151900493327	5.42151900493327	5.29125588792366	5.29125588792366	5.19104047413522	5.19104047413522	5.11355428869299	5.11355428869299	5.05385746738191	5.05385746738191	5.0094416004633	5.0094416004633	4.97872374306516	4.97872374306516	4.96230096014664	4.96230096014664	4.96049150723278	4.96049150723278	4.97607514481438	4.97607514481438	5.01663501994922	5.01663501994922	5.10775352973775	5.10775352973775	5.26324237039516	5.26324237039516
blue	5.31911110468739	5.31911110468739	6.59176668125883	6.59176668125883	6.75145151527859	6.75145151527859	6.6470004199387	6.6470004199387	6.33424767772079	6.33424767772079	6.01764420673895	6.01764420673895	5.77695527022385	5.77695527022385	5.5926668545634	5.5926668545634	5.45385171637447	5.45385171637447	5.3466179613594	5.3466179613594	5.26383694611827	5.26383694611827	5.19984456507017	5.19984456507017	5.15139185948058	5.15139185948058	5.11784520903404	5.11784520903404	5.09935655327456	5.09935655327456	5.09694282158476	5.09694282158476	5.11390688169352	5.11390688169352	5.1596562705155	5.1596562705155	5.26355155891678	5.26355155891678	5.43815380138225	5.43815380138225
blue	5.35612806930651	5.35612806930651	6.53074618247055	6.53074618247055	6.71362517248703	6.71362517248703	6.60269171819522	6.60269171819522	6.31030315598321	6.31030315598321	6.00145840661172	6.00145840661172	5.76420215173642	5.76420215173642	5.58450670730967	5.58450670730967	5.44794314483387	5.44794314483387	5.34352817998154	5.34352817998154	5.26319694874832	5.26319694874832	5.20176138991099	5.20176138991099	5.15671133544331	5.15671133544331	5.1268234844168	5.1268234844168	5.11192187836623	5.11192187836623	5.1126410117459	5.1126410117459	5.13127565819271	5.13127565819271	5.17422992061617	5.17422992061617	5.26394246450879	5.26394246450879	5.41258317833437	5.41258317833437
blue	5.40440714841428	5.40440714841428	6.47641457226731	6.47641457226731	6.73530110554269	6.73530110554269	6.61518147995131	6.61518147995131	6.30638204969161	6.30638204969161	6.00322314727544	6.00322314727544	5.76515946111249	5.76515946111249	5.58455495949424	5.58455495949424	5.44667853675879	5.44667853675879	5.3407576422866	5.3407576422866	5.2588219902568	5.2588219902568	5.19674368639433	5.19674368639433	5.15133891647526	5.15133891647526	5.12211634269942	5.12211634269942	5.10894663023878	5.10894663023878	5.11239010175781	5.11239010175781	5.13438911272214	5.13438911272214	5.18071359379022	5.18071359379022	5.27128886629934	5.27128886629934	5.41126685948583	5.41126685948583
blue	5.37437820926896	5.37437820926896	6.59201196448978	6.59201196448978	6.74296593650777	6.74296593650777	6.62280014216333	6.62280014216333	6.31149618156996	6.31149618156996	5.9949864305344	5.9949864305344	5.75060800378251	5.75060800378251	5.56932611657103	5.56932611657103	5.43243984028569	5.43243984028569	5.32847658819477	5.32847658819477	5.24886935217122	5.24886935217122	5.18829970650148	5.18829970650148	5.14481115209442	5.14481115209442	5.11640781683321	5.11640781683321	5.10293888557325	5.10293888557325	5.1045247131319	5.1045247131319	5.12327826763499	5.12327826763499	5.16602980597442	5.16602980597442	5.2561353120362	5.2561353120362	5.4039297312463	5.4039297312463
blue	5.40915605207901	5.40915605207901	6.60467422437337	6.60467422437337	6.6866439484096	6.6866439484096	6.56065820826787	6.56065820826787	6.27056666765598	6.27056666765598	5.98053483964218	5.98053483964218	5.75394347711052	5.75394347711052	5.57703510876229	5.57703510876229	5.44290239934466	5.44290239934466	5.34003371044136	5.34003371044136	5.25958866203314	5.25958866203314	5.19784230105135	5.19784230105135	5.15242174086975	5.15242174086975	5.1221207670491	5.1221207670491	5.10702703865707	5.10702703865707	5.10835861230125	5.10835861230125	5.12892322690128	5.12892322690128	5.17624170102041	5.17624170102041	5.27536228222684	5.27536228222684	5.43823786851675	5.43823786851675
blue	5.40108053321701	5.40108053321701	6.5426747566637	6.5426747566637	6.74704044892964	6.74704044892964	6.61319326377424	6.61319326377424	6.29320506195305	6.29320506195305	5.98701707990458	5.98701707990458	5.75223777443912	5.75223777443912	5.57443647189543	5.57443647189543	5.43989566642132	5.43989566642132	5.33676505096099	5.33676505096099	5.25758107864722	5.25758107864722	5.19739659546636	5.19739659546636	5.15305954209455	5.15305954209455	5.12380186371172	5.12380186371172	5.10965141478139	5.10965141478139	5.11135282727335	5.11135282727335	5.1311931600342	5.1311931600342	5.17597882029869	5.17597882029869	5.27085421168329	5.27085421168329	5.43335991056029	5.43335991056029
blue	5.36571192280964	5.36571192280964	6.59707163205367	6.59707163205367	6.73903078541692	6.73903078541692	6.60436615882197	6.60436615882197	6.31789647666787	6.31789647666787	6.01735488532407	6.01735488532407	5.77730662897069	5.77730662897069	5.59290829347763	5.59290829347763	5.45099938504624	5.45099938504624	5.34177356579848	5.34177356579848	5.2543947410092	5.2543947410092	5.18647831144414	5.18647831144414	5.13716744778536	5.13716744778536	5.10387659288137	5.10387659288137	5.08704703320564	5.08704703320564	5.087897972375	5.087897972375	5.10897373340588	5.10897373340588	5.16058286813031	5.16058286813031	5.26888833390891	5.26888833390891	5.44402249499472	5.44402249499472
blue	5.34170492225679	5.34170492225679	6.59677444476611	6.59677444476611	6.77961934824724	6.77961934824724	6.65662582091603	6.65662582091603	6.31998560656588	6.31998560656588	5.99833324738492	5.99833324738492	5.75539344221222	5.75539344221222	5.57381943155208	5.57381943155208	5.43756832479606	5.43756832479606	5.33358034742019	5.33358034742019	5.25391577793347	5.25391577793347	5.19276110735667	5.19276110735667	5.14748981746009	5.14748981746009	5.11669801080932	5.11669801080932	5.10003983248805	5.10003983248805	5.09871300480744	5.09871300480744	5.11581862473699	5.11581862473699	5.15964838927465	5.15964838927465	5.25822915257153	5.25822915257153	5.4239401548783	5.4239401548783
blue	5.42404969676147	5.42404969676147	6.59578545129803	6.59578545129803	6.77224969197513	6.77224969197513	6.65246208011167	6.65246208011167	6.32949513143914	6.32949513143914	6.00533288242447	6.00533288242447	5.75830085458111	5.75830085458111	5.57577094328078	5.57577094328078	5.43688884219252	5.43688884219252	5.33015919034547	5.33015919034547	5.24861898014643	5.24861898014643	5.18553184604165	5.18553184604165	5.14064873200539	5.14064873200539	5.11178277813763	5.11178277813763	5.0987951500661	5.0987951500661	5.1026246511251	5.1026246511251	5.12530443953215	5.12530443953215	5.1757653048011	5.1757653048011	5.27496115405462	5.27496115405462	5.42642369750437	5.42642369750437
blue	5.40086286685184	5.40086286685184	6.46708228462899	6.46708228462899	6.67449412129643	6.67449412129643	6.57573896521676	6.57573896521676	6.28974919967263	6.28974919967263	5.99864203238245	5.99864203238245	5.76619322485109	5.76619322485109	5.58722742060535	5.58722742060535	5.45080389039138	5.45080389039138	5.34639194910393	5.34639194910393	5.26541998041268	5.26541998041268	5.20331537264471	5.20331537264471	5.15719537302151	5.15719537302151	5.12567307046228	5.12567307046228	5.1088889900548	5.1088889900548	5.10780434111014	5.10780434111014	5.12490398701419	5.12490398701419	5.16839585210192	5.16839585210192	5.26561352077354	5.26561352077354	5.43115688555128	5.43115688555128
green	4.16480291539636	4.16480291539636	5.54093082418275	5.54093082418275	5.56720153086491	5.56720153086491	5.30554855973494	5.30554855973494	4.95990821004847	4.95990821004847	4.68706849274152	4.68706849274152	4.48617333085078	4.48617333085078	4.33623043260117	4.33623043260117	4.22327490756678	4.22327490756678	4.13640295020452	4.13640295020452	4.06867077368047	4.06867077368047	4.0158800307905	4.0158800307905	3.97556213063657	3.97556213063657	3.9471888385903	3.9471888385903	3.9303491837705	3.9303491837705	3.92553881618627	3.92553881618627	3.93685966930876	3.93685966930876	3.96786300399193	3.96786300399193	4.04148142478008	4.04148142478008	4.16652313689679	4.16652313689679
green	4.19348669939591	4.19348669939591	5.49185489567451	5.49185489567451	5.54717459384986	5.54717459384986	5.27662010804406	5.27662010804406	4.93573281224539	4.93573281224539	4.66962595523659	4.66962595523659	4.47314671162116	4.47314671162116	4.32722520958992	4.32722520958992	4.21717052621683	4.21717052621683	4.13265386775736	4.13265386775736	4.06743160721821	4.06743160721821	4.01741520805982	4.01741520805982	3.97962839600719	3.97962839600719	3.95374565792096	3.95374565792096	3.93927187235112	3.93927187235112	3.93673638117219	3.93673638117219	3.94826181916307	3.94826181916307	3.97761856856897	3.97761856856897	4.04187826851471	4.04187826851471	4.14979940349886	4.14979940349886
green	4.24054866472738	4.24054866472738	5.45062775073569	5.45062775073569	5.54165056942906	5.54165056942906	5.28422048045936	5.28422048045936	4.9460357284231	4.9460357284231	4.67694700490047	4.67694700490047	4.47745309451293	4.47745309451293	4.32984806590714	4.32984806590714	4.21811128786759	4.21811128786759	4.13253303548235	4.13253303548235	4.06638874096295	4.06638874096295	4.01552540043619	4.01552540043619	3.97798480675662	3.97798480675662	3.95298738690452	3.95298738690452	3.9403128506475	3.9403128506475	3.9401267785479	3.9401267785479	3.95337912012333	3.95337912012333	3.98586958605893	3.98586958605893	4.05046989465418	4.05046989465418	4.15341876879312	4.15341876879312
green	4.23113751524745	4.23113751524745	5.56707967806026	5.56707967806026	5.61509969071299	5.61509969071299	5.31169023346796	5.31169023346796	4.95342233429796	4.95342233429796	4.67684825848231	4.67684825848231	4.47722259137977	4.47722259137977	4.33034504944422	4.33034504944422	4.22063848158293	4.22063848158293	4.13702650695545	4.13702650695545	4.07277288204039	4.07277288204039	4.02384903168852	4.02384903168852	3.98775719454968	3.98775719454968	3.96322307902602	3.96322307902602	3.94997087988823	3.94997087988823	3.94870127669414	3.94870127669414	3.96063211750875	3.96063211750875	3.99016807629716	3.99016807629716	4.05432241224322	4.05432241224322	4.16063636595964	4.16063636595964
green	4.25148984014006	4.25148984014006	5.54283161704016	5.54283161704016	5.531351109648	5.531351109648	5.23632011164878	5.23632011164878	4.91394506425902	4.91394506425902	4.65833010739756	4.65833010739756	4.46769179240779	4.46769179240779	4.32494061602966	4.32494061602966	4.21619516956348	4.21619516956348	4.13224869093122	4.13224869093122	4.06740477207315	4.06740477207315	4.01715121380411	4.01715121380411	3.97980559665861	3.97980559665861	3.95407187134107	3.95407187134107	3.94041250659808	3.94041250659808	3.93889323562166	3.93889323562166	3.95174590134839	3.95174590134839	3.98450926008395	3.98450926008395	4.05482113623499	4.05482113623499	4.17449238428522	4.17449238428522
green	4.23113746146604	4.23113746146604	5.505866819515	5.505866819515	5.54917890653195	5.54917890653195	5.27263941074177	5.27263941074177	4.91815811184738	4.91815811184738	4.65061057322115	4.65061057322115	4.45443384675686	4.45443384675686	4.31015763783692	4.31015763783692	4.2017794150079	4.2017794150079	4.11858189737798	4.11858189737798	4.05415056416154	4.05415056416154	4.00475749911561	4.00475749911561	3.96801169647556	3.96801169647556	3.94288064528794	3.94288064528794	3.92934322458525	3.92934322458525	3.92797864328176	3.92797864328176	3.94030818803132	3.94030818803132	3.97160902112357	3.97160902112357	4.03969793742647	4.03969793742647	4.15814267577193	4.15814267577193
green	4.21233759313258	4.21233759313258	5.55437089578258	5.55437089578258	5.56894974744941	5.56894974744941	5.29822320653398	5.29822320653398	4.95633339114515	4.95633339114515	4.69023610437799	4.69023610437799	4.48851042736302	4.48851042736302	4.33749009996228	4.33749009996228	4.22240216323256	4.22240216323256	4.13298051211576	4.13298051211576	4.06316292264674	4.06316292264674	4.0086046512434	4.0086046512434	3.96721007163209	3.96721007163209	3.93874698871071	3.93874698871071	3.92451750936224	3.92451750936224	3.92234248174733	3.92234248174733	3.93595284295126	3.93595284295126	3.9715334467505	3.9715334467505	4.04728829422227	4.04728829422227	4.17545069172267	4.17545069172267
green	4.19660555413252	4.19660555413252	5.55647037693888	5.55647037693888	5.60379767149321	5.60379767149321	5.32031757500851	5.32031757500851	4.95425425252841	4.95425425252841	4.67473895639252	4.67473895639252	4.47503950210622	4.47503950210622	4.32834149057069	4.32834149057069	4.21907484030755	4.21907484030755	4.13551446260858	4.13551446260858	4.07049041131443	4.07049041131443	4.02001621715325	4.02001621715325	3.98233961961913	3.98233961961913	3.9553155649498	3.9553155649498	3.93967347562863	3.93967347562863	3.93694838650886	3.93694838650886	3.94655556178415	3.94655556178415	3.97743731290986	3.97743731290986	4.04745301223453	4.04745301223453	4.1655710170305	4.1655710170305
green	4.25556462880441	4.25556462880441	5.5699458551485	5.5699458551485	5.61806309921289	5.61806309921289	5.308232911194	5.308232911194	4.94234350641392	4.94234350641392	4.66199851973029	4.66199851973029	4.46144835663095	4.46144835663095	4.31323682781192	4.31323682781192	4.20106383621326	4.20106383621326	4.11538600680762	4.11538600680762	4.04824770062017	4.04824770062017	3.99750752516948	3.99750752516948	3.96006525019468	3.96006525019468	3.9341552958074	3.9341552958074	3.92252609202347	3.92252609202347	3.92230403579804	3.92230403579804	3.93773302243805	3.93773302243805	3.97222295383434	3.97222295383434	4.043492213701	4.043492213701	4.15454833429994	4.15454833429994
green	4.22583457562748	4.22583457562748	5.42849401745625	5.42849401745625	5.48938060955148	5.48938060955148	5.24549444863402	5.24549444863402	4.92386219487252	4.92386219487252	4.66370271556643	4.66370271556643	4.46871881745596	4.46871881745596	4.32350701703676	4.32350701703676	4.21358449543867	4.21358449543867	4.12915609984062	4.12915609984062	4.0633078602922	4.0633078602922	4.01227926524697	4.01227926524697	3.97379410654126	3.97379410654126	3.94674224127788	3.94674224127788	3.93134986982641	3.93134986982641	3.9277681675153	3.9277681675153	3.93797447607495	3.93797447607495	3.96793568813723	3.96793568813723	4.03661115461331	4.03661115461331	4.15477235994548	4.15477235994548
orange	4.64069017616635	4.64069017616635	5.85850728209588	5.85850728209588	6.16623047541702	6.16623047541702	6.1442177570924	6.1442177570924	5.90747881395953	5.90747881395953	5.58194572343419	5.58194572343419	5.29671885869895	5.29671885869895	5.06942690746798	5.06942690746798	4.8941765317758	4.8941765317758	4.75776990331566	4.75776990331566	4.65312486603818	4.65312486603818	4.57292125257425	4.57292125257425	4.5137790110803	4.5137790110803	4.47423621067153	4.47423621067153	4.45428086005891	4.45428086005891	4.45558683544495	4.45558683544495	4.48281819054422	4.48281819054422	4.54859185915834	4.54859185915834	4.69344491669214	4.69344491669214	4.93170410235218	4.93170410235218
orange	4.69377402845286	4.69377402845286	5.74277041418722	5.74277041418722	6.14285087827613	6.14285087827613	6.14322761117878	6.14322761117878	5.89266990723498	5.89266990723498	5.56483076086151	5.56483076086151	5.28336010683706	5.28336010683706	5.05976767093011	5.05976767093011	4.88709509295076	4.88709509295076	4.75415109550106	4.75415109550106	4.65240752352902	4.65240752352902	4.57587270021267	4.57587270021267	4.52121717303142	4.52121717303142	4.48675038258648	4.48675038258648	4.47242406447444	4.47242406447444	4.47913517272094	4.47913517272094	4.50929001827119	4.50929001827119	4.57074569042666	4.57074569042666	4.69307586809595	4.69307586809595	4.89152847740339	4.89152847740339
orange	4.75502089491856	4.75502089491856	5.66937388009702	5.66937388009702	6.1532212903691	6.1532212903691	6.1498760757589	6.1498760757589	5.89344699387151	5.89344699387151	5.56730073534423	5.56730073534423	5.28697020031991	5.28697020031991	5.06392552245907	5.06392552245907	4.88992967552755	4.88992967552755	4.75519514550753	4.75519514550753	4.65107018549824	4.65107018549824	4.57239878880293	4.57239878880293	4.51635785890189	4.51635785890189	4.48212121614205	4.48212121614205	4.46982906474594	4.46982906474594	4.47997586342422	4.47997586342422	4.51459614444779	4.51459614444779	4.58101508251908	4.58101508251908	4.70510754974001	4.70510754974001	4.89156316148331	4.89156316148331
orange	4.70072747778576	4.70072747778576	5.8114333637704	5.8114333637704	6.18291693862926	6.18291693862926	6.16774427447248	6.16774427447248	5.90583996120411	5.90583996120411	5.5631005448745	5.5631005448745	5.27182320886542	5.27182320886542	5.04422736356219	5.04422736356219	4.8693145050525	4.8693145050525	4.73589086240769	4.73589086240769	4.63408532419664	4.63408532419664	4.55785651514616	4.55785651514616	4.50372080591704	4.50372080591704	4.47026358510823	4.47026358510823	4.45719043910183	4.45719043910183	4.4647241208579	4.4647241208579	4.49481665587236	4.49481665587236	4.55641732878366	4.55641732878366	4.68268180246913	4.68268180246913	4.88348614733791	4.88348614733791
orange	4.73195353162811	4.73195353162811	5.90314251158348	5.90314251158348	6.13599125960534	6.13599125960534	6.08142481814396	6.08142481814396	5.81860674797465	5.81860674797465	5.52159422495095	5.52159422495095	5.26012480561681	5.26012480561681	5.04786029944839	5.04786029944839	4.87964801375195	4.87964801375195	4.74916296736344	4.74916296736344	4.64771979238614	4.64771979238614	4.57042609860026	4.57042609860026	4.51427422777236	4.51427422777236	4.47813824624827	4.47813824624827	4.46222328081753	4.46222328081753	4.46806067330802	4.46806067330802	4.49967606924632	4.49967606924632	4.56787099303031	4.56787099303031	4.70551255283211	4.70551255283211	4.92304759698198	4.92304759698198
orange	4.74310864295857	4.74310864295857	5.78816302225327	5.78816302225327	6.15106994621552	6.15106994621552	6.14411809376162	6.14411809376162	5.88032423044192	5.88032423044192	5.54626562214476	5.54626562214476	5.2689045236434	5.2689045236434	5.04956446147787	5.04956446147787	4.88024588106744	4.88024588106744	4.74998730574621	4.74998730574621	4.65023007702457	4.65023007702457	4.57513555205373	4.57513555205373	4.52133631895484	4.52133631895484	4.48741986419806	4.48741986419806	4.47333399377053	4.47333399377053	4.48013510417457	4.48013510417457	4.51101002483738	4.51101002483738	4.57508070307777	4.57508070307777	4.70404453440439	4.70404453440439	4.91622709991906	4.91622709991906
orange	4.68770594767314	4.68770594767314	5.83337983130988	5.83337983130988	6.17278199051585	6.17278199051585	6.15054730501021	6.15054730501021	5.90034423526576	5.90034423526576	5.58067669632518	5.58067669632518	5.29847920255775	5.29847920255775	5.07109094523789	5.07109094523789	4.89251420733386	4.89251420733386	4.75243833330951	4.75243833330951	4.64306116418441	4.64306116418441	4.55861271269726	4.55861271269726	4.49653041254643	4.49653041254643	4.45570266639488	4.45570266639488	4.43777456666039	4.43777456666039	4.44393128098406	4.44393128098406	4.47882364010766	4.47882364010766	4.55368662005862	4.55368662005862	4.70332690556415	4.70332690556415	4.93265654980231	4.93265654980231
orange	4.67012911773412	4.67012911773412	5.81888210589785	5.81888210589785	6.19880122001083	6.19880122001083	6.20550876717266	6.20550876717266	5.92607864720259	5.92607864720259	5.56929437871366	5.56929437871366	5.27617725878766	5.27617725878766	5.04822180008782	5.04822180008782	4.8746603535228	4.8746603535228	4.74238894122801	4.74238894122801	4.64071859849469	4.64071859849469	4.56459275271054	4.56459275271054	4.50960851409146	4.50960851409146	4.47437509911224	4.47437509911224	4.4575220616241	4.4575220616241	4.46083718005775	4.46083718005775	4.48741605980653	4.48741605980653	4.54991838665866	4.54991838665866	4.68715641032421	4.68715641032421	4.91152225632409	4.91152225632409
orange	4.75568569730444	4.75568569730444	5.8376905752949	5.8376905752949	6.21335628313012	6.21335628313012	6.19214822469123	6.19214822469123	5.92202938296363	5.92202938296363	5.56969715907981	5.56969715907981	5.27879289898311	5.27879289898311	5.05095890558531	5.05095890558531	4.87588553717303	4.87588553717303	4.74101642418048	4.74101642418048	4.63762549939	4.63762549939	4.55960723615538	4.55960723615538	4.50372967940629	4.50372967940629	4.46959049811782	4.46959049811782	4.45712575088049	4.45712575088049	4.46778143042101	4.46778143042101	4.50454994036795	4.50454994036795	4.57580456812572	4.57580456812572	4.70943421323432	4.70943421323432	4.90581286950027	4.90581286950027
orange	4.74590349608289	4.74590349608289	5.68712734674293	5.68712734674293	6.07271071116943	6.07271071116943	6.08813057118601	6.08813057118601	5.85364826732534	5.85364826732534	5.55253778498386	5.55253778498386	5.28079190589514	5.28079190589514	5.06084919155045	5.06084919155045	4.88897611807184	4.88897611807184	4.75618347226149	4.75618347226149	4.65436994635126	4.65436994635126	4.57654122394456	4.57654122394456	4.52027388540417	4.52027388540417	4.48357368800363	4.48357368800363	4.46636994627725	4.46636994627725	4.46976512584683	4.46976512584683	4.49723809866183	4.49723809866183	4.55996925215542	4.55996925215542	4.69557873500317	4.69557873500317	4.91910240455541	4.91910240455541
purple	3.77842881996419	3.77842881996419	5.15397244703699	5.15397244703699	5.32846895972337	5.32846895972337	5.18095467544269	5.18095467544269	4.86280358054709	4.86280358054709	4.547381624531	4.547381624531	4.29538583741311	4.29538583741311	4.10148938831123	4.10148938831123	3.95378149395748	3.95378149395748	3.8398620291701	3.8398620291701	3.75136758768541	3.75136758768541	3.68325926881454	3.68325926881454	3.63179932791343	3.63179932791343	3.59728961601073	3.59728961601073	3.57764037986191	3.57764037986191	3.57628476152207	3.57628476152207	3.59584724338441	3.59584724338441	3.64666509684796	3.64666509684796	3.76119443238515	3.76119443238515	3.953127777519	3.953127777519
purple	3.8243106857186	3.8243106857186	5.0474300666674	5.0474300666674	5.29174129444787	5.29174129444787	5.15615886726404	5.15615886726404	4.84349020201066	4.84349020201066	4.53217168089512	4.53217168089512	4.28485695046407	4.28485695046407	4.09536070947098	4.09536070947098	3.95056229406555	3.95056229406555	3.83963516249123	3.83963516249123	3.75418899849874	3.75418899849874	3.68901708757195	3.68901708757195	3.64184011671551	3.64184011671551	3.61079769360055	3.61079769360055	3.59587799578466	3.59587799578466	3.59815387467429	3.59815387467429	3.61881349669302	3.61881349669302	3.66628265926408	3.66628265926408	3.76488835741063	3.76488835741063	3.92639828471834	3.92639828471834
purple	3.87669266397907	3.87669266397907	4.97294993561472	4.97294993561472	5.31595199839697	5.31595199839697	5.17654850532216	5.17654850532216	4.8479194543186	4.8479194543186	4.53664477115058	4.53664477115058	4.28940896670817	4.28940896670817	4.09907886432411	4.09907886432411	3.9524311936988	3.9524311936988	3.83964383339819	3.83964383339819	3.75195575849519	3.75195575849519	3.68621884124516	3.68621884124516	3.63837834023403	3.63837834023403	3.60771827501366	3.60771827501366	3.59461764870373	3.59461764870373	3.59926109523182	3.59926109523182	3.62466929592208	3.62466929592208	3.67551005983018	3.67551005983018	3.77490409213757	3.77490409213757	3.92825968702566	3.92825968702566
purple	3.8514524921246	3.8514524921246	5.13813177306429	5.13813177306429	5.3547075440669	5.3547075440669	5.20480111205103	5.20480111205103	4.86840935879628	4.86840935879628	4.54263299248708	4.54263299248708	4.28822409793444	4.28822409793444	4.095579085328	4.095579085328	3.94954703919088	3.94954703919088	3.83851862975991	3.83851862975991	3.7535537024378	3.7535537024378	3.68906652644897	3.68906652644897	3.64263387274886	3.64263387274886	3.61269915765558	3.61269915765558	3.59904433418879	3.59904433418879	3.60205053069405	3.60205053069405	3.62378045229334	3.62378045229334	3.67139942423499	3.67139942423499	3.77119658663471	3.77119658663471	3.93391623543718	3.93391623543718
purple	3.87857398713207	3.87857398713207	5.17828200042473	5.17828200042473	5.30376844532607	5.30376844532607	5.11064546482688	5.11064546482688	4.79951770639046	4.79951770639046	4.51170974806264	4.51170974806264	4.27704890668438	4.27704890668438	4.09387293237173	4.09387293237173	3.95217570505732	3.95217570505732	3.84229524773223	3.84229524773223	3.75707005467571	3.75707005467571	3.69203928285731	3.69203928285731	3.64383324165026	3.64383324165026	3.6118886748814	3.6118886748814	3.59660832975478	3.59660832975478	3.59886481227718	3.59886481227718	3.62190941240535	3.62190941240535	3.67409736156329	3.67409736156329	3.78281352382666	3.78281352382666	3.9612507675887	3.9612507675887
purple	3.87051042145806	3.87051042145806	5.06940846668984	5.06940846668984	5.31971473562173	5.31971473562173	5.17049964867812	5.17049964867812	4.82863449754616	4.82863449754616	4.51501494264759	4.51501494264759	4.26978379656955	4.26978379656955	4.08366930855487	4.08366930855487	3.94217994348575	3.94217994348575	3.83313477966897	3.83313477966897	3.74963343092964	3.74963343092964	3.68583702294586	3.68583702294586	3.63935505707542	3.63935505707542	3.60887324767829	3.60887324767829	3.5946637294218	3.5946637294218	3.59734382187545	3.59734382187545	3.61961101337647	3.61961101337647	3.66895504557483	3.66895504557483	3.77236392279742	3.77236392279742	3.94627701383433	3.94627701383433
purple	3.82678775201247	3.82678775201247	5.1396914231892	5.1396914231892	5.34934405171073	5.34934405171073	5.17749446748903	5.17749446748903	4.85701106702695	4.85701106702695	4.5495985435876	4.5495985435876	4.29964959382169	4.29964959382169	4.10504137246345	4.10504137246345	3.95468970079358	3.95468970079358	3.83767647389848	3.83767647389848	3.7443626348468	3.7443626348468	3.67386629856092	3.67386629856092	3.62086104052601	3.62086104052601	3.58532068214087	3.58532068214087	3.56779109598608	3.56779109598608	3.56974532239198	3.56974532239198	3.59472912028454	3.59472912028454	3.65178710201649	3.65178710201649	3.77165149577401	3.77165149577401	3.96211902664868	3.96211902664868
purple	3.82223057158861	3.82223057158861	5.1413923598825	5.1413923598825	5.38239496313028	5.38239496313028	5.23222448813608	5.23222448813608	4.87547677452475	4.87547677452475	4.5442497890989	4.5442497890989	4.28903330843505	4.28903330843505	4.09884032227195	4.09884032227195	3.9539128247326	3.9539128247326	3.84396650176409	3.84396650176409	3.75919863747922	3.75919863747922	3.69418364125987	3.69418364125987	3.64700591734871	3.64700591734871	3.61427235559557	3.61427235559557	3.59744253315064	3.59744253315064	3.59767662628098	3.59767662628098	3.61673299865506	3.61673299865506	3.66506843043093	3.66506843043093	3.773503122408	3.773503122408	3.95352515637936	3.95352515637936
purple	3.88663565401368	3.88663565401368	5.11802578076407	5.11802578076407	5.36070128979549	5.36070128979549	5.2144156672304	5.2144156672304	4.86059349648893	4.86059349648893	4.52946431469913	4.52946431469913	4.27611623268244	4.27611623268244	4.08327027076367	4.08327027076367	3.93581825745844	3.93581825745844	3.82261063952731	3.82261063952731	3.73583354426996	3.73583354426996	3.66972656656878	3.66972656656878	3.62172538601614	3.62172538601614	3.59144231295833	3.59144231295833	3.57813615861801	3.57813615861801	3.58357758805876	3.58357758805876	3.61017568606254	3.61017568606254	3.66571063965016	3.66571063965016	3.77310193599409	3.77310193599409	3.93672687961259	3.93672687961259
purple	3.86636116986617	3.86636116986617	4.95187459530596	4.95187459530596	5.22751750458397	5.22751750458397	5.10956075783553	5.10956075783553	4.81882231244606	4.81882231244606	4.52209120854165	4.52209120854165	4.27939806578748	4.27939806578748	4.09131405420119	4.09131405420119	3.94718082024861	3.94718082024861	3.83619532837505	3.83619532837505	3.75039394819837	3.75039394819837	3.68509473321789	3.68509473321789	3.63603428735318	3.63603428735318	3.60313294031543	3.60313294031543	3.5860731476046	3.5860731476046	3.58581722205365	3.58581722205365	3.60546832435948	3.60546832435948	3.65373302779269	3.65373302779269	3.76070358484993	3.76070358484993	3.94078332531092	3.94078332531092
