# Supplementary material for: Inference of past demography, dormancy and self-fertilization rates from whole genome sequence data
Source: PLoS Genet. 2020 Apr 6;16(4):e1008698. doi: 10.1371/journal.pgen.1008698 (PMC7173940; doi:10.1371/journal.pgen.1008698)
Supplement: S1 Data — File containing all numerical data presented in this study. It contains all plotted results and all requirements to build summary statistics. (ZIP) [file pgen.1008698.s003.zip › S1_data/Supplementary_Figure/FigS18/F9S_b_popsize.csv]

	V1	V2	V3	V4	V5	V6	V7	V8	V9	V10	V11	V12	V13	V14	V15	V16	V17	V18	V19	V20	V21	V22	V23	V24	V25	V26	V27	V28	V29	V30	V31	V32	V33	V34	V35	V36	V37	V38	V39	V40
red	4.90238518371428	4.90238518371428	3.94977254757145	3.94977254757145	3.56084806402525	3.56084806402525	3.55697090533205	3.55697090533205	3.6448357781518	3.6448357781518	3.74668755255085	3.74668755255085	3.85512829079151	3.85512829079151	3.97664515623933	3.97664515623933	4.11073560318153	4.11073560318153	4.24922722406165	4.24922722406165	4.3808802274534	4.3808802274534	4.49679945461236	4.49679945461236	4.59088945315413	4.59088945315413	4.6588776558017	4.6588776558017	4.69875913618901	4.69875913618901	4.70995819251441	4.70995819251441	4.69140570553511	4.69140570553511	4.64772568361948	4.64772568361948	4.57397123722933	4.57397123722933	4.50834025184373	4.50834025184373
red	4.36377671852765	4.36377671852765	4.00280676385848	4.00280676385848	3.64202083396256	3.64202083396256	3.57047610443597	3.57047610443597	3.60437864037964	3.60437864037964	3.67617331563842	3.67617331563842	3.77360262033999	3.77360262033999	3.89557077359197	3.89557077359197	4.03637549467261	4.03637549467261	4.18623377446568	4.18623377446568	4.33383257232904	4.33383257232904	4.46795442686251	4.46795442686251	4.57972551666779	4.57972551666779	4.66361297049599	4.66361297049599	4.71673224230385	4.71673224230385	4.7374952119753	4.7374952119753	4.72501781256632	4.72501781256632	4.67782940474439	4.67782940474439	4.59172172024084	4.59172172024084	4.50540082688722	4.50540082688722
red	4.50238355240383	4.50238355240383	3.94398967159878	3.94398967159878	3.65144208862805	3.65144208862805	3.60905561301876	3.60905561301876	3.63027196468073	3.63027196468073	3.69929151151308	3.69929151151308	3.80904124402343	3.80904124402343	3.94615572604461	3.94615572604461	4.09961754828512	4.09961754828512	4.25720952914267	4.25720952914267	4.40375855067426	4.40375855067426	4.52590362784729	4.52590362784729	4.61615744837576	4.61615744837576	4.67275565086906	4.67275565086906	4.69741353571187	4.69741353571187	4.69350134889396	4.69350134889396	4.66505911551995	4.66505911551995	4.61584175570032	4.61584175570032	4.54813745399761	4.54813745399761	4.49401906046555	4.49401906046555
red	4.45788539937336	4.45788539937336	4.03489332123872	4.03489332123872	3.63185963369432	3.63185963369432	3.56621527906143	3.56621527906143	3.58539210251503	3.58539210251503	3.64905847703859	3.64905847703859	3.75587094640026	3.75587094640026	3.89885088521905	3.89885088521905	4.05899425319233	4.05899425319233	4.21247939521283	4.21247939521283	4.34254072209393	4.34254072209393	4.44417622445311	4.44417622445311	4.52073950996209	4.52073950996209	4.57829102869747	4.57829102869747	4.62123589540377	4.62123589540377	4.64973159265317	4.64973159265317	4.65896632022402	4.65896632022402	4.63993353456367	4.63993353456367	4.58166081004855	4.58166081004855	4.51694928827305	4.51694928827305
red	4.75583143245912	4.75583143245912	4.06703135482445	4.06703135482445	3.62502405661662	3.62502405661662	3.55617581009658	3.55617581009658	3.55842416500169	3.55842416500169	3.6078456038032	3.6078456038032	3.70365476729735	3.70365476729735	3.83750624410784	3.83750624410784	3.99074718879464	3.99074718879464	4.14429379430632	4.14429379430632	4.28554360725003	4.28554360725003	4.40816517406821	4.40816517406821	4.50953503921415	4.50953503921415	4.58814618046279	4.58814618046279	4.64208892688465	4.64208892688465	4.6690639135548	4.6690639135548	4.66671705854216	4.66671705854216	4.6335532815311	4.6335532815311	4.56899373335018	4.56899373335018	4.51180339727639	4.51180339727639
red	5.0332574985983	5.0332574985983	3.8436800201425	3.8436800201425	3.5529430910527	3.5529430910527	3.6339002405357	3.6339002405357	3.75978574250185	3.75978574250185	3.86601140391518	3.86601140391518	3.96915490022297	3.96915490022297	4.08998368836943	4.08998368836943	4.23075569819589	4.23075569819589	4.37888336845044	4.37888336845044	4.51786824399507	4.51786824399507	4.63438825049131	4.63438825049131	4.72076550935519	4.72076550935519	4.77421234782871	4.77421234782871	4.7945312469717	4.7945312469717	4.78358730606092	4.78358730606092	4.7429887068105	4.7429887068105	4.67360288414137	4.67360288414137	4.56946354677122	4.56946354677122	4.46299021977174	4.46299021977174
red	4.40158990078971	4.40158990078971	3.9216178290708	3.9216178290708	3.62146619952592	3.62146619952592	3.59934479250857	3.59934479250857	3.64484080506724	3.64484080506724	3.7046015353654	3.7046015353654	3.7746003906839	3.7746003906839	3.86292803112462	3.86292803112462	3.97251376801481	3.97251376801481	4.0986269077451	4.0986269077451	4.23242188259507	4.23242188259507	4.36393936161208	4.36393936161208	4.4834500834255	4.4834500834255	4.58227374254287	4.58227374254287	4.65353296949323	4.65353296949323	4.69234800586584	4.69234800586584	4.69552268656212	4.69552268656212	4.66069015976812	4.66069015976812	4.5846661381686	4.5846661381686	4.50705005478917	4.50705005478917
red	4.69694179739037	4.69694179739037	3.96825286359404	3.96825286359404	3.53549094924609	3.53549094924609	3.52706896333852	3.52706896333852	3.62822427889807	3.62822427889807	3.72826620290641	3.72826620290641	3.82787097292391	3.82787097292391	3.95103774332357	3.95103774332357	4.09909785325004	4.09909785325004	4.25478965847424	4.25478965847424	4.39866351789774	4.39866351789774	4.51868325557813	4.51868325557813	4.61104446056725	4.61104446056725	4.67625312812322	4.67625312812322	4.71532402070837	4.71532402070837	4.72806402777696	4.72806402777696	4.71309442221104	4.71309442221104	4.66745178065931	4.66745178065931	4.58296883187517	4.58296883187517	4.48797461779893	4.48797461779893
red	5.00875427832808	5.00875427832808	3.78484416763127	3.78484416763127	3.64443953694076	3.64443953694076	3.68896286238878	3.68896286238878	3.75967423952268	3.75967423952268	3.84694762617005	3.84694762617005	3.95604993470335	3.95604993470335	4.09021621666957	4.09021621666957	4.24347700436154	4.24347700436154	4.40141279903786	4.40141279903786	4.54777469070478	4.54777469070478	4.66876762981443	4.66876762981443	4.75531554118157	4.75531554118157	4.80380317163569	4.80380317163569	4.81525196346271	4.81525196346271	4.79329491516332	4.79329491516332	4.74192704555852	4.74192704555852	4.66346500590393	4.66346500590393	4.55413081501859	4.55413081501859	4.44971254112867	4.44971254112867
red	4.48257181111001	4.48257181111001	3.99459659232673	3.99459659232673	3.58259836084878	3.58259836084878	3.58179326227481	3.58179326227481	3.65736665270894	3.65736665270894	3.74523254267717	3.74523254267717	3.85430464602415	3.85430464602415	3.98786514146119	3.98786514146119	4.13999471830141	4.13999471830141	4.29746321852187	4.29746321852187	4.44452902262725	4.44452902262725	4.56831723469496	4.56831723469496	4.66092678419039	4.66092678419039	4.7199307363446	4.7199307363446	4.74711617613865	4.74711617613865	4.74653111971852	4.74653111971852	4.7217097654308	4.7217097654308	4.67229399664864	4.67229399664864	4.58929854513622	4.58929854513622	4.49578391429136	4.49578391429136
blue	5.04580844818673	5.04580844818673	4.12995917636372	4.12995917636372	3.72261215849296	3.72261215849296	3.71877685921155	3.71877685921155	3.81054997919671	3.81054997919671	3.91332272102968	3.91332272102968	4.01983401928657	4.01983401928657	4.13842435435382	4.13842435435382	4.27028712944294	4.27028712944294	4.40735011275691	4.40735011275691	4.53937983226318	4.53937983226318	4.65680273738415	4.65680273738415	4.75279718091659	4.75279718091659	4.82246239096532	4.82246239096532	4.86324622720566	4.86324622720566	4.875133499367	4.875133499367	4.85803161134844	4.85803161134844	4.81027747121567	4.81027747121567	4.73280539610184	4.73280539610184	4.67021586341838	4.67021586341838
blue	4.5251430297858	4.5251430297858	4.17587762149581	4.17587762149581	3.8044207867967	3.8044207867967	3.73192557495545	3.73192557495545	3.76859721062761	3.76859721062761	3.84167274307222	3.84167274307222	3.93801275026345	3.93801275026345	4.05786979604635	4.05786979604635	4.19649092118607	4.19649092118607	4.34430470778749	4.34430470778749	4.49125753722894	4.49125753722894	4.62577598109363	4.62577598109363	4.7387004229684	4.7387004229684	4.82411828866158	4.82411828866158	4.87856111718281	4.87856111718281	4.90005875557982	4.90005875557982	4.88789548444125	4.88789548444125	4.8400007921767	4.8400007921767	4.75221815220523	4.75221815220523	4.66679950726127	4.66679950726127
blue	4.6802427199911	4.6802427199911	4.14314124200678	4.14314124200678	3.83284209035047	3.83284209035047	3.79341848361916	3.79341848361916	3.81731560041981	3.81731560041981	3.88618039815467	3.88618039815467	3.99406122694558	3.99406122694558	4.12815911178755	4.12815911178755	4.27859771728997	4.27859771728997	4.434736859427	4.434736859427	4.58211043328482	4.58211043328482	4.70657797073078	4.70657797073078	4.79948760668387	4.79948760668387	4.85810448785666	4.85810448785666	4.88362864492855	4.88362864492855	4.87933206872161	4.87933206872161	4.84927404346886	4.84927404346886	4.79768295773773	4.79768295773773	4.72811173547285	4.72811173547285	4.67659666444711	4.67659666444711
blue	4.62796265877065	4.62796265877065	4.22077333504449	4.22077333504449	3.79954379085393	3.79954379085393	3.73354427170792	3.73354427170792	3.75609360881227	3.75609360881227	3.82042979004187	3.82042979004187	3.92554809530876	3.92554809530876	4.06610283923281	4.06610283923281	4.22484263182157	4.22484263182157	4.37872959365832	4.37872959365832	4.50978883143643	4.50978883143643	4.61222529359462	4.61222529359462	4.68890727055659	4.68890727055659	4.74604696698967	4.74604696698967	4.78854675671781	4.78854675671781	4.8169038830012	4.8169038830012	4.826252338253	4.826252338253	4.80701815936349	4.80701815936349	4.74814177339054	4.74814177339054	4.68446692489973	4.68446692489973
blue	4.9165274260109	4.9165274260109	4.24660658146297	4.24660658146297	3.78441044698898	3.78441044698898	3.71724144705691	3.71724144705691	3.7214365368311	3.7214365368311	3.77141275085946	3.77141275085946	3.86623253798644	3.86623253798644	3.99859347608845	3.99859347608845	4.15043767590038	4.15043767590038	4.30278462347942	4.30278462347942	4.44380745764943	4.44380745764943	4.56667633914654	4.56667633914654	4.66877769361594	4.66877769361594	4.74834561062193	4.74834561062193	4.80306655703858	4.80306655703858	4.83053007092561	4.83053007092561	4.82834654405377	4.82834654405377	4.79463375994061	4.79463375994061	4.72846852783434	4.72846852783434	4.67198503407199	4.67198503407199
blue	5.12248915141588	5.12248915141588	4.03986844037255	4.03986844037255	3.72293903856779	3.72293903856779	3.80780249182395	3.80780249182395	3.93970634859421	3.93970634859421	4.04640777112479	4.04640777112479	4.14510569161537	4.14510569161537	4.25943843345155	4.25943843345155	4.39513170084784	4.39513170084784	4.5412253138175	4.5412253138175	4.68207960885356	4.68207960885356	4.80258535051416	4.80258535051416	4.89359878381969	4.89359878381969	4.95025489662232	4.95025489662232	4.97238906596348	4.97238906596348	4.9615709131273	4.9615709131273	4.92093016968099	4.92093016968099	4.84794455252608	4.84794455252608	4.74159752653635	4.74159752653635	4.63362928873997	4.63362928873997
blue	4.56977220679607	4.56977220679607	4.10110900625045	4.10110900625045	3.78936698765682	3.78936698765682	3.76670774592544	3.76670774592544	3.81486443938132	3.81486443938132	3.87643051937406	3.87643051937406	3.94614075637312	3.94614075637312	4.0327946208509	4.0327946208509	4.14035961677676	4.14035961677676	4.26483654795645	4.26483654795645	4.39777061934172	4.39777061934172	4.52912469436285	4.52912469436285	4.64976817135526	4.64976817135526	4.74993386466105	4.74993386466105	4.82254418081871	4.82254418081871	4.8622608244207	4.8622608244207	4.86544742634833	4.86544742634833	4.82950475200418	4.82950475200418	4.75217353147492	4.75217353147492	4.67497194747827	4.67497194747827
blue	4.84665794482139	4.84665794482139	4.15581469394421	4.15581469394421	3.70028524615478	3.70028524615478	3.689540857102	3.689540857102	3.79605457646349	3.79605457646349	3.89893236111854	3.89893236111854	3.99626612823223	3.99626612823223	4.1149817523547	4.1149817523547	4.25939958736223	4.25939958736223	4.41431453752367	4.41431453752367	4.5588571502686	4.5588571502686	4.68033281430268	4.68033281430268	4.77427980260755	4.77427980260755	4.8411434919837	4.8411434919837	4.88173889665682	4.88173889665682	4.895029107286	4.895029107286	4.87964175874828	4.87964175874828	4.83287770151688	4.83287770151688	4.74616246619379	4.74616246619379	4.6518755071124	4.6518755071124
blue	5.11000416886162	5.11000416886162	3.97332384681572	3.97332384681572	3.81862530174965	3.81862530174965	3.86813183944198	3.86813183944198	3.94168096688962	3.94168096688962	4.02789992667176	4.02789992667176	4.13353563880932	4.13353563880932	4.26338895353746	4.26338895353746	4.4134382932054	4.4134382932054	4.56974936568263	4.56974936568263	4.71610052497384	4.71610052497384	4.83935907249408	4.83935907249408	4.92996601005313	4.92996601005313	4.98245951027629	4.98245951027629	4.99607416185048	4.99607416185048	4.9749688889542	4.9749688889542	4.92267223645626	4.92267223645626	4.84187545008368	4.84187545008368	4.73008179875362	4.73008179875362	4.62398080242182	4.62398080242182
blue	4.66033141355439	4.66033141355439	4.1812596959822	4.1812596959822	3.75091803818262	3.75091803818262	3.75235245227157	3.75235245227157	3.83219643088462	3.83219643088462	3.9195392317874	3.9195392317874	4.02552214879974	4.02552214879974	4.15537842149905	4.15537842149905	4.3046361637137	4.3046361637137	4.46109061751811	4.46109061751811	4.60905640745381	4.60905640745381	4.73541563470624	4.73541563470624	4.830832331659	4.830832331659	4.89203655733848	4.89203655733848	4.92009831053558	4.92009831053558	4.91899473997128	4.91899473997128	4.8928275835534	4.8928275835534	4.84176250435426	4.84176250435426	4.75844234063732	4.75844234063732	4.66411730740513	4.66411730740513
green	5.06320897097704	5.06320897097704	4.13069559391828	4.13069559391828	3.72620531231362	3.72620531231362	3.72219901143486	3.72219901143486	3.81360555506542	3.81360555506542	3.91650988585289	3.91650988585289	4.02313403694495	4.02313403694495	4.1416209399877	4.1416209399877	4.27331584746516	4.27331584746516	4.41060212832494	4.41060212832494	4.54248925329847	4.54248925329847	4.6597606148274	4.6597606148274	4.7555787569949	4.7555787569949	4.82535574100849	4.82535574100849	4.86638558186523	4.86638558186523	4.87783163346125	4.87783163346125	4.86005901119656	4.86005901119656	4.81330683596117	4.81330683596117	4.73710513164341	4.73710513164341	4.67314433268751	4.67314433268751
green	4.52155760375623	4.52155760375623	4.17712703744477	4.17712703744477	3.80520906231213	3.80520906231213	3.73247558862667	3.73247558862667	3.7691211007233	3.7691211007233	3.84224135637936	3.84224135637936	3.93865627288208	3.93865627288208	4.05840567099261	4.05840567099261	4.19680479490852	4.19680479490852	4.34483195923034	4.34483195923034	4.49164206026217	4.49164206026217	4.62609186079438	4.62609186079438	4.73899465551521	4.73899465551521	4.82436216990542	4.82436216990542	4.87886811653884	4.87886811653884	4.90063060251442	4.90063060251442	4.88837244666576	4.88837244666576	4.84045082144433	4.84045082144433	4.75297254135165	4.75297254135165	4.66724550799123	4.66724550799123
green	4.68095843153258	4.68095843153258	4.13779850972911	4.13779850972911	3.83256072775485	3.83256072775485	3.79259438373403	3.79259438373403	3.81618886659772	3.81618886659772	3.88502735429166	3.88502735429166	3.99281225888142	3.99281225888142	4.12690440920174	4.12690440920174	4.27731969674749	4.27731969674749	4.43344040779519	4.43344040779519	4.58076312164784	4.58076312164784	4.70521812968539	4.70521812968539	4.79811115128632	4.79811115128632	4.85677803788506	4.85677803788506	4.8824184889489	4.8824184889489	4.8781523353129	4.8781523353129	4.84809922633128	4.84809922633128	4.79650905173608	4.79650905173608	4.72710877430016	4.72710877430016	4.67538130806682	4.67538130806682
green	4.62141569968351	4.62141569968351	4.22397983280402	4.22397983280402	3.80186877721224	3.80186877721224	3.73576161561431	3.73576161561431	3.75831068932198	3.75831068932198	3.82269514780207	3.82269514780207	3.92768555554463	3.92768555554463	4.06800909169372	4.06800909169372	4.22670220253545	4.22670220253545	4.38054614262841	4.38054614262841	4.51184177197818	4.51184177197818	4.61449467233708	4.61449467233708	4.69126251778164	4.69126251778164	4.74834926071523	4.74834926071523	4.79068798187244	4.79068798187244	4.81892361322686	4.81892361322686	4.82828154663654	4.82828154663654	4.80902162935909	4.80902162935909	4.74986854680859	4.74986854680859	4.68656494366639	4.68656494366639
green	4.91581075922986	4.91581075922986	4.24719911479386	4.24719911479386	3.78543119304118	3.78543119304118	3.71824734874604	3.71824734874604	3.72260637333398	3.72260637333398	3.77246712373187	3.77246712373187	3.86726484808051	3.86726484808051	3.9996243502216	3.9996243502216	4.15150987845572	4.15150987845572	4.30410351930491	4.30410351930491	4.44484024971621	4.44484024971621	4.56753379274579	4.56753379274579	4.66944323028285	4.66944323028285	4.74901910170478	4.74901910170478	4.8040474855541	4.8040474855541	4.83172431027177	4.83172431027177	4.82937638552927	4.82937638552927	4.79519375681542	4.79519375681542	4.7290679834945	4.7290679834945	4.67314047688669	4.67314047688669
green	5.20270715323908	5.20270715323908	4.02950010855407	4.02950010855407	3.72081792756943	3.72081792756943	3.80529957515562	3.80529957515562	3.93637808506161	3.93637808506161	4.04261473592218	4.04261473592218	4.14126222520643	4.14126222520643	4.25611086050452	4.25611086050452	4.39240716875692	4.39240716875692	4.53896437048042	4.53896437048042	4.67926815950082	4.67926815950082	4.7990389440479	4.7990389440479	4.88952327443219	4.88952327443219	4.94661534655491	4.94661534655491	4.96938037518487	4.96938037518487	4.9588437317052	4.9588437317052	4.91782128233332	4.91782128233332	4.84550192480999	4.84550192480999	4.73808356188309	4.73808356188309	4.63046045318507	4.63046045318507
green	4.56337695428615	4.56337695428615	4.09682906607128	4.09682906607128	3.78570595633191	3.78570595633191	3.76289500608299	3.76289500608299	3.81119134231357	3.81119134231357	3.87283397494184	3.87283397494184	3.94248171057882	3.94248171057882	4.02898174355311	4.02898174355311	4.13634347711587	4.13634347711587	4.26067149212772	4.26067149212772	4.39347949304014	4.39347949304014	4.52500853833329	4.52500853833329	4.64545646956737	4.64545646956737	4.74581275441987	4.74581275441987	4.81865267437726	4.81865267437726	4.85848712918472	4.85848712918472	4.86168774895284	4.86168774895284	4.82567469501515	4.82567469501515	4.74789810609266	4.74789810609266	4.67103021872506	4.67103021872506
green	4.85106762894776	4.85106762894776	4.1502522179772	4.1502522179772	3.69751345294305	3.69751345294305	3.68707088216479	3.68707088216479	3.79378976143019	3.79378976143019	3.89645445256177	3.89645445256177	3.99320005864904	3.99320005864904	4.11140941258054	4.11140941258054	4.25597509976016	4.25597509976016	4.41073880568501	4.41073880568501	4.55576717465973	4.55576717465973	4.67772459749817	4.67772459749817	4.77195473924004	4.77195473924004	4.83858992737525	4.83858992737525	4.87871673417728	4.87871673417728	4.89198763455766	4.89198763455766	4.87663894099833	4.87663894099833	4.8298038708765	4.8298038708765	4.74342765951112	4.74342765951112	4.64884720653317	4.64884720653317
green	5.20516660465875	5.20516660465875	3.96636375382093	3.96636375382093	3.81742029244453	3.81742029244453	3.86689226291534	3.86689226291534	3.94005993672617	3.94005993672617	4.02619832962351	4.02619832962351	4.13161859726595	4.13161859726595	4.26137384272705	4.26137384272705	4.41142564145498	4.41142564145498	4.56805322833328	4.56805322833328	4.71568484639653	4.71568484639653	4.83929435616632	4.83929435616632	4.9292599499834	4.9292599499834	4.98053247534372	4.98053247534372	4.99375808631314	4.99375808631314	4.97236518933888	4.97236518933888	4.9203248176635	4.9203248176635	4.83976642337709	4.83976642337709	4.72819671084382	4.72819671084382	4.62252862872451	4.62252862872451
green	4.64475462743409	4.64475462743409	4.17674629983624	4.17674629983624	3.74700741725523	3.74700741725523	3.74815278751034	3.74815278751034	3.82790033560744	3.82790033560744	3.91518806478103	3.91518806478103	4.02114853151072	4.02114853151072	4.1509525267398	4.1509525267398	4.30023471184957	4.30023471184957	4.45687059154694	4.45687059154694	4.60510967799899	4.60510967799899	4.73132606480869	4.73132606480869	4.82673817410534	4.82673817410534	4.8878944149764	4.8878944149764	4.91597253842747	4.91597253842747	4.91503207950264	4.91503207950264	4.88884481937277	4.88884481937277	4.8376835295301	4.8376835295301	4.7531801598058	4.7531801598058	4.66023421304174	4.66023421304174
orange	5.06117415247114	5.06117415247114	4.17508553062178	4.17508553062178	3.76563753834517	3.76563753834517	3.76114456347685	3.76114456347685	3.85264069427115	3.85264069427115	3.95579999739892	3.95579999739892	4.06270061659046	4.06270061659046	4.18145725573707	4.18145725573707	4.31332066226196	4.31332066226196	4.45066247389934	4.45066247389934	4.58244461139617	4.58244461139617	4.69964295378742	4.69964295378742	4.79535032374518	4.79535032374518	4.86504372226138	4.86504372226138	4.9059958242849	4.9059958242849	4.91738024920306	4.91738024920306	4.89964893516014	4.89964893516014	4.85305762831263	4.85305762831263	4.77698494893437	4.77698494893437	4.71275837171287	4.71275837171287
orange	4.56958014179397	4.56958014179397	4.22063377121211	4.22063377121211	3.84762336249491	3.84762336249491	3.77502674376282	3.77502674376282	3.81169278740741	3.81169278740741	3.88489546566776	3.88489546566776	3.98144605509443	3.98144605509443	4.10136381071725	4.10136381071725	4.23985846916658	4.23985846916658	4.38809607103791	4.38809607103791	4.53482342286156	4.53482342286156	4.66912979943522	4.66912979943522	4.78194072474719	4.78194072474719	4.86730221913054	4.86730221913054	4.92179458968469	4.92179458968469	4.9434389462604	4.9434389462604	4.93105274133918	4.93105274133918	4.88334635171857	4.88334635171857	4.79580184258616	4.79580184258616	4.71013745742917	4.71013745742917
orange	4.71076374134026	4.71076374134026	4.16461740920327	4.16461740920327	3.85679829449913	3.85679829449913	3.8168749402754	3.8168749402754	3.84073620397687	3.84073620397687	3.90967944534247	3.90967944534247	4.01764996310006	4.01764996310006	4.15180783167824	4.15180783167824	4.30228751841154	4.30228751841154	4.45851427034854	4.45851427034854	4.60579682820756	4.60579682820756	4.730168497812	4.730168497812	4.82300521725623	4.82300521725623	4.8816228419244	4.8816228419244	4.90720073588061	4.90720073588061	4.90290194399305	4.90290194399305	4.87282984253262	4.87282984253262	4.82122734253007	4.82122734253007	4.75197482625883	4.75197482625883	4.7001351490886	4.7001351490886
orange	4.66704320632752	4.66704320632752	4.26243587297207	4.26243587297207	3.83854804331994	3.83854804331994	3.77262331297864	3.77262331297864	3.7952649805668	3.7952649805668	3.8597523729269	3.8597523729269	3.96484487688661	3.96484487688661	4.10553955352835	4.10553955352835	4.26415675040835	4.26415675040835	4.41835213267112	4.41835213267112	4.5490255058972	4.5490255058972	4.65157232815186	4.65157232815186	4.72839216095794	4.72839216095794	4.78578154395754	4.78578154395754	4.82858895162362	4.82858895162362	4.85706873935553	4.85706873935553	4.86574939278536	4.86574939278536	4.84652438755925	4.84652438755925	4.78589507106095	4.78589507106095	4.72401170277644	4.72401170277644
orange	4.94998566275067	4.94998566275067	4.2920817091945	4.2920817091945	3.82900595095839	3.82900595095839	3.76107401126874	3.76107401126874	3.76538861361343	3.76538861361343	3.81534147110007	3.81534147110007	3.91054078163167	3.91054078163167	4.04330866652501	4.04330866652501	4.19509709546671	4.19509709546671	4.34776262681782	4.34776262681782	4.48808721910606	4.48808721910606	4.61035216603006	4.61035216603006	4.71197953483025	4.71197953483025	4.79159326876268	4.79159326876268	4.8472222749162	4.8472222749162	4.87532103685647	4.87532103685647	4.87284720267121	4.87284720267121	4.83867349755739	4.83867349755739	4.77312859010675	4.77312859010675	4.71620882868153	4.71620882868153
orange	5.13723561275577	5.13723561275577	4.07308525158408	4.07308525158408	3.7553483924246	3.7553483924246	3.84027098393876	3.84027098393876	3.97208541904492	3.97208541904492	4.07840915691287	4.07840915691287	4.17656429291261	4.17656429291261	4.29084315020243	4.29084315020243	4.42748495445973	4.42748495445973	4.57389609321845	4.57389609321845	4.71566802471933	4.71566802471933	4.83638188980568	4.83638188980568	4.92623879276713	4.92623879276713	4.98215595322666	4.98215595322666	5.00477477255847	5.00477477255847	4.99498646931696	4.99498646931696	4.95307267850174	4.95307267850174	4.88112150395525	4.88112150395525	4.77346222401836	4.77346222401836	4.66598219419058	4.66598219419058
orange	4.61206417106388	4.61206417106388	4.13909348379828	4.13909348379828	3.82712879910664	3.82712879910664	3.80454276169627	3.80454276169627	3.85278198716965	3.85278198716965	3.9143570219528	3.9143570219528	3.98410992163484	3.98410992163484	4.07078206541857	4.07078206541857	4.17842251465038	4.17842251465038	4.30297212449835	4.30297212449835	4.43576718575238	4.43576718575238	4.56743195079086	4.56743195079086	4.68780428378654	4.68780428378654	4.78813757060155	4.78813757060155	4.86101578381139	4.86101578381139	4.90073395635373	4.90073395635373	4.90386917968092	4.90386917968092	4.86802811494661	4.86802811494661	4.78784196471007	4.78784196471007	4.7133064497952	4.7133064497952
orange	4.88698817320204	4.88698817320204	4.19749523320788	4.19749523320788	3.7417031720591	3.7417031720591	3.73111929714243	3.73111929714243	3.83780781221832	3.83780781221832	3.94062843420306	3.94062843420306	4.03769430544843	4.03769430544843	4.1562033775958	4.1562033775958	4.30078901196313	4.30078901196313	4.4556075020307	4.4556075020307	4.60030455157828	4.60030455157828	4.72203483101096	4.72203483101096	4.81622196679146	4.81622196679146	4.88300498120067	4.88300498120067	4.9232015479145	4.9232015479145	4.93634494793575	4.93634494793575	4.92110185517008	4.92110185517008	4.87427134473973	4.87427134473973	4.78799030035774	4.78799030035774	4.69336185373719	4.69336185373719
orange	5.09476289132884	5.09476289132884	4.00565413764293	4.00565413764293	3.84639296092513	3.84639296092513	3.89609422579457	3.89609422579457	3.97034559594287	3.97034559594287	4.05687511841312	4.05687511841312	4.16226455641415	4.16226455641415	4.29179047697365	4.29179047697365	4.44139685905927	4.44139685905927	4.59829363184014	4.59829363184014	4.74539879398127	4.74539879398127	4.86895039312852	4.86895039312852	4.95893106631332	4.95893106631332	5.01083554917467	5.01083554917467	5.02462641093847	5.02462641093847	5.00315075204816	5.00315075204816	4.95120260461736	4.95120260461736	4.87052698529225	4.87052698529225	4.75838025940594	4.75838025940594	4.65258043715397	4.65258043715397
orange	4.69055228247226	4.69055228247226	4.219214503267	4.219214503267	3.78790183067633	3.78790183067633	3.78939050774646	3.78939050774646	3.86930628129351	3.86930628129351	3.9567424581073	3.9567424581073	4.06272293976822	4.06272293976822	4.19250154444791	4.19250154444791	4.34176490764301	4.34176490764301	4.49837199161056	4.49837199161056	4.64668528811731	4.64668528811731	4.77294410483586	4.77294410483586	4.86828066361309	4.86828066361309	4.92936395113869	4.92936395113869	4.95744209733749	4.95744209733749	4.95635337096051	4.95635337096051	4.93035015752997	4.93035015752997	4.87916711906471	4.87916711906471	4.79444328726941	4.79444328726941	4.70179237236593	4.70179237236593
purple	5.10073351661457	5.10073351661457	4.16886833230165	4.16886833230165	3.76354775947777	3.76354775947777	3.75956383222941	3.75956383222941	3.85098640767269	3.85098640767269	3.95393117770108	3.95393117770108	4.06059545933733	4.06059545933733	4.17912526558124	4.17912526558124	4.31082394098825	4.31082394098825	4.44800257668215	4.44800257668215	4.57993721569582	4.57993721569582	4.6972432158188	4.6972432158188	4.79308720747725	4.79308720747725	4.86287399878607	4.86287399878607	4.90390414245697	4.90390414245697	4.91536502390887	4.91536502390887	4.89761526120301	4.89761526120301	4.85064201414594	4.85064201414594	4.77432196770103	4.77432196770103	4.71063073969863	4.71063073969863
purple	4.56251857559483	4.56251857559483	4.21779360126509	4.21779360126509	3.84609533502744	3.84609533502744	3.77339947694412	3.77339947694412	3.80998086415339	3.80998086415339	3.8831007532431	3.8831007532431	3.97952149072295	3.97952149072295	4.09925783919898	4.09925783919898	4.23766726906742	4.23766726906742	4.38569453196298	4.38569453196298	4.5325046408378	4.5325046408378	4.66694672120771	4.66694672120771	4.77984809399926	4.77984809399926	4.86525395957036	4.86525395957036	4.91973978746306	4.91973978746306	4.94149855331703	4.94149855331703	4.92926364515492	4.92926364515492	4.88133863548457	4.88133863548457	4.79380770873987	4.79380770873987	4.70811870075544	4.70811870075544
purple	4.70404239490669	4.70404239490669	4.15892867395104	4.15892867395104	3.854101111668	3.854101111668	3.81406197712803	3.81406197712803	3.83771653393801	3.83771653393801	3.90644391699519	3.90644391699519	4.01429743590044	4.01429743590044	4.14834393687706	4.14834393687706	4.29873440070084	4.29873440070084	4.45489727288428	4.45489727288428	4.60223873963269	4.60223873963269	4.72664534078995	4.72664534078995	4.81957707170148	4.81957707170148	4.87828133415174	4.87828133415174	4.90392422430908	4.90392422430908	4.89960804335176	4.89960804335176	4.86957112707527	4.86957112707527	4.81793305368647	4.81793305368647	4.74857452075585	4.74857452075585	4.6968183523152	4.6968183523152
purple	4.65746105499304	4.65746105499304	4.25870093079595	4.25870093079595	3.83708352524713	3.83708352524713	3.77084066510741	3.77084066510741	3.7935023673815	3.7935023673815	3.85782292943203	3.85782292943203	3.96279752855663	3.96279752855663	4.10313584425755	4.10313584425755	4.2617981298943	4.2617981298943	4.41565710391667	4.41565710391667	4.54695633354555	4.54695633354555	4.64955913513612	4.64955913513612	4.72632395597831	4.72632395597831	4.78342714051815	4.78342714051815	4.82578835882085	4.82578835882085	4.85407364747899	4.85407364747899	4.86343550039865	4.86343550039865	4.84418951782615	4.84418951782615	4.78504002124428	4.78504002124428	4.72167799017189	4.72167799017189
purple	4.95668277772197	4.95668277772197	4.28786496150563	4.28786496150563	3.82623853616861	3.82623853616861	3.75898383397288	3.75898383397288	3.76337863371085	3.76337863371085	3.81320171039733	3.81320171039733	3.90798441403222	3.90798441403222	4.04032554157647	4.04032554157647	4.19221434598977	4.19221434598977	4.34480351799274	4.34480351799274	4.48555757576077	4.48555757576077	4.60820421505385	4.60820421505385	4.71011248538336	4.71011248538336	4.78968584565996	4.78968584565996	4.84476020100192	4.84476020100192	4.87250108887689	4.87250108887689	4.87024227349562	4.87024227349562	4.83614065197873	4.83614065197873	4.76989795934262	4.76989795934262	4.71381742379814	4.71381742379814
purple	5.22517302225685	5.22517302225685	4.05996609462209	4.05996609462209	3.75040338003038	3.75040338003038	3.83486358957066	3.83486358957066	3.96608765008181	3.96608765008181	4.07237480917631	4.07237480917631	4.17104112866105	4.17104112866105	4.28588069631248	4.28588069631248	4.42209107195985	4.42209107195985	4.56877986122045	4.56877986122045	4.70908288067085	4.70908288067085	4.82879268194783	4.82879268194783	4.91913925231429	4.91913925231429	4.97624093553223	4.97624093553223	4.99909363288218	4.99909363288218	4.98879433961798	4.98879433961798	4.94736094326957	4.94736094326957	4.87523714269811	4.87523714269811	4.76783619267887	4.76783619267887	4.66018448607633	4.66018448607633
purple	4.60271965628228	4.60271965628228	4.13612787250121	4.13612787250121	3.82479614932721	3.82479614932721	3.80201287638132	3.80201287638132	3.85031567141936	3.85031567141936	3.91197837339473	3.91197837339473	3.98163166258766	3.98163166258766	4.0681161919492	4.0681161919492	4.17550465255355	4.17550465255355	4.29982920261287	4.29982920261287	4.43263749304868	4.43263749304868	4.56417025967939	4.56417025967939	4.68463671161381	4.68463671161381	4.78499267952074	4.78499267952074	4.85781209872522	4.85781209872522	4.8976414946026	4.8976414946026	4.90082832137128	4.90082832137128	4.86480183758323	4.86480183758323	4.7870182397489	4.7870182397489	4.71017449526269	4.71017449526269
purple	4.88375603504592	4.88375603504592	4.18048894414589	4.18048894414589	3.728337980091	3.728337980091	3.71796728144264	3.71796728144264	3.8245449470813	3.8245449470813	3.9272243809526	3.9272243809526	4.02393442162466	4.02393442162466	4.14218872418025	4.14218872418025	4.2867008503009	4.2867008503009	4.44151366313393	4.44151366313393	4.58648298026944	4.58648298026944	4.70845252837886	4.70845252837886	4.80268960280553	4.80268960280553	4.86936836201802	4.86936836201802	4.90953891448104	4.90953891448104	4.92278505167251	4.92278505167251	4.90748487953971	4.90748487953971	4.86059061388968	4.86059061388968	4.77418339666065	4.77418339666065	4.67961395644862	4.67961395644862
purple	5.22649241808808	5.22649241808808	3.99252640286334	3.99252640286334	3.84308312164586	3.84308312164586	3.89240482486859	3.89240482486859	3.96577718694589	3.96577718694589	4.05193012761768	4.05193012761768	4.15739067218636	4.15739067218636	4.28705424375953	4.28705424375953	4.43700449356729	4.43700449356729	4.59383689859573	4.59383689859573	4.74129753635086	4.74129753635086	4.86504375528913	4.86504375528913	4.95484535268332	4.95484535268332	5.00615069295493	5.00615069295493	5.01943123264661	5.01943123264661	4.99810804148496	4.99810804148496	4.94642859274434	4.94642859274434	4.86559723442739	4.86559723442739	4.75375982932372	4.75375982932372	4.64813139289406	4.64813139289406
purple	4.68261970848952	4.68261970848952	4.21502935980551	4.21502935980551	3.78510927683043	3.78510927683043	3.78624974352501	3.78624974352501	3.86605987355222	3.86605987355222	3.95332122531246	3.95332122531246	4.05927767889584	4.05927767889584	4.18911392657005	4.18911392657005	4.33838584829538	4.33838584829538	4.49492324229521	4.49492324229521	4.6431625122228	4.6431625122228	4.76945914001637	4.76945914001637	4.86483200871152	4.86483200871152	4.92595335783464	4.92595335783464	4.95402654836098	4.95402654836098	4.95304567784805	4.95304567784805	4.92686809376473	4.92686809376473	4.87590437391954	4.87590437391954	4.79139954202301	4.79139954202301	4.69834526537591	4.69834526537591
