# Supplementary material for: Inference of past demography, dormancy and self-fertilization rates from whole genome sequence data
Source: PLoS Genet. 2020 Apr 6;16(4):e1008698. doi: 10.1371/journal.pgen.1008698 (PMC7173940; doi:10.1371/journal.pgen.1008698)
Supplement: S1 Data — File containing all numerical data presented in this study. It contains all plotted results and all requirements to build summary statistics. (ZIP) [file pgen.1008698.s003.zip › S1_data/Supplementary_Figure/FigS18/F19S_b_time.csv]

	V1	V2	V3	V4	V5	V6	V7	V8	V9	V10	V11	V12	V13	V14	V15	V16	V17	V18	V19	V20	V21	V22	V23	V24	V25	V26	V27	V28	V29	V30	V31	V32	V33	V34	V35	V36	V37	V38	V39	V40
red	0	358.720867680545	726.760195049794	1104.61505273606	1492.82337631668	1891.96857226278	2302.68479167432	2725.66299146689	3161.65792845974	3611.49626415614	4076.08599883828	4556.42750551072	5053.62650072252	5568.90937515496	6103.64141866188	6659.34862135989	7237.74392729802	7840.75907860707	8470.58354244823	9129.7124995608	9821.00654981962	10547.7667448694	11313.8299261363	12123.6913414939	12982.6644782794	13897.0925486579	14874.6330505421	15924.6479684815	17058.7504771176	18291.5900922679	19642.0130996392	21134.8364759559	22803.671028099	24695.6396003618	26879.7570269373	29463.0196494589	32624.6775779186	36700.7635767569	42445.6841277382	52266.6906775578
red	0	343.074000454469	695.060003336196	1056.43339779683	1427.70865546913	1809.44373550735	2202.24512828981	2606.77365222586	3023.75114277217	3453.96820369481	3898.29322966298	4357.68295890838	4833.19487827952	5326.00188513211	5837.40971742049	6368.87780385684	6922.04437243515	7498.75690558637	8101.10936919188	8731.4881079425	9392.62894662901	10087.6889499652	10820.3376020981	11594.8740749188	12416.3800894012	13290.922176292	14225.8238249085	15230.0386640495	16314.6733190642	17493.7383158209	18785.257893258	20212.9665487271	21809.0090360302	23618.4527715375	25707.3022656932	28177.886839887	31201.6379826592	35099.9312123222	40594.2669292882	49986.8958759172
red	0	354.762629033085	718.740894945839	1092.42638353324	1476.35109462263	1871.09199719501	2277.27624492806	2695.58717050188	3126.77120251209	3571.64588081946	4031.10918654606	4506.15045426674	4997.8631997071	5507.4602811687	6036.2919234686	6585.8672784695	7157.88038905815	7754.24168191634	8377.1164649374	9028.97238625316	9712.63848098158	10431.3793759274	11188.9895756042	11989.9147259096	12839.4096834937	13743.7476675276	14710.5016806887	15748.9304044502	16870.5188700397	18089.754945919	19425.2769619632	20901.6280565858	22552.0481644753	24423.1401616703	26583.1573510213	29137.9154429447	32264.6866454568	36295.7958320029	41977.3251264384	51689.96360742
red	0	337.390165535941	683.544685031104	1038.93107168776	1404.05527369525	1779.46600629043	2165.75971189933	2563.58626090622	2973.65552985058	3396.74502427102	3833.70875181835	4285.48760008519	4753.12153614101	5237.76402551361	5740.69917350962	6263.36222994145	6807.36428166894	7374.52220319253	7966.8952688799	8586.83028795937	9237.01775979204	9920.56244482314	10641.0730334873	11402.7774716914	12210.6732896426	13070.7265116104	13990.1392959331	14977.7169333017	16044.382041461	17203.9130286719	18474.0355195841	19878.0907932793	21447.6910494347	23227.1570557251	25281.399801253	27711.0532793761	30684.7088092267	34518.417561045	39921.7265690187	49158.7443288107
red	0	324.494116821962	657.41758810657	999.220057320553	1350.38813381899	1711.44955932157	2082.97797846302	2465.59842166195	2859.99363187964	3266.91139609641	3687.17307926809	4121.68360548428	4571.44319120121	5037.56121308708	5521.2726941507	6023.95802471718	6547.16671114773	7092.64618163269	7662.37699899069	8258.6162704693	8883.95165659682	9541.36924470339	10234.3397904158	10966.9296350598	11743.9452884765	12571.1247358649	13455.394847798	14405.2243507475	15431.1183677445	16546.3286555875	17767.9033131936	19118.2914470126	20627.8969450733	22339.3465043949	24315.0700243414	26651.8549697905	29511.8486016701	33199.0216809382	38395.8002582669	47279.7519148637
red	0	403.046877475904	816.563667406865	1241.10886187594	1677.28686746848	2125.753180359	2587.22031170511	3062.46459779609	3552.33405837835	4057.75750291811	4579.75513043765	5119.45092688852	5678.08723873735	6257.04199790613	6857.84919882343	7482.22339340683	8132.08918881601	8809.6170264834	9517.26691914362	10257.842369175	11034.5574517852	11851.121119192	12711.8443192537	13621.7777634903	14586.8915101635	15614.3125822228	16712.6446905225	17892.4066506086	19166.6466406012	20551.8243709288	22069.1149035704	23746.4017710388	25621.4489619487	27747.2021423077	30201.2040923864	33103.6723553555	36656.0064137339	41235.7615441716	47690.5638655191	58725.1213173043
red	0	329.805597472039	668.178525261446	1015.57578682223	1372.49195657276	1739.46341457093	2117.07319515138	2505.95655954062	2906.80742617535	3320.38582218408	3747.52655703164	4189.14936705394	4646.27084074629	5120.0185136044	5611.64762410627	6122.56115749051	6654.33398320699	7208.74213221738	7787.79858617485	8393.79739777792	9029.36858366586	9697.54710892731	10401.8605402386	11146.4417788172	11936.1760098412	12776.8951406975	13675.6394244121	14641.0162077721	15683.7025668729	16817.1671698407	18058.7371673317	19431.2291239045	20965.5445935071	22705.008008078	24713.0711505387	27088.1057509976	29994.9131771729	33742.4397342046	39024.2817608388	48053.6503445047
red	0	346.481775587337	701.964077069802	1066.9270156687	1441.89017329515	1827.41705134597	2224.12016450569	2632.66689513352	3053.78624872212	3488.27668215334	3937.01521591399	4400.96809157545	4881.20330006809	5378.90538920914	5895.3930669283	6432.14025853283	6990.80146463611	7573.2425188256	8181.57818647448	8818.21851598208	9485.92650725495	10187.8905843248	10927.8166805501	11710.0466717606	12539.7127559771	13422.9417231689	14367.129807323	15381.3195741832	16476.7279718911	17667.5046937294	18971.8530145099	20413.743187805	22025.639263232	23853.056314578	25962.654479146	28457.7795217648	31511.565770487	35448.580986401	40997.4922777419	50483.4187849969
red	0	414.820300509621	840.416350624635	1277.36295656901	1726.28218027991	2187.84866566426	2662.79573707967	3151.92240841463	3656.10147096392	4176.28886569477	4713.53459271546	5268.99547078891	5843.95013662819	6439.81677299538	7058.1741839091	7700.78700515102	8369.63606367939	9066.95520180278	9795.27629181411	10557.4847293436	11356.8884761149	12197.3048267396	13083.1706563949	14019.6842131946	15012.9899470789	16070.4230688304	17200.8386127431	18415.062660024	19726.5245397943	21152.1647679291	22713.7769522299	24440.0591325098	26369.8784231938	28557.7270888581	31083.4130159093	34070.6654283448	37726.7668993088	42440.3014920242	49083.6553754237	60440.5438515386
red	0	367.341605343332	744.22561050162	1131.161031646	1528.69873195828	1937.43613826522	2358.02264151135	2791.16580360753	3237.63851960002	3698.28731722405	4174.04201771767	4665.92703493173	5175.07465786524	5702.74074967595	6250.32341070274	6819.38530347706	7411.68053731769	8029.18727775489	8674.14760896694	9349.11667558291	10057.0238230771	10801.2494335787	11585.7225550354	12415.0464645884	13294.6623426771	14231.0658407947	15232.0984809423	16307.3472337798	17468.7043603948	18731.171432044	20114.0476461542	21642.7463781124	23351.6861657542	25289.1223040194	27525.7281834719	30171.0714692312	33408.7099888313	37582.7520065489	43465.7338119083	53522.7576349854
blue	0	358.720867680545	726.760195049794	1104.61505273606	1492.82337631668	1891.96857226278	2302.68479167432	2725.66299146689	3161.65792845974	3611.49626415614	4076.08599883828	4556.42750551072	5053.62650072252	5568.90937515496	6103.64141866188	6659.34862135989	7237.74392729802	7840.75907860707	8470.58354244824	9129.7124995608	9821.00654981962	10547.7667448694	11313.8299261363	12123.6913414939	12982.6644782794	13897.0925486579	14874.6330505421	15924.6479684815	17058.7504771176	18291.5900922679	19642.0130996392	21134.8364759559	22803.671028099	24695.6396003618	26879.7570269373	29463.0196494589	32624.6775779186	36700.7635767569	42445.6841277382	52266.6906775578
blue	0	343.074000454468	695.060003336196	1056.43339779683	1427.70865546913	1809.44373550735	2202.24512828981	2606.77365222586	3023.75114277217	3453.96820369481	3898.29322966298	4357.68295890838	4833.19487827952	5326.00188513211	5837.40971742049	6368.87780385684	6922.04437243515	7498.75690558637	8101.10936919188	8731.4881079425	9392.628946629	10087.6889499652	10820.3376020981	11594.8740749188	12416.3800894012	13290.922176292	14225.8238249085	15230.0386640495	16314.6733190642	17493.7383158209	18785.257893258	20212.9665487271	21809.0090360302	23618.4527715375	25707.3022656932	28177.886839887	31201.6379826592	35099.9312123222	40594.2669292882	49986.8958759172
blue	0	354.762629033085	718.740894945839	1092.42638353324	1476.35109462263	1871.09199719501	2277.27624492806	2695.58717050188	3126.77120251209	3571.64588081946	4031.10918654606	4506.15045426674	4997.8631997071	5507.4602811687	6036.2919234686	6585.8672784695	7157.88038905815	7754.24168191634	8377.1164649374	9028.97238625316	9712.63848098158	10431.3793759274	11188.9895756042	11989.9147259096	12839.4096834937	13743.7476675276	14710.5016806887	15748.9304044502	16870.5188700397	18089.754945919	19425.2769619632	20901.6280565858	22552.0481644753	24423.1401616703	26583.1573510213	29137.9154429448	32264.6866454568	36295.7958320029	41977.3251264384	51689.96360742
blue	0	337.39016553594	683.544685031104	1038.93107168776	1404.05527369525	1779.46600629043	2165.75971189933	2563.58626090622	2973.65552985058	3396.74502427102	3833.70875181835	4285.48760008519	4753.12153614101	5237.76402551361	5740.69917350962	6263.36222994145	6807.36428166894	7374.52220319253	7966.8952688799	8586.83028795937	9237.01775979203	9920.56244482314	10641.0730334873	11402.7774716914	12210.6732896426	13070.7265116104	13990.139295933	14977.7169333017	16044.382041461	17203.9130286719	18474.0355195841	19878.0907932793	21447.6910494347	23227.1570557251	25281.399801253	27711.0532793761	30684.7088092267	34518.417561045	39921.7265690187	49158.7443288107
blue	0	324.494116821962	657.41758810657	999.220057320553	1350.38813381899	1711.44955932157	2082.97797846302	2465.59842166195	2859.99363187964	3266.91139609641	3687.17307926809	4121.68360548428	4571.44319120122	5037.56121308708	5521.2726941507	6023.95802471718	6547.16671114773	7092.64618163269	7662.37699899069	8258.6162704693	8883.95165659682	9541.36924470339	10234.3397904158	10966.9296350598	11743.9452884765	12571.1247358649	13455.394847798	14405.2243507475	15431.1183677446	16546.3286555875	17767.9033131936	19118.2914470126	20627.8969450733	22339.3465043949	24315.0700243414	26651.8549697905	29511.8486016701	33199.0216809382	38395.8002582669	47279.7519148637
blue	0	403.046877475904	816.563667406865	1241.10886187594	1677.28686746848	2125.753180359	2587.22031170511	3062.46459779609	3552.33405837835	4057.75750291811	4579.75513043765	5119.45092688852	5678.08723873735	6257.04199790613	6857.84919882343	7482.22339340683	8132.08918881601	8809.6170264834	9517.26691914362	10257.842369175	11034.5574517852	11851.121119192	12711.8443192537	13621.7777634903	14586.8915101635	15614.3125822228	16712.6446905225	17892.4066506086	19166.6466406012	20551.8243709288	22069.1149035704	23746.4017710388	25621.4489619487	27747.2021423077	30201.2040923864	33103.6723553555	36656.0064137339	41235.7615441716	47690.5638655191	58725.1213173042
blue	0	329.805597472039	668.178525261446	1015.57578682223	1372.49195657276	1739.46341457093	2117.07319515138	2505.95655954062	2906.80742617535	3320.38582218408	3747.52655703164	4189.14936705394	4646.27084074629	5120.0185136044	5611.64762410627	6122.56115749051	6654.33398320699	7208.74213221738	7787.79858617485	8393.79739777792	9029.36858366587	9697.54710892731	10401.8605402386	11146.4417788172	11936.1760098412	12776.8951406975	13675.6394244122	14641.0162077721	15683.7025668729	16817.1671698407	18058.7371673317	19431.2291239045	20965.5445935071	22705.008008078	24713.0711505387	27088.1057509976	29994.9131771729	33742.4397342046	39024.2817608388	48053.6503445047
blue	0	346.481775587337	701.964077069802	1066.9270156687	1441.89017329515	1827.41705134597	2224.12016450569	2632.66689513352	3053.78624872212	3488.27668215334	3937.01521591399	4400.96809157545	4881.20330006809	5378.90538920914	5895.3930669283	6432.14025853283	6990.80146463611	7573.2425188256	8181.57818647448	8818.21851598208	9485.92650725495	10187.8905843248	10927.8166805501	11710.0466717606	12539.7127559771	13422.9417231689	14367.129807323	15381.3195741833	16476.7279718911	17667.5046937294	18971.8530145099	20413.7431878051	22025.639263232	23853.056314578	25962.654479146	28457.7795217649	31511.565770487	35448.580986401	40997.4922777419	50483.4187849969
blue	0	414.820300509621	840.416350624635	1277.36295656901	1726.28218027991	2187.84866566426	2662.79573707967	3151.92240841463	3656.10147096392	4176.28886569477	4713.53459271546	5268.99547078891	5843.95013662819	6439.81677299538	7058.1741839091	7700.78700515102	8369.63606367939	9066.95520180278	9795.27629181411	10557.4847293436	11356.8884761149	12197.3048267396	13083.1706563949	14019.6842131946	15012.9899470789	16070.4230688304	17200.8386127431	18415.062660024	19726.5245397943	21152.1647679291	22713.7769522299	24440.0591325098	26369.8784231938	28557.7270888581	31083.4130159093	34070.6654283448	37726.7668993088	42440.3014920242	49083.6553754237	60440.5438515386
blue	0	367.341605343332	744.22561050162	1131.161031646	1528.69873195828	1937.43613826522	2358.02264151135	2791.16580360753	3237.63851960002	3698.28731722405	4174.04201771767	4665.92703493173	5175.07465786524	5702.74074967595	6250.32341070274	6819.38530347706	7411.68053731769	8029.18727775489	8674.14760896694	9349.11667558291	10057.0238230771	10801.2494335787	11585.7225550354	12415.0464645884	13294.6623426771	14231.0658407948	15232.0984809423	16307.3472337798	17468.7043603948	18731.171432044	20114.0476461542	21642.7463781124	23351.6861657542	25289.1223040194	27525.7281834719	30171.0714692312	33408.7099888313	37582.7520065489	43465.7338119083	53522.7576349854
green	0	358.720867680545	726.760195049794	1104.61505273606	1492.82337631668	1891.96857226278	2302.68479167432	2725.66299146689	3161.65792845974	3611.49626415614	4076.08599883828	4556.42750551072	5053.62650072252	5568.90937515496	6103.64141866188	6659.34862135989	7237.74392729802	7840.75907860707	8470.58354244824	9129.7124995608	9821.00654981962	10547.7667448694	11313.8299261363	12123.6913414939	12982.6644782794	13897.0925486579	14874.6330505421	15924.6479684815	17058.7504771176	18291.5900922679	19642.0130996392	21134.8364759559	22803.671028099	24695.6396003618	26879.7570269373	29463.0196494589	32624.6775779186	36700.7635767569	42445.6841277382	52266.6906775578
green	0	343.074000454469	695.060003336196	1056.43339779683	1427.70865546913	1809.44373550735	2202.24512828981	2606.77365222586	3023.75114277217	3453.96820369481	3898.29322966298	4357.68295890838	4833.19487827952	5326.00188513211	5837.40971742049	6368.87780385684	6922.04437243515	7498.75690558637	8101.10936919188	8731.4881079425	9392.62894662901	10087.6889499652	10820.3376020981	11594.8740749188	12416.3800894012	13290.922176292	14225.8238249085	15230.0386640495	16314.6733190642	17493.7383158209	18785.257893258	20212.9665487271	21809.0090360302	23618.4527715375	25707.3022656932	28177.886839887	31201.6379826592	35099.9312123222	40594.2669292882	49986.8958759172
green	0	354.762629033085	718.740894945839	1092.42638353324	1476.35109462263	1871.09199719501	2277.27624492806	2695.58717050188	3126.77120251209	3571.64588081946	4031.10918654606	4506.15045426674	4997.8631997071	5507.4602811687	6036.2919234686	6585.8672784695	7157.88038905815	7754.24168191634	8377.1164649374	9028.97238625316	9712.63848098158	10431.3793759274	11188.9895756042	11989.9147259096	12839.4096834937	13743.7476675276	14710.5016806887	15748.9304044502	16870.5188700397	18089.754945919	19425.2769619632	20901.6280565858	22552.0481644753	24423.1401616703	26583.1573510213	29137.9154429448	32264.6866454568	36295.7958320029	41977.3251264384	51689.96360742
green	0	337.390165535941	683.544685031104	1038.93107168776	1404.05527369525	1779.46600629043	2165.75971189933	2563.58626090622	2973.65552985058	3396.74502427102	3833.70875181835	4285.48760008519	4753.12153614101	5237.76402551361	5740.69917350962	6263.36222994146	6807.36428166894	7374.52220319253	7966.8952688799	8586.83028795937	9237.01775979204	9920.56244482314	10641.0730334873	11402.7774716914	12210.6732896426	13070.7265116104	13990.1392959331	14977.7169333017	16044.382041461	17203.9130286719	18474.0355195841	19878.0907932793	21447.6910494347	23227.1570557251	25281.399801253	27711.0532793761	30684.7088092267	34518.4175610451	39921.7265690187	49158.7443288108
green	0	324.494116821962	657.41758810657	999.220057320553	1350.38813381899	1711.44955932157	2082.97797846302	2465.59842166195	2859.99363187964	3266.91139609641	3687.17307926809	4121.68360548428	4571.44319120122	5037.56121308708	5521.2726941507	6023.95802471718	6547.16671114773	7092.64618163269	7662.37699899069	8258.6162704693	8883.95165659682	9541.36924470339	10234.3397904158	10966.9296350598	11743.9452884765	12571.1247358649	13455.394847798	14405.2243507475	15431.1183677446	16546.3286555875	17767.9033131936	19118.2914470126	20627.8969450733	22339.3465043949	24315.0700243414	26651.8549697905	29511.8486016701	33199.0216809382	38395.8002582669	47279.7519148637
green	0	403.046877475904	816.563667406865	1241.10886187594	1677.28686746848	2125.753180359	2587.22031170511	3062.46459779609	3552.33405837835	4057.75750291811	4579.75513043765	5119.45092688852	5678.08723873735	6257.04199790613	6857.84919882343	7482.22339340683	8132.08918881601	8809.6170264834	9517.26691914362	10257.842369175	11034.5574517852	11851.121119192	12711.8443192537	13621.7777634903	14586.8915101635	15614.3125822228	16712.6446905225	17892.4066506086	19166.6466406012	20551.8243709288	22069.1149035704	23746.4017710388	25621.4489619487	27747.2021423077	30201.2040923864	33103.6723553555	36656.0064137339	41235.7615441716	47690.5638655191	58725.1213173043
green	0	329.805597472039	668.178525261446	1015.57578682223	1372.49195657276	1739.46341457093	2117.07319515138	2505.95655954062	2906.80742617535	3320.38582218408	3747.52655703164	4189.14936705394	4646.27084074629	5120.0185136044	5611.64762410627	6122.56115749051	6654.33398320699	7208.74213221738	7787.79858617485	8393.79739777792	9029.36858366586	9697.54710892731	10401.8605402386	11146.4417788172	11936.1760098412	12776.8951406975	13675.6394244121	14641.0162077721	15683.7025668729	16817.1671698407	18058.7371673317	19431.2291239045	20965.5445935071	22705.008008078	24713.0711505387	27088.1057509976	29994.913177173	33742.4397342046	39024.2817608388	48053.6503445047
green	0	346.481775587337	701.964077069802	1066.9270156687	1441.89017329515	1827.41705134597	2224.12016450569	2632.66689513352	3053.78624872212	3488.27668215334	3937.01521591399	4400.96809157545	4881.20330006809	5378.90538920914	5895.3930669283	6432.14025853283	6990.80146463611	7573.2425188256	8181.57818647448	8818.21851598208	9485.92650725495	10187.8905843248	10927.8166805501	11710.0466717606	12539.7127559771	13422.9417231689	14367.129807323	15381.3195741832	16476.7279718911	17667.5046937294	18971.8530145099	20413.743187805	22025.639263232	23853.056314578	25962.654479146	28457.7795217649	31511.565770487	35448.580986401	40997.4922777419	50483.4187849969
green	0	414.820300509621	840.416350624635	1277.36295656901	1726.28218027991	2187.84866566426	2662.79573707967	3151.92240841463	3656.10147096392	4176.28886569477	4713.53459271546	5268.99547078891	5843.95013662819	6439.81677299538	7058.1741839091	7700.78700515102	8369.63606367939	9066.95520180278	9795.27629181411	10557.4847293436	11356.8884761149	12197.3048267396	13083.1706563949	14019.6842131946	15012.9899470789	16070.4230688304	17200.8386127431	18415.062660024	19726.5245397943	21152.1647679291	22713.7769522299	24440.0591325098	26369.8784231938	28557.7270888581	31083.4130159093	34070.6654283448	37726.7668993088	42440.3014920242	49083.6553754237	60440.5438515386
green	0	367.341605343332	744.22561050162	1131.161031646	1528.69873195828	1937.43613826522	2358.02264151135	2791.16580360753	3237.63851960002	3698.28731722405	4174.04201771767	4665.92703493173	5175.07465786524	5702.74074967595	6250.32341070274	6819.38530347706	7411.68053731769	8029.18727775489	8674.14760896694	9349.11667558291	10057.0238230771	10801.2494335787	11585.7225550354	12415.0464645884	13294.6623426771	14231.0658407948	15232.0984809423	16307.3472337798	17468.7043603948	18731.171432044	20114.0476461542	21642.7463781124	23351.6861657542	25289.1223040194	27525.7281834719	30171.0714692312	33408.7099888313	37582.752006549	43465.7338119083	53522.7576349854
orange	0	358.720867680545	726.760195049794	1104.61505273606	1492.82337631668	1891.96857226278	2302.68479167432	2725.66299146689	3161.65792845974	3611.49626415614	4076.08599883828	4556.42750551072	5053.62650072252	5568.90937515496	6103.64141866188	6659.34862135989	7237.74392729802	7840.75907860707	8470.58354244824	9129.7124995608	9821.00654981962	10547.7667448694	11313.8299261363	12123.6913414939	12982.6644782794	13897.0925486579	14874.6330505421	15924.6479684815	17058.7504771176	18291.5900922679	19642.0130996392	21134.8364759559	22803.671028099	24695.6396003618	26879.7570269373	29463.0196494589	32624.6775779186	36700.7635767569	42445.6841277382	52266.6906775578
orange	0	343.074000454468	695.060003336196	1056.43339779683	1427.70865546913	1809.44373550735	2202.24512828981	2606.77365222586	3023.75114277217	3453.96820369481	3898.29322966298	4357.68295890838	4833.19487827952	5326.00188513211	5837.40971742049	6368.87780385684	6922.04437243515	7498.75690558637	8101.10936919188	8731.4881079425	9392.628946629	10087.6889499652	10820.3376020981	11594.8740749188	12416.3800894012	13290.922176292	14225.8238249085	15230.0386640495	16314.6733190642	17493.7383158209	18785.257893258	20212.9665487271	21809.0090360302	23618.4527715375	25707.3022656932	28177.886839887	31201.6379826592	35099.9312123222	40594.2669292882	49986.8958759172
orange	0	354.762629033085	718.740894945839	1092.42638353324	1476.35109462263	1871.09199719501	2277.27624492806	2695.58717050188	3126.77120251209	3571.64588081946	4031.10918654606	4506.15045426674	4997.8631997071	5507.4602811687	6036.2919234686	6585.8672784695	7157.88038905815	7754.24168191634	8377.1164649374	9028.97238625316	9712.63848098158	10431.3793759274	11188.9895756042	11989.9147259096	12839.4096834937	13743.7476675276	14710.5016806887	15748.9304044502	16870.5188700397	18089.754945919	19425.2769619632	20901.6280565858	22552.0481644753	24423.1401616703	26583.1573510213	29137.9154429448	32264.6866454568	36295.7958320029	41977.3251264384	51689.96360742
orange	0	337.39016553594	683.544685031104	1038.93107168776	1404.05527369525	1779.46600629043	2165.75971189933	2563.58626090622	2973.65552985058	3396.74502427102	3833.70875181835	4285.48760008519	4753.12153614101	5237.76402551361	5740.69917350962	6263.36222994145	6807.36428166894	7374.52220319253	7966.8952688799	8586.83028795937	9237.01775979203	9920.56244482314	10641.0730334873	11402.7774716914	12210.6732896426	13070.7265116104	13990.139295933	14977.7169333017	16044.382041461	17203.9130286719	18474.0355195841	19878.0907932793	21447.6910494347	23227.1570557251	25281.399801253	27711.0532793761	30684.7088092267	34518.417561045	39921.7265690187	49158.7443288107
orange	0	324.494116821962	657.41758810657	999.220057320553	1350.38813381899	1711.44955932157	2082.97797846302	2465.59842166195	2859.99363187964	3266.91139609641	3687.17307926809	4121.68360548428	4571.44319120122	5037.56121308708	5521.2726941507	6023.95802471718	6547.16671114773	7092.64618163269	7662.37699899069	8258.6162704693	8883.95165659682	9541.36924470339	10234.3397904158	10966.9296350598	11743.9452884765	12571.1247358649	13455.394847798	14405.2243507475	15431.1183677446	16546.3286555875	17767.9033131936	19118.2914470126	20627.8969450733	22339.3465043949	24315.0700243414	26651.8549697905	29511.8486016701	33199.0216809382	38395.8002582669	47279.7519148637
orange	0	403.046877475904	816.563667406865	1241.10886187594	1677.28686746848	2125.753180359	2587.22031170511	3062.46459779609	3552.33405837835	4057.75750291811	4579.75513043765	5119.45092688852	5678.08723873735	6257.04199790613	6857.84919882343	7482.22339340683	8132.08918881601	8809.6170264834	9517.26691914362	10257.842369175	11034.5574517852	11851.121119192	12711.8443192537	13621.7777634903	14586.8915101635	15614.3125822228	16712.6446905225	17892.4066506086	19166.6466406012	20551.8243709288	22069.1149035704	23746.4017710388	25621.4489619487	27747.2021423077	30201.2040923864	33103.6723553555	36656.0064137339	41235.7615441716	47690.5638655191	58725.1213173042
orange	0	329.805597472039	668.178525261446	1015.57578682223	1372.49195657276	1739.46341457093	2117.07319515138	2505.95655954062	2906.80742617535	3320.38582218408	3747.52655703164	4189.14936705394	4646.27084074629	5120.0185136044	5611.64762410627	6122.56115749051	6654.33398320699	7208.74213221738	7787.79858617485	8393.79739777792	9029.36858366587	9697.54710892731	10401.8605402386	11146.4417788172	11936.1760098412	12776.8951406975	13675.6394244122	14641.0162077721	15683.7025668729	16817.1671698407	18058.7371673317	19431.2291239045	20965.5445935071	22705.008008078	24713.0711505387	27088.1057509976	29994.9131771729	33742.4397342046	39024.2817608388	48053.6503445047
orange	0	346.481775587337	701.964077069802	1066.9270156687	1441.89017329515	1827.41705134597	2224.12016450569	2632.66689513352	3053.78624872212	3488.27668215334	3937.01521591399	4400.96809157545	4881.20330006809	5378.90538920914	5895.3930669283	6432.14025853283	6990.80146463611	7573.2425188256	8181.57818647448	8818.21851598208	9485.92650725495	10187.8905843248	10927.8166805501	11710.0466717606	12539.7127559771	13422.9417231689	14367.129807323	15381.3195741833	16476.7279718911	17667.5046937294	18971.8530145099	20413.7431878051	22025.639263232	23853.056314578	25962.654479146	28457.7795217649	31511.565770487	35448.580986401	40997.4922777419	50483.4187849969
orange	0	414.820300509621	840.416350624635	1277.36295656901	1726.28218027991	2187.84866566426	2662.79573707967	3151.92240841463	3656.10147096392	4176.28886569477	4713.53459271546	5268.99547078891	5843.95013662819	6439.81677299538	7058.1741839091	7700.78700515102	8369.63606367939	9066.95520180278	9795.27629181411	10557.4847293436	11356.8884761149	12197.3048267396	13083.1706563949	14019.6842131946	15012.9899470789	16070.4230688304	17200.8386127431	18415.062660024	19726.5245397943	21152.1647679291	22713.7769522299	24440.0591325098	26369.8784231938	28557.7270888581	31083.4130159093	34070.6654283448	37726.7668993088	42440.3014920242	49083.6553754237	60440.5438515386
orange	0	367.341605343332	744.22561050162	1131.161031646	1528.69873195828	1937.43613826522	2358.02264151135	2791.16580360753	3237.63851960002	3698.28731722405	4174.04201771767	4665.92703493173	5175.07465786524	5702.74074967595	6250.32341070274	6819.38530347706	7411.68053731769	8029.18727775489	8674.14760896694	9349.11667558291	10057.0238230771	10801.2494335787	11585.7225550354	12415.0464645884	13294.6623426771	14231.0658407948	15232.0984809423	16307.3472337798	17468.7043603948	18731.171432044	20114.0476461542	21642.7463781124	23351.6861657542	25289.1223040194	27525.7281834719	30171.0714692312	33408.7099888313	37582.7520065489	43465.7338119083	53522.7576349854
purple	0	358.720867680545	726.760195049794	1104.61505273606	1492.82337631668	1891.96857226278	2302.68479167432	2725.66299146689	3161.65792845974	3611.49626415614	4076.08599883828	4556.42750551072	5053.62650072252	5568.90937515496	6103.64141866188	6659.34862135989	7237.74392729802	7840.75907860707	8470.58354244824	9129.7124995608	9821.00654981962	10547.7667448694	11313.8299261363	12123.6913414939	12982.6644782794	13897.0925486579	14874.6330505421	15924.6479684815	17058.7504771176	18291.5900922679	19642.0130996392	21134.8364759559	22803.671028099	24695.6396003618	26879.7570269373	29463.0196494589	32624.6775779186	36700.7635767569	42445.6841277382	52266.6906775578
purple	0	343.074000454469	695.060003336196	1056.43339779683	1427.70865546913	1809.44373550735	2202.24512828981	2606.77365222586	3023.75114277217	3453.96820369481	3898.29322966298	4357.68295890838	4833.19487827952	5326.00188513211	5837.40971742049	6368.87780385684	6922.04437243515	7498.75690558637	8101.10936919188	8731.4881079425	9392.62894662901	10087.6889499652	10820.3376020981	11594.8740749188	12416.3800894012	13290.922176292	14225.8238249085	15230.0386640495	16314.6733190642	17493.7383158209	18785.257893258	20212.9665487271	21809.0090360302	23618.4527715375	25707.3022656932	28177.886839887	31201.6379826592	35099.9312123222	40594.2669292882	49986.8958759172
purple	0	354.762629033085	718.740894945839	1092.42638353324	1476.35109462263	1871.09199719501	2277.27624492806	2695.58717050188	3126.77120251209	3571.64588081946	4031.10918654606	4506.15045426674	4997.8631997071	5507.4602811687	6036.2919234686	6585.8672784695	7157.88038905815	7754.24168191634	8377.1164649374	9028.97238625316	9712.63848098158	10431.3793759274	11188.9895756042	11989.9147259096	12839.4096834937	13743.7476675276	14710.5016806887	15748.9304044502	16870.5188700397	18089.754945919	19425.2769619632	20901.6280565858	22552.0481644753	24423.1401616703	26583.1573510213	29137.9154429448	32264.6866454568	36295.7958320029	41977.3251264384	51689.96360742
purple	0	337.390165535941	683.544685031104	1038.93107168776	1404.05527369525	1779.46600629043	2165.75971189933	2563.58626090622	2973.65552985058	3396.74502427102	3833.70875181835	4285.48760008519	4753.12153614101	5237.76402551361	5740.69917350962	6263.36222994146	6807.36428166894	7374.52220319253	7966.8952688799	8586.83028795937	9237.01775979204	9920.56244482314	10641.0730334873	11402.7774716914	12210.6732896426	13070.7265116104	13990.1392959331	14977.7169333017	16044.382041461	17203.9130286719	18474.0355195841	19878.0907932793	21447.6910494347	23227.1570557251	25281.399801253	27711.0532793761	30684.7088092267	34518.4175610451	39921.7265690187	49158.7443288108
purple	0	324.494116821962	657.41758810657	999.220057320553	1350.38813381899	1711.44955932157	2082.97797846302	2465.59842166195	2859.99363187964	3266.91139609641	3687.17307926809	4121.68360548428	4571.44319120122	5037.56121308708	5521.2726941507	6023.95802471718	6547.16671114773	7092.64618163269	7662.37699899069	8258.6162704693	8883.95165659682	9541.36924470339	10234.3397904158	10966.9296350598	11743.9452884765	12571.1247358649	13455.394847798	14405.2243507475	15431.1183677446	16546.3286555875	17767.9033131936	19118.2914470126	20627.8969450733	22339.3465043949	24315.0700243414	26651.8549697905	29511.8486016701	33199.0216809382	38395.8002582669	47279.7519148637
purple	0	403.046877475904	816.563667406865	1241.10886187594	1677.28686746848	2125.753180359	2587.22031170511	3062.46459779609	3552.33405837835	4057.75750291811	4579.75513043765	5119.45092688852	5678.08723873735	6257.04199790613	6857.84919882343	7482.22339340683	8132.08918881601	8809.6170264834	9517.26691914362	10257.842369175	11034.5574517852	11851.121119192	12711.8443192537	13621.7777634903	14586.8915101635	15614.3125822228	16712.6446905225	17892.4066506086	19166.6466406012	20551.8243709288	22069.1149035704	23746.4017710388	25621.4489619487	27747.2021423077	30201.2040923864	33103.6723553555	36656.0064137339	41235.7615441716	47690.5638655191	58725.1213173043
purple	0	329.805597472039	668.178525261446	1015.57578682223	1372.49195657276	1739.46341457093	2117.07319515138	2505.95655954062	2906.80742617535	3320.38582218408	3747.52655703164	4189.14936705394	4646.27084074629	5120.0185136044	5611.64762410627	6122.56115749051	6654.33398320699	7208.74213221738	7787.79858617485	8393.79739777792	9029.36858366586	9697.54710892731	10401.8605402386	11146.4417788172	11936.1760098412	12776.8951406975	13675.6394244121	14641.0162077721	15683.7025668729	16817.1671698407	18058.7371673317	19431.2291239045	20965.5445935071	22705.008008078	24713.0711505387	27088.1057509976	29994.913177173	33742.4397342046	39024.2817608388	48053.6503445047
purple	0	346.481775587337	701.964077069802	1066.9270156687	1441.89017329515	1827.41705134597	2224.12016450569	2632.66689513352	3053.78624872212	3488.27668215334	3937.01521591399	4400.96809157545	4881.20330006809	5378.90538920914	5895.3930669283	6432.14025853283	6990.80146463611	7573.2425188256	8181.57818647448	8818.21851598208	9485.92650725495	10187.8905843248	10927.8166805501	11710.0466717606	12539.7127559771	13422.9417231689	14367.129807323	15381.3195741832	16476.7279718911	17667.5046937294	18971.8530145099	20413.743187805	22025.639263232	23853.056314578	25962.654479146	28457.7795217649	31511.565770487	35448.580986401	40997.4922777419	50483.4187849969
purple	0	414.820300509621	840.416350624635	1277.36295656901	1726.28218027991	2187.84866566426	2662.79573707967	3151.92240841463	3656.10147096392	4176.28886569477	4713.53459271546	5268.99547078891	5843.95013662819	6439.81677299538	7058.1741839091	7700.78700515102	8369.63606367939	9066.95520180278	9795.27629181411	10557.4847293436	11356.8884761149	12197.3048267396	13083.1706563949	14019.6842131946	15012.9899470789	16070.4230688304	17200.8386127431	18415.062660024	19726.5245397943	21152.1647679291	22713.7769522299	24440.0591325098	26369.8784231938	28557.7270888581	31083.4130159093	34070.6654283448	37726.7668993088	42440.3014920242	49083.6553754237	60440.5438515386
purple	0	367.341605343332	744.22561050162	1131.161031646	1528.69873195828	1937.43613826522	2358.02264151135	2791.16580360753	3237.63851960002	3698.28731722405	4174.04201771767	4665.92703493173	5175.07465786524	5702.74074967595	6250.32341070274	6819.38530347706	7411.68053731769	8029.18727775489	8674.14760896694	9349.11667558291	10057.0238230771	10801.2494335787	11585.7225550354	12415.0464645884	13294.6623426771	14231.0658407948	15232.0984809423	16307.3472337798	17468.7043603948	18731.171432044	20114.0476461542	21642.7463781124	23351.6861657542	25289.1223040194	27525.7281834719	30171.0714692312	33408.7099888313	37582.752006549	43465.7338119083	53522.7576349854
