# Supplementary material for: Inference of past demography, dormancy and self-fertilization rates from whole genome sequence data
Source: PLoS Genet. 2020 Apr 6;16(4):e1008698. doi: 10.1371/journal.pgen.1008698 (PMC7173940; doi:10.1371/journal.pgen.1008698)
Supplement: S1 Data — File containing all numerical data presented in this study. It contains all plotted results and all requirements to build summary statistics. (ZIP) [file pgen.1008698.s003.zip › S1_data/Supplementary_Figure/FigS18/F19S_c_popsize.csv]

	V1	V2	V3	V4	V5	V6	V7	V8	V9	V10	V11	V12	V13	V14	V15	V16	V17	V18	V19	V20	V21	V22	V23	V24	V25	V26	V27	V28	V29	V30	V31	V32	V33	V34	V35	V36	V37	V38	V39	V40
red	3.68531393083409	3.68531393083409	5.061141753286	5.061141753286	4.76219019506939	4.76219019506939	4.1816161940444	4.1816161940444	3.76705749294689	3.76705749294689	3.5062994457572	3.5062994457572	3.34019630339571	3.34019630339571	3.23494331339786	3.23494331339786	3.17198196774426	3.17198196774426	3.14267097531859	3.14267097531859	3.14087693649649	3.14087693649649	3.16039773342747	3.16039773342747	3.19369125035922	3.19369125035922	3.23277479828255	3.23277479828255	3.27049171809133	3.27049171809133	3.30343830054526	3.30343830054526	3.33633545067861	3.33633545067861	3.40023097359542	3.40023097359542	3.61407084513146	3.61407084513146	4.10078766122457	4.10078766122457
red	3.57635544559266	3.57635544559266	4.35401104903727	4.35401104903727	4.50306673476937	4.50306673476937	4.16348253331258	4.16348253331258	3.8416003542745	3.8416003542745	3.6209217078484	3.6209217078484	3.4624826365444	3.4624826365444	3.34248081023264	3.34248081023264	3.24972794163488	3.24972794163488	3.17867723092898	3.17867723092898	3.12597086360136	3.12597086360136	3.08942159091723	3.08942159091723	3.06792498202597	3.06792498202597	3.06111280741329	3.06111280741329	3.07020227281515	3.07020227281515	3.09910559267343	3.09910559267343	3.15853897810598	3.15853897810598	3.27997227463868	3.27997227463868	3.58118915741651	3.58118915741651	4.11514990616562	4.11514990616562
red	3.92506038780886	3.92506038780886	4.83419444502062	4.83419444502062	4.6618672308734	4.6618672308734	4.26486129874969	4.26486129874969	3.86834696641897	3.86834696641897	3.57675418111971	3.57675418111971	3.3764191818811	3.3764191818811	3.23996655724207	3.23996655724207	3.15009730111484	3.15009730111484	3.09704546934798	3.09704546934798	3.07640839562873	3.07640839562873	3.08343784692841	3.08343784692841	3.1157702243372	3.1157702243372	3.16635927431956	3.16635927431956	3.22897330442561	3.22897330442561	3.29870728265596	3.29870728265596	3.37379349868104	3.37379349868104	3.4718965485365	3.4718965485365	3.69605405422609	3.69605405422609	4.15602861564906	4.15602861564906
red	3.46876230896686	3.46876230896686	5.02978007114152	5.02978007114152	4.89537365336067	4.89537365336067	4.39907151817374	4.39907151817374	3.94992489623321	3.94992489623321	3.66999038343623	3.66999038343623	3.48734801807598	3.48734801807598	3.35954493090179	3.35954493090179	3.26483471112474	3.26483471112474	3.1911671444293	3.1911671444293	3.13340197331419	3.13340197331419	3.08900619641262	3.08900619641262	3.058120805159	3.058120805159	3.04309894262442	3.04309894262442	3.04818892334264	3.04818892334264	3.08148582218314	3.08148582218314	3.15405358884265	3.15405358884265	3.2875473837372	3.2875473837372	3.5625401145522	3.5625401145522	4.0067351477114	4.0067351477114
red	3.74083056473425	3.74083056473425	4.69349784103219	4.69349784103219	4.81963621531727	4.81963621531727	4.35606866204736	4.35606866204736	3.91153648981903	3.91153648981903	3.62245042931998	3.62245042931998	3.43896576708965	3.43896576708965	3.31855538726457	3.31855538726457	3.23716967368577	3.23716967368577	3.18258842141715	3.18258842141715	3.14646980805882	3.14646980805882	3.12603438334401	3.12603438334401	3.11852376884841	3.11852376884841	3.12379030008373	3.12379030008373	3.14252013443798	3.14252013443798	3.17831055761925	3.17831055761925	3.24347736523087	3.24347736523087	3.37445143178761	3.37445143178761	3.67248765378035	3.67248765378035	4.11199513552113	4.11199513552113
red	3.1275448634789	3.1275448634789	4.95478596832971	4.95478596832971	5.1870460809322	5.1870460809322	4.91816899763148	4.91816899763148	4.37279822044107	4.37279822044107	3.9068473365399	3.9068473365399	3.61293897053894	3.61293897053894	3.42190412035581	3.42190412035581	3.29735327449255	3.29735327449255	3.21568228994778	3.21568228994778	3.16357845100704	3.16357845100704	3.12996660388563	3.12996660388563	3.11111096090025	3.11111096090025	3.10265130224461	3.10265130224461	3.10494333526427	3.10494333526427	3.12175412176329	3.12175412176329	3.1564147787709	3.1564147787709	3.21425412028081	3.21425412028081	3.31498322097225	3.31498322097225	3.5239445941998	3.5239445941998
red	3.93814713561185	3.93814713561185	5.38524394447176	5.38524394447176	5.20456560991762	5.20456560991762	4.52808189211772	4.52808189211772	3.93160563674176	3.93160563674176	3.58893592067123	3.58893592067123	3.37999866721069	3.37999866721069	3.24873332372411	3.24873332372411	3.16832048526377	3.16832048526377	3.12367639902726	3.12367639902726	3.10623173212211	3.10623173212211	3.11117990170907	3.11117990170907	3.1341837427325	3.1341837427325	3.17047598803244	3.17047598803244	3.21478752142956	3.21478752142956	3.26341126681191	3.26341126681191	3.31747490384836	3.31747490384836	3.39106051896849	3.39106051896849	3.55014697634052	3.55014697634052	3.86152411956766	3.86152411956766
red	3.91129122114978	3.91129122114978	5.1057236867043	5.1057236867043	4.98328969361279	4.98328969361279	4.53923819497273	4.53923819497273	4.07257671295932	4.07257671295932	3.73098329738765	3.73098329738765	3.49250273182397	3.49250273182397	3.32884271349722	3.32884271349722	3.21719424894519	3.21719424894519	3.14327650798954	3.14327650798954	3.10001378345123	3.10001378345123	3.08234173700635	3.08234173700635	3.08855451425127	3.08855451425127	3.11575196900413	3.11575196900413	3.16165950423773	3.16165950423773	3.22318181535646	3.22318181535646	3.30107671404853	3.30107671404853	3.40659413936381	3.40659413936381	3.59427296234257	3.59427296234257	3.91190760296751	3.91190760296751
red	3.98625802344525	3.98625802344525	5.32138636550412	5.32138636550412	4.99432966146372	4.99432966146372	4.36948426291977	4.36948426291977	3.93525944997148	3.93525944997148	3.6664567782094	3.6664567782094	3.48780326865255	3.48780326865255	3.36353886415089	3.36353886415089	3.27541969742173	3.27541969742173	3.21310966221747	3.21310966221747	3.17061975831287	3.17061975831287	3.14553028372253	3.14553028372253	3.13600099549568	3.13600099549568	3.14014133893663	3.14014133893663	3.15879087497535	3.15879087497535	3.19376958162895	3.19376958162895	3.24985239469747	3.24985239469747	3.34314573805066	3.34314573805066	3.54566567113076	3.54566567113076	3.91357043846291	3.91357043846291
red	3.75042782692228	3.75042782692228	4.83605004263089	4.83605004263089	4.80686260402119	4.80686260402119	4.44193682160145	4.44193682160145	3.99284740397234	3.99284740397234	3.67519662432193	3.67519662432193	3.4594888175303	3.4594888175303	3.31443478266576	3.31443478266576	3.21486053618772	3.21486053618772	3.14709981589201	3.14709981589201	3.10375383179665	3.10375383179665	3.08041718317794	3.08041718317794	3.07455597568652	3.07455597568652	3.08337973810912	3.08337973810912	3.10657575852796	3.10657575852796	3.14556387753823	3.14556387753823	3.20533458487388	3.20533458487388	3.30016530313878	3.30016530313878	3.48308662917115	3.48308662917115	3.80946711602358	3.80946711602358
blue	3.866644193329	3.866644193329	5.03370416357916	5.03370416357916	4.86352299369436	4.86352299369436	4.38069609177468	4.38069609177468	3.954233697173	3.954233697173	3.68550633095088	3.68550633095088	3.51504539538291	3.51504539538291	3.40663255201417	3.40663255201417	3.34223695045568	3.34223695045568	3.31197490339269	3.31197490339269	3.31003052448519	3.31003052448519	3.33028676457396	3.33028676457396	3.36496227279752	3.36496227279752	3.40552521181512	3.40552521181512	3.44393421604458	3.44393421604458	3.47654959218498	3.47654959218498	3.50920067447672	3.50920067447672	3.57055677907141	3.57055677907141	3.78326351208937	3.78326351208937	4.274405310864	4.274405310864
blue	3.79976097468794	3.79976097468794	4.49337717626333	4.49337717626333	4.62990929800443	4.62990929800443	4.36319755712131	4.36319755712131	4.04580627580463	4.04580627580463	3.82086831367108	3.82086831367108	3.66019551674427	3.66019551674427	3.53950335677114	3.53950335677114	3.44585705114719	3.44585705114719	3.37390563398824	3.37390563398824	3.32094492539374	3.32094492539374	3.28432270379775	3.28432270379775	3.26270833211709	3.26270833211709	3.25583832593249	3.25583832593249	3.26511197463992	3.26511197463992	3.29426302974126	3.29426302974126	3.35408619671339	3.35408619671339	3.4754895089607	3.4754895089607	3.77767331166439	3.77767331166439	4.31207088861692	4.31207088861692
blue	4.12369180367317	4.12369180367317	4.87517531849179	4.87517531849179	4.78111211683339	4.78111211683339	4.48893200273571	4.48893200273571	4.09472159039965	4.09472159039965	3.7808233135661	3.7808233135661	3.56258341139099	3.56258341139099	3.41305643927472	3.41305643927472	3.31470960772128	3.31470960772128	3.25677550559087	3.25677550559087	3.23406573682833	3.23406573682833	3.24417716448515	3.24417716448515	3.28251304145659	3.28251304145659	3.34108719731427	3.34108719731427	3.41131808763671	3.41131808763671	3.48464055667134	3.48464055667134	3.55844793488989	3.55844793488989	3.65310536292744	3.65310536292744	3.86149107883983	3.86149107883983	4.32004562153955	4.32004562153955
blue	3.63041392413066	3.63041392413066	4.96524095541677	4.96524095541677	4.93052326045209	4.93052326045209	4.58200457917143	4.58200457917143	4.14547459329154	4.14547459329154	3.85034462011814	3.85034462011814	3.65994303900812	3.65994303900812	3.52777657922508	3.52777657922508	3.42970518201832	3.42970518201832	3.35398046299487	3.35398046299487	3.29433392404637	3.29433392404637	3.24853228119414	3.24853228119414	3.21647842201187	3.21647842201187	3.20074803184025	3.20074803184025	3.20619091009738	3.20619091009738	3.24093046502544	3.24093046502544	3.31664167839777	3.31664167839777	3.45347274581483	3.45347274581483	3.72840012640528	3.72840012640528	4.17518122358138	4.17518122358138
blue	3.93152706844605	3.93152706844605	4.77438518299014	4.77438518299014	4.89124776080463	4.89124776080463	4.55076733379468	4.55076733379468	4.10355480279697	4.10355480279697	3.80421665168561	3.80421665168561	3.61454524662917	3.61454524662917	3.49047343753981	3.49047343753981	3.40687826765124	3.40687826765124	3.35151075092008	3.35151075092008	3.31541205187362	3.31541205187362	3.29468600471114	3.29468600471114	3.28730114892912	3.28730114892912	3.29289380715952	3.29289380715952	3.31238164733951	3.31238164733951	3.34876430797596	3.34876430797596	3.4144666224254	3.4144666224254	3.54498422690735	3.54498422690735	3.84406371592238	3.84406371592238	4.28596945895323	4.28596945895323
blue	3.23633179788051	3.23633179788051	4.84733517698633	4.84733517698633	5.08111484565433	5.08111484565433	4.92729547271952	4.92729547271952	4.54039885373465	4.54039885373465	4.061407708502	4.061407708502	3.74414567188485	3.74414567188485	3.54030955501913	3.54030955501913	3.40772103343519	3.40772103343519	3.3213267560249	3.3213267560249	3.26662499864926	3.26662499864926	3.23209109589894	3.23209109589894	3.21153131452948	3.21153131452948	3.20238267667999	3.20238267667999	3.20464653810063	3.20464653810063	3.22165080506416	3.22165080506416	3.25793316972097	3.25793316972097	3.3179329163927	3.3179329163927	3.42294500274357	3.42294500274357	3.64808448446878	3.64808448446878
blue	4.07921826328887	4.07921826328887	5.24806218477183	5.24806218477183	5.14904387816322	5.14904387816322	4.70204312652496	4.70204312652496	4.10657846062069	4.10657846062069	3.74413147639724	3.74413147639724	3.52412640805068	3.52412640805068	3.38670536127357	3.38670536127357	3.30196780867948	3.30196780867948	3.2548619565949	3.2548619565949	3.23675583019799	3.23675583019799	3.24218290140254	3.24218290140254	3.26620427082652	3.26620427082652	3.30388124770155	3.30388124770155	3.34964787324955	3.34964787324955	3.39912174513396	3.39912174513396	3.45236516278976	3.45236516278976	3.52376973375331	3.52376973375331	3.68267832860013	3.68267832860013	4.00446533869957	4.00446533869957
blue	4.09754537771861	4.09754537771861	5.05199392375467	5.05199392375467	4.991196089751	4.991196089751	4.68307749923637	4.68307749923637	4.24651381586426	4.24651381586426	3.89543916352062	3.89543916352062	3.65015242754852	3.65015242754852	3.48331340202418	3.48331340202418	3.36825376138049	3.36825376138049	3.2929187320143	3.2929187320143	3.24815650409448	3.24815650409448	3.23060657836291	3.23060657836291	3.23711131691231	3.23711131691231	3.26511718995288	3.26511718995288	3.31172872244115	3.31172872244115	3.37426221572859	3.37426221572859	3.45263054796594	3.45263054796594	3.5578821197626	3.5578821197626	3.74456280981349	3.74456280981349	4.06451578362637	4.06451578362637
blue	4.140045997161	4.140045997161	5.25805731066871	5.25805731066871	5.01552047270728	5.01552047270728	4.52127722847486	4.52127722847486	4.09036151202279	4.09036151202279	3.81890637679892	3.81890637679892	3.63821575612527	3.63821575612527	3.51177530951147	3.51177530951147	3.42195019103482	3.42195019103482	3.3586807274326	3.3586807274326	3.31624015752475	3.31624015752475	3.29127555309776	3.29127555309776	3.28072713874147	3.28072713874147	3.28559004319242	3.28559004319242	3.30448813933626	3.30448813933626	3.33903092128206	3.33903092128206	3.39519832677047	3.39519832677047	3.48816513924944	3.48816513924944	3.69363849745916	3.69363849745916	4.06248494673845	4.06248494673845
blue	3.95927267065658	3.95927267065658	4.84647293980898	4.84647293980898	4.8356562390238	4.8356562390238	4.54320661828734	4.54320661828734	4.11027096866651	4.11027096866651	3.80516515753799	3.80516515753799	3.60062158280569	3.60062158280569	3.46320825071055	3.46320825071055	3.37010050720603	3.37010050720603	3.3061979520418	3.3061979520418	3.26473903221963	3.26473903221963	3.24283843977737	3.24283843977737	3.23725632812067	3.23725632812067	3.24593955280406	3.24593955280406	3.26851232778453	3.26851232778453	3.30662373571182	3.30662373571182	3.36475836107885	3.36475836107885	3.45693040371973	3.45693040371973	3.63594547430153	3.63594547430153	3.95329223951018	3.95329223951018
green	3.84901042762141	3.84901042762141	5.20090458526344	5.20090458526344	4.94451195973857	4.94451195973857	4.37978381684277	4.37978381684277	3.95541644486535	3.95541644486535	3.68547252528	3.68547252528	3.51436956625396	3.51436956625396	3.4040499675651	3.4040499675651	3.3383760942448	3.3383760942448	3.30795371054626	3.30795371054626	3.30583999530601	3.30583999530601	3.32665301188683	3.32665301188683	3.3623517929533	3.3623517929533	3.40368280555192	3.40368280555192	3.44267567142185	3.44267567142185	3.47522857145376	3.47522857145376	3.50712385099897	3.50712385099897	3.56708284689957	3.56708284689957	3.77913882631589	3.77913882631589	4.27285329821734	4.27285329821734
green	3.77387246006706	3.77387246006706	4.54307562976371	4.54307562976371	4.69677109904013	4.69677109904013	4.3653920070979	4.3653920070979	4.04188063756903	4.04188063756903	3.81978371426076	3.81978371426076	3.66056457207227	3.66056457207227	3.53987069409659	3.53987069409659	3.44650934291784	3.44650934291784	3.37504190927548	3.37504190927548	3.32191585727394	3.32191585727394	3.28503842080411	3.28503842080411	3.26345328317495	3.26345328317495	3.25683861513994	3.25683861513994	3.26623526370735	3.26623526370735	3.29530556011653	3.29530556011653	3.35497449953235	3.35497449953235	3.47686085362612	3.47686085362612	3.77837092824821	3.77837092824821	4.31272337226158	4.31272337226158
green	4.08706222898639	4.08706222898639	4.96182826665922	4.96182826665922	4.85457026740586	4.85457026740586	4.49558527398306	4.49558527398306	4.08836226681982	4.08836226681982	3.77724359931682	3.77724359931682	3.5597403663831	3.5597403663831	3.41141439750894	3.41141439750894	3.31332075305515	3.31332075305515	3.25500069397778	3.25500069397778	3.23260905297112	3.23260905297112	3.24266355659764	3.24266355659764	3.28096498297231	3.28096498297231	3.33990340564564	3.33990340564564	3.41000925716428	3.41000925716428	3.48376601454075	3.48376601454075	3.55858211111518	3.55858211111518	3.65032841842476	3.65032841842476	3.86038414243732	3.86038414243732	4.31847889107527	4.31847889107527
green	3.61503383390758	3.61503383390758	5.16523741920564	5.16523741920564	5.05494008140116	5.05494008140116	4.58537947449135	4.58537947449135	4.12439765499635	4.12439765499635	3.83589391264577	3.83589391264577	3.64884150437408	3.64884150437408	3.51796899699349	3.51796899699349	3.42118930550806	3.42118930550806	3.34578200187465	3.34578200187465	3.28725708587027	3.28725708587027	3.24255417796907	3.24255417796907	3.21013961469416	3.21013961469416	3.19498331434519	3.19498331434519	3.20000503914045	3.20000503914045	3.23462022008282	3.23462022008282	3.30884937780943	3.30884937780943	3.44482744620306	3.44482744620306	3.72006365950124	3.72006365950124	4.16611942207611	4.16611942207611
green	3.90971198870933	3.90971198870933	4.85215397479204	4.85215397479204	4.99074653722847	4.99074653722847	4.54640292317176	4.54640292317176	4.09371794008662	4.09371794008662	3.79868772305987	3.79868772305987	3.61150775707836	3.61150775707836	3.48870302387525	3.48870302387525	3.40698172662169	3.40698172662169	3.35167584507298	3.35167584507298	3.31514960289498	3.31514960289498	3.29456750636459	3.29456750636459	3.28702823211839	3.28702823211839	3.2926833018469	3.2926833018469	3.31175201696954	3.31175201696954	3.34820562675133	3.34820562675133	3.41325217098828	3.41325217098828	3.54476884801533	3.54476884801533	3.84286875772522	3.84286875772522	4.28418347598192	4.28418347598192
green	3.20540214698334	3.20540214698334	5.12595649115097	5.12595649115097	5.36660266418586	5.36660266418586	5.14602692895963	5.14602692895963	4.58459110115952	4.58459110115952	4.06268180049091	4.06268180049091	3.73594760361575	3.73594760361575	3.52623190686228	3.52623190686228	3.39037158494269	3.39037158494269	3.30240930914613	3.30240930914613	3.24660149772916	3.24660149772916	3.210907675028	3.210907675028	3.18990369586784	3.18990369586784	3.18048387556096	3.18048387556096	3.18228532992224	3.18228532992224	3.19951855100059	3.19951855100059	3.23654468933491	3.23654468933491	3.29814832803718	3.29814832803718	3.40661908163589	3.40661908163589	3.6437135781521	3.6437135781521
green	4.05860055625032	4.05860055625032	5.51601708792737	5.51601708792737	5.34638050414581	5.34638050414581	4.70558786320303	4.70558786320303	4.08126822525885	4.08126822525885	3.72564268820609	3.72564268820609	3.50904151090691	3.50904151090691	3.3736256715632	3.3736256715632	3.29012229004199	3.29012229004199	3.24348182408839	3.24348182408839	3.22564884234827	3.22564884234827	3.23090621890598	3.23090621890598	3.25448265463996	3.25448265463996	3.29161038915796	3.29161038915796	3.33742588892209	3.33742588892209	3.38701274617335	3.38701274617335	3.44010927042238	3.44010927042238	3.51127761520183	3.51127761520183	3.67164108646223	3.67164108646223	3.99137458302057	3.99137458302057
green	4.05329462881607	4.05329462881607	5.25612767950277	5.25612767950277	5.12683377073706	5.12683377073706	4.70038246194297	4.70038246194297	4.22523068372422	4.22523068372422	3.88094778088502	3.88094778088502	3.63939276696303	3.63939276696303	3.47464289267156	3.47464289267156	3.36148863253426	3.36148863253426	3.28694789697452	3.28694789697452	3.24301516255144	3.24301516255144	3.22397563022101	3.22397563022101	3.2310072485651	3.2310072485651	3.25838007775152	3.25838007775152	3.30487187828221	3.30487187828221	3.367024785719	3.367024785719	3.445318418613	3.445318418613	3.55160539395729	3.55160539395729	3.73780769550284	3.73780769550284	4.05679131227959	4.05679131227959
green	4.12945194402044	4.12945194402044	5.47835442274645	5.47835442274645	5.15352850793508	5.15352850793508	4.52165621056418	4.52165621056418	4.08007088629566	4.08007088629566	3.81093231734777	3.81093231734777	3.6320394895808	3.6320394895808	3.50638996893694	3.50638996893694	3.41773237898505	3.41773237898505	3.35438415103588	3.35438415103588	3.31182771712119	3.31182771712119	3.28757346490914	3.28757346490914	3.27857002045318	3.27857002045318	3.28313461287825	3.28313461287825	3.30098258596592	3.30098258596592	3.33548848116248	3.33548848116248	3.39211763151335	3.39211763151335	3.4859176121528	3.4859176121528	3.68768668235933	3.68768668235933	4.05718705024314	4.05718705024314
green	3.92641218266643	3.92641218266643	4.99396439006333	4.99396439006333	4.9439152125212	4.9439152125212	4.5339141519279	4.5339141519279	4.09470595201553	4.09470595201553	3.79596508371497	3.79596508371497	3.59742746240363	3.59742746240363	3.46286614788024	3.46286614788024	3.37061731528607	3.37061731528607	3.30840222882449	3.30840222882449	3.26852273075173	3.26852273075173	3.24732818292021	3.24732818292021	3.24175385680267	3.24175385680267	3.24997030616494	3.24997030616494	3.27196813271556	3.27196813271556	3.30937439206095	3.30937439206095	3.36689533575216	3.36689533575216	3.4587044201841	3.4587044201841	3.63708318648088	3.63708318648088	3.95179722150761	3.95179722150761
orange	3.93466944603602	3.93466944603602	5.14643566448375	5.14643566448375	4.93823843039634	4.93823843039634	4.44632307230246	4.44632307230246	4.02644273925212	4.02644273925212	3.76122619047263	3.76122619047263	3.58561553389327	3.58561553389327	3.47530283121395	3.47530283121395	3.4127910281203	3.4127910281203	3.38349301938767	3.38349301938767	3.38462247617563	3.38462247617563	3.4036713171893	3.4036713171893	3.43680295175202	3.43680295175202	3.47728625305843	3.47728625305843	3.5163361382393	3.5163361382393	3.54921683261497	3.54921683261497	3.58153314684669	3.58153314684669	3.64058251217288	3.64058251217288	3.85549231686824	3.85549231686824	4.34628084447295	4.34628084447295
orange	3.84254692048616	3.84254692048616	4.55831309987894	4.55831309987894	4.70729500076035	4.70729500076035	4.42277537313147	4.42277537313147	4.09790600883318	4.09790600883318	3.87439305840893	3.87439305840893	3.71375302353048	3.71375302353048	3.59166757566163	3.59166757566163	3.49874362804666	3.49874362804666	3.42843343788291	3.42843343788291	3.37478512990029	3.37478512990029	3.3374581861879	3.3374581861879	3.31643637000504	3.31643637000504	3.31055403208128	3.31055403208128	3.31952324137122	3.31952324137122	3.34779973116178	3.34779973116178	3.40704961181003	3.40704961181003	3.52892555338811	3.52892555338811	3.83118655899643	3.83118655899643	4.36606838937431	4.36606838937431
orange	4.18909929968421	4.18909929968421	4.93073926138014	4.93073926138014	4.87893434173695	4.87893434173695	4.57207670094842	4.57207670094842	4.16879483935718	4.16879483935718	3.85557677644573	3.85557677644573	3.63722030950374	3.63722030950374	3.48889007683232	3.48889007683232	3.39084585819557	3.39084585819557	3.33182479413758	3.33182479413758	3.31069032200671	3.31069032200671	3.3199749358854	3.3199749358854	3.35801432659521	3.35801432659521	3.41666055955255	3.41666055955255	3.48673930992252	3.48673930992252	3.56045114892273	3.56045114892273	3.63559629799403	3.63559629799403	3.72750130088906	3.72750130088906	3.93808427365366	3.93808427365366	4.39562577027941	4.39562577027941
orange	3.70925963817898	3.70925963817898	5.04904537125891	5.04904537125891	5.0225243563848	5.0225243563848	4.6683050880207	4.6683050880207	4.22565828800436	4.22565828800436	3.93071742080696	3.93071742080696	3.74040999454395	3.74040999454395	3.60928558245321	3.60928558245321	3.51194098285554	3.51194098285554	3.43321498815931	3.43321498815931	3.37483933471931	3.37483933471931	3.32781224974675	3.32781224974675	3.29590109746273	3.29590109746273	3.28105235692913	3.28105235692913	3.28749052873827	3.28749052873827	3.32249060005633	3.32249060005633	3.39746200220598	3.39746200220598	3.53472845196493	3.53472845196493	3.80856852066718	3.80856852066718	4.25559011539728	4.25559011539728
orange	4.0003515205987	4.0003515205987	4.85510151487848	4.85510151487848	4.96239953741366	4.96239953741366	4.62000758633587	4.62000758633587	4.17707879144443	4.17707879144443	3.87798434310316	3.87798434310316	3.68824242878007	3.68824242878007	3.56458656902168	3.56458656902168	3.48128991394231	3.48128991394231	3.42543668717048	3.42543668717048	3.38899263046173	3.38899263046173	3.36854560351115	3.36854560351115	3.36166926802058	3.36166926802058	3.36655631106939	3.36655631106939	3.38571320839999	3.38571320839999	3.42217936869537	3.42217936869537	3.48784747894482	3.48784747894482	3.61874074252704	3.61874074252704	3.92129464248921	3.92129464248921	4.35849907467893	4.35849907467893
orange	3.35989331770774	3.35989331770774	4.96066131046203	4.96066131046203	5.19429015041556	5.19429015041556	5.01702387481513	5.01702387481513	4.59378340568643	4.59378340568643	4.14391193268239	4.14391193268239	3.84536255420117	3.84536255420117	3.65159491534564	3.65159491534564	3.52596415055775	3.52596415055775	3.44376493687875	3.44376493687875	3.39018209933996	3.39018209933996	3.35693717786494	3.35693717786494	3.33708384014974	3.33708384014974	3.3286209108892	3.3286209108892	3.3306280230329	3.3306280230329	3.34763649716005	3.34763649716005	3.38328789808621	3.38328789808621	3.44247261157174	3.44247261157174	3.5406067275159	3.5406067275159	3.75163287906896	3.75163287906896
orange	4.17480299586337	4.17480299586337	5.36090663722032	5.36090663722032	5.24291283833919	5.24291283833919	4.75805803091912	4.75805803091912	4.18580998534163	4.18580998534163	3.83107842546251	3.83107842546251	3.61788898153017	3.61788898153017	3.4884469894958	3.4884469894958	3.40178015644052	3.40178015644052	3.35549131271175	3.35549131271175	3.33808261730856	3.33808261730856	3.34339406726511	3.34339406726511	3.3675076455694	3.3675076455694	3.40391536939481	3.40391536939481	3.44909808847642	3.44909808847642	3.49851730486415	3.49851730486415	3.55307019022701	3.55307019022701	3.6257602859386	3.6257602859386	3.78762489934871	3.78762489934871	4.09483719379009	4.09483719379009
orange	4.18353742911956	4.18353742911956	5.11227573116582	5.11227573116582	5.05206881605895	5.05206881605895	4.76422650935745	4.76422650935745	4.33551957524894	4.33551957524894	3.98370030871336	3.98370030871336	3.73908723329237	3.73908723329237	3.57090726182138	3.57090726182138	3.45663348327762	3.45663348327762	3.38136316278425	3.38136316278425	3.33676222396629	3.33676222396629	3.31927753484709	3.31927753484709	3.32550620600161	3.32550620600161	3.35376093179558	3.35376093179558	3.40005028768672	3.40005028768672	3.46232172298185	3.46232172298185	3.54041806810271	3.54041806810271	3.64399742939608	3.64399742939608	3.83917306848964	3.83917306848964	4.15089559305823	4.15089559305823
orange	4.22717251447797	4.22717251447797	5.34546733298677	5.34546733298677	5.12700397542297	5.12700397542297	4.62269101312412	4.62269101312412	4.18252546715092	4.18252546715092	3.90955716545737	3.90955716545737	3.728963964279	3.728963964279	3.60282921460364	3.60282921460364	3.51238032262203	3.51238032262203	3.44979105510713	3.44979105510713	3.40797835139223	3.40797835139223	3.38238439982498	3.38238439982498	3.37219403563193	3.37219403563193	3.37597448131711	3.37597448131711	3.39527756832198	3.39527756832198	3.43051377160203	3.43051377160203	3.48697549891219	3.48697549891219	3.5808591869838	3.5808591869838	3.78146269934684	3.78146269934684	4.15360969709842	4.15360969709842
orange	4.02931672221657	4.02931672221657	4.95521066215148	4.95521066215148	4.91468199822164	4.91468199822164	4.61324108218515	4.61324108218515	4.18925448570678	4.18925448570678	3.88257849466864	3.88257849466864	3.67960653359047	3.67960653359047	3.54444179309536	3.54444179309536	3.44742988150344	3.44742988150344	3.3839599901671	3.3839599901671	3.3439130148143	3.3439130148143	3.3224222673875	3.3224222673875	3.31647226232931	3.31647226232931	3.32523855686685	3.32523855686685	3.34666072944603	3.34666072944603	3.38434137158776	3.38434137158776	3.44197404654208	3.44197404654208	3.53403987753739	3.53403987753739	3.71783209624208	3.71783209624208	4.03178541895234	4.03178541895234
purple	3.92299773478554	3.92299773478554	5.27009917145145	5.27009917145145	5.01058135536774	5.01058135536774	4.45404699280254	4.45404699280254	4.02973274591881	4.02973274591881	3.76037644952549	3.76037644952549	3.58888306143152	3.58888306143152	3.4785973824462	3.4785973824462	3.41197482923202	3.41197482923202	3.38199790378043	3.38199790378043	3.38020454229074	3.38020454229074	3.40120277227109	3.40120277227109	3.43670010841182	3.43670010841182	3.47812731529896	3.47812731529896	3.51684244546838	3.51684244546838	3.54957284146582	3.54957284146582	3.58103817500006	3.58103817500006	3.64166944680576	3.64166944680576	3.85313888271535	3.85313888271535	4.34714312822309	4.34714312822309
purple	3.82699560866417	3.82699560866417	4.59176269160337	4.59176269160337	4.75081455537333	4.75081455537333	4.41843154539765	4.41843154539765	4.09462152649436	4.09462152649436	3.87248559879011	3.87248559879011	3.7132670494806	3.7132670494806	3.59252660951116	3.59252660951116	3.49920392914956	3.49920392914956	3.42770472086938	3.42770472086938	3.37469757240364	3.37469757240364	3.33795220059278	3.33795220059278	3.31636401665568	3.31636401665568	3.30961672944621	3.30961672944621	3.31880358336829	3.31880358336829	3.34795725231948	3.34795725231948	3.40774462526963	3.40774462526963	3.52956973661109	3.52956973661109	3.83098472992389	3.83098472992389	4.36554377052316	4.36554377052316
purple	4.16388241883225	4.16388241883225	5.02976557392418	5.02976557392418	4.91481167062381	4.91481167062381	4.57213501431203	4.57213501431203	4.16537213465931	4.16537213465931	3.85398377689543	3.85398377689543	3.63669099202114	3.63669099202114	3.48831936203271	3.48831936203271	3.3901518590945	3.3901518590945	3.33190257097604	3.33190257097604	3.30925619500635	3.30925619500635	3.31943764445595	3.31943764445595	3.35735172828851	3.35735172828851	3.41632749621857	3.41632749621857	3.48680121775306	3.48680121775306	3.56041517391104	3.56041517391104	3.63531334206368	3.63531334206368	3.72703966693225	3.72703966693225	3.93725305095538	3.93725305095538	4.39512806399804	4.39512806399804
purple	3.70120108048678	3.70120108048678	5.21253156779754	5.21253156779754	5.10603632273022	5.10603632273022	4.66873911356833	4.66873911356833	4.20984901321429	4.20984901321429	3.91994412862921	3.91994412862921	3.7336225993675	3.7336225993675	3.60288222771562	3.60288222771562	3.50628208796136	3.50628208796136	3.43100630223116	3.43100630223116	3.37209133443488	3.37209133443488	3.32677832671605	3.32677832671605	3.29506861403376	3.29506861403376	3.27941677507508	3.27941677507508	3.28480148415111	3.28480148415111	3.3190814508292	3.3190814508292	3.393767976294	3.393767976294	3.52961650889432	3.52961650889432	3.80504902119409	3.80504902119409	4.25071773213247	4.25071773213247
purple	3.98352478648124	3.98352478648124	4.91758238326792	4.91758238326792	5.06383716888091	5.06383716888091	4.61889411266416	4.61889411266416	4.16766303735201	4.16766303735201	3.87260213616358	3.87260213616358	3.68521499999269	3.68521499999269	3.56297278664869	3.56297278664869	3.48027567926414	3.48027567926414	3.42489099806971	3.42489099806971	3.38871426499614	3.38871426499614	3.36776417977912	3.36776417977912	3.36018546763627	3.36018546763627	3.36615170005033	3.36615170005033	3.38541494391829	3.38541494391829	3.4216127157631	3.4216127157631	3.48716615175486	3.48716615175486	3.61849970715426	3.61849970715426	3.91644258129939	3.91644258129939	4.35753313815117	4.35753313815117
purple	3.35206489117906	3.35206489117906	5.12407697930821	5.12407697930821	5.36129113572375	5.36129113572375	5.12713967651096	5.12713967651096	4.60475765467164	4.60475765467164	4.13638476106731	4.13638476106731	3.84054771707195	3.84054771707195	3.64865149630457	3.64865149630457	3.52259326041157	3.52259326041157	3.44104887263813	3.44104887263813	3.38808147218178	3.38808147218178	3.35522010581233	3.35522010581233	3.33564231266911	3.33564231266911	3.32685091817515	3.32685091817515	3.3294868068507	3.3294868068507	3.3459871944189	3.3459871944189	3.3811315712695	3.3811315712695	3.43959706194857	3.43959706194857	3.54036106540261	3.54036106540261	3.74888946498022	3.74888946498022
purple	4.17057518733943	4.17057518733943	5.57067903827477	5.57067903827477	5.3826830302846	5.3826830302846	4.76871998217838	4.76871998217838	4.17108524440843	4.17108524440843	3.82672266820512	3.82672266820512	3.61182749699368	3.61182749699368	3.48165949960241	3.48165949960241	3.40099570078571	3.40099570078571	3.35625155078832	3.35625155078832	3.3369825409434	3.3369825409434	3.34290803131636	3.34290803131636	3.36685540984038	3.36685540984038	3.40258647394871	3.40258647394871	3.44683701011846	3.44683701011846	3.49545747590588	3.49545747590588	3.54968341490239	3.54968341490239	3.62475648964264	3.62475648964264	3.7829563184841	3.7829563184841	4.09392916161103	4.09392916161103
purple	4.14827156630125	4.14827156630125	5.31676870194233	5.31676870194233	5.20235105344548	5.20235105344548	4.78637057402446	4.78637057402446	4.31752000544595	4.31752000544595	3.97283031761782	3.97283031761782	3.73345056068177	3.73345056068177	3.56648173722384	3.56648173722384	3.45274621103184	3.45274621103184	3.37953811162833	3.37953811162833	3.33434887186606	3.33434887186606	3.31838999336762	3.31838999336762	3.32464483217802	3.32464483217802	3.35164766817088	3.35164766817088	3.3979009732396	3.3979009732396	3.45904247577173	3.45904247577173	3.5374756317001	3.5374756317001	3.64434152306303	3.64434152306303	3.8303837662968	3.8303837662968	4.14934510565308	4.14934510565308
purple	4.22114394703936	4.22114394703936	5.53149402311282	5.53149402311282	5.2327724891931	5.2327724891931	4.61271081111213	4.61271081111213	4.17334048691724	4.17334048691724	3.90322790520383	3.90322790520383	3.72434656359063	3.72434656359063	3.59956239491315	3.59956239491315	3.51089389308581	3.51089389308581	3.44758736088321	3.44758736088321	3.40531164401716	3.40531164401716	3.38074392228136	3.38074392228136	3.37105971489678	3.37105971489678	3.37523833567959	3.37523833567959	3.39376277529624	3.39376277529624	3.42861057498248	3.42861057498248	3.48476582232701	3.48476582232701	3.57857891936108	3.57857891936108	3.78089094124051	3.78089094124051	4.14985425812853	4.14985425812853
purple	4.00062647017019	4.00062647017019	5.07690289380155	5.07690289380155	5.01625831599024	5.01625831599024	4.60658743412397	4.60658743412397	4.16894057664562	4.16894057664562	3.87056993887011	3.87056993887011	3.67218333177275	3.67218333177275	3.53815703344713	3.53815703344713	3.44614375536167	3.44614375536167	3.38440087325561	3.38440087325561	3.34465308149118	3.34465308149118	3.32309327326859	3.32309327326859	3.31760657625932	3.31760657625932	3.32594156653852	3.32594156653852	3.34822925282288	3.34822925282288	3.38534857602698	3.38534857602698	3.44286115577482	3.44286115577482	3.5345409841162	3.5345409841162	3.71289646022716	3.71289646022716	4.02673932369474	4.02673932369474
