# Supplementary material for: Inference of past demography, dormancy and self-fertilization rates from whole genome sequence data
Source: PLoS Genet. 2020 Apr 6;16(4):e1008698. doi: 10.1371/journal.pgen.1008698 (PMC7173940; doi:10.1371/journal.pgen.1008698)
Supplement: S1 Data — File containing all numerical data presented in this study. It contains all plotted results and all requirements to build summary statistics. (ZIP) [file pgen.1008698.s003.zip › S1_data/Supplementary_Figure/FigS12/F12S_c_popsize.csv]

	V1	V2	V3	V4	V5	V6	V7	V8	V9	V10	V11	V12	V13	V14	V15	V16	V17	V18	V19	V20	V21	V22	V23	V24	V25	V26	V27	V28	V29	V30	V31	V32
B=1	6.79440592065234	6.79440592065234	3.79978719034196	2.92479440411155	5.48923521733903	6.79440592065234	6.79440592065234	6.79440592065234	6.79440592065234	6.79440592065234	5.64540277430736	4.48777268040493	3.86687163002811	3.62135594747402	3.52693292920869	3.54079076888374	3.66780602578245	3.83497539993218	3.92257213350846	3.96299006666799	4.05347404873583	4.25640793093988	4.48562294400303	4.59700394863519	4.5723459507378	4.47157633667955	4.37432904390558	4.69251144998723	4.69251144998723	6.79440592065234	6.79440592065234	6.79440592065234
B=1	6.86793572288726	6.86793572288726	6.86793732499176	6.86793732499176	6.86793412078867	6.76251784153985	6.16243365579576	5.56306569469407	4.9693375466425	4.42236460800346	3.98154708646815	3.70882436031129	3.60358268829146	3.57381661644797	3.5789450457445	3.63209643051786	3.7271435168964	3.85306926180135	3.96940432553177	4.06089277374382	4.17738412187387	4.34893482305443	4.53882573939942	4.65082352819472	4.62871504475603	4.5577264521792	4.52860999692204	4.43881033468789	4.43881033468789	6.86793732499176	6.86793732499176	6.86793732499176
B=1	6.841232054118	6.841232054118	6.841232054118	6.841232054118	6.841232054118	6.841232054118	6.841232054118	6.24485338829926	5.20243125885647	4.47100492820419	4.01381966689816	3.76641633885407	3.65334684011515	3.62239418179376	3.63093914285005	3.63988866708757	3.6748405795523	3.7980937658955	3.97399818264282	4.13840585535613	4.25695299751603	4.34889118053372	4.46591992795343	4.58035067755873	4.59062573541378	4.50695134071624	4.44509854686009	4.57598373220597	4.57598373220597	6.841232054118	6.841232054118	6.841232054118
B=1	6.87249836005916	6.87249836005916	6.87249674104046	6.87249836005916	6.87249674104046	6.87249836005916	6.77222895132751	5.49766917295716	4.67211410085309	4.07300968253306	3.71392994125178	3.57535353381703	3.54860276231796	3.57160033471462	3.61881269336583	3.66285134535064	3.68532397458869	3.71225647838552	3.80526093765338	3.98039151109498	4.1765257708297	4.35314750600585	4.5441140820054	4.68480872610718	4.66800919503344	4.54879557127275	4.40993542075518	4.12822280729489	4.12822280729489	6.87249836005916	6.87249836005916	6.87249836005916
B=1	2.75921993812319	2.75921993812319	5.88908889606999	6.85377736047146	6.85377736047146	6.85377736047146	6.85377736047146	6.72755150215623	5.61948666680188	4.77116607665559	4.23650462114204	3.86790848801501	3.64488098512766	3.54127756619978	3.51895458137704	3.54687361771252	3.6089289764633	3.69672832574563	3.81514538459778	3.97814735764817	4.18370234483888	4.39226947485053	4.54640954656488	4.60032541339137	4.54368635870104	4.43355956144802	4.34700999850201	4.23537933578338	4.23537933578338	6.85377736047146	6.85377736047146	6.85377736047146
B=1	6.83085038606738	6.83085038606738	6.83085038606738	6.83085038606738	6.83085038606738	6.83084744413134	6.83085038606738	6.21275211966805	5.36671691662167	4.74599361819672	4.25589486051429	3.84491458934688	3.56335798469982	3.4627924946926	3.49339756667178	3.56866599407502	3.65683767469262	3.74143694152867	3.83513581075776	3.9622688059621	4.12816154887532	4.32223204146402	4.51655321182223	4.68655462957359	4.7454845505802	4.62814096441728	4.4318675338184	4.28095474534881	4.28095474534881	6.83085038606738	6.83085038606738	6.83085038606738
B=1	6.87773495909687	6.87773495909687	6.87773332043836	6.87773495909687	5.08228185899544	3.97337277787924	3.63270186448743	3.7537710904729	3.97436034794084	4.05048070020092	3.96324338974737	3.81539799195781	3.69310018896758	3.6239562019597	3.59886235587077	3.60326204327807	3.62890072181694	3.68008858732435	3.75855687585833	3.86900242935388	4.06604728456982	4.38274167647849	4.68916654676957	4.85307855102613	4.85519858662055	4.72000928057741	4.49343341308237	4.09797261904943	4.09797261904943	6.87773495909687	6.87773495909687	6.87773495909687
B=1	5.90600080713061	5.90600080713061	3.13139670105529	3.19069959280222	4.0910728692604	5.17325159121475	5.87374679947284	5.94601931557284	5.53364553556465	4.92514700411875	4.34321829834412	3.90930822203518	3.63722922228444	3.48369670844397	3.4237876901353	3.46838123710592	3.5925011727379	3.71136964815149	3.78041940288508	3.8412486265918	3.96346292291938	4.14434155323984	4.33162153907326	4.47752511916568	4.53954870321081	4.50422886178757	4.39271497468309	4.15198648435927	4.15198648435927	6.79549204000243	6.79549204000243	6.79549204000243
B=1	5.52221044623649	5.52221044623649	3.13973088698336	3.23162462648654	3.91086706522398	4.54157141803053	4.77292997104253	4.61999057114952	4.31931873000813	4.07109230975605	3.90752849710584	3.78369947409181	3.67917060124791	3.60274671926742	3.5818006638172	3.62473246029969	3.70565173277407	3.81116991124785	3.94214379125811	4.06911970786538	4.16168623951161	4.25869867024451	4.37904923586457	4.49206321140515	4.56914481890801	4.5683331397434	4.47973399649127	4.3348492955467	4.3348492955467	6.82090658536803	6.82090658536803	6.82090658536803
B=1	6.81418596503226	6.81418596503226	6.81418454943546	6.31739017932707	4.36301741014924	3.7649818963489	4.26047512202156	5.21322728943102	5.72162485725096	5.37146803179593	4.60360360814817	3.97399204685003	3.64845298166533	3.54647603044478	3.55069597072032	3.58744537962211	3.635375846727	3.71413789174578	3.81527592735983	3.92994919715354	4.08259953204475	4.25673332005685	4.37667006240104	4.40209539425616	4.4029391716111	4.37991393863536	4.34972211094776	4.2717761198662	4.2717761198662	6.81418596503226	6.81418596503226	6.81418596503226
B=0.5	7.72936191726029	7.72936191726029	5.44614123629543	4.34535475013352	4.15100771932617	4.04658585231899	3.99812356445089	4.10859915193414	4.29603834790851	4.45520295311094	4.62625700820685	4.87166859509699	5.11683559120216	5.27751004362541	5.35225184790157	5.35352618449966	5.275781493836	5.13018179202067	4.96309975537446	4.82986448309234	4.76528661960989	4.76358241270088	4.79400033864137	4.83453309191958	4.87857640712287	4.92585855612665	4.9729012544355	4.82207843286817	4.82207843286817	7.72936308169948	7.72936308169948	7.72936308169948
B=0.5	7.64818051074226	7.64818051074226	7.28876658724657	4.93395375339523	4.04499332241827	3.92380937317375	4.00263546195104	4.01187823290701	4.01067924392615	4.10674604358356	4.33199215858531	4.61953730221142	4.87192398733128	5.05390897844798	5.18160583337774	5.24196666393214	5.2076818666024	5.1004776987842	4.97118686223012	4.86158676821473	4.79497437255132	4.76944124155511	4.76916421795312	4.78552307389539	4.81674724364935	4.8602861657614	4.90870595724154	4.75003893314126	4.75003893314126	7.64818051074226	7.64818051074226	7.64818051074226
B=0.5	7.69542761887757	7.69542761887757	4.67362214564458	4.31916836875153	4.20306506074166	4.09507087546614	4.08235534945289	4.09699688059148	4.14911799895697	4.25197098490184	4.41900492732907	4.6418975629078	4.89519718397061	5.12830741646295	5.25876958897453	5.26702756656456	5.1955709073682	5.08896497019018	4.97885826912115	4.8915415335454	4.83964103175723	4.82005487943651	4.8245925690151	4.84730813277731	4.884284671273	4.93093345113245	4.97531529207384	4.79412062179363	4.79412062179363	7.69554178700624	7.69554178700624	7.69554178700624
B=0.5	7.66649327858727	7.66649327858727	6.03504304086949	4.91962066953934	4.33625197364161	4.00309448930433	3.911984466907	3.95076258961606	4.05381310905766	4.16884077260605	4.35831722048269	4.56531136215576	4.8288061394214	4.9929374800618	5.13038697282787	5.18272227224939	5.16249994463437	5.09222329758067	5.00450520610905	4.92476883804163	4.8659376990896	4.83092394094597	4.81737139182654	4.82243608699793	4.8439963306096	4.88174850471318	4.93115206568925	4.77408751973606	4.77408751973606	7.66649428609433	7.66649428609433	7.66649428609433
B=0.5	4.14300843788654	4.14300843788654	5.21025716269336	4.78117969730637	4.26340432574926	4.16865182011569	4.13167008351666	4.08151357887056	4.03669157726502	4.04076536577057	4.16045596499	4.41673262879602	4.76269005965452	5.07020569956352	5.25029073208255	5.30665036540506	5.26197297763054	5.14074758775233	4.99440556013771	4.87195470917424	4.7942084900943	4.75969417459073	4.75947321580606	4.78622200992064	4.82810687943926	4.86965336371098	4.90041948601217	4.68059514058613	4.68059514058613	7.64845394817851	7.64845394817851	7.64845394817851
B=0.5	7.66883295319319	7.66883295319319	5.05007111949412	4.56809129702045	4.67092872709235	4.1794603036407	3.86723136968921	3.8135409310926	3.98196351415349	4.21579651824351	4.48507987001947	4.77218268525496	5.0244693949898	5.14874776814769	5.23910653238368	5.35384437285468	5.23732893710559	5.12080373377492	5.01099093002193	4.9141138797643	4.83781360010936	4.82362509453055	4.835975964146	4.85991797555644	4.89456646219588	4.92092553113774	4.9430056322728	4.73630240085793	4.73630240085793	7.66883295319319	7.66883295319319	7.66883295319319
B=0.5	5.64504781275	5.64504781275	4.55773351091304	5.06291360778644	4.36690186255544	4.09007241217911	4.01114685699449	3.99332862565669	4.05208862088423	4.24735240866969	4.5725398584657	4.86940412542702	5.05657968652855	5.14737668843573	5.17293134723839	5.15822458206675	5.10897853859353	5.03410482870043	4.95182242730406	4.8789821309581	4.82988062740487	4.81228896452147	4.82215195865605	4.8479227373223	4.88176338984799	4.92060346963992	4.95826396315	4.74823528081648	4.74823528081648	7.69208591423659	7.69208591423659	7.69208591423659
B=0.5	7.68026742572034	7.68026742572034	5.55548601340349	4.23567813057799	3.9492085745987	4.00579066430726	4.09349795396985	4.22927682362561	4.33191847568382	4.41700765000468	4.57470549012182	4.69833422851219	4.75223902547466	4.86519358969534	4.94915641904308	5.07694777664782	5.0219884843513	4.96123483253899	4.89843334691341	4.84097902579847	4.85110441860774	4.84260821467679	4.82260059139227	4.83154376757269	4.86108656069268	4.89193246739971	4.9293951487423	4.75699173252783	4.75699173252783	7.68026742572034	7.68026742572034	7.68026742572034
B=0.5	7.64295465265931	7.64295465265931	4.18014690421198	4.06883463918585	4.44825792743049	4.30851226552509	4.03838434762087	3.95268034222119	4.01798670589226	4.18173120707431	4.37848566118617	4.56258638383149	4.71048574004611	4.87744992553597	5.07013423638734	5.1828810527669	5.17929292458893	5.10338009964348	5.00200018209013	4.90977546418311	4.84593682069123	4.81757108056977	4.82243464425259	4.85081322962731	4.88977403736867	4.93074086508966	4.96611404734827	4.83341745097716	4.83341745097716	7.64295847008743	7.64295847008743	7.64295847008743
B=0.5	7.65311719659724	7.65311719659724	7.65311719659724	6.00665196007674	4.35451583335986	4.00835312847887	4.18748102813475	4.16355561530413	4.04222994286861	4.03675301708867	4.15028583285301	4.40992928201359	4.71742999652389	4.98872567109527	5.15976840504189	5.30176500926217	5.28796935651642	5.15417977068183	5.06390869365159	4.9646202986243	4.8809916895308	4.82194438846877	4.79319840197802	4.79628600095062	4.81209450682623	4.84576780399666	4.86911486680775	4.64497493763005	4.64497493763005	7.65311719659724	7.65311719659724	7.65311719659724
B=0.2	5.34207022019439	5.34207022019439	4.75616110662235	5.02830212563372	5.21623215896306	5.30943315534043	5.57278337989486	6.09955639854538	6.33128522512123	6.17334544479204	6.06516585779411	6.08711663982875	6.07226018182861	5.92379661891123	5.68427519473553	5.44025731318564	5.24451771057175	5.11535754368316	5.05106892880525	5.03778698163961	5.05849602099618	5.09975853446654	5.15285938258659	5.21345441976487	5.28029176979664	5.35028408364539	5.41340031923697	5.260340647157	5.260340647157	8.16092123451789	8.16092123451789	8.16092123451789
B=0.2	5.11300477113971	5.11300477113971	4.87626592833887	5.06556467754234	4.82806741506447	5.44315617500957	5.94592152546808	5.92707399739791	5.74620540157412	5.87630675845992	6.15691678951289	6.29318837241431	6.17234000207853	5.90440005592717	5.61896980010268	5.37802028976074	5.20362343374048	5.09762175311856	5.05092973224608	5.04565857919316	5.06347369131165	5.09445235883975	5.13700149452376	5.19060864919002	5.25156000019916	5.31498822060325	5.37339585061717	5.17961461206237	5.17961461206237	8.14979808723403	8.14979808723403	8.14979808723403
B=0.2	6.21883724924923	6.21883724924923	5.05358212618313	4.97049041690311	5.16984776951506	5.52173660630184	5.91410675247113	5.83595512653643	5.76635547191557	5.91095019580261	6.06823711151882	6.08935158686571	5.98997156226988	5.83216152923142	5.63205175499484	5.42346285822686	5.24704164062885	5.12715348550519	5.06729798629793	5.05434188324307	5.07193204091243	5.10922699321664	5.15906000771616	5.21543976129284	5.27339910510948	5.32995138738697	5.37838808383233	5.17528205419613	5.17528205419613	8.1662856784902	8.1662856784902	8.1662856784902
B=0.2	5.80545790855796	5.80545790855796	5.90724778416672	4.94460446539911	5.00723005157271	5.54186244414975	5.38002175694227	5.52539916214195	6.01412464269161	6.31231634335707	6.30427847707411	6.24484575637795	6.13889591509681	6.00236682820687	5.73219607054591	5.41408941654887	5.22576048742243	5.10662666975398	5.05149412079223	5.04257709978942	5.06081033719339	5.09334447446718	5.13302778407928	5.1777697895708	5.22621721071165	5.267582113376	5.26789184247525	5.34405665684903	5.34405665684903	8.15722231675195	8.15722231675195	8.15722231675195
B=0.2	5.44995274267825	5.44995274267825	4.67563007713426	5.5781239018539	5.38582967567094	5.30683034280549	5.43026686323622	5.5789681062553	5.93239730083646	6.17422347203457	6.31200489065784	6.36609292656298	6.22169677314202	5.94372228056077	5.64546420250567	5.39785912885648	5.22416754702447	5.11933500756707	5.06855230026105	5.05583823207705	5.0694075115574	5.10302483950284	5.15135219002143	5.20781499979408	5.26495629816448	5.31758774768301	5.3638266547596	5.1793388653564	5.1793388653564	8.15849036721486	8.15849036721486	8.15849036721486
B=0.2	5.39820120675983	5.39820120675983	5.51280009204183	4.75682796111671	5.69854460415581	6.03343357065315	5.93731274502065	5.83759093977893	5.7986124357262	5.9894520065164	6.13849844622499	6.21025363890581	6.14596433751373	5.93658031623942	5.66373844571065	5.40800544013936	5.21557886164589	5.09857709929713	5.04836867885916	5.04578644449128	5.07072671508843	5.10912368582932	5.15568439445564	5.20992605157369	5.27174364075151	5.33831128112359	5.40326494158677	5.21686497300808	5.21686497300808	8.16833814839512	8.16833814839512	8.16833814839512
B=0.2	6.01066589094815	6.01066589094815	5.03046294942922	4.91820278592762	5.3945586520442	5.73768182946582	5.694032026323	5.6490681187998	5.75543344601057	5.93712858258425	6.12240983406285	6.28096303895106	6.23285526981653	5.95668685309289	5.67046788641739	5.40712848315671	5.20658681929639	5.0838251424106	5.0313793132129	5.02712864067863	5.05001507599421	5.08941827971272	5.14134852944407	5.20255933001335	5.26953266163498	5.3392132331503	5.40477777875032	5.22337144657985	5.22337144657985	8.15245818673182	8.15245818673182	8.15245818673182
B=0.2	6.82422734039846	6.82422734039846	4.74118798122443	4.60931212271449	5.68320800022694	5.78215692433496	5.7282396861348	5.90849307511601	5.94357733073037	5.83913847068034	5.84826711242621	5.98541016445999	6.0728221860583	5.97715938912347	5.74773572776306	5.49212726937356	5.27678247528858	5.12837161372572	5.05018322819499	5.02727197371806	5.03692793186816	5.06413516786029	5.10499205492946	5.15711005727814	5.21399788512838	5.27195479842803	5.33401679284664	5.1749408180412	5.1749408180412	8.15223614532343	8.15223614532343	8.15223614532343
B=0.2	6.23222468548338	6.23222468548338	4.77842537669768	4.72295608003592	5.22098825193899	5.99268331744714	5.80953943355652	5.86635732042061	5.97993096987167	6.04627895688137	6.07657722151018	6.11309210133774	6.08548495764656	5.92169183905357	5.67273508777252	5.42482370561109	5.23120285919889	5.11018865086831	5.05693603479977	5.05221349589786	5.0750233009348	5.11169130443435	5.15842156016151	5.21493366943441	5.27604382322127	5.33852191630985	5.40850687784546	5.2688747832752	5.2688747832752	8.16368221516274	8.16368221516274	8.16368221516274
B=0.2	4.84408427793019	4.84408427793019	5.01273157370965	6.07224223021212	5.49541565127273	5.40348482333678	5.89670096931331	5.99958978551043	5.9326910357449	5.95024332104311	6.05970021832031	6.14418717401603	6.0790501089148	5.867713087848	5.60473040972231	5.36702975374985	5.19163370845951	5.08678238756	5.04332022949356	5.04129042084889	5.06234672549486	5.09713536172542	5.14092177525303	5.18912256989744	5.23998863209639	5.29560065050711	5.3532581851008	5.15828710511659	5.15828710511659	8.17093435015428	8.17093435015428	8.17093435015428
B=0.1	5.14908738940241	5.14908738940241	8.76892180773419	8.76892180773419	8.76892180773419	7.57266728431529	5.90607776380238	6.63722168751864	6.46188895577457	6.36670479177063	6.31913169212653	5.96833305596875	5.70342365178711	5.77349933662072	5.87997257071209	5.9812350275329	6.0818752616319	6.10125014328866	6.09482768524942	6.18249743250864	6.29537768030891	6.35397387213754	6.53190238683468	6.68552813996751	6.76984880010055	6.72343480468666	6.7587835990445	6.89439445122653	6.89439445122653	6.81339253914061	6.81339253914061	6.81339253914061
B=0.1	5.23693157136604	5.23693157136604	5.92489485681624	7.82229616301042	7.76544475534207	7.04425694438701	6.65220275956736	7.0911558983723	7.26505223156109	6.57505877441737	6.13040456426557	5.94414596390859	5.73351194291866	5.70124950776855	5.82491457270694	5.9293896118261	5.96524724787652	6.05594442953006	6.11372647637338	6.23239151578208	6.28235861733582	6.28948915445213	6.45518808824222	6.71886318748714	6.83740721890476	6.74403920130433	6.70728660925285	6.9138092923156	6.9138092923156	6.88742180759423	6.88742180759423	6.88742180759423
B=0.1	7.56935341357062	7.56935341357062	5.96578478083304	5.70783700171926	7.41610555162703	8.71223632847026	7.8153312779843	6.43486084803021	5.94695038232819	5.92736415267234	6.22393838226961	6.14886400498843	5.86849521656359	5.71622741052038	5.78459114237796	5.90637347422426	5.94848089474775	6.00812297067791	6.0486892003666	6.12277843667418	6.20566882959776	6.25081656388094	6.38545658289042	6.55588959620239	6.74664260696014	6.68584194189813	6.70930553983712	6.90615473411323	6.90615473411323	6.9729991912051	6.9729991912051	6.9729991912051
B=0.1	5.19479148845943	5.19479148845943	7.0800541860927	5.09525470954259	8.73766402542825	7.079461890941	6.2735866067189	6.4501088147777	6.5002868055237	6.25434367457621	6.20896584909098	6.0766393905075	5.80845118247605	5.66095422211882	5.71091742493381	5.79284650360097	5.86312096012448	5.96642949385989	5.99427267233524	6.10515523983037	6.19633807676378	6.25351759716449	6.399483952373	6.55493549766021	6.65236559726852	6.67406789279219	6.65478413427268	6.8681264148296	6.8681264148296	6.91355474274754	6.91355474274754	6.91355474274754
B=0.1	5.4771457930511	5.4771457930511	5.46446917168346	5.92316847967496	8.73892159680145	8.73892159680145	8.73892159680145	6.61706847858406	6.39580905920718	6.53667749031818	6.51243602648695	5.93694825425291	5.66564176392526	5.73546078127457	5.76009018421632	5.85453321550581	5.94031922107062	6.03021611842565	6.08642189579087	6.11845272725569	6.21747362984244	6.35185377307033	6.44382237684828	6.54780784983593	6.65830141761201	6.62271925355127	6.65947062109776	6.91293234807267	6.91293234807267	7.29105248663306	7.29105248663306	7.29105248663306
B=0.1	4.76005019209125	4.76005019209125	8.735215222393	8.735215222393	8.735215222393	6.69992324035485	6.63840813832166	6.51847281413772	6.09168658814992	6.65474196599907	6.47085529073858	5.946952304117	5.61684645008222	5.66170290976731	5.79574567826824	5.92155405757074	6.02964614907513	6.0670875962488	6.16511218824708	6.18783561160715	6.2224028283811	6.36079549523486	6.43133898836552	6.6388295513928	6.67634886238752	6.64845588121132	6.65410112016178	6.78962127716345	6.78962127716345	7.01302012290412	7.01302012290412	7.01302012290412
B=0.1	4.9714023163315	4.9714023163315	6.67768351690033	5.97735515418666	7.49251991510252	8.75805526675573	6.97037073268121	6.40680700605528	6.41213531969648	6.64929078874419	6.39705711743882	5.85173214005357	5.64080980084419	5.68612223863057	5.86394565044894	5.98963643066346	6.00831549819017	6.02855250894719	6.13395203199372	6.24790159197233	6.30068269897862	6.411103918523	6.47897115771241	6.5835975046553	6.67505117745942	6.64070440235274	6.70421745546377	6.88855768800109	6.88855768800109	6.97720059548831	6.97720059548831	6.97720059548831
B=0.1	5.21083545103699	5.21083545103699	7.59360546036877	6.03541512442111	6.67371330726745	6.04172526489526	8.05861281124626	7.23909523503705	6.2879061468751	6.85002076756008	5.83756853063274	5.77166509841217	5.87666459451279	5.80855876705251	5.82237982348074	5.90757939575539	5.98380264648756	6.03028130543523	6.09336062765032	6.17437268625845	6.28610643052319	6.39397836676479	6.51357802291521	6.66535930118993	6.70257545863373	6.75233231944579	6.6993001936301	6.85293613807518	6.85293613807518	7.10453601562442	7.10453601562442	7.10453601562442
B=0.1	5.67474404684606	5.67474404684606	5.08335395153463	5.81158904249508	8.34816493419619	6.54509876156043	5.98138894858425	6.26428535708699	6.7124031531586	6.57404538252775	6.28940458156072	5.97965736589359	5.69168428322064	5.63792298057365	5.69664732231685	5.80816348976143	5.93687877269418	6.05847117605837	6.13906936135876	6.216682542173	6.25143213147857	6.35155167518863	6.49885032626071	6.5425374679449	6.53459409586044	6.57587740895741	6.69060087907739	6.9330110238116	6.9330110238116	7.08315667706267	7.08315667706267	7.08315667706267
B=0.1	5.21007396364253	5.21007396364253	5.56498824565812	8.76131672983088	8.76131672983088	6.8332695068287	6.35284646447903	8.4222664183023	7.91620723080263	6.46625907267487	6.04188306322895	5.91784499339736	5.76529294393376	5.76843866690477	5.84268227671177	5.92499533276111	6.03357430804664	6.05589503213561	6.10524930644295	6.17801836716493	6.19428170921579	6.27316280536115	6.4211293807573	6.55990677269626	6.66636030816788	6.71481188567246	6.69964694529631	6.88579114108932	6.88579114108932	6.92558038159533	6.92558038159533	6.92558038159533
