# Supplementary material for: Inference of past demography, dormancy and self-fertilization rates from whole genome sequence data
Source: PLoS Genet. 2020 Apr 6;16(4):e1008698. doi: 10.1371/journal.pgen.1008698 (PMC7173940; doi:10.1371/journal.pgen.1008698)
Supplement: S1 Data — File containing all numerical data presented in this study. It contains all plotted results and all requirements to build summary statistics. (ZIP) [file pgen.1008698.s003.zip › S1_data/Supplementary_Figure/FigS12/F12S_b_time.csv]

	0	26.5508	53.7914	81.7586	110.492	140.0348	170.4342	201.742	234.012	267.306	301.694	337.246	374.046	412.186	451.764	492.894	535.704	580.338	626.954	675.74	726.906	780.698	837.398	897.34	960.918	1028.6	1100.952	1178.67	1262.61	1353.86	1453.812	1564.304	1687.824	1827.858	1989.516	2180.72	2414.72	2716.42	3141.64	3868.54
B=1	0	31.5754	63.971	97.2306	131.4016	166.5352	202.688	239.918	278.296	317.892	358.786	401.066	444.832	490.188	537.256	586.17	637.082	690.16	745.6	803.618	864.466	928.438	995.868	1067.154	1142.762	1223.252	1309.298	1401.722	1501.548	1610.066	1728.932	1860.334	2007.22	2173.76	2366.02	2593.4	2871.7	3230.48	3736.16	4600.62
B=1	0	29.5426	59.8526	90.971	122.942	155.8138	189.6384	224.472	260.38	297.426	335.688	375.246	416.194	458.63	502.668	548.434	596.066	645.728	697.598	751.88	808.812	868.666	931.754	998.45	1069.192	1144.5	1225.006	1311.48	1404.88	1506.41	1617.624	1740.566	1878.004	2033.82	2213.7	2426.44	2686.82	3022.5	3495.62	4304.44
B=1	0	31.6828	64.1888	97.5616	131.8488	167.1022	203.378	240.736	279.244	318.974	360.008	402.432	446.346	491.856	539.084	588.166	639.25	692.51	748.138	806.352	867.41	931.598	999.258	1070.786	1146.652	1227.416	1313.754	1406.494	1506.66	1615.546	1734.818	1866.668	2014.06	2181.16	2374.06	2602.22	2881.48	3241.48	3748.88	4616.28
B=1	0	30.1248	61.032	92.7638	125.3648	158.8844	193.3756	228.896	265.51	303.288	342.302	382.642	424.396	467.668	512.574	559.24	607.814	658.454	711.346	766.698	824.752	885.784	950.116	1018.128	1090.262	1167.054	1249.146	1337.324	1432.564	1536.096	1649.504	1774.868	1915.014	2073.9	2257.32	2474.26	2739.76	3082.06	3564.52	4389.26
B=1	0	28.6316	58.0068	88.1656	119.1506	151.0086	183.7902	217.55	252.35	288.254	325.336	363.674	403.358	444.486	487.166	531.52	577.684	625.814	676.084	728.694	783.87	841.876	903.02	967.66	1036.22	1109.204	1187.228	1271.036	1361.554	1459.954	1567.74	1686.89	1820.088	1971.098	2145.42	2351.6	2603.96	2929.3	3387.82	4171.7
B=1	0	31.7678	64.361	97.8232	132.2026	167.5504	203.922	241.382	279.992	319.83	360.972	403.512	447.542	493.176	540.53	589.744	640.966	694.368	750.144	808.516	869.736	934.096	1001.938	1073.658	1149.728	1230.708	1317.278	1410.266	1510.702	1619.88	1739.472	1871.674	2019.46	2187.02	2380.44	2609.2	2889.2	3250.18	3758.94	4628.68
B=1	0	26.1076	52.8936	80.3938	108.6476	137.6974	167.5892	198.3736	230.106	262.844	296.658	331.616	367.802	405.304	444.222	484.666	526.762	570.65	616.488	664.46	714.772	767.666	823.42	882.362	944.878	1011.43	1082.574	1158.994	1241.534	1331.26	1429.544	1538.192	1659.65	1797.348	1956.308	2144.32	2374.42	2671.08	3089.2	3803.96
B=1	0	27.9192	56.5636	85.972	116.186	147.2514	179.2174	212.138	246.072	281.082	317.24	354.626	393.322	433.426	475.044	518.296	563.312	610.244	659.264	710.564	764.366	820.93	880.552	943.584	1010.438	1081.608	1157.688	1239.412	1327.678	1423.63	1528.732	1644.918	1774.804	1922.056	2092.04	2293.1	2539.18	2856.42	3303.54	4067.9
B=1	0	27.5216	55.758	84.7474	114.5312	145.1542	176.6648	209.116	242.566	277.078	312.722	349.574	387.72	427.254	468.278	510.914	555.288	601.552	649.874	700.442	753.48	809.238	868.01	930.144	996.046	1066.202	1141.2	1221.758	1308.768	1403.354	1506.96	1621.49	1749.526	1894.68	2062.24	2260.44	2503	2815.72	3256.48	4009.96
B=1	0	224.828	455.496	692.316	935.624	1185.788	1443.204	1708.306	1981.564	2263.5	2554.68	2855.74	3167.36	3490.3	3825.44	4173.74	4536.24	4914.18	5308.92	5722.04	6155.3	6610.8	7090.92	7598.5	8136.86	8709.98	9322.66	9980.76	10691.54	11464.22	12310.6	13246.22	14292.16	15477.96	16846.84	18465.9	20447.4	23002.2	26602.8	32758
B=0.5	0	186.307	377.454	573.698	775.32	982.622	1195.934	1415.614	1642.054	1875.684	2116.98	2366.44	2624.68	2892.3	3170.02	3458.64	3759.02	4072.22	4399.32	4741.66	5100.68	5478.14	5876	6296.62	6742.74	7217.66	7725.36	8270.7	8859.72	9500	10201.36	10976.68	11843.42	12826.04	13960.4	15302.06	16944.1	19061.08	22044.8	27145.4
B=0.5	0	207.74	420.878	639.7	864.518	1095.668	1333.52	1578.474	1830.964	2091.48	2360.52	2638.7	2926.64	3225.04	3534.72	3856.54	4191.48	4540.7	4905.44	5287.16	5687.5	6108.38	6552.02	7021.02	7518.46	8048.02	8614.12	9222.2	9878.98	10592.94	11375	12239.52	13205.96	14301.62	15566.48	17062.48	18893.46	21254	24581	30268.4
B=0.5	0	195.7294	396.544	602.712	814.532	1032.318	1256.416	1487.206	1725.1	1970.546	2224.04	2486.12	2757.42	3038.58	3330.34	3633.54	3949.14	4278.16	4621.82	4981.46	5358.64	5755.2	6173.18	6615.06	7083.74	7582.68	8116.06	8688.98	9307.78	9980.46	10717.3	11531.82	12442.4	13474.72	14666.44	16075.94	17801.04	20025	23159.6	28518.4
B=0.5	0	188.7682	382.44	581.276	785.562	995.602	1211.732	1434.314	1663.746	1900.462	2144.94	2397.7	2659.34	2930.5	3211.9	3504.32	3808.68	4126	4457.44	4804.28	5168.06	5550.5	5953.62	6379.8	6831.82	7313	7827.42	8379.96	8976.76	9625.5	10336.14	11121.7	11999.88	12995.48	14144.82	15504.2	17167.94	19312.88	22336	27504
B=0.5	0	193.7466	392.526	596.608	806.28	1021.86	1243.69	1472.142	1707.624	1950.584	2201.52	2460.94	2729.48	3007.8	3296.6	3596.74	3909.14	4234.82	4575	4931	5304.36	5696.9	6110.64	6548.06	7011.98	7505.88	8033.84	8600.96	9213.5	9879.36	10608.74	11415	12316.36	13338.22	14517.86	15913.1	17620.72	19822.22	22925	28229.4
B=0.5	0	206.612	418.592	636.224	859.82	1089.716	1326.276	1569.898	1821.018	2080.1	2347.7	2624.36	2910.74	3207.52	3515.5	3835.58	4168.72	4516.04	4878.8	5258.44	5656.6	6075.18	6516.42	6982.88	7477.62	8004.3	8567.32	9172.1	9825.32	10535.38	11313.2	12173.02	13134.2	14223.92	15481.9	16969.78	18790.8	21138.6	24447.4	30104
B=0.5	0	201.602	408.442	620.798	838.972	1063.292	1294.116	1531.832	1776.862	2029.68	2290.78	2560.72	2840.16	3129.74	3430.26	3742.58	4067.64	4406.54	4760.5	5130.94	5519.44	5927.88	6358.42	6813.56	7296.3	7810.22	8359.6	8949.7	9587.08	10279.94	11038.88	11877.86	12815.74	13879.04	15106.52	16558.32	18335.18	20626	23854.6	29374
B=0.5	0	184.3276	373.444	567.602	767.082	972.182	1183.228	1400.574	1624.608	1855.756	2094.48	2341.3	2596.8	2861.56	3136.34	3421.88	3719.1	4028.94	4352.58	4691.28	5046.5	5419.94	5813.58	6229.72	6671.1	7140.98	7643.28	8182.84	8765.58	9399.08	10092.98	10860.06	11717.6	12689.78	13812.08	15139.48	16764.08	18858.58	21810.6	26857
B=0.5	0	190.872	386.702	587.756	794.316	1006.698	1225.236	1450.3	1682.288	1921.642	2168.84	2424.44	2688.98	2963.16	3247.68	3543.38	3851.14	4172	4507.12	4857.84	5225.66	5612.36	6019.98	6450.9	6907.96	7394.5	7914.64	8473.36	9076.8	9732.78	10451.32	11245.64	12133.62	13140.32	14302.46	15676.98	17359.28	19528.12	22585	27810.6
B=0.5	0	620.788	1257.704	1911.604	2583.42	3274.16	3984.94	4716.92	5471.44	6249.92	7053.92	7885.18	8745.62	9637.34	10562.72	11524.42	12525.36	13568.92	14658.86	15799.54	16995.86	18253.56	19579.28	20980.8	22467.4	24049.8	25741.4	27558.6	29521.2	31654.8	33991.8	36575.2	39463.2	42737.4	46517	50987.6	56459	63513	73454.8	90450.8
B=0.2	0	604.148	1223.99	1860.364	2514.18	3186.4	3878.12	4590.5	5324.78	6082.38	6864.84	7673.82	8511.18	9379.02	10279.6	11215.5	12189.62	13205.2	14265.94	15376.02	16540.28	17764.28	19054.46	20418.4	21865	23405.2	25051.4	26819.8	28730	30806.2	33080.6	35594.8	38405.4	41591.8	45270.2	49620.8	54945.6	61810.4	71486	88026.2
B=0.2	0	628.764	1273.862	1936.166	2616.62	3316.24	4036.14	4777.54	5541.74	6330.22	7144.54	7986.5	8857.98	9761.16	10698.44	11672.48	12686.3	13743.26	14847.22	16002.52	17214.22	18488.1	19830.84	21250.4	22756	24358.8	26072.2	27912.6	29900.6	32061.4	34428.4	37045	39970.2	43286.4	47114.8	51642.6	57184.4	64329	74398.6	91612.8
B=0.2	0	617.656	1251.358	1901.96	2570.38	3257.64	3964.84	4693.12	5443.84	6218.38	7018.32	7845.4	8701.48	9588.72	10509.44	11466.26	12462.16	13500.46	14584.9	15719.82	16910.1	18161.46	19480.5	20875	22354	23928.4	25611.6	27419.6	29372.2	31495	33820.2	36390.6	39264	42521.6	46282.4	50730.4	56174.2	63192.4	73084.2	89994.4
B=0.2	0	618.666	1253.402	1905.066	2574.58	3262.98	3971.3	4700.8	5452.74	6228.54	7029.8	7858.22	8715.7	9604.38	10526.6	11485	12482.52	13522.5	14608.74	15745.5	16937.72	18191.14	19512.32	20909	22390.4	23967.6	25653.4	27464.4	29420.2	31546.4	33875.4	36450	39328.2	42591.2	46358	50813.2	56266	63295.8	73203.6	90141.4
B=0.2	0	638.398	1293.38	1965.83	2656.7	3367.04	4097.98	4850.74	5626.66	6427.2	7254.02	8108.86	8993.7	9910.72	10862.36	11851.32	12880.66	13953.82	15074.7	16247.72	17477.98	18771.36	20134.6	21576	23104.6	24732	26471.6	28340.4	30358.6	32552.6	34956	37612.6	40582.6	43949.6	47836.6	52434	58060.6	65314.6	75538.6	93016.6
B=0.2	0	613.346	1242.624	1888.686	2552.44	3234.92	3937.16	4660.38	5405.84	6174.98	6969.34	7790.64	8640.76	9521.8	10436.08	11386.24	12375.2	13406.24	14483.12	15610.1	16792.08	18034.72	19344.54	20729.2	22198	23761.4	25432.8	27228.2	29167.2	31275.2	33584.2	36136.6	38990	42225	45959.4	50376.2	55782.2	62751.4	72574.2	89366.2
B=0.2	0	613.086	1242.098	1887.886	2551.36	3233.54	3935.5	4658.4	5403.56	6172.36	6966.4	7787.34	8637.1	9517.76	10431.66	11381.42	12369.96	13400.56	14476.98	15603.5	16784.98	18027.08	19336.34	20720.4	22188.6	23751.4	25422	27216.6	29155	31262	33570	36121.4	38973.6	42207	45940	50355	55758.4	62724.8	72543.4	89328.4
B=0.2	0	625.382	1267.01	1925.75	2602.54	3298.4	4014.42	4751.82	5511.92	6296.16	7106.12	7943.52	8810.32	9708.66	10640.88	11609.68	12618.04	13669.32	14767.34	15916.44	17121.62	18388.62	19724.16	21136	22633.6	24227.8	25932	27762.6	29739.6	31889	34243.2	36845.8	39755.2	43053.6	46861.2	51364.8	56876.8	63982.8	73998.4	91120
B=0.2	0	642.44	1301.568	1978.276	2673.52	3388.36	4123.92	4881.44	5662.28	6467.9	7299.94	8160.18	9050.64	9973.46	10931.12	11926.34	12962.2	14042.16	15170.12	16350.56	17588.62	18890.18	20262.2	21712.6	23250.8	24888.6	26639.2	28519.8	30550.8	32758.8	35177.2	37850.8	40839.6	44227.8	48139.4	52765.8	58428.2	65728	76016.8	93605.4
B=0.2	0	2487.64	5039.88	7660.22	10352.34	13120.3	15968.5	18901.74	21925.2	25044.8	28266.6	31597.6	35045.6	38619	42327.2	46180.8	50191.8	54373.6	58741.2	63312.2	68106	73146	78458.4	84074.6	90031.4	96372.6	103151.6	110433.2	118297.8	126847.4	136212.2	146564.4	158137.4	171257.6	186404	204318	226244	254510	294350	362456
B=0.1	0	2422.72	4908.38	7460.32	10082.2	12777.92	15551.82	18408.52	21353.2	24391.2	27529	30773	34131	37611.2	41222.6	44975.8	48882	52954.8	57208.4	61660	66328.8	71237.2	76411	81880.6	87682	93857.8	100460	107551.4	115211	123537.2	132657.8	142739.8	154010.8	166788.8	181539.8	198986.6	220340	247868	286668	352998
B=0.1	0	2200.34	4457.82	6775.52	9156.74	11605.02	14124.28	16718.76	19393.08	22152.4	25002	27948.4	30998.2	34158.8	37438.8	40847.4	44395.2	48094	51957.2	56000.2	60240.4	64698.2	69397.2	74364.8	79633.6	85242.4	91238.6	97679.2	104635.6	112197.6	120480.8	129637.6	139874	151479	164876	180721.2	200114	225116	260354	320596
B=0.1	0	2297.4	4654.48	7074.44	9560.7	12117	14747.4	17456.34	20248.6	23129.6	26105	29181.4	32365.6	35665.8	39090.4	42649.4	46353.6	50215.6	54249.4	58470.6	62898	67552.4	72458.6	77645.4	83146.6	89003	95263.6	101988.4	109251.6	117147.4	125796	135356.6	146044.6	158161.6	172149.6	188694	208942	235048	271840	334738
B=0.1	0	2325.58	4711.58	7161.2	9677.94	12265.6	14928.26	17670.42	20497	23413.2	26425.2	29539.2	32762.6	36103.2	39569.8	43172.4	46922.2	50831.4	54914.6	59187.8	63669.4	68381	73347.4	78597.6	84166.4	90094.6	96432	103239.2	110591.6	118584	127338.8	137016.6	147835.6	160101.2	174260.8	191008.2	211506	237930	275174	338844
B=0.1	0	2301.92	4663.66	7088.36	9579.52	12140.86	14776.44	17490.72	20288.6	23175.2	26156.4	29238.8	32429.4	35736	39167.4	42733.4	46445	50314.6	54356.2	58585.8	63021.8	67685.6	72601.4	77798.4	83310.4	89178.4	95451.2	102189.2	109466.8	117378	126043.8	135623.2	146332.2	158473.2	172488.8	189065.6	209354	235510	272376	335398
B=0.1	0	2425.02	4913.04	7467.4	10091.76	12790.06	15566.58	18425.98	21373.4	24414.4	27555	30802.2	34163.4	37646.8	41261.8	45018.4	48928.4	53005	57262.8	61718.6	66391.8	71304.8	76483.6	81958.4	87765.2	93947	100555.2	107653.6	115320.4	123654.6	132783.6	142875.4	154157	166947	181712.2	199175.4	220548	248104	286940	353332
B=0.1	0	2284.1	4627.56	7033.5	9505.36	12046.88	14662.06	17355.32	20131.4	22995.8	25954	29012.4	32178.4	35459.4	38864.2	42402.6	46085.4	49925	53935.4	58132.2	62534	67161.6	72039.4	77196	82665.4	88488	94712.4	101398.2	108619.4	116469.4	125068	134573.4	145199.6	157246.4	171153.4	187602	207734	233688	270268	332802
B=0.1	0	2410.98	4884.58	7424.16	10033.34	12716	15476.44	18319.3	21249.6	24273	27395.6	30624	33965.6	37428.8	41022.8	44757.8	48645.2	52698.2	56931.2	61361.2	66007.4	70892	76040.8	81483.8	87257	93403	99973	107030.2	114652.6	122938.6	132014.8	142048.2	153264.6	165980.6	180660	198022.4	219272	246668	285280	351286
B=0.1	0	2446.34	4956.22	7533.04	10180.46	12902.48	15703.4	18587.96	21561.2	24629	27797.4	31073	34463.8	37977.8	41624.4	45414.2	49358.6	53470.8	57766	62261	66975.4	71931.6	77155.8	82678.8	88536.6	94772.8	101439.2	108599.8	116334	124741.4	133950.8	144131.2	155512	168414.6	183309.4	200926	222488	250284	289462	356438
B=0.1
