# Supplementary material for: Inference of past demography, dormancy and self-fertilization rates from whole genome sequence data
Source: PLoS Genet. 2020 Apr 6;16(4):e1008698. doi: 10.1371/journal.pgen.1008698 (PMC7173940; doi:10.1371/journal.pgen.1008698)
Supplement: S1 Data — File containing all numerical data presented in this study. It contains all plotted results and all requirements to build summary statistics. (ZIP) [file pgen.1008698.s003.zip › S1_data/Supplementary_Figure/FigS12/F12S_c_time.csv]

	V1	V2	V3	V4	V5	V6	V7	V8	V9	V10	V11	V12	V13	V14	V15	V16	V17	V18	V19	V20	V21	V22	V23	V24	V25	V26	V27	V28	V29	V30	V31	V32
B=1	0	24.5936	55.0136	92.64	139.1804	196.746	267.95	356.02	464.956	599.698	766.362	972.508	1227.49	1542.878	1932.982	2415.5	3012.34	3750.56	4663.66	5793.08	7190.06	8918	11055.26	13698.88	16968.76	21013.2	26016	32203.8	39857.4	49324.4	61034	75517.6
B=1	0	29.1308	65.1628	109.731	164.8572	233.044	317.382	421.702	550.734	710.334	907.744	1151.922	1453.944	1827.518	2289.6	2861.12	3568.06	4442.48	5524.04	6861.82	8516.52	10563.24	13094.82	16226.14	20099.2	24890	30815.6	38145	47210.6	58424	72294	89449.6
B=1	0	27.3936	61.2768	103.1868	155.0256	219.144	298.454	396.552	517.89	667.972	853.61	1083.224	1367.236	1718.53	2153.04	2690.5	3355.28	4177.54	5194.6	6452.6	8008.62	9933.28	12313.88	15258.46	18900.6	23405.6	28977.8	35870	44395.2	54939.8	67982.6	84115
B=1	0	29.4386	65.851	110.8898	166.5982	235.504	320.734	426.154	556.55	717.836	917.332	1164.086	1469.3	1846.818	2313.76	2891.34	3605.74	4489.4	5582.38	6934.28	8606.46	10674.8	13233.1	16397.5	20311.6	25152.8	31141	38547.8	47709.2	59041	73057.4	90394.2
B=1	0	28.1964	63.0728	106.2112	159.5694	225.568	307.202	408.174	533.068	687.55	878.628	1114.974	1407.308	1768.898	2216.16	2769.36	3453.62	4299.98	5346.86	6641.72	8243.36	10224.42	12674.8	15705.66	19454.56	24091.6	29827.2	36921.4	45696.4	56550	69975	86580.4
B=1	0	26.7466	59.8292	100.7494	151.3636	213.968	291.404	387.186	505.656	652.194	833.446	1057.638	1334.94	1677.936	2102.18	2626.94	3276.02	4078.86	5071.9	6300.18	7819.46	9698.64	12023	14898.02	18454.14	22852.6	28293.2	35022.8	43346.4	53642	66376.6	82128.2
B=1	0	29.7956	66.6498	112.2346	168.6188	238.36	324.624	431.324	563.3	726.542	928.458	1178.206	1487.12	1869.216	2341.84	2926.42	3649.48	4543.84	5650.08	7018.38	8710.86	10804.26	13393.6	16596.36	20557.8	25457.8	31518.6	39015.2	48287.8	59757.2	73943.4	91490.6
B=1	0	24.6552	55.1514	92.872	139.5288	197.2388	268.62	356.912	466.12	601.2	768.28	974.942	1230.564	1546.742	1937.822	2421.56	3019.88	3759.94	4675.34	5807.58	7208.06	8940.32	11082.96	13733.18	17011.24	21065.8	26081	32284.4	39957.2	49447.8	61186.8	75706.8
B=1	0	26.141	58.475	98.469	147.9374	209.126	284.808	378.422	494.21	637.432	814.58	1033.698	1304.722	1639.954	2054.6	2567.48	3201.86	3986.54	4957.1	6157.58	7642.46	9479.1	11750.86	14560.8	18036.42	22335.4	27652.8	34230	42365.2	52427.8	64874.2	80269.2
B=1	0	25.7396	57.577	96.9566	145.6654	205.914	280.434	372.61	486.62	627.642	802.07	1017.822	1284.684	1614.768	2023.04	2528.06	3152.7	3925.3	4880.96	6063	7525.08	9333.52	11570.4	14337.18	17759.42	21992.4	27228.2	33704.4	41714.6	51622.6	63877.8	79036.4
B=0.5	0	211.728	473.616	797.546	1198.214	1693.802	2306.8	3065	4002.84	5162.84	6597.66	8372.4	10567.56	13282.76	16641.18	20795.2	25933.4	32288.8	40149.8	49873	61899.8	76775.6	95175.6	117934.6	146085.4	180905	223974	277244	343136	424638	525446	650138
B=0.5	0	175.6296	392.866	661.566	993.922	1405.014	1913.492	2542.44	3320.36	4282.6	5472.78	6944.92	8765.82	11018.08	13803.9	17249.7	21511.8	26783.6	33304.4	41369.8	51346	63685.6	78948.4	97827.2	121178.2	150061.2	185786.4	229976	284632	352238	435860	539290
B=0.5	0	195.8656	438.132	737.792	1108.442	1566.898	2133.96	2835.38	3702.94	4776.04	6103.36	7745.12	9775.8	12287.58	15394.4	19237.22	23990.4	29869.6	37141.6	46136.4	57262.2	71023.4	88045	109098.8	135140.4	167351.2	207192	256472	317428	392822	486078	601428
B=0.5	0	183.194	409.788	690.06	1036.73	1465.528	1995.908	2651.94	3463.38	4467.06	5708.5	7244.04	9143.36	11492.64	14398.46	17992.66	22438.4	27937.2	34738.8	43151.6	53557.6	66428.6	82348.8	102040.6	126397.4	156524.4	193788.4	239880	296892	367408	454632	562518
B=0.5	0	175.7398	393.112	661.982	994.546	1405.896	1914.694	2544.02	3322.46	4285.28	5476.22	6949.28	8771.32	11025	13812.58	17260.54	21525.4	26800.4	33325.2	41395.8	51378.2	63725.6	78998	97888.6	121254.2	150155.4	185903	230120	284810	352458	436132	539630
B=0.5	0	184.183	412	693.786	1042.328	1473.44	2006.68	2666.26	3482.08	4491.16	5739.32	7283.16	9192.72	11554.68	14476.18	18089.8	22559.4	28088	34926.4	43384.6	53846.6	66787.2	82793.4	102591.4	127079.8	157369.4	194834.6	241176	298494	369392	457086	565554
B=0.5	0	194.3134	434.66	731.944	1099.656	1554.48	2117.06	2812.9	3673.6	4738.18	6054.98	7683.74	9698.34	12190.2	15272.4	19084.76	23800.2	29633	36847.4	45770.8	56808.4	70460.6	87347.2	108234.2	134069.2	166024.8	205550	254440	314912	389710	482226	596660
B=0.5	0	189.097	422.992	712.296	1070.136	1512.75	2060.22	2737.38	3574.98	4610.98	5892.44	7477.46	9437.98	11862.94	14862.4	18572.42	23161.4	28837.4	35858.2	44542	55283.2	68569	85002.2	105328.6	130470.2	161567.8	200032	247610	306458	379248	469280	580644
B=0.5	0	173.5304	388.17	653.658	982.042	1388.22	1890.622	2512.04	3280.68	4231.42	5407.36	6861.92	8661.04	10886.38	13638.92	17043.54	21254.8	26463.6	32906.2	40875.4	50732.4	62924.4	78004.8	96657.8	119729.8	148267.6	183565.8	227226	281230	348028	430650	532844
B=0.5	0	177.6372	397.356	669.128	1005.284	1421.074	1935.366	2571.5	3358.32	4331.56	5535.34	7024.3	8866.02	11144.02	13961.7	17446.88	21757.8	27089.8	33685	41842.8	51933	64413.6	79851	98945.4	122563.4	151776.4	187910.2	232604	287886	356264	440842	545454
B=0.2	0	571.924	1279.336	2154.34	3236.62	4575.32	6231.14	8279.22	10812.5	13945.94	17821.66	22615.6	28545.2	35879.4	44951.4	56172.2	70051.4	87218.8	108453	134717.4	167204.2	207388	257090	318566	394606	488662	604998	748896	926882	1147034	1419340	1756156
B=0.2	0	557.46	1246.984	2099.86	3154.78	4459.6	6073.56	8069.84	10539.06	13593.26	17370.98	22043.6	27823.2	34972.2	43814.6	54751.8	68280	85013	105710.2	131310.6	162975.8	202142	250588	310510	384628	476304	589698	729956	903442	1118026	1383446	1711744
B=0.2	0	579.032	1295.238	2181.12	3276.86	4632.18	6308.58	8382.14	10946.9	14119.28	18043.2	22896.6	28900	36325.4	45510	56870.4	70922.2	88302.8	109801	136392	169282.6	209964	260284	322526	399512	494736	612518	758204	938404	1161292	1436982	1777984
B=0.2	0	567.072	1268.486	2136.06	3209.18	4536.5	6178.28	8209	10720.8	13827.64	17670.5	22423.8	28303	35575.2	44570	55695.8	69457.4	86479	107533	133574.8	165786	205628	254908	315864	391260	484516	599866	742544	919020	1137304	1407300	1741260
B=0.2	0	568.734	1272.2	2142.32	3218.58	4549.78	6196.38	8233.04	10752.18	13868.14	17722.24	22489.4	28386	35679.4	44700.6	55859	69660.8	86732.2	107848	133966	166271.4	206230	255656	316790	392406	485936	601624	744718	921712	1140634	1411422	1746358
B=0.2	0	581.774	1301.37	2191.44	3292.36	4654.1	6338.44	8421.8	10998.72	14186.12	18128.6	23005	29036.8	36497.4	45725.4	57139.6	71258	88720.8	110320.8	137037.6	170083.8	210958	261516	324052	401402	497078	615418	761794	942844	1166788	1443784	1786400
B=0.2	0	560.884	1254.644	2112.76	3174.16	4487	6110.86	8119.42	10603.8	13676.76	17477.68	22179	27994.2	35187	44083.6	55088	68699.4	85535.2	106359.6	132117.2	163977	203384	252128	312418	386990	479230	593322	734440	908992	1124894	1391944	1722258
B=0.2	0	560.598	1254.004	2111.68	3172.54	4484.72	6107.74	8115.28	10598.4	13669.78	17468.76	22167.8	27980	35169	44061.2	55060	68664.4	85491.6	106305.4	132049.8	163893.2	203280	251998	312258	386792	478986	593018	734066	908528	1124320	1391234	1721380
B=0.2	0	575.57	1287.494	2168.08	3257.26	4604.48	6270.86	8332.02	10881.46	14034.86	17935.3	22759.8	28727.2	36108.2	45238	56530.4	70498.2	87774.8	109144.4	135576.6	168270.4	208710	258728	320598	397124	491778	608856	753670	932792	1154348	1428390	1767354
B=0.2	0	585.264	1309.176	2204.58	3312.12	4682.02	6376.46	8472.32	11064.7	14271.2	18237.34	23143	29211	36716.4	45999.8	57482.4	71685.4	89253	110982.4	137859.6	171104	212224	263086	325996	403810	500060	619110	766362	948500	1173788	1452444	1797116
B=0.1	0	2319.2	5187.82	8736.04	13124.82	18553.3	25267.8	33573	43845.8	56552	72268.6	91708.2	115753.2	145494.6	182281.6	227784	284066	353680	439786	546292	678028	840974	1042520	1291814	1600168	1981568	2453320	3036840	3758600	4651320	5755560	7121380
B=0.1	0	2272.66	5083.74	8560.74	12861.46	18181.04	24760.8	32899.4	42966	55417.4	70818.4	89868.2	113430.6	142575.2	178624.2	223214	278366	346584	430962	535330	664424	824100	1021602	1265894	1568060	1941808	2404100	2975900	3683180	4558000	5640060	6978480
B=0.1	0	2035.42	4553.02	7667.06	11518.82	16283.08	22176	29465	38480.6	49632.2	63425.6	80486.6	101589.4	127691.4	159977.2	199911.4	249306	310402	385972	479446	595062	738070	914954	1133744	1404366	1739098	2153120	2665240	3298680	4082180	5051280	6249980
B=0.1	0	2158.14	4827.56	8129.36	12213.36	17264.88	23513	31241.6	40800.8	52624.8	67249.8	85339.6	107714.8	135390.6	169623.2	211966	264338	329118	409246	508354	630942	782572	970122	1202104	1489044	1843958	2282960	2825940	3497580	4328320	5355860	6626820
B=0.1	0	2164.4	4841.56	8152.94	12248.8	17314.96	23581.4	31332.2	40919.2	52777.4	67445	85587.2	108027.2	135783.4	170115.2	212580	265106	330074	410432	509830	632774	784842	972938	1205592	1493364	1849308	2289580	2834140	3507720	4340880	5371400	6646060
B=0.1	0	2146	4800.42	8083.64	12144.68	17167.8	23380.8	31065.8	40571.4	52328.8	66871.6	84859.6	107109	134629.4	168669.4	210774	262852	327268	406944	505496	627394	778172	964668	1195346	1480670	1833590	2270120	2810060	3477900	4303980	5325740	6589560
B=0.1	0	2261.9	5059.64	8520.18	12800.52	18094.88	24643.4	32743.4	42762.4	55154.8	70482.8	89442.2	112893.2	141899.6	177777.8	222156	277046	344940	428920	532794	661276	820194	1016762	1259896	1560630	1932606	2392700	2961800	3665720	4536400	5613340	6945420
B=0.1	0	2113.98	4728.78	7963.02	11963.44	16911.6	23032	30602.2	39966	51548	65873.8	83593.2	105510.6	132620.2	166152.2	207628	258930	322384	400872	497952	618032	766558	950272	1177506	1458574	1806226	2236240	2768120	3426000	4239740	5246260	6491220
B=0.1	0	2294.8	5133.24	8644.12	12986.72	18358.1	25002	33219.8	43384.4	55957	71508.2	90743.4	114535.4	143963.8	180363.8	225388	281076	349958	435160	540544	670894	832126	1031552	1278224	1583332	1960720	2427520	3004880	3719040	4602380	5695000	7046440
B=0.1	0	2278.94	5097.78	8584.38	12896.98	18231.24	24829.2	32990.2	43084.6	55570.4	71014	90116.2	113744	142969	179117.4	223830	279134	347540	432152	536808	666258	826376	1024424	1269390	1572390	1947170	2410740	2984120	3693340	4570580	5655640	6997760
