# Supplementary material for: Inference of past demography, dormancy and self-fertilization rates from whole genome sequence data
Source: PLoS Genet. 2020 Apr 6;16(4):e1008698. doi: 10.1371/journal.pgen.1008698 (PMC7173940; doi:10.1371/journal.pgen.1008698)
Supplement: S1 Data — File containing all numerical data presented in this study. It contains all plotted results and all requirements to build summary statistics. (ZIP) [file pgen.1008698.s003.zip › S1_data/Supplementary_Figure/FigS12/F12S_d_popsize.csv]

	V1	V2	V3	V4	V5	V6	V7	V8	V9	V10	V11	V12	V13	V14	V15	V16	V17	V18	V19	V20	V21	V22	V23	V24	V25	V26	V27	V28	V29	V30	V31	V32	V33	V34	V35	V36	V37	V38	V39	V40
B=1	10.6192471328476	11.0573199311495	6.96166800636864	4.9385135929817	3.98438251113406	3.58993255343043	3.47660279954677	3.49188120348619	3.54835477150119	3.60282154257412	3.64702393097342	3.64702393097342	3.64343400222496	3.64343400222496	3.59673531012169	3.59673531012169	3.54122923943836	3.54122923943836	3.50079833397685	3.50079833397685	3.49104225746072	3.49104225746072	3.52433099041589	3.52433099041589	3.61455639389011	3.61455639389011	3.7800423713495	3.7800423713495	4.03893978129735	4.03893978129735	4.39318831611984	4.39318831611984	4.81441535265678	4.81441535265678	5.24302936288351	5.24302936288351	5.57080749709869	5.57080749709869	5.60228762128074	5.60228762128074
B=1	10.5921970937111	10.7493360805368	7.36288769024234	5.31289305339021	4.26386255792168	3.74817934120342	3.49552030218346	3.37171582419267	3.31371819173262	3.29177887027247	3.29964247217734	3.29964247217734	3.34670787286731	3.34670787286731	3.40830445414429	3.40830445414429	3.45563673576542	3.45563673576542	3.47713536951969	3.47713536951969	3.48287869094189	3.48287869094189	3.49844712830442	3.49844712830442	3.55842346729183	3.55842346729183	3.69969044466978	3.69969044466978	3.94695038232819	3.94695038232819	4.29564354251844	4.29564354251844	4.7130352047953	4.7130352047953	5.15378044787057	5.15378044787057	5.54193126064646	5.54193126064646	5.64441056969177	5.64441056969177
B=1	2.69007614445495	9.25705110369789	9.37475393324455	7.7008022436806	6.41608630612867	5.4847734459047	4.81126832855426	4.32404760892091	3.97165856126855	3.71692502526453	3.46860922813528	3.46860922813528	3.29535624689832	3.29535624689832	3.25572658013244	3.25572658013244	3.30344791700543	3.30344791700543	3.38979725781296	3.38979725781296	3.47310076632009	3.47310076632009	3.53394094925758	3.53394094925758	3.57859763911845	3.57859763911845	3.63424253663948	3.63424253663948	3.74202519817733	3.74202519817733	3.94428155352163	3.94428155352163	4.26160397817188	4.26160397817188	4.6745756794388	4.6745756794388	5.10902319411492	5.10902319411492	5.31726888621837	5.31726888621837
B=1	10.5040146543487	10.7373353753237	7.70000812215842	5.45702402712446	4.31565786793086	3.74648269133743	3.4562851185764	3.30940924590749	3.24787085008521	3.24415562220267	3.31112520814223	3.31112520814223	3.43544992087802	3.43544992087802	3.52639917941573	3.52639917941573	3.56266570340286	3.56266570340286	3.56830260067517	3.56830260067517	3.5790323527071	3.5790323527071	3.63520331788074	3.63520331788074	3.77822074306031	3.77822074306031	4.02895620816397	4.02895620816397	4.36607274767896	4.36607274767896	4.74280277489794	4.74280277489794	5.11976966811516	5.11976966811516	5.46605834830423	5.46605834830423	5.7052087257837	5.7052087257837	5.66021675331024	5.66021675331024
B=1	10.5834069182118	6.47865855189359	5.01409099514576	4.35969102310855	3.97610583516726	3.73848020007801	3.59787365682213	3.5230047089457	3.49098373985256	3.48502347705639	3.49958580826848	3.49958580826848	3.51974649954834	3.51974649954834	3.51341935065126	3.51341935065126	3.47519703915756	3.47519703915756	3.41991707194544	3.41991707194544	3.37207473513164	3.37207473513164	3.36122829390477	3.36122829390477	3.42440346379685	3.42440346379685	3.60707804554661	3.60707804554661	3.93905298387429	3.93905298387429	4.39154992111415	4.39154992111415	4.88790297763928	4.88790297763928	5.34852960126551	5.34852960126551	5.67697800274567	5.67697800274567	5.70579839930525	5.70579839930525
B=1	10.631266960296	9.17468100843216	6.85061151472717	5.63390218484173	4.87922048560361	4.3803698750246	4.04156991346388	3.80741582190917	3.64351999734838	3.52791891359114	3.41669861765601	3.41669861765601	3.33309422913226	3.33309422913226	3.29235744751961	3.29235744751961	3.27575690857817	3.27575690857817	3.27779811919489	3.27779811919489	3.30013193525862	3.30013193525862	3.34791812234231	3.34791812234231	3.42871285972206	3.42871285972206	3.55340614224679	3.55340614224679	3.73669303118468	3.73669303118468	3.99363880010719	3.99363880010719	4.33176042606152	4.33176042606152	4.7441199078338	4.7441199078338	5.19307083602542	5.19307083602542	5.44392978825376	5.44392978825376
B=1	10.6363786198961	8.43688454032878	5.5960614415624	4.3832892850865	3.84751901840049	3.6067065214787	3.49895991840374	3.44903397317087	3.42035299904794	3.39752925182723	3.36700144257182	3.36700144257182	3.33606456239376	3.33606456239376	3.33028155949256	3.33028155949256	3.36603289713727	3.36603289713727	3.46161103144213	3.46161103144213	3.63417519314064	3.63417519314064	3.89017181396665	3.89017181396665	4.21537914174562	4.21537914174562	4.57710334085944	4.57710334085944	4.9356243847795	4.9356243847795	5.25342028586662	5.25342028586662	5.4987188521833	5.4987188521833	5.64207848680675	5.64207848680675	5.63428650261291	5.63428650261291	5.48024220753158	5.48024220753158
B=1	10.9844684052927	10.7108158790418	7.17790387296707	5.2736640766657	4.24988133362915	3.69503257033899	3.38968219160787	3.23140999194554	3.1744083755175	3.19034603012467	3.29978535570615	3.29978535570615	3.47064537142618	3.47064537142618	3.5927442492825	3.5927442492825	3.6530478388176	3.6530478388176	3.68015200414219	3.68015200414219	3.71043891632396	3.71043891632396	3.78190189775292	3.78190189775292	3.93042254470003	3.93042254470003	4.17358502518055	4.17358502518055	4.4935849475795	4.4935849475795	4.84354020016889	4.84354020016889	5.168398944599	5.168398944599	5.41230250168544	5.41230250168544	5.50033078429426	5.50033078429426	5.39954878858701	5.39954878858701
B=1	10.4783971298885	8.84522769626926	6.12170517692116	4.80214352202425	4.11575989123391	3.7326322964192	3.50401049602644	3.3651228793725	3.28508793840101	3.24632120772593	3.24396136238337	3.24396136238337	3.293320614747	3.293320614747	3.37190751321773	3.37190751321773	3.45623358482484	3.45623358482484	3.53549852975146	3.53549852975146	3.60910285118694	3.60910285118694	3.68712160820252	3.68712160820252	3.78968014223842	3.78968014223842	3.94204116923913	3.94204116923913	4.16472490146339	4.16472490146339	4.46194116502621	4.46194116502621	4.81391991390855	4.81391991390855	5.1715656858816	5.1715656858816	5.43449514972243	5.43449514972243	5.44508402384319	5.44508402384319
B=1	10.6371698895422	7.95849678122279	5.50497768445033	4.53699217183367	4.03741049448383	3.73465379222496	3.54276776082359	3.42311238147412	3.35418733590605	3.32330410462072	3.33556252940377	3.33556252940377	3.4124568374852	3.4124568374852	3.52182902228727	3.52182902228727	3.63149276888075	3.63149276888075	3.74019714627769	3.74019714627769	3.86918073655146	3.86918073655146	4.03858839881286	4.03858839881286	4.24827835679915	4.24827835679915	4.4778016754695	4.4778016754695	4.70182289734016	4.70182289734016	4.90202813327956	4.90202813327956	5.06692797061081	5.06692797061081	5.1847311488641	5.1847311488641	5.23122504726848	5.23122504726848	5.18774526569278	5.18774526569278
B=1	10.5624674316308	11.2186432105736	8.82796219426054	6.39884591396691	4.9497730277964	4.11149757400454	3.64242626275486	3.38683233305019	3.26204443310802	3.22314270140909	3.26052259368165	3.26052259368165	3.35949968107127	3.35949968107127	3.44905778895053	3.44905778895053	3.5196904506097	3.5196904506097	3.59495773532345	3.59495773532345	3.69405671663188	3.69405671663188	3.82329826264225	3.82329826264225	3.98258473306213	3.98258473306213	4.17350083322597	4.17350083322597	4.40759060749517	4.40759060749517	4.70520542145955	4.70520542145955	5.06741970418279	5.06741970418279	5.43181001378032	5.43181001378032	5.6428372831217	5.6428372831217	5.54848911427328	5.54848911427328
B=1	5.37801821564227	3.74562717443935	4.02746392912774	3.8878543334501	3.65446552200399	3.51584756100494	3.44985056113967	3.40688624468887	3.36507959271989	3.32460481272355	3.28824758828488	3.28824758828488	3.30944068265657	3.30944068265657	3.41296400620852	3.41296400620852	3.55332616661232	3.55332616661232	3.6776525039145	3.6776525039145	3.76263096983167	3.76263096983167	3.81758106741753	3.81758106741753	3.87033588271877	3.87033588271877	3.95751899528147	3.95751899528147	4.11934929869389	4.11934929869389	4.38499317006775	4.38499317006775	4.74700748341836	4.74700748341836	5.14820981339783	5.14820981339783	5.4675775182147	5.4675775182147	5.49606366892454	5.49606366892454
B=1	10.557308622731	8.65602945212385	6.3439080296304	5.16459799733377	4.47208989562433	4.05023198013643	3.792591858518	3.63567230629153	3.53955020750842	3.47881744263227	3.4227328735356	3.4227328735356	3.37384499168838	3.37384499168838	3.34425954317566	3.34425954317566	3.34080806927407	3.34080806927407	3.37524518286207	3.37524518286207	3.45060800987661	3.45060800987661	3.55495030410588	3.55495030410588	3.67424016595371	3.67424016595371	3.81846795863316	3.81846795863316	4.03011137408323	4.03011137408323	4.35459148680258	4.35459148680258	4.79640556008635	4.79640556008635	5.30390540282513	5.30390540282513	5.74159141652824	5.74159141652824	5.79796828628338	5.79796828628338
B=1	10.4581961790518	6.722452668474	4.36712177782652	3.78309813708823	3.69677801532468	3.68197111764872	3.64767081163322	3.59523724674041	3.53645563118033	3.47963570171854	3.41029217484404	3.41029217484404	3.3536296069125	3.3536296069125	3.3381314937051	3.3381314937051	3.35856208221078	3.35856208221078	3.41707118481758	3.41707118481758	3.52308942919904	3.52308942919904	3.68324360096758	3.68324360096758	3.89336381365531	3.89336381365531	4.14235395965348	4.14235395965348	4.42188822221037	4.42188822221037	4.72812471952845	4.72812471952845	5.05167507581008	5.05167507581008	5.36087274908547	5.36087274908547	5.56851400718859	5.56851400718859	5.53558274163751	5.53558274163751
B=1	7.76587010981906	4.47753163969265	4.11517915667891	3.88458920986608	3.65812250339674	3.49052260114138	3.39338596268441	3.34943994053976	3.33575536940172	3.33443683136751	3.33456442348517	3.33456442348517	3.32698554740181	3.32698554740181	3.32488872993984	3.32488872993984	3.35235741113765	3.35235741113765	3.42631282978256	3.42631282978256	3.55110825584878	3.55110825584878	3.72105557997809	3.72105557997809	3.92756994983627	3.92756994983627	4.16499787097703	4.16499787097703	4.43134485104613	4.43134485104613	4.72506435169173	4.72506435169173	5.03923202510797	5.03923202510797	5.35089500815874	5.35089500815874	5.58601161214549	5.58601161214549	5.58333702973497	5.58333702973497
B=1	10.5314466501609	5.89056995522799	3.91884899732838	3.55709711758145	3.59493979119483	3.66749286638689	3.70830377585055	3.7248430375151	3.722311726087	3.70097782173062	3.63916716572859	3.63916716572859	3.53686956094826	3.53686956094826	3.44545693510055	3.44545693510055	3.39070981014496	3.39070981014496	3.38575471476014	3.38575471476014	3.43255660541986	3.43255660541986	3.52905175211421	3.52905175211421	3.6880015199821	3.6880015199821	3.94297897138218	3.94297897138218	4.31408860628321	4.31408860628321	4.77224437444704	4.77224437444704	5.24824374231414	5.24824374231414	5.65167858344178	5.65167858344178	5.85164571666903	5.85164571666903	5.72191664378037	5.72191664378037
B=1	11.0483856702735	9.4574888969516	6.52288381207885	4.9400467629274	4.07046612919432	3.61721686048387	3.40325944596913	3.32922737407871	3.33270818624389	3.37076374549163	3.4379041000279	3.4379041000279	3.49956248403507	3.49956248403507	3.52867747860115	3.52867747860115	3.54058413938198	3.54058413938198	3.54814297817632	3.54814297817632	3.56113264529098	3.56113264529098	3.58929023508368	3.58929023508368	3.64503151067455	3.64503151067455	3.74658687210373	3.74658687210373	3.9195593183161	3.9195593183161	4.18990868427774	4.18990868427774	4.56542870096607	4.56542870096607	5.01394970391354	5.01394970391354	5.42556473683785	5.42556473683785	5.53486336811785	5.53486336811785
B=1	10.4878748377281	9.54421366598652	6.09269346304312	4.54053513585832	3.85053608818534	3.55546572707125	3.43597223762868	3.38876328936263	3.36733978077152	3.35576925194871	3.35670675859108	3.35670675859108	3.39089297823912	3.39089297823912	3.45621247637877	3.45621247637877	3.53507473731806	3.53507473731806	3.62910866348442	3.62910866348442	3.75303512311195	3.75303512311195	3.91405508309342	3.91405508309342	4.10678491656323	4.10678491656323	4.3232451363155	4.3232451363155	4.55982086251596	4.55982086251596	4.81372472473838	4.81372472473838	5.0750233009348	5.0750233009348	5.31785040915398	5.31785040915398	5.47331704216755	5.47331704216755	5.42744203912783	5.42744203912783
B=1	11.0232237320039	8.28906645459307	5.08304624248754	3.85509280531489	3.40180993462812	3.28435175371766	3.31684079852228	3.39629389895337	3.47319178273022	3.52920816188289	3.56719019339045	3.56719019339045	3.56467732348248	3.56467732348248	3.54604215834097	3.54604215834097	3.55207410175486	3.55207410175486	3.60304957213941	3.60304957213941	3.70279556666081	3.70279556666081	3.84389475845574	3.84389475845574	4.01353730678976	4.01353730678976	4.20320718699066	4.20320718699066	4.41529288908791	4.41529288908791	4.65749145580281	4.65749145580281	4.92761590001966	4.92761590001966	5.19652922750714	5.19652922750714	5.3816506179127	5.3816506179127	5.35958664427409	5.35958664427409
B=1	8.11187669270209	3.67368872247353	3.7730059291747	4.53089553040606	4.54843460448145	4.23638110858328	3.93606085321047	3.71655742239955	3.56550135516782	3.46223755572776	3.36710155108282	3.36710155108282	3.30210272390585	3.30210272390585	3.28708105194017	3.28708105194017	3.31761617244423	3.31761617244423	3.39776306971953	3.39776306971953	3.52550037108315	3.52550037108315	3.68553656121931	3.68553656121931	3.85472277351433	3.85472277351433	4.01496443208965	4.01496443208965	4.16162322522219	4.16162322522219	4.30342651829444	4.30342651829444	4.45690524466389	4.45690524466389	4.63619347719862	4.63619347719862	4.82836275403809	4.82836275403809	4.91846727435467	4.91846727435467
B=1	10.5471230600966	11.1378954666426	7.36863183321853	5.41445298418624	4.33147943561721	3.74274873150807	3.43033646222654	3.28183474976139	3.23847433311114	3.26060568157491	3.35571457311952	3.35571457311952	3.49109069178961	3.49109069178961	3.58976618538722	3.58976618538722	3.65111127692856	3.65111127692856	3.69856195927418	3.69856195927418	3.75628250201223	3.75628250201223	3.84401452514581	3.84401452514581	3.97679900010708	3.97679900010708	4.1613964494552	4.1613964494552	4.39108691086665	4.39108691086665	4.64463757014621	4.64463757014621	4.88890558949066	4.88890558949066	5.07923249582029	5.07923249582029	5.15184476546007	5.15184476546007	5.08686460037196	5.08686460037196
B=1	11.2239820233772	8.54109636856618	5.47597211314382	4.44314292163278	3.99598402969567	3.68828639249337	3.45573160598734	3.30103607582929	3.22112191491344	3.20270475386597	3.25480024956745	3.25480024956745	3.37622831947599	3.37622831947599	3.51560049794609	3.51560049794609	3.66738079000009	3.66738079000009	3.83590601326932	3.83590601326932	4.01225108400976	4.01225108400976	4.18419984892014	4.18419984892014	4.35208329315827	4.35208329315827	4.52962847083863	4.52962847083863	4.73174037779367	4.73174037779367	4.96045699976041	4.96045699976041	5.19617088885106	5.19617088885106	5.394425623939	5.394425623939	5.47574347179864	5.47574347179864	5.38848698815016	5.38848698815016
B=1	10.7169691585251	10.4567087963005	6.50411654568296	4.5557919837739	3.64857574605216	3.24974238039114	3.11999288661799	3.1376360252256	3.21784281969194	3.31088213033749	3.42597973453852	3.42597973453852	3.5092032562894	3.5092032562894	3.52593022571219	3.52593022571219	3.51703642389883	3.51703642389883	3.53437181173264	3.53437181173264	3.62964515046692	3.62964515046692	3.8369609367075	3.8369609367075	4.15055908700843	4.15055908700843	4.52752439750005	4.52752439750005	4.91652425565982	4.91652425565982	5.27550294237607	5.27550294237607	5.56824715364581	5.56824715364581	5.74986067188169	5.74986067188169	5.73509367490506	5.73509367490506	5.5206629909784	5.5206629909784
B=1	10.5079845548418	9.93476957904396	6.51163544960167	4.85880899894738	4.02989730868163	3.61180285198282	3.41217626772238	3.33659592823632	3.32753037882537	3.34705055532044	3.38653769114464	3.38653769114464	3.42590272452749	3.42590272452749	3.45900832447404	3.45900832447404	3.5057876430891	3.5057876430891	3.58384897367668	3.58384897367668	3.70778049068736	3.70778049068736	3.88698301630202	3.88698301630202	4.1205399707052	4.1205399707052	4.39513000499951	4.39513000499951	4.68822601356872	4.68822601356872	4.97180098492355	4.97180098492355	5.21234827965153	5.21234827965153	5.36692966178547	5.36692966178547	5.37165552354226	5.37165552354226	5.24026418410211	5.24026418410211
B=1	10.8980485396481	10.7621321699194	7.63832314937079	5.89841959792407	4.99565927689426	4.46861050573315	4.11448047229504	3.85455185688746	3.65835480961195	3.51073920062048	3.36352062914162	3.36352062914162	3.25920323302644	3.25920323302644	3.23967177473926	3.23967177473926	3.29599970980036	3.29599970980036	3.43406898885764	3.43406898885764	3.64771036912647	3.64771036912647	3.89995874733262	3.89995874733262	4.1471267575749	4.1471267575749	4.37090553162144	4.37090553162144	4.57743478071497	4.57743478071497	4.77636260539229	4.77636260539229	4.96483652390915	4.96483652390915	5.12045113008963	5.12045113008963	5.18111458540599	5.18111458540599	5.08815552381348	5.08815552381348
B=1	2.7596617103234	9.26885058590045	6.26483241554928	4.6704190842581	3.92993071748092	3.58839291905986	3.44210859942321	3.39605654632075	3.39769253134169	3.4160568734866	3.44250362551556	3.44250362551556	3.46088248203238	3.46088248203238	3.47072560383212	3.47072560383212	3.48279156181291	3.48279156181291	3.50066007938072	3.50066007938072	3.52960935705887	3.52960935705887	3.58179983481714	3.58179983481714	3.67531122696508	3.67531122696508	3.8299349354063	3.8299349354063	4.05791005916742	4.05791005916742	4.35114595516574	4.35114595516574	4.67966569884806	4.67966569884806	5.00754369018343	5.00754369018343	5.28558640771288	5.28558640771288	5.35675613116404	5.35675613116404
B=1	10.4080993461547	10.5105414576923	7.30953633521152	5.63924001892862	4.71489409671702	4.18379185352416	3.86796295946753	3.6740812210144	3.55316237900403	3.47841346415444	3.42254324385622	3.42254324385622	3.40151973622882	3.40151973622882	3.41282578193534	3.41282578193534	3.43902510514027	3.43902510514027	3.47789629293297	3.47789629293297	3.53882799209463	3.53882799209463	3.63685170300342	3.63685170300342	3.78488083298252	3.78488083298252	3.98645709334472	3.98645709334472	4.23227658137578	4.23227658137578	4.50129944569749	4.50129944569749	4.76396180884102	4.76396180884102	4.98345551702663	4.98345551702663	5.10048317227946	5.10048317227946	5.05840906993138	5.05840906993138
B=1	10.6337741544569	8.2220333640045	5.51262685774721	4.55086500660714	4.07299683772615	3.76319453617941	3.54796272827816	3.40574063158308	3.32427709396541	3.2926385056935	3.3169768396038	3.3169768396038	3.40359755589567	3.40359755589567	3.49532597055879	3.49532597055879	3.57011535300597	3.57011535300597	3.65251971551416	3.65251971551416	3.77950880302624	3.77950880302624	3.96291031046043	3.96291031046043	4.18141784066927	4.18141784066927	4.40598278473633	4.40598278473633	4.62152578622459	4.62152578622459	4.82534573512714	4.82534573512714	5.01391158558213	5.01391158558213	5.16679868437598	5.16679868437598	5.21876896649599	5.21876896649599	5.11684411661511	5.11684411661511
B=1	10.7079278780131	8.12025918178935	5.31295598921806	4.49434748096812	4.18348362346221	3.97475764470394	3.7991276236448	3.65739179662161	3.55145212602105	3.47753424793084	3.41438475682796	3.41438475682796	3.38054143100568	3.38054143100568	3.37862220247383	3.37862220247383	3.39693794535689	3.39693794535689	3.43903942694748	3.43903942694748	3.51525683706236	3.51525683706236	3.63646698992022	3.63646698992022	3.80900615753098	3.80900615753098	4.02995779473035	4.02995779473035	4.28578343986164	4.28578343986164	4.55510385332715	4.55510385332715	4.81078348760122	4.81078348760122	5.01584863782164	5.01584863782164	5.10462718518364	5.10462718518364	5.03643882021038	5.03643882021038
B=1	10.7076564138289	10.5814592496981	6.46637090876437	4.66297624986201	3.88117003370602	3.56786484224229	3.47239716283279	3.47188645879829	3.50393496010332	3.54092052815847	3.58486382212717	3.58486382212717	3.61366693630456	3.61366693630456	3.61158527424423	3.61158527424423	3.59213596385965	3.59213596385965	3.57815924981326	3.57815924981326	3.5987080464129	3.5987080464129	3.68280612374987	3.68280612374987	3.84676915899619	3.84676915899619	4.08052965004925	4.08052965004925	4.35190552658281	4.35190552658281	4.6263938648927	4.6263938648927	4.87658450513035	4.87658450513035	5.07383511525559	5.07383511525559	5.16243049943676	5.16243049943676	5.09111304265499	5.09111304265499
B=1	10.4076949725135	3.97835183212285	3.47649415216587	3.81130488923491	3.97642039904803	3.92028526146017	3.7809121316363	3.64319999062218	3.53420461605533	3.45589721348084	3.38681328372372	3.38681328372372	3.34715920831853	3.34715920831853	3.34320154767026	3.34320154767026	3.36021926635136	3.36021926635136	3.39917080445446	3.39917080445446	3.47013287576457	3.47013287576457	3.58483293308673	3.58483293308673	3.7542468095291	3.7542468095291	3.99055335367887	3.99055335367887	4.30395262077021	4.30395262077021	4.68942669268611	4.68942669268611	5.11135443747094	5.11135443747094	5.4948357716262	5.4948357716262	5.71072328096064	5.71072328096064	5.63165825052408	5.63165825052408
B=1	10.7373887492181	11.0131297771227	7.9557523499075	5.88463915460559	4.7230226336533	4.07589653538515	3.71240091347668	3.50234206739613	3.37801147482564	3.30478108109485	3.25670978977546	3.25670978977546	3.25625512140754	3.25625512140754	3.30654259069158	3.30654259069158	3.38881803912068	3.38881803912068	3.49368509760234	3.49368509760234	3.62086769057622	3.62086769057622	3.77354961061554	3.77354961061554	3.95666523471796	3.95666523471796	4.17856508404578	4.17856508404578	4.44651687817796	4.44651687817796	4.75678206657333	4.75678206657333	5.08692030176558	5.08692030176558	5.39040078901958	5.39040078901958	5.57134290833389	5.57134290833389	5.50902794498464	5.50902794498464
B=1	10.3941526938438	8.89947610018003	5.99926882963617	4.69909162381847	4.0659411155507	3.72496405473156	3.52644077518384	3.41093887528865	3.35086237134086	3.32927650015946	3.34374843187561	3.34374843187561	3.39143492446201	3.39143492446201	3.43139058267127	3.43139058267127	3.4437855734327	3.4437855734327	3.43512689645681	3.43512689645681	3.43126981471044	3.43126981471044	3.47493704372225	3.47493704372225	3.62130328370655	3.62130328370655	3.90920426292137	3.90920426292137	4.32157404356057	4.32157404356057	4.799884431131	4.799884431131	5.28621554657693	5.28621554657693	5.72314084884212	5.72314084884212	5.98691196887832	5.98691196887832	5.88952308624779	5.88952308624779
B=1	10.5315729085384	6.47593443100188	5.41953463929803	4.80524706982944	4.29943905251366	3.91854107197282	3.65842205332084	3.49014182513576	3.38573676829275	3.32490387128836	3.28901153381746	3.28901153381746	3.29389697875003	3.29389697875003	3.33476104501423	3.33476104501423	3.39551528383944	3.39551528383944	3.46651646589417	3.46651646589417	3.54346772161074	3.54346772161074	3.6310319838647	3.6310319838647	3.7487548905172	3.7487548905172	3.93102977618887	3.93102977618887	4.20445364896229	4.20445364896229	4.56029712922819	4.56029712922819	4.96103230315055	4.96103230315055	5.35278481342595	5.35278481342595	5.61733200379554	5.61733200379554	5.56757512023149	5.56757512023149
B=1	10.6766365036551	7.39941803639806	4.94125520500318	3.96726845003505	3.60195143127693	3.46355709007657	3.41948728674808	3.42045475930518	3.43907284633445	3.45749885944797	3.46664045039095	3.46664045039095	3.45196885362596	3.45196885362596	3.43367153706515	3.43367153706515	3.43158939531437	3.43158939531437	3.44902176045712	3.44902176045712	3.49248954323069	3.49248954323069	3.58654096792256	3.58654096792256	3.76150602635417	3.76150602635417	4.01991705294851	4.01991705294851	4.32834636598246	4.32834636598246	4.65308788914182	4.65308788914182	4.98436575327881	4.98436575327881	5.31062942038199	5.31062942038199	5.533480844333	5.533480844333	5.45978318103939	5.45978318103939
B=1	10.6260706218304	10.7079334198657	8.03086842924217	5.98933121935284	4.77286561014228	4.05725303446989	3.64522909470261	3.41505791333915	3.30066534143253	3.26438513388642	3.29975504315038	3.29975504315038	3.3897626282018	3.3897626282018	3.45650870927121	3.45650870927121	3.48281664264925	3.48281664264925	3.4860709265847	3.4860709265847	3.49637680447391	3.49637680447391	3.56161826703053	3.56161826703053	3.74126456919545	3.74126456919545	4.06028610727109	4.06028610727109	4.4734565488016	4.4734565488016	4.90162454684417	4.90162454684417	5.27781046956194	5.27781046956194	5.55476564929156	5.55476564929156	5.6704190842581	5.6704190842581	5.55376504920201	5.55376504920201
B=1	10.836437624716	6.00832213859243	3.92730353460319	3.4049427034654	3.48611747946519	3.63892314923997	3.71639351529285	3.72024752843325	3.6810897818726	3.62770859803233	3.56236040249963	3.56236040249963	3.52960641655203	3.52960641655203	3.55138255727647	3.55138255727647	3.59368724503785	3.59368724503785	3.6298571529489	3.6298571529489	3.65369202235367	3.65369202235367	3.67667156973917	3.67667156973917	3.72401986332917	3.72401986332917	3.83211136782774	3.83211136782774	4.03439383595964	4.03439383595964	4.33177301197665	4.33177301197665	4.67984851900995	4.67984851900995	5.0078708223704	5.0078708223704	5.21608570635741	5.21608570635741	5.19209307207572	5.19209307207572
B=1	6.3756276504382	3.03489712044521	4.20467275687589	4.45844696426982	4.19531548509306	3.94928971791471	3.78349497883636	3.67260836702485	3.59658175444485	3.54485200159452	3.50172943071757	3.50172943071757	3.48209054475423	3.48209054475423	3.4851369338825	3.4851369338825	3.49529132615116	3.49529132615116	3.51163544960167	3.51163544960167	3.5475204743375	3.5475204743375	3.62658039007696	3.62658039007696	3.77482516356471	3.77482516356471	4.00574225337399	4.00574225337399	4.30674320506806	4.30674320506806	4.64415593404682	4.64415593404682	4.97934044954423	4.97934044954423	5.27192230594844	5.27192230594844	5.44866713093921	5.44866713093921	5.40306494589554	5.40306494589554
B=1	6.7054180508805	3.59879338397359	4.95270955282418	4.78346991829981	4.27883677631041	3.94372800325725	3.7544503200288	3.64609530427883	3.58226432271252	3.54513533051955	3.52161389671691	3.52161389671691	3.51890078620973	3.51890078620973	3.53064639126043	3.53064639126043	3.54772276687365	3.54772276687365	3.57504816354387	3.57504816354387	3.629662736256	3.629662736256	3.73655567865641	3.73655567865641	3.91799238979093	3.91799238979093	4.17657468061993	4.17657468061993	4.48774731172271	4.48774731172271	4.81143850251174	4.81143850251174	5.10539874824664	5.10539874824664	5.322275365771	5.322275365771	5.38381761563167	5.38381761563167	5.26288292792803	5.26288292792803
B=1	6.55662434534544	3.91099618976822	4.23632123634829	4.55417481418877	4.48675975326428	4.20045269287438	3.90046610478906	3.6687336956058	3.51283616174916	3.41829149374675	3.35874061095902	3.35874061095902	3.3517976323658	3.3517976323658	3.38030262688466	3.38030262688466	3.42272195321647	3.42272195321647	3.47763924252419	3.47763924252419	3.55053625753447	3.55053625753447	3.6541745636711	3.6541745636711	3.81017854723055	3.81017854723055	4.03830133097193	4.03830133097193	4.33715862187313	4.33715862187313	4.67762356045902	4.67762356045902	5.01362692503213	5.01362692503213	5.28942572323962	5.28942572323962	5.41964020272097	5.41964020272097	5.332119500915	5.332119500915
B=1	10.6327205066159	4.06443983609697	3.72112527063776	3.80710931550287	3.63878606834699	3.47695430058625	3.41579489768033	3.42813750403481	3.47038680302944	3.51336269603195	3.55020004883459	3.55020004883459	3.54707407850883	3.54707407850883	3.50463191354589	3.50463191354589	3.45231511550667	3.45231511550667	3.41536408471952	3.41536408471952	3.4148783781522	3.4148783781522	3.47639138504956	3.47639138504956	3.64612125959728	3.64612125959728	3.98122254983821	3.98122254983821	4.48481190286761	4.48481190286761	5.07609312597915	5.07609312597915	5.64165771690182	5.64165771690182	6.06548134948283	6.06548134948283	6.17960147729602	6.17960147729602	5.89677629543785	5.89677629543785
B=1	10.4449364007326	5.49839307758117	4.39046855203236	4.05764217060041	3.94800094633343	3.89334512829522	3.83640931526897	3.77095201946044	3.70576972375733	3.64777984466446	3.57962832067177	3.57962832067177	3.51551082106002	3.51551082106002	3.47419551832436	3.47419551832436	3.45283225447063	3.45283225447063	3.45789879328949	3.45789879328949	3.50517916388974	3.50517916388974	3.61901314989566	3.61901314989566	3.82145468548899	3.82145468548899	4.10868560061786	4.10868560061786	4.44385194250671	4.44385194250671	4.78263451589009	4.78263451589009	5.09506546975937	5.09506546975937	5.35572787274168	5.35572787274168	5.49036675825691	5.49036675825691	5.39429371322626	5.39429371322626
B=1	9.8485474056876	5.45047503929377	4.780927866231	4.49467498199614	4.20700282193096	3.92772252317232	3.69019317026523	3.50619144822583	3.37534154119622	3.29376456082521	3.25781316186637	3.25781316186637	3.3124986846939	3.3124986846939	3.41575982868144	3.41575982868144	3.49748889722233	3.49748889722233	3.53556485456138	3.53556485456138	3.5480785398339	3.5480785398339	3.57023964768447	3.57023964768447	3.63977875485874	3.63977875485874	3.7867506056727	3.7867506056727	4.0202923221593	4.0202923221593	4.32138466666282	4.32138466666282	4.65132137612389	4.65132137612389	4.96038960028252	4.96038960028252	5.17028786070975	5.17028786070975	5.17102770424214	5.17102770424214
B=1	10.704146030601	8.40310504753909	5.67438172718997	4.44723204142777	3.87942606879415	3.61542169998916	3.49756741722625	3.45273678367717	3.44394970452361	3.45170519096946	3.47373505019851	3.47373505019851	3.49829183610079	3.49829183610079	3.51119625378433	3.51119625378433	3.5205189867322	3.5205189867322	3.54536700546108	3.54536700546108	3.60923087453456	3.60923087453456	3.73094961550767	3.73094961550767	3.91283462424023	3.91283462424023	4.13513012161879	4.13513012161879	4.36502020642614	4.36502020642614	4.57159223722124	4.57159223722124	4.73466204329499	4.73466204329499	4.84568560343623	4.84568560343623	4.90122998379329	4.90122998379329	4.89664106013344	4.89664106013344
B=1	3.77108787586813	7.26719626673446	5.47298653867244	4.67411403068874	4.35143996684358	4.2071777319125	4.10580028177719	3.9987965018951	3.88019004581778	3.7589431236371	3.59338233471821	3.59338233471821	3.42855089106384	3.42855089106384	3.33359903264316	3.33359903264316	3.3039784179272	3.3039784179272	3.33146592656144	3.33146592656144	3.40440513618948	3.40440513618948	3.50647503237825	3.50647503237825	3.61947943365386	3.61947943365386	3.72954127768799	3.72954127768799	3.83390009915222	3.83390009915222	3.9464951580542	3.9464951580542	4.10081444714406	4.10081444714406	4.34296280116112	4.34296280116112	4.69316446334694	4.69316446334694	4.93961949935396	4.93961949935396
B=1	10.4743191258758	9.76404630426202	6.72831867073172	5.1094169195488	4.19149194430551	3.67642925904226	3.39460013067691	3.25367334060826	3.20351933464558	3.21288327131043	3.29479078710102	3.29479078710102	3.43456661096539	3.43456661096539	3.5460116202984	3.5460116202984	3.60299560012955	3.60299560012955	3.61843550813026	3.61843550813026	3.62034374298932	3.62034374298932	3.63965655753888	3.63965655753888	3.70696135302794	3.70696135302794	3.84859184035527	3.84859184035527	4.07492523635315	4.07492523635315	4.3671769004847	4.3671769004847	4.67910836476404	4.67910836476404	4.9518923976834	4.9518923976834	5.11374904899831	5.11374904899831	5.09629971540788	5.09629971540788
B=1	10.7197506617504	7.82425052038763	5.52120920090503	4.45858115015365	3.93364984429131	3.65972943931818	3.50350555594532	3.40498353062366	3.33934081344981	3.29732394977486	3.2734235572508	3.2734235572508	3.28979375330051	3.28979375330051	3.33636408233719	3.33636408233719	3.38675190824388	3.38675190824388	3.43115201037213	3.43115201037213	3.47547860622669	3.47547860622669	3.53756531325492	3.53756531325492	3.64571480438318	3.64571480438318	3.83266198505459	3.83266198505459	4.11528108313757	4.11528108313757	4.47176161123251	4.47176161123251	4.84502703867067	4.84502703867067	5.16706339016457	5.16706339016457	5.36324288441005	5.36324288441005	5.35515192902263	5.35515192902263
B=1	3.12507194067508	6.82845783158418	5.57674839013622	4.62937034934111	4.15278528775897	3.88527395298073	3.71046344240595	3.58516364343095	3.49400871294803	3.43057868346704	3.38068905467364	3.38068905467364	3.36846288799918	3.36846288799918	3.40413907988917	3.40413907988917	3.48506062924438	3.48506062924438	3.61162256554443	3.61162256554443	3.77042565695055	3.77042565695055	3.93985954705678	3.93985954705678	4.10595545622525	4.10595545622525	4.26667832453603	4.26667832453603	4.42483005853836	4.42483005853836	4.5819026428948	4.5819026428948	4.73786940967628	4.73786940967628	4.89171918712883	4.89171918712883	5.02662965602243	5.02662965602243	5.06470691128803	5.06470691128803
B=1	10.6325984152167	8.47641479820282	5.78843097284633	4.53773006297371	3.94701188378832	3.67211716275449	3.54314603940145	3.47668934654887	3.4339085491041	3.39929004634542	3.35534579401633	3.35534579401633	3.31148140503459	3.31148140503459	3.28954836527693	3.28954836527693	3.29168109880463	3.29168109880463	3.33153766911552	3.33153766911552	3.44650291475002	3.44650291475002	3.68282390729136	3.68282390729136	4.04782045580687	4.04782045580687	4.48900015713216	4.48900015713216	4.93150244896242	4.93150244896242	5.31223567394374	5.31223567394374	5.58937627257535	5.58937627257535	5.73847901093546	5.73847901093546	5.72337163332711	5.72337163332711	5.55029795432277	5.55029795432277
B=1	9.80649695088512	4.93891901661801	3.87134875848755	3.59613169453992	3.54525953559747	3.52705861278559	3.49325894330903	3.4452777040117	3.39330001834297	3.34537831781878	3.2941405622891	3.2941405622891	3.27225140465805	3.27225140465805	3.31124212946812	3.31124212946812	3.40644424452247	3.40644424452247	3.54277685383778	3.54277685383778	3.69632885533598	3.69632885533598	3.84451061987996	3.84451061987996	3.97927419561856	3.97927419561856	4.11001517146751	4.11001517146751	4.25556618744889	4.25556618744889	4.43319848945505	4.43319848945505	4.64927626331075	4.64927626331075	4.89104955877971	4.89104955877971	5.10880554180445	5.10880554180445	5.17412942853909	5.17412942853909
B=1	10.5473535007439	8.82177869183196	5.46453245003052	4.16229479769623	3.62471781833223	3.37342099024338	3.25848598351262	3.23054882059796	3.26173091035122	3.32651922401879	3.43925192256812	3.43925192256812	3.55427128569289	3.55427128569289	3.61582586119297	3.61582586119297	3.63711150650253	3.63711150650253	3.63524925636723	3.63524925636723	3.62767082099618	3.62767082099618	3.63442217037232	3.63442217037232	3.67921935939057	3.67921935939057	3.79010715281163	3.79010715281163	3.99434982804416	3.99434982804416	4.30032700786979	4.30032700786979	4.68018527568455	4.68018527568455	5.07389431868554	5.07389431868554	5.38190638323991	5.38190638323991	5.42456389276395	5.42456389276395
B=1	7.46830654338975	3.7702554620618	3.64295178961024	3.75321592258906	3.7685571714975	3.7302209568313	3.68302690047061	3.64144558263657	3.60561749658639	3.572467640031	3.52405292624005	3.52405292624005	3.4649408170382	3.4649408170382	3.42760650092003	3.42760650092003	3.43274418924719	3.43274418924719	3.49448916435257	3.49448916435257	3.6115719566987	3.6115719566987	3.76485551789986	3.76485551789986	3.92853224213836	3.92853224213836	4.08907425449238	4.08907425449238	4.25560921381827	4.25560921381827	4.45442508931883	4.45442508931883	4.7090087679745	4.7090087679745	5.00959676072148	5.00959676072148	5.26960941173546	5.26960941173546	5.3001492714986	5.3001492714986
B=1	5.89951572598198	3.67296511907161	3.96091519690005	3.99265983093239	3.91689351408043	3.85331084624338	3.79325640494034	3.72524194564799	3.65335856985194	3.58410225519884	3.49483237882513	3.49483237882513	3.41022739019849	3.41022739019849	3.37369556864329	3.37369556864329	3.38730936771058	3.38730936771058	3.44367518189526	3.44367518189526	3.52983436487174	3.52983436487174	3.64062845533393	3.64062845533393	3.7857404590716	3.7857404590716	3.97721089769044	3.97721089769044	4.20904666342667	4.20904666342667	4.45551275364646	4.45551275364646	4.69379914769634	4.69379914769634	4.92494417846627	4.92494417846627	5.15011091765598	5.15011091765598	5.23212832384679	5.23212832384679
B=1	6.96756458395739	3.40341719784486	3.50423856948132	3.90604627987931	4.06605739725874	4.02065425226913	3.89026288188774	3.74567553214195	3.61495169735008	3.50621931070047	3.38746513953173	3.38746513953173	3.29229785249534	3.29229785249534	3.25692945532971	3.25692945532971	3.2716421591708	3.2716421591708	3.33419957218545	3.33419957218545	3.44332971107382	3.44332971107382	3.59694128006449	3.59694128006449	3.7991946293098	3.7991946293098	4.061427742378	4.061427742378	4.38624536277416	4.38624536277416	4.75138190496727	4.75138190496727	5.11151441669865	5.11151441669865	5.40751900983427	5.40751900983427	5.54660138406169	5.54660138406169	5.4448868009505	5.4448868009505
B=1	10.3611011020816	7.94521464054821	5.1509800505016	4.34833100619135	4.11355157829836	3.9746736496296	3.84273972127225	3.7268076803916	3.63687052412174	3.57228674094773	3.51281140770595	3.51281140770595	3.47071148185384	3.47071148185384	3.44965788892434	3.44965788892434	3.43835727888746	3.43835727888746	3.44117027580745	3.44117027580745	3.47678307102371	3.47678307102371	3.57012261600205	3.57012261600205	3.73495092954966	3.73495092954966	3.95791299897542	3.95791299897542	4.20567929002999	4.20567929002999	4.44774681243673	4.44774681243673	4.66646909911899	4.66646909911899	4.84990701794731	4.84990701794731	4.96739936870364	4.96739936870364	4.95822254250447	4.95822254250447
B=1	6.08406488252869	3.24957646671268	5.38012543359954	5.42680047833871	4.8169694401685	4.37097491148559	4.08886104234378	3.89288334583171	3.74313438821951	3.62361833688707	3.48800240119113	3.48800240119113	3.36539679262455	3.36539679262455	3.29762116835624	3.29762116835624	3.28113309270969	3.28113309270969	3.31903797704338	3.31903797704338	3.41200240545336	3.41200240545336	3.5508248642755	3.5508248642755	3.71742546502333	3.71742546502333	3.89280699531168	3.89280699531168	4.06329277819989	4.06329277819989	4.22225065792338	4.22225065792338	4.37173524482859	4.37173524482859	4.52608770267444	4.52608770267444	4.71076455718445	4.71076455718445	4.85815060873159	4.85815060873159
B=1	10.617051395438	9.67638184383006	6.38357962978218	4.82439977119324	4.08992280930013	3.76682868332106	3.64048988625176	3.59526375410246	3.57201918093399	3.54693558235299	3.49682784400788	3.49682784400788	3.42764544622345	3.42764544622345	3.39015703632649	3.39015703632649	3.41952608122605	3.41952608122605	3.53163937506229	3.53163937506229	3.70800325326793	3.70800325326793	3.90456561796193	3.90456561796193	4.08089574609373	4.08089574609373	4.2185929183989	4.2185929183989	4.32247608210316	4.32247608210316	4.4140708235957	4.4140708235957	4.52161750532752	4.52161750532752	4.66691966281974	4.66691966281974	4.8449723299574	4.8449723299574	4.95133683261118	4.95133683261118
B=1	10.4397202573872	10.7096759554499	8.87480347756567	6.62775375050826	5.27062459615113	4.45913643374337	3.98299171687488	3.70815182515895	3.55332150829141	3.46967989465112	3.41595500666404	3.41595500666404	3.38925735008148	3.38925735008148	3.37271353231944	3.37271353231944	3.35756961130321	3.35756961130321	3.35256030142849	3.35256030142849	3.37118975326435	3.37118975326435	3.42831270880034	3.42831270880034	3.53857276098831	3.53857276098831	3.71077794491037	3.71077794491037	3.93887751402212	3.93887751402212	4.20060430554198	4.20060430554198	4.4664052278844	4.4664052278844	4.70323173186768	4.70323173186768	4.85633424611631	4.85633424611631	4.85281388594999	4.85281388594999
B=1	11.1457273667517	10.5911167037742	8.63983560253861	6.05890119400994	4.692699759641	4.0053419697714	3.6679434831355	3.50515484244534	3.42890986704772	3.39496822505472	3.38477929184049	3.38477929184049	3.41623689662042	3.41623689662042	3.48870835057236	3.48870835057236	3.56534568247299	3.56534568247299	3.61247581234363	3.61247581234363	3.62904488412107	3.62904488412107	3.63881820756981	3.63881820756981	3.67350540477046	3.67350540477046	3.7600951834909	3.7600951834909	3.90857399321678	3.90857399321678	4.108094746432	4.108094746432	4.34356637993405	4.34356637993405	4.60882927262384	4.60882927262384	4.86666870846367	4.86666870846367	4.95175441135242	4.95175441135242
B=1	10.4336803784752	10.7708648886644	7.1347745820827	5.2544333907376	4.2898868677985	3.8034922080603	3.56738341609621	3.46337906896829	3.42572154430675	3.41526577001227	3.40462504483175	3.40462504483175	3.36649064186634	3.36649064186634	3.30694479265609	3.30694479265609	3.25723952971416	3.25723952971416	3.26078773919219	3.26078773919219	3.3717286008291	3.3717286008291	3.6239881757814	3.6239881757814	3.97545276372356	3.97545276372356	4.3318345483683	4.3318345483683	4.6235973431385	4.6235973431385	4.8297720317712	4.8297720317712	4.9628485094723	4.9628485094723	5.04559104290971	5.04559104290971	5.0776353066997	5.0776353066997	5.02876359218842	5.02876359218842
B=0.5	4.15535510341132	4.19136034758486	4.18038697764959	4.24664295559067	4.31588071415424	4.50785448195571	4.76533342178748	4.99071911574464	5.15955513738614	5.28468204590132	5.41838025323441	5.41838025323441	5.51352701479362	5.51352701479362	5.51764030209985	5.51764030209985	5.45162102471709	5.45162102471709	5.34658823902507	5.34658823902507	5.22648781740993	5.22648781740993	5.10485104618671	5.10485104618671	4.98805124647849	4.98805124647849	4.87865850686184	4.87865850686184	4.7774252828181	4.7774252828181	4.68452822534532	4.68452822534532	4.60052011054037	4.60052011054037	4.52667802018415	4.52667802018415	4.46088561971036	4.46088561971036	4.39310563201864	4.39310563201864
B=0.5	6.84523681927239	3.84695383104938	4.06607762334303	4.22337144657985	4.41584750648884	4.62933335237109	4.78972162015087	4.90880803692279	5.00425734178193	5.08301995267962	5.17880100681224	5.17880100681224	5.27074204144827	5.27074204144827	5.31822029997889	5.31822029997889	5.31600117060169	5.31600117060169	5.27248314222322	5.27248314222322	5.20247625252696	5.20247625252696	5.11812482762833	5.11812482762833	5.02657655715499	5.02657655715499	4.93146721246378	4.93146721246378	4.8347096642513	4.8347096642513	4.73760231041496	4.73760231041496	4.64161870686286	4.64161870686286	4.54954226484035	4.54954226484035	4.46501113289433	4.46501113289433	4.39134508780084	4.39134508780084
B=0.5	8.13295404711747	4.14470804521727	4.30833070659266	4.48751639134412	4.68656412591244	4.93309105768047	5.15686692791905	5.30828301026641	5.38460289523916	5.41004370009641	5.40403997014735	5.40403997014735	5.37170815839123	5.37170815839123	5.32186509834091	5.32186509834091	5.25334245252437	5.25334245252437	5.16864541638691	5.16864541638691	5.07383254137648	5.07383254137648	4.97520862764356	4.97520862764356	4.87752853680073	4.87752853680073	4.78385917927459	4.78385917927459	4.69634072618528	4.69634072618528	4.61730861283954	4.61730861283954	4.55012605618134	4.55012605618134	4.4980251641021	4.4980251641021	4.45589349127044	4.45589349127044	4.38583442715062	4.38583442715062
B=0.5	4.33851718181264	3.87738278968015	4.24976553617697	4.41369012482725	4.43197144135971	4.56198165199013	4.79287750234904	4.9935810266984	5.11594135290606	5.18312926359946	5.24318138951786	5.24318138951786	5.3007955399411	5.3007955399411	5.33043674813497	5.33043674813497	5.31617921966516	5.31617921966516	5.25948730741105	5.25948730741105	5.1751617784791	5.1751617784791	5.07912565991138	5.07912565991138	4.98204476409578	4.98204476409578	4.88885178940302	4.88885178940302	4.80050948302847	4.80050948302847	4.71585701105005	4.71585701105005	4.63318682008777	4.63318682008777	4.55205474828906	4.55205474828906	4.47440262941885	4.47440262941885	4.41022515641755	4.41022515641755
B=0.5	10.2054770996446	3.83960350711212	4.31645138009556	4.6478126564212	4.60494545373238	4.65354922249031	4.79868209384731	4.96210161268577	5.1061550477336	5.22145082869385	5.34061963350281	5.34061963350281	5.41907331450695	5.41907331450695	5.42585235694473	5.42585235694473	5.37872658426991	5.37872658426991	5.2963948392527	5.2963948392527	5.19605832916755	5.19605832916755	5.08977325793761	5.08977325793761	4.98391353543854	4.98391353543854	4.8808431253097	4.8808431253097	4.78099999041837	4.78099999041837	4.68469944584211	4.68469944584211	4.59403159107348	4.59403159107348	4.51497101596164	4.51497101596164	4.45540987536116	4.45540987536116	4.40607570123572	4.40607570123572
B=0.5	4.60741207361423	4.23705898869922	3.65740955598922	4.39885788216847	5.0625247371313	5.38231885397	5.50178872486711	5.5046999350632	5.4504297037941	5.38917275083599	5.3338874877818	5.3338874877818	5.31828988730189	5.31828988730189	5.32139923118506	5.32139923118506	5.30386562131915	5.30386562131915	5.25483539061026	5.25483539061026	5.18068972509382	5.18068972509382	5.09254295470882	5.09254295470882	4.9998219757549	4.9998219757549	4.90844206927821	4.90844206927821	4.82116544410573	4.82116544410573	4.73879781769002	4.73879781769002	4.66148474116398	4.66148474116398	4.58917470173804	4.58917470173804	4.51611543074087	4.51611543074087	4.43171083895467	4.43171083895467
B=0.5	8.71768723669103	3.92655110575477	3.681172103197	4.02714250955066	4.61207742188233	4.86594088859694	4.90272359704403	4.86852088399136	4.84282741446381	4.85256020654886	4.93309291910873	4.93309291910873	5.0767844861196	5.0767844861196	5.18832112438387	5.18832112438387	5.23494271823564	5.23494271823564	5.22576779121534	5.22576779121534	5.18013704101872	5.18013704101872	5.11350081462781	5.11350081462781	5.03562485623281	5.03562485623281	4.95199154168884	4.95199154168884	4.86514742363445	4.86514742363445	4.77565732285364	4.77565732285364	4.68280716982039	4.68280716982039	4.58560916415369	4.58560916415369	4.48465279271119	4.48465279271119	4.40346283015146	4.40346283015146
B=0.5	5.38912965944241	3.69149107723938	4.30586839631597	4.02113273589727	3.93482003505193	4.06214623638866	4.29987197466829	4.52536348979186	4.69188184780985	4.81286721530537	4.96092115069323	4.96092115069323	5.13508269952679	5.13508269952679	5.2657243593468	5.2657243593468	5.32112304361009	5.32112304361009	5.30978752344853	5.30978752344853	5.25987821333859	5.25987821333859	5.19186670721911	5.19186670721911	5.11472926741165	5.11472926741165	5.03112262970494	5.03112262970494	4.94111297223395	4.94111297223395	4.84381745825895	4.84381745825895	4.7379026601917	4.7379026601917	4.62168206020836	4.62168206020836	4.49345235200324	4.49345235200324	4.38428450966419	4.38428450966419
B=0.5	8.41520306363502	4.20052160116202	3.74297816199381	3.91076273233696	4.11669920735076	4.27481960996819	4.44184965252968	4.62052768717529	4.7857590213846	4.92709786361565	5.10413012903076	5.10413012903076	5.27540876686072	5.27540876686072	5.3573114653326	5.3573114653326	5.35431399158981	5.35431399158981	5.29872135315674	5.29872135315674	5.21995645887989	5.21995645887989	5.1340466347144	5.1340466347144	5.04757567703577	5.04757567703577	4.96223098280202	4.96223098280202	4.87715035055886	4.87715035055886	4.78997057084952	4.78997057084952	4.69748292315187	4.69748292315187	4.5964891325815	4.5964891325815	4.4862385403133	4.4862385403133	4.39935921075352	4.39935921075352
B=0.5	5.65359127510654	3.79717669158511	4.05661431867057	4.1253906378989	4.38799910833295	4.61336907178286	4.79190412029873	4.94616891951365	5.07863090948426	5.17888295442457	5.25743982197268	5.25743982197268	5.26961345159018	5.26961345159018	5.22887571955474	5.22887571955474	5.17166562411393	5.17166562411393	5.11043499873558	5.11043499873558	5.04800473678169	5.04800473678169	4.98510790783053	4.98510790783053	4.9219711619453	4.9219711619453	4.85828534072639	4.85828534072639	4.79330227323265	4.79330227323265	4.72616568199944	4.72616568199944	4.65622324905199	4.65622324905199	4.5832014448879	4.5832014448879	4.50530496224183	4.50530496224183	4.42941678467486	4.42941678467486
B=0.5	6.05006380906223	4.04648916894077	3.93011185218796	3.92477249024519	4.38929938979779	4.8858445633357	5.21284782101477	5.37871775498753	5.43714173107667	5.43633740320921	5.38744977180005	5.38744977180005	5.30138843648873	5.30138843648873	5.20945447811114	5.20945447811114	5.12449598200324	5.12449598200324	5.05350597790965	5.05350597790965	4.99516293906169	4.99516293906169	4.94437133331804	4.94437133331804	4.89639637416548	4.89639637416548	4.84800230197626	4.84800230197626	4.79698071891527	4.79698071891527	4.74141898288485	4.74141898288485	4.67932934466221	4.67932934466221	4.60893691846129	4.60893691846129	4.52894017018562	4.52894017018562	4.45243695709189	4.45243695709189
B=0.5	7.39844571318928	4.01151685062215	4.1289293618788	4.14416901536173	4.19748966696577	4.37046043784162	4.56367114384025	4.71778133172239	4.83403492191323	4.93012664203048	5.05731993114949	5.05731993114949	5.18277519263871	5.18277519263871	5.24230796223364	5.24230796223364	5.24231934346425	5.24231934346425	5.2047492967992	5.2047492967992	5.14768472792063	5.14768472792063	5.08072573455039	5.08072573455039	5.00755694750787	5.00755694750787	4.92892845001635	4.92892845001635	4.84436947104178	4.84436947104178	4.75306709577222	4.75306709577222	4.65442730423459	4.65442730423459	4.54940990420433	4.54940990420433	4.44294296521907	4.44294296521907	4.35217757803973	4.35217757803973
B=0.5	6.67185085805742	3.71368727092932	4.21870428747356	4.28765761150681	4.33996645174067	4.36987735714069	4.41191269731403	4.49663020105569	4.61615233232551	4.74196765524632	4.89699378733093	4.89699378733093	5.02661349481029	5.02661349481029	5.09908693226233	5.09908693226233	5.13895571632818	5.13895571632818	5.15488955174923	5.15488955174923	5.14713894598781	5.14713894598781	5.11571737211992	5.11571737211992	5.0640948971462	5.0640948971462	4.99791389035787	4.99791389035787	4.92217986445184	4.92217986445184	4.83918945037066	4.83918945037066	4.74743335811328	4.74743335811328	4.64053259118703	4.64053259118703	4.50442652546255	4.50442652546255	4.36041640298334	4.36041640298334
B=0.5	9.17172366332015	3.91159986963132	4.3303814500138	4.3405611208479	4.4629690143592	4.61271965102688	4.74176511683349	4.86010832553535	4.97267486020924	5.07476528376829	5.19305051403506	5.19305051403506	5.2773701901228	5.2773701901228	5.29366207144366	5.29366207144366	5.26287895019845	5.26287895019845	5.20294377024509	5.20294377024509	5.12853506777384	5.12853506777384	5.04948180637243	5.04948180637243	4.97037073268121	4.97037073268121	4.89184612705301	4.89184612705301	4.81209028045186	4.81209028045186	4.72797960313114	4.72797960313114	4.63636451996002	4.63636451996002	4.53664909797692	4.53664909797692	4.43270007918064	4.43270007918064	4.32714325216808	4.32714325216808
B=0.5	4.08072834960859	4.60148102857146	4.01991023287253	3.90426068420362	4.04149823154173	4.38417720580549	4.81341232180493	5.1676284227025	5.37486150749309	5.45489027872883	5.43850685426288	5.43850685426288	5.35265909197338	5.35265909197338	5.27996893580113	5.27996893580113	5.23684539848047	5.23684539848047	5.20538649312275	5.20538649312275	5.16763481145301	5.16763481145301	5.11630734218247	5.11630734218247	5.05222818943682	5.05222818943682	4.9788231095211	4.9788231095211	4.89862587848126	4.89862587848126	4.8118198780054	4.8118198780054	4.71538543493636	4.71538543493636	4.60200093129442	4.60200093129442	4.45719821722356	4.45719821722356	4.29331634823671	4.29331634823671
B=0.5	8.23315233249689	4.1363292487462	3.96529736274897	4.06492371568004	4.2092329450381	4.46109338443242	4.7173801526181	4.92828916789297	5.10194706916827	5.23817736675616	5.35201930834429	5.35201930834429	5.37216016077024	5.37216016077024	5.31985583590593	5.31985583590593	5.2537239692554	5.2537239692554	5.18991540934075	5.18991540934075	5.12715057541569	5.12715057541569	5.06218131530164	5.06218131530164	4.99402843631447	4.99402843631447	4.92322488403694	4.92322488403694	4.84999002148341	4.84999002148341	4.77305357071448	4.77305357071448	4.68922811825644	4.68922811825644	4.59364038735364	4.59364038735364	4.47956690861235	4.47956690861235	4.36273347914961	4.36273347914961
B=0.5	4.31621025083452	4.67153986584951	3.98628874175665	3.89876517326663	4.18002198697881	4.57081638826929	4.90788491298646	5.12588363043926	5.24560579053418	5.30819028240241	5.34590772520401	5.34590772520401	5.33809649112746	5.33809649112746	5.28961181440585	5.28961181440585	5.22378567291863	5.22378567291863	5.15276059229201	5.15276059229201	5.08253650403769	5.08253650403769	5.01595900862857	5.01595900862857	4.9530738766922	4.9530738766922	4.89177334362507	4.89177334362507	4.82883395755349	4.82883395755349	4.7606079146329	4.7606079146329	4.68301538801033	4.68301538801033	4.59077466026646	4.59077466026646	4.47437673512994	4.47437673512994	4.34172476608478	4.34172476608478
B=0.5	5.52587774607817	3.81094785127666	4.24473129364947	4.64872465652259	4.66341319856897	4.53972699876312	4.53824643387454	4.69444443116194	4.91670346810873	5.12329442960791	5.33776410726574	5.33776410726574	5.46132134950002	5.46132134950002	5.45805463045268	5.45805463045268	5.38965982116343	5.38965982116343	5.29801346356968	5.29801346356968	5.20393240795296	5.20393240795296	5.11355721907249	5.11355721907249	5.02602748014202	5.02602748014202	4.93860218815528	4.93860218815528	4.84881868121619	4.84881868121619	4.75474650564358	4.75474650564358	4.65468019196778	4.65468019196778	4.54768904490674	4.54768904490674	4.43335277713125	4.43335277713125	4.3106174325263	4.3106174325263
B=0.5	4.1576154535816	4.20171890370614	4.04902454415286	3.88745532133265	4.12913687510324	4.48802110474349	4.76200034125001	4.9243070817982	5.00707111004228	5.04466588913759	5.07261167006683	5.07261167006683	5.11791111334674	5.11791111334674	5.17276000049436	5.17276000049436	5.20598624151904	5.20598624151904	5.20305466308596	5.20305466308596	5.16909711075152	5.16909711075152	5.11456527280076	5.11456527280076	5.04726566043876	5.04726566043876	4.97130880425374	4.97130880425374	4.88836285049119	4.88836285049119	4.7988241764121	4.7988241764121	4.70239157329247	4.70239157329247	4.59836772499197	4.59836772499197	4.48539447806293	4.48539447806293	4.38441604565494	4.38441604565494
B=0.5	11.4192699876499	4.62230862912257	3.52675469627661	4.14524471103275	4.41111622934552	4.39476015680826	4.43325207171022	4.55832685451002	4.69699304228538	4.80588683730152	4.91720745132169	4.91720745132169	5.02655116433924	5.02655116433924	5.10622159862549	5.10622159862549	5.14611022996949	5.14611022996949	5.1512352854084	5.1512352854084	5.13281250723577	5.13281250723577	5.0989314652088	5.0989314652088	5.0541056998623	5.0541056998623	5.00035626756483	5.00035626756483	4.93782053566538	4.93782053566538	4.8650805711421	4.8650805711421	4.77939772542194	4.77939772542194	4.67657772274798	4.67657772274798	4.54943837372653	4.54943837372653	4.42382341343415	4.42382341343415
B=0.5	6.49108329175088	3.97635458906367	4.34846420017582	4.10183449753829	4.00452714782015	4.09742876173561	4.30719052151609	4.55829936699557	4.78688617857012	4.96434816797981	5.13823864445405	5.13823864445405	5.26308186087239	5.26308186087239	5.31535298752863	5.31535298752863	5.31976967293399	5.31976967293399	5.29027223544023	5.29027223544023	5.23686787671528	5.23686787671528	5.16721973803039	5.16721973803039	5.08742193605426	5.08742193605426	5.00189330191997	5.00189330191997	4.91316341912725	4.91316341912725	4.82192997755569	4.82192997755569	4.72741237320944	4.72741237320944	4.62857837804574	4.62857837804574	4.5270863849937	4.5270863849937	4.44502230643891	4.44502230643891
B=0.5	8.98058666230673	3.91360991215718	3.83982419855726	4.08808104536327	4.30569979163365	4.48933302914862	4.66469959722746	4.8223033744852	4.95101469742929	5.04306598398973	5.12250483449676	5.12250483449676	5.17043251356636	5.17043251356636	5.1825966121633	5.1825966121633	5.17157213281555	5.17157213281555	5.14555731360211	5.14555731360211	5.10936105024032	5.10936105024032	5.06437687059394	5.06437687059394	5.01067924392615	5.01067924392615	4.94858697900523	4.94858697900523	4.87880796822653	4.87880796822653	4.80182970552963	4.80182970552963	4.71722725814477	4.71722725814477	4.62319865461332	4.62319865461332	4.5154972999615	4.5154972999615	4.4152177508033	4.4152177508033
B=0.5	7.24502132450851	3.84983939716369	3.98507014053864	4.1611855283186	4.24987361283836	4.36359535976035	4.56420976500027	4.80305183879208	5.00102179311017	5.13372447861351	5.23670306333773	5.23670306333773	5.28438936926508	5.28438936926508	5.28489540600481	5.28489540600481	5.26114812163595	5.26114812163595	5.22064525151146	5.22064525151146	5.16775621557274	5.16775621557274	5.10582244616123	5.10582244616123	5.03721172728892	5.03721172728892	4.96329926039065	4.96329926039065	4.88460918707264	4.88460918707264	4.80093904210301	4.80093904210301	4.71141210314587	4.71141210314587	4.61477814880957	4.61477814880957	4.50898027254946	4.50898027254946	4.40757784115607	4.40757784115607
B=0.5	5.11173623977829	3.93644898531393	4.11514235578025	4.18356645950908	4.39009198762106	4.59426358189402	4.77000093405071	4.92525485091635	5.05290953578038	5.14442936198491	5.2125572376895	5.2125572376895	5.22379657894884	5.22379657894884	5.19405080626606	5.19405080626606	5.15323931711421	5.15323931711421	5.11066187432261	5.11066187432261	5.06757951069389	5.06757951069389	5.02265142129872	5.02265142129872	4.9737569067885	4.9737569067885	4.9187121146602	4.9187121146602	4.85553788284962	4.85553788284962	4.78253448079131	4.78253448079131	4.6984882048104	4.6984882048104	4.60377710745617	4.60377710745617	4.50156469063677	4.50156469063677	4.4031698772052	4.4031698772052
B=0.5	4.57208565015409	4.40527384513168	3.94399132884453	4.13027557693318	4.31916067093143	4.44169712037103	4.58261799828342	4.75125942220341	4.92646126847732	5.08798530611982	5.2732198314609	5.2732198314609	5.39505665729028	5.39505665729028	5.39926608644225	5.39926608644225	5.33428114471347	5.33428114471347	5.24132272024597	5.24132272024597	5.14362158590543	5.14362158590543	5.0503075564627	5.0503075564627	4.9635268079576	4.9635268079576	4.88269389587616	4.88269389587616	4.80577435869396	4.80577435869396	4.72909999778943	4.72909999778943	4.64685056491881	4.64685056491881	4.55112679471125	4.55112679471125	4.43286477962609	4.43286477962609	4.30545314959811	4.30545314959811
B=0.5	7.78362953907375	4.26329681085132	3.88335241430887	3.99031757053661	4.12501981247891	4.22885732916876	4.3354797755676	4.46230554644487	4.60104146316912	4.73406836656947	4.90110027162918	4.90110027162918	5.06200093964031	5.06200093964031	5.16934397919565	5.16934397919565	5.22303744649371	5.22303744649371	5.22521305273045	5.22521305273045	5.1886965130391	5.1886965130391	5.12849127940697	5.12849127940697	5.05502162681355	5.05502162681355	4.97366288639964	4.97366288639964	4.88688091856478	4.88688091856478	4.79583251898264	4.79583251898264	4.70068123430165	4.70068123430165	4.59991294387546	4.59991294387546	4.48728559368384	4.48728559368384	4.37501854166808	4.37501854166808
B=0.5	4.41413843815039	4.65911190229989	4.10369153546749	4.03541276845921	3.98570002459389	4.2158179329828	4.59959154119963	4.95912482830535	5.22406204346606	5.3933741443289	5.51135764011313	5.51135764011313	5.52997119131447	5.52997119131447	5.46324907128746	5.46324907128746	5.35877086893616	5.35877086893616	5.24453677621943	5.24453677621943	5.13450811831249	5.13450811831249	5.03304912098061	5.03304912098061	4.93996354591004	4.93996354591004	4.85358821457207	4.85358821457207	4.77192445689456	4.77192445689456	4.69262485397635	4.69262485397635	4.61257546708745	4.61257546708745	4.52721942388175	4.52721942388175	4.42649077834837	4.42649077834837	4.30267604716222	4.30267604716222
B=0.5	4.4498866584578	3.74688016611311	4.63726784001102	4.1296341410523	3.75409023303826	3.82174988147775	4.17005330405836	4.51843698971328	4.75710715402575	4.89077591721758	4.96580083682387	4.96580083682387	4.98533877933831	4.98533877933831	5.00711525463288	5.00711525463288	5.06153531563033	5.06153531563033	5.12577918530242	5.12577918530242	5.16621244137805	5.16621244137805	5.16519476943804	5.16519476943804	5.12382836340669	5.12382836340669	5.0527820084026	5.0527820084026	4.96358071826928	4.96358071826928	4.86475759575532	4.86475759575532	4.76186604271241	4.76186604271241	4.65908813030799	4.65908813030799	4.55857510629094	4.55857510629094	4.47269046111271	4.47269046111271
B=0.5	7.54348821416283	4.11103185163794	4.38304214628707	4.12515014470297	4.19218770728259	4.51243531986034	4.89973976590206	5.19677511643778	5.36572279320927	5.44214526099501	5.4715737639783	5.4715737639783	5.45816063167348	5.45816063167348	5.40761225562352	5.40761225562352	5.32349797935277	5.32349797935277	5.21846003139406	5.21846003139406	5.10767995677438	5.10767995677438	5.00134186937607	5.00134186937607	4.90421713971084	4.90421713971084	4.81753256202235	4.81753256202235	4.74030221819786	4.74030221819786	4.6697252637269	4.6697252637269	4.60118013399275	4.60118013399275	4.52875670960612	4.52875670960612	4.44730076396123	4.44730076396123	4.36636694770701	4.36636694770701
B=0.5	7.58177579450356	3.94294279136258	4.03486182448127	3.9617515115386	3.92343601053681	4.01224885041551	4.20832338333846	4.45326305787813	4.6951337202054	4.90683932017909	5.14464744669177	5.14464744669177	5.3195434631295	5.3195434631295	5.37308864908401	5.37308864908401	5.35338212039101	5.35338212039101	5.29620152449578	5.29620152449578	5.22364391944273	5.22364391944273	5.14751695655305	5.14751695655305	5.07236277673162	5.07236277673162	4.99811707816792	4.99811707816792	4.92232873968956	4.92232873968956	4.84147015582125	4.84147015582125	4.75103659217992	4.75103659217992	4.64433780141459	4.64433780141459	4.50811186818234	4.50811186818234	4.36316170019016	4.36316170019016
B=0.5	7.68822813198538	4.21724438831492	3.71731898836939	4.06599166898954	4.34084376707777	4.50770907023131	4.71298474136111	4.90949329559146	5.05175579628176	5.148946613232	5.24600735027906	5.24600735027906	5.31807619026968	5.31807619026968	5.3424126053071	5.3424126053071	5.32729824597299	5.32729824597299	5.27740720578497	5.27740720578497	5.20261126151373	5.20261126151373	5.11530373671069	5.11530373671069	5.02500270326475	5.02500270326475	4.93670980988807	4.93670980988807	4.85181086203055	4.85181086203055	4.76933270895301	4.76933270895301	4.68646706201269	4.68646706201269	4.59762253453581	4.59762253453581	4.48803312888109	4.48803312888109	4.35122882388481	4.35122882388481
B=0.5	9.52785521048192	3.88238902664819	3.93135410407715	4.24994696589327	4.39352458376915	4.65094988084941	4.95591711618582	5.17934542871992	5.30388660451653	5.36883130360568	5.42344443532915	5.42344443532915	5.46219412278601	5.46219412278601	5.45327415717399	5.45327415717399	5.39164033521082	5.39164033521082	5.29458962675379	5.29458962675379	5.18423303613126	5.18423303613126	5.07527630656686	5.07527630656686	4.97432555058966	4.97432555058966	4.882954198178	4.882954198178	4.80005431235044	4.80005431235044	4.72302951909241	4.72302951909241	4.64815732961893	4.64815732961893	4.57013875642822	4.57013875642822	4.47806535061062	4.47806535061062	4.36819970794936	4.36819970794936
B=0.5	4.54310281255065	4.22167144889935	4.10611345860435	4.30914234661828	4.79718758154899	5.0483492609139	5.10364742478491	5.11067027939866	5.1290696416513	5.16436649284527	5.22737761911071	5.22737761911071	5.28171426647081	5.28171426647081	5.281153835529	5.281153835529	5.2327365016155	5.2327365016155	5.15690432357774	5.15690432357774	5.07118695431917	5.07118695431917	4.98550466281361	4.98550466281361	4.90377323509131	4.90377323509131	4.82638838964501	4.82638838964501	4.75190652186101	4.75190652186101	4.67793583814214	4.67793583814214	4.60156431000982	4.60156431000982	4.51957478272136	4.51957478272136	4.42496233604301	4.42496233604301	4.29593961290837	4.29593961290837
B=0.5	10.5185989396255	4.49923881812849	3.42729622581821	3.88041587384348	4.61578910371931	4.84777282816186	4.87085654129204	4.88532230898912	4.91665686575733	4.94647404108433	4.98110818767211	4.98110818767211	5.04282626610591	5.04282626610591	5.13504417288953	5.13504417288953	5.2271577454315	5.2271577454315	5.28480753914978	5.28480753914978	5.2919829860037	5.2919829860037	5.25204081340288	5.25204081340288	5.17865354006503	5.17865354006503	5.0860643503909	5.0860643503909	4.98397212971276	4.98397212971276	4.87681664152132	4.87681664152132	4.76478476202875	4.76478476202875	4.64434163101996	4.64434163101996	4.50483531569939	4.50483531569939	4.36151124223471	4.36151124223471
B=0.5	4.0808172709575	3.95907937303427	4.13050719518951	4.3528924638225	4.2068139982402	4.22541734763692	4.4206251753746	4.66854435884366	4.89704175295694	5.08163410632618	5.26430131983455	5.26430131983455	5.37222974137108	5.37222974137108	5.38924936831654	5.38924936831654	5.36249626121403	5.36249626121403	5.31035600198561	5.31035600198561	5.2407099669757	5.2407099669757	5.1599723617772	5.1599723617772	5.07383511525559	5.07383511525559	4.98589547429471	4.98589547429471	4.89698350967168	4.89698350967168	4.80550230870439	4.80550230870439	4.70819618482947	4.70819618482947	4.60113072743443	4.60113072743443	4.48085941751929	4.48085941751929	4.37058887169405	4.37058887169405
B=0.5	10.2215448498315	4.42246798957232	3.77693389353508	3.72758513167326	3.86815686919531	4.24951860475676	4.71668180699958	5.07125859094455	5.2620325230453	5.33148921829923	5.32483413370307	5.32483413370307	5.27966287907113	5.27966287907113	5.2505149060218	5.2505149060218	5.23994335260355	5.23994335260355	5.23481219139891	5.23481219139891	5.22252605305342	5.22252605305342	5.1942307641871	5.1942307641871	5.14556034968167	5.14556034968167	5.07603362206625	5.07603362206625	4.98769437337474	4.98769437337474	4.88361975574078	4.88361975574078	4.76652668192778	4.76652668192778	4.63768720467349	4.63768720467349	4.49549447688783	4.49549447688783	4.36665478033794	4.36665478033794
B=0.5	3.94698497582785	4.15643088299174	3.96907255592819	3.87945074531803	3.91948715150065	4.15359793415137	4.52061546429828	4.88805062095335	5.16295476944244	5.3239505379778	5.39842723456196	5.39842723456196	5.36363348234424	5.36363348234424	5.29224252158002	5.29224252158002	5.22710279440061	5.22710279440061	5.16507725477747	5.16507725477747	5.10117064409814	5.10117064409814	5.03699649877029	5.03699649877029	4.97569498383026	4.97569498383026	4.91881117017208	4.91881117017208	4.86604137007006	4.86604137007006	4.8154363216416	4.8154363216416	4.76307496881067	4.76307496881067	4.7013630333995	4.7013630333995	4.61254699197004	4.61254699197004	4.49711902003395	4.49711902003395
B=0.5	6.18854229628795	3.82709655227925	4.22276535374244	4.12498506382386	4.54751664394853	4.99399845188461	5.21970069380864	5.28368774902439	5.27328908750739	5.23992448754141	5.19568674830453	5.19568674830453	5.16821018419932	5.16821018419932	5.16084889639807	5.16084889639807	5.15297054853584	5.15297054853584	5.13190833111772	5.13190833111772	5.09265851895927	5.09265851895927	5.03613428986708	5.03613428986708	4.96645160379916	4.96645160379916	4.88838971943427	4.88838971943427	4.80585906209729	4.80585906209729	4.7214624571426	4.7214624571426	4.6367905400014	4.6367905400014	4.55296994927998	4.55296994927998	4.46711637077058	4.46711637077058	4.37138376351066	4.37138376351066
B=0.5	5.23162832801245	4.04400695613537	4.23736644321409	4.47569671907597	4.62659325683621	4.72282988566526	4.79420713813964	4.83600573389413	4.86037904933884	4.88724422794424	4.95329417785108	4.95329417785108	5.05853577585327	5.05853577585327	5.14235395965348	5.14235395965348	5.18173120707431	5.18173120707431	5.17860439560787	5.17860439560787	5.14282737748859	5.14282737748859	5.08451310353961	5.08451310353961	5.01194295654317	5.01194295654317	4.93097234906423	4.93097234906423	4.84503615745961	4.84503615745961	4.75568205001231	4.75568205001231	4.66356528383528	4.66356528383528	4.56993865752896	4.56993865752896	4.475276170904	4.475276170904	4.37842078018409	4.37842078018409
B=0.5	8.27686051747218	4.07704629904021	4.03255967476305	3.9689775223215	4.29924005314602	4.66508304744348	4.89500105070037	5.03484770689886	5.12275538984326	5.17713264189417	5.22264931269885	5.22264931269885	5.25246778725893	5.25246778725893	5.25932552005284	5.25932552005284	5.24267230963124	5.24267230963124	5.20232744509638	5.20232744509638	5.14277609076317	5.14277609076317	5.07087240474824	5.07087240474824	4.99268545264783	4.99268545264783	4.91206071787529	4.91206071787529	4.8306886091723	4.8306886091723	4.74864410188439	4.74864410188439	4.66494850017478	4.66494850017478	4.57763590093569	4.57763590093569	4.47883379271453	4.47883379271453	4.36069583314852	4.36069583314852
B=0.5	6.7487975090564	4.25884840114821	3.96991056003574	3.9614493784156	4.28438518959891	4.5551506303748	4.74312958042064	4.90417534110489	5.04977149264688	5.17086032497145	5.28879614243417	5.28879614243417	5.3414915967944	5.3414915967944	5.31746324208141	5.31746324208141	5.26194916175041	5.26194916175041	5.19848310001148	5.19848310001148	5.13374516035832	5.13374516035832	5.06670256766553	5.06670256766553	4.99474224831102	4.99474224831102	4.91632362547417	4.91632362547417	4.83130220972755	4.83130220972755	4.74050885418099	4.74050885418099	4.64560820890062	4.64560820890062	4.54987873475775	4.54987873475775	4.45683685065697	4.45683685065697	4.36932911011875	4.36932911011875
B=0.5	10.9748416560266	4.3887781721089	3.70762096980781	4.17206883434397	4.65116573733141	4.86024209236944	4.9131616411883	4.94080590833405	4.98895847436105	5.04911206774257	5.12589813869507	5.12589813869507	5.17734818724572	5.17734818724572	5.18125629792273	5.18125629792273	5.15719113065395	5.15719113065395	5.11875233023989	5.11875233023989	5.0716297554842	5.0716297554842	5.01735796543109	5.01735796543109	4.95683034776434	4.95683034776434	4.89137917098237	4.89137917098237	4.82249668663072	4.82249668663072	4.75138435497492	4.75138435497492	4.67868850161848	4.67868850161848	4.60390705936581	4.60390705936581	4.52078255077656	4.52078255077656	4.42747748322445	4.42747748322445
B=0.5	8.53397510550687	4.17203656374588	3.82864658561344	4.23375078779683	4.52581507038083	4.65673619515628	4.73527541869495	4.76845650423846	4.76800060813687	4.76259954235011	4.79034024475218	4.79034024475218	4.88752906066186	4.88752906066186	5.00647559683293	5.00647559683293	5.09669020706028	5.09669020706028	5.13803270522758	5.13803270522758	5.13233220539154	5.13233220539154	5.09089615045868	5.09089615045868	5.02586150948843	5.02586150948843	4.94619577695893	4.94619577695893	4.85711019456096	4.85711019456096	4.761023545806	4.761023545806	4.65911388335795	4.65911388335795	4.55378603346019	4.55378603346019	4.45248865779018	4.45248865779018	4.37485224167659	4.37485224167659
B=0.5	3.82087064496529	4.27865936927402	4.1045083922634	3.99777776448087	4.1301524883884	4.35499945645987	4.57226241049747	4.72818742481362	4.81855088482657	4.85799086448641	4.85928617150869	4.85928617150869	4.84148372250697	4.84148372250697	4.8568805442622	4.8568805442622	4.91004369426112	4.91004369426112	4.97338503206532	4.97338503206532	5.02060870988184	5.02060870988184	5.039317597097	5.039317597097	5.02849917447604	5.02849917447604	4.99260645721299	4.99260645721299	4.93733718059946	4.93733718059946	4.8671657949225	4.8671657949225	4.78393839371379	4.78393839371379	4.68628987084882	4.68628987084882	4.56982090047036	4.56982090047036	4.46425409424215	4.46425409424215
B=0.5	4.48724491663793	3.76131798317888	4.34153068802212	4.35226895131365	4.34216999495819	4.38623215185358	4.45653418107012	4.57667137216936	4.74474438445496	4.92319941019215	5.13660278075225	5.13660278075225	5.29253628167485	5.29253628167485	5.34138387576624	5.34138387576624	5.32100888885619	5.32100888885619	5.25902972344287	5.25902972344287	5.17683236311823	5.17683236311823	5.08808902458632	5.08808902458632	4.99940108677012	4.99940108677012	4.91292524014334	4.91292524014334	4.82864658561344	4.82864658561344	4.74545796487075	4.74545796487075	4.66134035191336	4.66134035191336	4.57311072541677	4.57311072541677	4.47423952116848	4.47423952116848	4.36971504866502	4.36971504866502
B=0.5	5.8390035533201	3.87334917933252	5.03135130400222	4.7354348021335	4.55106654630146	4.54545544032808	4.58714062245157	4.62230498895718	4.65718860222313	4.70444499448264	4.79878728512475	4.79878728512475	4.9187265213306	4.9187265213306	5.001899844848	5.001899844848	5.04396130074665	5.04396130074665	5.05458558195691	5.05458558195691	5.0426106330835	5.0426106330835	5.01296418753875	5.01296418753875	4.967697607756	4.967697607756	4.90786032318799	4.90786032318799	4.83484770774697	4.83484770774697	4.750840792045	4.750840792045	4.6588841408765	4.6588841408765	4.56367193894776	4.56367193894776	4.4719836588108	4.4719836588108	4.39223679069388	4.39223679069388
B=0.5	9.64127442872712	3.90175787941477	4.50621373806254	4.63104219758808	4.62956741130005	4.64179951460553	4.70679218335414	4.82269730288009	4.93979526931059	5.0233130805167	5.08460808031215	5.08460808031215	5.10809196128791	5.10809196128791	5.10239764770743	5.10239764770743	5.08162886530642	5.08162886530642	5.0511544224899	5.0511544224899	5.01321931130067	5.01321931130067	4.96808885317123	4.96808885317123	4.91525396933706	4.91525396933706	4.85430958131553	4.85430958131553	4.78529255242983	4.78529255242983	4.70875217381901	4.70875217381901	4.62610183367677	4.62610183367677	4.54069422899736	4.54069422899736	4.45584510543808	4.45584510543808	4.36371575827108	4.36371575827108
B=0.5	6.8293071386263	3.7730857639029	4.89778246621708	4.68440116665326	4.57891457480465	4.53549927491779	4.54230426936812	4.59969173802083	4.68906147077294	4.78657389279354	4.91979033274469	4.91979033274469	5.05020272831485	5.05020272831485	5.12230046536011	5.12230046536011	5.1394493909363	5.1394493909363	5.11616828667055	5.11616828667055	5.06820408078182	5.06820408078182	5.00701372878198	5.00701372878198	4.93930971265958	4.93930971265958	4.86842624286729	4.86842624286729	4.79565885491488	4.79565885491488	4.72113326864192	4.72113326864192	4.64445557722874	4.64445557722874	4.56563312181538	4.56563312181538	4.48406591534784	4.48406591534784	4.40093226775434	4.40093226775434
B=0.5	3.92958344590729	3.99642315458839	3.81175652677831	3.81638570519738	4.08065774856373	4.30403089144935	4.38964224519399	4.36597338035254	4.32263261397598	4.33059292202421	4.51256041068216	4.51256041068216	4.90241128103207	4.90241128103207	5.22380748525293	5.22380748525293	5.38361324459727	5.38361324459727	5.42078135350686	5.42078135350686	5.37835071958711	5.37835071958711	5.28978952129765	5.28978952129765	5.18251726662768	5.18251726662768	5.07500265391948	5.07500265391948	4.975955829383	4.975955829383	4.88650119179562	4.88650119179562	4.80295940415531	4.80295940415531	4.7186279696597	4.7186279696597	4.62217851215835	4.62217851215835	4.52612416381527	4.52612416381527
B=0.5	5.60593550413667	4.36289870741601	3.98529259521718	4.17498630070691	4.42972799493398	4.621772943033	4.76137814813694	4.90436869338955	5.05937644877792	5.19465548880845	5.3115428018019	5.3115428018019	5.33899420496464	5.33899420496464	5.28580859933728	5.28580859933728	5.20538997763945	5.20538997763945	5.12241846960726	5.12241846960726	5.04421366689088	5.04421366689088	4.97128847820527	4.97128847820527	4.90249280854945	4.90249280854945	4.83635717111771	4.83635717111771	4.77110582234487	4.77110582234487	4.70463195147234	4.70463195147234	4.63486783303531	4.63486783303531	4.56119193480202	4.56119193480202	4.48766120277491	4.48766120277491	4.42922188096234	4.42922188096234
B=0.5	3.99248265544008	4.36875059081072	3.73693824237872	4.03408838691548	4.3807647116883	4.60948350023463	4.7501170981363	4.83947444708787	4.89489534602362	4.92652543606487	4.94750613349947	4.94750613349947	4.95695225719588	4.95695225719588	4.9624500046757	4.9624500046757	4.97087403433294	4.97087403433294	4.98143471941872	4.98143471941872	4.99048111821465	4.99048111821465	4.99389994618827	4.99389994618827	4.98722180962489	4.98722180962489	4.96574865702385	4.96574865702385	4.92532981107599	4.92532981107599	4.86295304215293	4.86295304215293	4.7763548202908	4.7763548202908	4.66248283663848	4.66248283663848	4.51478980898876	4.51478980898876	4.37327376455701	4.37327376455701
B=0.5	4.44528981189062	4.51585183422505	3.55494796621248	4.05275748819946	4.36439261749518	4.54658915284763	4.68645018354871	4.80151061607512	4.91918959008092	5.0489273164027	5.23215426526111	5.23215426526111	5.37454452298804	5.37454452298804	5.40164893269994	5.40164893269994	5.35998192506876	5.35998192506876	5.28646745753637	5.28646745753637	5.20135625913238	5.20135625913238	5.11440981785336	5.11440981785336	5.02934401984528	5.02934401984528	4.94675056271054	4.94675056271054	4.86571289783954	4.86571289783954	4.78439944436655	4.78439944436655	4.7001169692578	4.7001169692578	4.60922469323004	4.60922469323004	4.50632729467675	4.50632729467675	4.40990863415593	4.40990863415593
B=0.5	4.61471286241567	3.71425146350834	3.69409536515093	4.15810268800291	4.45333089133893	4.54591467624286	4.56978703106501	4.60358791816116	4.66751508315956	4.74946777878524	4.86794693774285	4.86794693774285	4.96957637906312	4.96957637906312	5.01156813967116	5.01156813967116	5.02451993922894	5.02451993922894	5.03212689264326	5.03212689264326	5.04112806330682	5.04112806330682	5.04730440041308	5.04730440041308	5.04245735915687	5.04245735915687	5.0188090597965	5.0188090597965	4.97180505485722	4.97180505485722	4.90136665584843	4.90136665584843	4.81102092177097	4.81102092177097	4.70506666254276	4.70506666254276	4.5814683616372	4.5814683616372	4.45577067622077	4.45577067622077
B=0.5	6.42148112575361	4.00608124328564	4.04915340445875	4.06502206963186	4.29849677541071	4.55996589507682	4.73766758617737	4.85831354573677	4.95100111866456	5.02631577437039	5.11120854289453	5.11120854289453	5.1784602706069	5.1784602706069	5.20351239559303	5.20351239559303	5.19351816056742	5.19351816056742	5.15526195314566	5.15526195314566	5.09751845128897	5.09751845128897	5.02877983361108	5.02877983361108	4.95516636716022	4.95516636716022	4.88006481957827	4.88006481957827	4.80468163988699	4.80468163988699	4.72870683318134	4.72870683318134	4.6510684914025	4.6510684914025	4.57083659615219	4.57083659615219	4.48551932246212	4.48551932246212	4.39669103821956	4.39669103821956
B=0.5	9.77956892746179	3.95673009307139	4.09466293371901	4.11281326961099	4.25226589275554	4.46322130983512	4.64291170890495	4.78210169969188	4.89117123261742	4.96542167259294	5.02437521460158	5.02437521460158	5.07922728370275	5.07922728370275	5.14151694223606	5.14151694223606	5.19211672894424	5.19211672894424	5.20972187483226	5.20972187483226	5.19188021822768	5.19188021822768	5.14704449473366	5.14704449473366	5.08471891280497	5.08471891280497	5.0112515822412	5.0112515822412	4.92951144029209	4.92951144029209	4.83966354810069	4.83966354810069	4.74002287846473	4.74002287846473	4.62834577418044	4.62834577418044	4.50403613964791	4.50403613964791	4.3885268284398	4.3885268284398
B=0.5	7.28782609453409	4.15671114732513	4.37888086599555	4.17809035039899	4.03982662334146	4.0746621198075	4.28463185875365	4.55726709692746	4.80314015294034	4.99089557309328	5.16134292245282	5.16134292245282	5.25485100976426	5.25485100976426	5.26987208048814	5.26987208048814	5.25073919573482	5.25073919573482	5.2120261854322	5.2120261854322	5.15845283474345	5.15845283474345	5.09386167455886	5.09386167455886	5.02244328728562	5.02244328728562	4.94759658244971	4.94759658244971	4.87106142952549	4.87106142952549	4.7927265727655	4.7927265727655	4.71083149994138	4.71083149994138	4.62277026728403	4.62277026728403	4.52659259705319	4.52659259705319	4.4417625705229	4.4417625705229
B=0.5	11.3068043756914	5.66027236766499	4.37050987018553	3.86733534998082	3.83904252514141	4.08821671209684	4.37818469515681	4.63244002715078	4.85164263043764	5.03986946584736	5.24859770938077	5.24859770938077	5.37987488063649	5.37987488063649	5.38697681764222	5.38697681764222	5.3335765636635	5.3335765636635	5.25753018008551	5.25753018008551	5.17505778309251	5.17505778309251	5.09315068311757	5.09315068311757	5.01461170239423	5.01461170239423	4.93916622786635	4.93916622786635	4.86419971669789	4.86419971669789	4.78554162691919	4.78554162691919	4.69803185652602	4.69803185652602	4.59637252573463	4.59637252573463	4.47699467632609	4.47699467632609	4.36241671712206	4.36241671712206
B=0.5	11.3335887342165	3.96114348406329	4.3763558879531	3.92896532494585	3.9485464710487	4.27308542477216	4.60272236097235	4.85228967538665	5.02375092478328	5.13979679539374	5.25433977429392	5.25433977429392	5.35402587892843	5.35402587892843	5.41382918761242	5.41382918761242	5.42850138032847	5.42850138032847	5.3953015575638	5.3953015575638	5.32438981964918	5.32438981964918	5.23140259264609	5.23140259264609	5.12884463146849	5.12884463146849	5.02363167737222	5.02363167737222	4.91849967176479	4.91849967176479	4.8138803032142	4.8138803032142	4.70893432895119	4.70893432895119	4.60214077761495	4.60214077761495	4.48996733043657	4.48996733043657	4.38142113270005	4.38142113270005
B=0.5	4.72717363906545	4.16782332188582	4.40246167096048	4.02041748398997	3.89383631076077	4.04165833746538	4.29557920608989	4.52189618061372	4.6893534113367	4.81751116430543	4.97828779440854	4.97828779440854	5.14842063670761	5.14842063670761	5.26361545094699	5.26361545094699	5.32600647795837	5.32600647795837	5.34407248145207	5.34407248145207	5.32366860583506	5.32366860583506	5.27056386104385	5.27056386104385	5.19222827154196	5.19222827154196	5.09657085291124	5.09657085291124	4.99010950798203	4.99010950798203	4.87692457815269	4.87692457815269	4.75852574180729	4.75852574180729	4.63452979908346	4.63452979908346	4.50445913127317	4.50445913127317	4.39329357320294	4.39329357320294
B=0.5	11.1516353526314	3.8901600102638	4.25735733750244	3.94607109572057	3.65828856496266	3.76463065521095	4.23619029460342	4.75652291545559	5.16166733426474	5.43503228278719	5.65383486918633	5.65383486918633	5.73481884341748	5.73481884341748	5.67408532208814	5.67408532208814	5.55563272739518	5.55563272739518	5.43296774913173	5.43296774913173	5.32228950411174	5.32228950411174	5.21969349133954	5.21969349133954	5.12116810489126	5.12116810489126	5.02795924204152	5.02795924204152	4.9422692511101	4.9422692511101	4.86298471982015	4.86298471982015	4.78388162189881	4.78388162189881	4.69205278698851	4.69205278698851	4.56239686872257	4.56239686872257	4.40873165643567	4.40873165643567
B=0.2	4.77904507900945	6.53076652040223	6.6456014875399	6.31134796373803	5.99077438382916	5.90052136315366	5.89742052482378	5.87407003255099	5.8283378910364	5.77409913663345	5.68417549287476	5.68417549287476	5.55978382391989	5.55978382391989	5.43606646363617	5.43606646363617	5.32042267001532	5.32042267001532	5.21605356483375	5.21605356483375	5.1235483270701	5.1235483270701	5.04249327788029	5.04249327788029	4.97255661105492	4.97255661105492	4.91411922531094	4.91411922531094	4.86852088399136	4.86852088399136	4.83785844485786	4.83785844485786	4.82450123306194	4.82450123306194	4.83074890078866	4.83074890078866	4.86346174798693	4.86346174798693	4.93958548757765	4.93958548757765
B=0.2	4.6756794684193	6.91860407986271	5.51267281113209	6.27910921654181	6.15812143870913	6.20388379069616	6.3031676337768	6.29862632532176	6.23206532971953	6.15014466773495	6.01273380978795	6.01273380978795	5.81513829100657	5.81513829100657	5.61912515689251	5.61912515689251	5.44624072852084	5.44624072852084	5.30272313162941	5.30272313162941	5.18622225589738	5.18622225589738	5.09172950050428	5.09172950050428	5.01429516366705	5.01429516366705	4.95001488458347	4.95001488458347	4.8964032166544	4.8964032166544	4.8528046023844	4.8528046023844	4.82131076022441	4.82131076022441	4.8089404181726	4.8089404181726	4.83379197487641	4.83379197487641	4.89770868117244	4.89770868117244
B=0.2	5.66921398884945	5.14002455598347	7.46272568810764	6.35225429120491	5.93433813931261	6.00424637760135	6.12145235440612	6.14213401107653	6.07566384576511	5.96537956366077	5.78230027820205	5.78230027820205	5.57088105680462	5.57088105680462	5.40401079214423	5.40401079214423	5.27413735104789	5.27413735104789	5.17135621260921	5.17135621260921	5.08839234374472	5.08839234374472	5.02087747902728	5.02087747902728	4.9666647209193	4.9666647209193	4.92505380219125	4.92505380219125	4.89593988162526	4.89593988162526	4.87889339782037	4.87889339782037	4.87250483619433	4.87250483619433	4.87449758938995	4.87449758938995	4.8819073057931	4.8819073057931	4.87791524928913	4.87791524928913
B=0.2	5.17449923414058	5.31143958901735	6.15074954549013	5.92750379011209	5.72465178383049	5.792525863788	5.91461129729096	5.98652866253606	5.99248905811463	5.95055519523703	5.83891513023401	5.83891513023401	5.6693265393828	5.6693265393828	5.50368488443748	5.50368488443748	5.35508060454754	5.35508060454754	5.22673663177308	5.22673663177308	5.11814192931497	5.11814192931497	5.02764208413959	5.02764208413959	4.95374097187304	4.95374097187304	4.89566314232734	4.89566314232734	4.85323804704122	4.85323804704122	4.82622244448837	4.82622244448837	4.81348015492461	4.81348015492461	4.81287427189827	4.81287427189827	4.82253709108409	4.82253709108409	4.83125803684979	4.83125803684979
B=0.2	5.07158622322302	5.22250068040963	7.72035472559708	6.96040744030287	6.06350636421256	5.76622362280617	5.80899077083173	5.92101604083353	5.97409227565584	5.95316159385256	5.8375625550557	5.8375625550557	5.6507117853273	5.6507117853273	5.47728914198322	5.47728914198322	5.33146080254676	5.33146080254676	5.21154525869338	5.21154525869338	5.11314845272189	5.11314845272189	5.03231866718092	5.03231866718092	4.96627274657165	4.96627274657165	4.9134124024487	4.9134124024487	4.87303134512327	4.87303134512327	4.84474445113828	4.84474445113828	4.82765398559028	4.82765398559028	4.81941970166141	4.81941970166141	4.81790505116315	4.81790505116315	4.83189308566244	4.83189308566244
B=0.2	11.8362797113661	5.52503311381534	5.29524909570933	5.9714226477087	6.39279221968787	6.48058550440585	6.42012955317154	6.29825936756279	6.15108458642265	5.99996308653784	5.78992371438652	5.78992371438652	5.56386360232009	5.56386360232009	5.39050697355525	5.39050697355525	5.25735733750244	5.25735733750244	5.15333821637824	5.15333821637824	5.07039717673952	5.07039717673952	5.00307480674936	5.00307480674936	4.94795278802861	4.94795278802861	4.90315774221617	4.90315774221617	4.86787324542131	4.86787324542131	4.84183057058048	4.84183057058048	4.82486233967061	4.82486233967061	4.81665611897902	4.81665611897902	4.8150347377672	4.8150347377672	4.79639468971382	4.79639468971382
B=0.2	4.81562660051509	4.98348896320783	6.24663146049002	6.09776315334683	5.99525314012245	6.07128417831755	6.1319024468869	6.1207951302781	6.05347159274276	5.9577120124283	5.80058767780649	5.80058767780649	5.61507966672058	5.61507966672058	5.463622761674	5.463622761674	5.3418106268029	5.3418106268029	5.2417999045514	5.2417999045514	5.15671737747615	5.15671737747615	5.08177039504475	5.08177039504475	5.01421438222739	5.01421438222739	4.95311675842376	4.95311675842376	4.89918504751118	4.89918504751118	4.85462021546671	4.85462021546671	4.82254430656063	4.82254430656063	4.8063968279205	4.8063968279205	4.81631457165152	4.81631457165152	4.88967801880646	4.88967801880646
B=0.2	4.99054060537092	5.22339323811913	6.86698671430227	5.84300739215541	5.59839356283254	5.937596658464	6.16382468413031	6.17101160727803	6.08338289266055	5.97171552512586	5.80174853554809	5.80174853554809	5.60248841693567	5.60248841693567	5.43711915396637	5.43711915396637	5.30264466035313	5.30264466035313	5.19249541420006	5.19249541420006	5.10060908171379	5.10060908171379	5.02256220879314	5.02256220879314	4.95561705292646	4.95561705292646	4.89858633378376	4.89858633378376	4.8516688641036	4.8516688641036	4.81606711769465	4.81606711769465	4.79324156623584	4.79324156623584	4.7842250066193	4.7842250066193	4.79545271898987	4.79545271898987	4.86783159877012	4.86783159877012
B=0.2	4.89655206746642	5.26126303165295	6.04000278067766	5.64243770121449	6.23826004584885	6.4892533041642	6.40831501788305	6.28186799241418	6.15056215825679	6.01884534265536	5.82877685910195	5.82877685910195	5.61244378531742	5.61244378531742	5.43751323362922	5.43751323362922	5.29797464934805	5.29797464934805	5.18583567422939	5.18583567422939	5.09458733098889	5.09458733098889	5.01953756491835	5.01953756491835	4.95744811256223	4.95744811256223	4.90618447629628	4.90618447629628	4.86446346762152	4.86446346762152	4.8316513334999	4.8316513334999	4.80745763500258	4.80745763500258	4.79104564069067	4.79104564069067	4.7776607746857	4.7776607746857	4.74166927359123	4.74166927359123
B=0.2	5.86303857715779	5.06559750813787	6.50078182365133	5.71419748510588	5.61949661257712	5.90209745624004	6.15683888328802	6.22839782243064	6.16895610604837	6.05343229874248	5.85672126641017	5.85672126641017	5.62636538780087	5.62636538780087	5.44407465469011	5.44407465469011	5.30376640201348	5.30376640201348	5.19438021988677	5.19438021988677	5.10671272665583	5.10671272665583	5.03428807928516	5.03428807928516	4.97292369632792	4.97292369632792	4.92027441756263	4.92027441756263	4.87562295207912	4.87562295207912	4.83983921565553	4.83983921565553	4.81532843931913	4.81532843931913	4.80555503977467	4.80555503977467	4.8100481253077	4.8100481253077	4.78525679282159	4.78525679282159
B=0.2	5.69519291456442	5.400222240738	6.45450238016516	5.97664258139837	5.98484989677053	6.12946734724861	6.13198483337423	6.04260823776234	5.93094826898138	5.82096840981902	5.6704780542242	5.6704780542242	5.50328547778459	5.50328547778459	5.36539729630067	5.36539729630067	5.24963819463062	5.24963819463062	5.15119222321913	5.15119222321913	5.06720165049316	5.06720165049316	4.99602275815446	4.99602275815446	4.93685999580255	4.93685999580255	4.8896797031597	4.8896797031597	4.85514102594986	4.85514102594986	4.83431803774457	4.83431803774457	4.82815658042042	4.82815658042042	4.83669547461288	4.83669547461288	4.85805193623048	4.85805193623048	4.88568932313158	4.88568932313158
B=0.2	4.81294343257712	6.24819759395863	5.33233975599714	5.90158645934134	6.50476866149684	6.57760552170646	6.46426484558489	6.30759641062305	6.14550266779924	5.99276659805372	5.79268076523268	5.79268076523268	5.58401892260426	5.58401892260426	5.42307556618094	5.42307556618094	5.29364499223129	5.29364499223129	5.18540617248543	5.18540617248543	5.09268808684721	5.09268808684721	5.01264437563482	5.01264437563482	4.94413832631663	4.94413832631663	4.88713537066625	4.88713537066625	4.84217618604352	4.84217618604352	4.80970052487375	4.80970052487375	4.78970690172849	4.78970690172849	4.78318907542604	4.78318907542604	4.80163162240963	4.80163162240963	4.87745975116593	4.87745975116593
B=0.2	5.26162380887959	5.41910181234298	5.79140011201418	5.78255027427511	5.903321093136	6.06863113320144	6.11158179400775	6.07309189829456	5.99968308068969	5.91265700086221	5.77448266867613	5.77448266867613	5.60206085991779	5.60206085991779	5.44869214693593	5.44869214693593	5.31710436049806	5.31710436049806	5.20590599461815	5.20590599461815	5.11222802386651	5.11222802386651	5.03334680532234	5.03334680532234	4.96746987972146	4.96746987972146	4.91393573251592	4.91393573251592	4.87297947590482	4.87297947590482	4.84490243440701	4.84490243440701	4.82860121862911	4.82860121862911	4.81996018907282	4.81996018907282	4.80954083409308	4.80954083409308	4.7567969507587	4.7567969507587
B=0.2	5.33290911005882	5.51816553662826	5.662817377537	5.69579284701961	5.87037132572904	5.94187208584892	5.95831919682328	5.96823414738203	5.96212151327239	5.92958344590729	5.83567986626539	5.83567986626539	5.67758428314021	5.67758428314021	5.51567809051083	5.51567809051083	5.36964230937938	5.36964230937938	5.24368345532504	5.24368345532504	5.1363024994291	5.1363024994291	5.04483920541661	5.04483920541661	4.96723622995329	4.96723622995329	4.90266111587129	4.90266111587129	4.85159171078576	4.85159171078576	4.81530998844773	4.81530998844773	4.79522635344784	4.79522635344784	4.79338457848975	4.79338457848975	4.81483762929319	4.81483762929319	4.83753417218752	4.83753417218752
B=0.2	5.03603754585606	5.27908031326245	5.21861447147493	5.67784378595038	6.27389656945568	6.30050047933538	6.15856231351938	6.04851434112925	5.96300801383339	5.8804818311875	5.7547995935771	5.7547995935771	5.602056516986	5.602056516986	5.46704444025651	5.46704444025651	5.34761681492545	5.34761681492545	5.24243317217761	5.24243317217761	5.15074954549013	5.15074954549013	5.07151197237624	5.07151197237624	5.00357808547613	5.00357808547613	4.94632625103817	4.94632625103817	4.90007604263577	4.90007604263577	4.86615304342438	4.86615304342438	4.84643054326515	4.84643054326515	4.84253869854411	4.84253869854411	4.85673219537647	4.85673219537647	4.87667767173296	4.87667767173296
B=0.2	4.99038977880108	7.46945454121099	6.51929400318122	5.60563501160347	6.00257866373096	6.02072940765084	5.97460400749715	5.93052800875052	5.88550244081156	5.83136405930547	5.7253734580976	5.7253734580976	5.5709627145857	5.5709627145857	5.42684167231736	5.42684167231736	5.30510449110166	5.30510449110166	5.20527848696952	5.20527848696952	5.12346752541205	5.12346752541205	5.05570984193047	5.05570984193047	4.99902176848528	4.99902176848528	4.95159121651608	4.95159121651608	4.91269429574603	4.91269429574603	4.88224495100897	4.88224495100897	4.85964911074747	4.85964911074747	4.84128629365705	4.84128629365705	4.8136794760084	4.8136794760084	4.73491082772709	4.73491082772709
B=0.2	5.86032237225106	5.31167051708495	6.33042373617888	5.64471230511465	5.85267774687281	6.20669165635008	6.2311991612975	6.10854617576132	5.97900514293366	5.86982067477899	5.73060148176689	5.73060148176689	5.56942914452811	5.56942914452811	5.42586567194458	5.42586567194458	5.30030532880775	5.30030532880775	5.19251571023156	5.19251571023156	5.10086101014532	5.10086101014532	5.02346432758075	5.02346432758075	4.95909320674358	4.95909320674358	4.90754604769047	4.90754604769047	4.86970644581882	4.86970644581882	4.84742120363913	4.84742120363913	4.84357503709041	4.84357503709041	4.86204171544499	4.86204171544499	4.90343234595084	4.90343234595084	4.92973672837831	4.92973672837831
B=0.2	5.37146343492237	5.23756152720918	7.07671193225408	6.12760478529336	5.91800137899427	5.90521104080062	5.87256312575702	5.84573735753054	5.83158502258698	5.81398216658558	5.75648325046307	5.75648325046307	5.63674726061973	5.63674726061973	5.49612015277812	5.49612015277812	5.36006749229824	5.36006749229824	5.23859091971044	5.23859091971044	5.13357382705031	5.13357382705031	5.04405261632414	5.04405261632414	4.96876730908131	4.96876730908131	4.90724427640292	4.90724427640292	4.86008315050306	4.86008315050306	4.82849586843151	4.82849586843151	4.81357202916545	4.81357202916545	4.81619082704868	4.81619082704868	4.83688038611556	4.83688038611556	4.85257103130134	4.85257103130134
B=0.2	4.63573894372914	5.08137213278622	6.81942113442565	7.26271987088241	7.24209177550206	6.95686377113893	6.62814742090826	6.35563182906501	6.15016000954702	5.99446558731482	5.81643692856568	5.81643692856568	5.63373491182389	5.63373491182389	5.48177700325334	5.48177700325334	5.34961378633973	5.34961378633973	5.23464815615704	5.23464815615704	5.1357708271921	5.1357708271921	5.05158214354531	5.05158214354531	4.98056174450275	4.98056174450275	4.92155949548489	4.92155949548489	4.87403428641067	4.87403428641067	4.83797057699222	4.83797057699222	4.8139397206106	4.8139397206106	4.80527896648655	4.80527896648655	4.83125509215102	4.83125509215102	4.92409553151686	4.92409553151686
B=0.2	5.22543194380825	5.34686421836133	6.59447008971937	6.00134186937607	5.91819738988143	6.06172300718734	6.14222438742053	6.14577596559854	6.09343601711662	6.00678427952586	5.84818903013251	5.84818903013251	5.64079555630996	5.64079555630996	5.45713350988789	5.45713350988789	5.30400902671128	5.30400902671128	5.17921746101943	5.17921746101943	5.07817571639772	5.07817571639772	4.99670322088469	4.99670322088469	4.9318661082243	4.9318661082243	4.88189407015175	4.88189407015175	4.84557602688535	4.84557602688535	4.82151802771891	4.82151802771891	4.80795272918963	4.80795272918963	4.80454455088845	4.80454455088845	4.82493633832631	4.82493633832631	4.93139118554832	4.93139118554832
B=0.2	5.30160494767822	5.15043625488025	5.61002280874954	6.47641935090698	6.83987676067314	6.77446329024766	6.58512772077381	6.37344664442336	6.1770706107856	6.00840183134009	5.80416950826961	5.80416950826961	5.59798722553057	5.59798722553057	5.43756021418289	5.43756021418289	5.30672956387379	5.30672956387379	5.19706558128608	5.19706558128608	5.10336081450274	5.10336081450274	5.02217583289574	5.02217583289574	4.95166892069487	4.95166892069487	4.89170395683097	4.89170395683097	4.84374774831234	4.84374774831234	4.81008177882873	4.81008177882873	4.79264978052348	4.79264978052348	4.79368154676087	4.79368154676087	4.82356289075244	4.82356289075244	4.92149062026955	4.92149062026955
B=0.2	5.02799166538558	5.08259690569516	5.47996540467649	6.92075180538023	6.54009585897508	6.05720348801652	5.93031155757136	5.98343043408098	6.02587764274096	6.00190638787462	5.88502392160758	5.88502392160758	5.7054180508805	5.7054180508805	5.54283747879827	5.54283747879827	5.40531635993196	5.40531635993196	5.28902843177793	5.28902843177793	5.18914606550466	5.18914606550466	5.10178783005285	5.10178783005285	5.02428794369436	5.02428794369436	4.95522316699603	4.95522316699603	4.89448470591323	4.89448470591323	4.84316777125102	4.84316777125102	4.80288491891273	4.80288491891273	4.7752119257757	4.7752119257757	4.77044997595168	4.77044997595168	4.8450103213882	4.8450103213882
B=0.2	5.35795117677998	5.55304054867126	5.27457844992574	5.73356720048389	5.99393206515608	6.08848018621083	6.14823730628722	6.16097156379554	6.11545101374573	6.02683056700421	5.85580577166571	5.85580577166571	5.63464026323291	5.63464026323291	5.44688737651655	5.44688737651655	5.29626595318757	5.29626595318757	5.17647034639205	5.17647034639205	5.08049828474324	5.08049828474324	5.00299608544855	5.00299608544855	4.940601319616	4.940601319616	4.89174626453279	4.89174626453279	4.856164253499	4.856164253499	4.83423945830399	4.83423945830399	4.82643643823739	4.82643643823739	4.8335491636697	4.8335491636697	4.8590381019161	4.8590381019161	4.91652783918416	4.91652783918416
B=0.2	11.0402885931922	5.23858339704981	5.27732084081369	5.88631061717321	6.16232635245691	6.27508135880925	6.3131787928405	6.25945573441295	6.14178473272788	5.99839391238801	5.78587306443062	5.78587306443062	5.5551085308052	5.5551085308052	5.38049345107858	5.38049345107858	5.24782858354326	5.24782858354326	5.14412362204741	5.14412362204741	5.06053316539587	5.06053316539587	4.9916766727452	4.9916766727452	4.93476397318268	4.93476397318268	4.88889045754237	4.88889045754237	4.85430802870288	4.85430802870288	4.83150693604981	4.83150693604981	4.82053725982209	4.82053725982209	4.82315661549626	4.82315661549626	4.86387898267991	4.86387898267991	5.0423328639104	5.0423328639104
B=0.2	5.13239994586486	6.56787447621076	5.06443227975458	5.97781297057227	6.26712395863729	6.44832498355592	6.52905762564151	6.43321615320433	6.25694514997879	6.0760620794422	5.84307395742059	5.84307395742059	5.60697613024554	5.60697613024554	5.42886497881952	5.42886497881952	5.29040359265214	5.29040359265214	5.18017320715586	5.18017320715586	5.09064190866473	5.09064190866473	5.01684298632024	5.01684298632024	4.95569351995402	4.95569351995402	4.90559351372257	4.90559351372257	4.86630145388422	4.86630145388422	4.83907100676106	4.83907100676106	4.82768757117626	4.82768757117626	4.84244350971859	4.84244350971859	4.91518430058086	4.91518430058086	5.05565306608563	5.05565306608563
B=0.2	5.30922509883653	7.07952186646209	5.49912024672791	5.99823817142649	6.35781949633448	6.45502646563906	6.3916478259803	6.27085951851448	6.13378652680286	5.99446558731482	5.79367344493207	5.79367344493207	5.56879228818819	5.56879228818819	5.39480219365132	5.39480219365132	5.26391040132232	5.26391040132232	5.16442673555946	5.16442673555946	5.08674261275358	5.08674261275358	5.02403312116592	5.02403312116592	4.97165042418455	4.97165042418455	4.92661345274767	4.92661345274767	4.88731290580182	4.88731290580182	4.85352001822567	4.85352001822567	4.82667093339142	4.82667093339142	4.81022904365313	4.81022904365313	4.80561332893376	4.80561332893376	4.76860432747903	4.76860432747903
B=0.2	5.03120661851723	5.52735177221822	6.10048317227946	6.15633438936168	6.30511194376416	6.34273948387885	6.2866816967988	6.17747887287558	6.04849491667026	5.92130579868318	5.75303389344126	5.75303389344126	5.57734205051979	5.57734205051979	5.43997554520187	5.43997554520187	5.32668551315734	5.32668551315734	5.22932100451717	5.22932100451717	5.14363669900218	5.14363669900218	5.06741209581549	5.06741209581549	4.999709120131	4.999709120131	4.94062404693694	4.94062404693694	4.89109180277688	4.89109180277688	4.85254474308476	4.85254474308476	4.82687786033964	4.82687786033964	4.81860522436769	4.81860522436769	4.84429512074763	4.84429512074763	4.91694014183387	4.91694014183387
B=0.2	5.03035115951927	4.70097454944084	5.55078086636657	5.82039220224523	5.88813956671908	6.07459249798491	6.22849703472826	6.27456619112768	6.22985521253135	6.13324611888914	5.95019491345537	5.95019491345537	5.72036384998184	5.72036384998184	5.52995206244558	5.52995206244558	5.37844206008456	5.37844206008456	5.25690199105852	5.25690199105852	5.15705705594503	5.15705705594503	5.07278880476465	5.07278880476465	5.00012813577312	5.00012813577312	4.93709664398609	4.93709664398609	4.88365796081166	4.88365796081166	4.84177927993582	4.84177927993582	4.81521774584712	4.81521774584712	4.80811742076936	4.80811742076936	4.81906309040579	4.81906309040579	4.80702993775052	4.80702993775052
B=0.2	10.5812588353916	5.40743910080361	6.40865987043001	5.85401158141632	5.83899306150416	5.99659117269226	6.10864376846083	6.12976586563491	6.07882613838067	5.98543956174441	5.81491135724208	5.81491135724208	5.6025605869696	5.6025605869696	5.42579447038642	5.42579447038642	5.28357926615344	5.28357926615344	5.16841174488437	5.16841174488437	5.07388144768812	5.07388144768812	4.99592164110883	4.99592164110883	4.93247722167499	4.93247722167499	4.88288288967576	4.88288288967576	4.84701795045626	4.84701795045626	4.82459401894702	4.82459401894702	4.81546755573718	4.81546755573718	4.82211014834804	4.82211014834804	4.85267465329879	4.85267465329879	4.8871320216442	4.8871320216442
B=0.2	4.95208681901816	5.47535337068125	5.75443058150139	7.10683212414534	7.17513577729775	6.72924432498077	6.41235356673314	6.22909646495031	6.09015257778231	5.96025681427171	5.77923181532987	5.77923181532987	5.58080700040463	5.58080700040463	5.42352101062423	5.42352101062423	5.29734978679563	5.29734978679563	5.19376235011019	5.19376235011019	5.10662389400877	5.10662389400877	5.03192351707981	5.03192351707981	4.96743764469282	4.96743764469282	4.91252205566435	4.91252205566435	4.86776433184576	4.86776433184576	4.83431655498201	4.83431655498201	4.8128940309684	4.8128940309684	4.80337482464092	4.80337482464092	4.80673901005455	4.80673901005455	4.82220098276436	4.82220098276436
B=0.2	5.1326002838674	6.00422225737838	5.68640271638534	5.74302742727509	5.92839411508226	6.09886329545835	6.19085457764613	6.1973391375444	6.13947633478852	6.04103258721547	5.85793136694395	5.85793136694395	5.62332451671695	5.62332451671695	5.4266322618045	5.4266322618045	5.27236115966985	5.27236115966985	5.15342786329401	5.15342786329401	5.06178558906973	5.06178558906973	4.991259343924	4.991259343924	4.93762487192336	4.93762487192336	4.89789745860153	4.89789745860153	4.86945235393313	4.86945235393313	4.84948609614771	4.84948609614771	4.83516403731042	4.83516403731042	4.8241896755546	4.8241896755546	4.81347167520521	4.81347167520521	4.78569273105234	4.78569273105234
B=0.2	5.2950777087766	10.0989969182377	5.54450799027343	6.50663676521232	7.02167565539677	6.65309081979836	6.37800317857957	6.21761696726918	6.08575471563662	5.95508411849698	5.76690739044471	5.76690739044471	5.55515296935944	5.55515296935944	5.3856581292837	5.3856581292837	5.25211065313317	5.25211065313317	5.1473065713623	5.1473065713623	5.06530212208597	5.06530212208597	5.00181261391139	5.00181261391139	4.95403583445068	4.95403583445068	4.92027983947755	4.92027983947755	4.89940202685596	4.89940202685596	4.89011448470061	4.89011448470061	4.89010605456445	4.89010605456445	4.89467379067874	4.89467379067874	4.89028312179711	4.89028312179711	4.83447523929211	4.83447523929211
B=0.2	5.63273635305432	5.21823744698567	6.00965226402546	5.8279958036908	5.79402331150117	5.95277187534447	6.13881519649417	6.21112841508838	6.16582735374709	6.0551005065335	5.85141739476276	5.85141739476276	5.60825972335261	5.60825972335261	5.41709047401074	5.41709047401074	5.27210917091281	5.27210917091281	5.16203928859672	5.16203928859672	5.0781341225385	5.0781341225385	5.01453535279536	5.01453535279536	4.96747793885248	4.96747793885248	4.9343754764587	4.9343754764587	4.91279554086351	4.91279554086351	4.8995243407652	4.8995243407652	4.89042314033464	4.89042314033464	4.88282817248573	4.88282817248573	4.8904703856889	4.8904703856889	4.98042057061201	4.98042057061201
B=0.2	4.89568705110911	5.84828548677099	5.60992639135028	5.65338203027597	5.92878466770022	6.14114411595692	6.20375879987819	6.19355206757236	6.14185998449146	6.05792742801881	5.89079449236228	5.89079449236228	5.66362333041247	5.66362333041247	5.46746282255337	5.46746282255337	5.31188999027895	5.31188999027895	5.19070633012373	5.19070633012373	5.09608834560395	5.09608834560395	5.02230839653622	5.02230839653622	4.96589116283429	4.96589116283429	4.92479988275092	4.92479988275092	4.89732280091418	4.89732280091418	4.88093555929628	4.88093555929628	4.87180920388533	4.87180920388533	4.8653862665777	4.8653862665777	4.8551830289302	4.8551830289302	4.82235241568961	4.82235241568961
B=0.2	5.03582761469954	5.31747947991841	7.97991645624096	6.49066304198236	5.78838294824407	5.65359616520991	5.76878407695271	5.90151548699797	5.96557811295369	5.96388034192335	5.88461418151787	5.88461418151787	5.73159990064001	5.73159990064001	5.57072667662308	5.57072667662308	5.42315667901023	5.42315667901023	5.29351691954328	5.29351691954328	5.18166191713643	5.18166191713643	5.08649874026289	5.08649874026289	5.00705345346237	5.00705345346237	4.94279239096098	4.94279239096098	4.8934963329116	4.8934963329116	4.85866312648137	4.85866312648137	4.83693408485014	4.83693408485014	4.82742625622803	4.82742625622803	4.83810068654929	4.83810068654929	4.90150856348784	4.90150856348784
B=0.2	5.74439225247095	5.74398861679812	5.78398064732328	6.27943554411936	6.26900385871496	6.15328258277102	6.06048324333385	5.97059795797765	5.88217541435513	5.79387468508801	5.66031011003352	5.66031011003352	5.49683261581176	5.49683261581176	5.35602451088232	5.35602451088232	5.23908393798429	5.23908393798429	5.1430476775908	5.1430476775908	5.06484303163428	5.06484303163428	5.00241049717941	5.00241049717941	4.95469658446846	4.95469658446846	4.9211500298098	4.9211500298098	4.90096541206296	4.90096541206296	4.89221530990005	4.89221530990005	4.89141806481755	4.89141806481755	4.89434166944199	4.89434166944199	4.89988976489091	4.89988976489091	4.92078256425343	4.92078256425343
B=0.2	5.35625476681558	5.97654587696115	5.94244229309066	6.72555810417082	6.66132840460866	6.40212444385265	6.23233219100003	6.14119220459287	6.06466406741475	5.97322779625883	5.81071186135922	5.81071186135922	5.60230239528586	5.60230239528586	5.4251813467577	5.4251813467577	5.281847215458	5.281847215458	5.16606282132556	5.16606282132556	5.07162719464216	5.07162719464216	4.99398346044596	4.99398346044596	4.93021169340063	4.93021169340063	4.87884575232042	4.87884575232042	4.83967705846712	4.83967705846712	4.81348439484639	4.81348439484639	4.8019549296599	4.8019549296599	4.80851265611344	4.80851265611344	4.84436491861714	4.84436491861714	4.93250882234268	4.93250882234268
B=0.2	5.59864599326303	7.1122167768662	5.56817805566269	5.41226098068814	5.86117330618933	6.19773610043441	6.3541372729152	6.35436653017263	6.25889569531839	6.121782776981	5.89992942845607	5.89992942845607	5.64043769703291	5.64043769703291	5.43210062663911	5.43210062663911	5.27010659603676	5.27010659603676	5.14463532800127	5.14463532800127	5.04696070384087	5.04696070384087	4.97072988434125	4.97072988434125	4.91180896322899	4.91180896322899	4.86785081980518	4.86785081980518	4.83777922227121	4.83777922227121	4.82131939439536	4.82131939439536	4.81886128369153	4.81886128369153	4.8326856196461	4.8326856196461	4.87345625750946	4.87345625750946	4.94662572212034	4.94662572212034
B=0.2	5.05453633886981	9.92665013163083	7.13826849882241	5.88265411818567	5.65241143685492	5.85613774688601	5.98158871127296	5.995485171769	5.95369998034703	5.88239233929393	5.74869157926639	5.74869157926639	5.57137528062233	5.57137528062233	5.41310002587195	5.41310002587195	5.27972490017104	5.27972490017104	5.1698638233989	5.1698638233989	5.08015341580044	5.08015341580044	5.00690119524931	5.00690119524931	4.94683893312554	4.94683893312554	4.89756972477836	4.89756972477836	4.85777952858704	4.85777952858704	4.82727596188055	4.82727596188055	4.80699930460334	4.80699930460334	4.80021466445466	4.80021466445466	4.82091233610849	4.82091233610849	4.90476611964425	4.90476611964425
B=0.2	4.88375764203666	5.1186353178108	5.42138886538479	5.70032385393405	5.99478515727353	6.16180914368006	6.23266970877309	6.22864405758295	6.17458361988578	6.09546837924588	5.95166697792095	5.95166697792095	5.75093500984104	5.75093500984104	5.5618169431361	5.5618169431361	5.39938971194495	5.39938971194495	5.26469259053861	5.26469259053861	5.15387328088095	5.15387328088095	5.06251470636693	5.06251470636693	4.98690775488179	4.98690775488179	4.92436180985345	4.92436180985345	4.87336053485739	4.87336053485739	4.83377568451084	4.83377568451084	4.80724303715181	4.80724303715181	4.7979819236156	4.7979819236156	4.81471430474478	4.81471430474478	4.85845146327306	4.85845146327306
B=0.2	5.57600254595259	5.00292612293602	5.98529679357071	6.80755103211539	7.11018305367684	7.02196335837637	6.7810026133418	6.52003548192031	6.29264276554982	6.10174391229405	5.86236900339075	5.86236900339075	5.60984060670729	5.60984060670729	5.41514714396323	5.41514714396323	5.26576039556454	5.26576039556454	5.14950999191571	5.14950999191571	5.05680731974822	5.05680731974822	4.98100216965692	4.98100216965692	4.91780006542142	4.91780006542142	4.86478304322572	4.86478304322572	4.82115969001277	4.82115969001277	4.7878696836158	4.7878696836158	4.76822340258529	4.76822340258529	4.76929696297509	4.76929696297509	4.80156973995812	4.80156973995812	4.85990224788502	4.85990224788502
B=0.2	5.31353712569639	5.83671932973809	5.97942535216036	5.66792326609013	5.67511283519515	5.8421082486241	5.96039158247082	5.99014134783125	5.95566999020382	5.88585124157857	5.75527026106242	5.75527026106242	5.58484295091318	5.58484295091318	5.43138647835437	5.43138647835437	5.29861768745864	5.29861768745864	5.18548271920735	5.18548271920735	5.08967714496334	5.08967714496334	5.00907981077254	5.00907981077254	4.94248033353879	4.94248033353879	4.8898886136051	4.8898886136051	4.85230049339818	4.85230049339818	4.83084008937843	4.83084008937843	4.82556220354795	4.82556220354795	4.83480762608265	4.83480762608265	4.85624378304612	4.85624378304612	4.89013640382051	4.89013640382051
B=0.2	5.14296618370811	5.43317552765498	5.71187267129263	5.9930336307471	6.1106198513822	6.13109705997145	6.11260496679102	6.06438190749825	6.00052146632069	5.92836097112473	5.8068266854457	5.8068266854457	5.64108623730007	5.64108623730007	5.48526236802616	5.48526236802616	5.34925597288198	5.34925597288198	5.23369871545581	5.23369871545581	5.13585691986398	5.13585691986398	5.05261529831526	5.05261529831526	4.98161368807095	4.98161368807095	4.92168277313892	4.92168277313892	4.87286603358234	4.87286603358234	4.83586136966383	4.83586136966383	4.81107011075766	4.81107011075766	4.79786465655059	4.79786465655059	4.79099061616589	4.79099061616589	4.74970444820918	4.74970444820918
B=0.2	4.96845621855118	5.97393069368943	6.23444319919329	5.79774878416178	5.43839004996107	5.51843985555849	5.76607027179959	5.96577474614019	6.05027342358998	6.03989802986611	5.92437093186654	5.92437093186654	5.72378298629575	5.72378298629575	5.52959686004231	5.52959686004231	5.36394209747314	5.36394209747314	5.22851173477419	5.22851173477419	5.11912355385588	5.11912355385588	5.03088708109834	5.03088708109834	4.96010425957758	4.96010425957758	4.90473821821393	4.90473821821393	4.86420289346674	4.86420289346674	4.83857060185064	4.83857060185064	4.82759558206121	4.82759558206121	4.82957692136659	4.82957692136659	4.83748637365464	4.83748637365464	4.83242718617497	4.83242718617497
B=0.2	4.86405361044442	6.15586778731208	5.59873735237151	5.75381420414428	5.75822696842478	6.0341870469634	6.2086497635559	6.26421752195473	6.22895664650585	6.12985370422465	5.9280002338857	5.9280002338857	5.67791825363166	5.67791825363166	5.48020021660079	5.48020021660079	5.32888040560822	5.32888040560822	5.21089896862971	5.21089896862971	5.11695780478264	5.11695780478264	5.04135012638434	5.04135012638434	4.98064065578707	4.98064065578707	4.93255715722362	4.93255715722362	4.89508802061157	4.89508802061157	4.86582289242323	4.86582289242323	4.8419301520685	4.8419301520685	4.82144460916779	4.82144460916779	4.80726811454541	4.80726811454541	4.82288068079285	4.82288068079285
B=0.2	7.15676722190199	4.90404300538645	5.92834808249099	6.4274083408661	6.35382279339456	6.12911641164644	6.00624863457097	5.95675957734344	5.92884733619076	5.89204930813809	5.80234046130208	5.80234046130208	5.65278516118772	5.65278516118772	5.49828431233834	5.49828431233834	5.35704309690634	5.35704309690634	5.23380658652005	5.23380658652005	5.12807988442128	5.12807988442128	5.0380263034759	5.0380263034759	4.96219117250766	4.96219117250766	4.90019336962687	4.90019336962687	4.85276128170203	4.85276128170203	4.8210345573488	4.8210345573488	4.80565358077659	4.80565358077659	4.80764863264788	4.80764863264788	4.84028546036866	4.84028546036866	4.94869694822247	4.94869694822247
B=0.2	5.04535956963817	5.66404089385175	6.79906336261717	5.76240348622063	5.55173824799914	5.79515047284802	6.05960057121188	6.194356439403	6.20519488774593	6.13807149790628	5.97037276095259	5.97037276095259	5.73496626357811	5.73496626357811	5.52509640428623	5.52509640428623	5.35229094240468	5.35229094240468	5.21350412036367	5.21350412036367	5.10235091967222	5.10235091967222	5.01302012290412	5.01302012290412	4.94144302361276	4.94144302361276	4.88543071270818	4.88543071270818	4.84418286075099	4.84418286075099	4.81730722565356	4.81730722565356	4.80385007799204	4.80385007799204	4.8033706822763	4.8033706822763	4.83056070102106	4.83056070102106	4.96063546064947	4.96063546064947
B=0.2	4.85557058135052	7.59497226206586	6.24525807217011	5.67259406216636	5.635375846727	5.82129924826348	6.07860748791317	6.25893511106149	6.30767798678004	6.25671371140049	6.08815286364888	6.08815286364888	5.83849873473403	5.83849873473403	5.61099791492127	5.61099791492127	5.42154130612039	5.42154130612039	5.26946400198765	5.26946400198765	5.14923127307112	5.14923127307112	5.05470625112282	5.05470625112282	4.98092319266418	4.98092319266418	4.92450413508166	4.92450413508166	4.88339391616203	4.88339391616203	4.8562593787829	4.8562593787829	4.84178078839773	4.84178078839773	4.83786741436325	4.83786741436325	4.83987375695228	4.83987375695228	4.83579590067597	4.83579590067597
B=0.2	5.07901364072336	5.67913740734663	6.2192327815916	6.02475205875932	5.83436697174934	5.86044990610157	5.93840240334166	5.97499947732246	5.95658466661788	5.89748740122356	5.7685954056844	5.7685954056844	5.58982951596195	5.58982951596195	5.42909704849567	5.42909704849567	5.2939781580841	5.2939781580841	5.18223967135674	5.18223967135674	5.08996020518882	5.08996020518882	5.01386001904669	5.01386001904669	4.95168446319911	4.95168446319911	4.90198654481407	4.90198654481407	4.86379169512197	4.86379169512197	4.8367387129922	4.8367387129922	4.82265110963209	4.82265110963209	4.82874904462687	4.82874904462687	4.8704744491178	4.8704744491178	4.96358071826928	4.96358071826928
B=0.2	5.0928036897284	5.60606347369138	5.39548127489565	6.10836777723477	6.19241762153162	6.07143261481691	6.0086254918683	5.99576248324735	5.97474944934737	5.92272296080717	5.7976125032729	5.7976125032729	5.61399089515285	5.61399089515285	5.44637119493788	5.44637119493788	5.30620843919378	5.30620843919378	5.19105007218524	5.19105007218524	5.09609376405764	5.09609376405764	5.01760211620555	5.01760211620555	4.95360629995655	4.95360629995655	4.90393333660072	4.90393333660072	4.86978044988701	4.86978044988701	4.85286340165164	4.85286340165164	4.85434374019824	4.85434374019824	4.87395792951195	4.87395792951195	4.91185682083518	4.91185682083518	4.9777407602597	4.9777407602597
B=0.2	5.30145059632604	5.63323441221399	6.32843517280121	5.87196117720758	6.11656002633214	6.29727658589527	6.29418758536938	6.2057211342786	6.09375387373498	5.97801728763443	5.80548010806377	5.80548010806377	5.59924448614753	5.59924448614753	5.42607587145886	5.42607587145886	5.28639606792804	5.28639606792804	5.17493107237538	5.17493107237538	5.08593464742924	5.08593464742924	5.0148273502134	5.0148273502134	4.95832708792151	4.95832708792151	4.91427249229918	4.91427249229918	4.88136497499064	4.88136497499064	4.85891255107468	4.85891255107468	4.84649458545446	4.84649458545446	4.8433615155469	4.8433615155469	4.8474303728372	4.8474303728372	4.84414949175248	4.84414949175248
B=0.2	5.57642156746155	5.09836189501947	7.76469380712977	7.10480958173868	6.27992342723186	6.13412942900287	6.26053050612951	6.29140065934429	6.20806035203322	6.07879229241706	5.87281418410266	5.87281418410266	5.63512457749305	5.63512457749305	5.44508341872803	5.44508341872803	5.29750914906484	5.29750914906484	5.18351344261897	5.18351344261897	5.09514926577644	5.09514926577644	5.02625117982833	5.02625117982833	4.97221835165503	4.97221835165503	4.92952805591293	4.92952805591293	4.89530637477562	4.89530637477562	4.86715300100044	4.86715300100044	4.84323890169338	4.84323890169338	4.82232500962803	4.82232500962803	4.8048395535695	4.8048395535695	4.80209395697345	4.80209395697345
B=0.2	4.76151731153426	5.6784626691458	5.65718268536427	6.06085280255306	6.09814679732834	5.95408076486787	5.90476960744908	5.9313262950514	5.94703494908144	5.91792587546842	5.80668891777679	5.80668891777679	5.62666954616764	5.62666954616764	5.45761095328251	5.45761095328251	5.31632225132192	5.31632225132192	5.2031170527545	5.2031170527545	5.11449460456284	5.11449460456284	5.0465471763848	5.0465471763848	4.99564637782444	4.99564637782444	4.95837641053415	4.95837641053415	4.93131517193968	4.93131517193968	4.91101565022011	4.91101565022011	4.89413741331203	4.89413741331203	4.87720763034003	4.87720763034003	4.85631864769083	4.85631864769083	4.84879261914738	4.84879261914738
B=0.2	4.97924935300202	6.47158469806386	5.74664139525677	5.5897543647027	5.7499668872469	5.84437250601805	5.92600503537284	5.97443199832655	5.96903211355375	5.91829812713356	5.79518705648209	5.79518705648209	5.61946406361429	5.61946406361429	5.45944655210137	5.45944655210137	5.32391894881255	5.32391894881255	5.21112841508838	5.21112841508838	5.11718527043942	5.11718527043942	5.03864536044656	5.03864536044656	4.97323800464805	4.97323800464805	4.91994019686566	4.91994019686566	4.87870284717505	4.87870284717505	4.84990087016825	4.84990087016825	4.83374458641872	4.83374458641872	4.83079890506371	4.83079890506371	4.84955826908087	4.84955826908087	4.93294589085137	4.93294589085137
B=0.2	11.8522139568502	5.15480580542433	6.45451845838945	6.20239319092967	6.18646904824065	6.30363094088814	6.36266690492021	6.31211536619546	6.19538358301275	6.05725055701297	5.85378046191031	5.85378046191031	5.62414442459336	5.62414442459336	5.43931342244021	5.43931342244021	5.2921148617504	5.2921148617504	5.17403216358961	5.17403216358961	5.07787425113258	5.07787425113258	4.99851941101353	4.99851941101353	4.93294403005317	4.93294403005317	4.88004010813913	4.88004010813913	4.84015168908477	4.84015168908477	4.81425391910561	4.81425391910561	4.80292215993716	4.80292215993716	4.80505158063821	4.80505158063821	4.81212268370649	4.81212268370649	4.77236777912528	4.77236777912528
B=0.2	5.59376137569978	6.59668898034356	6.05894596022715	6.05538656567644	6.02634346068688	6.08988808742938	6.13409394380363	6.10227121874349	6.01168411985365	5.89474024541523	5.71613365152653	5.71613365152653	5.51803595792301	5.51803595792301	5.36449715269041	5.36449715269041	5.24407562234174	5.24407562234174	5.14675213076184	5.14675213076184	5.06612313547709	5.06612313547709	4.9983701150152	4.9983701150152	4.94142594583688	4.94142594583688	4.89450003404394	4.89450003404394	4.85765590563144	4.85765590563144	4.83114320838999	4.83114320838999	4.81450600832623	4.81450600832623	4.80549120824222	4.80549120824222	4.79473201278022	4.79473201278022	4.72730573785976	4.72730573785976
B=0.2	5.3754435909758	6.88283314649087	5.58330874473909	5.6862487475229	5.97400636383473	6.14641433008618	6.20947558239387	6.18536291291421	6.10339112010841	5.99164898035168	5.80863003904403	5.80863003904403	5.59138782064861	5.59138782064861	5.41514206071373	5.41514206071373	5.27571183921988	5.27571183921988	5.16441088140342	5.16441088140342	5.07389689293079	5.07389689293079	4.99901960190393	4.99901960190393	4.93673045737188	4.93673045737188	4.8858479024443	4.8858479024443	4.8467630554756	4.8467630554756	4.82092240008753	4.82092240008753	4.81018836551956	4.81018836551956	4.8166091402909	4.8166091402909	4.84217165655157	4.84217165655157	4.85868665098472	4.85868665098472
B=0.2	4.94194807023947	5.26782746499836	5.63627899015888	5.71097211332713	5.84656931327988	5.94608643917225	5.92641360726321	5.92455888797599	5.9143134914766	5.87593126606068	5.77676762309703	5.77676762309703	5.62586779948711	5.62586779948711	5.4798408353733	5.4798408353733	5.3487772457349	5.3487772457349	5.23359830785488	5.23359830785488	5.13303663335606	5.13303663335606	5.04567787720333	5.04567787720333	4.97053505336176	4.97053505336176	4.9072758472971	4.9072758472971	4.8562391044343	4.8562391044343	4.81834359902482	4.81834359902482	4.79514234357004	4.79514234357004	4.78938589661794	4.78938589661794	4.80450024854563	4.80450024854563	4.8219573586994	4.8219573586994
B=0.2	5.47710800893996	6.52608770267444	5.53493554955226	5.60131624779227	5.72174726929649	5.93484433077623	6.04599159011397	6.04113761207049	5.97849646815655	5.8921865091269	5.74480832944761	5.74480832944761	5.55564755763107	5.55564755763107	5.39175859743819	5.39175859743819	5.25860806871688	5.25860806871688	5.15187248943213	5.15187248943213	5.0654687254139	5.0654687254139	4.99461354685446	4.99461354685446	4.93644710944555	4.93644710944555	4.8899745656237	4.8899745656237	4.85578863429451	4.85578863429451	4.83562632237654	4.83562632237654	4.83204941173867	4.83204941173867	4.84896741824356	4.84896741824356	4.89523471521342	4.89523471521342	4.96351083581701	4.96351083581701
B=0.2	4.98707845445544	6.12361182463519	8.00416963608677	6.38538063155498	5.82417374141164	5.87181728623369	6.02281159228875	6.09028622001334	6.06823202970346	5.99220529683996	5.83203171162223	5.83203171162223	5.61786223673496	5.61786223673496	5.43462213442793	5.43462213442793	5.28832771836358	5.28832771836358	5.17239167227765	5.17239167227765	5.07943320992372	5.07943320992372	5.00404906966924	5.00404906966924	4.94288947893214	4.94288947893214	4.89412890472435	4.89412890472435	4.85688835350218	4.85688835350218	4.83078419732632	4.83078419732632	4.81581696279264	4.81581696279264	4.8126188962581	4.8126188962581	4.82186225266882	4.82186225266882	4.82130932121261	4.82130932121261
B=0.1	12.5093653068637	5.90119366048202	6.70097891249936	7.01353282636305	6.24712602476882	5.94569151792532	5.77935722183523	5.6043408045024	5.48436190446291	5.4158565581092	5.38962626765718	5.38962626765718	5.44684119882745	5.44684119882745	5.47727610830675	5.47727610830675	5.49071008973914	5.49071008973914	5.53119719474786	5.53119719474786	5.58378234518811	5.58378234518811	5.62887023207614	5.62887023207614	5.6598038409085	5.6598038409085	5.72139271235839	5.72139271235839	5.80741442820872	5.80741442820872	5.90044538471485	5.90044538471485	6.15595795795898	6.15595795795898	6.58613970396742	6.58613970396742	7.39494396326002	7.39494396326002	8.23903122228995	8.23903122228995
B=0.1	6.14345839796367	12.7893457876569	8.96545977466904	6.71052141865174	6.28111235088107	6.20154963188732	5.94952357273494	5.6612358241394	5.4448976882223	5.34512683485221	5.35194458992165	5.35194458992165	5.45997037950336	5.45997037950336	5.52215480104207	5.52215480104207	5.51205602735515	5.51205602735515	5.51848857782071	5.51848857782071	5.54490225614351	5.54490225614351	5.58870276796694	5.58870276796694	5.63635982008305	5.63635982008305	5.67220902983619	5.67220902983619	5.70106836485997	5.70106836485997	5.73826264119447	5.73826264119447	5.94267439167072	5.94267439167072	6.48301470012424	6.48301470012424	7.46074695598134	7.46074695598134	8.28556545210565	8.28556545210565
B=0.1	12.6149678033084	6.74195926420586	8.21067669768595	6.51601211033884	6.78072073971436	6.17696289359782	5.78476969593247	5.6113678054556	5.50910086589131	5.43455302651818	5.38392693319024	5.38392693319024	5.37906846744127	5.37906846744127	5.38483143470349	5.38483143470349	5.40974069751029	5.40974069751029	5.46285363802657	5.46285363802657	5.52484766038117	5.52484766038117	5.5790883701899	5.5790883701899	5.60966378462363	5.60966378462363	5.61954724914634	5.61954724914634	5.62229861874116	5.62229861874116	5.67442892452455	5.67442892452455	5.93214648210353	5.93214648210353	6.55876689151195	6.55876689151195	7.5384226950814	7.5384226950814	8.34824529930181	8.34824529930181
B=0.1	12.3891078493791	10.8394939537009	6.61475042325157	6.51390334059994	6.1705482705515	5.92987713087661	5.68886200246772	5.56743955498874	5.49943902366537	5.44440380179218	5.40707470230913	5.40707470230913	5.42489994687241	5.42489994687241	5.47443953144834	5.47443953144834	5.54326133204255	5.54326133204255	5.57774265562111	5.57774265562111	5.55834099162349	5.55834099162349	5.58330042597322	5.58330042597322	5.67469476182379	5.67469476182379	5.78535215832085	5.78535215832085	5.87372569211302	5.87372569211302	5.9153969145917	5.9153969145917	6.03384887721152	6.03384887721152	6.50874899531565	6.50874899531565	7.46324276171065	7.46324276171065	8.50316233804683	8.50316233804683
B=0.1	11.6340274481649	8.66992628650805	6.6589108718999	6.12558776776524	6.12843582047952	6.02163457052522	5.79309185858187	5.5480018399856	5.39720992221938	5.35345904663907	5.37079587282459	5.37079587282459	5.38130878666907	5.38130878666907	5.39509548688736	5.39509548688736	5.43821251991669	5.43821251991669	5.49107320099218	5.49107320099218	5.53262945261101	5.53262945261101	5.58307504806767	5.58307504806767	5.65409034949139	5.65409034949139	5.7134144287989	5.7134144287989	5.73963401213015	5.73963401213015	5.77044101616125	5.77044101616125	5.93212976600397	5.93212976600397	6.37092797683523	6.37092797683523	7.52878532435505	7.52878532435505	8.79873810161584	8.79873810161584
B=0.1	6.46630990369089	12.533735326008	7.59181856659957	6.28203840095837	6.41282297295502	6.02062464917415	5.68362387324346	5.47946799667356	5.38715576995132	5.33580712153374	5.29936117233617	5.29936117233617	5.38301539447148	5.38301539447148	5.52001678570084	5.52001678570084	5.59020039627324	5.59020039627324	5.60150705230543	5.60150705230543	5.58428314194429	5.58428314194429	5.55106113980157	5.55106113980157	5.54832100042676	5.54832100042676	5.61106530555147	5.61106530555147	5.71218819634553	5.71218819634553	5.82882224443859	5.82882224443859	5.97932802616324	5.97932802616324	6.39017943239774	6.39017943239774	7.3825891614215	7.3825891614215	8.73759400329442	8.73759400329442
B=0.1	6.21375981332478	6.63684887990602	8.98051814178563	7.62075976732879	6.56492205639309	6.15706952626503	5.82961652315527	5.54724171027554	5.38518553970739	5.34247949025586	5.3946965703426	5.3946965703426	5.48898810619137	5.48898810619137	5.52745855773047	5.52745855773047	5.51770323949411	5.51770323949411	5.5172642982026	5.5172642982026	5.55648433449787	5.55648433449787	5.6147987205287	5.6147987205287	5.70522304481219	5.70522304481219	5.82755908384352	5.82755908384352	5.94413832631663	5.94413832631663	6.01875464119113	6.01875464119113	6.20432154206093	6.20432154206093	6.69652098712896	6.69652098712896	7.37244571687264	7.37244571687264	8.14218823462603	8.14218823462603
B=0.1	12.5063704957862	6.4828701092668	9.63860178637495	7.26008763090244	6.14512033958316	5.73981885914702	5.54969776315873	5.46742841976083	5.43243786381391	5.40949644052676	5.37001732694313	5.37001732694313	5.36870440344375	5.36870440344375	5.39733459005116	5.39733459005116	5.43183525122638	5.43183525122638	5.48261141837377	5.48261141837377	5.54758942711668	5.54758942711668	5.60670564354767	5.60670564354767	5.6873541038609	5.6873541038609	5.76871650282089	5.76871650282089	5.76602212315017	5.76602212315017	5.76188361212246	5.76188361212246	6.0641452361223	6.0641452361223	6.77221224356608	6.77221224356608	7.45776107978696	7.45776107978696	8.19686052711107	8.19686052711107
B=0.1	5.43457251737932	12.6155748964464	8.32584642636234	6.74808450354122	6.29110766613092	6.16621244137805	5.95102439680689	5.64909134859018	5.42379575642981	5.31073022025667	5.29990229538695	5.29990229538695	5.35739354109134	5.35739354109134	5.41152660320657	5.41152660320657	5.45790440245717	5.45790440245717	5.52880586944011	5.52880586944011	5.61835433884011	5.61835433884011	5.67180088035755	5.67180088035755	5.67292012558855	5.67292012558855	5.67155107809177	5.67155107809177	5.69574542542778	5.69574542542778	5.72268308745195	5.72268308745195	5.95410030128182	5.95410030128182	6.71254987748506	6.71254987748506	7.82041374238649	7.82041374238649	8.0611526761938	8.0611526761938
B=0.1	12.657424356017	12.0921481183193	7.72227392005666	6.42112308173375	6.17668556320783	5.98378800289353	5.74680743012156	5.56260224658685	5.44545875201054	5.37931075428787	5.33704347684504	5.33704347684504	5.33826774681446	5.33826774681446	5.37050987018553	5.37050987018553	5.41249388623973	5.41249388623973	5.49934919401293	5.49934919401293	5.58526975793196	5.58526975793196	5.59245189408329	5.59245189408329	5.57575803079488	5.57575803079488	5.5940281803682	5.5940281803682	5.64280770718524	5.64280770718524	5.73159404841125	5.73159404841125	5.89532514471027	5.89532514471027	6.28391732135081	6.28391732135081	6.99972214043716	6.99972214043716	8.66585498913424	8.66585498913424
B=0.1	5.87417728862861	10.2694801562223	8.68336717912387	6.53653106551031	6.21069080674526	6.04149584234808	5.71814543343181	5.52065650976121	5.41780023092628	5.37127551552713	5.35470253455278	5.35470253455278	5.35495913395871	5.35495913395871	5.37157019709832	5.37157019709832	5.42695715232477	5.42695715232477	5.52178642185076	5.52178642185076	5.6052900958109	5.6052900958109	5.63867548978058	5.63867548978058	5.67374608915771	5.67374608915771	5.74333997141005	5.74333997141005	5.83352400197898	5.83352400197898	5.96395028386305	5.96395028386305	6.18888768371083	6.18888768371083	6.59829366503398	6.59829366503398	7.4658526385832	7.4658526385832	8.10045854209399	8.10045854209399
B=0.1	6.04300843962912	8.00078025908724	6.34132621309862	6.53278715643392	6.13899459154477	5.80287802277716	5.57840183086033	5.44508402384319	5.38979938895615	5.378942697962	5.39813168340353	5.39813168340353	5.44081121180347	5.44081121180347	5.448165285092	5.448165285092	5.43936657012104	5.43936657012104	5.47244098383456	5.47244098383456	5.56207353599117	5.56207353599117	5.67951513776368	5.67951513776368	5.76137564109727	5.76137564109727	5.79114094355545	5.79114094355545	5.8309121713282	5.8309121713282	5.9289874514065	5.9289874514065	6.12149256632627	6.12149256632627	6.5893678367735	6.5893678367735	7.48513627030612	7.48513627030612	7.96504684619613	7.96504684619613
B=0.1	5.86795975507531	10.7377791711077	6.99811491609512	6.19906651557733	6.32536111329951	6.28475315428984	5.98868970353963	5.73548676196977	5.57448860338505	5.46050675214565	5.34769030885437	5.34769030885437	5.28202177279075	5.28202177279075	5.29905411441972	5.29905411441972	5.36099339225846	5.36099339225846	5.42322744938424	5.42322744938424	5.47034318879798	5.47034318879798	5.5014255029619	5.5014255029619	5.52118901206097	5.52118901206097	5.54501268429108	5.54501268429108	5.59941625236756	5.59941625236756	5.69438211573393	5.69438211573393	5.86341893668631	5.86341893668631	6.40066669100092	6.40066669100092	7.55098622808768	7.55098622808768	8.68671926218129	8.68671926218129
B=0.1	6.16347650912909	8.06609026512408	6.53481946981341	5.99233968696414	6.45064049274978	6.16682737961569	5.87731239005274	5.6750850881308	5.53560212013471	5.44297668635286	5.36159960778905	5.36159960778905	5.30479028049036	5.30479028049036	5.26397420072298	5.26397420072298	5.25964520684085	5.25964520684085	5.32054938983531	5.32054938983531	5.4146329077073	5.4146329077073	5.49556244148926	5.49556244148926	5.5350174193061	5.5350174193061	5.55542749771297	5.55542749771297	5.59608200223319	5.59608200223319	5.61552113714916	5.61552113714916	5.64732941622118	5.64732941622118	6.0517142111348	6.0517142111348	7.17108565825351	7.17108565825351	8.81284040129797	8.81284040129797
B=0.1	5.75187831371329	8.39780539824619	5.90396118636731	7.58650074103724	7.3633742144737	6.57158494960628	6.10047222535791	5.86395835023202	5.69657065298978	5.55760803941825	5.39807303172732	5.39807303172732	5.26759417660897	5.26759417660897	5.23452517037209	5.23452517037209	5.2755193228114	5.2755193228114	5.34287288660431	5.34287288660431	5.40846071248797	5.40846071248797	5.47569736838487	5.47569736838487	5.53945319098129	5.53945319098129	5.57554470361811	5.57554470361811	5.5653065734899	5.5653065734899	5.52919420754929	5.52919420754929	5.62979974467969	5.62979974467969	6.19501938332948	6.19501938332948	7.40507788914684	7.40507788914684	8.8145329253714	8.8145329253714
B=0.1	6.1832583893169	6.61848151079624	6.41163864161544	7.39797095325629	6.49978411484456	6.01854156728424	5.81705350566833	5.65019813812841	5.50060644019481	5.40188114499237	5.33442979612798	5.33442979612798	5.30192991698176	5.30192991698176	5.32076976143549	5.32076976143549	5.39086360206084	5.39086360206084	5.45767199431413	5.45767199431413	5.50434536843659	5.50434536843659	5.54790138367544	5.54790138367544	5.59244000007331	5.59244000007331	5.65568339054173	5.65568339054173	5.71855527108279	5.71855527108279	5.73677830633235	5.73677830633235	5.84922821431605	5.84922821431605	6.4082110596331	6.4082110596331	7.64548148075205	7.64548148075205	8.74771021857806	8.74771021857806
B=0.1	12.6726860301935	6.90669566024718	6.52877431845926	6.69785096751028	6.38258182527755	6.05735710042451	5.86650420388359	5.69677045350025	5.54581622765819	5.42943429527821	5.32035955099842	5.32035955099842	5.25999278779695	5.25999278779695	5.28453986404315	5.28453986404315	5.35129756817371	5.35129756817371	5.4133232578767	5.4133232578767	5.46110970853105	5.46110970853105	5.49149250131482	5.49149250131482	5.50698274102151	5.50698274102151	5.52214974274156	5.52214974274156	5.54758789471376	5.54758789471376	5.57247656525457	5.57247656525457	5.64845491469384	5.64845491469384	6.1451082076899	6.1451082076899	7.34164178352298	7.34164178352298	8.96511697626586	8.96511697626586
B=0.1	12.4640334342989	11.3347403932237	8.10630480158414	6.51378778593516	6.10645183244505	6.03914409368559	5.8350318340225	5.64704127138581	5.5338763567387	5.46721378240319	5.38874256067306	5.38874256067306	5.312235228298	5.312235228298	5.28773763279495	5.28773763279495	5.31837123726913	5.31837123726913	5.39747447743672	5.39747447743672	5.4774462285475	5.4774462285475	5.53178489840985	5.53178489840985	5.57043423220767	5.57043423220767	5.59810943109659	5.59810943109659	5.61102362853319	5.61102362853319	5.62689113695216	5.62689113695216	5.83093718214722	5.83093718214722	6.41785080988014	6.41785080988014	7.50886391769762	7.50886391769762	8.57888822328333	8.57888822328333
B=0.1	6.00135276047329	6.64802019995142	7.00994766091005	6.66204582526612	6.2711351066608	6.1632898756653	5.82773284281509	5.60825619905749	5.48535264993487	5.40413026921841	5.3069954243275	5.3069954243275	5.23065221877111	5.23065221877111	5.27733317761526	5.27733317761526	5.40694609883541	5.40694609883541	5.50937372672777	5.50937372672777	5.56337069742443	5.56337069742443	5.61569139775769	5.61569139775769	5.6715959299557	5.6715959299557	5.71441793916234	5.71441793916234	5.76242987323721	5.76242987323721	5.81957303424697	5.81957303424697	5.9646783485458	5.9646783485458	6.49184413714874	6.49184413714874	7.60137781645149	7.60137781645149	8.72672202575286	8.72672202575286
B=0.1	5.10916277222105	9.94223503119232	7.17770439805498	5.89771382855948	6.14931395120988	5.97925970391955	5.76817628794446	5.66033494232804	5.55130990848374	5.43315492194492	5.30076081652212	5.30076081652212	5.26592459840549	5.26592459840549	5.37120251443329	5.37120251443329	5.46208272770695	5.46208272770695	5.49875924883573	5.49875924883573	5.51310005680281	5.51310005680281	5.52518080593087	5.52518080593087	5.56676476516655	5.56676476516655	5.62238325923771	5.62238325923771	5.68085644925974	5.68085644925974	5.78389614421485	5.78389614421485	5.98599638598533	5.98599638598533	6.42431404171721	6.42431404171721	7.44155184427458	7.44155184427458	7.89290201133392	7.89290201133392
B=0.1	5.15054987339365	8.6713849626759	6.37199699705898	6.68112937752398	5.70371992327524	5.50395505553413	5.51481325504419	5.58769320490922	5.61135626933719	5.54633696084738	5.37676570336089	5.37676570336089	5.24889803804424	5.24889803804424	5.30267430339109	5.30267430339109	5.41234795489577	5.41234795489577	5.46170784461947	5.46170784461947	5.47330735587072	5.47330735587072	5.51192896429369	5.51192896429369	5.57372465550957	5.57372465550957	5.61046625047173	5.61046625047173	5.6036463226515	5.6036463226515	5.65114628640355	5.65114628640355	5.9194979757585	5.9194979757585	6.47817700392054	6.47817700392054	7.45476465322457	7.45476465322457	8.97874246001598	8.97874246001598
B=0.1	10.2242002947202	6.33982539082966	6.3477899323223	6.1513121927966	5.96511697626586	5.91246347409255	5.81528869995474	5.68848347686672	5.55392673189665	5.42935667030937	5.30513211043335	5.30513211043335	5.27227172756768	5.27227172756768	5.35813638902561	5.35813638902561	5.4581469124109	5.4581469124109	5.50789853453821	5.50789853453821	5.53736395417159	5.53736395417159	5.58851245413125	5.58851245413125	5.64332605467583	5.64332605467583	5.69430262282237	5.69430262282237	5.78681572854727	5.78681572854727	5.90865492639708	5.90865492639708	6.06049322728718	6.06049322728718	6.4846965421935	6.4846965421935	7.43470543293376	7.43470543293376	8.11128990113263	8.11128990113263
B=0.1	6.03667740007845	6.5574394941597	7.70458245502451	6.86120012193951	6.26329282932918	6.0347677159325	5.91666941205232	5.71251739225488	5.51708713166067	5.38367995670111	5.29342302357017	5.29342302357017	5.28613580522546	5.28613580522546	5.33656387712217	5.33656387712217	5.37901961050744	5.37901961050744	5.41618707142949	5.41618707142949	5.4874523427037	5.4874523427037	5.59686746293755	5.59686746293755	5.70381982329642	5.70381982329642	5.76816100861801	5.76816100861801	5.78784836626053	5.78784836626053	5.78006854352168	5.78006854352168	5.83609654423145	5.83609654423145	6.24275205138636	6.24275205138636	7.35411567889676	7.35411567889676	8.72361288251647	8.72361288251647
B=0.1	12.4070026353269	8.57749059250024	6.37990977228145	6.48405863404197	6.49910037376492	6.25035256161249	5.86408536849241	5.61895535113319	5.46196255376083	5.34408686795522	5.25490177589461	5.25490177589461	5.28469041098982	5.28469041098982	5.39381217554953	5.39381217554953	5.47789041952483	5.47789041952483	5.53727415866243	5.53727415866243	5.57821926572846	5.57821926572846	5.60297035745941	5.60297035745941	5.62731072206518	5.62731072206518	5.64075947224745	5.64075947224745	5.67630042543431	5.67630042543431	5.80243827553014	5.80243827553014	6.0708596229978	6.0708596229978	6.61424362585593	6.61424362585593	7.63335014816369	7.63335014816369	7.82197753538368	7.82197753538368
B=0.1	5.99166815182066	10.3975905422555	8.64688715865677	7.64850034334083	6.7062685069858	6.01585314220351	5.64891425281405	5.4779902782677	5.39507067868875	5.36605307416973	5.39356596375277	5.39356596375277	5.39370249191939	5.39370249191939	5.3705552305852	5.3705552305852	5.40793432956775	5.40793432956775	5.45709431686345	5.45709431686345	5.51436515719256	5.51436515719256	5.5941262488314	5.5941262488314	5.67654781972568	5.67654781972568	5.74211752255744	5.74211752255744	5.77165611351809	5.77165611351809	5.79889523512954	5.79889523512954	5.9321873463891	5.9321873463891	6.27673319271313	6.27673319271313	7.11403695285351	7.11403695285351	9.04464904263234	9.04464904263234
B=0.1	12.4010607427707	12.7061790811253	9.63018693449282	7.48436521644424	6.29572504901231	5.82094540434398	5.63151042964592	5.51765174458406	5.42495367034445	5.36011625326009	5.3345597319347	5.3345597319347	5.39042799966769	5.39042799966769	5.46913335863808	5.46913335863808	5.49737421525029	5.49737421525029	5.49407305854083	5.49407305854083	5.49820566262522	5.49820566262522	5.5195790927733	5.5195790927733	5.56403227242351	5.56403227242351	5.62024500706694	5.62024500706694	5.67908969555791	5.67908969555791	5.77148928497216	5.77148928497216	6.01886121735934	6.01886121735934	6.60053742117848	6.60053742117848	7.49656820059616	7.49656820059616	8.57485150121087	8.57485150121087
B=0.1	6.02370505651946	13.0181587503288	8.23101061006569	6.17631063316567	6.76413333912047	6.39207394238114	5.98946260348445	5.67851238364617	5.47887761397057	5.37962395168957	5.33002334444174	5.33002334444174	5.32274628325624	5.32274628325624	5.36065647292466	5.36065647292466	5.38582756391888	5.38582756391888	5.4127201767743	5.4127201767743	5.47615342294589	5.47615342294589	5.53933815295626	5.53933815295626	5.56206006901661	5.56206006901661	5.57831136106747	5.57831136106747	5.63627617078189	5.63627617078189	5.74072276027107	5.74072276027107	5.92003411399593	5.92003411399593	6.31836310158666	6.31836310158666	7.2410616270385	7.2410616270385	8.54296178643067	8.54296178643067
B=0.1	7.0708212800034	8.28178489055269	6.06216878679317	6.69371225264704	6.31122745700425	5.93216134139886	5.70382311709502	5.5460681173656	5.4519602467231	5.41130037374373	5.36518983118081	5.36518983118081	5.31647298029361	5.31647298029361	5.34568144489992	5.34568144489992	5.43539014916205	5.43539014916205	5.51155716549476	5.51155716549476	5.56983541673841	5.56983541673841	5.63900352712582	5.63900352712582	5.70098872954129	5.70098872954129	5.71759089543445	5.71759089543445	5.70460445274934	5.70460445274934	5.73065169860467	5.73065169860467	5.88859464980556	5.88859464980556	6.33729315370681	6.33729315370681	7.21655738886765	7.21655738886765	9.00183442000301	9.00183442000301
B=0.1	5.65054179697953	12.2724424775651	6.4148337881504	6.53153524868974	6.15303849729322	5.66200593745652	5.73584710910858	5.76551561883074	5.63940185352155	5.50514928344929	5.38656254548789	5.38656254548789	5.305002796958	5.305002796958	5.27382721647525	5.27382721647525	5.2986133685915	5.2986133685915	5.3565937165386	5.3565937165386	5.43415572178506	5.43415572178506	5.51633497911863	5.51633497911863	5.58554728216556	5.58554728216556	5.63243071200437	5.63243071200437	5.66263559498893	5.66263559498893	5.69420703575212	5.69420703575212	5.81810498549046	5.81810498549046	6.32856841708803	6.32856841708803	7.42837326109973	7.42837326109973	8.11875233023989	8.11875233023989
B=0.1	5.56100065638293	6.52146741244187	5.85686180265916	6.68363540184525	6.18345711926381	5.91983727256968	5.78514555953314	5.66157936705331	5.54290872394252	5.43707578544201	5.34094897367124	5.34094897367124	5.33473476108764	5.33473476108764	5.39045521202079	5.39045521202079	5.41443719508402	5.41443719508402	5.40664192583374	5.40664192583374	5.42190026890373	5.42190026890373	5.49294602009735	5.49294602009735	5.59113194960679	5.59113194960679	5.63707478570807	5.63707478570807	5.60638531720837	5.60638531720837	5.55577558703822	5.55577558703822	5.68769461751949	5.68769461751949	6.30626997410206	6.30626997410206	7.3867836530988	7.3867836530988	8.98868547225832	8.98868547225832
B=0.1	5.64804916740062	12.1589911103603	8.36279605821849	6.49575075898989	6.20400534404433	6.32016707194237	5.98538496837132	5.67422990968588	5.4812591018655	5.35831325624633	5.25701578291931	5.25701578291931	5.27709061815391	5.27709061815391	5.40922836214919	5.40922836214919	5.51174196685769	5.51174196685769	5.56138962498367	5.56138962498367	5.59090585798147	5.59090585798147	5.61721056446432	5.61721056446432	5.62915396176402	5.62915396176402	5.61854826842845	5.61854826842845	5.64898005046356	5.64898005046356	5.7409571023687	5.7409571023687	5.87655508824978	5.87655508824978	6.24214865631442	6.24214865631442	7.04071051028175	7.04071051028175	8.81875540845822	8.81875540845822
B=0.1	12.5162722396846	6.01232479906521	6.26752582271881	7.73541827076192	7.0935976100546	6.26569633324457	5.90717763427327	5.62682032594495	5.44191092068063	5.34905413499252	5.31146983849935	5.31146983849935	5.33279695507199	5.33279695507199	5.38553149235572	5.38553149235572	5.42744959254522	5.42744959254522	5.45755490274874	5.45755490274874	5.49181044322333	5.49181044322333	5.54165303684794	5.54165303684794	5.61700374600298	5.61700374600298	5.67603875321666	5.67603875321666	5.71494928820308	5.71494928820308	5.81588659371907	5.81588659371907	6.05060999335509	6.05060999335509	6.3775978925921	6.3775978925921	7.16047795975459	7.16047795975459	8.28681617541401	8.28681617541401
B=0.1	5.97233243381469	9.21038756293641	6.50285325895455	5.98064896307219	7.03519136508703	6.35416132206309	5.8970725907999	5.6728383311962	5.53555963763628	5.42431923346352	5.33446684967003	5.33446684967003	5.32862255925892	5.32862255925892	5.35542405338915	5.35542405338915	5.37324709485956	5.37324709485956	5.4209335811128	5.4209335811128	5.50188733655282	5.50188733655282	5.58279078965091	5.58279078965091	5.63742611437323	5.63742611437323	5.65768788093619	5.65768788093619	5.65498424421578	5.65498424421578	5.65347197364358	5.65347197364358	5.77199510113885	5.77199510113885	6.25700400996477	6.25700400996477	7.27809462498304	7.27809462498304	8.24739462889236	8.24739462889236
B=0.1	6.84589265682842	12.6003565590703	11.7067137021593	8.94000136985031	7.56017328117853	6.63168056748054	6.00064105725685	5.6331578940888	5.43301541756934	5.32390887738787	5.26897158625839	5.26897158625839	5.30060459548378	5.30060459548378	5.34155595617566	5.34155595617566	5.36213167872869	5.36213167872869	5.3921714297589	5.3921714297589	5.45230157966256	5.45230157966256	5.53464020246644	5.53464020246644	5.58144102639354	5.58144102639354	5.56654060160118	5.56654060160118	5.55784725077517	5.55784725077517	5.59919271066391	5.59919271066391	5.75888703409327	5.75888703409327	6.32730562801029	6.32730562801029	7.33086217494362	7.33086217494362	8.68506942853	8.68506942853
B=0.1	5.95012908779375	6.48610816848988	6.83099750828439	6.27064079361433	6.18315905843455	6.0524903077324	5.80342315514777	5.57791762580846	5.41258652195584	5.32031460132029	5.29935251984515	5.29935251984515	5.34565064138096	5.34565064138096	5.39971119402553	5.39971119402553	5.45896396373137	5.45896396373137	5.52878972679146	5.52878972679146	5.56508794732614	5.56508794732614	5.57013875642822	5.57013875642822	5.59248502911451	5.59248502911451	5.65261338369753	5.65261338369753	5.75183539178619	5.75183539178619	5.85353861616724	5.85353861616724	5.97136978810762	5.97136978810762	6.40442993234569	6.40442993234569	7.41688968143468	7.41688968143468	8.43755664586123	8.43755664586123
B=0.1	12.2332229147536	7.77317720557276	5.93476584179507	7.80117527474965	7.23596217616969	6.29589669164787	5.73849209168265	5.49292845442002	5.42038329595765	5.39979569066861	5.35620742372083	5.35620742372083	5.31850911506412	5.31850911506412	5.35006474999347	5.35006474999347	5.41605743948014	5.41605743948014	5.48763650801006	5.48763650801006	5.54994112968266	5.54994112968266	5.58306257669126	5.58306257669126	5.61180907009162	5.61180907009162	5.65971952006911	5.65971952006911	5.73774830432242	5.73774830432242	5.85777013826689	5.85777013826689	6.0034686274341	6.0034686274341	6.27352137958574	6.27352137958574	7.2107331366736	7.2107331366736	8.59674389025264	8.59674389025264
B=0.1	6.16370437393277	12.4336226178495	6.22529329998299	6.09914149529801	6.42263230203014	6.0612201763077	5.77324418915293	5.60598808980074	5.51037545131565	5.43008794560345	5.34490240231978	5.34490240231978	5.3462994205572	5.3462994205572	5.39931781970549	5.39931781970549	5.41707402140991	5.41707402140991	5.43232385539997	5.43232385539997	5.47331833369012	5.47331833369012	5.52323356401127	5.52323356401127	5.57191463408872	5.57191463408872	5.60209039300577	5.60209039300577	5.6260054513833	5.6260054513833	5.66669986642263	5.66669986642263	5.79212337840803	5.79212337840803	6.26322514903687	6.26322514903687	7.52673497827412	7.52673497827412	8.70990859999518	8.70990859999518
B=0.1	12.4850413893217	11.4669057053071	7.70236640457182	6.49829594002616	6.0573694908898	5.76117261893156	5.65583377547495	5.51556562140112	5.39832615951404	5.33862703544155	5.31928068187894	5.31928068187894	5.35384682513391	5.35384682513391	5.40874501328086	5.40874501328086	5.4695672033142	5.4695672033142	5.52962553020238	5.52962553020238	5.57556921865389	5.57556921865389	5.61671077194505	5.61671077194505	5.63975412317485	5.63975412317485	5.64572056704656	5.64572056704656	5.67994619313383	5.67994619313383	5.83826375240375	5.83826375240375	6.16474711349911	6.16474711349911	6.6767695635138	6.6767695635138	7.5091099818656	7.5091099818656	8.54707560909983	8.54707560909983
B=0.1	12.5133230421954	6.51035224361559	7.87636556057878	7.30878540949743	6.22982203565845	6.13439270143218	5.80288905664664	5.51902560120257	5.3639139868557	5.31534401049587	5.32114078349656	5.32114078349656	5.37067859405965	5.37067859405965	5.42064519507368	5.42064519507368	5.44116787706631	5.44116787706631	5.48595988486186	5.48595988486186	5.58081444442491	5.58081444442491	5.67083305989263	5.67083305989263	5.69841880028453	5.69841880028453	5.7111272872766	5.7111272872766	5.74969956712481	5.74969956712481	5.84565059681047	5.84565059681047	6.09204879425213	6.09204879425213	6.59018264763113	6.59018264763113	7.63099298822115	7.63099298822115	8.22926209766049	8.22926209766049
B=0.1	5.91882197759483	12.5091148905464	7.49309400535096	6.41059276797639	6.44436453261158	6.0097410840687	5.66073344649543	5.51967248773694	5.45650933051683	5.42748038860655	5.40723717406411	5.40723717406411	5.36818652778635	5.36818652778635	5.32777556828952	5.32777556828952	5.3760548451645	5.3760548451645	5.48523980048118	5.48523980048118	5.58524636038077	5.58524636038077	5.63195869574653	5.63195869574653	5.62367219505709	5.62367219505709	5.60043443304123	5.60043443304123	5.66752518206832	5.66752518206832	5.94553058509446	5.94553058509446	6.31261597642427	6.31261597642427	6.5694992477154	6.5694992477154	7.39374120062581	7.39374120062581	7.96494467693508	7.96494467693508
B=0.1	12.6382089126532	12.8066930919126	9.68462380637899	7.25713745547413	6.44321220511684	5.97034639416349	5.63041589083415	5.44354069897926	5.35448537920083	5.33738947577453	5.37674605647186	5.37674605647186	5.39206912214453	5.39206912214453	5.3868048176246	5.3868048176246	5.4622816225714	5.4622816225714	5.58750585274936	5.58750585274936	5.66888157743227	5.66888157743227	5.68092622757126	5.68092622757126	5.66893324665204	5.66893324665204	5.69262271400433	5.69262271400433	5.80323538675383	5.80323538675383	6.01302907323117	6.01302907323117	6.2417999045514	6.2417999045514	6.55297925843293	6.55297925843293	7.47258278796479	7.47258278796479	8.08196441814435	8.08196441814435
B=0.1	5.53793159191306	9.00465662648512	6.30547815851166	6.4886267333731	6.58982360471754	6.07343377442661	5.7174322622919	5.49900650344013	5.35613247437405	5.28108331398514	5.28239190011328	5.28239190011328	5.36206169790673	5.36206169790673	5.43313196244815	5.43313196244815	5.48043515555058	5.48043515555058	5.53952162674472	5.53952162674472	5.605206971807	5.605206971807	5.65000798063549	5.65000798063549	5.68909012534175	5.68909012534175	5.726841252358	5.726841252358	5.76543716351118	5.76543716351118	5.846702024987	5.846702024987	6.05982730155195	6.05982730155195	6.64650019156866	6.64650019156866	7.93090196488205	7.93090196488205	8.46890573159662	8.46890573159662
B=0.1	12.4207247109901	8.44379763978269	6.35325671572453	6.87971569500155	6.51279443432032	5.88732965814641	5.66953042136601	5.57453425475045	5.48391171013783	5.40708468175697	5.33754439135213	5.33754439135213	5.28564089702433	5.28564089702433	5.25188953250502	5.25188953250502	5.25753018008551	5.25753018008551	5.31254863015138	5.31254863015138	5.38605939000741	5.38605939000741	5.4582504411869	5.4582504411869	5.51670518365974	5.51670518365974	5.56314192529759	5.56314192529759	5.61105200394089	5.61105200394089	5.65759706028473	5.65759706028473	5.77497258411865	5.77497258411865	6.31237518353942	6.31237518353942	7.51693217020117	7.51693217020117	8.83706836074215	8.83706836074215
B=0.1	5.86354896924829	8.93536421107105	6.66888157743227	6.59534670694637	6.64197658881375	6.52146452654852	6.10251586459637	5.76604112855831	5.5469172215378	5.41312307474642	5.32804123097178	5.32804123097178	5.309155178817	5.309155178817	5.32600279794886	5.32600279794886	5.35570669205414	5.35570669205414	5.39646969919705	5.39646969919705	5.45436450291335	5.45436450291335	5.53251324747675	5.53251324747675	5.61683297022523	5.61683297022523	5.69063815615668	5.69063815615668	5.75048490666947	5.75048490666947	5.82536025983189	5.82536025983189	6.04713009773567	6.04713009773567	6.64303482569724	6.64303482569724	7.64365284550593	7.64365284550593	8.58470021869706	8.58470021869706
B=0.1	5.95803718420805	8.32350209555651	6.28874547762963	6.37160136229918	6.45960169436271	6.37279191109373	6.11133479496144	5.8368207286411	5.61352065394507	5.44030997800915	5.29778494085083	5.29778494085083	5.27561352230614	5.27561352230614	5.3438653686314	5.3438653686314	5.40185704171573	5.40185704171573	5.4192802513024	5.4192802513024	5.422493264366	5.422493264366	5.44674885817661	5.44674885817661	5.49394369971634	5.49394369971634	5.56621497003316	5.56621497003316	5.64759556586049	5.64759556586049	5.70762761534142	5.70762761534142	5.82102880498972	5.82102880498972	6.20460318683114	6.20460318683114	7.28217144922392	7.28217144922392	8.67476253017145	8.67476253017145
B=0.1	9.75061206245874	7.41250623652695	9.00995210450223	6.7953835768782	6.32662239870205	6.02392526838013	5.77206961115625	5.58162246519698	5.42261506353888	5.31659495157068	5.27359068374002	5.27359068374002	5.31511829911869	5.31511829911869	5.34662682698648	5.34662682698648	5.36078602635345	5.36078602635345	5.40911638671728	5.40911638671728	5.47488584102385	5.47488584102385	5.5261686505528	5.5261686505528	5.56552211574383	5.56552211574383	5.62020153414579	5.62020153414579	5.7106630470252	5.7106630470252	5.83325323604873	5.83325323604873	6.03697285378807	6.03697285378807	6.53148725557636	6.53148725557636	7.42695018783617	7.42695018783617	8.81839362447108	8.81839362447108
B=0.1	12.6815870734442	6.24681158536541	6.43206069254034	6.49111221989197	6.25897847251108	6.10897016619443	5.86960350461	5.63283890280946	5.49623586553607	5.4302814839474	5.37285749374767	5.37285749374767	5.31256379330184	5.31256379330184	5.29048836033018	5.29048836033018	5.33356392537327	5.33356392537327	5.43115904257009	5.43115904257009	5.52979391369646	5.52979391369646	5.5571519423599	5.5571519423599	5.57152098578897	5.57152098578897	5.65567258055934	5.65567258055934	5.7736437288658	5.7736437288658	5.82925144349873	5.82925144349873	5.85233140348747	5.85233140348747	6.21401921135964	6.21401921135964	7.49095280269433	7.49095280269433	8.42518423681938	8.42518423681938
B=0.1	12.5424155530691	6.35398859040876	11.4447839901758	7.48172432941474	6.71139646134929	6.30752234392667	5.98522752592694	5.73514913410215	5.55271557633622	5.43344172355937	5.33303859162203	5.33303859162203	5.31366229909899	5.31366229909899	5.36107965771857	5.36107965771857	5.39434270395688	5.39434270395688	5.40151973622882	5.40151973622882	5.41251297319529	5.41251297319529	5.46474513283585	5.46474513283585	5.57467939275228	5.57467939275228	5.67526290559499	5.67526290559499	5.73020228934156	5.73020228934156	5.7733459724434	5.7733459724434	5.94813389097067	5.94813389097067	6.44609392481926	6.44609392481926	7.37712415656592	7.37712415656592	8.60139863036669	8.60139863036669
B=0.1	5.40790766610496	8.66053961450571	5.91644184275997	6.75115778773687	6.31662511211326	5.93220220708268	5.69220775875676	5.5339030835124	5.43224336233009	5.37473746489817	5.34588123950207	5.34588123950207	5.35455906228483	5.35455906228483	5.40921053328234	5.40921053328234	5.46842210064325	5.46842210064325	5.51822138909786	5.51822138909786	5.63237389393753	5.63237389393753	5.7622477098445	5.7622477098445	5.80623695715809	5.80623695715809	5.81465194704057	5.81465194704057	5.84268227671177	5.84268227671177	5.94592152546808	5.94592152546808	6.15466626409295	6.15466626409295	6.48235024414179	6.48235024414179	7.23518149738018	7.23518149738018	8.15089090738951	8.15089090738951
B=0.1	5.09859889808279	5.05961302585015	8.38463132447493	7.81579280773255	6.99798521142062	6.61939897300603	6.31180984522273	5.93877377488089	5.63785129115752	5.46477425823211	5.3556111455144	5.3556111455144	5.34588412877288	5.34588412877288	5.43810829950773	5.43810829950773	5.4883037600269	5.4883037600269	5.50190940656971	5.50190940656971	5.57159547620047	5.57159547620047	5.67786240167365	5.67786240167365	5.71803310782339	5.71803310782339	5.66769487885747	5.66769487885747	5.61392126377366	5.61392126377366	5.71347504557187	5.71347504557187	5.97745203901392	5.97745203901392	6.39915937202058	6.39915937202058	7.55049151751214	7.55049151751214	8.13134968485898	8.13134968485898
B=0.1	12.5697942885724	8.04691715608791	7.20803931640918	6.90363058564956	6.37283238671799	5.93569553854259	5.64100357290867	5.47185749611423	5.37398932872806	5.33925354257771	5.34766709890159	5.34766709890159	5.37618597709104	5.37618597709104	5.44884959774316	5.44884959774316	5.49746431996453	5.49746431996453	5.51311633440188	5.51311633440188	5.56370453960919	5.56370453960919	5.64993038925354	5.64993038925354	5.71959806914891	5.71959806914891	5.75149584494701	5.75149584494701	5.77115582001232	5.77115582001232	5.80882714603003	5.80882714603003	5.917726393601	5.917726393601	6.21070491626296	6.21070491626296	7.05894844737452	7.05894844737452	7.99804789717655	7.99804789717655
B=0.1	6.01753880467582	8.08202211740709	6.62069810894082	6.9483112138164	5.95347557152446	5.822456285936	5.74657354526294	5.54959922310892	5.3937078679223	5.31900266935854	5.29388416234744	5.29388416234744	5.36845629387292	5.36845629387292	5.45069320597827	5.45069320597827	5.48765319350813	5.48765319350813	5.53272717780949	5.53272717780949	5.5865652734715	5.5865652734715	5.66544371920012	5.66544371920012	5.7452018586768	5.7452018586768	5.78175998905585	5.78175998905585	5.80099946148011	5.80099946148011	5.8464839111004	5.8464839111004	6.01855063212974	6.01855063212974	6.43863919096602	6.43863919096602	7.27709883829061	7.27709883829061	8.00422225737838	8.00422225737838
B=0.1	6.04124743794527	5.79792601327467	6.0559691303344	6.35558947808931	6.38871758125914	6.08374876951286	5.72727212996974	5.47324730565185	5.36286515598485	5.31951173971272	5.30622426162319	5.30622426162319	5.36233818787744	5.36233818787744	5.41111678893666	5.41111678893666	5.47583374476704	5.47583374476704	5.54279200928453	5.54279200928453	5.58450914782853	5.58450914782853	5.66597271015676	5.66597271015676	5.77777791763929	5.77777791763929	5.86440307676571	5.86440307676571	5.85175992265139	5.85175992265139	5.79007501201479	5.79007501201479	5.88394211264013	5.88394211264013	6.2775882166735	6.2775882166735	7.27066914062862	7.27066914062862	8.14933232626729	8.14933232626729
B=0.1	13.0145420889848	5.74387662921138	7.79358298477606	6.94402759632443	6.23712646007173	5.87690658685112	5.65233634048764	5.47347915826283	5.36137698097875	5.36715060256405	5.4471669779007	5.4471669779007	5.46553157065383	5.46553157065383	5.47044774201118	5.47044774201118	5.50332422559751	5.50332422559751	5.57537232028251	5.57537232028251	5.68116063979897	5.68116063979897	5.78125580000501	5.78125580000501	5.85923905878794	5.85923905878794	5.92867225571668	5.92867225571668	5.98763316426231	5.98763316426231	6.02129234766039	6.02129234766039	6.09190387555919	6.09190387555919	6.3740283747469	6.3740283747469	7.12114514335578	7.12114514335578	7.89611763440863	7.89611763440863
B=0.1	12.3738306119777	6.25111068860034	8.99304217850497	7.27720160312909	6.40850020303248	5.91401410830241	5.76418254045269	5.61742558021984	5.44489405910138	5.3200785783651	5.27160563160596	5.27160563160596	5.34036708651636	5.34036708651636	5.3911478332014	5.3911478332014	5.40552402447398	5.40552402447398	5.44458327693237	5.44458327693237	5.52926839099267	5.52926839099267	5.61232370499982	5.61232370499982	5.66551307484319	5.66551307484319	5.68970825054476	5.68970825054476	5.70717484410038	5.70717484410038	5.78637866217771	5.78637866217771	5.95052419150378	5.95052419150378	6.1983767969048	6.1983767969048	6.88324618763347	6.88324618763347	8.60780532523693	8.60780532523693
B=0.1	5.82419402133142	11.5917719100902	7.27365184365007	6.49971342772073	6.21610713536146	6.02044479682	5.74064148744687	5.51685149787266	5.41178713704151	5.38228376824708	5.38437500214986	5.38437500214986	5.41902601222732	5.41902601222732	5.4622281134144	5.4622281134144	5.51961860357603	5.51961860357603	5.61905560076112	5.61905560076112	5.73173101123631	5.73173101123631	5.77358312984556	5.77358312984556	5.73377300858459	5.73377300858459	5.69566999265635	5.69566999265635	5.76834694361634	5.76834694361634	5.9961604873182	5.9961604873182	6.33553055446142	6.33553055446142	6.5843573523095	6.5843573523095	7.04683491113323	7.04683491113323	7.80773370242941	7.80773370242941
B=0.1	6.10914322858546	10.4319925781397	7.65199515692678	6.43772676847756	6.03491829940057	5.9025188311919	5.80009816345444	5.66416714312236	5.51976590278947	5.40705252657932	5.32108074372791	5.32108074372791	5.31078262767264	5.31078262767264	5.32759270200815	5.32759270200815	5.34824384678843	5.34824384678843	5.41879641292222	5.41879641292222	5.53490057354463	5.53490057354463	5.62253255795282	5.62253255795282	5.64308350940638	5.64308350940638	5.62022689282095	5.62022689282095	5.60515885465454	5.60515885465454	5.68677732061244	5.68677732061244	5.97745203901392	5.97745203901392	6.43412444873281	6.43412444873281	7.22238471005429	7.22238471005429	8.26177851948463	8.26177851948463
B=0.1	5.70098872954129	6.17258872132688	9.09132468387964	7.83757301236948	6.55419893005585	6.03024871070738	5.87753345047727	5.70683861552675	5.53843995002223	5.42401994411998	5.34556257462222	5.34556257462222	5.3630103972717	5.3630103972717	5.4038104527677	5.4038104527677	5.43241729307281	5.43241729307281	5.48909858566709	5.48909858566709	5.5862150697497	5.5862150697497	5.67925774731162	5.67925774731162	5.71829297584093	5.71829297584093	5.7044955749027	5.7044955749027	5.69962845938184	5.69962845938184	5.82593292015766	5.82593292015766	6.14841452444659	6.14841452444659	6.57798418227206	6.57798418227206	7.22530789198574	7.22530789198574	8.6263828412808	8.6263828412808
B=0.1	6.12221989551536	12.6510577956796	11.5595608710362	7.38022288095969	6.04935041580601	5.89261024251235	5.72944227089008	5.6459319175246	5.5655332949266	5.49318931021918	5.40574615868802	5.40574615868802	5.38897063069194	5.38897063069194	5.42594035929297	5.42594035929297	5.44154404156198	5.44154404156198	5.43694214257126	5.43694214257126	5.47217619192066	5.47217619192066	5.56900876287334	5.56900876287334	5.67794307902988	5.67794307902988	5.75154240967168	5.75154240967168	5.78736234808074	5.78736234808074	5.81350135494748	5.81350135494748	5.90589064290424	5.90589064290424	6.20823568853492	6.20823568853492	7.03349924242791	7.03349924242791	8.40795543930349	8.40795543930349
B=0.1	12.6238027603746	6.61503760269739	8.59230239307391	7.66219743236253	6.46291037665486	5.97319104804432	5.8153298586494	5.69784122113972	5.54265562929956	5.41619329926576	5.35960056000266	5.35960056000266	5.41104292914039	5.41104292914039	5.45953475118627	5.45953475118627	5.45585440998718	5.45585440998718	5.46932975084124	5.46932975084124	5.54369395224429	5.54369395224429	5.62142133207104	5.62142133207104	5.68146608639537	5.68146608639537	5.72272322265966	5.72272322265966	5.73113547895322	5.73113547895322	5.77864054149289	5.77864054149289	5.99471435975863	5.99471435975863	6.42813692207696	6.42813692207696	7.30034868801406	7.30034868801406	8.2534358542091	8.2534358542091
