# Supplementary material for: Inference of past demography, dormancy and self-fertilization rates from whole genome sequence data
Source: PLoS Genet. 2020 Apr 6;16(4):e1008698. doi: 10.1371/journal.pgen.1008698 (PMC7173940; doi:10.1371/journal.pgen.1008698)
Supplement: S1 Data — File containing all numerical data presented in this study. It contains all plotted results and all requirements to build summary statistics. (ZIP) [file pgen.1008698.s003.zip › S1_data/Supplementary_Figure/FigS12/F12S_d_time.csv]

	V1	V2	V3	V4	V5	V6	V7	V8	V9	V10	V11	V12	V13	V14	V15	V16	V17	V18	V19	V20	V21	V22	V23	V24	V25	V26	V27	V28	V29	V30	V31	V32	V33	V34	V35	V36	V37	V38	V39	V40
B=1	0	191.7358	388.452	590.416	797.912	1011.254	1230.782	1456.862	1689.902	1930.34	2178.66	2435.4	2701.16	2976.58	3262.38	3559.42	3868.56	4190.88	4527.52	4879.82	5249.32	5637.76	6047.22	6480.1	6939.22	7427.98	7950.46	8511.7	9117.88	9776.82	10498.62	11296.54	12188.52	13199.78	14367.18	15747.94	17437.84	19616.5	22687.2	27936.4
B=1	0	153.7118	311.416	473.328	639.674	810.708	986.7	1167.946	1354.77	1547.526	1746.602	1952.428	2165.48	2386.28	2615.4	2853.54	3101.38	3359.76	3629.64	3912.08	4208.3	4519.72	4847.98	5195	5563.08	5954.9	6373.78	6823.72	7309.68	7837.94	8416.6	9056.28	9771.38	10582.08	11517.98	12624.9	13979.68	15726.28	18187.98	22396.2
B=1	0	131.4418	266.298	404.75	546.998	693.252	843.746	998.732	1158.488	1323.318	1493.552	1669.556	1851.74	2040.54	2236.48	2440.1	2652.04	2873	3103.78	3345.3	3598.6	3864.9	4145.6	4442.34	4757.08	5092.14	5450.34	5835.08	6250.64	6702.36	7197.18	7744.18	8355.68	9048.92	9849.22	10795.78	11954.26	13447.82	15552.86	19151.46
B=1	0	181.1656	367.038	557.866	753.924	955.506	1162.93	1376.548	1596.74	1823.922	2058.56	2301.14	2552.24	2812.48	3082.54	3363.18	3655.3	3959.84	4277.92	4610.8	4959.92	5326.96	5713.84	6122.86	6556.66	7018.48	7512.18	8042.46	8615.22	9237.84	9919.86	10673.78	11516.6	12472.1	13575.14	14879.78	16476.52	18535.08	21436.4	26396.4
B=1	0	159.1244	322.382	489.994	662.198	839.256	1021.444	1209.072	1402.474	1602.018	1808.104	2021.18	2241.72	2470.3	2707.5	2954	3210.58	3478.06	3757.46	4049.84	4356.48	4678.86	5018.68	5377.92	5758.96	6164.58	6598.22	7063.98	7567.06	8113.94	8712.96	9375.16	10115.44	10954.7	11923.54	13069.44	14471.92	16280.02	18828.4	23184.8
B=1	0	131.6372	266.694	405.352	547.81	694.282	845	1000.218	1160.212	1325.286	1495.772	1672.04	1854.494	2043.58	2239.82	2443.74	2655.98	2877.26	3108.4	3350.26	3603.94	3870.64	4151.76	4448.94	4764.16	5099.72	5458.44	5843.76	6259.92	6712.34	7207.9	7755.7	8368.1	9062.38	9863.88	10811.84	11972.04	13467.82	15576	19179.94
B=1	0	189.8326	384.596	584.554	789.992	1001.216	1218.564	1442.402	1673.128	1911.178	2157.04	2411.24	2674.34	2947.02	3230	3524.08	3830.16	4149.28	4482.58	4831.38	5197.2	5581.8	5987.2	6415.78	6870.34	7354.24	7871.56	8427.22	9027.38	9679.78	10394.42	11184.42	12067.54	13068.76	14224.58	15591.62	17264.76	19421.8	22462	27659.2
B=1	0	195.0738	395.214	600.694	811.802	1028.86	1252.208	1482.226	1719.322	1963.944	2216.6	2477.8	2748.18	3028.4	3319.18	3621.38	3935.92	4263.84	4606.34	4964.78	5340.7	5735.92	6152.5	6592.9	7060.02	7557.28	8088.88	8659.88	9276.62	9947.04	10681.4	11493.2	12400.72	13429.58	14617.32	16022.1	17741.42	19958	23082.2	28422.8
B=1	0	161.6964	327.594	497.914	672.902	852.82	1037.954	1228.616	1425.144	1627.912	1837.33	2053.84	2277.96	2510.24	2751.26	3001.76	3262.48	3534.28	3818.18	4115.3	4426.9	4754.5	5099.8	5464.86	5852.04	6264.24	6704.86	7178.16	7689.38	8245.08	8853.8	9526.7	10278.94	11131.76	12116.28	13280.7	14705.84	16543.18	19132.74	23559.6
B=1	0	224.306	454.44	690.71	933.454	1183.038	1439.856	1704.342	1976.968	2258.24	2548.76	2849.1	3160	3482.2	3816.58	4164.06	4525.72	4902.78	5296.6	5708.76	6141.02	6595.46	7074.48	7580.88	8117.98	8689.78	9301.02	9957.6	10666.74	11437.62	12282.04	13215.5	14259	15442.04	16807.76	18423.06	20400	22948.8	26541	32682
B=1	0	194.3134	393.674	598.352	808.64	1024.85	1247.328	1476.45	1712.62	1956.292	2207.96	2468.14	2737.48	3016.6	3306.24	3607.26	3920.58	4247.22	4588.38	4945.42	5319.88	5713.56	6128.52	6567.22	7032.5	7527.84	8057.36	8626.14	9240.46	9908.26	10639.78	11448.42	12352.4	13377.24	14560.34	15959.66	17672.28	19880.24	22992.2	28312
B=1	0	169.3166	343.032	521.38	704.614	893.012	1086.87	1286.516	1492.306	1704.63	1923.916	2150.64	2385.32	2628.54	2880.92	3143.22	3416.22	3700.84	3998.12	4309.24	4635.52	4978.56	5340.14	5722.4	6127.84	6559.44	7020.84	7516.46	8051.74	8633.64	9271.06	9975.66	10763.36	11656.36	12687.28	13906.58	15398.88	17322.8	20034.4	24670
B=1	0	170.0288	344.474	523.572	707.578	896.766	1091.44	1291.926	1498.582	1711.8	1932.008	2159.68	2395.34	2639.58	2893.04	3156.44	3430.6	3716.42	4014.94	4327.36	4655.02	4999.5	5362.6	5746.46	6153.6	6587.02	7050.36	7548.06	8085.62	8669.96	9310.04	10017.62	10808.62	11705.4	12740.64	13965.06	15463.64	17395.66	20118.6	24773.6
B=1	0	172.7922	350.072	532.082	719.078	911.342	1109.18	1312.924	1522.938	1739.62	1963.408	2194.78	2434.28	2682.48	2940.06	3207.74	3486.34	3776.82	4080.2	4397.68	4730.68	5080.76	5449.76	5839.86	6253.62	6694.08	7164.96	7670.74	8217.02	8810.88	9461.36	10180.44	10984.3	11895.64	12947.7	14192.04	15714.98	17678.38	20445.6	25176.4
B=1	0	158.0542	320.214	486.7	657.746	833.612	1014.574	1200.942	1393.042	1591.244	1795.944	2007.58	2226.66	2453.7	2689.3	2934.14	3188.98	3454.68	3732.18	4022.6	4327.18	4647.4	4984.94	5341.76	5720.22	6123.14	6553.84	7016.48	7516.18	8059.36	8654.38	9312.12	10047.42	10881.02	11843.36	12981.56	14374.6	16170.54	18701.78	23029
B=1	0	183.4458	371.658	564.888	763.414	967.532	1177.568	1393.874	1616.836	1846.878	2084.46	2330.1	2584.36	2847.88	3121.34	3405.52	3701.3	4009.68	4331.76	4668.84	5022.36	5394	5785.76	6199.92	6639.18	7106.82	7606.72	8143.68	8723.66	9354.12	10044.7	10808.12	11661.54	12629.08	13746	15067.06	16683.9	18768.36	21706.2	26728.6
B=1	0	167.1846	338.712	514.814	695.742	881.766	1073.184	1270.316	1473.516	1683.166	1899.692	2123.56	2355.28	2595.44	2844.66	3103.64	3373.2	3654.24	3947.78	4254.98	4577.16	4915.88	5272.9	5650.34	6050.68	6476.84	6932.44	7421.8	7950.36	8524.94	9154.32	9850.06	10627.84	11509.6	12527.52	13731.48	15204.98	17104.68	19782.14	24359.4
B=1	0	204.622	414.558	630.094	851.536	1079.218	1313.498	1554.774	1803.474	2060.08	2325.08	2599.08	2882.7	3176.62	3481.64	3798.62	4128.56	4472.52	4831.8	5207.78	5602.1	6016.66	6453.64	6915.6	7405.58	7927.18	8484.8	9083.74	9730.66	10433.9	11204.2	12055.74	13007.68	14086.9	15332.76	16806.3	18609.78	20934.8	24211.8	29814
B=1	0	201.068	407.36	619.154	836.75	1060.478	1290.692	1527.776	1772.158	2024.3	2284.72	2553.94	2832.64	3121.46	3421.18	3732.66	4056.86	4394.86	4747.9	5117.34	5504.82	5912.18	6341.58	6795.52	7276.98	7789.54	8337.46	8926.02	9561.7	10252.72	11009.66	11846.4	12781.82	13842.3	15066.52	16514.48	18286.64	20571.4	23791.4	29296.4
B=1	0	148.7458	301.356	458.036	619.008	784.516	954.822	1130.212	1311	1497.528	1690.172	1889.35	2095.52	2309.18	2530.92	2761.34	3001.18	3251.22	3512.38	3785.68	4072.34	4373.7	4691.34	5027.16	5383.34	5762.52	6167.86	6603.24	7073.52	7584.72	8144.68	8763.68	9455.68	10240.2	11145.84	12217.02	13528.02	15218.18	17600.36	21672.6
B=1	0	199.8406	404.872	615.372	831.64	1054	1282.808	1518.446	1761.334	2011.94	2270.76	2538.36	2815.34	3102.4	3400.3	3709.88	4032.1	4368.02	4718.9	5086.1	5471.2	5876.08	6302.84	6754.02	7232.54	7741.96	8286.54	8871.5	9503.3	10190.1	10942.42	11774.06	12703.74	13757.74	14974.5	16413.62	18174.96	20445.8	23646.2	29117.4
B=1	0	210.426	426.32	647.972	875.696	1109.836	1350.764	1598.884	1854.64	2118.52	2391.04	2672.82	2964.48	3266.74	3580.42	3906.4	4245.68	4599.42	4968.88	5355.52	5761.04	6187.36	6636.74	7111.8	7615.68	8152.08	8725.52	9341.46	10006.72	10729.92	11522.08	12397.78	13376.72	14486.56	15767.76	17283.12	19137.76	21528.8	24898.8	30659.8
B=1	0	181.9192	368.564	560.186	757.06	959.48	1167.768	1382.274	1603.382	1831.51	2067.12	2310.72	2562.86	2824.18	3095.36	3377.18	3670.5	3976.3	4295.72	4629.98	4980.56	5349.12	5737.62	6148.32	6583.94	7047.68	7543.42	8075.92	8651.06	9276.26	9961.12	10718.18	11564.5	12523.98	13631.62	14941.68	16545.06	18612.16	21525.6	26506.2
B=1	0	196.2124	397.522	604.2	816.542	1034.864	1259.518	1490.878	1729.356	1975.408	2229.52	2492.26	2764.22	3046.06	3338.56	3642.52	3958.88	4288.72	4633.22	4993.74	5371.88	5769.4	6188.42	6631.38	7101.22	7601.4	8136.1	8710.42	9330.76	10005.1	10743.74	11560.28	12473.1	13507.96	14702.62	16115.62	17844.98	20074.6	23216.8	28588.8
B=1	0	185.1936	375.198	570.27	770.686	976.75	1188.786	1407.154	1632.242	1864.476	2104.32	2352.3	2609	2875.02	3151.08	3437.96	3736.56	4047.88	4373.04	4713.32	5070.2	5445.4	5840.9	6259	6702.44	7174.52	7679.2	8221.28	8806.78	9443.24	10140.4	10911.1	11772.64	12749.4	13876.98	15210.62	16842.86	18947.18	21913	26983.2
B=1	0	145.7454	295.276	448.796	606.522	768.692	935.562	1107.416	1284.556	1467.322	1656.082	1851.24	2053.24	2262.6	2479.86	2705.64	2940.64	3185.64	3441.54	3709.32	3990.2	4285.48	4596.72	4925.76	5274.76	5646.28	6043.44	6470.06	6930.84	7431.72	7980.4	8586.92	9264.96	10033.64	10921.04	11970.6	13255.14	14911.22	17245.34	21235.6
B=1	0	183.4202	371.606	564.808	763.306	967.396	1177.402	1393.68	1616.61	1846.622	2084.18	2329.78	2584	2847.48	3120.9	3405.04	3700.78	4009.12	4331.16	4668.18	5021.66	5393.26	5784.96	6199.06	6638.26	7105.82	7605.66	8142.56	8722.44	9352.8	10043.3	10806.62	11659.92	12627.32	13744.08	15064.96	16681.56	18765.74	21703.2	26724.8
B=1	0	200.4	406.008	617.098	833.972	1056.956	1286.404	1522.702	1766.274	2017.58	2277.12	2545.46	2823.22	3111.1	3409.82	3720.28	4043.4	4380.28	4732.12	5100.36	5486.54	5892.56	6320.52	6772.94	7252.82	7763.66	8309.78	8896.36	9529.94	10218.68	10973.1	11807.06	12739.36	13796.32	15016.48	16459.64	18225.9	20503	23712.4	29199
B=1	0	167.7388	339.834	516.52	698.048	884.688	1076.74	1274.526	1478.398	1688.744	1905.988	2130.6	2363.08	2604.04	2854.08	3113.92	3384.38	3666.36	3960.86	4269.08	4592.32	4932.16	5290.38	5669.06	6070.72	6498.32	6955.42	7446.4	7976.72	8553.18	9184.66	9882.7	10663.04	11547.74	12569.04	13776.98	15255.38	17161.36	19847.7	24440
B=1	0	204.328	413.964	629.192	850.316	1077.67	1311.616	1552.546	1800.89	2057.12	2321.76	2595.36	2878.56	3172.06	3476.66	3793.18	4122.64	4466.12	4824.86	5200.3	5594.08	6008.04	6444.38	6905.68	7394.96	7915.82	8472.64	9070.72	9716.72	10418.94	11188.14	12038.46	12989.04	14066.7	15310.78	16782.22	18583.1	20904.8	24177.2	29771.2
B=1	0	168.4016	341.178	518.562	700.806	888.186	1080.996	1279.564	1484.242	1695.418	1913.52	2139.02	2372.42	2614.32	2865.36	3126.24	3397.76	3680.84	3976.52	4285.94	4610.48	4951.66	5311.28	5691.48	6094.72	6524	6982.9	7475.84	8008.24	8587	9220.96	9921.76	10705.2	11593.38	12618.72	13831.42	15315.66	17229.18	19926.14	24536.6
B=1	0	178.1034	360.834	548.436	741.18	939.354	1143.274	1353.28	1569.75	1793.092	2023.76	2262.24	2509.1	2764.94	3030.44	3306.34	3593.5	3892.9	4205.6	4532.86	4876.08	5236.92	5617.26	6019.36	6445.84	6899.84	7385.2	7906.52	8469.6	9081.7	9752.18	10493.36	11321.92	12261.28	13345.68	14628.26	16198.02	18221.78	21074	25950.2
B=1	0	171.1668	346.78	527.076	712.314	902.768	1098.746	1300.574	1508.612	1723.256	1944.94	2174.14	2411.38	2657.26	2912.4	3177.56	3453.56	3741.28	4041.82	4356.32	4686.18	5032.96	5398.5	5784.92	6194.78	6631.12	7097.56	7598.58	8139.72	8727.98	9372.36	10084.66	10880.96	11783.74	12825.9	14058.54	15567.14	17512.08	20253.4	24939.4
B=1	0	165.6934	335.69	510.222	689.536	873.902	1063.612	1258.986	1460.372	1668.152	1882.746	2104.62	2334.28	2572.28	2819.28	3075.96	3343.12	3621.66	3912.56	4217.02	4536.32	4872.02	5225.86	5599.94	5996.7	6419.08	6870.6	7355.6	7879.44	8448.9	9072.66	9762.2	10533.02	11406.94	12415.78	13608.98	15069.36	16952.1	19605.68	24142
B=1	0	171.2764	347.002	527.414	712.77	903.348	1099.45	1301.408	1509.58	1724.362	1946.186	2175.54	2412.92	2658.96	2914.28	3179.6	3455.76	3743.68	4044.4	4359.12	4689.18	5036.18	5401.96	5788.64	6198.76	6635.36	7102.1	7603.46	8144.94	8733.58	9378.36	10091.14	10887.94	11791.3	12834.14	14067.54	15577.12	17523.32	20266.4	24955.4
B=1	0	179.8898	364.452	553.938	748.616	948.776	1154.742	1366.854	1585.496	1811.078	2044.06	2284.94	2534.28	2792.68	3060.82	3339.5	3629.56	3931.96	4247.8	4578.34	4925	5289.46	5673.62	6079.74	6510.5	6969.06	7459.28	7985.82	8554.56	9172.8	9850	10598.62	11435.5	12384.26	13479.56	14775	16360.5	18404.56	21285.4	26210.4
B=1	0	186.3778	377.598	573.916	775.614	982.996	1196.388	1416.152	1642.678	1876.398	2117.78	2367.34	2625.68	2893.4	3171.22	3459.94	3760.46	4073.76	4401	4743.46	5102.62	5480.22	5878.24	6299.02	6745.3	7220.4	7728.3	8273.84	8863.08	9503.62	10205.26	10980.86	11847.92	12830.92	13965.7	15307.88	16950.56	19068.34	22053.2	27155.8
B=1	0	179.795	364.26	553.646	748.22	948.276	1154.132	1366.134	1584.66	1810.124	2042.98	2283.74	2532.94	2791.2	3059.22	3337.74	3627.64	3929.88	4245.56	4575.92	4922.4	5286.66	5670.62	6076.54	6507.06	6965.38	7455.34	7981.62	8550.04	9167.96	9844.8	10593.02	11429.46	12377.74	13472.44	14767.2	16351.86	18394.84	21274.2	26196.6
B=1	0	221.636	449.03	682.488	922.344	1168.956	1422.718	1684.056	1953.436	2231.36	2518.42	2815.2	3122.4	3440.76	3771.14	4114.5	4471.86	4844.42	5233.56	5640.8	6067.92	6516.96	6990.28	7490.64	8021.36	8586.34	9190.32	9839.08	10539.78	11301.5	12135.86	13058.2	14089.28	15258.24	16607.7	18203.78	20157.2	22675.6	26225.2	32293
B=1	0	178.1168	360.86	548.478	741.236	939.424	1143.358	1353.382	1569.868	1793.226	2023.92	2262.42	2509.3	2765.14	3030.66	3306.58	3593.78	3893.2	4205.92	4533.2	4876.46	5237.32	5617.68	6019.82	6446.32	6900.36	7385.74	7907.12	8470.24	9082.38	9752.9	10494.14	11322.78	12262.2	13346.68	14629.36	16199.22	18223.14	21075.6	25952.2
B=1	0	171.6846	347.828	528.672	714.468	905.5	1102.07	1304.508	1513.176	1728.47	1950.824	2180.72	2418.68	2665.3	2921.22	3187.18	3464	3752.6	4054.04	4369.5	4700.36	5048.18	5414.82	5802.42	6213.54	6651.18	7119.04	7621.56	8164.36	8754.4	9400.7	10115.18	10913.88	11819.38	12864.7	14101.06	15614.24	17565.06	20314.6	25015
B=1	0	210.174	425.808	647.194	874.644	1108.504	1349.142	1596.964	1852.414	2115.98	2388.18	2669.6	2960.92	3262.82	3576.12	3901.7	4240.58	4593.9	4962.9	5349.1	5754.12	6179.92	6628.76	7103.26	7606.54	8142.3	8715.04	9330.24	9994.72	10717.04	11508.24	12382.88	13360.66	14469.16	15748.84	17262.36	19114.78	21503	24868.8	30623
B=1	0	154.0638	312.13	474.412	641.14	812.564	988.96	1170.62	1357.872	1551.07	1750.602	1956.9	2170.44	2391.74	2621.4	2860.06	3108.48	3367.46	3637.96	3921.04	4217.94	4530.06	4859.08	5206.9	5575.8	5968.54	6388.38	6839.34	7326.42	7855.9	8435.88	9077.02	9793.74	10606.32	11544.34	12653.82	14011.68	15762.28	18229.62	22447.6
B=1	0	192.1758	389.344	591.77	799.744	1013.576	1233.606	1460.206	1693.78	1934.77	2183.66	2441	2707.36	2983.4	3269.88	3567.58	3877.44	4200.5	4537.9	4891.02	5261.36	5650.7	6061.1	6494.96	6955.14	7445.02	7968.72	8531.24	9138.8	9799.26	10522.72	11322.46	12216.5	13230.08	14400.16	15784.08	17477.86	19661.52	22739.2	28000.6
B=1	0	116.083	235.182	357.456	483.082	612.246	745.154	882.032	1023.12	1168.69	1319.032	1474.472	1635.366	1802.112	1975.154	2154.98	2342.16	2537.28	2741.1	2954.4	3178.1	3413.28	3661.18	3923.26	4201.22	4497.14	4813.46	5153.26	5520.26	5919.2	6356.2	6839.28	7379.32	7991.56	8698.36	9534.3	10557.42	11876.46	13735.52	16913.62
B=1	0	161.8584	327.922	498.414	673.576	853.674	1038.994	1229.846	1426.572	1629.542	1839.17	2055.9	2280.24	2512.74	2754.02	3004.76	3265.74	3537.82	3822.02	4119.42	4431.34	4759.26	5104.92	5470.32	5857.9	6270.5	6711.58	7185.36	7697.08	8253.34	8862.68	9536.24	10289.24	11142.92	12128.42	13294	14720.58	16559.74	19151.92	23583.2
B=1	0	147.6482	299.132	454.656	614.44	778.728	947.778	1121.874	1301.328	1486.48	1677.702	1875.41	2080.06	2292.14	2512.24	2740.96	2979.04	3227.22	3486.46	3757.76	4042.3	4341.42	4656.74	4990.06	5343.62	5720	6122.34	6554.52	7021.32	7528.76	8084.58	8699.02	9385.92	10164.64	11063.62	12126.88	13428.2	15105.9	17470.5	21512.8
B=1	0	193.9552	392.948	597.25	807.148	1022.96	1245.028	1473.728	1709.464	1952.684	2203.88	2463.6	2732.42	3011.02	3300.16	3600.62	3913.34	4239.38	4579.92	4936.3	5310.08	5703.02	6117.22	6555.1	7019.54	7513.96	8042.5	8610.22	9223.42	9890	10620.16	11427.3	12329.62	13352.58	14533.5	15930.24	17639.7	19843.58	22949.8	28259.8
B=1	0	170.9906	346.422	526.534	711.58	901.84	1097.614	1299.234	1507.06	1721.482	1942.938	2171.9	2408.9	2654.52	2909.4	3174.3	3450	3737.44	4037.66	4351.84	4681.36	5027.78	5392.94	5778.96	6188.42	6624.3	7090.26	7590.76	8131.34	8719	9362.7	10074.28	10869.76	11771.6	12812.7	14044.06	15551.12	17494.06	20232.4	24913.8
B=1	0	156.028	316.108	480.46	649.314	822.924	1001.568	1185.544	1375.184	1570.844	1772.92	1981.848	2198.1	2422.24	2654.82	2896.52	3148.1	3410.38	3684.34	3971.02	4271.7	4587.82	4921.02	5273.28	5646.9	6044.62	6469.82	6926.52	7419.82	7956.04	8543.42	9192.74	9918.6	10741.52	11691.52	12815.12	14190.32	15963.24	18462.02	22733.8
B=1	0	167.538	339.428	515.902	697.212	883.63	1075.452	1273.002	1476.63	1686.724	1903.706	2128.04	2360.26	2600.92	2850.66	3110.2	3380.34	3661.98	3956.12	4263.96	4586.84	4926.26	5284.04	5662.28	6063.46	6490.54	6947.1	7437.5	7967.16	8542.96	9173.66	9870.88	10650.3	11533.92	12554	13760.5	15237.12	17140.84	19823.96	24410.8
B=1	0	190.1056	385.15	585.396	791.128	1002.656	1220.318	1444.476	1675.534	1913.928	2160.14	2414.7	2678.2	2951.26	3234.66	3529.14	3835.68	4155.24	4489.02	4838.32	5204.68	5589.84	5995.82	6425	6880.22	7364.82	7882.88	8439.34	9040.36	9693.7	10409.36	11200.5	12084.9	13087.56	14245.04	15614.04	17289.58	19449.72	22494.2	27699
B=1	0	180.2264	365.134	554.974	750.016	950.552	1156.902	1369.412	1588.462	1814.466	2047.88	2289.22	2539.02	2797.9	3066.56	3345.74	3636.34	3939.3	4255.74	4586.9	4934.22	5299.34	5684.22	6091.12	6522.68	6982.1	7473.22	8000.76	8570.56	9189.96	9868.42	10618.44	11456.88	12407.44	13504.76	14802.64	16391.1	18438.98	21325.4	26259.6
B=1	0	154.4686	312.95	475.658	642.824	814.7	991.558	1173.696	1361.44	1555.144	1755.202	1962.042	2176.14	2398.02	2628.28	2867.58	3116.64	3376.3	3647.52	3931.34	4229.02	4541.96	4871.84	5220.58	5590.46	5984.22	6405.16	6857.3	7345.66	7876.54	8458.04	9100.86	9819.48	10634.18	11574.68	12687.06	14048.5	15803.7	18277.52	22506.6
B=1	0	179.362	363.384	552.312	746.418	945.992	1151.352	1362.842	1580.842	1805.764	2038.06	2278.24	2526.84	2784.48	3051.84	3329.7	3618.9	3920.42	4235.32	4564.9	4910.54	5273.92	5656.96	6061.9	6491.38	6948.6	7437.38	7962.38	8529.44	9145.88	9821.08	10567.5	11401.92	12347.92	13439.98	14731.64	16312.48	18350.54	21223	26133.6
B=1	0	142.1092	287.91	437.6	591.39	749.514	912.222	1079.786	1252.508	1430.714	1614.764	1805.054	2002.02	2206.16	2418	2638.14	2867.28	3106.16	3355.66	3616.78	3890.64	4178.56	4482.04	4802.86	5143.16	5505.42	5892.66	6308.64	6757.92	7246.32	7781.3	8372.68	9033.8	9783.32	10648.56	11671.94	12924.44	14539.22	16815.1	20705.8
B=1	0	200.118	405.434	616.228	832.796	1055.464	1284.59	1520.554	1763.78	2014.74	2273.9	2541.88	2819.24	3106.7	3405.02	3715.02	4037.7	4374.1	4725.44	5093.16	5478.8	5884.24	6311.6	6763.4	7242.58	7752.72	8298.04	8883.82	9516.5	10204.26	10957.6	11790.4	12721.38	13776.86	14995.3	16436.42	18200.2	20474.2	23679	29157.8
B=1	0	143.6108	290.952	442.224	597.638	757.434	921.86	1091.196	1265.742	1445.832	1631.826	1824.126	2023.18	2229.46	2443.54	2666.02	2897.56	3138.98	3391.12	3655	3931.76	4222.7	4529.4	4853.62	5197.5	5563.58	5954.94	6375.3	6829.32	7322.88	7863.5	8461.14	9129.26	9886.68	10761.08	11795.26	13061	14692.84	16992.76	20924.6
B=1	0	174.8194	354.18	538.324	727.514	922.034	1122.194	1328.328	1540.806	1760.032	1986.446	2220.54	2462.84	2713.96	2974.56	3245.38	3527.26	3821.12	4128.06	4449.28	4786.18	5140.36	5513.7	5908.38	6326.98	6772.62	7249.02	7760.74	8313.44	8914.24	9572.36	10299.88	11113.18	12035.2	13099.62	14358.54	15899.36	17885.8	20685.6	25471.8
B=1	0	153.273	310.528	471.976	637.848	808.394	983.882	1164.612	1350.902	1543.106	1741.614	1946.854	2159.3	2379.46	2607.94	2845.38	3092.52	3350.18	3619.28	3900.9	4196.28	4506.82	4834.14	5180.16	5547.18	5937.9	6355.58	6804.22	7288.8	7815.56	8392.56	9030.42	9743.46	10551.86	11485.08	12588.84	13939.74	15681.36	18136.04	22332.4
B=0.5	0	1307.104	2648.16	4024.98	5439.54	6893.94	8390.5	9931.76	11520.42	13159.54	14852.42	16602.68	18414.38	20292	22240.4	24265.2	26372.8	28570.2	30865	33266.8	35785.8	38433.8	41225.2	44176.2	47306.2	50638.2	54200	58026.2	62158.6	66650.8	71571.4	77011	83091.8	89985.8	97944.2	107357.2	118877.6	133730	154663.4	190449
B=0.5	0	1286.084	2605.58	3960.26	5352.06	6783.08	8255.58	9772.02	11335.16	12947.92	14613.56	16335.68	18118.22	19965.62	21882.8	23875	25948.8	28110.6	30368.6	32731.8	35210.2	37815.8	40562.2	43465.8	46545.4	49823.8	53328.4	57093	61159	65578.8	70420.4	75772.4	81755.6	88538.6	96369.2	105630.6	116965.8	131579.4	152176	187386.2
B=0.5	0	1576.558	3194.06	4854.72	6560.88	8315.1	10120.16	11979.14	13895.3	15872.32	17914.16	20025.2	22210.4	24475	26825.2	29267.4	31809.4	34459.6	37227.8	40124.6	43162.8	46356.8	49723.6	53283	57058	61077	65373.2	69988	74972.2	80390.4	86325.6	92886.4	100220.8	108536	118135	129488.2	143383.6	161297.8	186546.4	229710
B=0.5	0	1296.374	2626.42	3991.94	5394.88	6837.34	8321.62	9850.22	11425.86	13051.52	14730.48	16466.38	18263.2	20125.4	22057.8	24066	26156.4	28335.6	30611.6	32993.6	35492	38118.4	40886.8	43813.6	46917.8	50222.4	53755.2	57549.8	61648.2	66103.6	70983.8	76378.8	82409.8	89247	97140.2	106475.8	117901.6	132632.2	153393.6	188885.6
B=0.5	0	1395.92	2828.1	4298.48	5809.14	7362.38	8960.64	10606.6	12303.22	14053.72	15861.62	17730.82	19665.6	21670.8	23751.6	25914	28164.8	30511.4	32962.2	35527.2	38217.4	41045.4	44026.4	47178	50520.6	54079	57883	61969	66382.2	71179.6	76434.6	82243.8	88737.8	96100.2	104599.4	114652	126955.2	142816.8	165172.4	203390
B=0.5	0	1289.866	2613.24	3971.9	5367.8	6803.02	8279.84	9800.76	11368.48	12985.98	14656.52	16383.7	18171.5	20024.4	21947	23945.2	26025	28193.2	30458	32828	35313.8	37927	40681.6	43593.6	46682.2	49970.2	53485.2	57260.8	61338.8	65771.8	70627.4	75995.2	81996	88799	96652.4	105941.2	117309.6	131966.2	152623.4	187937.2
B=0.5	0	1077.86	2183.72	3319.08	4485.54	5684.86	6918.94	8189.88	9499.94	10851.58	12247.54	13690.84	15184.78	16733.08	18339.8	20009.6	21747.4	23559.4	25451.8	27432.4	29509.4	31693.2	33995	36428.4	39009.4	41757	44694.2	47849.2	51257	54961.4	59019	63504.4	68518.8	74203.8	80766.4	88528.4	98028.4	110276	127537.8	157047.4
B=0.5	0	1005.152	2036.42	3095.18	4182.96	5301.38	6452.22	7637.42	8859.1	10119.56	11421.36	12767.3	14160.48	15604.32	17102.66	18659.78	20280.4	21970.2	23735	25581.8	27518.8	29555.2	31701.8	33971.2	36378	38940.2	41679.4	44621.6	47799.4	51253.8	55037.8	59220.8	63896.8	69198.2	75318.2	82556.6	91415.8	102837.2	118934.6	146453.6
B=0.5	0	1072.542	2172.94	3302.7	4463.4	5656.82	6884.82	8149.48	9453.06	10798.04	12187.12	13623.3	15109.88	16650.52	18249.32	19910.84	21640.2	23443.2	25326.2	27297	29364	31536.8	33827.4	36248.8	38817	41551	44473.8	47613.2	51004	54690.2	58727.8	63191.2	68180.8	73837.6	80368	88091.8	97544.8	109732	126908.6	156272.6
B=0.5	0	1187.038	2404.9	3655.26	4939.88	6260.68	7619.78	9019.44	10462.18	11950.74	13488.1	15077.6	16722.86	18427.98	20197.4	22036.4	23950.2	25945.8	28029.8	30211	32498.6	34903.4	37438.4	40118.2	42960.8	45986.6	49221.4	52696	56448.8	60528.4	64997	69937	75459.2	81720	88947.4	97495.6	107957.8	121445.8	140456.2	172954.8
B=0.5	0	1221.628	2475	3761.78	5083.82	6443.12	7841.82	9282.28	10767.06	12299	13881.16	15516.96	17210.18	18964.98	20786	22678.4	24648.2	26701.8	28846.6	31091.4	33445.6	35920.6	38529.4	41287.4	44212.6	47326.8	50655.8	54231.6	58093.8	62292.2	66891.2	71975	77658.2	84101.2	91539.4	100336.6	111103.8	124984.8	144549.2	177994.8
B=0.5	0	1208.564	2448.52	3721.56	5029.46	6374.22	7757.96	9183.02	10651.92	12167.46	13732.72	15351.04	17026.14	18762.18	20563.8	22436	24384.6	26416.2	28538.2	30758.8	33087.8	35536.4	38117.4	40845.8	43739.8	46820.6	50114	53651.6	57472.6	61626	66175.8	71205.2	76827.8	83202	90560.4	99263.6	109915.6	123648.4	143003.4	176091.4
B=0.5	0	1117.224	2263.46	3440.28	4649.34	5892.46	7171.62	8488.98	9846.88	11247.88	12694.82	14190.82	15739.34	17344.16	19009.58	20740.4	22541.6	24419.8	26381.4	28434.2	30587.2	32850.6	35236.6	37758.8	40434	43282	46326.6	49596.8	53128.8	56968.6	61174.4	65823.6	71021.2	76913.6	83716	91761.6	101608.4	114303.2	132195.6	162782.8
B=0.5	0	1383.136	2802.2	4259.12	5755.94	7294.94	8878.56	10509.46	12190.54	13925	15716.34	17568.4	19485.48	21472.2	23534	25676.8	27906.8	30232	32660.4	35201.8	37867.2	40669.4	43623.2	46745.8	50057.8	53583.6	57352.8	61401.4	65774.2	70527.6	75734.6	81490.4	87925	95220	103641.4	113601.8	125792.4	141508.6	163659.6	201526
B=0.5	0	1211.062	2453.58	3729.24	5039.86	6387.38	7773.98	9201.98	10673.92	12192.6	13761.08	15382.74	17061.32	18800.94	20606.2	22482.4	24435	26470.8	28597.2	30822.4	33156.2	35609.8	38196.2	40930.2	43830.2	46917.4	50217.6	53762.4	57591.2	61753.4	66312.6	71352.4	76986.4	83373.8	90747.6	99468.8	110142.6	123903.8	143299	176455.2
B=0.5	0	1249.98	2532.44	3849.08	5201.82	6592.66	8023.82	9497.7	11016.96	12584.44	14203.32	15877.1	17609.6	19405.14	21268.4	23204.8	25220.2	27321.6	29516.2	31813	34221.8	36754.2	39423.6	42245.6	45238.8	48425	51831.4	55490.2	59442	63738	68443.6	73645.4	79460.6	86053.2	93663.8	102665.4	113682.2	127885.6	147904	182125.8
B=0.5	0	1246.546	2525.48	3838.5	5187.52	6574.54	8001.76	9471.6	10986.68	12549.84	14164.28	15833.46	17561.22	19351.8	21210	23141	25151	27246.4	29435	31725.4	34127.8	36653.2	39315.2	42129.4	45114.4	48292	51689	55337.8	59278.6	63562.8	68255.4	73443	79242.2	85816.6	93406.4	102383.2	113369.8	127534.2	147497.6	181625.4
B=0.5	0	1351.05	2737.2	4160.32	5622.42	7125.72	8672.6	10265.66	11907.76	13601.98	15351.76	17160.88	19033.48	20974.2	22988.2	25081.2	27259.6	29530.6	31902.8	34385.2	36988.8	39726	42611.2	45661.4	48896.6	52340.6	56022.4	59977	64248.4	68891.6	73977.8	79600.2	85885.4	93011.2	101237.2	110966.6	122874.4	138226.2	159863.2	196852
B=0.5	0	1127.438	2284.16	3471.74	4691.86	5946.34	7237.2	8566.58	9936.9	11350.7	12810.88	14320.56	15883.24	17502.74	19183.36	20930	22747.8	24643	26622.6	28694.2	30866.8	33151	35558.6	38104	40803.6	43677.6	46750	50050.2	53614.6	57489.4	61733.6	66425.4	71670.6	77616.8	84481.4	92600.4	102537.4	115348.2	133404.2	164271
B=0.5	0	1090.076	2208.48	3356.7	4536.38	5749.3	6997.38	8282.72	9607.62	10974.58	12386.36	13846.02	15356.9	16922.74	18547.68	20236.4	21994	23826.4	25740.4	27743.2	29844	32052.4	34380.4	36841.4	39451.6	42230.4	45200.8	48391.6	51838	55584.2	59688	64224.4	69295.6	75044.8	81682	89531.8	99139.4	111525.8	128983.4	158827.4
B=0.5	0	1166.908	2364.12	3593.28	4856.1	6154.52	7490.56	8866.5	10284.76	11748.08	13259.38	14821.9	16439.28	18115.48	19854.94	21662.6	23544.2	25505.8	27554.6	29698.6	31947.4	34311.6	36803.6	39438	42232.2	45206.8	48386.6	51802.4	55491.6	59502	63894.8	68751	74179.6	80334.2	87439	95842.2	106127	119386.4	138074.4	170021.8
B=0.5	0	1144.25	2318.22	3523.5	4761.82	6035.02	7345.12	8694.34	10085.08	11519.98	13001.92	14534.12	16120.08	17763.74	19469.42	21242	23087	25010.4	27019.6	29122	31327	33645.4	36089	38672.2	41412.2	44329	47447.2	50796.6	54414	58346.6	62654.2	67416	72739.2	78774.2	85741.2	93981.2	104066.4	117068.2	135393.4	166720.6
B=0.5	0	1234.05	2500.16	3800.02	5135.52	6508.64	7921.56	9376.66	10876.54	12424.04	14022.3	15674.74	17385.18	19157.82	20997.4	22909	24898.8	26973.4	29140	31407.4	33785.6	36285.8	38921.2	41707.2	44662.2	47808	51170.8	54783	58684.4	62925.6	67571.2	72706.8	78447.8	84956.4	92470.2	101356.8	112233.4	126255.8	146019	179804.6
B=0.5	0	1302.32	2638.48	4010.26	5419.64	6868.72	8359.8	9895.4	11478.26	13111.38	14798.06	16541.92	18346.98	20217.6	22159	24176.4	26276.4	28465.6	30752	33145	35654.8	38293.2	41074.4	44014.6	47133	50452.8	54001.8	57813.8	61931	66406.8	71309.4	76729.2	82787.8	89656.4	97585.8	106964.2	118442.4	133240.6	154097.2	189752
B=0.5	0	1230.944	2493.86	3790.46	5122.6	6492.26	7901.62	9353.06	10849.16	12392.78	13987	15635.28	17341.42	19109.6	20944.6	22851.4	24836.2	26905.4	29066.6	31328.4	33700.6	36194.4	38823.2	41602.2	44549.8	47687.6	51042	54645.2	58536.8	62767.2	67401.2	72523.8	78250.4	84742.6	92237.4	101101.8	111951	125938	145651.6	179352
B=0.5	0	1055.596	2138.62	3250.52	4392.88	5567.44	6776.04	8020.72	9303.72	10627.44	11994.56	13408.06	14871.14	16387.46	17961	19596.26	21298.2	23072.8	24926.2	26865.8	28900	31038.6	33292.8	35676	38203.6	40894.6	43771.2	46861	50198.2	53826	57800	62192.8	67103.6	72671	79098.2	86699.8	96003.6	107998.2	124903.6	153803.6
B=0.5	0	1183.45	2397.64	3644.22	4924.94	6241.76	7596.74	8992.18	10430.58	11914.62	13447.34	15032.04	16672.34	18372.3	20136.4	21969.8	23878	25867.4	27945.2	30119.6	32400.4	34798	37325.2	39997	42830.8	45847.6	49072.6	52536.8	56278.2	60345.4	64800.6	69725.6	75231.2	81473	88678.6	97201	107631.6	121078.8	140031.8	172432.2
B=0.5	0	950.24	1925.164	2926.08	3954.44	5011.76	6099.74	7220.2	8375.12	9566.74	10797.42	12069.82	13386.88	14751.86	16168.34	17640.4	19172.54	20770	22438.2	24184.4	26015.6	27940.6	29970	32115.2	34390.6	36813	39402.4	42183.8	45188	48453.8	52031	55985.4	60406.2	65418	71203.6	78046.6	86421.6	97219	112437.2	138452.8
B=0.5	0	1309.744	2653.52	4033.12	5450.52	6907.86	8407.46	9951.8	11543.7	13186.12	14882.4	16636.2	18451.56	20333	22285.4	24314.2	26426	28627.8	30927.4	33334	35858	38511.4	41308.6	44265.4	47401.6	50740.4	54309.6	58143.2	62284	66785.4	71716	77166.4	83259.6	90167.6	98142	107574	119117.6	134000	154975.6	190833.6
B=0.5	0	1034.048	2094.96	3184.16	4303.2	5453.78	6637.7	7856.98	9113.78	10410.48	11749.7	13134.34	14567.56	16052.92	17594.32	19196.2	20863.4	22601.8	24417.2	26317.2	28310	30405	32613.2	34947.6	37423.8	40059.6	42877.6	45904.4	49173.4	52727.2	56620	60923.2	65733.8	71187.6	77483.4	84930	94043.8	105793.4	122353.8	150663.8
B=0.5	0	1184.122	2399	3646.28	4927.74	6245.3	7601.06	8997.3	10436.5	11921.4	13454.98	15040.58	16681.8	18382.74	20147.8	21982.2	23891.4	25882	27961	30136.8	32418.8	34817.8	37346.4	40019.8	42855.2	45873.8	49100.6	52566.6	56310.2	60379.8	64837.4	69765.2	75274	81519.2	88729	97256.2	107692.6	121147.6	140111.4	172530.2
B=0.5	0	1267.968	2568.88	3904.48	5276.68	6687.52	8139.28	9634.38	11175.48	12765.52	14407.72	16105.58	17863.02	19684.38	21574.4	23538.8	25583.2	27714.6	29941	32270.8	34714.2	37283.2	39991	42853.6	45889.8	49122	52577.2	56288.8	60297.4	64655.2	69428.4	74705.2	80604	87291.4	95011.6	104142.8	115318.2	129726	150032.4	184746.6
B=0.5	0	1413.96	2864.66	4354.04	5884.22	7457.52	9076.42	10743.66	12462.22	14235.34	16066.6	17959.94	19919.74	21950.8	24058.6	26249	28528.8	30905.8	33388.2	35986.4	38711.2	41575.8	44595.4	47787.6	51173.4	54777.8	58631	62769.8	67240	72099.4	77422.4	83306.6	89884.6	97342.2	105951.2	116133.6	128595.8	144662.4	167307	206018
B=0.5	0	1063.454	2154.54	3274.72	4425.58	5608.88	6826.48	8080.42	9372.96	10706.54	12083.86	13507.86	14981.84	16509.44	18094.68	19742.12	21456.8	23244.4	25111.6	27065.6	29115	31269.6	33540.6	35941.6	38488	41199	44097	47209.8	50571.8	54226.8	58230.2	62655.8	67603.2	73212	79687	87345.2	96718.2	108802	125833.4	154948.4
B=0.5	0	1109.014	2246.84	3415	4615.18	5849.18	7118.94	8426.6	9774.52	11165.22	12601.54	14086.56	15623.68	17216.72	18869.9	20588	22376	24240.4	26187.4	28225.2	30362.4	32609.2	34977.6	37481.4	40137	42964	45986.2	49232.4	52738.4	56550	60724.8	65340	70499.4	76348.6	83101	91087.2	100861.8	113463.4	131224.2	161586.6
B=0.5	0	1064.214	2156.08	3277.06	4428.74	5612.88	6831.36	8086.2	9379.66	10714.18	12092.48	13517.5	14992.54	16521.22	18107.62	19756.22	21472.2	23261.2	25129.6	27085	29135.8	31292	33564.6	35967.2	38515.6	41228.4	44128.4	47243.4	50608	54265.4	58271.8	62700.6	67651.4	73264.4	79744	87407.6	96787.4	108879.8	125923.2	155059
B=0.5	0	1035.518	2097.94	3188.68	4309.32	5461.54	6647.14	7868.16	9126.74	10425.28	11766.42	13153.02	14588.28	16075.74	17619.34	19223.5	20893.2	22633.8	24452	26354.6	28350.2	30448.2	32659.6	34997.4	37477	40116.6	42938.6	45969.6	49243.4	52802.2	56700.4	61009.8	65827.2	71288.8	77593.6	85050.8	94177.4	105943.8	122527.8	150878
B=0.5	0	1286.092	2605.6	3960.28	5352.1	6783.12	8255.62	9772.08	11335.22	12948	14613.64	16335.78	18118.34	19965.74	21882.8	23875.2	25948.8	28110.8	30368.8	32732	35210.4	37816	40562.6	43466	46545.6	49824	53328.8	57093.2	61159.2	65579.2	70420.8	75773	81756	88539.2	96369.8	105631.2	116966.4	131580.2	152177	187387.4
B=0.5	0	1391.71	2819.58	4285.52	5791.62	7340.16	8933.6	10574.6	12266.12	14011.32	15813.76	17677.32	19606.28	21605.4	23680	25836	28079.8	30419.4	32862.8	35420	38102	40921.6	43893.6	47035.6	50368.2	53915.8	57708.4	61782	66182	70964.8	76204	81995.6	88470.2	95810.4	104284	114306	126572.2	142386	164674.2	202776
B=0.5	0	1258.218	2549.12	3874.46	5236.1	6636.1	8076.7	9560.3	11089.56	12667.36	14296.92	15981.72	17725.66	19533.02	21408.6	23357.8	25386.4	27501.6	29710.6	32022.6	34447.4	36996.4	39683.4	42524	45536.8	48744.2	52173	55856	59833.8	64158	68894.6	74130.8	79984.2	86620.2	94281	103342	114431.4	128728.4	148878.8	183326
B=0.5	0	1231.386	2494.76	3791.82	5124.44	6494.58	7904.46	9356.42	10853.08	12397.24	13992.04	15640.92	17347.66	19116.48	20952	22859.6	24845.2	26915	29077.2	31339.8	33712.8	36207.4	38837.2	41617.2	44565.8	47704.8	51060.4	54664.8	58557.8	62789.8	67425.4	72549.8	78278.6	84773.2	92270.6	101138.2	111991.2	125983.2	145704	179416.6
B=0.5	0	1275.524	2584.18	3927.74	5308.12	6727.38	8187.78	9691.8	11242.08	12841.6	14493.56	16201.54	17969.46	19801.68	21703	23679	25735.6	27879.8	30119.4	32463	34921.2	37505.2	40229.2	43108.8	46163.2	49414.6	52890.6	56624.2	60656.8	65040.4	69842.2	75150.4	81084.2	87811.6	95577.8	104763.4	116005.4	130499	150926.4	185847.6
B=0.5	0	1190.342	2411.6	3665.44	4953.64	6278.12	7641	9044.56	10491.32	11984.02	13525.66	15119.58	16769.44	18479.3	20253.6	22097.8	24017	26018	28108	30295.2	32589	35000.6	37542.6	40230	43080.4	46114.6	49358.4	52842.8	56606	60697	65178	70131.6	75669.4	81947.4	89195	97767	108258.4	121784	140847.4	173436.4
B=0.5	0	1070.71	2169.24	3297.06	4455.78	5647.14	6873.04	8135.56	9436.9	10779.58	12166.3	13600.02	15084.06	16622.06	18218.14	19876.8	21603.2	23403	25283	27250.4	29313.8	31483	33769.4	36186.8	38750.6	41480	44397.8	47531.8	50917	54596.6	58627.4	63083.2	68064.4	73711.4	80230.6	87941.2	97378	109544.4	126691.8	156005.4
B=0.5	0	1148.184	2326.2	3535.62	4778.18	6055.76	7370.36	8724.22	10119.74	11559.56	13046.62	14584.08	16175.5	17824.8	19536.36	21315	23166.4	25096.4	27112.4	29222.2	31434.8	33761	36213	38805.2	41554.6	44481.4	47610.2	50971.2	54601.2	58547.2	62869.6	67647.8	72989.4	79045	86036	94304.4	104424	117470.8	135858.8	167293.6
B=0.5	0	1265.93	2564.74	3898.2	5268.18	6676.78	8126.2	9618.9	11157.52	12745	14384.54	16079.68	17834.3	19652.74	21539.8	23501	25542	27670.2	29892.8	32218.8	34658.4	37223.2	39926.6	42784.6	45816	49043	52492.8	56198.2	60200.4	64551.2	69316.8	74585	80474.4	87151.2	94859	103975.2	115132.8	129517.4	149791.2	184449.6
B=0.5	0	1360.114	2755.56	4188.22	5660.14	7173.52	8730.78	10334.54	11987.64	13693.24	15454.76	17276	19161.16	21114.8	23142.4	25249.4	27442.4	29728.8	32116.8	34616	37237	39992.6	42897.2	45967.8	49224.6	52691.8	56398.2	60379.4	64679.4	69353.8	74474	80134.2	86461.6	93635.2	101916.4	111711	123698.6	139153.4	160935.6	198172.8
B=0.5	0	1246.498	2525.38	3838.36	5187.32	6574.28	8001.46	9471.24	10986.26	12549.38	14163.74	15832.86	17560.54	19351.06	21209.2	23140.2	25150	27245.4	29434	31724.2	34126.4	36651.8	39313.8	42127.8	45112.6	48290.2	51687	55335.6	59276.4	63560.4	68252.8	73440.2	79239.2	85813.4	93402.8	102379.2	113365.6	127529.2	147492	181618.4
B=0.5	0	927.592	1879.278	2856.34	3860.18	4892.3	5954.36	7048.1	8175.5	9338.72	10540.06	11782.14	13067.82	14400.26	15782.98	17219.94	18715.58	20274.8	21903.4	23607.8	25395.4	27274.8	29255.6	31349.8	33571	35935.6	38463.2	41178.4	44111	47299	50791	54651	58966.4	63858.8	69506.4	76186.4	84361.8	94902	109757.4	135152.8
B=0.5	0	1352.326	2739.78	4164.24	5627.74	7132.46	8680.8	10275.36	11919	13614.82	15366.26	17177.08	19051.46	20994	23009.8	25104.8	27285.2	29558.6	31932.8	34417.8	37023.8	39763.6	42651.6	45704.6	48942.8	52390	56075.2	60033.6	64309	68956.6	74047.6	79675.4	85966.6	93099	101332.8	111071.4	122990.4	138356.6	160014.2	197038
B=0.5	0	1097.76	2224.04	3380.34	4568.34	5789.82	7046.68	8341.08	9675.32	11051.92	12473.66	13943.6	15465.14	17042	18678.4	20379	22149	23994.4	25921.8	27938.8	30054.2	32278.4	34622.6	37101	39729.6	42528	45519.4	48732.6	52203.2	55976	60108.6	64677	69784	75573.8	82257.6	90162.8	99838.2	112311.8	129892.6	159946.8
B=0.5	0	1111.87	2252.62	3423.8	4627.06	5864.24	7137.26	8448.3	9799.68	11193.98	12633.98	14122.82	15663.92	17261.06	18918.48	20641	22433.6	24302.8	26255	28298	30440.6	32693.2	35067.6	37577.8	40240.2	43074.6	46104.6	49359	52874.2	56695.6	60881.2	65508.2	70680.8	76545.2	83314.8	91321.8	101121.4	113755.4	131562	162002.6
B=0.5	0	999.37	2024.7	3077.38	4158.9	5270.88	6415.1	7593.5	8808.14	10061.36	11355.68	12693.86	14079.02	15514.56	17004.28	18552.44	20163.8	21843.8	23598.4	25434.6	27360.6	29385.2	31519.4	33775.6	36168.8	38716.2	41439.6	44364.8	47524.4	50959	54721.2	58880	63529.4	68800.2	74885	82081.8	90890	102245.6	118250.6	145611
B=0.5	0	1220.666	2473.04	3758.82	5079.82	6438.04	7835.64	9274.96	10758.58	12289.32	13870.24	15504.76	17196.64	18950.06	20769.6	22660.6	24628.8	26680.8	28824	31066.8	33419.2	35892.2	38499	41254.8	44177.8	47289.4	50615.8	54188.8	58048	62243.2	66838.4	71918.2	77597	84035	91467.2	100257.6	111016.2	124886.4	144435.4	177854.8
B=0.5	0	1258.564	2549.82	3875.52	5237.54	6637.94	8078.92	9562.94	11092.62	12670.86	14300.86	15986.14	17730.54	19538.4	21414.6	23364.2	25393.4	27509.2	29718.8	32031.4	34456.8	37006.6	39694.4	42535.8	45549.4	48757.6	52187.4	55871.4	59850.2	64175.6	68913.6	74151.2	80006.2	86644.2	94307	103370.4	114463	128763.8	148919.8	183376.6
B=0.5	0	1176.906	2384.38	3624.06	4897.72	6207.24	7554.74	8942.46	10372.9	11848.74	13372.98	14948.9	16580.14	18270.7	20025	21848.2	23745.8	25724.2	27790.6	29953.2	32221.2	34605.6	37118.8	39775.8	42594	45594.2	48801.2	52246.2	55967	60011.8	64442.2	69340	74815.2	81022.4	88188.2	96663.4	107036.4	120409.2	139257.4	171478.6
B=0.5	0	1179.944	2390.54	3633.42	4910.36	6223.26	7574.24	8965.54	10399.68	11879.32	13407.5	14987.5	16622.94	18317.86	20076.8	21904.6	23807.2	25790.6	27862.4	30030.4	32304.4	34694.8	37214.6	39878.6	42704	45711.8	48927.2	52381	56111.6	60166.6	64608.6	69519	75008.4	81231.6	88415.8	96913	107312.6	120720.2	139617	171921.4
B=0.5	0	1162.28	2354.76	3579.02	4836.84	6130.1	7460.86	8831.34	10243.98	11701.48	13206.8	14763.12	16374.08	18043.64	19776.2	21576.8	23450.8	25404.6	27445.2	29580.8	31820.8	34175.4	36657.6	39281.6	42064.8	45027.6	48194.8	51597	55271.4	59266	63641.4	68478.2	73885.4	80015.6	87092.2	95462.2	105706.2	118913	137526.8	169347.6
B=0.5	0	1107.9	2244.58	3411.58	4610.54	5843.3	7111.78	8418.14	9764.7	11154	12588.88	14072.4	15607.98	17199.42	18850.92	20567.2	22353.6	24216	26161.2	28196.8	30332	32576.4	34942.4	37443.6	40096.6	42920.8	45939.8	49182.8	52685.4	56493	60663.8	65274.4	70428.6	76271.8	83017.4	90995.8	100760.4	113349.2	131092.4	161424.2
B=0.5	0	955.238	1935.29	2941.48	3975.24	5038.12	6131.82	7258.16	8419.18	9617.04	10854.2	12133.3	13457.3	14829.44	16253.38	17733.18	19273.38	20879.2	22556.4	24311.6	26152.4	28087.6	30127.6	32284.2	34571.6	37006.6	39609.6	42405.8	45425.8	48708.6	52304.6	56280	60723.8	65762	71578	78457	86876.2	97730.4	113028.6	139181
B=0.2	0	3664.4	7423.98	11283.84	15249.44	19326.78	23522.4	27843.2	32296.8	36892	41638	46544.6	51623.6	56887.4	62349.8	68026.4	73934.8	80094.6	86528.4	93261.6	100323.2	107747.2	115572.8	123845.6	132620.2	141961.2	151947	162673	174258	186851.8	200646	215896	232944	252270	274582	300970	333266	374904	433590	533914
B=0.2	0	3205.6	6494.48	9871.08	13340.2	16907.04	20577.4	24357.2	28253.2	32273.2	36424.8	40717.2	45160.4	49765	54543.4	59509.4	64678	70066.8	75695	81585.2	87762.6	94257.2	101102.8	108340	116016	124187.4	132923	142306.2	152440.8	163457.6	175525.4	188865.6	203778	220686	240204	263288	291542	327966	379304	467066
B=0.2	0	3792.3	7683.1	11677.68	15781.72	20001.4	24343.4	28815	33424.2	38179.8	43091.2	48169.2	53425.6	58873	64526	70400.8	76515.4	82890.4	89548.6	96516.8	103825	111508	119606.6	128168.2	137249	146916.2	157250.4	168351	180340.4	193373.6	207650	223432	241074	261076	284166	311474	344898	387990	448724	552548
B=0.2	0	3733.08	7563.12	11495.3	15535.24	19689	23963.2	28365	32902.2	37583.4	42418.2	47417	52591.2	57953.6	63518.2	69301.2	75320.4	81595.8	88150.2	95009.4	102203.4	109766.6	117738.6	126166.6	135105.6	144621.8	154794.6	165721.8	177523.8	190353.6	204406	219942	237310	256998	279728	306610	339512	381930	441716	543920
B=0.2	0	3741.68	7580.56	11521.82	15571.08	19734.4	24018.4	28430.4	32978	37670.2	42516	47526.4	52712.4	58087.2	63664.8	69461.2	75494.2	81784	88353.4	95228.6	102439.2	110019.8	118010.2	126457.6	135417.2	144955.2	155151.6	166104	177933.4	190792.6	204878	220450	237856	257590	280372	307318	340296	382812	442734	545174
B=0.2	0	3868.04	7836.54	11910.9	16096.9	20400.8	24829.6	29390.4	34091.6	38942.2	43951.8	49131.2	54492.6	60048.8	65814.6	71806.8	78043.6	84545.8	91337	98444.4	105898.4	113735	121995.4	130728	139990.2	149850.4	160391	171713.2	183942	197235.6	211796	227894	245888	266290	289840	317696	351788	395738	457686	563584
B=0.2	0	3358.14	6803.52	10340.78	13974.96	17711.52	21556.4	25516	29597.6	33808.8	38158	42654.6	47309.2	52133	57138.8	62341	67755.6	73400.6	79296.8	85467.2	91938.6	98742.2	105913.6	113495	121536.2	130096.6	139247.8	149077.4	159694.2	171235.4	183877.2	197852.2	213474	231186	251632	275816	305414	343572	397352	489290
B=0.2	0	3591.96	7277.22	11060.78	14948	18944.74	23057.4	27292.8	31658.4	36162.8	40814.8	45624.6	50603.2	55762.8	61117.2	66681.6	72473.2	78511.4	84818	91418	98340.2	105617.4	113288.2	121397.4	129998.6	139155	148943.4	159457.4	170813.4	183158.2	196680.2	211628	228338	247284	269154	295020	326678	367494	425018	523360
B=0.2	0	3388.4	6864.82	10433.96	14100.9	17871.14	21750.6	25746	29864.4	34113.4	38501.8	43039	47735.4	52602.8	57653.8	62902.8	68366.2	74062.2	80011.4	86237.4	92767.2	99632	106868	114517.8	122631.6	131269	140502.6	150420.8	161133.4	172778.6	185534.4	199635.2	215398	233270	253900	278302	308166	346668	400932	493700
B=0.2	0	3592.38	7278.08	11062.08	14949.76	18946.96	23060	27296	31662.2	36167	40819.6	45630	50609.2	55769.4	61124.4	66689.4	72481.8	78520.6	84828	91428.8	98351.6	105629.8	113301.4	121411.8	130013.8	139171.2	148960.8	159476	170833.4	183179.6	196703.4	211654	228366	247312	269186	295054	326718	367536	425068	523420
B=0.2	0	3850.42	7800.86	11856.66	16023.6	20308	24716.4	29256.6	33936.4	38765	43751.8	48907.6	54244.4	59775.4	65515	71479.8	77688.2	84160.8	90921.2	97996.2	105416.2	113217.2	121439.8	130132.8	139352.8	149168	159660.6	170931.2	183104.4	196337.4	210832	226856	244770	265076	288520	316248	350186	393938	455602	561018
B=0.2	0	3677.34	7450.18	11323.66	15303.28	19395.02	23605.4	27941.4	32410.8	37022.2	41785	46709	51806	57088.2	62569.8	68266.6	74195.8	80377.4	86834	93590.8	100677.4	108127.6	115980.8	124282.8	133088.4	142462.4	152483.4	163247.2	174873.2	187511.4	201354	216658	233766	253160	275550	302032	334444	376228	435120	535798
B=0.2	0	3849.2	7798.38	11852.88	16018.5	20301.4	24708.6	29247.2	33925.6	38752.6	43737.8	48892	54227	59756.2	65494.2	71457	77663.4	84134	90892.2	97964.8	105382.6	113181	121401.2	130091.2	139308.4	149120.4	159609.8	170876.8	183046	196274.8	210766	226784	244690	264992	288428	316148	350074	393812	455456	560838
B=0.2	0	3752.22	7601.9	11554.26	15614.92	19789.98	24086	28510.4	33071	37776.2	42635.8	47660.2	52860.8	58250.8	63844	69656.8	75706.8	82014.2	88602.2	95496.8	102727.6	110329.6	118342.6	126813.6	135798.6	145363.4	155588.6	166571.6	178434.4	191329.8	205456	221070	238526	258316	281162	308182	341254	383890	443982	546710
B=0.2	0	3542.4	7176.82	10908.16	14741.74	18683.34	22739.2	26916.2	31221.6	35663.8	40251.6	44995	49905	54993.4	60274	65761.6	71473.2	77428.2	83647.6	90156.6	96983.2	104160	111725	119722.4	128204.8	137234.8	146888.2	157257.2	168456.4	180630.8	193966.4	208708	225188	243872	265440	290950	322172	362422	419154	516138
B=0.2	0	3557.34	7207.08	10954.16	14803.92	18762.14	22835	27029.6	31353.4	35814.2	40421.4	45184.8	50115.4	55225.4	60528.2	66039	71774.8	77754.6	84000.4	90536.8	97392.2	104599.4	112196.2	120227.4	128745.6	137813.6	147507.6	157920.4	169167	181392.8	194784.6	209588	226138	244900	266560	292176	323530	363952	420922	518314
B=0.2	0	3791.8	7682.08	11676.14	15779.62	19998.7	24340.2	28811.2	33419.8	38174.6	43085.6	48162.8	53418.4	58865.2	64517.4	70391.4	76505.2	82879.4	89536.8	96504	103811.2	111493.2	119590.8	128151.2	137230.8	146896.6	157229.6	168328.6	180316.4	193348	207622	223402	241042	261040	284128	311434	344854	387938	448664	552476
B=0.2	0	3787.4	7673.2	11662.62	15761.36	19975.58	24312	28777.8	33381	38130.4	43035.6	48107.2	53356.6	58797	64442.8	70310	76416.8	82783.4	89433.2	96392.4	103691	111364.2	119452.4	128003	137072.2	146726.8	157047.6	168133.8	180107.8	193124.2	207382	223144	240764	260738	283798	311074	344454	387490	448146	551836
B=0.2	0	3460.26	7010.4	10655.22	14399.92	18250.1	22212	26292	30497.6	34836.8	39318.2	43951.8	48747.8	53718.2	58876.2	64236.6	69816	75632.6	81708	88066	94734.4	101744.8	109134.2	116946.2	125232	134052.6	143482	153610.6	164550.2	176442.4	189468.6	203868	219966	238216	259284	284202	314700	354018	409434	504170
B=0.2	0	3724.78	7546.3	11469.74	15500.7	19645.22	23909.8	28301.8	32829	37499.8	42324	47311.6	52474.2	57824.6	63377	69147.2	75153	81414.4	87954.2	94798.2	101976.2	109522.6	117477	125886	134805.2	144300.2	154450.4	165353.2	177129.2	189930.4	203952	219454	236782	256426	279106	305928	338758	381082	440734	542710
B=0.2	0	3824.98	7749.32	11778.32	15917.72	20173.8	24553.2	29063.2	33712.2	38508.8	43462.6	48584.4	53886	59380.4	65082.2	71007.6	77174.8	83604.6	90320.4	97348.6	104719.8	112469	120637.4	129272.8	138432	148182.4	158605.8	169801.8	181894.6	195040.2	209440	225358	243152	263326	286614	314160	347872	391334	452592	557310
B=0.2	0	3305.22	6696.32	10177.84	13754.76	17432.44	21216.8	25114	29131.2	33276	37556.8	41982.6	46563.8	51311.4	56238.4	61358.8	66688	72244.2	78047.2	84120.4	90490	97186.2	104244.8	111706.8	119621.2	128046.6	137053.6	146728.4	157178	168537.2	180980	194734.6	210112	227544	247668	271470	300602	338158	391092	481582
B=0.2	0	3779.92	7658.02	11639.54	15730.18	19936.04	24263.8	28720.8	33315	38055	42950.6	48012	53251	58680.6	64315.2	70170.8	76265.6	82619.6	89256.2	96201.6	103485.8	111143.8	119216	127749.8	136800.8	146436.4	156737	167801.2	179751.4	192742	206972	222702	240286	260222	283238	310458	343772	386724	447258	550744
B=0.2	0	3724.6	7545.96	11469.24	15500	19644.34	23908.8	28300.6	32827.6	37498.2	42322	47309.4	52471.8	57822	63374.2	69144.2	75149.6	81410.8	87950.2	94794	101971.6	109517.6	117471.6	125880.4	134799.2	144293.8	154443.6	165345.8	177121.2	189921.8	203944	219444	236770	256416	279092	305914	338742	381064	440714	542686
B=0.2	0	3593.48	7280.3	11065.44	14954.32	18952.74	23067	27304.2	31671.8	36178	40832	45643.8	50624.6	55786.4	61143	66709.8	72503.8	78544.6	84853.8	91456.6	98381.6	105662	113336	121448.8	130053.4	139213.8	149006.2	159524.6	170885.6	183235.4	196763.2	211718	228436	247388	269268	295144	326816	367648	425198	523580
B=0.2	0	3666.4	7428.06	11290.02	15257.82	19337.4	23535.2	27858.4	32314.6	36912.4	41660.8	46570.2	51652	56918.6	62384	68063.8	73975.4	80138.6	86576	93312.8	100378.4	107806.4	115636.2	123913.6	132693	142039.2	152030.4	162762.4	174353.8	186954.4	200756	216014	233072	252408	274732	301136	333450	375110	433828	534206
B=0.2	0	3607.18	7308.08	11107.66	15011.38	19025.06	23155	27408.4	31792.6	36316	40987.8	45818	50817.8	55999.2	61376.4	66964.4	72780.6	78844.2	85177.6	91805.6	98757	106065	113768.4	121912	130549.6	139744.8	149574.8	160133.4	171537.6	183934.6	197514	212526	229306	248332	270294	296272	328064	369052	426820	525578
B=0.2	0	3457.5	7004.82	10646.74	14388.44	18235.58	22194.2	26271	30473.4	34809	39287	43916.8	48709	53675.4	58829.4	64185.6	69760.4	75572.4	81643	87996	94659	101663.8	109047.4	116853.2	125132.2	133945.8	143367.8	153488.4	164419.2	176301.8	189317.8	203706	219792	238026	259078	283976	314450	353738	409108	503768
B=0.2	0	3935.12	7972.44	12117.46	16376.04	20754.6	25260	29900	34682.8	39617.6	44714	49983.4	55437.4	61090	66956	73052	79397	86012	92921	100151.6	107735	115707.4	124111	132995	142417.8	152449	163172.4	174691	187131.8	200656	215470	231846	250152	270908	294866	323204	357888	402602	465622	573358
B=0.2	0	3632.2	7358.76	11184.7	15115.48	19157	23315.6	27598.6	32013.2	36568	41272.2	46135.8	51170.2	56387.6	61802	67428.8	73285.4	79391	85768.4	92442.4	99442	106800.8	114557.4	122757.6	131455.2	140714	150612.2	161244	172727.2	185210.2	198884	214000	230898	250054	272170	298326	330340	371612	429780	529222
B=0.2	0	3862.04	7824.42	11892.46	16071.98	20369.2	24791	29345	34039	38882	43883.8	49055.2	54408.2	59955.8	65712.8	71695.6	77922.8	84414.8	91195.6	98292	105734.6	113559	121806.4	130525.6	139773.4	149618.4	160142.6	171447.2	183657.2	196930.2	211470	227542	245508	265878	289392	317204	351242	395126	456976	562712
B=0.2	0	3844.76	7789.42	11839.26	16000.08	20278.2	24680.2	29213.6	33886.6	38708	43687.4	48835.8	54164.8	59687.6	65418.8	71374.8	77574.2	84037.2	90787.6	97852.2	105261.6	113051	121261.6	129941.8	139148.2	148949	159426.2	170680.4	182835.6	196049.2	210524	226524	244410	264688	288098	315784	349672	393358	454932	560194
B=0.2	0	3686.76	7469.3	11352.72	15342.54	19444.76	23666	28013	32494	37117.2	41892.2	46828.8	51938.8	57234.6	62730.4	68441.6	74386.2	80583.6	87056.6	93831	100935.8	108405	116278.2	124601.6	133429.8	142827.8	152874.6	163666	175321.8	187992.4	201872	217214	234366	253810	276258	302808	335302	377194	436236	537172
B=0.2	0	3645.64	7385.98	11226.08	15171.4	19227.88	23402	27700.6	32131.6	36703.2	41424.8	46306.6	51359.4	56596.2	62030.6	67678.2	73556.4	79684.8	86085.6	92784.4	99809.8	107195.8	114981.2	123211.8	131941.4	141234.8	151169.4	161840.6	173366.4	185895.6	199619.8	214792	231752	250980	273176	299430	331562	372986	431372	531180
B=0.2	0	3348.88	6784.76	10312.28	13936.46	17662.72	21497	25445.8	29516	33715.6	38052.8	42537.2	47178.8	51989.4	56981.4	62169.2	67569	73198.4	79078.2	85231.6	91685.4	98470	105621.8	113182.4	121201.4	129738.2	138864.2	148666.6	159254.2	170763.6	183370.6	197307.2	212886	230550	250940	275056	304572	342624	396258	487942
B=0.2	0	3996.14	8096.1	12305.4	16630.04	21076.6	25651.8	30363.8	35220.8	40232	45407.6	50758.6	56297.4	62037.6	67994.6	74185.2	80628.4	87346	94362.2	101705	109406	117502	126036	135057.8	144626.8	154813.6	165703.4	177400.4	190034.4	203768	218812	235442	254032	275110	299440	328218	363438	408846	472844	582250
B=0.2	0	3655.98	7406.92	11257.92	15214.42	19282.4	23468.2	27779.2	32222.6	36807.4	41542.2	46437.8	51505	56756.8	62206.6	67870.2	73765	79910.8	86329.8	93047.4	100092.8	107499.8	115307.2	123561.2	132315.6	141635.2	151598	162299.4	173857.8	186422.6	200186	215400	232408	251690	273950	300278	332502	374044	432594	532686
B=0.2	0	3714.1	7524.68	11436.9	15456.32	19588.96	23841.4	28220.8	32735	37392.6	42202.8	47176	52324	57659	63195.6	68949.2	74937.8	81181.2	87702.2	94526.8	101684.2	109208.8	117140.6	125525.6	134419.2	143887	154008.2	164879.8	176622	189386.4	203368	218824	236104	255692	278306	305052	337788	379990	439472	541156
B=0.2	0	3700.64	7497.42	11395.46	15400.32	19518	23755	28118.6	32616.4	37257	42049.8	47005.2	52134.4	57450.2	62966.6	68699.4	74666.2	80887.2	87384.6	94184.2	101315.8	108813.2	116716.2	125070.8	133932.2	143365.6	153450.2	164282.4	175982	188700.4	202632	218032	235248	254766	277298	303948	336564	378614	437880	539196
B=0.2	0	3317.7	6721.56	10216.22	13806.64	17498.2	21296.8	25208.8	29241.2	33401.6	37698.4	42140.8	46739.4	51505	56450.6	61590.2	66939.6	72516.6	78341.6	84437.8	90831.2	97552.8	104637.8	112128	120072.4	128529.6	137570.6	147281.8	157770.8	169172.8	181662.6	195469.2	210904	228402	248602	272494	301734	339434	392566	483398
B=0.2	0	3615.34	7324.6	11132.78	15045.32	19068.08	23207.4	27470.4	31864.6	36398.2	41080.6	45921.6	50932.6	56125.8	61515.2	67115.8	72945.2	79022.6	85370.2	92013.2	98980.4	106305	114025.6	122187.8	130845	140061	149913	160495.6	171925.4	184350.6	197960.8	213006	229826	248894	270906	296942	328806	369886	427786	526766
B=0.2	0	3586.7	7266.56	11044.58	14926.1	18916.98	23023.6	27252.8	31612	36109.8	40755	45557.8	50529	55681.2	61027.8	66584	72367.2	78396.4	84693.8	91284.2	98196	105462.6	113122.2	121219.6	129808.2	138951.2	148725.2	159223.8	170563.2	182889.8	196392.2	211318	228004	246922	268760	294588	326200	366956	424396	522592
B=0.2	0	3590.44	7274.14	11056.08	14941.66	18936.7	23047.6	27281.2	31645	36147.4	40797.6	45605.2	50581.8	55739.2	61091.4	66653.4	72442.6	78478.2	84782	91379.2	98298.4	105572.6	113240	121346	129943.4	139096	148880.2	159389.8	170741	183080.4	196596.8	211538	228242	247178	269040	294896	326540	367338	424838	523138
B=0.2	0	3683.3	7462.3	11342.08	15328.16	19426.54	23643.8	27986.8	32463.6	37082.4	41852.8	46785	51890.2	57181	62671.6	68377.4	74316.4	80508	86975	93743	100841	108303.4	116169.2	124484.8	133304.6	142693.8	152731.2	163512.6	175157.4	187816.2	201682	217010	234146	253572	275998	302524	334986	376840	435828	536668
B=0.2	0	3602.3	7298.18	11092.64	14991.06	18999.32	23123.8	27371.4	31749.6	36267	40932.4	45756	50749	55923.4	61293.2	66873.8	72682	78737.6	85062.4	91681.4	98623.4	105921.6	113614.4	121747.2	130373	139555.8	149372.4	159916.6	171305.4	183685.8	197246.8	212238	228996	247996	269928	295870	327620	368552	426244	524866
B=0.2	0	3512.96	7117.16	10817.5	14619.22	18528.06	22550.2	26692.4	30962.2	35367.4	39917.2	44621.2	49490.2	54536.4	59773	65215	70879.2	76784.6	82952.4	89407.4	96177.2	103294.4	110796.4	118727.4	127139.2	136094.2	145667.4	155950.2	167056.4	179129.6	192354.2	206974	223316	241844	263234	288532	319494	359410	415670	511848
B=0.2	0	3729.08	7555.02	11483	15518.6	19667.9	23937.4	28334.6	32867	37543.2	42372.8	47366.2	52534.8	57891.4	63450.2	69227	75239.8	81508.4	88055.8	94907.6	102094	109649	117612.6	126031.6	134961	144466.8	154628.8	165544.2	177333.8	190149.8	204188	219706	237054	256722	279428	306282	339148	381522	441242	543336
B=0.2	0	3453.12	6995.94	10633.24	14370.2	18212.46	22166	26237.8	30434.8	34765	39237.2	43861	48647.2	53607.4	58754.8	64104.2	69672	75476.6	81539.4	87884.4	94539	101534.8	108909.2	116705	124973.6	133776.2	143186.2	153293.8	164210.8	176078.4	189077.8	203448	219512	237726	258750	283616	314052	353288	408590	503130
B=0.2	0	3760.42	7618.5	11579.5	15649.02	19833.18	24138.6	28572.6	33143.2	37858.8	42729	47764.2	52976.4	58378	63983.4	69808.8	75872	82193.4	88795.8	95705.2	102952	110570.4	118601	127090.6	136095	145680.8	155928.2	166935.4	178824	191747.6	205904	221552	239048	258880	281776	308856	342000	384728	444950	547902
B=0.2	0	3770.34	7638.64	11610.08	15690.36	19885.6	24202.4	28648.2	33230.8	37958.8	42841.8	47890.4	53116.2	58532.2	64152.6	69993.2	76072.6	82410.6	89030.4	95958.2	103224	110862.6	118914.4	127426.4	136454.6	146065.8	156340.2	167376.4	179296.6	192254.4	206448	222138	239678	259564	282520	309672	342902	385744	446126	549350
B=0.2	0	3859.66	7819.58	11885.12	16062.06	20356.6	24775.8	29326.8	34018	38858	43856.8	49025	54374.6	59918.8	65672.2	71651.4	77874.6	84362.8	91139.4	98231.2	105669.2	113488.8	121731.4	130445	139687.2	149526	160043.8	171341.6	183544	196808.6	211338	227400	245356	265714	289214	317008	351026	394882	456696	562364
B=0.2	0	3665.84	7426.9	11288.26	15255.44	19334.38	23531.6	27854	32309.6	36906.6	41654.2	46563	51644	56909.8	62374.2	68053.2	73963.8	80126.2	86562.4	93298.2	100362.8	107789.6	115618.2	123894.2	132672.2	142017	152006.6	162737	174326.6	186925.2	200726	215980	233034	252370	274690	301088	333398	375052	433760	534124
B=0.2	0	3386.66	6861.3	10428.6	14093.64	17861.94	21739.4	25732.8	29849	34095.8	38482	43017	47711	52575.6	57624	62870.4	68331	74024	79970.2	86193	92719.4	99580.8	106813	114459	122568.4	131201.4	140430.4	150343.6	161050.4	172689.6	185438.8	199532.6	215288	233150	253770	278158	308008	346490	400726	493446
B=0.2	0	3748.12	7593.62	11541.66	15597.9	19768.4	24059.8	28479.4	33034.8	37735	42589.4	47608.2	52803.2	58187.2	63774.4	69580.8	75624.2	81924.8	88505.6	95392.6	102615.6	110209.2	118213.6	126675.4	135650.4	145205	155418.8	166390	178239.8	191121.2	205232	220830	238266	258034	280856	307846	340882	383472	443498	546112
B=0.2	0	3943.42	7989.28	12143.04	16410.62	20798.4	25313.4	29963.2	34756.2	39701.2	44808.4	50088.8	55554.6	61219	67097.4	73206.2	79564.6	86193.4	93117.2	100363	107962.4	115951.6	124373	133275.8	142718.4	152770.8	163516.8	175059.6	187526.8	201080	215924	232336	250680	271480	295490	323888	358644	403452	466606	574568
B=0.2	0	3925.82	7953.62	12088.84	16337.38	20705.6	25200.4	29829.6	34601	39524	44608.4	49865.4	55306.6	60945.8	66798	72879.6	79209.4	85808.8	92701.6	99915	107480.6	115434.2	123818	132681	142081.6	152089	162787.2	174278.6	186690	200182	214962	231298	249562	270268	294170	322442	357042	401652	464524	572004
B=0.2	0	3839.58	7778.9	11823.28	15978.48	20250.8	24646.8	29174.2	33840.8	38655.8	43628.4	48769.8	54091.6	59607	65330.4	71278.4	77469.4	83923.8	90665	97720	105119.4	112898.2	121097.8	129766.2	138960.2	148747.8	159211	170449.8	182588.8	195784.4	210238	226218	244080	264330	287708	315358	349200	392828	454318	559438
B=0.2	0	3430.62	6950.36	10563.98	14276.62	18093.84	22021.8	26066.8	30236.6	34538.6	38981.6	43575.4	48330.4	53258.2	58372.2	63686.6	69218.2	74985	81008.4	87312	93923.2	100873.6	108199.8	115945	124159.6	132904.8	142253.6	152295.4	163141.4	174931.6	187846.4	202122	218082	236176	257064	281770	312006	350988	405930	499852
B=0.2	0	3706.04	7508.34	11412.06	15422.74	19546.42	23789.6	28159.6	32664	37311.2	42111	47073.6	52210.4	57533.8	63058.2	68799.4	74775	81005	87511.8	94321.4	101463.4	108971.6	116886	125253	134127.2	143574.4	153673.6	164521.6	176238.4	188975.2	202926	218350	235590	255138	277702	304390	337054	379166	438518	539980
B=0.2	0	3673.44	7442.3	11311.68	15287.08	19374.48	23580.4	27911.8	32376.6	36983.2	41740.6	46659.6	51751	57027.8	62503.6	68194.4	74117.2	80292.4	86742	93491.8	100571	108013.2	115858	124151.2	132947.6	142311.6	152322	163074.6	174688.2	187313	201142	216428	233518	252892	275260	301712	334090	375830	434660	535232
B=0.1	0	15153.5	30700.6	46662.4	63061.6	79922.6	97272.6	115140.6	133558.4	152561	172186.6	192477.8	213482	235248	257836	281312	305744	331218	357824	385668	414870	445570	477932	512142	548428	587056	628352	672706	720616	772694	829740	892802	963298	1043222	1135486	1244610	1378168	1550356	1793038	2207900
B=0.1	0	13932.66	28227.2	42903	57981	73483.8	89435.8	105864.2	122798.2	140269.8	158314.4	176970.8	196282	216296	237064	258648	281112	304534	328996	354596	381446	409674	439428	470882	504244	539760	577728	618510	662558	710442	762892	820874	885690	959174	1044006	1144338	1267136	1425452	1648582	2030020
B=0.1	0	14437.18	29249.4	44456.6	60080.6	76144.6	92674.4	109697.8	127244.8	145349.2	164047.2	183379.2	203390	224128	245648	268014	291292	315562	340910	367436	395258	424508	455340	487934	522504	559306	598648	640908	686550	736168	790518	850598	917762	993906	1081810	1185776	1313020	1477068	1708280	2103540
B=0.1	0	15689.28	31786.2	48312.2	65291.2	82748.6	100712	119211.6	138280.6	157955	178274.8	199283.2	221030	243566	266954	291258	316556	342930	370476	399304	429538	461324	494830	530250	567820	607814	650568	696492	746094	800014	859078	924368	997358	1080106	1175634	1288616	1426898	1605172	1856436	2285980
B=0.1	0	14826.88	30039	45656.6	61702.4	78200	95176	112658.8	130679.6	149272.6	168475.4	188329.2	208880	230178	252280	275248	299154	324080	350112	377356	405928	435966	467630	501104	536608	574404	614808	658208	705084	756040	811856	873558	942536	1020736	1111012	1217784	1348464	1516940	1754392	2160320
B=0.1	0	15616.02	31637.8	48086.6	64986.4	82362.2	100241.6	118655	137635	157217.6	177442.4	198352.8	219998	242428	265706	289898	315078	341328	368746	397440	427534	459170	492520	527774	565168	604976	647530	693240	742610	796280	855066	920052	992702	1075064	1170144	1282600	1420234	1597676	1847768	2275300
B=0.1	0	15239.12	30874.2	46926	63417.8	80374.2	97822.2	115791.2	134313	153423	173159.6	193565.4	214688	236578	259294	282902	307472	333090	359846	387846	417214	448088	480632	515036	551528	590374	631902	676508	724686	777060	834428	897846	968742	1049116	1141902	1251644	1385956	1559116	1803170	2220380
B=0.1	0	15148.64	30690.8	46647.4	63041.4	79897.2	97241.4	115103.6	133515.6	152512	172131.6	192416.2	213412	235172	257754	281222	305648	331112	357710	385544	414738	445428	477778	511978	548252	586868	628150	672492	720384	772446	829474	892516	962990	1042888	1135122	1244212	1377728	1549860	1792464	2207200
B=0.1	0	13288.5	26922.2	40919.4	55300.2	70086.2	85300.8	100969.8	117120.8	133784.6	150995	168788.8	187207	206296	226104	246690	268116	290454	313786	338202	363810	390732	419110	449112	480932	514806	551018	589914	631926	677596	727620	782920	844742	914828	995736	1091432	1208552	1359546	1572362	1936172
B=0.1	0	14400.38	29174.8	44343.4	59927.4	75950.6	92438.2	109418.2	126920.6	144978.8	163629.2	182911.8	202872	223556	245022	267330	290550	314758	340040	366500	394252	423426	454180	486690	521172	557880	597122	639274	684802	734292	788504	848430	915424	991374	1079054	1182754	1309676	1473304	1703926	2098180
B=0.1	0	15016.02	30422.2	46239.2	62489.4	79197.6	96390.2	114096	132346.8	151177	170624.6	190731.8	211544	233114	255498	278760	302972	328214	354578	382170	411106	441528	473596	507496	543454	581732	622650	666604	714078	765684	822214	884702	954560	1033758	1125184	1233320	1365666	1536292	1776774	2187880
B=0.1	0	14348.28	29069.2	44182.8	59710.6	75675.8	92103.8	109022.2	126461.4	144454.2	163037	182250	202138	222748	244136	266364	289498	313618	338810	365174	392824	421894	452536	484928	519286	555862	594962	636960	682324	731634	785650	845360	912112	987786	1075148	1178474	1304936	1467974	1697760	2090580
B=0.1	0	12797.62	25927.6	39408	53257.6	67497.4	82150	97240	112794.4	128842.8	145417.2	162553.8	180291.8	198674.8	217752	237578	258212	279724	302194	325710	350372	376300	403630	432522	463166	495788	530664	568124	608584	652566	700742	754000	813538	881034	958954	1051114	1163908	1309326	1514280	1864652
B=0.1	0	12741.7	25814.4	39235.6	53024.8	67202.4	81790.8	96815	112301.4	128279.6	144781.8	161843.4	179503.8	197806.4	216800	236538	257084	278502	300874	324286	348840	374654	401864	430630	461142	493622	528344	565640	605924	649714	697680	750704	809982	877184	954764	1046520	1158822	1303604	1507662	1856502
B=0.1	0	12176.4	24669.2	37495	50672.4	64220.8	78162.2	92519.8	107319.2	122588.4	138358.4	154663.2	171540	189030.8	207182	226044	245678	266146	287524	309898	333364	358032	384036	411526	440682	471722	504904	540546	579042	620888	666728	717400	774046	838268	912404	1000092	1107410	1245768	1440774	1774138
B=0.1	0	13399.38	27146.8	41261	55761.8	70671.2	86012.6	101812.2	118098.2	134901	152255	170197.2	188769.2	208016	227990	248748	270354	292878	316404	341024	366846	393994	422608	452858	484944	519102	555616	594836	637200	683250	733692	789454	851790	922462	1004046	1100538	1218636	1370892	1585484	1952330
B=0.1	0	13418.52	27185.6	41319.8	55841.4	70772	86135.6	101957.8	118266.8	135093.8	152472.4	170440.4	189039	208314	228316	249104	270740	293296	316856	341512	367370	394556	423212	453506	485638	519842	556410	595686	638110	684226	734740	790582	853008	923780	1005480	1102110	1220378	1372850	1587748	1955118
B=0.1	0	13779.32	27916.6	42430.8	57342.8	72675	88451.6	104699.2	121446.8	138726	156572	175023	194121.6	213914	234456	255802	278018	301182	325376	350694	377248	405164	434590	465700	498694	533820	571370	611704	655266	702622	754496	811838	875942	948618	1032514	1131744	1253190	1409762	1630438	2007680
B=0.1	0	14176.26	28720.8	43653.2	58994.8	74768.6	90999.6	107715.2	124945.4	142722.4	161082.6	180065	199713.8	220078	241210	263170	286028	309858	334748	360796	388116	416836	447110	479116	513060	549198	587830	629324	674144	722864	776232	835226	901176	975946	1062258	1164346	1289292	1450374	1677408	2065520
B=0.1	0	13190.98	26724.6	40619.2	54894.6	69572	84675	100228.8	116261.4	132803	149887	167550.2	185833.4	204782	224444	244880	266148	288322	311482	335720	361140	387866	416036	445816	477402	511028	546974	585586	627290	672624	722282	777176	838542	908114	988430	1083422	1199684	1349570	1560824	1921966
B=0.1	0	13736.58	27830	42299.2	57165	72449.6	88177.2	104374.4	121070	138295.8	156086.4	174480.2	193519.6	213252	233728	255008	277156	300248	324366	349606	376078	403908	433242	464254	497148	532164	569598	609806	653234	700444	752156	809320	873226	945676	1029312	1128234	1249304	1405390	1625382	2001460
B=0.1	0	14149.08	28665.6	43569.4	58881.6	74625.2	90825.2	107508.6	124705.6	142448.8	160773.6	179719.8	199330.8	219656	240746	262666	285480	309264	334106	360104	387372	416036	446252	478196	512076	548144	586702	628118	672850	721478	774742	833624	899448	974074	1060222	1162114	1286820	1447594	1674190	2061560
B=0.1	0	13550.66	27453.4	41726.8	56391.4	71469	86983.8	102961.8	119431.4	136424	153973.8	172118.8	190900.4	210366	230564	251556	273406	296184	319976	344874	370988	398442	427380	457972	490420	524962	561888	601552	644394	690964	741976	798368	861408	932876	1015382	1112964	1232396	1386368	1603382	1974370
B=0.1	0	14237.94	28845.8	43843.2	59251.4	75093.8	91395.6	108184	125489	143343.4	161783.4	180848.6	200582	221034	242258	264316	287272	311206	336204	362366	389804	418650	449056	481200	515294	551588	590388	632064	677076	726010	779608	838860	905098	980192	1066882	1169414	1294902	1456686	1684706	2074520
B=0.1	0	14348.5	29069.8	44183.6	59711.6	75677	92105.2	109024	126463.4	144456.4	163039.6	182252.8	202140	222752	244140	266368	289502	313624	338816	365180	392832	421900	452542	484936	519294	555870	594972	636972	682334	731646	785662	845374	912126	987802	1075166	1178494	1304956	1467996	1697788	2090620
B=0.1	0	14373.62	29120.6	44260.8	59816	75809.4	92266.4	109214.8	126684.6	144709.2	163325	182571.8	202494	223142	244568	266834	290010	314172	339408	365820	393518	422640	453334	485786	520204	556844	596012	638086	683528	732926	787038	846854	913722	989532	1077046	1180556	1307240	1470566	1700760	2094280
B=0.1	0	14094.22	28554.6	43400.6	58653.4	74335.8	90473	107092	124222.2	141896.6	160150.4	179023	198558.2	218804	239814	261648	284372	308066	332812	358708	385870	414424	444524	476342	510092	546020	584428	625684	670242	718680	771740	830392	895962	970298	1056112	1157608	1281832	1441982	1667700	2053580
B=0.1	0	14158.86	28685.6	43599.6	58922.4	74676.8	90888	107583	124792	142547.2	160884.8	179844	199468.6	219808	240914	262848	285676	309478	334338	360354	387640	416324	446562	478528	512432	548524	587108	628552	673316	721976	775278	834200	900070	974746	1060954	1162918	1287710	1448594	1675348	2062980
B=0.1	0	12993.9	26325.4	40012.4	54074.4	68532.6	83409.8	98731.4	114524.4	130818.8	147647.6	165047	183056.8	201722	221092	241220	262172	284014	306828	330704	355746	382070	409820	439154	470270	503392	538802	576836	617916	662574	711490	765564	826014	894548	973662	1067236	1181760	1329408	1537504	1893250
B=0.1	0	13323.22	26992.6	41026.4	55444.8	70269.4	85523.8	101233.6	117427	134134.4	151389.6	169230	187696.4	206834	226694	247334	268816	291214	314606	339086	364762	391754	420206	450286	482188	516152	552458	591456	633578	679366	729522	784968	846950	917220	998340	1094284	1211712	1363100	1576472	1941234
B=0.1	0	14117.54	28601.8	43472.4	58750.4	74458.8	90622.6	107269	124427.6	142131.2	160415.2	179319.2	198886.4	219166	240210	262080	284842	308574	333362	359302	386508	415110	445258	477130	510936	546922	585394	626718	671350	719870	773016	831766	897442	971902	1057858	1159522	1283950	1444366	1670458	2056960
B=0.1	0	13756.46	27870.2	42360.4	57247.8	72554.4	88304.8	104525.4	121245.4	138496	156312.4	174732.8	193799.8	213560	234066	255378	277558	300682	324836	350112	376622	404492	433870	464928	497868	532934	570422	610688	654180	701458	753244	810492	874490	947044	1030802	1129868	1251112	1407424	1627734	2004360
B=0.1	0	13415.04	27178.6	41309.2	55827	70753.8	86113.2	101931.4	118236.2	135058.8	152433	170396.2	188989.8	208260	228258	249038	270670	293220	316774	341422	367276	394454	423102	453388	485512	519708	556264	595532	637944	684048	734550	790378	852786	923540	1005220	1101826	1220062	1372494	1587336	1954612
B=0.1	0	13364.64	27076.4	41154	55617.2	70488	85789.8	101548.4	117792	134551.4	151860.2	169756	188279.8	207478	227400	248104	269652	292118	315584	340140	365896	392972	421512	451684	483688	517756	554176	593294	635548	681478	731790	787408	849582	920070	1001442	1097686	1215478	1367338	1581372	1947268
B=0.1	0	14047.9	28460.8	43258	58460.6	74091.6	90175.6	106740	123814	141430.2	159624	178434.8	197905.6	218084	239026	260788	283438	307052	331718	357530	384602	413062	443062	474778	508416	544226	582508	623626	668040	716318	769202	827664	893018	967108	1052642	1153804	1277618	1437242	1662220	2046820
B=0.1	0	13864.58	28089.2	42693.4	57697.6	73124.6	88998.8	105347	122198.2	139584.4	157540.8	176106	195322.8	215238	235906	257384	279738	303046	327388	352864	379582	407672	437280	468580	501780	537122	574904	615488	659322	706970	759164	816862	881362	954488	1038904	1138746	1260944	1418486	1640526	2020100
B=0.1	0	13539.48	27430.6	41692.4	56344.8	71410	86912	102876.8	119332.8	136311.4	153846.8	171976.8	190743	210192	230374	251348	273180	295940	319712	344590	370682	398112	427026	457594	490014	524528	561424	601056	643862	690394	741364	797708	860696	932106	1014544	1112046	1231378	1385226	1602060	1972742
B=0.1	0	14957.28	30303.2	46058.2	62245	78887.8	96013.2	113649.6	131829	150585.6	169957.2	189985.6	210716	232202	254498	277670	301786	326930	353190	380674	409498	439802	471744	505512	541328	579456	620216	663996	711284	762690	818996	881242	950826	1029714	1120782	1228494	1360324	1530280	1769822	2179320
B=0.1	0	14836.84	30059	45687.2	61743.8	78252.6	95240	112734.4	130767.4	149372.8	168588.4	188455.6	209020	230332	252448	275434	299356	324296	350346	377608	406200	436260	467944	501440	536968	574788	615220	658650	705556	756548	812402	874144	943168	1021420	1111756	1218602	1349368	1517958	1755570	2161780
B=0.1	0	14291.94	28955.2	44009.4	59476.2	75378.6	91742.2	108594.2	125965	143887.2	162397	181534.6	201344	221874	243178	265318	288362	312386	337480	363740	391282	420238	450758	483024	517248	553680	592626	634460	679644	728762	782566	842042	908530	983910	1070928	1173848	1299814	1462210	1691096	2082380
B=0.1	0	15365.38	31130	47314.8	63943.4	81040.2	98632.8	116750.6	135425.8	154694.2	174594.4	195169.2	216466	238538	261442	285246	310020	335850	362828	391060	420672	451802	484614	519304	556098	595266	637138	682114	730692	783498	841342	905286	976768	1057808	1151362	1262014	1397440	1572034	1818110	2238780
B=0.1	0	14044.32	28453.4	43247	58445.8	74072.8	90152.8	106712.8	123782.4	141394.2	159583.4	178389.2	197855.2	218030	238964	260722	283366	306974	331632	357438	384504	412956	442950	474656	508286	544086	582358	623468	667870	716136	769006	827452	892790	966862	1052372	1153510	1277292	1436876	1661796	2046300
B=0.1	0	13126.66	26594.4	40421.2	54626.8	69232.8	84262	99740.2	115694.4	132155.4	149156.2	166733.2	184927.2	203782	223350	243686	264850	286916	309964	334084	359380	385974	414006	443642	475074	508536	544308	582730	624230	669344	718760	773386	834454	903686	983610	1078140	1193834	1342990	1553214	1912594
B=0.1	0	13791.98	27942.2	42469.8	57395.6	72741.8	88532.8	104795.4	121558.4	138853.6	156716	175184	194300.2	214112	234670	256036	278274	301458	325674	351016	377594	405538	434990	466128	499154	534310	571894	612266	655870	703268	755190	812586	876748	949490	1033464	1132784	1254342	1411058	1631938	2009540
B=0.1	0	12853.92	26041.8	39581.2	53491.8	67794.2	82511.2	97667.6	113290.6	129409.4	146056.8	163268.8	181084.8	199548.6	218710	238622	259348	280956	303524	327142	351912	377954	405404	434424	465202	497970	532998	570622	611260	655436	703824	757316	817116	884910	963172	1055738	1169028	1315084	1520940	1872852
B=0.1	0	13864.28	28088.8	42692.4	57696.4	73123	88997	105344.8	122195.6	139581.4	157537.4	176102.4	195318.6	215234	235900	257378	279734	303040	327382	352856	379574	407662	437270	468572	501770	537112	574892	615476	659308	706956	759148	816844	881344	954466	1038882	1138722	1260918	1418456	1640492	2020060
B=0.1	0	13492.56	27335.6	41547.8	56149.6	71162.6	86610.8	102520.2	118919.4	135839	153313.6	171380.8	190081.8	209464	229576	250478	272232	294914	318604	343396	369398	396732	425546	456008	488316	522710	559478	598974	641630	688000	738794	794944	857714	928876	1011028	1108192	1227110	1380424	1596508	1965904
B=0.1	0	14208.4	28785.8	43752.2	59128.4	74938	91205.8	107959.4	125228.6	143046	161447.6	180473.2	200166	220576	241756	263766	286676	310560	335508	361614	388996	417782	448124	480202	514224	550442	589162	630752	675672	724502	777990	837120	903220	978158	1064666	1166986	1292214	1453662	1681210	2070200
B=0.1	0	14724.22	29831	45340.6	61275.2	77658.6	94517	111878.8	129775	148239.2	167309	187025.2	207434	228584	250532	273342	297084	321836	347688	374742	403118	432948	464392	497634	532892	570426	610552	653650	700202	750806	806236	867510	936010	1013668	1103320	1209354	1339128	1506436	1742246	2145360
B=0.1	0	12563.66	25453.6	38687.4	52283.8	66263.4	80648	95462.2	110732.2	126487.2	142758.6	159582	176995.6	195042.6	213770	233234	253490	274610	296670	319754	343966	369420	396250	424614	454698	486724	520962	557736	597456	640636	687932	740216	798664	864928	941422	1031898	1142630	1285388	1486596	1830562
B=0.1	0	15224.82	30845.2	46882	63358.4	80299	97730.6	115682.6	134187	153279	172997.2	193383.8	214486	236356	259050	282636	307184	332778	359508	387484	416824	447668	480182	514554	551010	589820	631310	675874	724008	776332	833646	897004	967834	1048132	1140830	1250470	1384656	1557654	1801480	2218300
B=0.1	0	14762.4	29908.2	45458	61434	77860	94762.2	112169	130111.4	148623.6	167742.8	187510.2	207972	229176	251182	274052	297854	322670	348588	375714	404162	434072	465596	498924	534274	571906	612134	655346	702016	752752	808326	869760	938436	1016296	1106180	1212488	1342600	1510342	1746762	2150920
B=0.1	0	15050.44	30491.8	46345	62632.8	79379.2	96611.2	114357.6	132650.2	151523.4	171015.8	191169	212030	233648	256084	279398	303666	328966	355390	383046	412048	442540	474682	508660	544700	583064	624078	668132	715714	767440	824098	886730	956748	1036128	1127764	1236146	1368796	1539812	1780846	2192900
B=0.1	0	15968.78	32352.4	49173	66454.4	84222.6	102506	121335.2	140744	160769	181450.6	202834	224966	247904	271708	296446	322194	349038	377076	406418	437190	469544	503646	539696	577934	618642	662158	708900	759386	814266	874382	940836	1015126	1099348	1196576	1311572	1452316	1633766	1889506	2326700
B=0.1	0	14578.8	29536.4	44892.8	60670	76891.6	93583.6	110773.8	128493.2	146775.2	165656.6	185178.2	205384	226326	248058	270644	294150	318656	344254	371042	399136	428672	459806	492720	527630	564792	604522	647194	693286	743390	798272	858942	926766	1003658	1092422	1197408	1325902	1491558	1725038	2124180
B=0.1	0	15722.3	31853	48414	65428.6	82922.8	100924	119462.6	138571.8	158287.6	178650	199702.8	221494	244078	267516	291872	317222	343652	371256	400144	430444	462296	495872	531368	569014	609094	651938	697958	747664	801698	860886	926314	999458	1082380	1178108	1291330	1429900	1608550	1860344	2290780
B=0.1	0	14258.92	28888.2	43907.8	59338.8	75204.6	91530.2	108343.4	125673.8	143554.6	162021.8	181115	200878	221360	242616	264704	287696	311666	336700	362900	390378	419266	449718	481908	516052	552400	591256	632994	678074	727078	780758	840096	906432	981636	1068452	1171136	1296810	1458832	1687188	2077560
B=0.1	0	14334.64	29041.6	44140.8	59653.8	75603.8	92016.2	108918.6	126341.2	144316.8	162882	182076.8	201946	222536	243904	266110	289224	313320	338488	364828	392452	421494	452106	484468	518792	555334	594396	636356	681674	730940	784904	844556	911244	986848	1074126	1177354	1303696	1466578	1696148	2088600
B=0.1	0	14072.52	28510.6	43333.8	58563	74221.4	90333.6	106927	124031	141678	159903.6	178747.4	198252.4	218466	239444	261244	283934	307590	332298	358156	385276	413786	443838	475608	509306	545178	583528	624720	669210	717574	770550	829114	894582	968802	1054486	1155826	1279856	1439760	1665132	2050400
B=0.1	0	14714.06	29810.4	45309.2	61232.8	77605	94451.8	111801.6	129685.2	148136.8	167193.4	186896	207290	228426	250360	273154	296878	321614	347448	374484	402840	432650	464072	497292	532524	570032	610130	653200	699718	750286	805678	866912	935364	1012968	1102558	1208518	1338204	1505396	1741042	2143880
