# Supplementary material for: Inference of past demography, dormancy and self-fertilization rates from whole genome sequence data
Source: PLoS Genet. 2020 Apr 6;16(4):e1008698. doi: 10.1371/journal.pgen.1008698 (PMC7173940; doi:10.1371/journal.pgen.1008698)
Supplement: S1 Data — File containing all numerical data presented in this study. It contains all plotted results and all requirements to build summary statistics. (ZIP) [file pgen.1008698.s003.zip › S1_data/Supplementary_Figure/FigS12/F12S_a_time.csv]

	V1	V2	V3	V4	V5	V6	V7	V8	V9	V10	V11	V12	V13	V14	V15	V16	V17	V18	V19	V20	V21	V22	V23	V24	V25	V26	V27	V28	V29	V30	V31	V32	V33	V34	V35	V36	V37	V38	V39	V40
B=1	0	160.500490460094	325.170287713073	494.231793316316	667.925692804952	846.513016504199	1030.27749912742	1219.52829169936	1414.60309088218	1615.87176525247	1823.74057634604	2038.6571155141	2261.11610738638	2491.66626915099	2730.91846488336	2979.55545988713	3238.34366722822	3508.14739558606	3789.94626612262	4084.85668373242	4394.15855076931	4719.32883848238	5062.08424357426	5424.43604989673	5808.76164165148	6217.89912711535	6655.27465815568	7125.07701565267	7632.50221799752	8184.10481689193	8788.31710153861	9456.24279434357	10202.9201924208	11049.433208925	12026.6607687668	13182.4756523079	14597.0787431901	16420.8193195361	18991.2372939594	23385.3958447287
B=1	0	195.97265323999	397.036070452293	603.46180609235	815.543739529503	1033.60059131882	1257.9788042932	1489.05585484785	1727.24407387775	1972.99507449696	2226.80490597518	2489.22008168702	2760.84466519657	3042.34864550469	3334.47789356342	3638.06607242087	3954.04897985293	4283.48194512772	4627.56109517127	4987.64957117175	5365.31014629861	5762.34621675091	6180.85388582812	6623.28895059181	7092.55422017636	7592.1150522738	8126.15481149518	8699.78803986203	9319.35912615154	9992.87124146989	10730.6202925972	11546.1640321267	12457.864366475	13491.4649577938	14684.6692724502	16095.9304388958	17823.1745127736	20049.9794187488	23188.4846590722	28553.7948053708
B=1	0	175.400365235005	355.357089968677	540.113222146114	729.931791061788	925.098059484987	1125.92210230839	1332.74177022949	1545.92610958402	1765.87932526402	1993.04539361845	2227.91345761664	2471.024169069	2722.97718468024	2984.44007737569	3256.15899617512	3538.97150320247	3833.82214421965	4141.78148237017	4464.06956268746	4802.08510575913	5157.44219572781	5532.01689682092	5928.00720806752	6348.01121534315	6795.13049937759	7273.10927482814	7786.52518313482	8341.0566089616	8943.86658812931	9604.17021151827	10334.1020025801	11150.0963211023	12075.1943805873	13143.1417147207	14406.2553172774	15952.1814268614	17945.2268204799	20754.2665326205	25556.3516383797
B=1	0	257.99392871816	522.689742498752	794.444937143671	1073.6463987404	1360.71371628163	1656.10297456313	1960.31111342112	2273.88095791698	2597.40704733787	2931.54242024713	3277.00655015435	3634.59467419861	4005.18881898753	4389.77090814187	4789.43844175386	5205.42337816411	5639.11503644071	6092.08809284483	6566.13709444574	7063.31939967084	7586.00914216959	8136.96579841124	8719.42237423397	9337.20035758782	9994.86181991797	10697.9140738695	11453.0903078127	12268.742777835	13155.4074925157	14126.6387993417	15200.2851980821	16400.5197572587	17761.2334735403	19332.0621775058	21189.9581990125	23463.8391569295	26395.3815771766	30527.1585566003	37590.4779562712
B=1	0	190.599800868468	386.150795606845	586.91709364201	793.18451724738	1005.26304882777	1223.48963302248	1448.23139720656	1679.88936767205	1918.90277595554	2165.75407147262	2420.97478420282	2685.15241649982	2958.93858872	3243.05872276576	3538.32362569785	3845.64343914467	4166.04455911109	4500.69031910385	4850.90648797244	5218.21299336991	5604.36378897675	6011.39751061729	6441.70262639239	6898.10236104196	7383.96706484252	7903.36540986973	8461.27171613566	9063.85643251457	9718.90331247375	10436.4259867398	11229.6105039872	12116.3153544119	13121.5784032396	14282.0694258845	15654.6389801097	17334.5283477818	19500.2824192544	22552.7413411517	27770.9543345216
B=1	0	171.395943605393	347.244224209248	527.782340928715	713.267318052551	903.977905750129	1100.21709984901	1302.315037855	1510.63234071013	1725.56398523666	1947.54381172431	2177.04979592112	2414.61024646026	2660.81112977686	2916.30477798728	3181.82030539606	3458.17615243443	3746.29530071606	4047.22387223688	4362.15405818456	4692.45264610619	5039.69687031544	5405.71996415874	5792.6697459552	6203.08498681632	6639.9964578305	7107.06289256645	7608.75742409347	8150.62879854062	8739.67651834307	9384.90529221238	10098.1726102649	10895.5376329225	11799.5155386726	12843.0814446468	14077.3579383186	15587.9902790287	17535.534090753	20280.4429251349	24972.8955712411
B=1	0	191.03546958246	387.033450361793	588.258655460236	794.997560477291	1007.56085636854	1226.28625795374	1451.54173177935	1683.72922079428	1923.28896052062	2170.70450314589	2426.50859360888	2691.29007716283	2965.70206362319	3250.47163304535	3546.4114458145	3854.43372394018	4175.56720954005	4510.97789524224	4861.99458030872	5230.14066660878	5617.17411697058	6025.13822708608	6456.42692456252	6913.86988740307	7400.84516975468	7921.43074377161	8480.61229965413	9084.57439054896	9741.11856185103	10460.2813332176	11255.2788936949	12144.0105540119	13151.5714103804	14314.7150571577	15690.4219998264	17374.1512206206	19544.8557237665	22604.2918872294	27834.4325538382
B=1	0	188.882243059657	382.671063144632	581.628189704459	786.036869373568	996.204291202858	1212.46436351212	1435.18090537024	1664.75132928882	1901.61090874385	2146.23774563978	2399.1585801638	2660.95562049168	2932.27461501335	3213.83444861469	3506.43862190599	3810.9890749286	4128.5029544937	4460.13311092527	4807.19336613146	5171.18995119481	5553.86101433944	5957.22682056838	6383.65431470692	6835.94128048363	7317.42769683459	7832.14557168649	8385.0243998095	8982.17902612341	9631.32306212008	10342.3799023896	11128.4167717632	12007.1312316784	13003.3355228813	14153.3689773182	15513.5698535844	17178.3211828732	19324.558928513	22349.511134068	27520.7010852629
B=1	0	202.674568900845	410.613996833838	624.099124933084	843.433882718878	1068.94789042155	1300.99943860176	1539.97891267506	1786.31274451857	2040.46799161039	2302.95766722166	2574.34697451091	2855.26063494012	3146.39154994054	3448.5110979222	3762.48145172445	4089.27041174023	4429.96939761879	4785.81544169642	5158.21830216178	5548.79419624302	5959.40819307686	6392.2280789619	6849.79363484478	7335.10694076159	7851.75186346468	8404.05483118314	8997.30529416522	9638.06460798325	10334.6096379394	11097.588392486	11941.0222752049	12883.9011370046	13952.8490274262	15186.8588042263	16646.3825887291	18432.6953332476	20735.6530004693	23981.4895294906	29530.2837257337
B=1	0	165.032986500494	334.353020035511	508.188782730019	686.78775702196	870.418344671441	1059.37229299329	1253.96748336436	1454.551148921	1661.50360324128	1875.24258059107	2096.22831219588	2324.96949359245	2562.03033761303	2808.0389589906	3063.69740416017	3329.79372951207	3607.21665159923	3896.97345585447	4200.21207418351	4518.24855308118	4852.60157311669	5205.03631010314	5577.62084607447	5972.79970200218	6393.49113367224	6843.21804667362	7326.28751207178	7848.04228259325	8415.22200893565	9036.49710616235	9723.28486318431	10491.0482550834	11361.4665997548	12366.2908356744	13554.7456592435	15009.2968081645	16884.5393887556	19527.5453612457	24045.7939143269
B=0.5	0	1357.52095324756	2750.30610609746	4180.23654173712	5649.3479901269	7159.84825845106	8714.13718871288	10314.8295953133	11964.7817330426	13667.1219683079	15425.286480935	17243.0610203383	19124.6299914937	21074.6344710619	23098.2411770983	25201.2249717431	27390.0682139776	29672.0812686427	32055.549819164	34549.9164724287	37166.0067047857	39916.3128108832	42815.3546949126	45880.1438934986	49130.7884378283	52591.2931857207	56290.6366962794	60264.247881884	64556.0749187633	69221.5565239497	74332.0134095715	79981.3613996984	86296.7951426141	93456.6434010651	101722.081623549	111498.020114357	123462.8018474	138888.088328335	160628.808552185	197794.815256971
B=0.5	0	1126.13556981066	2281.52466194676	3467.72773459651	4686.43353364143	5939.47355213915	7228.83858620622	8556.697762955	9925.42049709558	11337.6019343441	12796.0925679595	14304.0328776991	15864.8940492347	17482.5261016009	19161.2151012243	20905.7516022775	22721.5130650551	24614.5638245905	26591.7772943686	28660.9866171942	30831.1720993731	33112.6967613199	35517.6056330145	38060.0106855793	40756.5925964687	43627.2646673326	46696.0661486079	49992.3872005974	53552.6851644282	57422.9493937417	61662.3441987462	66348.7777323877	71587.7646958418	77527.238247981	84383.8572638013	92493.5162981193	102418.936795215	115215.029363174	133250.108894588	164081.280993961
B=0.5	0	1254.29267535174	2541.16799862323	3862.36401213203	5219.76164535637	6615.40081994399	8051.49888969672	9530.47183393523	11054.9587128184	12627.8500062763	14252.320600985	15931.8683713232	17670.3595327624	19472.0822463414	21341.8103437987	23284.8795566136	25307.2793138034	27415.7640872251	29617.9895023822	31922.6801337473	34339.838269432	36881.0062680552	39559.5999147883	42391.3371591287	45394.7969822503	48592.158870417	52010.1978021943	55681.6486132307	59647.1175832353	63957.8277718142	68679.6765388639	73899.4381842203	79734.6352516823	86350.0360716263	93986.9558526673	103019.514808296	114074.473521114	128326.794122099	148414.311790546	182754.150059978
B=0.5	0	1174.15774157978	2378.81647311823	3615.60319593846	4886.27866967148	6192.75248833946	7537.10034223654	8921.58385728035	10348.6734879166	11821.0750455189	13341.7605778736	14914.0044852556	16541.425976256	18228.0392475451	19978.3131376985	21797.2424860757	23690.4340657902	25664.2108153211	27725.739253399	29883.1865541296	32145.9159739923	34524.7324471105	37032.1946436638	39683.0163162288	42494.5894619089	45487.6765518659	48687.3419502483	52124.2291116908	55836.3500397825	59871.6552273914	64291.8319479846	69178.1106176561	74640.5054359012	80833.2579242407	87982.2660137748	96437.7479219769	106786.421409894	120128.181987767	138932.337383886	171078.253357878
B=0.5	0	1126.86983791903	2283.01227218007	3469.98877842845	4689.48920364958	5943.34623507965	7233.55196688325	8562.27694049702	9931.89211554777	11344.9943298505	12804.4359352559	14313.3594591915	15875.2383506274	17493.9251389055	19173.7086850731	20919.3826668622	22736.3280508037	24630.6131260268	26609.1157876511	28679.6742858833	30851.27478241	33134.2870545901	35540.7639860596	38084.8267492932	40783.1668979578	43655.7107176659	46726.5131330374	50024.9834674831	53587.6028332137	57460.3905700611	61702.54956482	66392.0387684696	71634.4416803677	77577.7879154474	84438.8776156236	92553.82434723	102485.716462778	115290.152398034	133336.991245188	164188.266027598
B=0.5	0	1180.92821378841	2392.5332934826	3636.45162208145	4914.4541121739	6228.46136895446	7580.56105164014	8973.0278272204	10408.3463953676	11889.2381698059	13418.6923358546	15000.0021747577	16636.807764322	18333.1464480285	20093.5128328367	21922.9305595353	23827.0387312222	25812.1967459405	27885.6124462687	30055.5001001766	32331.2769549029	34723.8102483855	37245.7310670768	39911.838006543	42739.6233502705	45749.9692907575	48968.0847192249	52424.7897877396	56158.3156861251	60216.8894011716	64662.5539098058	69577.0080219797	75070.9003051734	81299.3616741278	88489.592641028	96993.8308647087	107402.177260076	120820.869595931	139733.454214979	172064.731169882
B=0.5	0	1245.64486218638	2523.64772882838	3835.73465918286	5183.77361452133	6569.7904521016	7995.98723801652	9464.76329443951	10978.7394863349	12540.7863650064	14154.0569276398	15822.0249322618	17548.5299384365	19337.8305421611	21194.6676616398	23124.3402407582	25132.7964139747	27226.7440839429	29413.7860938929	31702.5868660763	34103.0797270932	36626.7274559215	39286.8533416145	42099.0669651097	45081.8192134281	48257.1366547329	51651.6096655297	55297.7473887329	59235.8761410679	63516.865820986	68206.1594541863	73389.9330687077	79184.8989405213	85754.6893926229	93338.955868161	102309.239181279	113287.978667614	127442.035595254	147391.058394708	181494.138121801
B=0.5	0	1212.52293342068	2456.54346593497	3733.74176056279	5045.93610913771	6395.09850099594	7783.37244888298	9213.09347654904	10686.8127596712	12207.3245210595	13777.6979191178	15401.3143440001	17081.9112606671	18823.6340282555	20631.097503072	22509.4597290979	24464.510678789	26502.7798904188	28631.6680462003	30859.609179785	33196.2724887691	35652.8159547041	38242.2085979068	40979.6449376521	43883.0852484403	46973.9704078869	50278.1837494363	53827.3699918411	57660.7831675581	61827.9405349694	66392.5449775382	71438.481086676	77079.3577372094	83474.4562382054	90857.0556563272	99588.8174663073	110275.630225979	124053.328145096	143471.902714748	176668.175203517
B=0.5	0	1112.70003021807	2254.30456895903	3426.35545711636	4630.52129272017	5868.61171790876	7142.59377728885	8454.61071885667	9807.00368864312	11202.3368705655	12643.4267496192	14133.3763375685	15675.6154065519	17273.9480423394	18932.6091757603	20656.3322065183	22450.4304382624	24320.895854512	26274.5198643989	28319.0421561711	30463.3358951614	32717.6404641205	35093.8571878816	37605.9296724503	40270.3395838046	43106.7626447807	46138.9513017133	49395.9450709217	52913.7663334238	56737.8557595603	60926.6717903229	65557.1930830431	70733.675478966	76602.2871968747	83377.1022285852	91390.0076854843	101197.011374127	113840.438123747	131660.347269289	162123.68316445
B=0.5	0	1138.98765345718	2307.56268665979	3507.30336661025	4739.91771209462	6007.258118185	7311.33810106727	8654.35154313532	10038.6949001739	11466.9929351414	12942.1286727064	14467.278433523	16045.9530183589	17682.046384801	19379.8935142429	21144.3396333181	22980.8235728803	24895.4788775175	26895.257403921	28988.0816910653	31183.0345334921	33490.5972201519	35922.9522455867	38494.3726345593	41221.729433666	44125.1632061985	47228.987551851	50562.928047735	54163.8581063724	58078.2919374131	62366.0690669842	67105.9867790788	72404.7639671581	78412.0220853431	85346.8926398645	93549.1036004762	103587.79850065	116529.927173357	134770.833034142	165953.867567634
B=0.2	0	3666.90089058534	7429.05653552143	11291.5480686197	15259.8743516006	19339.9990567823	23538.4045760264	27862.1539791384	32318.962508531	36917.2804275586	41666.3894573123	46576.5155673183	51658.9615653134	56926.2638089129	62392.378504828	68072.9045630239	73985.3519658433	80149.467283887	86587.6315933811	93325.3510226256	100391.867071555	107820.923607076	115651.741423156	123930.271647581	132710.829580086	142058.256528867	152050.828636868	162784.245576383	174377.219037398	186979.498664936	200783.73414311	216043.60849471	233102.696651641	252442.695708423	274769.086108953	301175.601214665	333494.563723196	375160.953180508	433886.430794751	534278.297866306
B=0.2	0	3574.40438802333	7241.66075707661	11006.7220708569	14874.9484839059	18852.1532366518	22944.655204517	27159.3392934371	31503.7261310911	35986.0528254116	40615.3669687898	45401.6365836612	50355.8793677429	55490.3154526957	60818.5490039982	66355.7854536736	72119.0930998808	78127.7204117525	84403.483909412	90971.2463365326	97859.5115847647	105101.172341841	112734.460068671	120804.166789282	129363.237715856	138474.878553554	148215.390952508	158678.060588763	169978.604684646	182262.995494177	195719.023169529	210593.971653435	227222.74930062	246074.902537272	267838.11626941	293578.534754294	325082.260885385	365697.627854175	422941.77247015	520801.284054914
B=0.2	0	3712.56080449706	7521.56246681837	11432.149390588	15449.8889088488	19580.8189530202	23831.5026331133	28209.0909676315	32721.3952684794	37376.9710209163	42185.2155211739	47156.482071614	52302.2142214997	57635.1044300227	63169.2826853015	68920.5421334989	74906.6107896533	81147.4811068535	87665.812848436	94487.4297426735	101641.937401978	109163.499868797	117091.826310827	125473.440035092	134363.332670458	143827.152923152	153944.151623478	164811.22008728	176548.548191632	189307.750250414	203283.874803957	218733.763712805	236005.270072436	255586.089025456	278190.48559361	304925.812205935	337647.207474414	379832.422995588	439289.144876393	540931.082278371
B=0.2	0	3636.1995637453	7366.85635623765	11197.0089692197	15132.1102248937	19178.0738644072	23341.3280054441	27628.8765818743	32048.3702398244	36608.1884923601	41317.5353488584	46186.5511613606	51226.4441042317	56449.6455737521	61869.9949275345	67502.9604728232	73365.9055886829	79478.4115164797	85862.6719456635	92543.9794530901	99551.3307126476	106918.187068885	114683.440937541	122892.658718092	131599.700952472	140868.866061506	150777.774816879	161421.325640182	172917.23630133	185414.002658311	199102.661425295	214234.771650189	231151.03166512	250329.105529527	272468.567013978	298653.992137943	330702.362377767	372019.897726626	430253.693090415	529805.023803063
B=0.2	0	3646.84482632644	7388.42341242775	11229.7891009235	15176.4106775852	19234.2191965069	23409.6615941965	27709.7623090958	32142.1943852047	36715.3618672779	41438.4957101597	46321.7659525762	51376.4135817117	56614.906387745	62051.1242441057	67700.5807427343	73580.6900953645	79711.0908689995	86114.041726875	92814.9092918714	99842.775127939	107231.198540367	115019.185805524	123252.436722135	131984.969513144	141281.270838099	151219.188709651	161893.899372045	173423.465223303	185956.816854814	199685.550255878	214861.960933463	231827.744641083	251061.96383759	273266.240351242	299528.325383817	331670.519769022	373109.015479182	431513.294896961	531356.0700249
B=0.2	0	3730.27781560529	7557.45672223755	11486.7056735447	15523.6185708889	19674.2621597897	23945.2308706051	28343.7098477913	32877.5476802449	37555.3406815471	42386.5309935255	47381.521326372	52551.8098400346	57910.1495644145	63470.7379184868	69249.4434161621	75264.0786737705	81534.731552	88084.1699506728	94938.3408335602	102126.991096407	109684.447818645	117650.609667296	126072.221967012	135004.538776652	144513.522089933	154678.800936442	165597.729014894	177391.069770177	190211.16104708	204253.982192814	219777.600763703	237131.529873059	256805.792032849	279518.060866584	306380.973289221	339258.520969466	381645.051962992	441385.512065873	543512.50316228
B=0.2	0	3596.22607602083	7285.8709930964	11073.9179526967	14965.7598330309	18967.2453642772	23084.7319985029	27325.1466738962	31696.0559314614	36205.7471665581	40863.3232070002	45678.8129298587	50663.3012957387	55829.0830400311	61189.8453814515	66760.8865809694	72559.3791384616	78604.6890346911	84918.7659793268	91526.6245027388	98456.9425124308	105742.813505527	113422.702345462	121541.674510934	130152.998443892	139320.265719431	149120.243808169	159646.787893882	171016.321650892	183375.708491758	196913.885024862	211879.644857893	228609.940956323	247577.1863206	269473.264163323	295370.827537292	327066.883468754	367930.206675754	425523.825981185	523980.768493615
B=0.2	0	3594.67895267193	7282.73655691464	11069.1538703876	14959.3214512434	18959.0855134928	23074.8007741797	27313.3911914717	31682.4200511906	36190.1711833964	40845.7434997986	45659.1615629702	50641.5055646834	55805.064951042	61163.5210524177	66732.1655483538	72528.1635509892	78570.8727096971	84882.2332912174	91487.249064482	98414.5855995443	105697.322156459	113373.907050788	121489.386373724	130097.005650735	139260.329099343	149056.091164228	159578.106651962	170942.749150533	183296.818890762	196829.171199089	211788.492650332	228511.591250279	247470.676763772	269357.334750078	295243.756798633	326926.176849824	367771.920349622	425340.762449368	523755.348048912
B=0.2	0	3690.63530451396	7477.14191011279	11364.6338387979	15358.6455442689	19465.1792993603	23690.7594539183	28042.4947942343	32528.1505004646	37156.2315312103	41936.0796845093	46877.9871185854	51993.3297998249	57294.7252287782	62796.2199452189	68513.5138247497	74464.2301849739	80668.2434083136	87148.0794349392	93929.4094843342	101041.664325214	108518.806235327	116400.309869483	124732.423779133	133569.814825679	142977.744009724	153034.994125039	163837.884270433	175505.894510188	188189.743760153	202083.328650429	217441.974194698	234611.479150893	254076.658450253	276547.558835402	303124.992975643	335653.143476108	377589.223160617	436694.807801322	537736.472126536
B=0.2	0	3752.79304878325	7603.07206477899	11556.0372004365	15617.3161208213	19793.0121891519	24089.7596384884	28514.7869814252	33075.9901794185	37782.0174317306	42642.3678711253	47667.506996535	52869.0023685704	58259.6839919467	63853.8349785057	69667.4196214293	75718.3580505438	82026.8593729672	88615.8289111476	95511.3702396957	102743.409800848	110346.481865627	118360.725921669	126833.169439336	135819.399980266	145385.777671973	155612.412169418	166597.244779354	178461.767851392	191359.238711995	205486.819601696	221104.135722517	238562.809781114	258355.821970266	281205.177652239	308230.229402543	341306.219581962	383948.587453087	444049.62938281	546793.039183657
B=0.1	0	14871.0052684256	30128.3133020635	45792.5304848695	61885.9572836563	78432.7791905079	95459.2853488731	112994.119823978	131068.571547265	149716.910305294	168976.777836244	188889.645249161	209501.350737773	230862.7351199	253030.397368279	276067.598388832	300045.349383509	325043.731970059	351153.511923831	378478.128574017	407136.169936097	437264.48323816	469022.127219753	502595.45528497	538204.741483362	576112.947772341	616637.52067387	660166.567304376	707181.519319606	758289.681859928	814272.339872194	876158.29715585	945340.911419459	1023773.69060997	1114317.6892557	1221408.50980829	1352477.08135556	1521453.8591918	1759613.25129165	2166749.42122775
B=0.1	0	14572.8182595356	29524.1933071955	44874.3183365771	60645.0466551132	76860.0787977909	93545.1767694485	110728.410276823	128440.440859143	146714.851139935	165588.528081411	185102.111231758	205300.519656934	226233.574736524	247956.740544977	270532.009507709	294028.968940554	318526.094699067	344112.332562264	370889.047738345	398972.450366852	428496.643674048	459617.497021965	492517.627136301	527412.891225996	564560.978448263	604272.970023787	646929.190911829	693001.419307407	743084.782929116	797944.900733704	858589.947388817	926385.341592848	1003245.42039064	1091973.86967426	1196917.35110056	1325357.7919597	1490946.32004111	1724330.24232655	2123302.6926934
B=0.1	0	13051.5327569288	26442.1040054225	40189.798931408	54314.1895320603	68836.5021963476	83779.8095821488	99169.2511436466	115032.287600965	131398.995820717	148302.412061717	165778.933428828	183868.789797312	202616.601593777	222072.04288755	242290.634591374	263334.699662682	285274.521706274	308189.761274268	332171.201859029	357322.922192338	383765.026197761	411637.111724399	441102.731774487	472355.209793303	505625.334254055	541191.711989651	579394.965079888	620657.62185502	665512.683466606	714645.844384676	768960.033916736	829678.131985641	898514.634181988	977980.544047358	1071968.76657701	1187001.05417798	1335303.4662397	1544323.97637032	1901646.89856265
B=0.1	0	13838.3771687294	28036.2326154794	42612.7418370049	57588.6567774563	72986.4835119396	88830.6856914265	105147.918365196	121967.29779181	139320.714097281	157243.195214206	175773.332538272	194953.78130375	214831.851991662	235460.213397288	256897.733650955	279210.493006015	302473.012290799	326769.754593755	352196.976517955	378865.031442765	406901.264058244	436453.688220221	467695.717134191	500832.329234574	536108.22665697	573818.812746514	614325.244840053	658075.52444878	705634.786036519	757730.062885529	815318.719662985	879697.360677339	952683.844189279	1036940.55589154	1136595.09432829	1258562.3921201	1415805.58733431	1637427.42356287	2016292.45500563
B=0.1	0	13878.2085012261	28116.9299754116	42735.395112603	57754.4155877687	73196.5622557898	89086.3691819504	105450.568137396	122318.359186715	139721.724246031	157695.792069679	176279.265131887	195514.921442504	215450.207657448	236137.944169851	257637.16855159	280014.151256394	303343.627607678	327710.303806021	353210.713512183	379955.527738304	408072.457713716	437709.943326073	469041.896920254	502273.886925019	537651.319807983	575470.449180809	616093.471908155	659969.678994698	707665.831544325	759911.055476608	817665.471064377	882229.414663323	955425.976919112	1039925.206733	1139866.58321491	1262184.94240163	1419880.73447131	1642140.47013993	2022095.99787823
B=0.1	0	13760.650602928	27878.7603878735	42373.3971478129	57265.1962686229	72576.5374146385	88331.7468308656	104557.329852103	121282.239198462	138538.185877408	156360.00107875	174786.059440345	193858.7766131	213625.197347373	234137.694611517	255454.805888878	277642.240277212	300774.100040735	324934.373860692	350218.77769185	376737.04508734	404615.805475213	434002.241355963	465068.791918205	498019.284285801	533097.04616609	570595.82170044	610874.739698857	654379.285364552	701671.418948032	753474.090174679	810739.286443302	874756.329373141	947332.866787779	1031116.33045189	1130211.13526202	1251493.37446048	1407853.37553923	1628230.41954782	2004967.46463516
B=0.1	0	14503.3352042979	29383.4222416488	44660.3580247002	60355.8916645282	76493.6106922006	93099.1542795679	110200.458297279	127828.038090644	146015.316161566	164799.003595583	184219.546171913	204321.648782845	225154.895260112	246774.485225997	269242.115526639	292627.041686228	317007.365388204	342471.608318979	369120.652378428	397070.153617283	426453.575858932	457426.045281811	490169.307896851	524898.191707927	561869.157212866	601391.802400128	643844.63884328	689697.195303511	739541.761936261	794140.307234566	854496.198899094	921968.34532521	998461.956017411	1086767.34892079	1191210.46085185	1319038.49894249	1483837.50253808	1716108.65255978	2113178.80617706
B=0.1	0	13555.3367355121	27462.7992331897	41741.1707876643	56410.7788974168	71493.6693141229	87013.805326444	102997.296800029	119472.664469968	136471.146204065	154027.05349822	172178.188426859	190966.333784091	210437.832395637	230644.275806283	251643.328099023	273499.717968188	296286.442045498	320086.2358708	344993.387282311	371115.992568991	398578.791802181	427526.771466408	458129.797895435	490588.657038959	525143.046067211	562082.326353082	601760.268375274	644615.710537179	691202.228439791	742231.985137982	798642.764035399	861704.64960795	933198.318922073	1015731.70310617	1113347.97770697	1232820.64217694	1386847.69567516	1603936.63474593	1975052.62731492
B=0.1	0	14714.5940134956	29811.4277111137	45310.8907416055	61235.0490184405	77607.8336539147	94455.2572857637	111805.662704747	129690.009749487	148142.207761491	167199.502568141	186902.929090877	207297.843403402	228434.551586581	250369.057312683	273163.956117841	296889.512317628	321624.965241992	347460.126003935	374497.345971543	402853.965867328	432665.393578442	464089.014885769	497309.223153092	532543.975616816	570053.468435469	610151.809270731	653223.023180012	699743.478184956	750314.091871263	805707.931734657	866942.980753097	935397.941484144	1013005.77513806	1102597.44405228	1208561.89760198	1338251.90735147	1505451.40991961	1741105.8732188	2143959.83908613
B=0.1	0	14613.1143417301	29605.8322392843	44998.4027235438	60812.7395296952	77072.6087283473	93803.8435602412	111034.591349167	128795.598418222	147120.540252047	166046.405810975	185613.94701779	205868.20714657	226859.145340671	248642.379041232	271280.072092256	294842.004229198	319406.868305413	345063.856048669	371914.612957545	400075.670510478	429681.502749762	460888.410040173	493879.514070719	528871.2689287	566122.076321453	605943.877657047	648718.04955171	694917.674739675	745139.526559147	800151.341020956	860964.080550651	928946.939439178	1006019.54816752	1094993.34525015	1200227.01153143	1329022.60994966	1495069.01576063	1729098.28046013	2129173.95097061
