# Supplementary material for: Inference of past demography, dormancy and self-fertilization rates from whole genome sequence data
Source: PLoS Genet. 2020 Apr 6;16(4):e1008698. doi: 10.1371/journal.pgen.1008698 (PMC7173940; doi:10.1371/journal.pgen.1008698)
Supplement: S1 Data — File containing all numerical data presented in this study. It contains all plotted results and all requirements to build summary statistics. (ZIP) [file pgen.1008698.s003.zip › S1_data/Supplementary_Figure/FigS12/F12S_a_popsize.csv]

	V1	V2	V3	V4	V5	V6	V7	V8	V9	V10	V11	V12	V13	V14	V15	V16	V17	V18	V19	V20	V21	V22	V23	V24	V25	V26	V27	V28	V29	V30	V31	V32	V33	V34	V35	V36	V37	V38	V39	V40
B=1	4.22850474996355	4.22850474996355	5.4893918097416	5.4893918097416	4.16734431258934	4.16734431258934	3.56947330506333	3.56947330506333	3.39261277543038	3.39261277543038	3.37356282539018	3.37356282539018	3.41449319039555	3.41449319039555	3.46165095995937	3.46165095995937	3.49138035679119	3.49138035679119	3.50225898408447	3.50225898408447	3.50710530813229	3.50710530813229	3.52089563669446	3.52089563669446	3.55770878501102	3.55770878501102	3.62814362083623	3.62814362083623	3.73538349592195	3.73538349592195	3.87284221287955	3.87284221287955	4.02501622549217	4.02501622549217	4.18165678242417	4.18165678242417	4.3749295608508	4.3749295608508	4.61551989985438	4.61551989985438
B=1	5.03900427947879	5.03900427947879	4.53370722449379	4.53370722449379	3.72834075610521	3.72834075610521	3.38194320006316	3.38194320006316	3.29040836492288	3.29040836492288	3.31443488758532	3.31443488758532	3.38976499277841	3.38976499277841	3.48334414970813	3.48334414970813	3.57782481646536	3.57782481646536	3.66599032580478	3.66599032580478	3.75071560474071	3.75071560474071	3.84020855894068	3.84020855894068	3.94463777609182	3.94463777609182	4.06820500435806	4.06820500435806	4.20464984887512	4.20464984887512	4.33742687631277	4.33742687631277	4.44201579583754	4.44201579583754	4.49416878707076	4.49416878707076	4.48674402393933	4.48674402393933	4.4950041654005	4.4950041654005
B=1	5.3969772967431	5.3969772967431	4.3817882171907	4.3817882171907	3.63877429771959	3.63877429771959	3.44982514692578	3.44982514692578	3.41686611037572	3.41686611037572	3.40617771027322	3.40617771027322	3.39105722969233	3.39105722969233	3.3827039116637	3.3827039116637	3.39508572465845	3.39508572465845	3.4365923543032	3.4365923543032	3.50765063812502	3.50765063812502	3.60020457012014	3.60020457012014	3.70294468341556	3.70294468341556	3.80850250905819	3.80850250905819	3.91785755163212	3.91785755163212	4.03697808012565	4.03697808012565	4.16998865894957	4.16998865894957	4.31049528498031	4.31049528498031	4.43996019563929	4.43996019563929	4.52576995677021	4.52576995677021
B=1	5.42643219707588	5.42643219707588	4.16098128289682	4.16098128289682	3.41160768956052	3.41160768956052	3.32351686496951	3.32351686496951	3.4062199492503	3.4062199492503	3.49054619687433	3.49054619687433	3.56195466989336	3.56195466989336	3.64314324071162	3.64314324071162	3.74605544305538	3.74605544305538	3.86517557590479	3.86517557590479	3.99002648446658	3.99002648446658	4.11085978378495	4.11085978378495	4.22873999092515	4.22873999092515	4.3440444060827	4.3440444060827	4.4485771105946	4.4485771105946	4.53139101150902	4.53139101150902	4.57370418300465	4.57370418300465	4.56234641930613	4.56234641930613	4.49631400022314	4.49631400022314	4.44252729653964	4.44252729653964
B=1	4.26187116593875	4.26187116593875	5.00295575573252	5.00295575573252	3.98477695983802	3.98477695983802	3.61016208896979	3.61016208896979	3.45583836535633	3.45583836535633	3.41000832196704	3.41000832196704	3.42010310787555	3.42010310787555	3.45437249697182	3.45437249697182	3.49938126346114	3.49938126346114	3.55728581405589	3.55728581405589	3.63790292892939	3.63790292892939	3.74814655196156	3.74814655196156	3.88377226520041	3.88377226520041	4.02943653608704	4.02943653608704	4.1672142198489	4.1672142198489	4.28467955887007	4.28467955887007	4.37614291908118	4.37614291908118	4.43807735900253	4.43807735900253	4.46061986425939	4.46061986425939	4.44339449017748	4.44339449017748
B=1	5.38645656777289	5.38645656777289	4.62044285350208	4.62044285350208	3.85025438591151	3.85025438591151	3.47503736150529	3.47503736150529	3.31778447310468	3.31778447310468	3.28262805463135	3.28262805463135	3.30300591638048	3.30300591638048	3.34458120627722	3.34458120627722	3.39221721621575	3.39221721621575	3.44167825162217	3.44167825162217	3.50019367076965	3.50019367076965	3.57942309855336	3.57942309855336	3.68960726168486	3.68960726168486	3.82975952714786	3.82975952714786	3.98866026939048	3.98866026939048	4.14837300092809	4.14837300092809	4.29251257219484	4.29251257219484	4.40476251049269	4.40476251049269	4.4663958788712	4.4663958788712	4.48872370037648	4.48872370037648
B=1	3.86886054207974	3.86886054207974	3.88749362358189	3.88749362358189	3.87192030900814	3.87192030900814	3.67007121798737	3.67007121798737	3.56709822092919	3.56709822092919	3.52196524706052	3.52196524706052	3.50653483747738	3.50653483747738	3.50707685247671	3.50707685247671	3.51789111428214	3.51789111428214	3.53870841964722	3.53870841964722	3.57413627163423	3.57413627163423	3.63417926285004	3.63417926285004	3.7321758367752	3.7321758367752	3.87651733599867	3.87651733599867	4.05820764575783	4.05820764575783	4.24746561356665	4.24746561356665	4.40677725512439	4.40677725512439	4.50792303143327	4.50792303143327	4.53737948999634	4.53737948999634	4.52186442392384	4.52186442392384
B=1	4.05478421401431	4.05478421401431	4.75085773773693	4.75085773773693	3.78466446023666	3.78466446023666	3.43640721770129	3.43640721770129	3.34080723786799	3.34080723786799	3.36902074993533	3.36902074993533	3.44385165878059	3.44385165878059	3.51513407290257	3.51513407290257	3.5688871590377	3.5688871590377	3.61496732172665	3.61496732172665	3.66951382130899	3.66951382130899	3.74508007758753	3.74508007758753	3.84621067851765	3.84621067851765	3.96790199136478	3.96790199136478	4.09616986605763	4.09616986605763	4.21184308516681	4.21184308516681	4.2974539266949	4.2974539266949	4.34519436069631	4.34519436069631	4.36629017136366	4.36629017136366	4.40468453452479	4.40468453452479
B=1	3.96171212767452	3.96171212767452	3.95852129614507	3.95852129614507	3.60742849411322	3.60742849411322	3.4729875193494	3.4729875193494	3.40906880593172	3.40906880593172	3.38893168609738	3.38893168609738	3.40462385754963	3.40462385754963	3.45106473503332	3.45106473503332	3.52306353698894	3.52306353698894	3.61445150540024	3.61445150540024	3.71927150852292	3.71927150852292	3.83264733890523	3.83264733890523	3.9496659042775	3.9496659042775	4.06357921633864	4.06357921633864	4.1659816261172	4.1659816261172	4.25066632376492	4.25066632376492	4.318497348464	4.318497348464	4.37842900469138	4.37842900469138	4.44381193383441	4.44381193383441	4.50800264640151	4.50800264640151
B=1	4.28353914794959	4.28353914794959	5.14019869810911	5.14019869810911	4.11655697097464	4.11655697097464	3.62963068540562	3.62963068540562	3.48610155844264	3.48610155844264	3.43157701981501	3.43157701981501	3.3998368712119	3.3998368712119	3.383350917275	3.383350917275	3.38989219982179	3.38989219982179	3.42717628284603	3.42717628284603	3.50013262827366	3.50013262827366	3.60819337084865	3.60819337084865	3.74257175487699	3.74257175487699	3.88524777030001	3.88524777030001	4.0130826785387	4.0130826785387	4.10941461489726	4.10941461489726	4.17184676322261	4.17184676322261	4.21433914291806	4.21433914291806	4.26881659339349	4.26881659339349	4.36179468200353	4.36179468200353
B=0.5	3.78786079866883	3.78786079866883	3.57068773598613	3.57068773598613	4.20918706318786	4.20918706318786	4.36625103145016	4.36625103145016	4.54819073600223	4.54819073600223	4.64352651854411	4.64352651854411	4.73322678150415	4.73322678150415	4.8282839316521	4.8282839316521	4.88588249985254	4.88588249985254	4.87735116662432	4.87735116662432	4.80727529464635	4.80727529464635	4.69663140172712	4.69663140172712	4.56630066987569	4.56630066987569	4.43026209664603	4.43026209664603	4.29554545481738	4.29554545481738	4.16531496869946	4.16531496869946	4.0428717798598	4.0428717798598	3.93646141246248	3.93646141246248	3.85690709001018	3.85690709001018	3.82039050805606	3.82039050805606
B=0.5	3.78983002519354	3.78983002519354	3.42920725001664	3.42920725001664	3.78355432104536	3.78355432104536	4.19835749619655	4.19835749619655	4.4426404191997	4.4426404191997	4.57846751156931	4.57846751156931	4.68104350115124	4.68104350115124	4.74530776692733	4.74530776692733	4.75744855773224	4.75744855773224	4.72734876548777	4.72734876548777	4.67277049479191	4.67277049479191	4.60558548081808	4.60558548081808	4.53122986524547	4.53122986524547	4.45168624033286	4.45168624033286	4.36724881316665	4.36724881316665	4.27735290534019	4.27735290534019	4.1812214237824	4.1812214237824	4.07887943884506	4.07887943884506	3.97564736355887	3.97564736355887	3.91049776136408	3.91049776136408
B=0.5	3.76034522924418	3.76034522924418	3.52492132763188	3.52492132763188	3.83377201141489	3.83377201141489	4.09328507346033	4.09328507346033	4.38701905359447	4.38701905359447	4.61293404870731	4.61293404870731	4.71728376021711	4.71728376021711	4.73858931400653	4.73858931400653	4.72124550105333	4.72124550105333	4.68358073281737	4.68358073281737	4.62933638269489	4.62933638269489	4.56218902520325	4.56218902520325	4.48770295090274	4.48770295090274	4.40974576412212	4.40974576412212	4.32817659080394	4.32817659080394	4.23896091357808	4.23896091357808	4.13507297339043	4.13507297339043	4.00813163102243	4.00813163102243	3.85559714856099	3.85559714856099	3.74497844761393	3.74497844761393
B=0.5	3.82855672176306	3.82855672176306	3.37349758052166	3.37349758052166	3.77825384978204	3.77825384978204	4.01469219278419	4.01469219278419	4.30080444755388	4.30080444755388	4.49266570180665	4.49266570180665	4.59537246215878	4.59537246215878	4.64852842492911	4.64852842492911	4.66255123085892	4.66255123085892	4.6466371805659	4.6466371805659	4.61070802812095	4.61070802812095	4.56113796279707	4.56113796279707	4.50090228487201	4.50090228487201	4.43096549744796	4.43096549744796	4.35106226624071	4.35106226624071	4.2601478496084	4.2601478496084	4.15638251950905	4.15638251950905	4.0386254826197	4.0386254826197	3.91382520118404	3.91382520118404	3.83792743966841	3.83792743966841
B=0.5	3.79631711446184	3.79631711446184	3.48246974938592	3.48246974938592	3.54426752220405	3.54426752220405	3.85994499370462	3.85994499370462	4.26177632572867	4.26177632572867	4.54266509982751	4.54266509982751	4.68392146402618	4.68392146402618	4.74539615270039	4.74539615270039	4.75373991877619	4.75373991877619	4.71475169024165	4.71475169024165	4.64060182374442	4.64060182374442	4.54855619670446	4.54855619670446	4.45157480652053	4.45157480652053	4.35598532062736	4.35598532062736	4.26329005427429	4.26329005427429	4.17266888293348	4.17266888293348	4.08141544557514	4.08141544557514	3.98377625465879	3.98377625465879	3.86929905095041	3.86929905095041	3.77096595246167	3.77096595246167
B=0.5	3.94099517096068	3.94099517096068	3.32337047280533	3.32337047280533	3.94848037516434	3.94848037516434	4.32583733371356	4.32583733371356	4.57722421880224	4.57722421880224	4.67102201673684	4.67102201673684	4.72064651631843	4.72064651631843	4.76013869445719	4.76013869445719	4.78062883987825	4.78062883987825	4.76856684101459	4.76856684101459	4.72132484510632	4.72132484510632	4.64695738760005	4.64695738760005	4.55688092097564	4.55688092097564	4.45991254507294	4.45991254507294	4.3608155065712	4.3608155065712	4.26075503225179	4.26075503225179	4.15828246862023	4.15828246862023	4.05018169620948	4.05018169620948	3.93185906425355	3.93185906425355	3.83449499506842	3.83449499506842
B=0.5	3.9061713823291	3.9061713823291	3.41887760943162	3.41887760943162	3.94714563571285	3.94714563571285	4.38105781653694	4.38105781653694	4.5224780980784	4.5224780980784	4.55558966889192	4.55558966889192	4.57925453925232	4.57925453925232	4.60947114470312	4.60947114470312	4.62768481686612	4.62768481686612	4.62431971329325	4.62431971329325	4.60049034439955	4.60049034439955	4.55769893485	4.55769893485	4.49676718741091	4.49676718741091	4.41993017762567	4.41993017762567	4.33079982767156	4.33079982767156	4.23285171865201	4.23285171865201	4.12833214528523	4.12833214528523	4.01854758349036	4.01854758349036	3.90147192915312	3.90147192915312	3.79846662240975	3.79846662240975
B=0.5	3.63014219054674	3.63014219054674	3.66472916564141	3.66472916564141	4.03718151485405	4.03718151485405	4.14367545141641	4.14367545141641	4.20518200756717	4.20518200756717	4.27874627992402	4.27874627992402	4.36302041981683	4.36302041981683	4.4546567161592	4.4546567161592	4.53124800106636	4.53124800106636	4.57205864796556	4.57205864796556	4.57408336527535	4.57408336527535	4.54498255254846	4.54498255254846	4.49304102805174	4.49304102805174	4.4233183297087	4.4233183297087	4.33805048181909	4.33805048181909	4.23819743005567	4.23819743005567	4.12455473903457	4.12455473903457	4.00039399396201	4.00039399396201	3.88241507657919	3.88241507657919	3.8223270769773	3.8223270769773
B=0.5	3.70712330163064	3.70712330163064	3.35243685722135	3.35243685722135	3.83452396912756	3.83452396912756	4.06903132929859	4.06903132929859	4.21340479418806	4.21340479418806	4.39231361251309	4.39231361251309	4.55051864023268	4.55051864023268	4.62804858843514	4.62804858843514	4.64142053370844	4.64142053370844	4.617419406596	4.617419406596	4.57225252977737	4.57225252977737	4.5160017584153	4.5160017584153	4.45452465953988	4.45452465953988	4.38988497982186	4.38988497982186	4.32141539056506	4.32141539056506	4.24690163185359	4.24690163185359	4.16291253173759	4.16291253173759	4.06378572816795	4.06378572816795	3.94103975442036	3.94103975442036	3.83424032873528	3.83424032873528
B=0.5	3.95487296237595	3.95487296237595	3.55560986528219	3.55560986528219	3.47466019166114	3.47466019166114	3.89291569969216	3.89291569969216	4.3097505525821	4.3097505525821	4.56611680433563	4.56611680433563	4.69497559839783	4.69497559839783	4.74078211524783	4.74078211524783	4.74977229000292	4.74977229000292	4.7401266771806	4.7401266771806	4.70959300309462	4.70959300309462	4.65537389159695	4.65537389159695	4.58156412046837	4.58156412046837	4.49548258139558	4.49548258139558	4.40263176945166	4.40263176945166	4.30448541425271	4.30448541425271	4.19843204449538	4.19843204449538	4.07904818560385	4.07904818560385	3.9440869543394	3.9440869543394	3.84818583130575	3.84818583130575
B=0.2	3.70297390948964	3.70297390948964	4.71358326029092	4.71358326029092	5.33774989411996	5.33774989411996	4.65547643796346	4.65547643796346	4.57029439837252	4.57029439837252	4.71024289515236	4.71024289515236	4.69476987673187	4.69476987673187	4.53185532436198	4.53185532436198	4.32381588336165	4.32381588336165	4.12056740715524	4.12056740715524	3.94046129207929	3.94046129207929	3.78590374456753	3.78590374456753	3.65462177857833	3.65462177857833	3.55309710318317	3.55309710318317	3.49467675686791	3.49467675686791	3.48571683668179	3.48571683668179	3.51243836692549	3.51243836692549	3.55626012533679	3.55626012533679	3.61801059037677	3.61801059037677	3.86648415555167	3.86648415555167
B=0.2	3.82830213237199	3.82830213237199	5.85420276891626	5.85420276891626	4.47152205937814	4.47152205937814	4.91402959765817	4.91402959765817	5.2882113621657	5.2882113621657	5.01755902558421	5.01755902558421	4.76453138807823	4.76453138807823	4.53348394503701	4.53348394503701	4.33143010458126	4.33143010458126	4.16504852025498	4.16504852025498	4.02981751218287	4.02981751218287	3.91428440609776	3.91428440609776	3.81005320871577	3.81005320871577	3.71472916370843	3.71472916370843	3.63428245923199	3.63428245923199	3.5770053680438	3.5770053680438	3.5502090064951	3.5502090064951	3.55473028932008	3.55473028932008	3.61531684817559	3.61531684817559	4.21620012866078	4.21620012866078
B=0.2	3.79449578589436	3.79449578589436	4.66684635059437	4.66684635059437	4.54801255876508	4.54801255876508	5.06830739829615	5.06830739829615	4.66211649775964	4.66211649775964	4.50044058574599	4.50044058574599	4.52038888347425	4.52038888347425	4.46994773356181	4.46994773356181	4.33510254519007	4.33510254519007	4.1622245510956	4.1622245510956	3.98871322479996	3.98871322479996	3.83183497479123	3.83183497479123	3.69842119758392	3.69842119758392	3.59305618763753	3.59305618763753	3.52002659287933	3.52002659287933	3.4864060803391	3.4864060803391	3.50581401205457	3.50581401205457	3.58295470634926	3.58295470634926	3.63170076750648	3.63170076750648	3.579060878404	3.579060878404
B=0.2	3.82606300174073	3.82606300174073	4.17279575789488	4.17279575789488	5.30310382972793	5.30310382972793	4.78456890687454	4.78456890687454	4.77576758185424	4.77576758185424	4.83984764345006	4.83984764345006	4.70735499203023	4.70735499203023	4.49933571196038	4.49933571196038	4.29525666399963	4.29525666399963	4.11054311973841	4.11054311973841	3.94382633894223	3.94382633894223	3.79440723026241	3.79440723026241	3.66500289800894	3.66500289800894	3.56116521670889	3.56116521670889	3.49299079952278	3.49299079952278	3.46786368919878	3.46786368919878	3.47844587070068	3.47844587070068	3.48272808471546	3.48272808471546	3.5161442087311	3.5161442087311	4.20256177228877	4.20256177228877
B=0.2	3.85035024901824	3.85035024901824	4.31111525133085	4.31111525133085	4.77709465686923	4.77709465686923	4.80477299439415	4.80477299439415	4.9816952838231	4.9816952838231	4.92911733099397	4.92911733099397	4.73260434691901	4.73260434691901	4.5002716387362	4.5002716387362	4.28172021786466	4.28172021786466	4.09864784365751	4.09864784365751	3.9486903745209	3.9486903745209	3.81740227303718	3.81740227303718	3.69611229419274	3.69611229419274	3.5902220113774	3.5902220113774	3.51609075006516	3.51609075006516	3.48662967409603	3.48662967409603	3.49362454622745	3.49362454622745	3.5284740883957	3.5284740883957	3.71580748748285	3.71580748748285	3.95310143634723	3.95310143634723
B=0.2	3.70073691357131	3.70073691357131	4.96412491658558	4.96412491658558	4.44672416303794	4.44672416303794	4.67923486980232	4.67923486980232	4.52670979701274	4.52670979701274	4.56831161279506	4.56831161279506	4.59905505350468	4.59905505350468	4.48516213300038	4.48516213300038	4.25761072554487	4.25761072554487	4.00647009304923	4.00647009304923	3.78417019023509	3.78417019023509	3.60507626523613	3.60507626523613	3.47475813293291	3.47475813293291	3.41238925398567	3.41238925398567	3.43609175253172	3.43609175253172	3.50259408594656	3.50259408594656	3.51559406583154	3.51559406583154	3.42778053317743	3.42778053317743	3.3909892529839	3.3909892529839	3.83381160289329	3.83381160289329
B=0.2	3.85161066599186	3.85161066599186	4.84793789820393	4.84793789820393	4.57564202881583	4.57564202881583	4.76490721370831	4.76490721370831	4.71134448573196	4.71134448573196	4.76567857226922	4.76567857226922	4.72629208088645	4.72629208088645	4.54790296898114	4.54790296898114	4.32057454168205	4.32057454168205	4.10533713936248	4.10533713936248	3.92231622444523	3.92231622444523	3.77276522115024	3.77276522115024	3.656208196628	3.656208196628	3.57050038492295	3.57050038492295	3.50800651531858	3.50800651531858	3.46207014163393	3.46207014163393	3.44148632928485	3.44148632928485	3.48904952765541	3.48904952765541	3.70959534386874	3.70959534386874	3.98225893052767	3.98225893052767
B=0.2	3.69596366515189	3.69596366515189	5.78294051930834	5.78294051930834	4.97049706762663	4.97049706762663	4.3996140330358	4.3996140330358	4.57980500867277	4.57980500867277	4.92370108892497	4.92370108892497	4.9377909854898	4.9377909854898	4.76342070001583	4.76342070001583	4.52328232665251	4.52328232665251	4.27912229291419	4.27912229291419	4.05595954779041	4.05595954779041	3.86361701853221	3.86361701853221	3.70544343971894	3.70544343971894	3.59384843900127	3.59384843900127	3.54743234462076	3.54743234462076	3.57205409458017	3.57205409458017	3.62794732106018	3.62794732106018	3.64184179378616	3.64184179378616	3.62383752019918	3.62383752019918	3.89556185816311	3.89556185816311
B=0.2	3.60318745912188	3.60318745912188	4.60824147721457	4.60824147721457	4.83053982749834	4.83053982749834	4.40564087180589	4.40564087180589	4.64181884370248	4.64181884370248	4.75614566294543	4.75614566294543	4.67332717669308	4.67332717669308	4.4850981183292	4.4850981183292	4.25125410557462	4.25125410557462	4.02041103518223	4.02041103518223	3.82250944616527	3.82250944616527	3.66604063093375	3.66604063093375	3.55611865259096	3.55611865259096	3.48987589046485	3.48987589046485	3.46326430793692	3.46326430793692	3.45879217544307	3.45879217544307	3.46954057184447	3.46954057184447	3.49232543682945	3.49232543682945	3.53829725024783	3.53829725024783	3.74332449168706	3.74332449168706
B=0.2	4.18770187299743	4.18770187299743	5.0479230580862	5.0479230580862	4.86014401282671	4.86014401282671	4.67928851239836	4.67928851239836	4.87876499142223	4.87876499142223	4.94854852790305	4.94854852790305	4.83675303017858	4.83675303017858	4.63142948016978	4.63142948016978	4.40906948657605	4.40906948657605	4.20724079000916	4.20724079000916	4.03431977090441	4.03431977090441	3.8875156417826	3.8875156417826	3.76564934136004	3.76564934136004	3.67023328063055	3.67023328063055	3.60492023335762	3.60492023335762	3.56613819942482	3.56613819942482	3.55733760228731	3.55733760228731	3.61123704370962	3.61123704370962	3.778082121717	3.778082121717	3.97057295109322	3.97057295109322
B=0.1	4.53194641277539	4.53194641277539	4.54313509576796	4.54313509576796	4.17595766090004	4.17595766090004	3.63963595961103	3.63963595961103	3.36537518136306	3.36537518136306	3.32416949627365	3.32416949627365	3.37217660475545	3.37217660475545	3.40924460351535	3.40924460351535	3.43301035166875	3.43301035166875	3.50010841012372	3.50010841012372	3.55845993318005	3.55845993318005	3.5977560526824	3.5977560526824	3.60836185914074	3.60836185914074	3.64762237782115	3.64762237782115	3.72931279361271	3.72931279361271	3.80897502485446	3.80897502485446	4.0303459596277	4.0303459596277	4.39429301642201	4.39429301642201	4.70145962368843	4.70145962368843	4.20712582947683	4.20712582947683
B=0.1	4.25372409686603	4.25372409686603	4.94504036472108	4.94504036472108	4.14544774570032	4.14544774570032	3.60873409209614	3.60873409209614	3.27985638869172	3.27985638869172	3.29461241843731	3.29461241843731	3.34675260925126	3.34675260925126	3.36319582364784	3.36319582364784	3.35825315257783	3.35825315257783	3.40930617915599	3.40930617915599	3.51827623790482	3.51827623790482	3.57263440351351	3.57263440351351	3.59465353595585	3.59465353595585	3.6623685488486	3.6623685488486	3.72102015595502	3.72102015595502	3.78813598377663	3.78813598377663	3.9957350747114	3.9957350747114	4.44676982384083	4.44676982384083	4.6512084731994	4.6512084731994	4.14171887289488	4.14171887289488
B=0.1	4.2378311798714	4.2378311798714	4.39834317780444	4.39834317780444	4.31895697569124	4.31895697569124	3.86591296924565	3.86591296924565	3.53464268063739	3.53464268063739	3.33886150339417	3.33886150339417	3.25744166362651	3.25744166362651	3.27353374505932	3.27353374505932	3.35171534940223	3.35171534940223	3.41733275574365	3.41733275574365	3.47065809021544	3.47065809021544	3.53685357259307	3.53685357259307	3.58089178316935	3.58089178316935	3.60371725112836	3.60371725112836	3.66442163743582	3.66442163743582	3.75064932817477	3.75064932817477	3.90836826765988	3.90836826765988	4.29620318399454	4.29620318399454	4.56848668561262	4.56848668561262	4.26556467693307	4.26556467693307
B=0.1	4.07123031034307	4.07123031034307	4.44172535544694	4.44172535544694	4.03187301066122	4.03187301066122	3.75178601410077	3.75178601410077	3.4675420680902	3.4675420680902	3.27384279218918	3.27384279218918	3.20801545627322	3.20801545627322	3.33685366926922	3.33685366926922	3.47401981051744	3.47401981051744	3.50999729986128	3.50999729986128	3.49762496970866	3.49762496970866	3.52697233024746	3.52697233024746	3.6169724206837	3.6169724206837	3.67085586306178	3.67085586306178	3.70727517161011	3.70727517161011	3.82842521141499	3.82842521141499	4.00073164351935	4.00073164351935	4.3105126602555	4.3105126602555	4.6051817155953	4.6051817155953	4.2297181767453	4.2297181767453
B=0.1	4.24935988083059	4.24935988083059	4.50039881102518	4.50039881102518	4.37486925889945	4.37486925889945	3.66505801820261	3.66505801820261	3.4173100892643	3.4173100892643	3.33658674039524	3.33658674039524	3.32664552522013	3.32664552522013	3.36899277764317	3.36899277764317	3.42775277584734	3.42775277584734	3.44948339957679	3.44948339957679	3.4740591632658	3.4740591632658	3.5349808051187	3.5349808051187	3.62828940794819	3.62828940794819	3.71038456778117	3.71038456778117	3.74664067165861	3.74664067165861	3.75679947420216	3.75679947420216	3.91044963371718	3.91044963371718	4.32677880067393	4.32677880067393	4.6557882864567	4.6557882864567	4.2221504204476	4.2221504204476
B=0.1	4.29598568677551	4.29598568677551	4.32973525181822	4.32973525181822	4.49048974812146	4.49048974812146	3.83222617261219	3.83222617261219	3.36514542547291	3.36514542547291	3.2322585489097	3.2322585489097	3.25929834274917	3.25929834274917	3.34692311850621	3.34692311850621	3.399045398936	3.399045398936	3.43831080186981	3.43831080186981	3.48818752012081	3.48818752012081	3.5461296342828	3.5461296342828	3.5905662838688	3.5905662838688	3.59699292789323	3.59699292789323	3.64945715566148	3.64945715566148	3.78073913368712	3.78073913368712	3.93057558305508	3.93057558305508	4.28030106434096	4.28030106434096	4.53254594805633	4.53254594805633	4.18012408415861	4.18012408415861
B=0.1	4.30928962923221	4.30928962923221	4.48546049455166	4.48546049455166	4.24657425882617	4.24657425882617	3.63546283944434	3.63546283944434	3.30962692354219	3.30962692354219	3.29600960051243	3.29600960051243	3.36816371319915	3.36816371319915	3.37639562386267	3.37639562386267	3.39135633111795	3.39135633111795	3.47751837338103	3.47751837338103	3.5682377133919	3.5682377133919	3.61961371355177	3.61961371355177	3.6342517276772	3.6342517276772	3.63405504674037	3.63405504674037	3.66172745995179	3.66172745995179	3.81989656913211	3.81989656913211	4.16640873555665	4.16640873555665	4.50091514674154	4.50091514674154	4.69360246797064	4.69360246797064	4.21995933620813	4.21995933620813
B=0.1	4.31095277157217	4.31095277157217	4.67720384526171	4.67720384526171	4.15373377962895	4.15373377962895	3.830389037953	3.830389037953	3.45528788391594	3.45528788391594	3.24752194986085	3.24752194986085	3.25622319771088	3.25622319771088	3.30792493679277	3.30792493679277	3.3452067667889	3.3452067667889	3.39018199638555	3.39018199638555	3.42850019918859	3.42850019918859	3.4501274398467	3.4501274398467	3.50564629014269	3.50564629014269	3.61661254558689	3.61661254558689	3.73531640056198	3.73531640056198	3.81230341400784	3.81230341400784	3.9318818644191	3.9318818644191	4.20128578729497	4.20128578729497	4.5537246010076	4.5537246010076	4.19913324031809	4.19913324031809
B=0.1	3.89713985110382	3.89713985110382	4.45097721358468	4.45097721358468	4.05149611945691	4.05149611945691	3.64439100737536	3.64439100737536	3.31085916930491	3.31085916930491	3.31045601835108	3.31045601835108	3.38062638103577	3.38062638103577	3.413448929722	3.413448929722	3.44442442300606	3.44442442300606	3.49103678699596	3.49103678699596	3.56477667870811	3.56477667870811	3.6572109724822	3.6572109724822	3.70989333810625	3.70989333810625	3.7390883980743	3.7390883980743	3.79797094290461	3.79797094290461	3.89633554561638	3.89633554561638	4.02420736467944	4.02420736467944	4.29719076545397	4.29719076545397	4.59491540476608	4.59491540476608	4.20841151242315	4.20841151242315
B=0.1	4.33106072674275	4.33106072674275	5.25611281117891	5.25611281117891	4.07507773931275	4.07507773931275	3.72795112617509	3.72795112617509	3.43808324675476	3.43808324675476	3.30855205847206	3.30855205847206	3.39309670406711	3.39309670406711	3.43703249245312	3.43703249245312	3.41202088448708	3.41202088448708	3.43303685092751	3.43303685092751	3.57367880322927	3.57367880322927	3.69729767754627	3.69729767754627	3.71665611130866	3.71665611130866	3.68933681067435	3.68933681067435	3.70078456281955	3.70078456281955	3.84563190053153	3.84563190053153	4.15443029939849	4.15443029939849	4.50016501718679	4.50016501718679	4.55157638242982	4.55157638242982	4.23535680235075	4.23535680235075
