# Supplementary material for: Inference of past demography, dormancy and self-fertilization rates from whole genome sequence data
Source: PLoS Genet. 2020 Apr 6;16(4):e1008698. doi: 10.1371/journal.pgen.1008698 (PMC7173940; doi:10.1371/journal.pgen.1008698)
Supplement: S1 Data — File containing all numerical data presented in this study. It contains all plotted results and all requirements to build summary statistics. (ZIP) [file pgen.1008698.s003.zip › S1_data/Supplementary_Figure/FigS12/F12S_b_popsize.csv]

	10.328407881273	4.63242605450609	3.03482653138568	4.54237239886139	6.24655100330353	7.06290356803652	7.06586024228653	6.68243910856311	6.20647851425439	5.75821950172309	5.19357580405103	5.19357580405103	4.64748175728609	4.64748175728609	4.28600573233936	4.28600573233936	4.06586782351532	4.06586782351532	3.90781641629622	3.90781641629622	3.78174553799385	3.78174553799385	3.67372355134235	3.67372355134235	3.57885610952838	3.57885610952838	3.50376314748849	3.50376314748849	3.43907821754723	3.43907821754723	3.38053934481167	3.38053934481167	3.35954688750638	3.35954688750638	3.36956297132358	3.36956297132358	3.35384731559141	3.35384731559141	3.33087706080299	3.33087706080299
B=1	10.1240392315475	10.2862743127325	7.47819071770979	6.05815080372379	5.23556979371036	4.76330784090215	4.50989748237825	4.39050964184278	4.34381696066329	4.32519073897436	4.28219224169784	4.28219224169784	4.14927107909909	4.14927107909909	3.96897954409662	3.96897954409662	3.80475920434536	3.80475920434536	3.65658648225034	3.65658648225034	3.53845120361386	3.53845120361386	3.4487598804032	3.4487598804032	3.4044470149658	3.4044470149658	3.39078776729604	3.39078776729604	3.40089728539745	3.40089728539745	3.4250547809215	3.4250547809215	3.44925569363006	3.44925569363006	3.4836199951456	3.4836199951456	3.5225119214044	3.5225119214044	3.5401960322567	3.5401960322567
B=1	10.1501508043947	10.7534558748355	10.7186404659532	10.599215145949	10.2672324252982	8.83153050786461	7.72951099085952	6.83107403153827	6.09425537480039	5.48926938197451	4.94050474176854	4.94050474176854	4.40146664543238	4.40146664543238	4.0285641042642	4.0285641042642	3.79262418612662	3.79262418612662	3.6198140928721	3.6198140928721	3.49924910041105	3.49924910041105	3.41561505763217	3.41561505763217	3.35855563671204	3.35855563671204	3.3390051063529	3.3390051063529	3.33805959957227	3.33805959957227	3.35853828392168	3.35853828392168	3.37698187782126	3.37698187782126	3.3910446977701	3.3910446977701	3.41239397410295	3.41239397410295	3.41140507421708	3.41140507421708
B=1	10.1853928613892	10.7660259241653	10.4460684515437	10.4011712069979	8.65263582803331	7.39720125100577	6.45276942616795	5.74132560990607	5.21344377037651	4.82863780453693	4.44294718021761	4.44294718021761	4.12826948617679	4.12826948617679	3.90932232010229	3.90932232010229	3.73068440106268	3.73068440106268	3.57957965639027	3.57957965639027	3.45401536847656	3.45401536847656	3.38615817812393	3.38615817812393	3.35239993691315	3.35239993691315	3.34474676135817	3.34474676135817	3.34463102754794	3.34463102754794	3.33245739556782	3.33245739556782	3.32646488292495	3.32646488292495	3.3275151456298	3.3275151456298	3.33552444187284	3.33552444187284	3.32708652719265	3.32708652719265
B=1	4.96605982166738	2.79864248295719	4.8794227786969	7.88358155403051	9.7129421323604	9.81677002780475	8.99267477674936	7.97292369632792	7.04567546490516	6.28289977876854	5.43064013787301	5.43064013787301	4.7144854474759	4.7144854474759	4.29093790545725	4.29093790545725	4.02515684096969	4.02515684096969	3.86057747741436	3.86057747741436	3.76052033230621	3.76052033230621	3.63002757056962	3.63002757056962	3.51314110583198	3.51314110583198	3.41190316691314	3.41190316691314	3.34372159837347	3.34372159837347	3.30039638814143	3.30039638814143	3.28183890495383	3.28183890495383	3.28891860678557	3.28891860678557	3.29243408171197	3.29243408171197	3.30874871512452	3.30874871512452
B=1	9.85224022505098	10.4356488246238	10.8302065773275	9.50345987017374	7.92569748599771	6.81971781842796	6.02462793981495	5.44534975086277	5.01791428651439	4.69727089804378	4.34648744415199	4.34648744415199	4.04882525068622	4.04882525068622	3.85552386995999	3.85552386995999	3.68340174540977	3.68340174540977	3.54730908738668	3.54730908738668	3.44442313561627	3.44442313561627	3.36645075296229	3.36645075296229	3.31005348941418	3.31005348941418	3.27825531684799	3.27825531684799	3.27248720889846	3.27248720889846	3.29816444074994	3.29816444074994	3.32669749211876	3.32669749211876	3.3662276446356	3.3662276446356	3.39526055141699	3.39526055141699	3.404668047506	3.404668047506
B=1	10.1391112380781	10.1984076564166	8.71691936747853	6.1104097976515	4.62498511197231	3.81967480818622	3.45046523662256	3.37055777906283	3.48162755788794	3.70229200123198	4.15760608904392	4.15760608904392	4.56357971618433	4.56357971618433	4.59838150498231	4.59838150498231	4.34205971892097	4.34205971892097	3.99444843584616	3.99444843584616	3.73950645394701	3.73950645394701	3.64047849897819	3.64047849897819	3.54745842619506	3.54745842619506	3.43642340405468	3.43642340405468	3.31889495339195	3.31889495339195	3.26536416153259	3.26536416153259	3.24266471594194	3.24266471594194	3.23684914477215	3.23684914477215	3.27992342723186	3.27992342723186	3.24642077088132	3.24642077088132
B=1	9.80654006649345	3.91553990691135	3.02582924478122	3.37985300969135	4.19503979766068	4.99195582545816	5.55566316895282	5.84088718888965	5.89168703490419	5.78347123723937	5.45921956875411	5.45921956875411	4.97772631963784	4.97772631963784	4.54152910320027	4.54152910320027	4.18768839086888	4.18768839086888	3.9184042863081	3.9184042863081	3.72369562738425	3.72369562738425	3.61206942224594	3.61206942224594	3.57261695881205	3.57261695881205	3.5182428727297	3.5182428727297	3.44915673001734	3.44915673001734	3.38589039293445	3.38589039293445	3.32536203194064	3.32536203194064	3.3053373376186	3.3053373376186	3.31734192856832	3.31734192856832	3.31117055031907	3.31117055031907
B=1	8.10017402790355	3.49889073514484	3.18632562481025	3.69605591531852	4.23286269390765	4.57730923041621	4.72082830620069	4.72285053314411	4.64633665244867	4.53592273613318	4.35563379897835	4.35563379897835	4.1425860809865	4.1425860809865	3.98808293577993	3.98808293577993	3.87814973848737	3.87814973848737	3.76528535475617	3.76528535475617	3.67368360081664	3.67368360081664	3.59708723456543	3.59708723456543	3.534293779073	3.534293779073	3.4831197072189	3.4831197072189	3.4445772327916	3.4445772327916	3.41953863312267	3.41953863312267	3.40849185966051	3.40849185966051	3.40281562972341	3.40281562972341	3.40207073102962	3.40207073102962	3.3902988976206	3.3902988976206
B=1	10.0700653366025	9.61000776976454	5.66702153281507	3.98734833878892	3.5219900752524	3.77415980770221	4.41646061422569	5.17448300799228	5.83184148091665	6.25286019689796	6.34857950649925	6.34857950649925	5.87071140340526	5.87071140340526	5.16798953454008	5.16798953454008	4.55820199665664	4.55820199665664	4.11726206699608	4.11726206699608	3.8126188962581	3.8126188962581	3.60253276095761	3.60253276095761	3.48613078120479	3.48613078120479	3.42770183591132	3.42770183591132	3.37759374839766	3.37759374839766	3.32756269343335	3.32756269343335	3.29178737317955	3.29178737317955	3.28344578596279	3.28344578596279	3.30866340163964	3.30866340163964	3.29948665283157	3.29948665283157
B=1	11.3104953528411	7.73778985627533	5.15772159912335	4.43263362847263	4.28038286894459	4.18012717804945	4.15617257720734	4.10811702822781	4.05260794493217	4.01130729745018	3.98504916012888	3.98504916012888	4.02558733585184	4.02558733585184	4.15278220074881	4.15278220074881	4.34409837750088	4.34409837750088	4.49133496383152	4.49133496383152	4.55670962546455	4.55670962546455	4.57090207615212	4.57090207615212	4.58813375882513	4.58813375882513	4.64563413512359	4.64563413512359	4.81156793561398	4.81156793561398	5.07829532093759	5.07829532093759	5.36227517467647	5.36227517467647	5.49399110423677	5.49399110423677	5.3203159633634	5.3203159633634	5.30113467324828	5.30113467324828
B=0.5	10.9621354442256	10.2641816135268	6.53292491648479	4.8580472380991	4.23413408350984	3.92076447053478	3.91789172342327	3.98314835072041	4.01463640660906	3.98626559851603	3.91158215446118	3.91158215446118	3.83029471391082	3.83029471391082	3.82515840997451	3.82515840997451	3.9241319983522	3.9241319983522	4.11743562034224	4.11743562034224	4.30778163264652	4.30778163264652	4.47398915271219	4.47398915271219	4.61023075397594	4.61023075397594	4.71446406870789	4.71446406870789	4.79032550534977	4.79032550534977	4.8256712049997	4.8256712049997	4.86678214111622	4.86678214111622	4.90016921147863	4.90016921147863	4.90336976273575	4.90336976273575	4.9810894767299	4.9810894767299
B=0.5	10.9716260138472	10.0759999930258	5.69303699510245	4.34022827201272	4.1280273939515	4.05842894292573	4.1176234775214	4.19182955411271	4.23260292620159	4.22792045060597	4.08120978851674	4.08120978851674	3.94451654844095	3.94451654844095	3.92602518013334	3.92602518013334	4.0739895759238	4.0739895759238	4.25290295600008	4.25290295600008	4.37931075428787	4.37931075428787	4.48749103762781	4.48749103762781	4.56128918712577	4.56128918712577	4.60219725007227	4.60219725007227	4.60357135712314	4.60357135712314	4.59322144880903	4.59322144880903	4.60995823326161	4.60995823326161	4.75943577630381	4.75943577630381	5.21459185665123	5.21459185665123	5.40621290003017	5.40621290003017
B=0.5	11.1105106107631	10.2281590709281	6.66923426607065	5.29331208176834	4.66928192126741	4.27296734413263	4.0560852429368	3.9725178812631	3.96049466873088	3.94468475295079	3.83847777573168	3.83847777573168	3.84669897368769	3.84669897368769	3.98630767805271	3.98630767805271	4.13065091924091	4.13065091924091	4.28341242232431	4.28341242232431	4.40871996953311	4.40871996953311	4.52030235030968	4.52030235030968	4.58818507373455	4.58818507373455	4.63025644288891	4.63025644288891	4.69671860453641	4.69671860453641	4.840957946758	4.840957946758	5.03480770957403	5.03480770957403	5.13607074100272	5.13607074100272	5.05675534948162	5.05675534948162	4.70196281004	4.70196281004
B=0.5	5.37844932663086	4.1420858180487	5.08410968381878	5.10579751130871	4.67114965635165	4.26573637108715	4.04562722175545	3.94607109572057	3.92455523756827	3.94737722819245	3.98479747423659	3.98479747423659	3.97099995093523	3.97099995093523	3.90684983374745	3.90684983374745	3.85108438348216	3.85108438348216	3.8642600792801	3.8642600792801	3.97659525525993	3.97659525525993	4.17725673069769	4.17725673069769	4.38938561055441	4.38938561055441	4.58344436309407	4.58344436309407	4.75654646825907	4.75654646825907	4.94932256594851	4.94932256594851	5.19720233787657	5.19720233787657	5.48337870114574	5.48337870114574	5.72472551021486	5.72472551021486	5.39473860103107	5.39473860103107
B=0.5	11.1307183979569	11.0748839526266	6.69688821684914	5.59093379551632	5.1834273039739	4.52986893522548	4.1752495439607	3.9421761032093	3.81498651591814	3.80391366875275	3.76780846016999	3.76780846016999	3.79758661473786	3.79758661473786	3.95659645613799	3.95659645613799	4.26690309179322	4.26690309179322	4.55348535593523	4.55348535593523	4.76587770922205	4.76587770922205	4.90639622952187	4.90639622952187	4.95241753516824	4.95241753516824	4.92247948246839	4.92247948246839	4.87599001735758	4.87599001735758	4.94558422274552	4.94558422274552	5.02005120287946	5.02005120287946	4.90746356610891	4.90746356610891	4.725408073257	4.725408073257	4.67225905452983	4.67225905452983
B=0.5	11.0913112858077	4.18190613085336	4.97177453128434	5.31259635126654	4.68197216170992	4.21681130892474	4.04891273411739	3.99066810529313	3.9628405357918	3.94447259663506	3.98860297051162	3.98860297051162	4.06231163321934	4.06231163321934	4.12555007425453	4.12555007425453	4.12516752528841	4.12516752528841	4.10638247206309	4.10638247206309	4.10319830233508	4.10319830233508	4.17514552755833	4.17514552755833	4.385952174863	4.385952174863	4.67235095163423	4.67235095163423	4.96360468055603	4.96360468055603	5.21656811488073	5.21656811488073	5.36010480886921	5.36010480886921	5.32463645181753	5.32463645181753	5.08066559255752	5.08066559255752	4.70062346693965	4.70062346693965
B=0.5	10.8700411733616	11.105886175067	6.63502710916926	4.77540478878449	4.0992861205042	3.89140115402643	3.87494022067441	3.99515434946147	4.15938271806532	4.29204679184851	4.35581851805057	4.35581851805057	4.36294678562655	4.36294678562655	4.3094349264619	4.3094349264619	4.25343196207116	4.25343196207116	4.22934309664851	4.22934309664851	4.2488248619263	4.2488248619263	4.31090123390393	4.31090123390393	4.45132871979234	4.45132871979234	4.63548371207135	4.63548371207135	4.80875444367926	4.80875444367926	4.95962910795194	4.95962910795194	5.08497235047903	5.08497235047903	5.14197138103647	5.14197138103647	5.09703489062362	5.09703489062362	5.02200447436497	5.02200447436497
B=0.5	10.9669201971438	7.06669243994262	4.33044604262802	3.64106533217447	3.93034485073189	4.18685285541953	4.31885422742398	4.31578679928511	4.22385474906914	4.08839234374472	3.90167648973167	3.90167648973167	3.81396235794766	3.81396235794766	3.87964985390109	3.87964985390109	4.07934717823478	4.07934717823478	4.30760081975332	4.30760081975332	4.49794656130187	4.49794656130187	4.5990701999378	4.5990701999378	4.60138909053173	4.60138909053173	4.53694805783336	4.53694805783336	4.4240066855872	4.4240066855872	4.37925562995168	4.37925562995168	4.45074102118433	4.45074102118433	4.50706718421475	4.50706718421475	4.45108139684449	4.45108139684449	4.21679699962236	4.21679699962236
B=0.5	10.8537835633713	11.42441442648	8.35787295576116	5.77414173458261	4.7487317564901	4.25980316370011	4.08201687170279	4.00229914997592	3.96756458395739	3.9733564395023	4.06474471821595	4.06474471821595	4.13854026792748	4.13854026792748	4.15370619574702	4.15370619574702	4.14476259112062	4.14476259112062	4.14886706427281	4.14886706427281	4.14962336833026	4.14962336833026	4.16912275288959	4.16912275288959	4.23095516939645	4.23095516939645	4.33635984240621	4.33635984240621	4.48313489902661	4.48313489902661	4.68658839527737	4.68658839527737	4.93081862994222	4.93081862994222	5.18694301585791	5.18694301585791	5.40063391500711	5.40063391500711	5.35700554843763	5.35700554843763
B=0.5	11.3025566150238	10.026050536639	5.23876773975688	4.42955630541124	5.16086147607516	5.05626812146352	4.83697137954484	4.75900670054522	4.85889058340859	5.10372462141985	5.4989763596107	5.4989763596107	5.83680879812953	5.83680879812953	6.00739788631813	6.00739788631813	6.14050444275185	6.14050444275185	6.23506955330972	6.23506955330972	6.22333149826417	6.22333149826417	6.13373334209783	6.13373334209783	6.06195836187266	6.06195836187266	6.04381475535138	6.04381475535138	6.07538478268853	6.07538478268853	6.09950451395737	6.09950451395737	6.04632002480329	6.04632002480329	5.80581184832646	5.80581184832646	5.43002773827153	5.43002773827153	5.28844583174983	5.28844583174983
B=0.2	7.4903351934491	4.88145752012481	4.74363709682041	5.35547475724012	5.31880400398931	4.77218397035709	4.56202521525679	4.67034284186113	4.91544338193164	5.20238973037451	5.57546544780517	5.57546544780517	5.91536653478812	5.91536653478812	5.93400224936684	5.93400224936684	5.77837453513644	5.77837453513644	5.68054830903376	5.68054830903376	5.71612348610496	5.71612348610496	5.83325027779059	5.83325027779059	5.94965505056819	5.94965505056819	6.02626732756317	6.02626732756317	6.08719626163408	6.08719626163408	6.05220125166181	6.05220125166181	5.8692819705096	5.8692819705096	5.58189020513977	5.58189020513977	5.31799941151968	5.31799941151968	5.18002856067434	5.18002856067434
B=0.2	11.2556678930106	6.12546889934129	4.6288942541173	5.00586329082688	4.67339176616942	4.68650082090866	5.07640889181917	5.499498005908	5.80859510033179	5.94826109349849	5.92756443614095	5.92756443614095	5.78720268001165	5.78720268001165	5.62721775268705	5.62721775268705	5.58197644756892	5.58197644756892	5.73932293127411	5.73932293127411	5.96287043784855	5.96287043784855	6.07797038543009	6.07797038543009	6.13441045587896	6.13441045587896	6.13646599321437	6.13646599321437	6.08112078677217	6.08112078677217	5.93534175733848	5.93534175733848	5.74247981553417	5.74247981553417	5.52850439447002	5.52850439447002	5.27815642251034	5.27815642251034	5.15838403363579	5.15838403363579
B=0.2	11.4161491401735	5.72520157700774	5.65441652547177	5.18177080628854	5.13234987580073	5.2219030398198	5.236149149636	5.24278243304955	5.28603090469648	5.30883537188104	5.25435927605561	5.25435927605561	5.24567460298359	5.24567460298359	5.39374227591691	5.39374227591691	5.5920841800232	5.5920841800232	5.7508518034598	5.7508518034598	5.85422574817429	5.85422574817429	5.9321501968797	5.9321501968797	6.00799245459285	6.00799245459285	6.05126436767716	6.05126436767716	6.08510176632406	6.08510176632406	6.07026185745259	6.07026185745259	5.95040601007122	5.95040601007122	5.73261821777548	5.73261821777548	5.41921468214205	5.41921468214205	5.25319071761643	5.25319071761643
B=0.2	11.2259650400687	5.39900805672737	4.0453354649325	5.37088563796986	5.61243399975271	5.30931450665268	5.1511553161693	5.15199880992761	5.22493594898151	5.29822053135873	5.36838782232566	5.36838782232566	5.35001904916547	5.35001904916547	5.37972857456096	5.37972857456096	5.61002546274213	5.61002546274213	5.98398887238609	5.98398887238609	6.2759536296212	6.2759536296212	6.36087723521508	6.36087723521508	6.34076238036659	6.34076238036659	6.32887577506006	6.32887577506006	6.32465296008598	6.32465296008598	6.22371297304871	6.22371297304871	5.9813307017707	5.9813307017707	5.65342211143236	5.65342211143236	5.31422513091748	5.31422513091748	5.1417997820375	5.1417997820375
B=0.2	8.70486080838005	6.09379968581563	5.39648268419093	4.59146579808476	4.36134753889206	4.80481738678147	5.42412660356431	5.85876193795959	6.01529720413688	5.96902402553077	5.90149298599358	5.90149298599358	5.90215465601383	5.90215465601383	5.81618940490187	5.81618940490187	5.67904717425073	5.67904717425073	5.67381473425574	5.67381473425574	5.8602782951848	5.8602782951848	6.03979568415986	6.03979568415986	6.16876390065684	6.16876390065684	6.21412230290971	6.21412230290971	6.19146832144484	6.19146832144484	6.11077115300129	6.11077115300129	5.94651819591971	5.94651819591971	5.72449170243684	5.72449170243684	5.40819994257662	5.40819994257662	5.16202667475757	5.16202667475757
B=0.2	11.2664055491632	6.5327886374924	4.74592586932203	5.0869600928497	4.83035935877511	4.86691957810291	5.07981664917311	5.25566006866022	5.43880794894605	5.59964336425548	5.68626878147731	5.68626878147731	5.6051544806323	5.6051544806323	5.49089698687522	5.49089698687522	5.47598055958971	5.47598055958971	5.63820513674586	5.63820513674586	5.86983837491182	5.86983837491182	6.02697611230994	6.02697611230994	6.12826073350426	6.12826073350426	6.17242073946641	6.17242073946641	6.13356792021061	6.13356792021061	6.05144522697048	6.05144522697048	5.94364026353001	5.94364026353001	5.73220896341336	5.73220896341336	5.36537563875501	5.36537563875501	5.1688055379403	5.1688055379403
B=0.2	11.415655204142	7.40999234776486	4.99522092330722	4.23762532368111	4.48074510183448	5.04661002652701	5.66082890326274	5.84897355282297	5.67790997881426	5.41141291377089	5.17174946101282	5.17174946101282	5.24334107478006	5.24334107478006	5.55966012214255	5.55966012214255	5.85689460099526	5.85689460099526	6.03850771595193	6.03850771595193	6.11902072169709	6.11902072169709	6.09998536648301	6.09998536648301	6.01053015897146	6.01053015897146	5.90788666945391	5.90788666945391	5.88008623729628	5.88008623729628	5.89677287123965	5.89677287123965	5.82109783832783	5.82109783832783	5.64980045473714	5.64980045473714	5.40784434694083	5.40784434694083	5.27422716819479	5.27422716819479
B=0.2	11.6131685296495	7.30525970824097	4.90577526272675	4.6952122890162	4.74881090431824	4.6393526342816	4.68483289757164	5.06045079707056	5.55688884652012	5.91453994795606	5.99656316516052	5.99656316516052	5.86222983634574	5.86222983634574	5.84816759823294	5.84816759823294	5.83697287139925	5.83697287139925	5.77081236236591	5.77081236236591	5.74898751685375	5.74898751685375	5.84447418998138	5.84447418998138	5.9921349186063	5.9921349186063	6.09403421155384	6.09403421155384	6.08787363700428	6.08787363700428	5.96660238339346	5.96660238339346	5.81934090690653	5.81934090690653	5.62144948680441	5.62144948680441	5.31946189331056	5.31946189331056	5.08199588951918	5.08199588951918
B=0.2	8.62773808483173	4.67031336505556	4.46295198969393	5.56124174424722	5.85795954897432	5.5896977987378	5.35086285843952	5.19065243447792	5.16475980660102	5.31275516207911	5.72050073876226	5.72050073876226	6.09183411713533	6.09183411713533	6.13828044114442	6.13828044114442	6.02886801193393	6.02886801193393	5.92272114329902	5.92272114329902	5.90290067586466	5.90290067586466	5.95354971117814	5.95354971117814	6.02578776510808	6.02578776510808	6.06755414065452	6.06755414065452	6.08636095984187	6.08636095984187	6.06148777997733	6.06148777997733	5.89508631515178	5.89508631515178	5.62296435642029	5.62296435642029	5.3006262894901	5.3006262894901	5.13679019014229	5.13679019014229
B=0.2	5.1681302257195	11.5303937126491	12.2036824343055	11.3568613134585	8.91164947595235	7.4666633437075	6.48683036148014	6.0969453008683	6.50557544782047	6.91253093234946	6.66914809441826	6.66914809441826	6.43583597202181	6.43583597202181	6.31849916831559	6.31849916831559	6.09812502122285	6.09812502122285	5.96255358075106	5.96255358075106	5.79811422796577	5.79811422796577	5.6269527611199	5.6269527611199	5.45942028349555	5.45942028349555	5.34442220846392	5.34442220846392	5.28432667849593	5.28432667849593	5.23005801517643	5.23005801517643	5.16056280713972	5.16056280713972	5.11714545534829	5.11714545534829	5.08988274584949	5.08988274584949	4.98517295919981	4.98517295919981
B=0.1	5.10369704961785	5.96285448982874	8.17157213281555	8.06502711402473	7.48157490217075	6.78619280981611	6.2686207780565	6.38092493935714	6.98656024092913	7.43205951806361	7.23976605336373	7.23976605336373	6.69940451611004	6.69940451611004	6.33635795800572	6.33635795800572	6.1922519357764	6.1922519357764	6.12757565502163	6.12757565502163	5.9522910551365	5.9522910551365	5.70943342543466	5.70943342543466	5.49356803262576	5.49356803262576	5.39835441468545	5.39835441468545	5.33746550974746	5.33746550974746	5.27914225121665	5.27914225121665	5.24955332100522	5.24955332100522	5.25207573186415	5.25207573186415	5.33710387698735	5.33710387698735	5.81299989844039	5.81299989844039
B=0.1	11.9746961832989	6.80780483913718	5.34458061374782	6.98701100956935	9.11211275591876	8.85099500725789	7.65743027616934	6.54334858037024	5.91500571379553	5.83859156533336	6.19394218851906	6.19394218851906	6.34668037346248	6.34668037346248	6.353591372061	6.353591372061	6.34838718485447	6.34838718485447	6.21393391271731	6.21393391271731	5.99406056478675	5.99406056478675	5.77546175800343	5.77546175800343	5.59143782630709	5.59143782630709	5.47424534540842	5.47424534540842	5.36484360535434	5.36484360535434	5.27667980956657	5.27667980956657	5.22311003336054	5.22311003336054	5.2164751649003	5.2164751649003	5.19185657423851	5.19185657423851	4.96764116844092	4.96764116844092
B=0.1	4.91964052032023	6.64175763664072	5.21487312048227	6.06218131530164	7.00155974323088	6.86938001318223	6.74585208346491	6.36837818645591	6.22432767034895	6.45006229330422	6.76996257592967	6.76996257592967	6.80622444801594	6.80622444801594	6.40331660379216	6.40331660379216	6.09866702634105	6.09866702634105	5.98392190556515	5.98392190556515	5.86968392534432	5.86968392534432	5.70417240149013	5.70417240149013	5.5310776840539	5.5310776840539	5.38135319906819	5.38135319906819	5.26404997468636	5.26404997468636	5.18871663230538	5.18871663230538	5.15238107615441	5.15238107615441	5.14689524269834	5.14689524269834	5.13588958017008	5.13588958017008	4.97477608482169	4.97477608482169
B=0.1	7.22112191491344	5.4512728603626	5.48254149270382	6.57281504771257	9.46481858323537	9.92299021728009	9.32318846114971	8.38637643687726	7.08599552358742	6.03021844636466	6.13760323332189	6.13760323332189	6.60494807687761	6.60494807687761	6.59239497570039	6.59239497570039	6.40858809628814	6.40858809628814	6.23133600462338	6.23133600462338	5.99463499444877	5.99463499444877	5.76139820497532	5.76139820497532	5.53529440233428	5.53529440233428	5.39845332226435	5.39845332226435	5.31430527520069	5.31430527520069	5.23994712571432	5.23994712571432	5.183957659078	5.183957659078	5.19787991789406	5.19787991789406	5.3317967863671	5.3317967863671	5.58204197009243	5.58204197009243
B=0.1	8.32960059344093	5.20228246683916	12.2324360146873	12.3507104232301	12.2943372381427	9.86158992592776	8.46312289716468	7.83362317709266	7.5061162284718	7.21092014322517	6.41461711206258	6.41461711206258	6.22103520991814	6.22103520991814	6.61286922569006	6.61286922569006	6.70689721559212	6.70689721559212	6.47826321207625	6.47826321207625	6.09665222718202	6.09665222718202	5.75926110128963	5.75926110128963	5.54044920456732	5.54044920456732	5.43996059447202	5.43996059447202	5.37675174363781	5.37675174363781	5.28933270754984	5.28933270754984	5.19671021555828	5.19671021555828	5.12506325220787	5.12506325220787	5.08480337559777	5.08480337559777	4.94070549627182	4.94070549627182
B=0.1	4.81530005368781	7.70270137743265	6.28567862439905	6.5702243107029	7.02546988583017	7.20372061541335	7.08963443491253	6.70052320976067	6.3268988802792	6.19352494175663	6.13307498230591	6.13307498230591	6.12786704570224	6.12786704570224	6.06760995669755	6.06760995669755	5.98689089930457	5.98689089930457	5.98241579029881	5.98241579029881	5.90363058564956	5.90363058564956	5.72473933530541	5.72473933530541	5.50830150833285	5.50830150833285	5.35745931177901	5.35745931177901	5.27168274895755	5.27168274895755	5.21909250617581	5.21909250617581	5.18748102813475	5.18748102813475	5.25005894971121	5.25005894971121	5.44234424907457	5.44234424907457	5.186582486355	5.186582486355
B=0.1	11.1872637379792	5.4272782203992	6.04234722692532	6.12580819532093	6.34662586224566	6.09929703756895	6.75545817635257	7.04974470681735	6.82080308505906	6.44675371772141	6.17550318836068	6.17550318836068	6.25191280305961	6.25191280305961	6.35438715453109	6.35438715453109	6.30991561005617	6.30991561005617	6.20532726061587	6.20532726061587	6.02403771124034	6.02403771124034	5.81671591738728	5.81671591738728	5.59396167696862	5.59396167696862	5.42563937244671	5.42563937244671	5.31770326305608	5.31770326305608	5.25249497253423	5.25249497253423	5.21567161997215	5.21567161997215	5.21355027601308	5.21355027601308	5.18990868427774	5.18990868427774	5.15290569827408	5.15290569827408
B=0.1	4.98396166586969	6.18138816504745	4.98143680002581	10.9502162121292	8.54866420607829	6.22094129903661	5.36490296750257	5.50370358317621	5.89347594270157	6.28368774902439	6.659403214851	6.659403214851	6.62439307659769	6.62439307659769	6.47228634120795	6.47228634120795	6.32895635364338	6.32895635364338	6.1755584894996	6.1755584894996	5.94694077351173	5.94694077351173	5.64597900504883	5.64597900504883	5.37291796153127	5.37291796153127	5.22445872426782	5.22445872426782	5.20386990105094	5.20386990105094	5.23885805861864	5.23885805861864	5.26121151650615	5.26121151650615	5.26098967493436	5.26098967493436	5.19547893804264	5.19547893804264	4.95513894920837	4.95513894920837
B=0.1	6.61531333045661	5.35638696027609	9.25938470355845	10.8184107773792	9.37795081218369	6.92276113023552	5.88125758125502	6.56130579335775	7.67901502675777	8.22446964721306	7.89707944395127	7.89707944395127	7.13019351402723	7.13019351402723	6.51974003199393	6.51974003199393	6.20658332516375	6.20658332516375	6.02355143312364	6.02355143312364	5.81661198733947	5.81661198733947	5.61813886288571	5.61813886288571	5.47030022023568	5.47030022023568	5.38470451199536	5.38470451199536	5.30071307635367	5.30071307635367	5.24421658437036	5.24421658437036	5.23643350356065	5.23643350356065	5.25394992284772	5.25394992284772	5.1875780080568	5.1875780080568	5.08751489491116	5.08751489491116
B=0.1
