# Supplementary material for: Inference of past demography, dormancy and self-fertilization rates from whole genome sequence data
Source: PLoS Genet. 2020 Apr 6;16(4):e1008698. doi: 10.1371/journal.pgen.1008698 (PMC7173940; doi:10.1371/journal.pgen.1008698)
Supplement: S1 Data — File containing all numerical data presented in this study. It contains all plotted results and all requirements to build summary statistics. (ZIP) [file pgen.1008698.s003.zip › S1_data/Supplementary_Figure/FigS15/F15S_c_popsize.csv]

	V1	V2	V3	V4	V5	V6	V7	V8	V9	V10	V11	V12	V13	V14	V15	V16	V17	V18	V19	V20	V21	V22	V23	V24	V25	V26	V27	V28	V29	V30	V31	V32
S=0	3.80615565417385	3.80615565417385	3.43627276550876	3.8769728312323	4.7554198449227	5.45434657590367	5.64408129475121	5.3980350209823	4.95576411685456	4.49982529711364	4.11460061123235	3.82701270735253	3.63703665586134	3.53162681949517	3.49142315085165	3.49613444503816	3.53062354837407	3.58832979761419	3.6682352187673	3.77015567953712	3.89362974248898	4.03632902302961	4.18560588790286	4.31310466111139	4.3858808888024	4.38467344528232	4.31028723062295	3.88636076028232	3.88636076028232	6.79639401032457	6.79639401032457	6.79639401032457
S=0	6.77560097560414	6.77560097560414	4.9606225693503	3.81096119977607	3.87440570231888	4.5352348211798	5.17290709595087	5.37133269977925	5.13356792021061	4.69727576480637	4.26377685167439	3.9205763405341	3.6810871770221	3.53401149229269	3.4659707192882	3.46157708907429	3.50268671021889	3.57468999461952	3.66878484081528	3.77933370535695	3.90176913663546	4.0302393983773	4.1538593546643	4.25678822900516	4.32224481028426	4.33487183047165	4.28213402527926	3.83656578529782	3.83656578529782	6.77560227086112	6.77560227086112	6.77560227086112
S=0	6.81538947470968	6.81538947470968	5.89057755045191	4.29685484463689	3.93693886420346	4.30518866978413	4.73829116729849	4.86651697870666	4.58789240772095	4.25545277472183	3.95238931719976	3.7352400080951	3.60317974191727	3.53651762080882	3.51650541946695	3.53119867039406	3.57266403733265	3.63478962173292	3.71573229818778	3.81778442104331	3.94102575917642	4.07660182900748	4.20646978115361	4.30991029082932	4.36994860885761	4.37469269473803	4.31690340816404	3.84891834472756	3.84891834472756	6.81539018447398	6.81539018447398	6.81539018447398
S=0	4.48260284197831	4.48260284197831	3.23059128472579	3.85408295860145	4.68042136889061	5.38200423107662	5.71978995733193	5.58834242116941	5.15465076226783	4.6607284753636	4.2347842264656	3.91073974710411	3.68799887334423	3.55623258498377	3.50102816784601	3.50420944705104	3.5486818727684	3.62427056112741	3.72606513040224	3.84883937867915	3.98429453960702	4.12186182833474	4.24844954675328	4.34664998140917	4.39794543738699	4.38927597477018	4.31688989452789	3.91109438549424	3.91109438549424	6.82210510254859	6.82210510254859	6.82210510254859
S=0	5.8122699376434	5.8122699376434	3.54503705842344	3.81661981681925	4.65653232253074	5.41784569488674	5.7089259970187	5.50775310806572	5.04904642339672	4.56125993007143	4.23194677732069	3.93317389896116	3.65848040556409	3.53581235786472	3.47616252292351	3.4681348603893	3.50279727486741	3.57407062744866	3.67642255875256	3.80236387960436	3.94260779332339	4.08611465379999	4.21863602562064	4.32201913111193	4.37680241440386	4.36849028005699	4.29396320285603	3.85877997740216	3.85877997740216	6.79775764389993	6.79775764389993	6.79775764389993
S=0	3.28720724042189	3.28720724042189	6.804606166347	6.804606166347	6.64621307696853	6.13198189073055	5.75915196507137	5.39727550387837	4.97960142267182	4.53151605080795	4.12569796755825	3.81765454914414	3.61959201317298	3.51629861766054	3.48478206527271	3.50243804262801	3.55243500831387	3.62663967224268	3.72246527530621	3.83753790666947	3.96650989903513	4.09969160066878	4.22260761802114	4.3175954176734	4.36721887931158	4.35944651786168	4.2926385056935	3.85022451531471	3.85022451531471	6.804606166347	6.804606166347	6.804606166347
S=0	4.11450308414426	4.11450308414426	3.11973104578777	3.82555639090557	4.83575052455495	5.61002590507581	5.8348321199935	5.58792183360237	5.11448047229504	4.60966687839126	4.17678342430109	3.85088331283692	3.62962293785641	3.49895443813973	3.44543210475907	3.45364244463659	3.5043758872483	3.58128036307328	3.6764163739615	3.78897228374895	3.91703161850901	4.04990666453357	4.16931351381089	4.2551654647057	4.38315704046513	4.27625298045503	4.28615888674258	3.84826634684538	3.84826634684538	6.80747366442248	6.80747366442248	6.80747366442248
S=0	4.50536196575622	4.50536196575622	3.18219011943868	3.90013297677576	4.62902963392179	5.04691231771823	5.18897658996764	5.0940975821911	4.81204027147787	4.44911153191865	4.10695433230917	3.83515660909238	3.64275571566349	3.52548507901111	3.47573373123302	3.48082196596356	3.52548871993181	3.5983970079941	3.69424301268589	3.8104900354112	3.94363549557439	4.08627751795664	4.22501979067092	4.34170950373407	4.41472543659362	4.42056798131894	4.34237056861105	3.85113139042874	3.85113139042874	6.793297551273	6.793297551273	6.793297551273
S=0	6.80757473308533	6.80757473308533	5.49236672754491	4.34815767302162	4.12724370795295	4.36792503495223	4.69816946928362	4.84523605901481	4.72537518879004	4.43091298336696	4.10348204961607	3.833910468648	3.64935712773263	3.54251550559531	3.49794861162899	3.50304269073879	3.54824425774982	3.62444291553962	3.721539074979	3.83028222680731	3.9446522538204	4.06020378578508	4.16996979391833	4.26179835816401	4.31850549803829	4.32363108970648	4.27030077368383	3.91063898005659	3.91063898005659	6.80757612730032	6.80757612730032	6.80757612730032
S=0	5.95707911865922	5.95707911865922	3.52359954812718	3.39223679069388	3.82626829141598	4.45592575148716	4.94894206753996	5.08414921820726	4.89218566207424	4.55090360850234	4.20138215227627	3.90785329778701	3.69211263159996	3.55585757690788	3.49099248336192	3.48541572563914	3.52617010921152	3.60143505711874	3.70120421495771	3.81779369909382	3.94471534258938	4.07346077611307	4.19188359604551	4.28504607627093	4.33818021820565	4.34010518256997	4.28529102699502	3.94064204024289	3.94064204024289	6.80470102970291	6.80470102970291	6.80470102970291
S=0.5	6.6164431340991	6.6164431340991	6.10273726415751	4.14633524356912	3.72067248112076	4.13568029986081	4.69401055763012	4.95533091123132	4.90948183636669	4.68690560448289	4.36610251186134	4.02640806895676	3.74195566809529	3.544473756269	3.43007040862584	3.38026770366436	3.3756611710613	3.40187183220418	3.44970742504486	3.51525897076293	3.59968655485967	3.70673249213997	3.83902678610028	3.98978063282093	4.13074480552607	4.21148341339346	4.18136838242605	3.82115897075651	3.82115897075651	6.6164431340991	6.6164431340991	6.6164431340991
S=0.5	5.45126979137138	5.45126979137138	2.80104340812542	3.11961948946528	3.93613301577836	4.76170857723688	5.29889202351369	5.40616310513443	5.17305909303822	4.78908583771333	4.39554173708151	4.05538656567644	3.78681240571522	3.58993593212201	3.45832092971534	3.3826169350891	3.35130341925396	3.35205252065887	3.37655945534155	3.42504611337817	3.50319830784343	3.61642427993349	3.76624770763597	3.93976974990269	4.09606802700467	4.17329851546811	4.12246308932238	3.70298291060587	3.70298291060587	6.57582916314619	6.57582916314619	6.57582916314619
S=0.5	6.61039496831934	6.61039496831934	3.26987005935282	3.09643797438349	3.59783322664769	4.14977509388829	4.61387708041905	4.9744524720367	5.10634086115045	4.91537636331555	4.51236324998484	4.09479932192593	3.77092703163563	3.55319109558803	3.42035642878069	3.35115472875225	3.33121352425365	3.35124978730198	3.40441560550497	3.48592730914418	3.5950209729249	3.73225291924735	3.89079027066872	4.04797805969507	4.16627930955537	4.20481541031758	4.13253103895999	3.64651221893485	3.64651221893485	6.61039762458719	6.61039762458719	6.61039762458719
S=0.5	6.17593602652456	6.17593602652456	3.37660596889691	3.27328908750739	4.13571739894405	5.18513836515649	5.76753056866939	5.70904988156106	5.276019223109	4.7756080995653	4.35006183277565	4.01960003266034	3.76955107862173	3.58957287316038	3.47099015483017	3.40236513694171	3.37332095341876	3.37808666678262	3.41445749546374	3.4802113700458	3.57288326316387	3.69217569109493	3.83282893189915	3.97226825891251	4.07387115116482	4.10582660210917	4.06288725393791	3.83124331355557	3.83124331355557	6.61785773288095	6.61785773288095	6.61785773288095
S=0.5	6.61209297715269	6.61209297715269	4.55010910130701	3.60893338866647	3.44256799409174	4.12949953053868	4.96980622745805	5.41082981333572	5.35139363338486	5.09417849431624	4.73466675826254	4.32852168440238	3.94340860141293	3.64450202606694	3.45619571452007	3.37060314446693	3.36163555824435	3.40485940589831	3.47719074739633	3.5646574001636	3.65715458138548	3.7526583919558	3.85682197943788	3.96923739755752	4.10777457188384	4.12931524033617	4.10262586269277	3.97052693730077	3.97052693730077	6.61209297715269	6.61209297715269	6.61209297715269
S=0.5	4.35656953232221	4.35656953232221	3.11811200180528	3.54401376093268	4.06691910423985	4.51010828618557	4.86901045963528	5.07863351195902	5.07041377540407	4.86398930750921	4.53774054916214	4.1790485357811	3.85522503597327	3.60429452935061	3.43808209945343	3.35259013184842	3.33266614418365	3.35565990117368	3.40194031325265	3.46368149564879	3.5462651511288	3.66189476952233	3.81445005454476	3.98416156886463	4.12837015459163	4.1988708124203	4.16158542103676	3.70842359928331	3.70842359928331	6.59789774467267	6.59789774467267	6.59789774467267
S=0.5	3.27680917235217	3.27680917235217	2.72231630885977	4.16116035054976	5.28105013133828	5.9367773871225	6.29656459759549	6.40649241066823	6.17696942115175	5.63810225590412	4.98567060967411	4.40155969543863	3.95566999020382	3.64706391129963	3.45622054713406	3.36141590747926	3.33573890410746	3.35120834896581	3.39076320394398	3.45058594742374	3.53282492500309	3.63971149471538	3.77123852109596	3.91945377840379	4.05995940785473	4.1511399391575	4.14590812121179	3.71285300336502	3.71285300336502	5.66992171677499	5.66992171677499	5.66992171677499
S=0.5	5.08888235884892	5.08888235884892	3.13789994112992	3.80080999249641	5.01934794518011	6.02726041284818	6.46425662394591	6.4045671633396	6.0281260164614	5.4572150178199	4.8229442313625	4.26209406188535	3.84625828614948	3.57173153514614	3.40822328872393	3.32781667762391	3.30736455344984	3.32861885701515	3.38153873525754	3.46342577666569	3.57440057501518	3.71173791574469	3.86554795818112	4.01932864721408	4.14795787631119	4.2157554762778	4.18263298371241	3.63279881229506	3.63279881229506	6.58929445221052	6.58929445221052	6.58929445221052
S=0.5	3.78700517201152	3.78700517201152	3.43619272297502	6.65140116262803	6.65140067608053	6.37630113737701	5.71463906799294	5.29590742156533	4.97977445558809	4.66719002375862	4.3374286717504	4.02318250042774	3.76144333624865	3.56878504740584	3.44635662930131	3.38952615514136	3.38908976381581	3.43067877080819	3.49969489998943	3.58781675032251	3.69323249742765	3.81453009191967	3.94449552745709	4.06232917900265	4.13251925369226	4.12324107231411	4.04156274473923	3.89133689902489	3.89133689902489	6.65140164917607	6.65140164917607	6.65140164917607
S=0.5	6.6091770118378	6.6091770118378	3.41093607848617	3.48159464731655	4.02942650350648	4.29505629016481	4.62495169126926	5.1048054355116	5.34735002046727	5.15213595547351	4.70690053281341	4.2511223028743	3.88709016104742	3.62556878639775	3.45264379682365	3.35544078992816	3.3234870030002	3.34438141645878	3.40606353246767	3.49913600869003	3.61460288150843	3.74244381264245	3.87294381941033	3.9926502231788	4.07474464901556	4.08162886530642	3.994948250006	3.76497178471951	3.76497178471951	6.60917745330816	6.60917745330816	6.60917745330816
S=0.8	2.35473496978438	2.35473496978438	3.21515278470923	4.20585192354705	4.63672891522693	4.82575842586295	4.79600625252232	4.64187899866638	4.49232287321571	4.38698846318237	4.27392512978463	4.10628122579411	3.89205438888333	3.67297636817075	3.48969633155114	3.36012272196226	3.28124304094298	3.24327453211856	3.23788999146653	3.25837967919353	3.29769658222817	3.35140582592107	3.42215217869822	3.5181490686815	3.65212769927189	3.84024938315579	4.07498587894228	4.34912932805007	4.34912932805007	4.21477163088005	4.21477163088005	4.21477163088005
S=0.8	6.46877662546697	6.46877662546697	4.02885988949769	2.97876830758552	3.10021915473604	4.33077612606919	5.35717207097645	5.85562819898572	5.89332984087127	5.58230415908585	5.0743540633596	4.5381377126363	4.08115219706994	3.73948380734504	3.5080258226607	3.3678794418584	3.30272051569175	3.2955063029907	3.32389880619673	3.36800610116154	3.41781159647021	3.47316983376547	3.53951184954681	3.62333227028557	3.72256556996157	3.80892573307997	3.82328452951903	3.72289584633033	3.72289584633033	6.46879260186743	6.46879260186743	6.46879260186743
S=0.8	5.27799988584999	5.27799988584999	2.63472781198567	2.78634480457307	3.93858239404864	5.18838478353895	5.97201369004127	6.24995275745162	6.1363158738817	5.73787594082661	5.20689266480116	4.68193509907438	4.21390370679848	3.81664971249503	3.51850720836559	3.34128523436903	3.27466835835281	3.27975177873189	3.31879269320624	3.3729979149156	3.4348549376937	3.49705081141899	3.55983110779174	3.63540398292977	3.72415330727907	3.78933576099541	3.77991807506619	3.90869099930385	3.90869099930385	6.45169044533799	6.45169044533799	6.45169044533799
S=0.8	6.41204782726486	6.41204782726486	6.41204221937676	5.62729691347335	3.7981674338608	3.57187330855579	4.32119719205333	5.17953909258019	5.47323116453582	5.207837776665	4.72300025673006	4.24498124292248	3.86213181360774	3.59018095732209	3.41055308670381	3.30167975172819	3.24704739357212	3.23183010890208	3.24509768062174	3.283675230387	3.34727755028401	3.42759894477315	3.51284394188272	3.6024931989163	3.70339019678364	3.80753569688287	3.87072752744208	3.61009889630282	3.61009889630282	6.41205063123607	6.41205063123607	6.41205063123607
S=0.8	5.08203654342063	5.08203654342063	2.47522103660657	3.13735886257835	4.34607149086338	5.18886587929511	5.53230681950364	5.58727072676247	5.52006496605566	5.3615282150139	5.07752496913801	4.67598880616771	4.23307804777515	3.83593577822272	3.5360995489737	3.34558037902934	3.25082623586839	3.22520758186679	3.24328783983523	3.29221911446856	3.36637250056702	3.45651864930768	3.55166476625982	3.64400092831457	3.72733065573301	3.78890550116604	3.80102143424689	3.67814949509677	3.67814949509677	6.42750305125398	6.42750305125398	6.42750305125398
S=0.8	6.30171019892615	6.30171019892615	4.09504790167705	3.20708152270531	2.88395956661934	3.12196964882962	3.8065498028684	4.5676040035027	5.05095781217009	5.17508702927807	5.01352162549848	4.65557628531857	4.20404181668391	3.78593009718572	3.48566812010554	3.30788045003548	3.22538633240155	3.20846724116106	3.22878009805047	3.26560826298145	3.31629795960671	3.39652813472711	3.5263269436017	3.71973130001781	3.96067711207756	4.16575578417802	4.19911459651261	3.56693857154682	3.56693857154682	6.43930446560635	6.43930446560635	6.43930446560635
S=0.8	5.07647621586656	5.07647621586656	2.83345666462526	2.98270887487519	4.11091269574707	5.66339669251711	6.47682603483536	6.47682603483536	6.47682277985234	6.17404675194341	5.25434562473048	4.4898707173781	3.93834587715214	3.5791534583988	3.37062353495619	3.2691894718941	3.23524494516411	3.24045868561149	3.273230015481	3.33401117008669	3.42504611337817	3.53923742572362	3.65924019446391	3.76912912388778	3.86097697070332	3.92357256939196	3.93026069794832	3.75815852846382	3.75815852846382	6.47682603483536	6.47682603483536	6.47682603483536
S=0.8	6.42307729182809	6.42307729182809	6.42298814236537	6.42301114692646	4.49829388805863	3.5957180509461	3.39606032996933	3.62121930728908	4.05481463568669	4.37496035517174	4.42613089915189	4.24486865254423	3.95272708012907	3.66150316669436	3.43471606793564	3.29228933958798	3.22465173675725	3.20776944963559	3.22426943685454	3.27301620119315	3.35106700086208	3.43970172945284	3.52185212935673	3.59876321221265	3.68347717231177	3.78269178319194	3.87019413959585	3.59935409795204	3.59935409795204	6.42309742488487	6.42309742488487	6.42309742488487
S=0.8	5.03130695977935	5.03130695977935	2.87016595755677	3.31915025645083	4.65182369156313	5.62831024844672	5.87771201844047	5.75102680007634	5.47293427502192	5.14075359305502	4.79642526333007	4.43717797573449	4.06687730807189	3.72898422153246	3.47284718291194	3.31889676352361	3.25982488726175	3.26778522246476	3.30931229336575	3.36505442804464	3.43536056224762	3.5289394361889	3.64882766668787	3.78474191611318	3.90332978373595	3.94266582845392	3.84693551295747	3.81023255056717	3.81023255056717	6.48248740698356	6.48248740698356	6.48248740698356
S=0.8	3.63375172966098	3.63375172966098	2.40616033891873	3.83842388579827	4.89518865459501	5.52416906716855	5.64638522675789	5.49985618637839	5.23230067800538	4.95390302387604	4.72310928338555	4.48578440374742	4.17908625125329	3.85059227201774	3.57930591833377	3.39122266179768	3.28014687870576	3.23590983802082	3.24585624375828	3.29207018967391	3.35616501658055	3.42983664990021	3.5217690940552	3.6399768064694	3.75690611704102	3.80660683459119	3.76173366751259	3.82961065599574	3.82961065599574	6.46001484317022	6.46001484317022	6.46001484317022
S=0.9	2.39536901030633	2.39536901030633	6.44135141903553	6.44134541970576	4.92486928483236	4.07567289247636	3.81386474285838	3.97074916924376	4.31175152672919	4.57627093506431	4.60449625526092	4.41017601614354	4.10893946877853	3.80639543748628	3.556729187486	3.3787328168126	3.27726121787923	3.24476181409411	3.26347800873415	3.31738792449931	3.39829029982818	3.49807506717523	3.60761613291765	3.73945043555763	3.92553464626312	4.13589997260076	4.18408869023755	3.86155598171591	3.86155598171591	5.60106659397075	5.60106659397075	5.60106659397075
S=0.9	6.43740977539367	6.43740977539367	5.20732996092032	3.02653038950334	2.78738031441251	3.63607463275145	4.98088682651015	5.8350169822351	5.87395630504293	5.5371492241355	5.09911148478007	4.63890612994912	4.20154963188732	3.82801772428583	3.54377065447458	3.35735497344151	3.26355768008028	3.24239143151851	3.26628125251749	3.30934992077771	3.35391255137595	3.4000078224159	3.45896708757902	3.54436726773157	3.67236167422985	3.81572177122379	3.88005575855398	3.83553858416453	3.83553858416453	6.43740977539367	6.43740977539367	6.43740977539367
S=0.9	6.4337746980503	6.4337746980503	5.28305392499207	3.15627214678271	3.12412302950697	4.31554064999198	5.57816582649522	6.20495462957888	6.29363004847142	6.10605801262656	5.69212705965963	5.06395649503996	4.37215044083845	3.80616051802691	3.45449805151416	3.30717510432793	3.30174064825883	3.36667801725705	3.45754805262402	3.5341674702	3.5826155066031	3.65243777242261	3.75827550511515	3.87867000206391	4.00068020326217	4.09622789233319	4.13017593113604	4.14534939265915	4.14534939265915	6.4337746980503	6.4337746980503	6.4337746980503
S=0.9	2.43957623844916	2.43957623844916	2.89131238317469	5.60969207131955	6.44660248987612	5.65671353791559	3.97352087245272	3.77351416039879	4.82371914041366	5.41532396511077	5.1262319624177	4.61031041894851	4.14621207979202	3.7722083880201	3.50596025865027	3.34765694493729	3.26921167008471	3.24037369850856	3.25598098267502	3.32486578950849	3.42753501340781	3.53705573378095	3.65291843314086	3.76473991382986	3.81846938826098	3.75280031916187	3.58004012325532	4.19969886159649	4.19969886159649	6.44662070730862	6.44662070730862	6.44662070730862
S=0.9	4.32180040264183	4.32180040264183	2.84874663107616	3.31213897953207	3.58358002381221	3.65693622120584	3.96463330913895	4.59942747564069	5.12304644587183	5.21014441567076	5.00395483195987	4.59609056946664	4.10960413411753	3.76235511418711	3.50533415822913	3.33195438287797	3.23009858707227	3.18551600459946	3.18277684650479	3.20805509303169	3.25718260073676	3.32036318349881	3.39557413100111	3.50674066850245	3.61663351724496	3.72954884972513	3.91922204142105	4.22103701609566	4.22103701609566	4.11503621681031	4.11503621681031	4.11503621681031
S=0.9	3.6248267297847	3.6248267297847	2.88656473525804	4.33954483008897	5.2296875109834	4.7903556546623	3.89629802529893	3.62087766802898	4.25037574995581	5.05325429234347	5.19187177379807	4.81804428141085	4.33005352352937	3.88200493110735	3.53283973710333	3.30583589969663	3.19792786763265	3.18786238437675	3.24266471594194	3.32907956589968	3.4240620282314	3.5200254146252	3.61297832303402	3.6960278758641	3.77208502861807	3.84647476186287	3.89674547862594	3.95628217840909	3.95628217840909	6.42748271292622	6.42748271292622	6.42748271292622
S=0.9	2.43397814436531	2.43397814436531	2.83291021243848	3.38417352428078	3.88374102691024	4.33593652885073	4.54294359284723	4.47483529238277	4.2896668111501	4.15494384040148	4.09024478652326	3.99813221297889	3.83136700474318	3.63337862020067	3.45801847124881	3.33244899168449	3.25957809256845	3.22724568154558	3.22228326139037	3.24309966858718	3.30145146575749	3.40430816926186	3.53371825697401	3.66241546032627	3.77815038179555	3.87322509901719	3.93556821898949	3.91721283508196	3.91721283508196	4.5773609232025	4.5773609232025	4.5773609232025
S=0.9	6.40931696018634	6.40931696018634	3.99776048170788	3.00146931231293	3.05503025358516	3.56443033890531	4.54694552811867	5.2240474932623	5.32545344644953	5.06204226911298	4.66867293684861	4.29952776639598	3.99094554693508	3.7309759121075	3.51531942996921	3.35378993582145	3.25766378739383	3.22453336986954	3.2352318816273	3.27176393991354	3.3272558016934	3.40248580781826	3.49362689950788	3.59351517435113	3.71071491463669	3.84668371751271	3.93955242312639	3.66072698403514	3.66072698403514	6.40938105179342	6.40938105179342	6.40938105179342
S=0.9	6.44443099022816	6.44443099022816	2.94245750887007	5.45186865525206	6.44443099022816	6.44443401127056	6.44443401127056	6.44443401127056	6.44443401127056	6.28963719665317	5.43790052887965	4.78992973850571	4.26626722125993	3.83395861597914	3.50584540598156	3.29354679979248	3.18756630243427	3.16335945842723	3.19704336240707	3.27467244554178	3.38451024990434	3.49737489779149	3.58528563555962	3.66270749986779	3.74905391738203	3.79080412147135	3.69314464439896	3.97894824929564	3.97894824929564	6.44443401127056	6.44443401127056	6.44443401127056
S=0.9	6.4356890900394	6.4356890900394	3.62290283991064	3.00118942268597	3.0002693460847	3.46356782417799	4.25277080510423	4.97010713802805	5.24757123067134	5.09626990061417	4.76670493886785	4.43436761176833	4.13324464328556	3.85010609932564	3.59446155439289	3.43796600459728	3.26653389270301	3.20010831534313	3.1924869578002	3.22915902988335	3.30587542293178	3.41634789145796	3.5520013371981	3.68482974469563	3.76123777619808	3.76651780271225	3.77868228276744	4.10038055572074	4.10038055572074	6.43569797261896	6.43569797261896	6.43569797261896
