# Supplementary material for: Inference of past demography, dormancy and self-fertilization rates from whole genome sequence data
Source: PLoS Genet. 2020 Apr 6;16(4):e1008698. doi: 10.1371/journal.pgen.1008698 (PMC7173940; doi:10.1371/journal.pgen.1008698)
Supplement: S1 Data — File containing all numerical data presented in this study. It contains all plotted results and all requirements to build summary statistics. (ZIP) [file pgen.1008698.s003.zip › S1_data/Supplementary_Figure/FigS15/F15S_a_time.csv]

S=0	V1	V2	V3	V4	V5	V6	V7	V8	V9	V10	V11	V12	V13	V14	V15	V16	V17	V18	V19	V20	V21	V22	V23	V24	V25	V26	V27	V28	V29	V30	V31	V32	V33	V34	V35	V36	V37	V38	V39	V40
S=0	0	158.405412432739	320.925708005039	487.780385176509	659.206987716325	835.463138614953	1016.82886888141	1203.60929406668	1396.13770274137	1594.77913543745	1799.93455059406	2012.04569697089	2231.60084135632	2459.14153831039	2695.27067805184	2940.6621134718	3196.07225333543	3462.35412415027	3740.47455968578	4031.53539195038	4336.79981621316	4657.7255242182	4996.00680392949	5353.62868509458	5732.93751895453	6136.73436680723	6568.40065756949	7032.07049426501	7532.87206954859	8077.27437589895	8673.59963242633	9332.80662014266	10069.7373351677	10905.2004737826	11869.6718857618	13010.3994486395	14406.5371513809	16206.4717019749	18743.336967594	23080.1367838072
S=0	0	150.992015419627	305.906336831938	464.952190135777	628.356002016364	796.36333866965	969.241125611515	1147.28019893948	1330.79824926915	1520.14323318098	1715.69734419913	1917.8816571752	2127.1615879388	2344.05334621549	2569.13160687154	2803.03868638189	3046.49559346828	3300.31543287001	3565.41979039139	3842.85893213793	4133.83693565104	4439.74327248298	4762.19293766741	5103.07806126256	5464.63518492019	5849.53427985017	6260.99852358984	6702.96854252259	7180.33252911932	7699.25672604243	8267.67387130208	8896.02987331845	9598.47212057124	10394.8354592409	11314.1694647704	12401.5108069531	13732.3090562223	15448.0064004214	17866.1459918733	21999.9829275244
S=0	0	165.505656919959	335.31063939138	509.644284506932	688.754783518171	872.91130691378	1062.40643760109	1257.55896739992	1458.71712395589	1666.2623101019	1880.6134565351	2102.23211262773	2331.62843086968	2569.36824005327	2816.08145389278	3072.47212955203	3339.33058049099	3617.54806863269	3908.13476437275	4212.24188740477	4531.18925350792	4866.4998928993	5219.94403702609	5593.59569110901	5989.90637746382	6411.80271004302	6862.8176843776	7347.27070740071	7870.51983399892	8439.32401788067	9062.37850701584	9751.13329053402	10521.0956309717	11394.0069378855	12401.7090875068	13593.5677605238	15052.2848844797	16932.8983410148	19583.4741379876	24114.6633914955
S=0	0	168.062430313219	340.490603250183	517.517398761174	699.394842219194	886.396262326949	1078.81876188678	1276.98605749545	1481.25175630763	1692.00315316396	1909.66565050936	2134.70792784789	2367.64801863457	2609.06049272855	2859.58499491101	3119.93645879952	3390.91740681698	3673.4328693268	3968.50862209324	4277.31366914393	4601.18821510714	4941.67881835733	5300.58305732634	5680.00697699392	6082.43997141477	6510.8538656165	6968.83623374172	7460.77321001815	7992.10562192412	8569.69683720038	9202.37643021428	9901.77127243348	10683.6281865219	11570.0244488489	12593.2938370313	13803.5646453214	15284.8164016291	17194.4820521384	19886.0046167362	24487.1928318433
S=0	0	158.891807738118	321.91113366286	489.278150219773	661.231130573401	838.028488764284	1019.95111565696	1207.30506368183	1400.42464479623	1599.67602041556	1805.46138015091	2018.22382918357	2238.45313356051	2466.69251072431	2703.54670211185	2949.69162972841	3205.88602494713	3472.9855335553	3751.95995805556	4043.91451371142	4350.11627452464	4672.0274081875	5011.34740509804	5370.0673901816	5750.54091932087	6155.57765467555	6588.56940808515	7053.66297663649	7556.00229947177	8102.0762325802	8700.23254904928	9361.46367962268	10100.6571938455	10938.6856826098	11906.1185739964	13050.3488235739	14450.7734683701	16256.2348485211	18800.8897428948	23151.0060174194
S=0	0	161.41924581969	327.031664857536	497.060931767482	671.749109844469	851.358723633509	1036.17513203483	1226.50925575102	1422.7007245263	1625.12152418148	1834.18024182137	2050.32703095104	2274.05944815981	2505.92935166584	2746.55110232289	2996.61137379827	3256.88096634767	3528.22913622563	3811.64111225422	4108.23968998118	4419.31209832457	4746.3437631821	5091.06120816904	5455.4872303594	5842.01282285086	6253.49234014593	6693.37154648438	7165.86320064745	7676.19306467223	8230.95321057878	8838.62419664913	9510.3733064936	10261.3249211754	11112.6836448089	12095.5051629968	13257.9362949737	14680.6370195	16514.8172613214	19099.9491178246	23519.2612161491
S=0	0	162.408414550911	329.035697867067	500.106895269042	675.865553403039	856.575805550812	1042.52475927707	1234.02524059026	1431.418960468	1635.08018424083	1845.42000281406	2062.89132820999	2287.99476601881	2521.2855562171	2763.38182442993	3014.97445222507	3276.83896328205	3549.84994061247	3834.99865046927	4133.41476883287	4446.39341269307	4775.42911056014	5122.25896609611	5488.91817197014	5877.81237316107	6291.81341550713	6734.38817871188	7209.775237123	7723.23237597512	8281.39206316235	8892.78682538614	9568.65237878918	10324.2057858541	11180.7815914049	12169.6257886682	13339.1802380792	14770.5991985472	16616.0192013613	19216.9926112403	23663.3860239333
S=0	0	157.261644900506	318.608461394347	484.258363050769	654.447178452287	829.430670420527	1009.4868479984	1194.91862364763	1386.05687942606	1583.26402008765	1786.93810894793	1997.51770511618	2215.48754984659	2441.38528740021	2675.80945482221	2919.42903944356	3172.99498837399	3437.35416883638	3713.46643356933	4002.42565879452	4305.48591886963	4624.09438026397	4959.93309732191	5314.97276686803	5691.54279829569	6092.42402781755	6520.97346871622	6981.29537369184	7478.48090724362	8018.95235243895	8610.97183773925	9265.41901619154	9997.02871716532	10826.4593875858	11783.9668261132	12916.4577566089	14302.5146360349	16089.4527449829	18608.0005549046	22913.4864737742
S=0	0	162.512371854927	329.246312964628	500.42701270074	676.298173603191	857.124098024925	1043.19207730763	1234.81513769907	1432.33520890537	1636.12679582358	1846.60125249746	2064.21178085742	2289.45930693029	2522.89942610065	2765.15065965457	3016.90433139173	3278.93646140283	3552.12219251832	3837.45342549871	4136.06055942775	4449.2395402971	4778.48585326173	5125.53771390029	5492.43161760473	5881.57474920247	6295.84079279456	6738.6988472274	7214.39019995167	7728.17600169993	8286.69296579581	8898.4790805942	9574.77725419739	10330.8142894996	11187.9383875245	12177.415541997	13347.7186208913	14780.0538297967	16626.6550822941	19229.2933700938	23678.5329103909
S=0.5	0	161.470477700205	327.135459464515	497.218690937623	671.962312241477	851.628931242172	1036.50399740828	1226.89853012362	1423.15226692546	1625.63731169695	1834.76238122188	2050.97777187684	2274.78119816763	2506.72469346336	2747.42281360607	2997.56245020229	3257.91464814734	3529.34893958378	3812.85086602949	4109.54357938952	4420.71471712775	4747.85017659227	5092.67702936923	5457.21871453603	5843.86698405321	6255.47709834963	6695.49591529539	7168.13753073382	7678.62936527509	8233.56558315724	8841.4294342555	9513.39174649698	10264.581701181	11116.2106324231	12099.3440824028	13262.1441513833	14685.2964183087	16520.0587995306	19106.0111354365	23526.7258525642
S=0.5	0	104.679206050344	212.077654413333	322.34039647407	435.624408517506	552.099935800339	671.952031492431	795.382325406419	922.611064959492	1053.87948024901	1189.45253703861	1329.62215659995	1474.71100075983	1625.07694555611	1781.11839953094	1943.28066555971	2112.0636019981	2288.03091520044	2471.82151888701	2664.16353779844	2865.8917305192	3077.96938493253	3301.51613903671	3537.84376201163	3788.50279547869	4055.34426755781	4340.60273127903	4647.01013005014	4977.9553325173	5337.71324940621	5731.7834610384	6167.40786955591	6654.39452599789	7206.49446179823	7843.8470630365	8597.6751915576	9520.28625651709	10709.7387935557	12386.1779870363	15252.0697175555
S=0.5	0	95.275865789904	193.02670416897	293.384536546426	396.492238016777	502.504760693635	611.590534407916	723.933076552358	839.732849703556	959.209414242678	1082.60393404062	1210.18210706121	1342.23761039719	1479.0961720574	1621.1204115173	1768.71563006447	1922.33678374418	2082.49694113029	2249.77762227976	2424.84154443781	2608.44847976802	2801.47518393699	3004.9407177848	3220.03901417594	3448.18132947158	3691.05241380864	3950.68609016521	4229.56889128533	4530.7852635122	4858.22610204778	5216.89695953604	5613.38919755282	6056.6298092396	6559.13456993323	7139.23374328022	7825.34543930407	8665.07828900762	9747.68222304825	11273.5267687756	13881.9752485437
S=0.5	0	103.223832732791	209.129101676566	317.858841541641	429.56784614421	544.423993791381	662.609764826414	784.323985767382	909.783841893098	1039.22720943667	1172.91537029635	1311.1361871113	1454.20783568448	1602.48321644056	1756.35519877803	1916.2628944485	2082.69921218945	2256.22002104715	2437.45535181262	2627.12320598083	2826.0467363416	3035.17583801816	3255.61458248581	3488.65650116801	3735.8305782347	3998.96210663795	4280.25457202608	4582.40193511963	4908.74594853105	5263.50208815422	5652.09347268319	6081.6613188274	6561.87731457629	7106.30130836767	7734.79268487265	8478.14020902479	9387.92405091789	10560.8394212142	12213.9707872595	15040.0175236011
S=0.5	0	104.987612689925	212.702479144009	323.290078098804	436.907848323934	553.726536653914	673.931741463602	797.725686608859	925.32926840142	1056.98442765252	1192.95691076984	1333.53949908564	1479.05580505533	1629.86475909377	1786.36594353725	1949.00597321574	2118.28617917126	2294.7719285539	2479.10401745618	2672.01271582517	2874.33524161716	3087.03772076117	3311.2430899411	3548.26698308077	3799.66451001858	4067.292152387	4353.3910466725	4660.70118515442	4992.62142078842	5353.43925907335	5748.67048323433	6185.57833155826	6673.99975163575	7227.72628828966	7866.95666240559	8623.00572485149	9548.33499325292	10741.2919040228	12422.6702348701	15297.0054764872
S=0.5	0	103.554650381666	209.799330594602	318.877533754952	430.944549770994	546.168794975846	664.733334536221	786.837632180799	912.699569236208	1042.55778429493	1176.6743966264	1315.33819142845	1458.86836421205	1607.6189463974	1761.98406647328	1922.40424348181	2089.37396586261	2263.45088414289	2445.26704827241	2635.54276083846	2835.10381271802	3044.90314331262	3266.04836248901	3499.83714725424	3747.80338195423	4011.77820934442	4293.97217693007	4597.0878791913	4924.47777858063	5280.37086099043	5670.20762543603	6101.15217520703	6582.90719467224	7129.07598964809	7759.58159129864	8505.31143815405	9418.01100739026	10594.6854040167	12253.1148201083	15088.2186328263
S=0.5	0	100.276100089145	203.157063403736	308.781840053919	417.300803454388	528.877037860791	643.687812578875	761.926276296292	883.803412195699	1009.55030354855	1139.42077090275	1273.6944564887	1412.68045005649	1556.72157435714	1706.19947973321	1861.54073835111	2023.22418309845	2191.78980923254	2367.84965594035	2552.10122095924	2745.34415054681	2948.50121395055	3162.6449540012	3389.03196312569	3629.14756274251	3884.76492144956	4158.0246006033	4451.54363028002	4768.56833364526	5113.19380648716	5490.68830109362	5907.98910454801	6374.49171328932	6903.36875115011	7513.91248419207	8236.03245164043	9119.83586383613	10259.2566347389	11865.1800143829	14610.5241649297
S=0.5	0	96.2001930729042	194.899369901595	296.230832712742	400.338842716281	507.379855307531	617.523934354389	730.956377659894	847.879592606152	968.515269658889	1093.10691236174	1221.92279637094	1355.25944791368	1493.44575507802	1636.84785532451	1785.8749820072	1940.98650496789	2102.70047036083	2271.6040399115	2448.36636027542	2633.75457461335	2828.65394451495	3034.09341732963	3251.27850896774	3481.6341672195	3726.86148697509	3989.01402252703	4270.60242993787	4574.74107958124	4905.35861452486	5267.5091492267	5667.84799194298	6115.38874183285	6622.76859714038	7208.49565419459	7901.26372384005	8749.14331644621	9842.25022880795	11382.8978910596	14016.6524656729
S=0.5	0	98.3294668024588	199.213229312706	302.787540239319	409.19985383785	518.610088452622	631.192072107454	747.135203945846	866.646371389989	989.952171753194	1117.3014982325	1248.96856443801	1385.25645984261	1526.50135207035	1673.0774825871	1825.40314262716	1983.94786962249	2149.24117604599	2321.88321973049	2502.55795807511	2692.04951401715	2891.26274332985	3101.249367855	3323.2415861246	3558.69588540713	3809.35101224965	4077.30597385976	4365.12699660425	4675.99738363964	5013.93273374763	5384.09902803429	5793.29888187214	6250.74539942428	6769.3554878769	7368.04689765678	8076.14854205144	8942.79491344143	10060.0964116739	11634.8444274586	14326.8939414757
S=0.5	0	113.401842294289	229.749514037746	349.200153356638	471.923816946861	598.10493614373	727.943984099234	861.659391895125	999.489759572541	1141.69641828301	1288.56641267343	1440.41598902865	1597.59469571627	1760.49022962029	1929.5341975934	2105.2090084	2288.05617224597	2478.68636761758	2677.79174719423	2886.1611083897	3104.69876797254	3334.44828201029	3576.6225849194	3832.64275207177	4104.18852754508	4393.26518064597	4702.29346368881	5034.23296556594	5392.75494021851	5782.49051516677	6209.39753594508	6681.32135289194	7208.88729551762	7806.99223166135	8497.45370819105	9314.09630391762	10313.5860634902	11602.1524761636	13418.2848314627	16522.9835994352
S=0.8	0	102.833716958386	208.338736125401	316.657551637588	427.944372295957	542.366441941968	660.105551267487	781.359775361783	906.345478691255	1035.29963847889	1168.48254915533	1306.18098543506	1448.71192063322	1596.42692145129	1749.71737250902	1909.02072601471	2074.82802784659	2247.69304624456	2428.24343091242	2617.19446978856	2815.36620470597	3023.70494083137	3243.31057700192	3475.47175597345	3721.71168339722	3983.8487538613	4264.07812533919	4565.08357721498	4890.19423255256	5243.60963561838	5630.73240941193	6058.67678170789	6537.07788810319	7079.44433004516	7705.56043725852	8446.0986141179	9352.44409280916	10520.9266419645	12167.8102975151	14983.1765022211
S=0.8	0	65.6193474326354	132.943282746661	202.062733047792	273.076100700447	346.090105874462	421.220751247971	498.594430755618	578.349208988597	660.636303769121	745.621811890974	833.488727513858	924.43931486306	1018.69791259142	1116.51426761176	1218.1675230815	1323.97102087957	1434.27812672692	1549.48935093474	1670.06112675403	1796.5167320701	1929.46001481676	2069.59283277055	2217.73748331807	2374.8659410587	2542.13854396107	2720.95604693316	2913.03099968186	3120.48775294967	3346.00608300484	3593.0334641402	3866.10956484064	4171.38267312879	4517.47277900326	4917.00448501977	5389.5501962103	5967.89940519889	6713.52121708987	7764.41613726899	9560.93286933909
S=0.8	0	74.4886410331915	150.912266789246	229.374094334514	309.985826370817	392.868607663121	478.15412013434	565.985841475048	656.520497470781	749.929744965404	846.402130857551	946.145383306776	1049.3891051339	1156.38795722837	1267.42544299071	1382.81843534429	1502.92262832833	1628.13914955797	1758.92264343256	1895.79123599145	2039.33893281507	2190.25119960431	2349.32475918588	2517.49305294941	2695.85943028585	2885.74106367262	3088.72803794897	3306.76437580577	3542.2615611434	3798.26157624763	4078.67786563013	4388.66369200095	4735.19836310092	5128.06697076404	5581.60049395847	6118.0167984452	6774.53729591598	7620.93942677353	8813.87622873105	10853.2151615461
S=0.8	0	71.6117274921322	145.083706383043	220.51516727119	298.01349865678	377.695166430122	459.686766671484	544.12623565056	631.164246061723	720.965824987689	813.712237235241	909.603188050011	1008.85941249185	1111.72573589202	1218.47471213232	1329.4109758137	1444.87648329696	1565.25686977514	1690.98922029074	1822.57164972709	1960.57522187543	2105.65892825847	2258.58872053221	2420.26198854691	2591.73946793715	2774.28745911067	2969.43463436727	3179.04993400774	3405.45170517239	3651.56444216617	3921.15044375085	4219.16394240763	4552.31468981258	4930.0098562427	5366.02692704781	5881.72566562628	6512.889911688	7326.60214892324	8473.46513356342	10434.0403554388
S=0.8	0	65.3556455640466	132.409028849781	201.250711557765	271.978700606738	344.699287294426	419.528008123598	496.590749094608	576.025019963954	657.981430860786	742.625411092291	830.1392194268	920.724307258379	1014.60411169903	1112.02737601355	1213.27212157784	1318.65043105624	1428.51425011291	1543.26247954411	1663.34971835067	1789.2971415418	1921.70617039158	2061.27584214854	2208.82514966539	2365.32216150575	2531.92255263409	2710.02144880018	2901.32451755535	3107.94757259804	3332.55962108591	3578.59428308359	3850.57298369033	4154.61930304755	4499.31859034197	4897.24471413984	5367.89142462539	5943.91644458934	6686.54185568163	7733.21358613114	9522.51072767293
S=0.8	0	67.7521777232902	137.26434766844	208.630392351312	281.951912515334	357.339097063574	434.911719117414	514.800280802497	597.147334233189	682.109012275274	769.856810378372	860.579670574299	954.486431296763	1051.80872289371	1152.80440981952	1257.76170824141	1367.00414461156	1480.89657012195	1599.85251289872	1724.34324167513	1854.9090424746	1992.17339014304	2136.86095498993	2289.82076159201	2452.05637670779	2624.76585285297	2809.39547377136	3007.71345229411	3221.91318708616	3454.76155537332	3709.8180849492	3991.76999746453	4306.96541918238	4664.30451624596	5076.82222956076	5564.72712742379	6161.87446165698	6931.73127203536	8016.78350413158	9871.69254660618
S=0.8	0	69.5392510666139	140.88491699846	214.133356614703	289.38885054282	366.764494096534	446.383219607156	528.378971405109	612.898061647492	700.100741457124	790.163029753672	883.27885222084	979.662555744026	1079.55188029649	1183.21149192496	1290.93720896452	1403.06109140116	1519.95761396755	1642.05121226345	1769.8255854977	1903.83527061202	2044.72018761048	2193.22412115484	2350.21849021917	2516.73333225951	2693.99830036569	2883.49782635604	3087.04676253697	3306.89636201318	3545.88648287547	3807.67054122403	4097.05939176685	4420.56860287152	4787.33309696806	5210.73163262519	5711.50581183605	6324.40387348354	7114.56690323721	8228.23914409555	10132.0744147076
S=0.8	0	75.7591564938217	153.486301776259	233.286413435493	315.273099430408	399.569570831584	486.309755594571	575.639578637086	667.718438937931	762.720921205825	860.838788289464	962.283311463628	1067.28800976952	1176.11188771987	1289.04328429081	1406.40447714852	1528.5572272274	1655.90950397548	1788.92370643407	1928.12679805898	2074.12291608645	2227.60921786271	2389.39601551686	2560.43267168102	2741.84135502438	2934.96170437591	3141.41092585597	3363.16620037726	3602.68014331385	3863.04662252052	4148.2458321729	4463.51893160331	4815.96427111083	5215.53384194242	5676.80305940029	6222.36874825935	6890.08718719728	7750.92597548675	8964.21010328373	11038.3330193702
S=0.8	0	67.0641345324911	135.87038805081	206.511689666398	279.088608337405	353.710213966339	430.495063343491	509.572333307227	591.083128313477	675.181995653086	762.038689189198	851.840232192008	944.793342279817	1041.1272975266	1141.09734369776	1244.98877004099	1353.12181750268	1465.85763210417	1583.6055424725	1706.83203146901	1836.07189835447	1971.94228640528	2115.16050669187	2266.56696169796	2427.15502666795	2598.11058754367	2780.86524063429	2977.16924205223	3189.19371585714	3419.67744082697	3672.14379670894	3951.23240504634	4263.22692502242	4616.93713898875	5025.26561421161	5508.21569506341	6099.29882337688	6861.33751256608	7935.37072173135	9771.44262008582
S=0.8	0	76.8975650145298	155.792691153342	236.791933469128	320.010607071097	405.573774483026	493.617376152853	584.289529765182	677.75202953609	774.182083602661	873.77433637235	976.74323382555	1083.32580401912	1193.78494344345	1308.41332385187	1427.5380656736	1551.52636590844	1680.79232443034	1815.80528860253	1957.10014039147	2105.29009520969	2261.08278636304	2425.30070228079	2598.90747136255	2783.04212474578	2979.06443158204	3188.61589922881	3413.70341906157	3656.81646111813	3921.09538381222	4210.58019041939	4530.59079749048	4888.33221995548	5293.9059944385	5762.10655632783	6315.87028562908	6993.62231516517	7867.39665153753	9098.91241037486	11204.2025055846
S=0.9	0	73.0113915627791	147.919393471907	224.825175805702	303.838225991887	385.077286267509	468.671427055953	554.761280616066	643.500464567087	735.057231475689	829.616389001849	927.381545666078	1028.5777508346	1133.45461499374	1242.29001913983	1355.39455201181	1473.11685356894	1595.85009631332	1724.03990819312	1858.19413983644	1998.8950165789	2146.8144100508	2302.73324257079	2467.56644363485	2642.39548114599	2828.51140558075	3027.47276741349	3241.18503571873	3472.01187014783	3722.93492477201	3997.7900331578	4301.62825914968	4641.29049772488	5026.36778399239	5470.90688672673	5996.68504973669	6640.18551430378	7469.80190330563	8639.08053088268	10637.9755474616
S=0.9	0	69.9274758640108	141.671451473868	215.328823602232	291.004455056065	368.812072539342	448.875294691879	531.328813630559	616.31975834624	704.009274614164	794.574364035123	888.210034944103	985.131830885582	1085.57881909119	1189.81714318931	1298.14427301418	1410.89412238136	1528.4432566468	1651.21848095586	1779.7061949207	1914.46403136042	2056.13548283429	2205.46848641649	2363.3393260523	2530.78378970666	2709.03839539554	2899.595862246	3104.28117454973	3325.35815374178	3565.68251231628	3828.92806272084	4119.93251777691	4445.24782106708	4814.05989360642	5239.8221851022	5743.39209408126	6359.7118524275	7154.28621646263	8274.17588378792	10188.6399151483
S=0.9	0	69.3035003303003	140.407291450177	213.407405504835	288.407769591415	365.521095609914	444.869899128631	526.587670382295	610.820225503123	697.727272333419	787.484233056627	880.284375913038	976.341321113037	1075.89200264804	1179.20018929863	1286.56069652184	1398.30445855975	1514.80468060744	1636.48435935063	1763.82555416966	1897.38092202496	2037.78821347514	2185.78869161638	2342.25082115359	2508.20114752809	2684.86515508159	2873.722243138	3076.5811113236	3295.68538058471	3533.86528137559	3794.76184404992	4083.16961364134	4405.58206955305	4771.10316516296	5193.06630260967	5692.14276607489	6302.96299157801	7090.44722463464	8200.34391360297	10097.7248356279
S=0.9	0	68.6917565593845	139.167912695475	211.523652875275	285.861986828779	362.294631545155	440.94302114465	521.939467540272	605.428499741509	691.568415845453	780.533089579446	872.514083200076	967.723131286664	1066.39507640822	1168.79135905156	1275.20419233011	1385.96158932095	1501.43346092735	1622.03907003245	1748.25622086611	1880.63269207162	2019.8006047671	2166.4946789004	2321.57571321627	2486.06119181313	2661.16578165107	2848.35582335829	3049.42405112318	3266.59428139258	3502.67176210407	3761.26538414324	4047.12737097202	4366.69388388475	4728.98851542991	5147.2269734642	5641.89807621486	6247.32657595637	7027.85966553582	8127.95926802799	10008.5919600996
S=0.9	0	70.7659952605481	143.370272409826	217.910890136068	294.493968684697	373.234598487551	454.257880529204	537.700122056375	623.710216323696	712.451241449263	804.102321508241	898.86080323364	996.944814811247	1098.59629019294	1204.08456440779	1313.71067433179	1427.81253783194	1546.77123576187	1671.01869120362	1801.04713631949	1937.42089065548	2080.79116306531	2231.91485934018	2391.67877118469	2561.13110697918	2741.52321216372	2934.36570546673	3141.50545506327	3365.23342848742	3608.4395818591	3874.84178131096	4169.33574999566	4498.55199763466	4871.78659612221	5302.6543191429	5812.26267196644	6435.97288829014	7240.07520979838	8373.39377894562	10310.8146696011
S=0.9	0	64.819344606923	131.322495493847	199.59927122237	269.74687447766	341.870724343201	416.085409242429	492.515782169567	571.298224491769	652.582110448681	736.531511853504	823.327191879949	913.16894883497	1006.27838633116	1102.90220647454	1203.31614922935	1307.82973634527	1416.79202546057	1530.59864403718	1649.70046068847	1774.61437372112	1905.93686921497	2044.36124819878	2190.69978296355	2345.91259821289	2511.14588557462	2687.78332255609	2877.51658019566	3082.44411006639	3305.2130177583	3549.22874744224	3818.9756219199	4120.52697193401	4462.39769627721	4857.05848378751	5323.84312116336	5895.14134565512	6631.67285750863	7669.75571937624	9444.37009309736
S=0.9	0	67.7344159729638	137.228362772398	208.575698302146	281.877996670229	357.245417892849	434.797703691954	514.665321981057	596.990787503399	681.930192193344	769.65498654167	860.354063047599	954.236205396249	1051.5329832119	1152.5021933478	1257.43197641311	1366.64577404507	1480.50834178713	1599.4330993559	1723.89119193792	1854.42276391651	1991.65112668891	2136.30076058674	2289.22046760846	2451.41355141991	2624.07775045818	2808.65896931276	3006.92495726431	3221.06853796158	3453.85586327241	3708.84552783302	3990.72352450325	4305.83631533642	4663.08173322927	5075.49130187809	5563.26829174953	6160.25907925293	6929.9140657946	8014.68184316944	9869.10460708595
S=0.9	0	67.1692864601909	136.08342342837	206.835485722403	279.526199985613	354.26480713458	431.170049848444	510.371307505929	592.009905804997	676.240634355964	763.233513184299	853.175858799757	946.274712939577	1042.75971316991	1142.88650546387	1246.94082638299	1355.2434189893	1468.15599555616	1586.08852650961	1709.50822612388	1838.95073218798	1975.03415561635	2118.47693217359	2270.12078203643	2430.96063799298	2602.18424537228	2785.22544512756	2981.83723765186	3194.19415117728	3425.03925869759	3677.90146437596	3957.42766436158	4269.91137018096	4624.17617731554	5033.14488336526	5516.85219656394	6108.86210236894	6872.09561555324	7947.81283455692	9786.7635667449
S=0.9	0	64.9757267774038	131.639322160374	200.080821405412	270.397661707414	342.695516482351	417.089250607955	493.704018296896	572.676529947951	654.156520178798	738.308456639813	825.313538611205	915.372046430302	1008.70611834723	1105.56305165775	1206.21925157221	1310.98498658776	1420.21015647385	1534.29134317725	1653.68050307011	1778.89578152016	1910.53510368054	2049.29344322758	2195.98503212812	2351.57231146811	2517.20423815997	2694.26782795046	2884.45883317792	3089.88076810793	3313.18712469741	3557.79156304032	3828.18922474774	4130.46809298828	4473.16360947063	4868.77654962809	5336.68734456049	5909.36387450844	6647.67233114825	7688.2596560286	9467.15543754876
S=0.9	0	70.4041195493413	142.637120574637	216.796560321905	292.988016370008	371.325990613425	451.934944308459	534.950487668153	620.520752552458	708.807983147724	799.990387543241	894.264303301031	991.846743165883	1092.97840391325	1197.92724327503	1306.99275871647	1420.5111400957	1538.86151953511	1662.47361139384	1791.83713070912	1927.51351126893	2070.15063184357	2220.50152763894	2379.44845557739	2548.03426382139	2727.50389881217	2919.36025443482	3125.44075454396	3348.02465136463	3589.98712266278	3855.02702253786	4148.01503890787	4475.54777509032	4846.87376570375	5275.53816263356	5782.5405338068	6403.06128635926	7203.0516739025	8330.57479762818	10258.0883088971
	0	69.0210192895112	139.83499138403	212.537557001775	287.232219633079	364.031231764276	443.056609590257	524.441299239605	608.330522498039	694.883336238757	784.274447624453	876.696337134142	972.361754262315	1071.50666725753	1174.39376977892	1281.31667561583	1392.60497012249	1508.63033730976	1629.81404972902	1756.63620188677	1889.64719811387	2029.4821894979	2176.87941774694	2332.70380770412	2497.9777206119	2673.92164573832	2862.00895237618	3064.04096789279	3282.25216823636	3519.46124784288	3779.29439622773	4066.52661586081	4387.62491872577	4751.65615049005	5171.89936635022	5668.9415943416	6277.27211683964	7061.54656446409	8166.9193149535	10056.5665130674
