# Supplementary material for: Inference of past demography, dormancy and self-fertilization rates from whole genome sequence data
Source: PLoS Genet. 2020 Apr 6;16(4):e1008698. doi: 10.1371/journal.pgen.1008698 (PMC7173940; doi:10.1371/journal.pgen.1008698)
Supplement: S1 Data — File containing all numerical data presented in this study. It contains all plotted results and all requirements to build summary statistics. (ZIP) [file pgen.1008698.s003.zip › S1_data/Supplementary_Figure/FigS15/F15S_d_time.csv]

	V1	V2	V3	V4	V5	V6	V7	V8	V9	V10	V11	V12	V13	V14	V15	V16	V17	V18	V19	V20	V21	V22	V23	V24	V25	V26	V27	V28	V29	V30	V31	V32	V33	V34	V35	V36	V37	V38	V39	V40
S=0	0	157.512	319.1156	485.028	655.488	830.752	1011.092	1196.82	1388.264	1585.784	1789.784	2000.696	2219.016	2445.272	2680.068	2924.076	3178.044	3442.824	3719.376	4008.8	4312.32	4631.44	4967.84	5323.44	5700.6	6102.12	6531.36	6992.4	7490.4	8031.72	8624.68	9280.16	10012.96	10843.68	11802.72	12937	14325.28	16115.08	18637.64	22949.96
S=0	0	161.252	326.6932	496.548	671.052	850.476	1035.104	1225.24	1421.228	1623.44	1832.28	2048.204	2271.704	2503.336	2743.708	2993.508	3253.508	3524.576	3807.696	4104	4414.72	4741.44	5085.8	5449.84	5835.96	6247	6686.44	7158.44	7668.24	8222.44	8829.48	9500.52	10250.72	11101.16	12083	13244.2	14665.44	16497.72	19080.16	23494.92
S=0	0	160.796	325.7692	495.144	669.156	848.072	1032.176	1221.776	1417.208	1618.848	1827.1	2042.412	2265.28	2496.256	2735.948	2985.044	3244.308	3514.612	3796.928	4092.4	4402.24	4728.04	5071.4	5434.44	5819.48	6229.36	6667.52	7138.2	7646.56	8199.2	8804.52	9473.68	10221.72	11069.8	12048.8	13206.76	14623.96	16451.08	19026.24	23428.48
S=0	0	161.86	327.9248	498.42	673.584	853.684	1039.004	1229.86	1426.584	1629.56	1839.188	2055.924	2280.268	2512.772	2754.052	3004.796	3265.776	3537.864	3822.048	4119.44	4431.4	4759.32	5104.96	5470.4	5857.96	6270.56	6711.64	7185.44	7697.16	8253.44	8862.76	9536.36	10289.36	11143.04	12128.52	13294.16	14720.72	16559.92	19152.12	23583.48
S=0	0	154.7168	313.4528	476.424	643.856	816.008	993.152	1175.584	1363.628	1557.644	1758.024	1965.196	2179.636	2401.88	2632.512	2872.188	3121.652	3381.732	3653.376	3937.66	4235.8	4549.28	4879.68	5228.96	5599.44	5993.84	6415.44	6868.32	7357.48	7889.2	8471.64	9115.48	9835.28	10651.28	11593.28	12707.44	14071.08	15829.12	18306.88	22542.72
S=0	0	158.2112	320.532	487.184	658.4	834.44	1015.58	1202.132	1394.424	1592.824	1797.728	2009.576	2228.864	2456.124	2691.964	2937.056	3192.152	3458.108	3735.888	4026.6	4331.48	4652	4989.88	5347.08	5725.92	6129.2	6560.36	7023.44	7523.64	8067.36	8662.96	9321.36	10057.4	10891.84	11855.12	12994.44	14388.88	16186.6	18720.36	23051.84
S=0	0	148.9832	301.8364	458.768	619.996	785.768	956.344	1132.016	1313.092	1499.92	1692.872	1892.364	2098.86	2312.868	2534.952	2765.744	3005.964	3256.408	3517.984	3791.732	4078.84	4380.68	4698.84	5035.2	5391.92	5771.72	6177.68	6613.8	7084.8	7596.84	8157.68	8777.68	9470.76	10256.52	11163.64	12236.52	13549.6	15242.48	17628.44	21707.28
S=0	0	146.736	297.2836	451.848	610.644	773.916	941.92	1114.94	1293.288	1477.296	1667.336	1863.824	2067.204	2277.98	2496.716	2724.028	2960.624	3207.288	3464.92	3734.54	4017.32	4314.6	4627.96	4959.24	5310.6	5684.64	6084.52	6514.04	6977.96	7482.24	8034.64	8645.28	9327.92	10101.84	10995.24	12051.96	13345.24	15012.56	17362.56	21379.88
S=0	0	160.5836	325.3388	494.488	668.272	846.952	1030.812	1220.16	1415.336	1616.708	1824.684	2039.712	2262.288	2492.956	2732.332	2981.1	3240.02	3509.964	3791.908	4086.96	4396.44	4721.76	5064.72	5427.24	5811.76	6221.12	6658.72	7128.76	7636.44	8188.36	8792.88	9461.16	10208.2	11055.16	12032.88	13189.32	14604.64	16429.32	19001.08	23397.52
S=0	0	157.5168	319.1252	485.044	655.508	830.776	1011.124	1196.856	1388.304	1585.832	1789.836	2000.756	2219.08	2445.344	2680.148	2924.164	3178.14	3442.928	3719.488	4008.92	4312.48	4631.6	4967.96	5323.6	5700.76	6102.32	6531.56	6992.6	7490.6	8031.96	8624.92	9280.44	10013.24	10844.04	11803.08	12937.4	14325.72	16115.56	18638.2	22950.64
S=0	0	150.8464	305.6112	464.504	627.748	795.596	968.304	1146.172	1329.512	1518.676	1714.04	1916.032	2125.108	2341.792	2566.652	2800.332	3043.556	3297.132	3561.98	3839.152	4129.84	4435.44	4757.6	5098.16	5459.36	5843.88	6254.96	6696.52	7173.4	7691.84	8259.68	8887.44	9589.2	10384.8	11303.24	12389.56	13719.04	15433.08	17848.92	21978.76
S=0	0	142.9584	289.6308	440.216	594.924	753.992	917.672	1086.24	1259.992	1439.264	1624.416	1815.84	2013.988	2219.34	2432.444	2653.904	2884.408	3124.724	3375.724	3638.4	3913.9	4203.52	4508.84	4831.56	5173.88	5538.32	5927.88	6346.36	6798.32	7289.64	7827.8	8422.72	9087.8	9841.8	10712.2	11741.68	13001.68	14626.12	16915.6	20829.48
S=0	0	165.9804	336.2728	511.108	690.732	875.416	1065.456	1261.168	1462.904	1671.044	1886.008	2108.264	2338.32	2576.74	2824.164	3081.288	3348.912	3627.928	3919.348	4224.32	4544.2	4880.48	5234.92	5609.64	6007.08	6430.2	6882.52	7368.36	7893.12	8463.56	9088.4	9779.12	10551.28	11426.72	12437.28	13632.56	15095.48	16981.48	19639.68	24183.84
S=0	0	172.8164	350.1224	532.156	719.18	911.472	1109.336	1313.108	1523.152	1739.864	1963.684	2195.092	2434.624	2682.864	2940.476	3208.192	3486.84	3777.344	4080.76	4398.32	4731.36	5081.48	5450.52	5840.68	6254.48	6695.04	7165.96	7671.84	8218.2	8812.12	9462.68	10181.88	10985.84	11897.32	12949.52	14194.04	15717.2	17680.88	20448.52	25179.88
S=0	0	159.6996	323.548	491.764	664.592	842.288	1025.136	1213.444	1407.544	1607.808	1814.64	2028.484	2249.836	2479.236	2717.292	2964.688	3222.188	3490.644	3771.036	4064.48	4372.24	4695.8	5036.84	5397.36	5779.76	6186.88	6622.08	7089.52	7594.44	8143.28	8744.48	9409.08	10152	10994.32	11966.64	13116.72	14524.24	16338.88	18896.48	23268.72
S=0	0	159.5652	323.2752	491.352	664.032	841.58	1024.272	1212.42	1406.36	1606.456	1813.112	2026.776	2247.94	2477.148	2715.004	2962.192	3219.472	3487.704	3767.86	4061.04	4368.56	4691.84	5032.6	5392.84	5774.92	6181.68	6616.48	7083.56	7588.04	8136.4	8737.12	9401.12	10143.48	10985.04	11956.56	13105.64	14512	16325.12	18880.56	23249.12
S=0	0	165.794	335.8944	510.532	689.956	874.432	1064.256	1259.748	1461.256	1669.164	1883.888	2105.892	2335.688	2573.844	2820.984	3077.824	3345.144	3623.848	3914.94	4219.56	4539.08	4874.96	5229.04	5603.32	6000.32	6422.96	6874.76	7360.08	7884.24	8454	9078.16	9768.12	10539.4	11413.84	12423.32	13617.24	15078.48	16962.4	19617.56	24156.64
S=0	0	169.522	343.4476	522.012	705.468	894.096	1088.188	1288.076	1494.116	1706.696	1926.252	2153.248	2388.208	2631.72	2884.42	3147.032	3420.364	3705.336	4002.96	4314.48	4641.16	4984.6	5346.6	5729.32	6135.28	6567.4	7029.36	7525.56	8061.52	8644.12	9282.28	9987.76	10776.4	11670.52	12702.68	13923.44	15417.56	17343.8	20058.72	24699.84
S=0	0	168.854	342.0944	519.956	702.688	890.572	1083.9	1283	1488.228	1699.972	1918.66	2144.764	2378.8	2621.352	2873.056	3134.632	3406.892	3690.736	3987.204	4297.48	4622.88	4964.96	5325.56	5706.76	6111.08	6541.52	7001.68	7495.92	8029.76	8610.08	9245.72	9948.4	10733.96	11624.52	12652.6	13868.6	15356.8	17275.48	19979.68	24602.56
S=0	0	173.4532	351.412	534.116	721.828	914.828	1113.424	1317.948	1528.764	1746.276	1970.92	2203.18	2443.592	2692.748	2951.308	3220.012	3499.684	3791.26	4095.8	4414.52	4748.76	5100.2	5470.6	5862.2	6277.52	6719.68	7192.36	7700.08	8248.44	8844.56	9497.56	10219.36	11026.32	11941.16	12997.24	14246.32	15775.08	17746	20523.88	25272.64
S=0	0	158.2996	320.7112	487.456	658.768	834.904	1016.148	1202.804	1395.204	1593.712	1798.732	2010.7	2230.108	2457.496	2693.468	2938.696	3193.936	3460.04	3737.972	4028.84	4333.88	4654.6	4992.68	5350.04	5729.12	6132.64	6564	7027.36	7527.84	8071.88	8667.8	9326.56	10063	10897.92	11861.72	13001.68	14396.92	16195.64	18730.8	23064.68
S=0	0	171.6316	347.722	528.508	714.248	905.22	1101.732	1304.108	1512.712	1727.94	1950.224	2180.044	2417.932	2664.472	2920.316	3186.2	3462.936	3751.448	4052.8	4368.16	4698.92	5046.64	5413.16	5800.64	6211.6	6649.12	7116.84	7619.24	8161.84	8751.72	9397.8	10112.08	10910.52	11815.76	12860.76	14096.72	15609.44	17559.68	20308.36	25007.24
S=0	0	168.6568	341.6944	519.348	701.868	889.532	1082.632	1281.5	1486.488	1697.984	1916.416	2142.256	2376.02	2618.284	2869.696	3130.968	3402.904	3686.42	3982.54	4292.44	4617.44	4959.16	5319.32	5700.08	6103.96	6533.88	6993.48	7487.16	8020.36	8600	9234.92	9936.76	10721.4	11610.92	12637.8	13852.36	15338.84	17255.28	19956.32	24573.76
S=0	0	167.8648	340.09	516.908	698.572	885.352	1077.548	1275.484	1479.508	1690.012	1907.416	2132.196	2364.86	2605.988	2856.22	3116.264	3386.924	3669.108	3963.836	4272.28	4595.76	4935.88	5294.36	5673.32	6075.28	6503.2	6960.64	7452	7982.68	8559.6	9191.56	9890.12	10671.04	11556.4	12578.48	13787.32	15266.84	17174.24	19862.6	24458.36
S=0	0	163.4188	331.0824	503.216	680.068	861.904	1049.008	1241.7	1440.324	1645.252	1856.9	2075.724	2302.228	2536.968	2780.572	3033.728	3297.224	3571.932	3858.856	4159.12	4474.04	4805.12	5154.12	5523.08	5914.36	6330.96	6776.28	7254.64	7771.28	8332.92	8948.12	9628.16	10388.44	11250.32	12245.32	13422.16	14862.48	16719.4	19336.52	23810.6
S=0	0	155.8068	315.6608	479.78	648.392	821.756	1000.148	1183.864	1373.232	1568.616	1770.404	1979.036	2194.992	2418.8	2651.052	2892.42	3143.64	3405.552	3679.112	3965.396	4265.64	4581.32	4914.04	5265.8	5638.88	6036.04	6460.64	6916.72	7409.28	7944.76	8531.32	9179.68	9904.52	10726.28	11674.96	12796.96	14170.2	15940.6	18435.84	22701.48
S=0	0	161.7332	327.6676	498.028	673.056	853.012	1038.188	1228.892	1425.468	1628.28	1837.744	2054.312	2278.48	2510.8	2751.892	3002.436	3263.212	3535.088	3819.052	4116.24	4427.92	4755.56	5100.96	5466.08	5853.36	6265.64	6706.4	7179.8	7691.12	8246.96	8855.8	9528.88	10281.28	11134.28	12119	13283.72	14709.16	16546.92	19137.08	23565
S=0	0	159.9244	324.0032	492.456	665.528	843.476	1026.58	1215.152	1409.524	1610.072	1817.192	2031.34	2253	2482.72	2721.116	2968.86	3226.72	3495.552	3776.34	4070.2	4378.4	4702.4	5043.92	5404.96	5787.92	6195.56	6631.4	7099.48	7605.12	8154.72	8756.76	9422.28	10166.28	11009.76	11983.48	13135.16	14544.68	16361.88	18923.08	23301.44
S=0	0	154.756	313.5316	476.544	644.02	816.216	993.4	1175.88	1363.972	1558.036	1758.464	1965.688	2180.188	2402.484	2633.172	2872.912	3122.436	3382.584	3654.296	3938.652	4236.88	4550.4	4880.92	5230.28	5600.84	5995.36	6417.08	6870.04	7359.32	7891.16	8473.76	9117.8	9837.72	10653.96	11596.2	12710.64	14074.64	15833.08	18311.52	22548.4
S=0	0	158.0232	320.1512	486.604	657.616	833.448	1014.376	1200.704	1392.768	1590.928	1795.592	2007.188	2226.216	2453.204	2688.764	2933.564	3188.356	3453.996	3731.448	4021.8	4326.32	4646.48	4983.96	5340.72	5719.08	6121.92	6552.56	7015.08	7514.68	8057.76	8652.68	9310.28	10045.44	10878.88	11841.04	12979	14371.76	16167.36	18698.08	23024.44
S=0	0	161.0696	326.3236	495.984	670.296	849.516	1033.932	1223.852	1419.62	1621.604	1830.208	2045.888	2269.136	2500.504	2740.604	2990.124	3249.828	3520.592	3803.388	4099.36	4409.76	4736.08	5080.04	5443.68	5829.36	6239.96	6678.88	7150.36	7659.56	8213.12	8819.48	9489.8	10239.12	11088.64	12069.32	13229.24	14648.84	16479.08	19058.6	23468.36
S=0	0	159.6832	323.5144	491.716	664.524	842.204	1025.032	1213.32	1407.4	1607.644	1814.452	2028.276	2249.604	2478.98	2717.012	2964.384	3221.852	3490.284	3770.648	4064.04	4371.8	4695.28	5036.32	5396.8	5779.2	6186.24	6621.4	7088.8	7593.64	8142.44	8743.56	9408.08	10150.96	10993.16	11965.4	13115.36	14522.76	16337.2	18894.52	23266.32
S=0	0	162.0332	328.2752	498.952	674.304	854.596	1040.116	1231.172	1428.112	1631.3	1841.156	2058.124	2282.708	2515.46	2756.996	3008.008	3269.264	3541.644	3826.136	4123.88	4436.12	4764.4	5110.44	5476.24	5864.24	6277.28	6718.84	7193.12	7705.4	8262.24	8872.24	9546.52	10300.36	11154.92	12141.48	13308.36	14736.48	16577.6	19172.56	23608.68
S=0	0	151.4472	306.8284	466.352	630.252	798.764	972.164	1150.74	1334.812	1524.728	1720.868	1923.664	2133.576	2351.12	2576.876	2811.488	3055.68	3310.264	3576.168	3854.444	4146.28	4453.12	4776.56	5118.48	5481.12	5867.16	6279.88	6723.16	7201.96	7722.48	8292.6	8922.84	9627.4	10426.16	11348.28	12438.88	13773.72	15494.56	17920	22066.32
S=0	0	173.726	351.9648	534.956	722.964	916.268	1115.176	1320.02	1531.168	1749.024	1974.02	2206.648	2447.436	2696.984	2955.952	3225.076	3505.188	3797.224	4102.24	4421.44	4756.24	5108.2	5479.2	5871.44	6287.4	6730.28	7203.68	7712.2	8261.44	8858.48	9512.48	10235.44	11043.68	11959.92	13017.68	14268.72	15799.92	17773.92	20556.16	25312.4
S=0	0	161.2172	326.6224	496.44	670.908	850.292	1034.88	1224.976	1420.92	1623.088	1831.884	2047.76	2271.212	2502.792	2743.116	2992.86	3252.804	3523.812	3806.872	4103.08	4413.8	4740.4	5084.68	5448.68	5834.72	6245.68	6685	7156.88	7666.6	8220.64	8827.56	9498.48	10248.48	11098.76	12080.36	13241.36	14662.28	16494.16	19076.04	23489.84
S=0	0	169.4432	343.288	521.768	705.14	893.68	1087.684	1287.476	1493.42	1705.904	1925.356	2152.248	2387.1	2630.496	2883.08	3145.568	3418.776	3703.612	4001.12	4312.44	4639	4982.28	5344.12	5726.68	6132.4	6564.36	7026.08	7522.08	8057.76	8640.12	9278	9983.12	10771.4	11665.08	12696.76	13916.96	15410.4	17335.76	20049.4	24688.36
S=0	0	162.8484	329.9272	501.46	677.696	858.896	1045.348	1237.368	1435.296	1639.508	1850.42	2068.48	2294.192	2528.116	2770.868	3023.144	3285.716	3559.468	3845.388	4144.6	4458.44	4788.36	5136.12	5503.8	5893.72	6308.84	6752.64	7229.32	7744.16	8303.84	8916.88	9594.56	10352.16	11211.08	12202.6	13375.32	14810.6	16661.04	19269.04	23727.48
S=0	0	161.0756	326.3356	496.004	670.32	849.548	1033.972	1223.9	1419.672	1621.664	1830.276	2045.964	2269.22	2500.596	2740.708	2990.236	3249.952	3520.72	3803.532	4099.48	4409.92	4736.24	5080.24	5443.88	5829.6	6240.2	6679.12	7150.6	7659.84	8213.44	8819.8	9490.12	10239.48	11089.04	12069.76	13229.72	14649.4	16479.68	19059.32	23469.2
S=0	0	161.378	326.9484	496.936	671.576	851.14	1035.912	1226.196	1422.336	1624.708	1833.712	2049.804	2273.48	2505.292	2745.852	2995.848	3256.052	3527.328	3810.668	4107.2	4418.2	4745.12	5089.76	5454.08	5840.52	6251.88	6691.68	7164.04	7674.24	8228.84	8836.36	9507.96	10258.72	11109.84	12092.44	13254.56	14676.88	16510.6	19095.08	23513.28
S=0	0	156.8688	317.8128	483.048	652.812	827.36	1006.968	1191.936	1382.596	1579.312	1782.476	1992.528	2209.956	2435.288	2669.128	2912.14	3165.072	3428.772	3704.192	3992.432	4294.72	4612.56	4947.56	5301.72	5677.32	6077.2	6504.68	6963.88	7459.8	7998.92	8589.48	9242.28	9972.08	10799.44	11754.56	12884.2	14266.8	16049.28	18561.52	22856.28
S=0	0	163.7084	331.6696	504.112	681.276	863.432	1050.872	1243.904	1442.876	1648.168	1860.192	2079.404	2306.312	2541.468	2785.504	3039.108	3303.072	3578.268	3865.7	4166.52	4482	4813.64	5163.28	5532.84	5924.88	6342.2	6788.28	7267.48	7785.04	8347.68	8963.96	9645.24	10406.84	11270.28	12267.04	13445.96	14888.84	16749.04	19370.84	23852.8
S=0	0	146.3692	296.5404	450.716	609.116	771.98	939.564	1112.152	1290.052	1473.6	1663.168	1859.16	2062.032	2272.284	2490.472	2717.216	2953.22	3199.268	3456.256	3725.2	4007.28	4303.8	4616.4	4946.84	5297.32	5670.44	6069.32	6497.76	6960.48	7463.52	8014.56	8623.64	9304.6	10076.56	10967.76	12021.8	13311.88	14975.04	17319.12	21326.4
S=0	0	151.3748	306.682	466.132	629.948	798.384	971.7	1150.188	1334.172	1524	1720.048	1922.744	2132.556	2349.996	2575.648	2810.148	3054.22	3308.684	3574.46	3852.604	4144.32	4451	4774.28	5116	5478.48	5864.36	6276.88	6719.96	7198.56	7718.8	8288.64	8918.6	9622.8	10421.2	11342.88	12432.96	13767.12	15487.2	17911.44	22055.76
S=0	0	160.2364	324.6356	493.42	666.828	845.12	1028.584	1217.524	1412.276	1613.216	1820.74	2035.304	2257.396	2487.568	2726.428	2974.656	3233.016	3502.376	3783.712	4078.12	4386.92	4711.56	5053.76	5415.52	5799.2	6207.68	6644.32	7113.36	7619.96	8170.64	8773.88	9440.68	10186.12	11031.28	12006.88	13160.8	14573.08	16393.8	18960	23346.92
S=0	0	158.7044	321.5316	488.7	660.452	837.04	1018.748	1205.88	1398.772	1597.792	1803.332	2015.844	2235.816	2463.784	2700.36	2946.216	3202.108	3468.892	3747.536	4039.16	4345	4666.52	5005.44	5363.72	5743.76	6148.32	6580.8	7045.36	7547.08	8092.52	8689.96	9350.44	10088.76	10925.8	11892.08	13034.96	14433.72	16237.08	18778.72	23123.72
S=0	0	163.6308	331.512	503.872	680.952	863.024	1050.372	1243.312	1442.192	1647.384	1859.308	2078.416	2305.216	2540.26	2784.18	3037.664	3301.5	3576.568	3863.86	4164.52	4479.84	4811.36	5160.8	5530.24	5922.04	6339.16	6785.08	7264.04	7781.36	8343.72	8959.72	9640.68	10401.92	11264.92	12261.2	13439.56	14881.76	16741.08	19361.64	23841.48
S=0	0	165.118	334.5256	508.452	687.14	870.868	1059.92	1254.616	1455.3	1662.36	1876.208	2097.308	2326.168	2563.352	2809.488	3065.276	3331.512	3609.076	3898.984	4202.36	4520.56	4855.12	5207.72	5580.48	5975.88	6396.8	6846.76	7330.08	7852.08	8419.56	9041.16	9728.28	10496.44	11367.32	12372.68	13561.72	15017.04	16893.24	19537.6	24058.2
S=0	0	161.5772	327.3512	497.548	672.404	852.192	1037.188	1227.708	1424.092	1626.712	1835.972	2052.332	2276.284	2508.38	2749.236	2999.54	3260.064	3531.676	3815.368	4112.24	4423.64	4751	5096.04	5460.8	5847.72	6259.6	6699.92	7172.88	7683.68	8239	8847.28	9519.68	10271.36	11123.56	12107.32	13270.88	14695	16530.96	19118.6	23542.24
S=0	0	164.8788	334.0408	507.716	686.148	869.604	1058.384	1252.796	1453.192	1659.952	1873.492	2094.272	2322.8	2559.64	2805.42	3060.84	3326.688	3603.852	3893.336	4196.28	4514.04	4848.08	5200.16	5572.4	5967.24	6387.52	6836.84	7319.44	7840.72	8407.36	9028.08	9714.2	10481.24	11350.88	12354.76	13542.08	14995.28	16868.8	19509.32	24023.36
S=0	0	156.3024	316.6652	481.304	650.456	824.372	1003.332	1187.632	1377.604	1573.608	1776.04	1985.336	2201.976	2426.496	2659.488	2901.624	3153.644	3416.392	3690.82	3978.016	4279.24	4595.88	4929.68	5282.56	5656.84	6055.28	6481.2	6938.72	7432.88	7970.04	8558.44	9208.92	9936.04	10760.44	11712.08	12837.68	14215.28	15991.32	18494.52	22773.72
S=0	0	162.7752	329.7788	501.236	677.392	858.512	1044.88	1236.812	1434.652	1638.772	1849.588	2067.552	2293.164	2526.98	2769.624	3021.784	3284.24	3557.868	3843.66	4142.76	4456.44	4786.2	5133.84	5501.32	5891.08	6306.04	6749.6	7226.04	7740.68	8300.08	8912.88	9590.28	10347.52	11206.04	12197.12	13369.32	14803.96	16653.56	19260.4	23716.84
S=0	0	162.9832	330.2004	501.876	678.26	859.608	1046.216	1238.392	1436.488	1640.868	1851.952	2070.192	2296.096	2530.212	2773.164	3025.648	3288.44	3562.416	3848.576	4148.04	4462.12	4792.32	5140.4	5508.36	5898.6	6314.08	6758.24	7235.28	7750.56	8310.72	8924.28	9602.52	10360.76	11220.36	12212.72	13386.4	14822.88	16674.84	19285	23747.16
S=0	0	167.2104	338.7644	514.892	695.848	881.904	1073.348	1270.512	1473.744	1683.424	1899.984	2123.888	2355.644	2595.836	2845.088	3104.12	3373.728	3654.812	3948.392	4255.64	4577.88	4916.64	5273.72	5651.2	6051.6	6477.84	6933.52	7422.96	7951.6	8526.24	9155.72	9851.56	10629.48	11511.36	12529.44	13733.6	15207.32	17107.32	19785.2	24363.08
S=0	0	163.436	331.1176	503.272	680.14	861.996	1049.12	1241.832	1440.476	1645.424	1857.096	2075.944	2302.472	2537.236	2780.864	3034.048	3297.572	3572.308	3859.264	4159.56	4474.52	4805.64	5154.68	5523.64	5915	6331.64	6777	7255.4	7772.08	8333.8	8949.04	9629.2	10389.52	11251.52	12246.64	13423.56	14864.04	16721.16	19338.56	23813.12
S=0	0	161.4524	327.0992	497.164	671.888	851.536	1036.388	1226.76	1422.992	1625.456	1834.56	2050.748	2274.528	2506.444	2747.116	2997.228	3257.552	3528.956	3812.428	4109.08	4420.24	4747.32	5092.12	5456.6	5843.2	6254.8	6694.76	7167.32	7677.76	8232.64	8840.44	9512.32	10263.44	11114.96	12098	13260.68	14683.68	16518.24	19103.88	23524.12
S=0	0	160.7224	325.62	494.916	668.848	847.684	1031.7	1221.216	1416.56	1618.104	1826.26	2041.476	2264.24	2495.112	2734.692	2983.676	3242.82	3512.996	3795.184	4090.52	4400.24	4725.84	5069.08	5431.92	5816.8	6226.48	6664.48	7134.92	7643.04	8195.4	8800.48	9469.32	10217.04	11064.72	12043.28	13200.68	14617.24	16443.52	19017.48	23417.72
S=0	0	161.9472	328.1016	498.688	673.948	854.144	1039.564	1230.52	1427.356	1630.44	1840.18	2057.036	2281.5	2514.128	2755.536	3006.416	3267.536	3539.772	3824.112	4121.68	4433.76	4761.88	5107.72	5473.32	5861.12	6273.96	6715.28	7189.32	7701.32	8257.88	8867.52	9541.48	10294.88	11149.04	12135.08	13301.32	14728.68	16568.84	19162.44	23596.2
S=0	0	161.5516	327.2996	497.468	672.3	852.056	1037.024	1227.512	1423.864	1626.452	1835.684	2052.004	2275.92	2507.98	2748.8	2999.064	3259.548	3531.12	3814.764	4111.6	4422.92	4750.24	5095.24	5459.96	5846.8	6258.6	6698.84	7171.72	7682.48	8237.68	8845.88	9518.16	10269.72	11121.8	12105.4	13268.8	14692.64	16528.36	19115.6	23538.52
S=0	0	160.1748	324.5108	493.228	666.572	844.796	1028.188	1217.056	1411.732	1612.592	1820.04	2034.52	2256.528	2486.612	2725.38	2973.512	3231.776	3501.032	3782.26	4076.56	4385.24	4709.76	5051.8	5413.44	5796.96	6205.28	6641.76	7110.64	7617	8167.52	8770.48	9437.08	10182.24	11027	12002.28	13155.72	14567.48	16387.52	18952.72	23337.96
S=0.5	0	110.4752	223.8204	340.1888	459.744	582.672	709.16	839.424	973.696	1112.232	1255.312	1403.244	1556.368	1715.06	1879.74	2050.88	2229.012	2414.72	2608.688	2811.68	3024.58	3248.4	3484.324	3733.736	3998.276	4279.88	4580.96	4904.32	5253.6	5633.28	6049.16	6508.92	7022.84	7605.52	8278.16	9073.72	10047.44	11302.76	13072	16096.6
S=0.5	0	100.9732	204.5692	310.928	420.2	532.552	648.16	767.22	889.944	1016.568	1147.34	1282.548	1422.5	1567.54	1718.056	1874.48	2037.284	2207.024	2384.308	2569.84	2764.424	2968.992	3184.624	3412.584	3654.372	3911.764	4186.92	4482.48	4801.72	5148.72	5528.84	5949.04	6418.8	6951.36	7566.12	8293.28	9183.2	10330.56	11947.64	14712.08
S=0.5	0	106.9172	216.612	329.2324	444.94	563.904	686.32	812.388	942.336	1076.412	1214.884	1358.052	1506.24	1659.824	1819.2	1984.832	2157.22	2336.952	2524.672	2721.128	2927.168	3143.78	3372.108	3613.488	3869.504	4142.04	4433.4	4746.36	5084.4	5451.84	5854.32	6299.28	6796.68	7360.56	8011.56	8781.52	9723.84	10938.72	12651	15578.16
S=0.5	0	97.9456	198.4356	301.6056	407.604	516.588	628.728	744.22	863.264	986.088	1112.94	1244.092	1379.848	1520.544	1666.548	1818.28	1976.204	2140.852	2312.82	2492.792	2681.544	2879.98	3089.144	3310.272	3544.808	3794.484	4061.4	4348.08	4657.76	4994.36	5363.08	5770.68	6226.36	6742.92	7339.28	8044.64	8907.88	10020.84	11589.44	14270.96
S=0.5	0	110.014	222.886	338.768	457.824	580.236	706.196	835.92	969.632	1107.588	1250.072	1397.384	1549.868	1707.896	1871.892	2042.32	2219.704	2404.64	2597.796	2799.94	3011.948	3234.836	3469.776	3718.148	3981.58	4262.04	4561.8	4883.84	5231.64	5609.76	6023.88	6481.72	6993.52	7573.76	8243.6	9035.84	10005.48	11255.56	13017.44	16029.36
S=0.5	0	102.6316	207.9296	316.0356	427.104	541.3	658.808	779.824	904.564	1033.264	1166.188	1303.616	1445.864	1593.292	1746.28	1905.272	2070.752	2243.276	2423.472	2612.052	2809.836	3017.764	3236.94	3468.644	3714.4	3976.024	4255.72	4556.12	4880.6	5233.32	5619.68	6046.76	6524.24	7065.52	7690.44	8429.52	9334.08	10500.24	12143.92	14953.76
S=0.5	0	102.2516	207.1596	314.8652	425.524	539.296	656.368	776.936	901.216	1029.44	1161.868	1298.788	1440.512	1587.392	1739.812	1898.216	2063.084	2234.972	2414.5	2602.38	2799.432	3006.592	3224.952	3455.8	3700.648	3961.3	4239.96	4539.24	4862.52	5213.92	5598.88	6024.4	6500.08	7039.36	7661.96	8398.28	9299.52	10461.36	12098.92	14898.36
S=0.5	0	96.6272	195.7648	297.546	402.116	509.632	620.264	734.2	851.644	972.816	1097.96	1227.348	1361.276	1500.076	1644.116	1793.804	1949.604	2112.036	2281.692	2459.236	2645.448	2841.212	3047.564	3265.716	3497.092	3743.408	4006.72	4289.56	4595.04	4927.12	5290.88	5693	6142.56	6652.16	7240.52	7936.36	8788	9885.96	11433.44	14078.88
S=0.5	0	95.304	193.0832	293.4708	396.6088	502.652	611.772	724.144	839.98	959.492	1082.92	1210.536	1342.632	1479.532	1621.596	1769.236	1922.9	2083.108	2250.436	2425.552	2609.216	2802.296	3005.824	3220.984	3449.192	3692.136	3951.844	4230.8	4532.12	4859.64	5218.44	5615.04	6058.4	6561.04	7141.32	7827.64	8667.64	9750.56	11276.84	13886.04
S=0.5	0	92.4092	187.2192	284.5576	384.5628	487.384	593.188	702.152	814.468	930.348	1050.032	1173.772	1301.852	1434.596	1572.344	1715.5	1864.5	2019.84	2182.088	2351.884	2529.968	2717.188	2914.532	3123.156	3344.436	3580	3831.82	4102.32	4394.48	4712.04	5059.92	5444.48	5874.4	6361.8	6924.44	7589.92	8404.36	9454.4	10934.32	13464.32
S=0.5	0	96.6108	195.7312	297.4952	402.048	509.544	620.16	734.076	851.5	972.648	1097.772	1227.136	1361.044	1499.82	1643.832	1793.496	1949.272	2111.676	2281.3	2458.816	2644.996	2840.728	3047.044	3265.156	3496.492	3742.768	4006.04	4288.84	4594.28	4926.28	5290	5692.04	6141.48	6651.04	7239.28	7935	8786.48	9884.24	11431.48	14076.48
S=0.5	0	89.9708	182.2784	277.048	374.4148	474.524	577.536	683.624	792.976	905.8	1022.32	1142.796	1267.5	1396.736	1530.852	1670.228	1815.296	1966.54	2124.504	2289.82	2463.204	2645.484	2837.62	3040.74	3256.18	3485.524	3730.704	3994.056	4278.52	4587.72	4926.4	5300.84	5719.4	6193.92	6741.72	7389.6	8182.6	9204.92	10645.8	13109
S=0.5	0	110.3816	223.6304	339.8996	459.356	582.176	708.556	838.712	972.868	1111.288	1254.248	1402.052	1555.044	1713.6	1878.144	2049.14	2227.116	2412.668	2606.472	2809.292	3022.008	3245.64	3481.364	3730.564	3994.876	4276.24	4577.04	4900.16	5249.12	5628.48	6044	6503.36	7016.88	7599.08	8271.12	9066.04	10038.88	11293.16	13060.92	16082.92
S=0.5	0	105.3084	213.3528	324.2784	438.244	555.42	675.992	800.164	928.16	1060.216	1196.604	1337.616	1483.576	1634.848	1791.828	1954.964	2124.764	2301.788	2486.684	2680.18	2883.124	3096.476	3321.368	3559.116	3811.28	4079.72	4366.72	4674.96	5007.88	5369.8	5766.24	6204.48	6694.4	7249.84	7891	8649.36	9577.52	10774.12	12460.64	15343.76
S=0.5	0	103.5348	209.7592	318.8164	430.86	546.064	664.604	786.688	912.524	1042.36	1176.448	1315.088	1458.588	1607.312	1761.648	1922.036	2088.972	2263.016	2444.8	2635.036	2834.56	3044.32	3265.424	3499.168	3747.084	4011	4293.16	4596.2	4923.52	5279.36	5669.12	6100	6581.64	7127.72	7758.08	8503.68	9416.2	10592.64	12250.76	15085.32
S=0.5	0	104.3928	211.4976	321.4592	434.432	550.592	670.116	793.208	920.088	1050.996	1186.2	1325.988	1470.68	1620.632	1776.248	1937.968	2106.288	2281.776	2465.064	2656.88	2858.056	3069.552	3292.488	3528.172	3778.144	4044.24	4328.72	4634.32	4964.36	5323.12	5716.12	6150.56	6636.2	7186.8	7822.4	8574.16	9494.24	10680.44	12352.32	15210.36
S=0.5	0	94.4024	191.2568	290.6944	392.8564	497.896	605.984	717.296	832.032	950.412	1072.676	1199.084	1329.928	1465.532	1606.256	1752.496	1904.708	2063.4	2229.148	2402.608	2584.528	2775.788	2977.388	3190.512	3416.564	3657.208	3914.46	4190.8	4489.24	4813.68	5169.04	5561.92	6001.08	6499	7073.76	7753.6	8585.64	9658.28	11170.16	13754.68
S=0.5	0	106.2156	215.19	327.0708	442.016	560.204	681.812	807.056	936.152	1069.344	1206.908	1349.136	1496.352	1648.924	1807.256	1971.8	2143.06	2321.608	2508.096	2703.26	2907.948	3123.14	3349.968	3589.764	3844.1	4114.84	4404.32	4715.2	5051	5416.04	5815.88	6257.92	6752.04	7312.24	7958.96	8723.84	9660	10866.92	12567.96	15475.88
S=0.5	0	103.7992	210.2948	319.6308	431.964	547.46	666.304	788.696	914.856	1045.02	1179.452	1318.444	1462.316	1611.416	1766.148	1926.944	2094.308	2268.796	2451.044	2641.768	2841.8	3052.096	3273.764	3508.104	3756.656	4021.24	4304.12	4607.96	4936.12	5292.84	5683.6	6115.56	6598.44	7145.92	7777.92	8525.4	9440.24	10619.72	12282.04	15123.88
S=0.5	0	102.394	207.4476	315.3032	426.112	540.048	657.28	778.016	902.468	1030.872	1163.484	1300.592	1442.516	1589.6	1742.232	1900.856	2065.952	2238.08	2417.856	2606	2803.324	3010.772	3229.436	3460.604	3705.792	3966.808	4245.84	4545.56	4869.28	5221.16	5606.64	6032.76	6509.12	7049.16	7672.6	8409.96	9312.44	10475.92	12115.76	14919.08
S=0.5	0	102.6292	207.9244	316.028	427.092	541.288	658.792	779.804	904.544	1033.24	1166.16	1303.584	1445.832	1593.252	1746.236	1905.224	2070.704	2243.224	2423.416	2611.988	2809.768	3017.692	3236.86	3468.56	3714.312	3975.928	4255.6	4556	4880.48	5233.2	5619.52	6046.64	6524.08	7065.36	7690.24	8429.32	9333.84	10500	12143.6	14953.4
S=0.5	0	112.9392	228.812	347.7752	470	595.664	724.972	858.144	995.412	1137.036	1283.308	1434.54	1591.076	1753.308	1921.66	2096.62	2278.72	2468.572	2666.864	2874.384	3092.032	3320.844	3562.028	3817.004	4087.44	4375.32	4683.12	5013.68	5370.76	5758.88	6184.08	6654.04	7179.48	7775.12	8462.8	9276.08	10271.52	11554.8	13363.52	16455.56
S=0.5	0	103.8508	210.3988	319.7888	432.176	547.728	666.632	789.088	915.308	1045.536	1180.036	1319.096	1463.036	1612.212	1767.02	1927.9	2095.344	2269.92	2452.256	2643.076	2843.208	3053.604	3275.384	3509.84	3758.516	4023.24	4306.24	4610.24	4938.56	5295.48	5686.4	6118.6	6601.72	7149.44	7781.76	8529.64	9444.92	10624.96	12288.12	15131.36
S=0.5	0	106.3344	215.4308	327.4368	442.512	560.828	682.576	807.956	937.2	1070.544	1208.26	1350.644	1498.028	1650.772	1809.28	1974.004	2145.456	2324.208	2510.904	2706.284	2911.204	3126.636	3353.716	3593.78	3848.4	4119.48	4409.24	4720.48	5056.68	5422.12	5822.4	6264.92	6759.6	7320.44	7967.88	8733.6	9670.8	10879.08	12582	15493.2
S=0.5	0	108.8208	220.4684	335.0936	452.86	573.944	698.536	826.852	959.112	1095.576	1236.512	1382.228	1533.056	1689.372	1851.588	2020.164	2195.624	2378.556	2569.616	2769.568	2979.28	3199.748	3432.136	3677.816	3938.392	4215.8	4512.32	4830.88	5174.92	5548.88	5958.56	6411.4	6917.68	7491.6	8154.2	8937.84	9896.96	11133.44	12876.24	15855.52
S=0.5	0	102.1996	207.0536	314.7044	425.304	539.02	656.032	776.54	900.756	1028.912	1161.276	1298.124	1439.776	1586.58	1738.924	1897.244	2062.032	2233.828	2413.264	2601.052	2798	3005.056	3223.304	3454.036	3698.756	3959.276	4237.76	4536.92	4860.04	5211.28	5596	6021.32	6496.76	7035.76	7658.04	8394	9294.76	10456.04	12092.76	14890.76
S=0.5	0	108.2124	219.2356	333.2196	450.328	570.732	694.632	822.228	953.752	1089.448	1229.596	1374.5	1524.484	1679.924	1841.232	2008.868	2183.348	2365.256	2555.248	2754.08	2962.62	3181.856	3412.944	3657.248	3916.368	4192.2	4487.12	4803.84	5145.96	5517.88	5925.24	6375.56	6879	7449.72	8108.6	8887.84	9841.6	11071.2	12804.24	15766.84
S=0.5	0	101.4164	205.4672	312.2932	422.048	534.892	651.008	770.592	893.852	1021.032	1152.376	1288.18	1428.744	1574.424	1725.6	1882.708	2046.232	2216.716	2394.776	2581.124	2776.564	2982.032	3198.608	3427.572	3670.416	3928.94	4205.32	4502.16	4822.8	5171.32	5553.12	5975.16	6447	6981.88	7599.36	8329.68	9223.56	10375.92	12000.12	14776.68
S=0.5	0	99.8412	202.276	307.4424	415.492	526.584	640.896	758.62	879.968	1005.172	1134.48	1268.168	1406.552	1549.968	1698.8	1853.468	2014.448	2182.284	2357.58	2541.032	2733.436	2935.712	3148.928	3374.332	3613.408	3867.916	4140	4432.24	4747.88	5091	5466.88	5882.36	6346.84	6873.44	7481.32	8200.32	9080.28	10214.76	11813.72	14547.16
S=0.5	0	101.7204	206.0832	313.2296	423.312	536.496	652.96	772.9	896.532	1024.092	1155.832	1292.04	1433.028	1579.144	1730.776	1888.356	2052.368	2223.36	2401.956	2588.864	2784.888	2990.972	3208.2	3437.848	3681.424	3940.724	4217.92	4515.68	4837.24	5186.84	5569.76	5993.08	6466.32	7002.8	7622.16	8354.68	9251.2	10407.04	12036.08	14820.96
S=0.5	0	95.4692	193.418	293.9792	397.296	503.524	612.832	725.4	841.436	961.156	1084.8	1212.636	1344.96	1482.096	1624.408	1772.3	1926.236	2086.72	2254.34	2429.756	2613.736	2807.156	3011.032	3226.568	3455.172	3698.536	3958.696	4238.16	4539.96	4868.08	5227.48	5624.76	6068.92	6572.44	7153.72	7841.2	8682.64	9767.44	11296.4	13910.12
S=0.5	0	103.5768	209.8444	318.9464	431.036	546.288	664.876	787.008	912.896	1042.784	1176.928	1315.62	1459.184	1607.964	1762.364	1922.82	2089.824	2263.94	2445.796	2636.112	2835.716	3045.56	3266.752	3500.592	3748.612	4012.64	4294.88	4598.08	4925.56	5281.52	5671.44	6102.48	6584.32	7130.6	7761.24	8507.16	9420.04	10596.96	12255.76	15091.48
S=0.5	0	104.2984	211.306	321.1676	434.04	550.092	669.508	792.488	919.256	1050.044	1185.124	1324.784	1469.348	1619.164	1774.64	1936.212	2104.38	2279.708	2462.828	2654.472	2855.468	3066.772	3289.504	3524.972	3774.72	4040.6	4324.8	4630.12	4959.84	5318.28	5710.92	6144.96	6630.2	7180.28	7815.32	8566.4	9485.64	10670.76	12341.12	15196.6
S=0.5	0	96.6508	195.8124	297.6184	402.216	509.756	620.416	734.38	851.852	973.052	1098.228	1227.648	1361.608	1500.44	1644.516	1794.24	1950.08	2112.552	2282.244	2459.836	2646.092	2841.904	3048.308	3266.508	3497.944	3744.32	4007.72	4290.6	4596.16	4928.32	5292.2	5694.4	6144.04	6653.8	7242.28	7938.28	8790.12	9888.36	11436.24	14082.32
S=0.5	0	99.6336	201.8556	306.8036	414.628	525.488	639.564	757.044	878.14	1003.084	1132.12	1265.532	1403.628	1546.748	1695.268	1849.612	2010.26	2177.748	2352.68	2535.748	2727.756	2929.608	3142.38	3367.32	3605.896	3859.876	4131.4	4423.04	4738	5080.44	5455.52	5870.12	6333.64	6859.12	7465.76	8183.28	9061.4	10193.52	11789.16	14516.92
S=0.5	0	103.226	209.1336	317.866	429.576	544.436	662.624	784.34	909.804	1039.252	1172.94	1311.164	1454.24	1602.52	1756.396	1916.304	2082.744	2256.272	2437.508	2627.18	2826.108	3035.244	3255.688	3488.736	3735.912	3999.052	4280.36	4582.52	4908.84	5263.6	5652.2	6081.8	6562.04	7106.44	7734.96	8478.32	9388.12	10561.08	12214.24	15040.36
S=0.5	0	102.3516	207.362	315.1728	425.936	539.824	657.012	777.696	902.096	1030.444	1163.004	1300.056	1441.92	1588.94	1741.512	1900.068	2065.1	2237.152	2416.856	2604.924	2802.164	3009.528	3228.104	3459.176	3704.26	3965.168	4244.08	4543.68	4867.28	5219.04	5604.32	6030.28	6506.44	7046.24	7669.44	8406.48	9308.6	10471.6	12110.76	14912.92
S=0.5	0	105.596	213.9352	325.1636	439.44	556.936	677.836	802.348	930.692	1063.112	1199.872	1341.268	1487.628	1639.312	1796.72	1960.3	2130.564	2308.072	2493.472	2687.5	2890.992	3104.928	3330.432	3568.832	3821.684	4090.88	4378.64	4687.72	5021.56	5384.48	5782	6221.44	6712.68	7269.6	7912.56	8673	9603.68	10803.56	12494.68	15385.68
S=0.5	0	101.6548	205.9504	313.0276	423.04	536.148	652.54	772.404	895.956	1023.432	1155.088	1291.208	1432.104	1578.128	1729.66	1887.136	2051.044	2221.928	2400.408	2587.192	2783.092	2989.044	3206.132	3435.632	3679.048	3938.18	4215.2	4512.76	4834.12	5183.48	5566.2	5989.24	6462.12	6998.28	7617.24	8349.28	9245.24	10400.32	12028.32	14811.4
S=0.5	0	80.9316	163.9656	249.2144	336.7988	426.852	519.512	614.94	713.308	814.796	919.612	1027.984	1140.156	1256.412	1377.052	1502.428	1632.92	1768.968	1911.064	2059.772	2215.736	2379.7	2552.532	2735.248	2929.044	3135.348	3355.892	3592.788	3848.656	4126.8	4431.48	4768.28	5144.76	5571.64	6064.4	6647.2	7360.52	8280.12	9576.24	11792
S=0.5	0	96.232	194.9636	296.3284	400.472	507.548	617.728	731.196	848.16	968.832	1093.468	1222.324	1355.704	1493.936	1637.384	1786.464	1941.624	2103.392	2272.352	2449.172	2634.62	2829.584	3035.092	3252.348	3482.78	3728.088	3990.324	4272	4576.24	4906.96	5269.24	5669.72	6117.4	6624.96	7210.88	7903.88	8752	9845.48	11386.64	14021.24
S=0.5	0	91.6468	185.6744	282.2096	381.39	483.364	588.296	696.36	807.748	922.672	1041.368	1164.088	1291.112	1422.756	1559.372	1701.344	1849.116	2003.176	2164.084	2332.48	2509.092	2694.768	2890.484	3097.388	3316.84	3550.46	3800.204	4068.48	4358.2	4673.16	5018.2	5399.56	5825.92	6309.28	6867.32	7527.28	8335.04	9376.4	10844.12	13353.2
S=0.5	0	98.8528	200.2736	304.3992	411.38	521.372	634.552	751.112	871.26	995.22	1123.248	1255.616	1392.632	1534.628	1681.984	1835.12	1994.508	2160.684	2334.244	2515.88	2706.38	2906.652	3117.76	3340.932	3577.64	3829.628	4099	4388.36	4700.88	5040.64	5412.76	5824.12	6284	6805.4	7407.28	8119.16	8990.4	10113.64	11696.76	14403.16
S=0.5	0	100.6456	203.906	309.9204	418.84	530.828	646.06	764.736	887.06	1013.272	1143.62	1278.392	1417.888	1562.46	1712.488	1868.404	2030.684	2199.872	2376.58	2561.512	2755.464	2959.372	3174.304	3401.528	3642.528	3899.088	4173.36	4467.96	4786.16	5132.04	5510.92	5929.76	6398	6928.84	7541.6	8266.4	9153.44	10297.08	11908.92	14664.4
S=0.5	0	91.6636	185.7088	282.2616	381.4604	483.452	588.404	696.488	807.896	922.844	1041.56	1164.3	1291.352	1423.02	1559.66	1701.66	1849.456	2003.544	2164.484	2332.912	2509.556	2695.264	2891.016	3097.96	3317.452	3551.116	3800.908	4069.2	4359	4674.04	5019.12	5400.56	5827	6310.48	6868.56	7528.68	8336.56	9378.12	10846.12	13355.68
S=0.5	0	105.8116	214.3724	325.828	440.336	558.072	679.224	803.988	932.592	1065.28	1202.32	1344.008	1490.668	1642.66	1800.388	1964.304	2134.916	2312.788	2498.564	2692.988	2896.9	3111.272	3337.236	3576.12	3829.492	4099.24	4387.56	4697.28	5031.8	5395.48	5793.8	6234.12	6726.4	7284.48	7928.72	8690.68	9623.28	10825.6	12520.2	15417.08
S=0.5	0	98.3772	199.3104	302.9352	409.4	518.864	631.5	747.5	867.068	990.436	1117.844	1249.576	1385.932	1527.244	1673.892	1826.292	1984.916	2150.288	2323.016	2503.776	2693.36	2892.672	3102.76	3324.86	3560.428	3811.208	4079.28	4367.24	4678.28	5016.36	5386.72	5796.12	6253.8	6772.64	7371.64	8080.08	8947.16	10065	11640.52	14333.88
S=0.5	0	95.0868	192.6436	292.802	395.7048	501.508	610.376	722.496	838.064	957.304	1080.456	1207.78	1339.572	1476.16	1617.9	1765.204	1918.52	2078.36	2245.312	2420.028	2603.268	2795.912	2998.972	3213.644	3441.336	3683.724	3942.84	4221.16	4521.8	4848.56	5206.52	5602.24	6044.6	6546.12	7125.04	7809.8	8647.88	9728.32	11251.16	13854.4
S=0.5	0	112.0324	226.9752	344.9832	466.224	590.884	719.152	851.252	987.42	1127.908	1273.004	1423.02	1578.304	1739.232	1906.232	2079.788	2260.424	2448.752	2645.456	2851.308	3067.208	3294.18	3533.432	3786.36	4054.64	4340.2	4645.52	4973.44	5327.64	5712.68	6134.4	6600.64	7121.84	7712.72	8394.84	9201.6	10189.04	11462.04	13256.24	16323.44
S=0.5	0	115.074	233.1368	354.3488	478.88	606.924	738.676	874.364	1014.228	1158.528	1307.564	1461.652	1621.148	1786.448	1957.984	2136.248	2321.792	2515.232	2717.272	2928.716	3150.472	3383.612	3629.356	3889.152	4164.72	4458.04	4771.64	5108.44	5472.28	5867.76	6300.96	6779.84	7315.16	7922.08	8622.72	9451.44	10465.64	11773.2	13616.12	16766.6
S=0.5	0	114.1772	231.3204	351.588	475.152	602.196	732.92	867.552	1006.324	1149.504	1297.376	1450.264	1608.52	1772.528	1942.728	2119.604	2303.7	2495.636	2696.1	2905.896	3125.928	3357.248	3601.08	3858.848	4132.24	4423.32	4734.44	5068.64	5429.64	5822.04	6251.84	6727	7258.16	7860.36	8555.56	9377.8	10384.12	11681.48	13510.04	16635.96
S=0.5	0	106.164	215.0856	326.912	441.804	559.932	681.48	806.664	935.696	1068.828	1206.32	1348.48	1495.624	1648.124	1806.38	1970.84	2142.016	2320.48	2506.876	2701.948	2906.536	3121.624	3348.34	3588.02	3842.232	4112.84	4402.16	4712.92	5048.56	5413.4	5813.08	6254.88	6748.76	7308.72	7955.08	8719.6	9655.32	10861.64	12561.84	15468.4
S=0.5	0	118.4752	240.028	364.8224	493.036	624.864	760.512	900.208	1044.204	1192.772	1346.216	1504.856	1669.068	1839.252	2015.856	2199.392	2390.42	2589.576	2797.592	3015.28	3243.596	3483.624	3736.632	4004.12	4287.8	4589.8	4912.68	5259.44	5634	6041.2	6487.2	6980.24	7531.4	8156.24	8877.6	9730.8	10775	12121.2	14018.6	17262.2
S=0.5	0	115.226	233.4452	354.8172	479.516	607.724	739.652	875.52	1015.568	1160.06	1309.292	1463.584	1623.292	1788.808	1960.572	2139.072	2324.86	2518.556	2720.864	2932.588	3154.64	3388.084	3634.156	3894.292	4170.2	4463.92	4777.92	5115.2	5479.52	5875.52	6309.28	6788.8	7324.84	7932.56	8634.12	9463.92	10479.48	11788.76	13634.12	16788.76
S=0.5	0	106.3288	215.4196	327.42	442.488	560.8	682.54	807.916	937.152	1070.488	1208.196	1350.576	1497.952	1650.684	1809.188	1973.904	2145.348	2324.088	2510.772	2706.148	2911.052	3126.472	3353.544	3593.596	3848.204	4119.24	4409	4720.24	5056.4	5421.84	5822.12	6264.6	6759.24	7320.04	7967.44	8733.16	9670.32	10878.52	12581.36	15492.4
S=0.5	0	104.7368	212.1944	322.5176	435.864	552.404	672.32	795.82	923.12	1054.46	1190.108	1330.352	1475.524	1625.972	1782.1	1944.348	2113.224	2289.288	2473.18	2665.628	2867.468	3079.664	3303.332	3539.788	3790.588	4057.56	4343	4649.56	4980.68	5340.64	5734.92	6170.8	6658.04	7210.44	7848.16	8602.4	9525.52	10715.64	12393	15260.44
S=0.5	0	109.358	221.5568	336.748	455.096	576.776	701.988	830.932	963.848	1100.984	1242.616	1389.052	1540.624	1697.712	1860.728	2030.14	2206.468	2390.3	2582.304	2783.244	2993.988	3215.544	3449.084	3695.972	3957.836	4236.6	4534.6	4854.72	5200.44	5576.28	5987.96	6443.08	6951.84	7528.6	8194.44	8981.96	9945.8	11188.44	12939.8	15933.8
S=0.5	0	98.624	199.81	303.6944	410.424	520.164	633.084	749.372	869.244	992.916	1120.648	1252.712	1389.408	1531.076	1678.088	1830.872	1989.892	2155.68	2328.84	2510.056	2700.112	2899.924	3110.54	3333.196	3569.356	3820.764	4089.52	4378.2	4690	5028.96	5400.24	5810.64	6269.48	6789.64	7390.12	8100.36	8969.6	10090.24	11669.68	14369.8
S=0.5	0	99.0228	200.6176	304.922	412.084	522.268	635.64	752.404	872.756	996.932	1125.176	1257.772	1395.02	1537.264	1684.872	1838.272	1997.932	2164.392	2338.252	2520.2	2711.028	2911.644	3123.112	3346.668	3583.784	3836.204	4106.04	4395.88	4708.96	5049.28	5422.04	5834.12	6294.8	6817.08	7420	8133.08	9005.84	10131	11716.88	14427.88
S=0.5	0	100.0324	202.6636	308.032	416.288	527.592	642.124	760.076	881.656	1007.1	1136.652	1270.6	1409.248	1552.94	1702.056	1857.02	2018.312	2186.468	2362.1	2545.904	2738.676	2941.34	3154.964	3380.8	3620.332	3875.332	4147.92	4440.72	4757	5100.76	5477.36	5893.64	6359	6886.6	7495.68	8216.04	9097.68	10234.36	11836.36	14575.04
S=0.8	0	45.0916	91.3548	138.8516	187.65	237.8228	289.4504	342.6192	397.4244	453.968	512.368	572.748	635.248	700.02	767.236	837.088	909.792	985.592	1064.764	1147.616	1234.512	1325.868	1422.164	1523.964	1631.936	1746.884	1869.76	2001.748	2144.308	2299.276	2469.028	2656.676	2866.452	3104.276	3378.82	3703.54	4100.96	4613.32	5335.48	6570
S=0.8	0	72.2988	146.4756	222.6304	300.8724	381.3184	464.096	549.344	637.22	727.88	821.516	918.328	1018.536	1122.392	1230.164	1342.164	1458.736	1580.272	1707.212	1840.056	1979.384	2125.86	2280.256	2443.48	2616.6	2800.9	2997.92	3209.544	3438.12	3686.592	3958.764	4259.64	4596	4977.32	5417.52	5938.16	6575.36	7396.88	8554.76	10534.12
S=0.8	0	64.6036	130.8852	198.9344	268.8484	340.732	414.7	490.876	569.396	650.408	734.08	820.584	910.128	1002.928	1099.228	1199.308	1303.472	1412.072	1525.5	1644.204	1768.704	1899.588	2037.552	2183.404	2338.1	2502.784	2678.832	2867.932	3072.176	3294.204	3537.408	3806.256	4106.8	4447.52	4840.88	5306.12	5875.52	6609.6	7644.2	9412.92
S=0.8	0	72.7716	147.434	224.0872	302.8412	383.8136	467.132	552.94	641.388	732.644	826.892	924.336	1025.2	1129.736	1238.212	1350.948	1468.284	1590.612	1718.38	1852.096	1992.336	2139.768	2295.176	2459.468	2633.724	2819.228	3017.536	3230.548	3460.616	3710.716	3984.668	4287.52	4626.04	5009.88	5452.96	5977	6618.4	7445.28	8610.72	10603.08
S=0.8	0	68.6384	139.06	211.3596	285.6404	362.0136	440.6	521.536	604.96	691.032	779.928	871.836	966.972	1065.568	1167.884	1274.216	1384.888	1500.268	1620.78	1746.9	1879.172	2018.232	2164.816	2319.776	2484.132	2659.1	2846.148	3047.06	3264.06	3499.956	3758.348	4044	4363.32	4725.32	5143.24	5637.52	6242.48	7022.4	8121.64	10000.84
S=0.8	0	71.3232	144.4992	219.6268	296.8128	376.1736	457.836	541.936	628.62	718.06	810.436	905.94	1004.796	1107.248	1213.564	1324.056	1439.056	1558.952	1684.176	1815.228	1952.676	2097.176	2249.488	2410.512	2581.3	2763.112	2957.472	3166.244	3391.732	3636.852	3905.352	4202.16	4533.96	4910.16	5344.4	5858.04	6486.64	7297.08	8439.32	10392
S=0.8	0	74.274	150.4776	228.7132	309.0928	391.7368	476.776	564.356	654.628	747.768	843.964	943.42	1046.368	1153.056	1263.776	1378.836	1498.592	1623.448	1753.856	1890.328	2033.464	2183.94	2342.556	2510.24	2688.092	2877.428	3079.832	3297.24	3532.056	3787.32	4066.92	4376.04	4721.56	5113.28	5565.52	6100.4	6755.04	7599	8788.48	10821.96
S=0.8	0	75.4224	152.804	232.2492	313.8712	397.7928	484.148	573.08	664.748	759.328	857.012	958.004	1062.544	1170.884	1283.312	1400.152	1521.76	1648.548	1780.968	1919.552	2064.9	2217.704	2378.772	2549.048	2729.652	2921.912	3127.444	3348.212	3586.66	3845.872	4129.8	4443.68	4794.56	5192.36	5651.56	6194.72	6859.44	7716.48	8924.36	10989.24
S=0.8	0	77.02	156.0408	237.1688	320.52	406.22	494.404	585.22	678.832	775.416	875.164	978.3	1085.052	1195.684	1310.496	1429.812	1553.996	1683.468	1818.696	1960.216	2108.64	2264.684	2429.16	2603.044	2787.472	2983.808	3193.692	3419.136	3662.636	3927.336	4217.28	4537.8	4896.12	5302.32	5771.28	6325.92	7004.76	7879.92	9113.4	11222.04
S=0.8	0	80.5752	163.2436	248.1168	335.3156	424.972	517.224	612.236	710.168	811.208	915.564	1023.456	1135.136	1250.88	1370.992	1495.812	1625.732	1761.18	1902.648	2050.7	2205.98	2369.224	2541.296	2723.204	2916.144	3121.544	3341.116	3576.968	3831.708	4108.64	4411.96	4747.28	5122.12	5547.08	6037.68	6617.92	7328.12	8243.68	9534.08	11740.08
S=0.8	0	78.9312	159.9128	243.054	328.4732	416.3	506.672	599.74	695.676	794.656	896.88	1002.572	1111.976	1225.356	1343.016	1465.288	1592.556	1725.24	1863.824	2008.856	2160.964	2320.876	2489.436	2667.636	2856.64	3057.844	3272.94	3503.98	3753.52	4024.8	4321.92	4650.4	5017.6	5433.92	5914.48	6482.88	7178.56	8075.44	9339.52	11500.48
S=0.8	0	61.2548	124.1008	188.6228	254.9128	323.0704	393.204	465.432	539.88	616.696	696.028	778.052	862.952	950.94	1042.252	1137.144	1235.908	1338.88	1446.428	1558.98	1677.024	1801.124	1931.936	2070.228	2216.904	2373.052	2539.976	2719.276	2912.932	3123.452	3354.048	3608.96	3893.932	4217	4589.96	5031.08	5570.96	6267	7247.96	8925
S=0.8	0	78.1828	158.396	240.7488	325.3584	412.352	501.868	594.052	689.076	787.12	888.376	993.064	1101.428	1213.736	1330.28	1451.392	1577.452	1708.88	1846.148	1989.804	2140.472	2298.868	2465.828	2642.336	2829.548	3028.848	3241.9	3470.748	3717.924	3986.62	4280.96	4606.32	4970.04	5382.36	5858.4	6421.4	7110.48	7998.88	9250.96	11391.44
S=0.8	0	72.9152	147.7244	224.5288	303.4376	384.5696	468.052	554.032	642.652	734.088	828.524	926.16	1027.22	1131.96	1240.652	1353.608	1471.176	1593.748	1721.768	1855.744	1996.26	2143.984	2299.696	2464.312	2638.912	2824.784	3023.484	3236.912	3467.436	3718.028	3992.52	4295.96	4635.16	5019.76	5463.68	5988.8	6631.44	7459.96	8627.68	10623.96
S=0.8	0	78.0992	158.2272	240.492	325.0112	411.912	501.332	593.42	688.344	786.28	887.428	992.004	1100.252	1212.44	1328.86	1449.844	1575.772	1707.056	1844.18	1987.68	2138.188	2296.416	2463.2	2639.516	2826.528	3025.616	3238.44	3467.044	3713.956	3982.364	4276.36	4601.4	4964.72	5376.64	5852.16	6414.56	7102.92	7990.32	9241.08	11379.28
S=0.8	0	65.71	133.1268	202.3416	273.4528	346.5676	421.8	499.284	579.148	661.548	746.652	834.64	925.716	1020.104	1118.056	1219.848	1325.796	1436.256	1551.628	1672.364	1798.996	1932.124	2072.448	2220.796	2378.144	2545.648	2724.712	2917.052	3124.792	3350.624	3597.992	3871.444	4177.12	4523.72	4923.8	5397	5976.12	6722.8	7775.12	9574.12
S=0.8	0	63.2764	128.1964	194.8476	263.3256	333.7324	406.18	480.792	557.7	637.048	719	803.728	891.432	982.324	1076.648	1174.672	1276.696	1383.064	1494.164	1610.428	1732.368	1860.564	1995.696	2138.548	2290.068	2451.368	2623.8	2809.016	3009.064	3226.532	3464.736	3728.064	4022.44	4356.16	4741.44	5197.12	5754.8	6473.8	7487.16	9219.56
S=0.8	0	74.344	150.6192	228.9284	309.3836	392.1052	477.224	564.888	655.244	748.472	844.756	944.308	1047.352	1154.14	1264.964	1380.132	1500.004	1624.976	1755.504	1892.108	2035.376	2185.996	2344.76	2512.6	2690.62	2880.132	3082.728	3300.34	3535.38	3790.88	4070.76	4380.12	4726	5118.12	5570.76	6106.12	6761.36	7606.12	8796.76	10832.12
S=0.8	0	66.1808	134.0808	203.792	275.4132	349.052	424.824	502.86	583.3	666.288	752.004	840.62	932.352	1027.416	1126.068	1228.592	1335.3	1446.552	1562.748	1684.352	1811.892	1945.972	2087.304	2236.716	2395.188	2563.892	2744.24	2937.96	3147.192	3374.64	3623.784	3899.196	4207.08	4556.12	4959.08	5435.68	6018.96	6770.96	7830.88	9642.76
S=0.8	0	62.348	126.3156	191.9892	259.4624	328.8364	400.22	473.74	549.516	627.7	708.452	791.936	878.352	967.912	1060.852	1157.44	1257.968	1362.776	1472.244	1586.804	1706.956	1833.272	1966.416	2107.176	2256.472	2415.404	2585.308	2767.808	2964.924	3179.2	3413.912	3673.372	3963.428	4292.28	4671.88	5120.88	5670.4	6378.84	7377.32	9084.28
S=0.8	0	65.7488	133.2052	202.4612	273.6144	346.7724	422.052	499.576	579.488	661.94	747.092	835.132	926.26	1020.708	1118.716	1220.568	1326.58	1437.104	1552.544	1673.352	1800.06	1933.264	2073.672	2222.108	2379.548	2547.152	2726.32	2918.776	3126.64	3352.604	3600.116	3873.732	4179.6	4526.36	4926.68	5400.16	5979.68	6726.76	7779.72	9579.8
S=0.8	0	65.4184	132.536	201.444	272.2396	345.03	419.932	497.068	576.576	658.612	743.34	830.936	921.608	1015.576	1113.096	1214.436	1319.916	1429.884	1544.744	1664.948	1791.016	1923.552	2063.256	2210.944	2367.592	2534.352	2712.624	2904.108	3110.932	3335.756	3582.028	3854.268	4158.6	4503.64	4901.96	5373.04	5949.64	6692.96	7740.64	9531.64
S=0.8	0	66.7296	135.1924	205.4816	277.6964	351.9456	428.348	507.032	588.136	671.812	758.236	847.592	940.08	1035.932	1135.404	1238.776	1346.372	1458.544	1575.704	1698.316	1826.912	1962.104	2104.608	2255.26	2415.048	2585.148	2766.992	2962.316	3173.284	3402.616	3653.824	3931.52	4241.96	4593.92	5000.2	5480.72	6068.88	6827.12	7895.8	9722.68
S=0.8	0	66.1012	133.9192	203.5464	275.0812	348.6312	424.312	502.256	582.596	665.488	751.096	839.608	931.228	1026.176	1124.712	1227.112	1333.692	1444.808	1560.864	1682.324	1809.708	1943.628	2084.788	2234.02	2392.304	2560.804	2740.932	2934.42	3143.4	3370.572	3619.412	3894.496	4202	4550.64	4953.12	5429.12	6011.72	6762.8	7821.44	9631.12
S=0.8	0	70.142	142.106	215.9892	291.8968	369.9432	450.252	532.96	618.208	706.168	797.012	890.932	988.152	1088.908	1193.468	1302.124	1415.22	1533.132	1656.284	1785.164	1920.336	2062.44	2212.232	2370.588	2538.544	2717.348	2908.488	3113.8	3335.556	3576.616	3840.672	4132.56	4458.88	4828.84	5255.88	5761	6379.2	7176.24	8299.56	10219.88
S=0.8	0	66.234	134.1888	203.956	275.6344	349.3324	425.168	503.264	583.768	666.824	752.608	841.296	933.1	1028.24	1126.976	1229.58	1336.376	1447.716	1564.008	1685.708	1813.348	1947.536	2088.984	2238.516	2397.116	2565.956	2746.448	2940.324	3149.724	3377.356	3626.696	3902.332	4210.48	4559.8	4963.08	5440.04	6023.8	6776.4	7837.16	9650.52
S=0.8	0	66.2084	134.1364	203.8764	275.5272	349.1964	425	503.068	583.54	666.564	752.312	840.968	932.736	1027.84	1126.536	1229.1	1335.852	1447.152	1563.396	1685.052	1812.64	1946.776	2088.168	2237.644	2396.18	2564.956	2745.376	2939.176	3148.496	3376.036	3625.28	3900.808	4208.84	4558	4961.12	5437.92	6021.48	6773.76	7834.12	9646.76
S=0.8	0	68.3188	138.4124	210.3752	284.3096	360.3272	438.548	519.104	602.14	687.812	776.296	867.776	962.468	1060.604	1162.444	1268.28	1378.436	1493.28	1613.232	1738.764	1870.42	2008.832	2154.732	2308.968	2472.56	2646.716	2832.888	3032.864	3248.856	3483.652	3740.84	4025.16	4343	4703.32	5119.28	5611.28	6213.4	6989.68	8083.84	9954.24
S=0.8	0	72.4464	146.7752	223.086	301.4876	382.098	465.044	550.468	638.524	729.372	823.2	920.208	1020.62	1124.684	1232.68	1344.908	1461.72	1583.504	1710.7	1843.82	1983.432	2130.204	2284.92	2448.476	2621.952	2806.628	3004.052	3216.108	3445.152	3694.132	3966.86	4268.36	4605.4	4987.48	5428.6	5950.28	6588.8	7412	8572.24	10555.68
S=0.8	0	65.13	131.952	200.556	271.04	343.5096	418.08	494.876	574.036	655.712	740.064	827.276	917.548	1011.104	1108.188	1209.084	1314.1	1423.584	1537.936	1657.608	1783.12	1915.072	2054.16	2201.2	2357.16	2523.184	2700.668	2891.312	3097.22	3321.056	3566.244	3837.284	4140.28	4483.8	4880.36	5349.36	5923.4	6663.48	7706.52	9489.64
S=0.8	0	68.3216	138.418	210.384	284.3216	360.3424	438.568	519.128	602.168	687.844	776.328	867.812	962.508	1060.648	1162.492	1268.332	1378.492	1493.344	1613.3	1738.836	1870.5	2008.916	2154.82	2309.068	2472.664	2646.828	2833.008	3032.992	3248.992	3483.8	3741	4025.32	4343.16	4703.52	5119.48	5611.48	6213.68	6990	8084.16	9954.68
S=0.8	0	63.7376	129.1308	196.268	265.2452	336.1652	409.14	484.296	561.764	641.692	724.24	809.588	897.928	989.484	1084.496	1183.232	1286.004	1393.148	1505.056	1622.168	1744.996	1874.128	2010.244	2154.14	2306.76	2469.236	2642.928	2829.492	3031	3250.052	3489.996	3755.24	4051.76	4387.92	4776	5235	5796.76	6521	7541.76	9286.76
S=0.8	0	72.256	146.3892	222.4996	300.6956	381.0944	463.824	549.024	636.844	727.456	821.036	917.788	1017.94	1121.732	1229.44	1341.376	1457.88	1579.344	1706.208	1838.972	1978.22	2124.608	2278.916	2442.044	2615.064	2799.256	2996.16	3207.66	3436.1	3684.428	3956.44	4257.12	4593.28	4974.36	5414.32	5934.64	6571.52	7392.52	8549.72	10527.96
S=0.8	0	72.0568	145.9852	221.8852	299.8652	380.042	462.544	547.508	635.084	725.444	818.768	915.256	1015.128	1118.632	1226.044	1337.672	1453.852	1574.98	1701.496	1833.896	1972.756	2118.74	2272.62	2435.3	2607.844	2791.524	2987.884	3198.8	3426.612	3674.252	3945.512	4245.36	4580.6	4960.64	5399.36	5918.28	6553.36	7372.12	8526.12	10498.88
S=0.8	0	74.998	151.9444	230.9428	312.1056	395.5552	481.424	569.856	661.012	755.06	852.192	952.616	1056.564	1164.296	1276.092	1392.276	1513.2	1639.272	1770.952	1908.756	2053.284	2205.228	2365.392	2534.708	2714.296	2905.476	3109.852	3329.38	3566.484	3824.236	4106.56	4418.68	4767.6	5163.12	5619.76	6159.84	6820.88	7673.04	8874.16	10927.44
S=0.8	0	68.3476	138.4704	210.4636	284.4296	360.4792	438.732	519.324	602.396	688.104	776.62	868.14	962.872	1061.052	1162.936	1268.816	1379.016	1493.908	1613.912	1739.496	1871.208	2009.68	2155.64	2309.944	2473.604	2647.832	2834.084	3034.144	3250.224	3485.12	3742.416	4026.84	4344.8	4705.28	5121.44	5613.64	6216.04	6992.64	8087.24	9958.44
S=0.8	0	77.0272	156.0552	237.1908	320.5496	406.256	494.448	585.272	678.892	775.484	875.244	978.388	1085.152	1195.796	1310.616	1429.944	1554.14	1683.624	1818.864	1960.396	2108.836	2264.892	2429.384	2603.284	2787.728	2984.08	3193.984	3419.452	3662.976	3927.7	4217.68	4538.24	4896.56	5302.84	5771.8	6326.52	7005.4	7880.64	9114.24	11223.08
S=0.8	0	81.3056	164.7236	250.366	338.3552	428.824	521.912	617.784	716.604	818.56	923.864	1032.736	1145.428	1262.216	1383.416	1509.372	1640.468	1777.144	1919.896	2069.288	2225.976	2390.7	2564.328	2747.888	2942.58	3149.836	3371.4	3609.392	3866.44	4145.88	4451.96	4790.32	5168.56	5597.36	6092.4	6677.92	7394.52	8318.4	9620.52	11846.48
S=0.8	0	77.486	156.9844	238.6032	322.4584	408.676	497.392	588.76	682.936	780.104	880.46	984.216	1091.612	1202.916	1318.424	1438.46	1563.396	1693.648	1829.696	1972.072	2121.396	2278.38	2443.852	2618.788	2804.332	3001.852	3213.008	3439.816	3684.788	3951.092	4242.8	4565.24	4925.72	5334.4	5806.2	6364.2	7047.12	7927.56	9168.52	11289.92
S=0.8	0	66.9804	135.7012	206.2544	278.7408	353.2696	429.96	508.936	590.348	674.34	761.088	850.78	943.616	1039.832	1139.676	1243.436	1351.436	1464.032	1581.632	1704.704	1833.784	1969.484	2112.524	2263.744	2424.132	2594.872	2777.4	2973.46	3185.22	3415.416	3667.568	3946.308	4257.92	4611.2	5019	5501.36	6091.68	6852.8	7925.48	9759.28
S=0.8	0	72.7596	147.4096	224.05	302.7908	383.75	467.056	552.848	641.284	732.524	826.756	924.184	1025.032	1129.548	1238.008	1350.724	1468.04	1590.348	1718.096	1851.788	1992.004	2139.416	2294.796	2459.06	2633.288	2818.76	3017.036	3230.012	3460.044	3710.1	3984.008	4286.8	4625.28	5009.04	5452.04	5976	6617.28	7444.04	8609.32	10601.32
S=0.8	0	80.9368	163.976	249.23	336.82	426.876	519.544	614.98	713.352	814.848	919.672	1028.048	1140.232	1256.492	1377.14	1502.524	1633.024	1769.08	1911.184	2059.904	2215.876	2379.852	2552.696	2735.424	2929.228	3135.548	3356.108	3593.016	3848.9	4127.08	4431.76	4768.56	5145.12	5572	6064.76	6647.64	7361	8280.64	9576.84	11792.72
S=0.8	0	62.4936	126.6104	192.4372	260.068	329.604	401.156	474.844	550.8	629.168	710.104	793.784	880.404	970.172	1063.328	1160.14	1260.904	1365.956	1475.68	1590.508	1710.94	1837.548	1971.008	2112.096	2261.74	2421.044	2591.344	2774.268	2971.84	3186.616	3421.876	3681.944	3972.676	4302.28	4682.8	5132.8	5683.6	6393.72	7394.56	9105.48
S=0.8	0	70.4364	142.7028	216.8964	293.1228	371.4968	452.144	535.196	620.808	709.132	800.36	894.676	992.304	1093.48	1198.48	1307.592	1421.164	1539.568	1663.24	1792.66	1928.4	2071.104	2221.524	2380.544	2549.208	2728.76	2920.704	3126.88	3349.564	3591.64	3856.8	4149.92	4477.6	4849.12	5277.96	5785.2	6406	7206.36	8334.4	10262.8
S=0.8	0	70.7992	143.4376	218.0132	294.632	373.4096	454.472	537.952	624.004	712.784	804.48	899.284	997.412	1099.112	1204.648	1314.328	1428.484	1547.496	1671.804	1801.892	1938.328	2081.768	2232.96	2392.8	2562.332	2742.808	2935.744	3142.98	3366.812	3610.132	3876.66	4171.28	4500.68	4874.08	5305.16	5815	6439	7243.48	8377.32	10315.64
S=0.8	0	67.394	136.5384	207.5272	280.4608	355.4492	432.612	512.076	593.988	678.5	765.784	856.028	949.44	1046.248	1146.708	1251.112	1359.776	1473.064	1591.392	1715.224	1845.1	1981.64	2125.56	2277.712	2439.088	2610.884	2794.54	2991.808	3204.876	3436.492	3690.2	3970.66	4284.2	4639.64	5049.96	5535.28	6129.28	6895.08	7974.4	9819.48
S=0.8	0	67.1504	136.0448	206.7768	279.4472	354.1644	431.048	510.228	591.844	676.048	763.016	852.936	946.008	1042.464	1142.564	1246.588	1354.86	1467.74	1585.64	1709.024	1838.432	1974.476	2117.876	2269.48	2430.272	2601.448	2784.436	2980.992	3193.288	3424.068	3676.86	3956.308	4268.72	4622.88	5031.72	5515.28	6107.12	6870.16	7945.56	9784
S=0.8	0	64.6216	130.922	198.9904	268.924	340.828	414.816	491.012	569.556	650.592	734.284	820.816	910.384	1003.208	1099.54	1199.644	1303.84	1412.472	1525.932	1644.668	1769.2	1900.124	2038.124	2184.016	2338.756	2503.488	2679.584	2868.74	3073.044	3295.132	3538.404	3807.328	4107.96	4448.8	4842.24	5307.6	5877.16	6611.44	7646.36	9415.56
S=0.8	0	69.9852	141.7884	215.5064	291.2444	369.1164	449.244	531.768	616.828	704.592	795.232	888.944	985.944	1086.476	1190.8	1299.216	1412.06	1529.704	1652.58	1781.176	1916.044	2057.832	2207.288	2365.288	2532.872	2711.272	2901.988	3106.844	3328.104	3568.624	3832.088	4123.32	4448.92	4818.04	5244.16	5748.12	6364.96	7160.2	8281	10197.04
S=0.8	0	80.134	162.35	246.758	333.4796	422.644	514.392	608.88	706.276	806.768	910.552	1017.852	1128.92	1244.028	1363.484	1487.62	1616.828	1751.536	1892.232	2039.472	2193.9	2356.248	2527.38	2708.292	2900.176	3104.448	3322.82	3557.38	3810.728	4086.12	4387.8	4721.28	5094.08	5516.72	6004.64	6581.68	7287.96	8198.52	9481.88	11675.76
S=0.8	0	82.2636	166.6644	253.316	342.342	433.876	528.064	625.064	725.048	828.208	934.748	1044.904	1158.924	1277.092	1399.72	1527.156	1659.796	1798.084	1942.52	2093.676	2252.204	2418.868	2594.548	2780.268	2977.252	3186.956	3411.128	3651.924	3912.004	4194.72	4504.4	4846.76	5229.44	5663.32	6164.2	6756.6	7481.68	8416.4	9733.88	11986.08
S=0.8	0	77.8852	157.7936	239.8328	324.1204	410.784	499.956	591.792	686.456	784.124	884.996	989.288	1097.24	1209.116	1325.216	1445.872	1571.452	1702.376	1839.124	1982.232	2132.328	2290.12	2456.448	2632.284	2818.784	3017.324	3229.564	3457.544	3703.78	3971.452	4264.64	4588.76	4951.12	5361.88	5836.12	6397	7083.44	7968.44	9215.76	11348.08
S=0.8	0	79.6576	161.3844	245.2908	331.4964	420.132	511.332	605.26	702.076	801.968	905.136	1011.8	1122.208	1236.632	1355.372	1478.776	1607.212	1741.12	1880.976	2027.344	2180.852	2342.236	2512.348	2692.184	2882.928	3085.988	3303.06	3536.224	3788.064	4061.84	4361.72	4693.2	5063.8	5483.92	5968.92	6542.56	7244.64	8149.76	9425.48	11606.32
S=0.8	0	71.894	145.6552	221.384	299.1876	379.1832	461.496	546.272	633.652	723.808	816.92	913.188	1012.836	1116.104	1223.276	1334.648	1450.568	1571.424	1697.652	1829.752	1968.3	2113.956	2267.488	2429.796	2601.952	2785.216	2981.132	3191.576	3418.868	3665.952	3936.6	4235.8	4570.24	4949.44	5387.16	5904.88	6538.56	7355.48	8506.84	10475.16
S=0.8	0	70.3776	142.5836	216.7152	292.878	371.1868	451.764	534.748	620.288	708.544	799.692	893.928	991.476	1092.568	1197.48	1306.504	1419.98	1538.284	1661.852	1791.164	1926.792	2069.376	2219.668	2378.556	2547.08	2726.48	2918.264	3124.268	3346.768	3588.64	3853.58	4146.48	4473.88	4845.04	5273.56	5780.36	6400.68	7200.36	8327.44	10254.24
S=0.8	0	80.4236	162.9368	247.65	334.6848	424.172	516.252	611.084	708.832	809.684	913.84	1021.532	1133	1248.528	1368.412	1493	1622.672	1757.864	1899.068	2046.844	2201.828	2364.764	2536.512	2718.08	2910.66	3115.672	3334.832	3570.24	3824.5	4100.88	4403.64	4738.36	5112.48	5536.64	6026.32	6605.48	7314.32	8228.16	9516.16	11717.96
S=0.8	0	58.9124	119.3548	181.4096	245.1644	310.7156	378.1672	447.632	519.236	593.112	669.412	748.296	829.952	914.576	1002.392	1093.656	1188.644	1287.68	1391.112	1499.36	1612.892	1732.248	1858.056	1991.06	2132.128	2282.304	2442.844	2615.284	2801.536	3004.004	3225.784	3470.948	3745.02	4055.72	4414.44	4838.68	5357.92	6027.32	6970.8	8583.68
S=0.8	0	69.306	140.4124	213.4148	288.418	365.534	444.884	526.608	610.84	697.752	787.512	880.316	976.376	1075.932	1179.244	1286.608	1398.356	1514.86	1636.544	1763.888	1897.448	2037.86	2185.868	2342.332	2508.292	2684.96	2873.824	3076.692	3295.804	3533.992	3794.896	4083.32	4405.72	4771.28	5193.24	5692.36	6303.2	7090.68	8200.64	10098.08
S=0.8	0	81.5048	165.1264	250.9784	339.1828	429.872	523.192	619.296	718.356	820.564	926.124	1035.26	1148.228	1265.308	1386.804	1513.064	1644.48	1781.492	1924.592	2074.352	2231.42	2396.548	2570.604	2754.612	2949.78	3157.544	3379.652	3618.224	3875.9	4156	4462.84	4802.04	5181.2	5611.08	6107.32	6694.28	7412.64	8338.76	9644.04	11875.48
S=0.8	0	78.4292	158.8956	241.508	326.384	413.652	503.448	595.928	691.252	789.6	891.176	996.196	1104.9	1217.56	1334.472	1455.968	1582.428	1714.268	1851.968	1996.08	2147.22	2306.116	2473.604	2650.668	2838.472	3038.396	3252.12	3481.692	3729.648	3999.188	4294.44	4620.84	4985.68	5399.36	5876.88	6441.64	7132.92	8024.08	9280.12	11427.36
S=0.9	0	78.4256	158.888	241.4968	326.3688	413.632	503.424	595.9	691.22	789.564	891.136	996.152	1104.852	1217.504	1334.412	1455.9	1582.352	1714.188	1851.884	1995.984	2147.12	2306.008	2473.488	2650.544	2838.34	3038.256	3251.972	3481.532	3729.472	3999.004	4294.24	4620.6	4985.44	5399.08	5876.6	6441.36	7132.56	8023.72	9279.68	11426.8
S=0.9	0	70.1696	142.1624	216.0748	292.0128	370.09	450.432	533.168	618.456	706.448	797.328	891.288	988.544	1089.34	1193.94	1302.644	1415.784	1533.74	1656.94	1785.872	1921.096	2063.26	2213.112	2371.528	2539.552	2718.424	2909.644	3115.036	3336.88	3578.036	3842.196	4134.2	4460.64	4830.76	5257.96	5763.28	6381.76	7179.08	8302.84	10223.96
S=0.9	0	74.1128	150.1508	228.2168	308.4216	390.8864	475.74	563.132	653.208	746.144	842.132	941.372	1044.096	1150.552	1261.032	1375.84	1495.34	1619.924	1750.048	1886.224	2029.048	2179.2	2337.472	2504.792	2682.256	2871.18	3073.144	3290.08	3524.388	3779.096	4058.08	4366.52	4711.32	5102.2	5553.44	6087.16	6740.36	7582.48	8769.4	10798.44
S=0.9	0	75.008	151.9648	230.9736	312.1476	395.608	481.488	569.932	661.1	755.16	852.304	952.744	1056.708	1164.452	1276.264	1392.46	1513.404	1639.492	1771.188	1909.012	2053.56	2205.524	2365.708	2535.048	2714.66	2905.864	3110.268	3329.824	3566.964	3824.748	4107.12	4419.28	4768.2	5163.84	5620.52	6160.68	6821.76	7674.08	8875.32	10928.88
S=0.9	0	73.9944	149.9112	227.8524	307.9292	390.262	474.98	562.232	652.164	744.956	840.788	939.868	1042.428	1148.716	1259.016	1373.644	1492.952	1617.336	1747.252	1883.212	2025.808	2175.72	2333.74	2500.792	2677.972	2866.596	3068.236	3284.824	3518.76	3773.064	4051.6	4359.56	4703.8	5094.04	5544.56	6077.44	6729.6	7570.36	8755.4	10781.2
S=0.9	0	48.8512	98.9712	150.428	203.2948	257.6508	313.5828	371.1844	430.56	491.82	555.088	620.5	688.208	758.38	831.204	906.88	985.644	1067.764	1153.536	1243.296	1337.436	1436.408	1540.732	1651.02	1767.996	1892.524	2025.648	2168.64	2323.084	2490.972	2674.876	2878.172	3105.436	3363.084	3660.52	4012.32	4442.88	4997.96	5780.32	7117.76
S=0.9	0	62.6028	126.832	192.774	260.5232	330.1808	401.856	475.676	551.764	630.268	711.348	795.172	881.944	971.868	1065.188	1162.168	1263.108	1368.344	1478.26	1593.288	1713.932	1840.764	1974.456	2115.788	2265.696	2425.28	2595.876	2779.12	2977.04	3192.192	3427.864	3688.388	3979.628	4309.8	4690.96	5141.8	5693.56	6404.92	7407.48	9121.44
S=0.9	0	76.46	154.9064	235.4448	318.19	403.268	490.808	580.964	673.896	769.776	868.804	971.188	1077.164	1186.992	1300.968	1419.416	1542.7	1671.232	1805.476	1945.964	2093.312	2248.22	2411.504	2584.12	2767.208	2962.116	3170.476	3394.284	3636.012	3898.788	4186.64	4504.8	4860.52	5263.8	5729.32	6279.92	6953.84	7822.64	9047.16	11140.48
S=0.9	0	66.9064	135.5508	206.026	278.4324	352.8788	429.484	508.376	589.692	673.596	760.248	849.836	942.572	1038.68	1138.416	1242.06	1349.94	1462.412	1579.884	1702.82	1831.756	1967.308	2110.188	2261.24	2421.448	2592.004	2774.328	2970.168	3181.696	3411.636	3663.512	3941.944	4253.2	4606.08	5013.44	5495.28	6084.96	6845.2	7916.72	9748.48
S=0.9	0	64.2772	130.2236	197.9292	267.49	339.0104	412.604	488.396	566.52	647.124	730.368	816.44	905.528	997.86	1093.676	1193.248	1296.888	1404.94	1517.792	1635.896	1759.768	1889.992	2027.256	2172.372	2326.284	2490.136	2665.296	2853.44	3056.656	3277.56	3519.532	3787.024	4086.04	4425.08	4816.44	5279.32	5845.8	6576.2	7605.6	9365.36
S=0.9	0	74.2204	150.3688	228.548	308.8696	391.454	476.432	563.948	654.156	747.228	843.356	942.74	1045.612	1152.224	1262.86	1377.84	1497.512	1622.276	1752.588	1888.964	2031.996	2182.364	2340.864	2508.428	2686.152	2875.352	3077.608	3294.856	3529.508	3784.584	4064	4372.88	4718.16	5109.6	5561.52	6096	6750.16	7593.48	8782.12	10814.12
S=0.9	0	73.216	148.3336	225.4552	304.6896	386.156	469.984	556.316	645.304	737.116	831.94	929.98	1031.46	1136.628	1245.772	1359.192	1477.244	1600.32	1728.868	1863.4	2004.496	2152.828	2309.184	2474.48	2649.8	2836.436	3035.956	3250.264	3481.74	3733.364	4009	4313.68	4654.28	5040.44	5486.24	6013.48	6658.8	7490.72	8663.28	10667.76
S=0.9	0	70.3028	142.4316	216.4844	292.566	370.7912	451.284	534.18	619.628	707.788	798.84	892.976	990.42	1091.404	1196.2	1305.112	1418.464	1536.644	1660.08	1789.256	1924.736	2067.168	2217.304	2376.02	2544.364	2723.576	2915.156	3120.94	3343.204	3584.816	3849.476	4142.04	4469.12	4839.88	5267.92	5774.2	6393.84	7192.68	8318.56	10243.32
S=0.9	0	59.9552	121.4676	184.6208	249.5044	316.216	384.8612	455.556	528.428	603.612	681.26	761.544	844.644	930.764	1020.136	1113.016	1209.688	1310.472	1415.74	1525.904	1641.444	1762.912	1890.948	2026.304	2169.868	2322.704	2486.084	2661.58	2851.128	3057.18	3282.884	3532.388	3811.312	4127.52	4492.56	4924.32	5452.76	6134	7094.2	8735.64
S=0.9	0	77.9976	158.0208	240.1788	324.5876	411.376	500.676	592.648	687.444	785.256	886.272	990.712	1098.82	1210.86	1327.128	1447.956	1573.716	1704.832	1841.776	1985.092	2135.4	2293.424	2459.988	2636.08	2822.848	3021.672	3234.224	3462.528	3709.12	3977.18	4270.8	4595.4	4958.24	5369.64	5844.52	6406.2	7093.64	7979.92	9229.04	11364.44
S=0.9	0	67.3288	136.4068	207.3268	280.1904	355.1064	432.196	511.584	593.416	677.848	765.048	855.204	948.524	1045.236	1145.6	1249.904	1358.464	1471.644	1589.856	1713.568	1843.32	1979.728	2123.512	2275.516	2436.736	2608.368	2791.844	2988.924	3201.784	3433.176	3686.64	3966.832	4280.04	4635.16	5045.12	5529.96	6123.36	6888.44	7966.68	9810
S=0.9	0	73.8452	149.6088	227.3928	307.308	389.4748	474.024	561.096	650.848	743.452	839.092	937.972	1040.324	1146.4	1256.476	1370.872	1489.94	1614.076	1743.728	1879.416	2021.724	2171.332	2329.032	2495.744	2672.572	2860.812	3062.044	3278.2	3511.66	3765.452	4043.44	4350.76	4694.28	5083.76	5533.4	6065.16	6716	7555.12	8737.72	10759.44
S=0.9	0	63.8876	129.4352	196.7304	265.87	336.9572	410.104	485.436	563.088	643.204	725.944	811.492	900.044	991.816	1087.052	1186.02	1289.032	1396.428	1508.6	1625.988	1749.108	1878.544	2014.976	2159.212	2312.196	2475.052	2649.152	2836.16	3038.14	3257.708	3498.216	3764.084	4061.32	4398.24	4787.24	5247.32	5810.4	6536.36	7559.52	9308.64
S=0.9	0	76.6972	155.3868	236.1752	319.1772	404.516	492.332	582.768	675.988	772.168	871.5	974.2	1080.504	1190.676	1305.008	1423.82	1547.488	1676.416	1811.076	1952.004	2099.808	2255.196	2418.984	2592.14	2775.796	2971.308	3180.312	3404.812	3647.292	3910.884	4199.6	4518.8	4875.6	5280.12	5747.12	6299.44	6975.4	7846.92	9075.2	11175.04
S=0.9	0	74.288	150.506	228.7564	309.1508	391.8104	476.868	564.46	654.752	747.912	844.124	943.596	1046.564	1153.272	1264.012	1379.096	1498.876	1623.756	1754.184	1890.684	2033.848	2184.352	2342.996	2510.712	2688.6	2877.968	3080.408	3297.86	3532.72	3788.032	4067.68	4376.84	4722.44	5114.24	5566.56	6101.52	6756.28	7600.4	8790.12	10824
S=0.9	0	64.8944	131.474	199.83	270.0584	342.2656	416.568	493.084	571.96	653.336	737.384	824.28	914.224	1007.44	1104.176	1204.708	1309.34	1418.428	1532.368	1651.608	1776.664	1908.14	2046.724	2193.232	2348.624	2514.048	2690.888	2880.84	3086.004	3309.032	3553.328	3823.388	4125.28	4467.56	4862.68	5330	5901.96	6639.32	7678.6	9455.28
S=0.9	0	74.3196	150.5696	228.8532	309.282	391.9764	477.068	564.7	655.028	748.228	844.48	943.996	1047.008	1153.764	1264.548	1379.68	1499.512	1624.444	1754.928	1891.488	2034.708	2185.28	2343.992	2511.776	2689.74	2879.188	3081.716	3299.256	3534.22	3789.636	4069.4	4378.68	4724.44	5116.44	5568.92	6104.12	6759.16	7603.64	8793.88	10828.56
S=0.9	0	76.2208	154.4216	234.708	317.1944	402.004	489.272	579.148	671.788	767.368	866.084	968.148	1073.792	1183.28	1296.9	1414.976	1537.872	1666	1799.824	1939.876	2086.764	2241.184	2403.956	2576.036	2758.548	2952.848	3160.556	3383.66	3624.636	3886.588	4173.52	4490.72	4845.32	5247.32	5711.4	6260.28	6932.08	7798.16	9018.84	11105.6
S=0.9	0	59.2172	119.9728	182.3488	246.4336	312.3244	380.1248	449.948	521.924	596.184	672.876	752.172	834.248	919.308	1007.584	1099.32	1194.8	1294.344	1398.316	1507.124	1621.24	1741.216	1867.676	2001.368	2143.164	2294.116	2455.488	2628.824	2816.04	3019.556	3242.484	3488.916	3764.408	4076.72	4437.28	4863.72	5385.64	6058.52	7006.88	8628.12
S=0.9	0	69.1856	140.1688	213.0448	287.9176	364.9	444.112	525.692	609.784	696.54	786.148	878.788	974.684	1074.064	1177.196	1284.376	1395.928	1512.232	1633.704	1760.828	1894.156	2034.324	2182.076	2338.272	2503.94	2680.304	2868.84	3071.352	3290.084	3527.86	3788.312	4076.24	4398.08	4763	5184.24	5682.48	6292.24	7078.4	8186.4	10080.56
S=0.9	0	62.4556	126.5336	192.3204	259.91	329.4036	400.912	474.556	550.464	628.784	709.672	793.304	879.868	969.584	1062.684	1159.436	1260.136	1365.128	1474.784	1589.54	1709.9	1836.432	1969.808	2110.812	2260.364	2419.572	2589.768	2772.584	2970.036	3184.684	3419.8	3679.708	3970.264	4299.68	4679.92	5129.68	5680.16	6389.84	7390.08	9099.96
S=0.9	0	61.7984	125.202	190.2968	257.1752	325.9376	396.6936	469.56	544.672	622.168	702.204	784.956	870.612	959.38	1051.5	1147.236	1246.876	1350.76	1459.264	1572.816	1691.908	1817.108	1949.084	2088.6	2236.58	2394.112	2562.516	2743.408	2938.784	3151.172	3383.816	3640.988	3928.488	4254.44	4630.68	5075.72	5620.4	6322.6	7312.32	9004.2
S=0.9	0	68.784	139.3544	211.8072	286.2452	362.7804	441.536	522.64	606.24	692.496	781.58	873.684	969.02	1067.824	1170.356	1276.912	1387.82	1503.444	1624.212	1750.6	1883.152	2022.508	2169.4	2324.688	2489.392	2664.732	2852.172	3053.512	3270.972	3507.368	3766.308	4052.56	4372.56	4735.32	5154.12	5649.44	6255.68	7037.28	8138.84	10022
S=0.9	0	61.2368	124.0644	188.5676	254.8384	322.976	393.0888	465.296	539.724	616.516	695.824	777.824	862.7	950.664	1041.944	1136.812	1235.548	1338.488	1446.004	1558.524	1676.532	1800.596	1931.372	2069.624	2216.256	2372.356	2539.232	2718.48	2912.08	3122.536	3353.068	3607.904	3892.788	4215.76	4588.6	5029.6	5569.32	6265.16	7245.84	8922.4
S=0.9	0	68.5656	138.912	211.1348	285.3368	361.6288	440.132	520.98	604.316	690.296	779.1	870.912	965.944	1064.436	1166.644	1272.86	1383.416	1498.676	1619.06	1745.044	1877.176	2016.088	2162.512	2317.308	2481.492	2656.276	2843.12	3043.82	3260.592	3496.236	3754.352	4039.68	4358.68	4720.28	5137.76	5631.52	6235.84	7014.96	8113.04	9990.2
S=0.9	0	64.51	130.6956	198.6464	268.4592	340.2388	414.1	490.164	568.572	649.468	733.016	819.396	908.808	1001.476	1097.636	1197.572	1301.588	1410.028	1523.292	1641.824	1766.144	1896.836	2034.6	2180.24	2334.712	2499.156	2674.952	2863.78	3067.728	3289.432	3532.284	3800.744	4100.84	4441.08	4833.88	5298.44	5867	6600	7633.16	9399.28
S=0.9	0	66.5228	134.774	204.8452	276.8364	350.856	427.02	505.46	586.312	669.732	755.888	844.968	937.168	1032.724	1131.888	1234.944	1342.204	1454.028	1570.828	1693.06	1821.256	1956.028	2098.092	2248.276	2407.568	2577.144	2758.424	2953.144	3163.46	3392.084	3642.512	3919.348	4228.84	4579.68	4984.72	5463.76	6050.08	6805.96	7871.32	9692.6
S=0.9	0	70.6056	143.0456	217.4176	293.8272	372.3892	453.228	536.484	622.296	710.836	802.28	896.824	994.688	1096.108	1201.356	1310.736	1424.58	1543.268	1667.236	1796.968	1933.032	2076.08	2226.86	2386.264	2555.332	2735.316	2927.72	3134.392	3357.612	3600.268	3866.068	4159.88	4488.36	4860.76	5290.64	5799.12	6421.4	7223.68	8354.44	10287.48
S=0.9	0	75.2724	152.4996	231.7868	313.2468	397.0012	483.184	571.94	663.428	757.82	855.304	956.1	1060.428	1168.552	1280.756	1397.364	1518.732	1645.268	1777.424	1915.732	2060.792	2213.292	2374.04	2543.976	2724.22	2916.096	3121.22	3341.548	3579.524	3838.216	4121.6	4434.84	4785	5182	5640.32	6182.36	6845.8	7701.12	8906.6	10967.4
S=0.9	0	57.3004	116.0896	176.4464	238.4572	302.2148	367.8208	435.384	505.028	576.884	651.096	727.824	807.244	889.552	974.968	1063.736	1156.124	1252.448	1353.056	1458.34	1568.764	1684.856	1807.224	1936.584	2073.796	2219.86	2376.008	2543.736	2724.892	2921.82	3137.532	3375.988	3642.56	3944.776	4293.64	4706.28	5211.32	5862.44	6780.08	8348.84
S=0.9	0	72.5312	146.9468	223.3468	301.8404	382.5452	465.588	551.112	639.268	730.224	824.16	921.284	1021.816	1126.004	1234.12	1346.484	1463.432	1585.356	1712.704	1845.976	1985.752	2132.7	2287.592	2451.34	2625.02	2809.912	3007.568	3219.872	3449.184	3698.456	3971.504	4273.36	4610.76	4993.32	5434.92	5957.24	6596.52	7420.68	8582.28	10568.04
S=0.9	0	55.7168	112.8812	171.57	231.8668	293.8624	357.6552	423.352	491.072	560.94	633.1	707.708	784.932	864.968	948.024	1034.336	1124.172	1217.832	1315.66	1418.036	1525.408	1638.288	1757.276	1883.064	2016.48	2158.508	2310.34	2473.432	2649.58	2841.068	3050.816	3282.684	3541.888	3835.748	4175	4576.24	5067.28	5700.4	6592.72	8118.12
S=0.9	0	65.8984	133.5084	202.9216	274.2368	347.5612	423.012	500.712	580.808	663.444	748.792	837.032	928.368	1023.028	1121.26	1223.344	1329.6	1440.376	1556.076	1677.16	1804.152	1937.66	2078.388	2227.164	2384.96	2552.944	2732.52	2925.412	3133.752	3360.228	3608.304	3882.54	4189.12	4536.68	4937.92	5412.44	5993.28	6742.04	7797.4	9601.56
S=0.9	0	72.2468	146.3704	222.4708	300.6564	381.0448	463.764	548.952	636.76	727.36	820.928	917.668	1017.808	1121.584	1229.28	1341.2	1457.688	1579.136	1705.984	1838.736	1977.96	2124.332	2278.62	2441.724	2614.724	2798.892	2995.768	3207.244	3435.652	3683.948	3955.924	4256.6	4592.68	4973.72	5413.6	5933.88	6570.64	7391.56	8548.6	10526.56
S=0.9	0	68.2284	138.2288	210.0964	283.9332	359.85	437.968	518.416	601.344	686.9	775.268	866.628	961.192	1059.2	1160.904	1266.6	1376.608	1491.3	1611.092	1736.46	1867.944	2006.172	2151.876	2305.912	2469.284	2643.208	2829.136	3028.848	3244.552	3479.036	3735.884	4019.8	4337.24	4697.08	5112.48	5603.84	6205.16	6980.44	8073.12	9941.04
S=0.9	0	71.3644	144.5824	219.7532	296.984	376.3904	458.1	542.248	628.984	718.476	810.9	906.46	1005.372	1107.884	1214.264	1324.82	1439.884	1559.848	1685.148	1816.276	1953.8	2098.384	2250.784	2411.9	2582.784	2764.704	2959.176	3168.068	3393.688	3638.948	3907.604	4204.6	4536.6	4912.96	5347.48	5861.4	6490.4	7301.28	8444.2	10398
S=0.9	0	70.8424	143.5252	218.1464	294.8124	373.638	454.748	538.28	624.384	713.22	804.972	899.832	998.024	1099.784	1205.388	1315.132	1429.356	1548.444	1672.824	1802.996	1939.516	2083.04	2234.328	2394.264	2563.9	2744.488	2937.54	3144.9	3368.872	3612.34	3879.032	4173.84	4503.4	4877.04	5308.4	5818.56	6442.92	7247.92	8382.44	10321.96
S=0.9	0	61.6696	124.9412	189.9	256.6388	325.258	395.8664	468.584	543.536	620.872	700.74	783.32	868.796	957.38	1049.308	1144.844	1244.276	1347.944	1456.22	1569.536	1688.38	1813.32	1945.02	2084.244	2231.916	2389.12	2557.172	2737.688	2932.656	3144.6	3376.76	3633.396	3920.296	4245.56	4621.04	5065.12	5608.68	6309.4	7297.04	8985.44
S=0.9	0	63.986	129.6344	197.0336	266.2796	337.4764	410.736	486.184	563.956	644.192	727.064	812.744	901.432	993.344	1088.724	1187.848	1291.02	1398.58	1510.924	1628.496	1751.804	1881.44	2018.084	2162.54	2315.76	2478.868	2653.236	2840.528	3042.824	3262.728	3503.608	3769.888	4067.56	4405.04	4794.64	5255.4	5819.36	6546.44	7571.16	9322.96
S=0.9	0	66.6292	134.9896	205.1728	277.2792	351.4172	427.704	506.268	587.252	670.804	757.1	846.316	938.668	1034.376	1133.7	1236.916	1344.348	1456.356	1573.34	1695.768	1824.168	1959.16	2101.448	2251.872	2411.42	2581.268	2762.836	2957.868	3168.52	3397.508	3648.336	3925.616	4235.6	4587	4992.68	5472.52	6059.76	6816.84	7883.92	9708.08
S=0.9	0	63.4784	128.606	195.4708	264.1672	334.7992	407.48	482.328	559.48	639.084	721.296	806.296	894.28	985.464	1080.088	1178.424	1280.776	1387.488	1498.94	1615.576	1737.908	1866.512	2002.076	2145.384	2297.388	2459.204	2632.188	2817.996	3018.684	3236.844	3475.812	3739.98	4035.28	4370.08	4756.6	5213.72	5773.2	6494.48	7511.12	9249
S=0.9	0	65.3728	132.4436	201.3036	272.05	344.7896	419.636	496.72	576.176	658.152	742.82	830.356	920.964	1014.872	1112.32	1213.592	1318.996	1428.888	1543.668	1663.784	1789.768	1922.208	2061.816	2209.404	2365.944	2532.588	2710.732	2902.084	3108.764	3333.432	3579.532	3851.584	4155.72	4500.48	4898.52	5369.28	5945.48	6688.28	7735.24	9525
S=0.9	0	68.9208	139.632	212.2288	286.8148	363.5024	442.412	523.68	607.448	693.872	783.136	875.424	970.948	1069.952	1172.688	1279.456	1390.584	1506.44	1627.448	1754.084	1886.904	2026.536	2173.716	2329.316	2494.348	2670.036	2857.852	3059.592	3277.484	3514.348	3773.804	4060.6	4381.24	4744.76	5164.4	5660.72	6268.16	7051.28	8155.04	10041.96
S=0.9	0	63.5072	128.6636	195.5584	264.2856	334.9492	407.66	482.544	559.732	639.372	721.62	806.66	894.68	985.904	1080.572	1178.956	1281.352	1388.108	1499.612	1616.3	1738.684	1867.348	2002.972	2146.348	2298.416	2460.304	2633.368	2819.26	3020.036	3238.296	3477.372	3741.656	4037.12	4372.04	4758.72	5216.04	5775.8	6497.4	7514.48	9253.16
S=0.9	0	70.3332	142.4936	216.578	292.6928	370.952	451.48	534.412	619.896	708.096	799.184	893.364	990.848	1091.876	1196.72	1305.676	1419.08	1537.312	1660.8	1790.032	1925.572	2068.064	2218.264	2377.052	2545.468	2724.756	2916.42	3122.292	3344.652	3586.372	3851.144	4143.84	4471.04	4842	5270.24	5776.72	6396.6	7195.8	8322.2	10247.76
S=0.9	0	72.1708	146.2164	222.2368	300.34	380.644	463.276	548.376	636.092	726.596	820.064	916.704	1016.736	1120.404	1227.988	1339.788	1456.156	1577.476	1704.192	1836.8	1975.88	2122.1	2276.22	2439.156	2611.972	2795.948	2992.616	3203.868	3432.04	3680.072	3951.764	4252.12	4587.84	4968.48	5407.92	5927.64	6563.72	7383.8	8539.6	10515.52
S=0.9	0	76.0408	154.0572	234.154	316.446	401.056	488.12	577.78	670.204	765.556	864.04	965.864	1071.256	1180.488	1293.84	1411.636	1534.244	1662.068	1795.576	1935.3	2081.836	2235.896	2398.284	2569.956	2752.04	2945.88	3153.096	3375.676	3616.08	3877.416	4163.68	4480.12	4833.88	5234.92	5697.92	6245.52	6915.72	7779.76	8997.56	11079.4
S=0.9	0	73.1852	148.2716	225.3604	304.5612	385.9936	469.788	556.08	645.032	736.808	831.592	929.588	1031.024	1136.152	1245.248	1358.62	1476.624	1599.648	1728.144	1862.616	2003.652	2151.924	2308.212	2473.44	2648.684	2835.244	3034.68	3248.9	3480.276	3731.796	4007.32	4311.88	4652.32	5038.32	5483.92	6010.96	6656	7487.6	8659.64	10663.28
S=0.9	0	68.2704	138.314	210.2256	284.1076	360.0712	438.236	518.736	601.712	687.324	775.744	867.16	961.784	1059.852	1161.62	1267.38	1377.456	1492.22	1612.084	1737.528	1869.092	2007.404	2153.2	2307.328	2470.804	2644.836	2830.876	3030.712	3246.548	3481.176	3738.184	4022.28	4339.88	4699.96	5115.64	5607.28	6209	6984.72	8078.08	9947.16
S=0.9	0	68.0248	137.8168	209.4704	283.0868	358.7776	436.664	516.872	599.552	684.856	772.956	864.044	958.328	1056.044	1157.444	1262.824	1372.508	1486.856	1606.292	1731.284	1862.376	2000.192	2145.464	2299.04	2461.928	2635.332	2820.704	3019.82	3234.884	3468.668	3724.752	4007.84	4324.32	4683.08	5097.24	5587.12	6186.68	6959.64	8049.04	9911.44
S=0.9	0	68.1772	138.1252	209.9388	283.7204	359.5804	437.64	518.028	600.892	686.388	774.684	865.976	960.472	1058.404	1160.036	1265.648	1375.576	1490.184	1609.888	1735.156	1866.544	2004.668	2150.264	2304.18	2467.436	2641.228	2827.016	3026.576	3242.12	3476.428	3733.084	4016.8	4333.96	4693.56	5108.68	5599.64	6200.52	6975.2	8067.08	9933.6
S=0.9	0	73.9664	149.8544	227.7664	307.8132	390.1152	474.804	562.02	651.92	744.672	840.472	939.516	1042.036	1148.284	1258.544	1373.128	1492.388	1616.728	1746.596	1882.504	2025.048	2174.9	2332.86	2499.848	2676.964	2865.516	3067.08	3283.588	3517.436	3771.64	4050.08	4357.92	4702	5092.12	5542.48	6075.12	6727.04	7567.52	8752.12	10777.16
S=0.9	0	66.6288	134.9884	205.1712	277.2772	351.4144	427.7	506.264	587.248	670.8	757.092	846.312	938.66	1034.368	1133.692	1236.908	1344.34	1456.344	1573.328	1695.752	1824.156	1959.144	2101.432	2251.856	2411.4	2581.248	2762.816	2957.844	3168.496	3397.48	3648.308	3925.588	4235.56	4586.96	4992.64	5472.48	6059.72	6816.8	7883.88	9708.04
S=0.9	0	73.4432	148.7948	226.1556	305.636	387.3556	471.444	558.044	647.308	739.408	834.524	932.868	1034.664	1140.16	1249.64	1363.416	1481.832	1605.292	1734.24	1869.188	2010.724	2159.516	2316.36	2482.168	2658.032	2845.248	3045.388	3260.364	3492.556	3744.964	4021.44	4327.08	4668.76	5056.12	5503.28	6032.16	6679.48	7514	8690.2	10700.92
S=0.9	0	64.7524	131.1872	199.3936	269.4688	341.5184	415.656	492.008	570.708	651.908	735.772	822.48	912.228	1005.24	1101.764	1202.076	1306.484	1415.332	1529.02	1648	1772.784	1903.972	2042.256	2188.444	2343.496	2508.56	2685.012	2874.552	3079.268	3301.808	3545.572	3815.04	4116.28	4457.8	4852.04	5318.36	5889.08	6624.84	7661.84	9434.64
