# Supplementary material for: Inference of past demography, dormancy and self-fertilization rates from whole genome sequence data
Source: PLoS Genet. 2020 Apr 6;16(4):e1008698. doi: 10.1371/journal.pgen.1008698 (PMC7173940; doi:10.1371/journal.pgen.1008698)
Supplement: S1 Data — File containing all numerical data presented in this study. It contains all plotted results and all requirements to build summary statistics. (ZIP) [file pgen.1008698.s003.zip › S1_data/Supplementary_Figure/FigS15/F15S_a_popsize.csv]

	V1	V2	V3	V4	V5	V6	V7	V8	V9	V10	V11	V12	V13	V14	V15	V16	V17	V18	V19	V20	V21	V22	V23	V24	V25	V26	V27	V28	V29	V30	V31	V32	V33	V34	V35	V36	V37	V38	V39	V40
S=0	4.2344039887534	4.2344039887534	4.67934379711747	4.67934379711747	3.92753920155094	3.92753920155094	3.66675148070282	3.66675148070282	3.56009932341955	3.56009932341955	3.51745171847655	3.51745171847655	3.50871419934685	3.50871419934685	3.52170316539163	3.52170316539163	3.55074700551367	3.55074700551367	3.59279855789696	3.59279855789696	3.64625674136297	3.64625674136297	3.7104738884864	3.7104738884864	3.78523291314435	3.78523291314435	3.87060958446617	3.87060958446617	3.9665086364112	3.9665086364112	4.07260942630669	4.07260942630669	4.18824909355892	4.18824909355892	4.31363965589599	4.31363965589599	4.45488838715721	4.45488838715721	4.59166211396564	4.59166211396564
S=0	4.26315415326731	4.26315415326731	4.946393567912	4.946393567912	4.02368498375124	4.02368498375124	3.69116737170192	3.69116737170192	3.54970373318596	3.54970373318596	3.48854722473118	3.48854722473118	3.47014216230818	3.47014216230818	3.47892295500884	3.47892295500884	3.50712885054887	3.50712885054887	3.55019539784637	3.55019539784637	3.6048885456781	3.6048885456781	3.66857700991872	3.66857700991872	3.73909329637473	3.73909329637473	3.81502703515763	3.81502703515763	3.89606116418553	3.89606116418553	3.98379660549525	3.98379660549525	4.08240756050107	4.08240756050107	4.20047419069358	4.20047419069358	4.35759132921863	4.35759132921863	4.53158138124064	4.53158138124064
S=0	4.2904409903998	4.2904409903998	4.35408160441316	4.35408160441316	3.81664232768598	3.81664232768598	3.64121000545072	3.64121000545072	3.57398104557279	3.57398104557279	3.55283102034764	3.55283102034764	3.55722554216169	3.55722554216169	3.57850131885728	3.57850131885728	3.61233755956524	3.61233755956524	3.65660075980105	3.65660075980105	3.71004788244586	3.71004788244586	3.77184730718391	3.77184730718391	3.84140360393273	3.84140360393273	3.91825370778514	3.91825370778514	4.00217051502524	4.00217051502524	4.09345421008634	4.09345421008634	4.19318534248547	4.19318534248547	4.30417099796876	4.30417099796876	4.43632566407075	4.43632566407075	4.57264403765323	4.57264403765323
S=0	4.25172993653511	4.25172993653511	4.89287272609277	4.89287272609277	3.9964906246598	3.9964906246598	3.69047979539957	3.69047979539957	3.57129358491107	3.57129358491107	3.53032363253095	3.53032363253095	3.53050412751222	3.53050412751222	3.55625627534253	3.55625627534253	3.59951589750676	3.59951589750676	3.65522742813134	3.65522742813134	3.7197457480898	3.7197457480898	3.79069173304708	3.79069173304708	3.86666120483472	3.86666120483472	3.94723724823254	3.94723724823254	4.03290070484453	4.03290070484453	4.12457263653894	4.12457263653894	4.22348659725011	4.22348659725011	4.33216942088049	4.33216942088049	4.45845140344453	4.45845140344453	4.58610441430786	4.58610441430786
S=0	4.34665485136909	4.34665485136909	4.82688495219852	4.82688495219852	4.008180814048	4.008180814048	3.69761433377708	3.69761433377708	3.56249545491331	3.56249545491331	3.5068752384764	3.5068752384764	3.49461471873956	3.49461471873956	3.50965636505326	3.50965636505326	3.5439418449131	3.5439418449131	3.59267490549591	3.59267490549591	3.65260022205807	3.65260022205807	3.72140373078412	3.72140373078412	3.7977218048001	3.7977218048001	3.88106846203908	3.88106846203908	3.97184592834629	3.97184592834629	4.07102094768495	4.07102094768495	4.17977664874868	4.17977664874868	4.3000240703812	4.3000240703812	4.43884937730928	4.43884937730928	4.57514885898134	4.57514885898134
S=0	4.45316793834765	4.45316793834765	4.86126132587381	4.86126132587381	3.9179427013714	3.9179427013714	3.63246816365558	3.63246816365558	3.54023233291556	3.54023233291556	3.51749144846925	3.51749144846925	3.52667232164057	3.52667232164057	3.55456878745346	3.55456878745346	3.59560149080154	3.59560149080154	3.64737292566384	3.64737292566384	3.70827304373612	3.70827304373612	3.77720629981643	3.77720629981643	3.85305054891481	3.85305054891481	3.93473600641903	3.93473600641903	4.02137489205124	4.02137489205124	4.11215798891267	4.11215798891267	4.20650644485321	4.20650644485321	4.30477995938212	4.30477995938212	4.41319606159793	4.41319606159793	4.5232447075288	4.5232447075288
S=0	4.11866011446338	4.11866011446338	5.06234104854837	5.06234104854837	3.98010815159885	3.98010815159885	3.63457618522708	3.63457618522708	3.51046323754387	3.51046323754387	3.47398268551868	3.47398268551868	3.48050935188717	3.48050935188717	3.5112872186584	3.5112872186584	3.55764623327397	3.55764623327397	3.61492263774715	3.61492263774715	3.68052640165082	3.68052640165082	3.75293970053514	3.75293970053514	3.83110106874802	3.83110106874802	3.91442221763155	3.91442221763155	4.00285304443252	4.00285304443252	4.09692119631731	4.09692119631731	4.19784330029267	4.19784330029267	4.30837845550831	4.30837845550831	4.43803852178429	4.43803852178429	4.57212486128345	4.57212486128345
S=0	4.06220597357057	4.06220597357057	4.66987222903794	4.66987222903794	3.93917838112832	3.93917838112832	3.66624075356328	3.66624075356328	3.55070479070767	3.55070479070767	3.50301989894528	3.50301989894528	3.49205961384756	3.49205961384756	3.50512079409535	3.50512079409535	3.53605589478159	3.53605589478159	3.58127603682182	3.58127603682182	3.63822806330259	3.63822806330259	3.70489918382207	3.70489918382207	3.77973197032427	3.77973197032427	3.86187199972988	3.86187199972988	3.95142997392256	3.95142997392256	4.04972588017803	4.04972588017803	4.15932209435346	4.15932209435346	4.2843734364713	4.2843734364713	4.43508379229608	4.43508379229608	4.58646036051378	4.58646036051378
S=0	4.39552465925715	4.39552465925715	4.52495183117798	4.52495183117798	3.90035488137576	3.90035488137576	3.66790101134727	3.66790101134727	3.582472847751	3.582472847751	3.55874406041928	3.55874406041928	3.56715607568318	3.56715607568318	3.5954291856481	3.5954291856481	3.63706829789459	3.63706829789459	3.68797183599707	3.68797183599707	3.74541147333621	3.74541147333621	3.80758039270886	3.80758039270886	3.87390584760518	3.87390584760518	3.94370251509292	3.94370251509292	4.01768524469477	4.01768524469477	4.09697243672409	4.09697243672409	4.18359986878479	4.18359986878479	4.28064649496296	4.28064649496296	4.39701081063464	4.39701081063464	4.52119287954204	4.52119287954204
S=0	4.06671193086602	4.06671193086602	4.73718698336479	4.73718698336479	3.9797549738174	3.9797549738174	3.69321287477264	3.69321287477264	3.58141006596857	3.58141006596857	3.5443343049842	3.5443343049842	3.54610634189963	3.54610634189963	3.57114574403778	3.57114574403778	3.61152119794041	3.61152119794041	3.66276983459072	3.66276983459072	3.7223004111904	3.7223004111904	3.78866120690447	3.78866120690447	3.8611172773264	3.8611172773264	3.93931215220273	3.93931215220273	4.02315109534719	4.02315109534719	4.11271926296934	4.11271926296934	4.20847099505434	4.20847099505434	4.31190957069393	4.31190957069393	4.42969725108695	4.42969725108695	4.54763741841262	4.54763741841262
S=0.5	4.44065937486827	4.44065937486827	4.58883134394848	4.58883134394848	4.02142002635686	4.02142002635686	3.73604926809416	3.73604926809416	3.59912396512206	3.59912396512206	3.53274359295256	3.53274359295256	3.50316667483654	3.50316667483654	3.49547485081296	3.49547485081296	3.50204014211427	3.50204014211427	3.51948405398751	3.51948405398751	3.54535701727412	3.54535701727412	3.57880912849057	3.57880912849057	3.61967563403981	3.61967563403981	3.66838197341441	3.66838197341441	3.72645691018489	3.72645691018489	3.79688104968587	3.79688104968587	3.88492650072968	3.88492650072968	4.00027349751373	4.00027349751373	4.16376972643368	4.16376972643368	4.34761344371857	4.34761344371857
S=0.5	3.91382316455372	3.91382316455372	4.72938929641594	4.72938929641594	4.08457022149403	4.08457022149403	3.78816566976888	3.78816566976888	3.64061202302755	3.64061202302755	3.56400270593571	3.56400270593571	3.52433371469763	3.52433371469763	3.50563985082764	3.50563985082764	3.49998793496871	3.49998793496871	3.5035709183939	3.5035709183939	3.51476166619496	3.51476166619496	3.53316048046841	3.53316048046841	3.55954515317828	3.55954515317828	3.59566619173939	3.59566619173939	3.64437930994017	3.64437930994017	3.71031922721202	3.71031922721202	3.80092795482368	3.80092795482368	3.92843357863281	3.92843357863281	4.1163218959234	4.1163218959234	4.32479848199185	4.32479848199185
S=0.5	3.96298861216113	3.96298861216113	4.75240714964432	4.75240714964432	4.042709146015	4.042709146015	3.73214224117158	3.73214224117158	3.59005663745848	3.59005663745848	3.52065340321491	3.52065340321491	3.48943098303636	3.48943098303636	3.48113572911052	3.48113572911052	3.48815342581314	3.48815342581314	3.50640443893343	3.50640443893343	3.53375545984789	3.53375545984789	3.56942303701833	3.56942303701833	3.61338122741063	3.61338122741063	3.66650341473545	3.66650341473545	3.73034038638028	3.73034038638028	3.80749517993417	3.80749517993417	3.90192042068858	3.90192042068858	4.02047433144867	4.02047433144867	4.17833830527438	4.17833830527438	4.34645420507847	4.34645420507847
S=0.5	4.23178632867301	4.23178632867301	4.6089768844715	4.6089768844715	4.01531990382785	4.01531990382785	3.76067581824293	3.76067581824293	3.63390935679195	3.63390935679195	3.56652747358741	3.56652747358741	3.53178701071905	3.53178701071905	3.51768123785673	3.51768123785673	3.51806960321774	3.51806960321774	3.5298889481334	3.5298889481334	3.5510992503993	3.5510992503993	3.58090616264209	3.58090616264209	3.61915407489725	3.61915407489725	3.66647456689968	3.66647456689968	3.72441627498544	3.72441627498544	3.79566850439951	3.79566850439951	3.88460765522914	3.88460765522914	3.99889191198591	3.99889191198591	4.15526846209051	4.15526846209051	4.32742329975738	4.32742329975738
S=0.5	4.23993170406231	4.23993170406231	4.86254183874699	4.86254183874699	4.15420070771501	4.15420070771501	3.80708040427196	3.80708040427196	3.63480566407133	3.63480566407133	3.54631356510962	3.54631356510962	3.50274185199284	3.50274185199284	3.4863016040334	3.4863016040334	3.48779486104597	3.48779486104597	3.50216522151859	3.50216522151859	3.52645804565421	3.52645804565421	3.55891017111812	3.55891017111812	3.59887260358038	3.59887260358038	3.64690317900416	3.64690317900416	3.70489334057778	3.70489334057778	3.77683078439586	3.77683078439586	3.86980264244883	3.86980264244883	3.99650843370654	3.99650843370654	4.18235167080456	4.18235167080456	4.38961277572364	4.38961277572364
S=0.5	4.20611347702606	4.20611347702606	4.73379433083979	4.73379433083979	4.09460012442847	4.09460012442847	3.78217715085488	3.78217715085488	3.62904835888583	3.62904835888583	3.54965269631949	3.54965269631949	3.50826182232847	3.50826182232847	3.48919063752658	3.48919063752658	3.48528342599612	3.48528342599612	3.49308323289512	3.49308323289512	3.51114752653752	3.51114752653752	3.53888843549117	3.53888843549117	3.5764034694642	3.5764034694642	3.6244466281273	3.6244466281273	3.68440625462473	3.68440625462473	3.75871966267446	3.75871966267446	3.85108255407129	3.85108255407129	3.96793394251898	3.96793394251898	4.12330712001201	4.12330712001201	4.28986745974218	4.28986745974218
S=0.5	4.11287915012483	4.11287915012483	5.2423976993718	5.2423976993718	4.325958066822	4.325958066822	3.89691084185663	3.89691084185663	3.6910718812137	3.6910718812137	3.58492571699384	3.58492571699384	3.52969107248123	3.52969107248123	3.50330082759709	3.50330082759709	3.4951579355483	3.4951579355483	3.49985412682037	3.49985412682037	3.51478367502885	3.51478367502885	3.53865144180677	3.53865144180677	3.57122948633711	3.57122948633711	3.613012547935	3.613012547935	3.6654079890419	3.6654079890419	3.73098952939324	3.73098952939324	3.81419925424127	3.81419925424127	3.92325610652198	3.92325610652198	4.07694664756594	4.07694664756594	4.25020224670956	4.25020224670956
S=0.5	4.49715952706636	4.49715952706636	5.16764408699552	5.16764408699552	4.19184609551138	4.19184609551138	3.78620562588236	3.78620562588236	3.60668360130218	3.60668360130218	3.51900289651168	3.51900289651168	3.47619678449194	3.47619678449194	3.45898734307743	3.45898734307743	3.4588086371226	3.4588086371226	3.47131474390673	3.47131474390673	3.49488388397227	3.49488388397227	3.52861158844076	3.52861158844076	3.57243876361961	3.57243876361961	3.62656511531339	3.62656511531339	3.69189044404523	3.69189044404523	3.76977483925721	3.76977483925721	3.86310072563294	3.86310072563294	3.97801985631962	3.97801985631962	4.12922033222527	4.12922033222527	4.29427888036472	4.29427888036472
S=0.5	4.60771543343484	4.60771543343484	4.52232207991063	4.52232207991063	3.98009047422592	3.98009047422592	3.72906615411218	3.72906615411218	3.60902677261962	3.60902677261962	3.55051042836631	3.55051042836631	3.52495114830024	3.52495114830024	3.51920667821921	3.51920667821921	3.52709066291745	3.52709066291745	3.54558175718934	3.54558175718934	3.57319433223911	3.57319433223911	3.60949361020612	3.60949361020612	3.65467337128476	3.65467337128476	3.70952895700262	3.70952895700262	3.77555452538283	3.77555452538283	3.85507007751931	3.85507007751931	3.95191147609421	3.95191147609421	4.0724913831158	4.0724913831158	4.23174083253395	4.23174083253395	4.40167368693526	4.40167368693526
S=0.5	4.27122148840554	4.27122148840554	4.88590231231947	4.88590231231947	4.09707986772602	4.09707986772602	3.75751392745851	3.75751392745851	3.60166849479718	3.60166849479718	3.52548134647992	3.52548134647992	3.48990957409979	3.48990957409979	3.47860661846286	3.47860661846286	3.48357717617293	3.48357717617293	3.500692138521	3.500692138521	3.52793438127325	3.52793438127325	3.56413008211463	3.56413008211463	3.60857133565706	3.60857133565706	3.66148687728425	3.66148687728425	3.72357823539802	3.72357823539802	3.79650441031181	3.79650441031181	3.88346811094351	3.88346811094351	3.9907685482961	3.9907685482961	4.13367751635644	4.13367751635644	4.29232094072169	4.29232094072169
S=0.8	3.76332049242589	3.76332049242589	4.83262922134853	4.83262922134853	4.36688930731579	4.36688930731579	4.04918232734759	4.04918232734759	3.83437296665412	3.83437296665412	3.6907671181992	3.6907671181992	3.59220579960603	3.59220579960603	3.5214184688189	3.5214184688189	3.46882214090009	3.46882214090009	3.42994746438948	3.42994746438948	3.40211218394893	3.40211218394893	3.38437478293983	3.38437478293983	3.3770063473035	3.3770063473035	3.38077356743141	3.38077356743141	3.39810445934138	3.39810445934138	3.43298057392481	3.43298057392481	3.4938007936504	3.4938007936504	3.59955979709063	3.59955979709063	3.80405407872468	3.80405407872468	4.10130401423824	4.10130401423824
S=0.8	3.84815944486472	3.84815944486472	5.20341680151489	5.20341680151489	4.55768585779598	4.55768585779598	4.07915374349337	4.07915374349337	3.83286254732348	3.83286254732348	3.68764083497402	3.68764083497402	3.59444522846082	3.59444522846082	3.53253834878273	3.53253834878273	3.49132921773325	3.49132921773325	3.46644444318796	3.46644444318796	3.45405044700545	3.45405044700545	3.45295531042126	3.45295531042126	3.46149261878823	3.46149261878823	3.47983355559944	3.47983355559944	3.50898120053971	3.50898120053971	3.55051286516324	3.55051286516324	3.60982384775929	3.60982384775929	3.69872794306181	3.69872794306181	3.85255282992832	3.85255282992832	4.07325159147451	4.07325159147451
S=0.8	3.88178251005727	3.88178251005727	5.27678557436875	5.27678557436875	4.69021972790669	4.69021972790669	4.15807096956675	4.15807096956675	3.85654210877789	3.85654210877789	3.68187031998032	3.68187031998032	3.57793168270248	3.57793168270248	3.51500403165248	3.51500403165248	3.47667201929493	3.47667201929493	3.45466923507534	3.45466923507534	3.44351481607604	3.44351481607604	3.44076974249287	3.44076974249287	3.44528457752	3.44528457752	3.45719622623817	3.45719622623817	3.47818186295698	3.47818186295698	3.51182415704034	3.51182415704034	3.56632987373874	3.56632987373874	3.66042407410548	3.66042407410548	3.8500568147048	3.8500568147048	4.1439695099769	4.1439695099769
S=0.8	4.21568981742758	4.21568981742758	4.96066342998588	4.96066342998588	4.35116743318485	4.35116743318485	3.94654673357704	3.94654673357704	3.74117887721771	3.74117887721771	3.62072961597301	3.62072961597301	3.54286886876568	3.54286886876568	3.48926123363136	3.48926123363136	3.45214787973925	3.45214787973925	3.42751181903063	3.42751181903063	3.41213739484693	3.41213739484693	3.40465886438474	3.40465886438474	3.40553613054776	3.40553613054776	3.41542148259725	3.41542148259725	3.43642483948117	3.43642483948117	3.4716979703691	3.4716979703691	3.52708132951654	3.52708132951654	3.61422134422593	3.61422134422593	3.76525487120265	3.76525487120265	3.97884625999558	3.97884625999558
S=0.8	3.84425512636785	3.84425512636785	5.19973983236624	5.19973983236624	4.66425239311199	4.66425239311199	4.15476513055619	4.15476513055619	3.86599665807427	3.86599665807427	3.69371763756383	3.69371763756383	3.58539711139428	3.58539711139428	3.51454687980744	3.51454687980744	3.46734102738306	3.46734102738306	3.43628890654409	3.43628890654409	3.41704095143416	3.41704095143416	3.40810606990528	3.40810606990528	3.40862241205803	3.40862241205803	3.41901522019397	3.41901522019397	3.44036825135815	3.44036825135815	3.47527776857981	3.47527776857981	3.52960837087413	3.52960837087413	3.61667744799078	3.61667744799078	3.77249612472149	3.77249612472149	3.9929627641166	3.9929627641166
S=0.8	3.5999798597656	3.5999798597656	5.24709636899733	5.24709636899733	4.93061679689561	4.93061679689561	4.28100514135645	4.28100514135645	3.88739089032922	3.88739089032922	3.66259790740472	3.66259790740472	3.52891972141559	3.52891972141559	3.44786505964611	3.44786505964611	3.39906813635702	3.39906813635702	3.37085215616824	3.37085215616824	3.35883585339889	3.35883585339889	3.35715337404956	3.35715337404956	3.36617146643233	3.36617146643233	3.38524865101341	3.38524865101341	3.41648346851858	3.41648346851858	3.46569147079709	3.46569147079709	3.54628941426226	3.54628941426226	3.68752140264774	3.68752140264774	3.96094322303626	3.96094322303626	4.32873728644221	4.32873728644221
S=0.8	4.08161016483762	4.08161016483762	5.38583249630191	5.38583249630191	4.49843896653819	4.49843896653819	3.94448865260074	3.94448865260074	3.6896556058356	3.6896556058356	3.55557689556857	3.55557689556857	3.47836288685884	3.47836288685884	3.43395938253965	3.43395938253965	3.41057051919192	3.41057051919192	3.40377085699761	3.40377085699761	3.4107333928162	3.4107333928162	3.43017124078064	3.43017124078064	3.46100392752075	3.46100392752075	3.50260966719041	3.50260966719041	3.55468888085549	3.55468888085549	3.61819494767655	3.61819494767655	3.69819108196912	3.69819108196912	3.80921321931884	3.80921321931884	3.99211509481166	3.99211509481166	4.23151101386652	4.23151101386652
S=0.8	3.79213667522341	3.79213667522341	4.36841719209767	4.36841719209767	4.29973240514876	4.29973240514876	3.97104948539868	3.97104948539868	3.7474962733047	3.7474962733047	3.61072100571873	3.61072100571873	3.52666074452779	3.52666074452779	3.47461132125083	3.47461132125083	3.44312378968941	3.44312378968941	3.42559223334215	3.42559223334215	3.41855648363409	3.41855648363409	3.41967524738682	3.41967524738682	3.42788199335339	3.42788199335339	3.44260498210549	3.44260498210549	3.46440197461085	3.46440197461085	3.49544220645091	3.49544220645091	3.54200642903868	3.54200642903868	3.62096808455389	3.62096808455389	3.78644114421446	3.78644114421446	4.06192895185143	4.06192895185143
S=0.8	4.03346767268281	4.03346767268281	5.1139716552882	5.1139716552882	4.52522611273482	4.52522611273482	4.08268384272292	4.08268384272292	3.8146007101514	3.8146007101514	3.65210019691968	3.65210019691968	3.55048870282493	3.55048870282493	3.48573132026557	3.48573132026557	3.44469789537006	3.44469789537006	3.42082960798782	3.42082960798782	3.4107242286762	3.4107242286762	3.41285491332759	3.41285491332759	3.42755859066429	3.42755859066429	3.4553942238717	3.4553942238717	3.49809619132945	3.49809619132945	3.55955599338161	3.55955599338161	3.64792091066143	3.64792091066143	3.78051123847965	3.78051123847965	3.9985537548693	3.9985537548693	4.26770896030121	4.26770896030121
S=0.8	3.88541525106859	3.88541525106859	5.1922015782313	5.1922015782313	4.67369923761991	4.67369923761991	4.15313430892854	4.15313430892854	3.85765895888459	3.85765895888459	3.68722835255452	3.68722835255452	3.58238846082748	3.58238846082748	3.51492268610521	3.51492268610521	3.47093245677006	3.47093245677006	3.44307193627745	3.44307193627745	3.42731759512252	3.42731759512252	3.42144994235038	3.42144994235038	3.42486062607063	3.42486062607063	3.43878905149915	3.43878905149915	3.46538396965235	3.46538396965235	3.51029057217245	3.51029057217245	3.58266629633664	3.58266629633664	3.70330985994125	3.70330985994125	3.91739294564032	3.91739294564032	4.19553645109163	4.19553645109163
S=0.9	3.90681327286142	3.90681327286142	4.81265232742749	4.81265232742749	4.59088318569746	4.59088318569746	4.24797860577016	4.24797860577016	3.97968251721008	3.97968251721008	3.7877470054085	3.7877470054085	3.65339855978082	3.65339855978082	3.55886067165888	3.55886067165888	3.49133521106684	3.49133521106684	3.44323289525806	3.44323289525806	3.40941317492961	3.40941317492961	3.38642893735194	3.38642893735194	3.3725898075064	3.3725898075064	3.36764104590872	3.36764104590872	3.373467161879	3.373467161879	3.39597282207084	3.39597282207084	3.45340329294908	3.45340329294908	3.60112768285807	3.60112768285807	3.9803332967885	3.9803332967885	4.51390175623325	4.51390175623325
S=0.9	3.68484866413812	3.68484866413812	5.14866112185697	5.14866112185697	4.76890458497698	4.76890458497698	4.27679407038112	4.27679407038112	3.97279169401625	3.97279169401625	3.77598215567223	3.77598215567223	3.6432771023869	3.6432771023869	3.55146987540283	3.55146987540283	3.49006497852321	3.49006497852321	3.45092088292926	3.45092088292926	3.42981710257723	3.42981710257723	3.42294358332413	3.42294358332413	3.42802545813126	3.42802545813126	3.44342984746625	3.44342984746625	3.46884249468463	3.46884249468463	3.50628032384834	3.50628032384834	3.56272629517564	3.56272629517564	3.65756687470682	3.65756687470682	3.85213932301475	3.85213932301475	4.15243111829666	4.15243111829666
S=0.9	4.24255309085621	4.24255309085621	5.18182313719023	5.18182313719023	4.74913701826249	4.74913701826249	4.15262947319193	4.15262947319193	3.82345601735803	3.82345601735803	3.64917025559233	3.64917025559233	3.54762665586292	3.54762665586292	3.48255272391063	3.48255272391063	3.43910934546722	3.43910934546722	3.40969712868454	3.40969712868454	3.39057838232484	3.39057838232484	3.38166146263254	3.38166146263254	3.38259793898742	3.38259793898742	3.39513094819546	3.39513094819546	3.4199579990415	3.4199579990415	3.46165658860705	3.46165658860705	3.53053307602807	3.53053307602807	3.6441625236745	3.6441625236745	3.89497420255797	3.89497420255797	4.36597240386259	4.36597240386259
S=0.9	3.87109040987499	3.87109040987499	5.13759210067433	5.13759210067433	4.73765495659313	4.73765495659313	4.18877143283256	4.18877143283256	3.87838381904182	3.87838381904182	3.70289009958662	3.70289009958662	3.59860711183927	3.59860711183927	3.53313280569401	3.53313280569401	3.48906226032525	3.48906226032525	3.4583779892515	3.4583779892515	3.43791390816139	3.43791390816139	3.42598360884144	3.42598360884144	3.42328673023389	3.42328673023389	3.43215846934608	3.43215846934608	3.45532049390193	3.45532049390193	3.49746339198311	3.49746339198311	3.56686416508112	3.56686416508112	3.68323365751457	3.68323365751457	3.91413230337955	3.91413230337955	4.27585440215084	4.27585440215084
S=0.9	3.80466598473338	3.80466598473338	5.22571525451008	5.22571525451008	4.88779210161079	4.88779210161079	4.33844048587457	4.33844048587457	3.97588701553443	3.97588701553443	3.75391903872102	3.75391903872102	3.61038533971059	3.61038533971059	3.51421605702589	3.51421605702589	3.45006221376525	3.45006221376525	3.4069797461455	3.4069797461455	3.38065321458555	3.38065321458555	3.36814188000582	3.36814188000582	3.36795184993523	3.36795184993523	3.37892694319943	3.37892694319943	3.40140030450627	3.40140030450627	3.43674234559749	3.43674234559749	3.49295125153425	3.49295125153425	3.59200622607256	3.59200622607256	3.79901078267818	3.79901078267818	4.12365852630609	4.12365852630609
S=0.9	3.95902993063746	3.95902993063746	4.82660887846206	4.82660887846206	4.64301887514205	4.64301887514205	4.18408430534614	4.18408430534614	3.89572195027449	3.89572195027449	3.71912408400274	3.71912408400274	3.6032503308182	3.6032503308182	3.5225083377682	3.5225083377682	3.46430376491397	3.46430376491397	3.42141433427788	3.42141433427788	3.39074171315143	3.39074171315143	3.3704423213122	3.3704423213122	3.36138401985588	3.36138401985588	3.36502058381803	3.36502058381803	3.38510794801355	3.38510794801355	3.42745217599705	3.42745217599705	3.50344641191922	3.50344641191922	3.63666834591415	3.63666834591415	3.89786341871415	3.89786341871415	4.29252576829353	4.29252576829353
S=0.9	3.6785675206453	3.6785675206453	4.66645639813609	4.66645639813609	4.35642757876634	4.35642757876634	4.13025709510499	4.13025709510499	3.9178423907352	3.9178423907352	3.75035351401959	3.75035351401959	3.62692244547382	3.62692244547382	3.53637629169824	3.53637629169824	3.4705095337666	3.4705095337666	3.42426774212475	3.42426774212475	3.39508620722589	3.39508620722589	3.38251802812438	3.38251802812438	3.38666636471293	3.38666636471293	3.40854202130186	3.40854202130186	3.4493256331388	3.4493256331388	3.51061844093981	3.51061844093981	3.59492575744093	3.59492575744093	3.71038912413755	3.71038912413755	3.89035441710506	3.89035441710506	4.13444888818028	4.13444888818028
S=0.9	3.70892941649762	3.70892941649762	4.9475958243747	4.9475958243747	4.41123128406662	4.41123128406662	4.08844364846314	4.08844364846314	3.89332153442384	3.89332153442384	3.750529843296	3.750529843296	3.64074524580411	3.64074524580411	3.55698110488093	3.55698110488093	3.49401288478141	3.49401288478141	3.44810795892855	3.44810795892855	3.41593045857631	3.41593045857631	3.39573042209076	3.39573042209076	3.38628601234912	3.38628601234912	3.38786574681847	3.38786574681847	3.40221445820634	3.40221445820634	3.43153312146436	3.43153312146436	3.48458924673602	3.48458924673602	3.58177189890629	3.58177189890629	3.78065516202074	3.78065516202074	4.07882810610829	4.07882810610829
S=0.9	4.52062872933724	4.52062872933724	5.32580973462236	5.32580973462236	4.80281454209941	4.80281454209941	4.26454744408172	4.26454744408172	3.91389238373924	3.91389238373924	3.68859851865133	3.68859851865133	3.54429310667464	3.54429310667464	3.45089446875927	3.45089446875927	3.39725855649678	3.39725855649678	3.37257724238047	3.37257724238047	3.37056650144642	3.37056650144642	3.38553642093933	3.38553642093933	3.411584581814	3.411584581814	3.44538719931805	3.44538719931805	3.48275534575063	3.48275534575063	3.52463220251737	3.52463220251737	3.57938807623236	3.57938807623236	3.67720720394953	3.67720720394953	3.90430078374088	3.90430078374088	4.26511096715695	4.26511096715695
S=0.9	3.77512338315589	3.77512338315589	4.91363452947976	4.91363452947976	4.60770857566227	4.60770857566227	4.27760687627824	4.27760687627824	4.00717438600859	4.00717438600859	3.80024198729766	3.80024198729766	3.65110556673165	3.65110556673165	3.54512370012355	3.54512370012355	3.4717202552948	3.4717202552948	3.42264532960782	3.42264532960782	3.39271820940032	3.39271820940032	3.37808558229949	3.37808558229949	3.37660220802297	3.37660220802297	3.38681883549611	3.38681883549611	3.41025185410272	3.41025185410272	3.45284402494171	3.45284402494171	3.52798829754265	3.52798829754265	3.66149949675764	3.66149949675764	3.9050925911273	3.9050925911273	4.21850504000138	4.21850504000138
