# Supplementary material for: Inference of past demography, dormancy and self-fertilization rates from whole genome sequence data
Source: PLoS Genet. 2020 Apr 6;16(4):e1008698. doi: 10.1371/journal.pgen.1008698 (PMC7173940; doi:10.1371/journal.pgen.1008698)
Supplement: S1 Data — File containing all numerical data presented in this study. It contains all plotted results and all requirements to build summary statistics. (ZIP) [file pgen.1008698.s003.zip › S1_data/Supplementary_Figure/FigS15/F15S_c_time.csv]

	V1	V2	V3	V4	V5	V6	V7	V8	V9	V10	V11	V12	V13	V14	V15	V16	V17	V18	V19	V20	V21	V22	V23	V24	V25	V26	V27	V28	V29	V30	V31	V32
S=0	0	24.70644	55.266	93.0648	139.8188	197.6484	269.178	357.6532	467.088	602.448	769.876	976.968	1233.12	1549.952	1941.848	2426.58	3026.148	3767.752	4685.04	5819.64	7223.04	8958.88	11105.96	13761.72	17046.56	21109.64	26135.24	32351.44	40040.4	49550.4	61314	75864
S=0	0	23.55152	52.6824	88.7144	133.2828	188.4092	256.5948	340.9344	445.252	574.288	733.888	931.296	1175.476	1477.5	1851.072	2313.144	2884.684	3591.624	4466.04	5547.6	6885.4	8540.08	10586.8	13118.4	16249.72	20122.84	24913.52	30839.12	38168.52	47234.4	58447.6	72317.6
S=0	0	25.81112	57.7368	97.226	146.07	206.4856	281.2132	373.6444	487.972	629.384	804.3	1020.648	1288.252	1619.252	2028.668	2535.076	3161.448	3936.212	4894.52	6079.84	7546	9359.44	11602.52	14377	17808.76	22053.48	27303.8	33797.92	41830.4	51766	64055.2	79256
S=0	0	26.21332	58.6368	98.7412	148.3464	209.7032	285.5956	379.4668	495.576	639.192	816.832	1036.552	1308.328	1644.488	2060.28	2574.58	3210.712	3997.548	4970.8	6174.6	7663.56	9505.32	11783.32	14601.04	18086.28	22397.12	27729.28	34324.6	42482.4	52572.8	65053.6	80490.8
S=0	0	24.78416	55.4396	93.3576	140.2584	198.27	270.0248	358.778	468.556	604.344	772.296	980.04	1236.996	1554.828	1947.952	2434.212	3035.664	3779.6	4699.76	5837.96	7245.76	8987.08	11140.92	13805	17100.2	21176.04	26217.44	32453.2	40166	49706.4	61506.8	76102.4
S=0	0	25.17812	56.3208	94.8416	142.4876	201.4216	274.3168	364.4808	476.004	613.948	784.572	995.616	1256.66	1579.544	1978.916	2472.904	3083.916	3839.676	4774.48	5930.76	7360.92	9129.92	11318	14024.4	17372	21512.64	26634.16	32969.04	40804.8	50496.4	62484.4	77312
S=0	0	25.34492	56.694	95.47	143.4316	202.756	276.134	366.8956	479.16	618.016	789.772	1002.212	1264.984	1590.008	1992.028	2489.284	3104.348	3865.116	4806.12	5970.04	7409.68	9190.4	11392.96	14117.32	17487.08	21655.16	26810.64	33187.44	41074.8	50831.2	62898.4	77824.4
S=0	0	24.53096	54.8732	92.404	138.8256	196.2444	267.266	355.1128	463.772	598.168	764.408	970.028	1224.36	1538.944	1928.052	2409.344	3004.652	3740.988	4651.76	5778.32	7171.72	8895.24	11027.08	13663.96	16925.48	20959.68	25949.6	32121.64	39755.84	49198.8	60878.4	75325.2
S=0	0	25.35084	56.7072	95.4924	143.4656	202.8036	276.1988	366.9816	479.272	618.16	789.956	1002.448	1265.28	1590.38	1992.496	2489.872	3105.076	3866.024	4807.24	5971.44	7411.44	9192.56	11395.64	14120.64	17491.2	21660.24	26816.92	33195.24	41084.8	50842.8	62913.2	77842.8
S=0	0	25.1836	56.3332	94.8624	142.5188	201.4656	274.3764	364.5604	476.108	614.084	784.744	995.836	1256.932	1579.888	1979.348	2473.444	3084.588	3840.516	4775.52	5932.04	7362.52	9131.92	11320.44	14027.48	17375.8	21517.32	26640	32976.24	40813.6	50507.6	62498	77329.2
S=0.5	0	16.32524	36.518	61.4944	92.3876	130.6	177.8644	236.326	308.6372	398.0792	508.712	645.548	814.808	1024.16	1283.112	1603.408	1999.584	2489.612	3095.732	3845.44	4772.76	5919.76	7338.48	9093.32	11263.84	13948.6	17269.36	21376.84	26457.36	32741.48	40514.4	50128.4
S=0.5	0	14.86772	33.2576	56.004	84.1392	118.9396	161.9844	215.2264	281.0816	362.538	463.292	587.912	742.06	932.724	1168.552	1460.252	1821.056	2267.336	2819.34	3502.112	4346.64	5391.24	6683.28	8281.44	10258.2	12703.24	15727.52	19468.28	24095.2	29818.28	36897.12	45652.8
S=0.5	0	16.09956	36.01316	60.6444	91.1104	128.7944	175.4056	233.0588	304.3708	392.576	501.676	636.624	803.544	1010.004	1265.372	1581.24	1971.94	2455.196	3052.936	3792.28	4706.76	5837.92	7237.04	8967.6	11108.12	13755.76	17030.64	21081.32	26091.6	32288.84	39954.24	49435.6
S=0.5	0	16.37852	36.63712	61.6952	92.6892	131.026	178.4448	237.0972	309.6444	399.378	510.368	647.656	817.464	1027.504	1287.296	1608.64	2006.108	2497.736	3105.832	3857.988	4788.32	5939.08	7362.44	9122.96	11300.6	13994.12	17325.72	21446.56	26543.68	32848.32	40646.4	50292
S=0.5	0	16.16256	36.154	60.8816	91.4668	129.298	176.0916	233.9708	305.5612	394.1116	503.64	639.116	806.684	1013.952	1270.324	1587.428	1979.652	2464.8	3064.876	3807.112	4725.2	5860.76	7265.32	9002.68	11151.56	13809.56	17097.24	21163.76	26193.68	32415.16	40110.4	49628.8
S=0.5	0	15.6428	34.9914	58.9236	88.5256	125.1404	170.4292	226.4468	295.7352	381.438	487.444	618.564	780.744	981.348	1229.472	1536.38	1915.992	2385.536	2966.316	3684.688	4573.24	5672.28	7031.72	8713.16	10792.96	13365.48	16547.44	20483.2	25351.36	31372.76	38820.64	48032.8
S=0.5	0	15.0054	33.56564	56.5228	84.9184	120.0412	163.4848	217.22	283.6848	365.896	467.584	593.36	748.932	941.36	1179.376	1473.776	1837.924	2288.336	2845.452	3534.548	4386.88	5441.16	6745.2	8358.12	10353.2	12820.88	15873.2	19648.6	24318.36	30094.44	37238.84	46076
S=0.5	0	15.336	34.30512	57.768	86.7896	122.686	167.0864	222.0056	289.9352	373.9572	477.884	606.432	765.432	962.1	1205.36	1506.248	1878.416	2338.752	2908.14	3612.42	4483.56	5561.04	6893.8	8542.28	10581.28	13103.36	16222.92	20081.48	24854.12	30757.44	38059.28	47090.8
S=0.5	0	17.69368	39.57904	66.6492	100.132	141.5472	192.7736	256.1356	334.508	431.448	551.352	699.66	883.104	1110.008	1390.664	1737.808	2167.192	2698.3	3355.224	4167.76	5172.84	6415.96	7953.6	9855.52	12208	15117.8	18716.92	23168.68	28675.08	35485.96	43910.4	54330.4
S=0.5	0	16.0544	35.91212	60.474	90.8548	128.4332	174.9136	232.4052	303.5168	391.4748	500.272	634.84	801.288	1007.168	1261.824	1576.804	1966.408	2448.308	3044.368	3781.64	4693.56	5821.56	7216.72	8942.44	11076.96	13717.16	16982.84	21022.16	26018.4	32198.24	39842.12	49296.8
S=0.8	0	10.23556	22.89596	38.55564	57.9252	81.8832	111.5172	148.1712	193.5088	249.5868	318.95	404.744	510.864	642.128	804.484	1005.3	1253.696	1560.932	1940.956	2411.008	2992.412	3711.556	4601.08	5701.32	7062.2	8745.48	10827.52	13402.8	16588.2	20528.2	25401.56	31429.48
S=0.8	0	11.62008	25.99292	43.7708	65.76	92.9588	126.6012	168.2132	219.6832	283.3464	362.092	459.492	579.968	728.98	913.3	1141.28	1423.272	1772.068	2203.492	2737.124	3397.172	4213.6	5223.4	6472.48	8017.44	9928.4	12292.08	15215.68	18831.92	23304.88	28837.44	35680.72
S=0.8	0	11.1714	24.98932	42.0808	63.2212	89.3696	121.7128	161.7184	211.2008	272.406	348.1108	441.752	557.572	700.836	878.036	1097.216	1368.316	1703.644	2118.412	2631.44	3266.004	4050.88	5021.72	6222.56	7707.88	9545.04	11817.44	14628.2	18104.8	22405.04	27724	34303
S=0.8	0	10.19684	22.80936	38.40976	57.706	81.5736	111.0952	147.6108	192.7768	248.6428	317.7432	403.216	508.932	639.696	801.44	1001.496	1248.952	1555.028	1933.612	2401.884	2981.092	3697.512	4583.64	5679.72	7035.48	8712.36	10786.56	13352.08	16525.44	20450.52	25305.48	31310.56
S=0.8	0	10.56624	23.63564	39.8012	59.7964	84.5284	115.1196	152.958	199.7604	257.65	329.254	417.82	527.368	662.872	830.472	1037.78	1294.196	1611.36	2003.66	2488.896	3089.084	3831.46	4749.72	5885.48	7290.32	9028	11177.32	13835.8	17124.08	21191.36	26222.2	32444.84
S=0.8	0	10.85728	24.28668	40.8976	61.4436	86.8568	118.2908	157.1712	205.2628	264.7468	338.3232	429.328	541.896	681.128	853.348	1066.364	1329.844	1655.744	2058.848	2557.452	3174.172	3936.996	4880.52	6047.6	7491.16	9276.68	11485.16	14216.88	17595.76	21775.08	26944.48	33338.52
S=0.8	0	11.837	26.47816	44.588	66.988	94.6944	128.9644	171.3536	223.7844	288.636	368.8516	468.072	590.792	742.592	930.348	1162.588	1449.84	1805.148	2244.628	2788.22	3460.592	4292.24	5320.92	6593.32	8167.12	10113.72	12521.52	15499.76	19183.48	23739.92	29375.8	36346.8
S=0.8	0	10.4596	23.39712	39.39952	59.1928	83.6756	113.958	151.4144	197.744	255.0496	325.9308	413.604	522.048	656.18	822.092	1027.304	1281.136	1595.096	1983.436	2463.776	3057.908	3792.792	4701.76	5826.08	7216.76	8936.88	11064.48	13696.16	16951.24	20977.48	25957.56	32117.4
S=0.8	0	11.99232	26.82564	45.1732	67.8668	95.9372	130.6568	173.602	226.7212	292.424	373.692	474.212	598.548	752.336	942.556	1177.844	1468.868	1828.84	2274.084	2824.812	3506.008	4348.56	5390.76	6679.84	8274.28	10246.48	12685.84	15703.16	19435.24	24051.48	29761.32	36823.8
S=0.8	0	11.38756	25.47288	42.8952	64.4444	91.0992	124.0684	164.8476	215.288	277.6776	354.8476	450.3	568.364	714.396	895.028	1118.448	1394.796	1736.612	2159.408	2682.364	3329.208	4129.28	5118.92	6342.96	7857.04	9729.76	12046.12	14911.28	18455.16	22838.6	28260.48	34966.84
S=0.9	0	10.9086	24.40144	41.0908	61.734	87.2672	118.8496	157.9136	206.2324	265.9976	339.9216	431.36	544.456	684.348	857.38	1071.404	1336.128	1663.568	2068.576	2569.536	3189.172	3955.6	4903.6	6076.16	7526.52	9320.48	11539.44	14284.08	17678.88	21877.96	27071.8	33496.04
S=0.9	0	10.81	24.18096	40.7196	61.176	86.4788	117.7756	156.4868	204.3688	263.5944	336.8504	427.46	539.536	678.164	849.632	1061.72	1324.056	1648.536	2049.884	2546.316	3160.352	3919.856	4859.28	6021.28	7458.52	9236.28	11435.16	14155	17519.16	21680.28	26827.16	33193.36
S=0.9	0	10.71992	23.97944	40.38	60.666	85.758	116.7944	155.1828	202.666	261.3976	334.0432	423.9	535.04	672.512	842.552	1052.872	1313.02	1634.796	2032.804	2525.096	3134.016	3887.192	4818.8	5971.08	7396.36	9159.32	11339.88	14037.04	17373.16	21499.6	26603.6	32916.76
S=0.9	0	11.04172	24.69928	41.5924	62.4872	88.3324	120.3	159.8412	208.7496	269.2444	344.0704	436.624	551.1	692.7	867.844	1084.48	1352.436	1683.872	2093.824	2600.896	3228.096	4003.88	4963.44	6150.32	7618.4	9434.24	11680.28	14458.4	17894.68	22145	27402.2	33904.88
S=0.9	0	10.10904	22.61292	38.079	57.2092	80.8708	110.1384	146.3396	191.1164	246.5016	315.0072	399.742	504.552	634.188	794.536	992.872	1238.196	1541.636	1916.96	2381.2	2955.42	3665.672	4544.2	5630.8	6974.88	8637.36	10693.64	13237.12	16383.12	20274.4	25087.56	31040.96
S=0.9	0	10.56576	23.63456	39.79936	59.7936	84.5244	115.1144	152.9508	199.7508	257.638	329.2384	417.8	527.344	662.84	830.432	1037.728	1294.136	1611.284	2003.564	2488.78	3088.94	3831.28	4749.48	5885.2	7290	9027.56	11176.76	13835.16	17123.28	21190.36	26220.96	32443.32
S=0.9	0	10.47548	23.43264	39.45932	59.2828	83.8024	114.1308	151.644	198.0444	255.4368	326.4256	414.232	522.84	657.176	823.34	1028.864	1283.08	1597.52	1986.448	2467.516	3062.552	3798.548	4708.92	5834.92	7227.72	8950.44	11081.28	13716.96	16977	21009.32	25996.96	32166.16
S=0.9	0	10.1344	22.66968	38.1746	57.3528	81.074	110.4148	146.7068	191.5964	247.1204	315.798	400.744	505.816	635.78	796.532	995.368	1241.304	1545.504	1921.772	2387.18	2962.84	3674.876	4555.6	5644.96	6992.4	8659.04	10720.52	13270.36	16424.24	20325.32	25150.52	31118.88
S=0.9	0	10.98624	24.57516	41.3832	62.1732	87.8884	119.6956	159.038	207.7008	267.8916	342.342	434.428	548.332	689.22	863.484	1079.032	1345.64	1675.412	2083.304	2587.828	3211.876	3983.76	4938.52	6119.44	7580.12	9386.84	11621.6	14385.76	17804.76	22033.72	27264.52	33734.52
S=0.9	0	10.76752	24.08592	40.5596	60.9356	86.1388	117.3128	155.872	203.5656	262.5584	335.5264	425.78	537.416	675.5	846.292	1057.548	1318.852	1642.056	2041.828	2536.308	3147.932	3904.448	4840.2	5997.6	7429.2	9199.96	11390.24	14099.36	17450.28	21595.04	26721.72	33062.92
