# Supplementary material for: Inference of past demography, dormancy and self-fertilization rates from whole genome sequence data
Source: PLoS Genet. 2020 Apr 6;16(4):e1008698. doi: 10.1371/journal.pgen.1008698 (PMC7173940; doi:10.1371/journal.pgen.1008698)
Supplement: S1 Data — File containing all numerical data presented in this study. It contains all plotted results and all requirements to build summary statistics. (ZIP) [file pgen.1008698.s003.zip › S1_data/Supplementary_Figure/FigS15/F15S_b_time.csv]

S=0	0	26.41712	53.5204	81.3468	109.9352	139.3292	169.5756	200.7248	232.8324	265.9596	300.1732	335.5468	372.1616	410.108	449.488	490.412	533.004	577.412	623.796	672.336	723.244	776.764	833.18	892.82	956.076	1023.416	1095.404	1172.732	1256.248	1347.04	1446.488	1556.424	1679.32	1818.648	1979.492	2169.732	2402.564	2702.736	3125.808	3849.052
S=0	0	25.2964	51.25	77.8956	105.2716	133.4184	162.3816	192.2092	222.9548	254.6768	287.4388	321.312	356.3736	392.7104	430.42	469.608	510.392	552.916	597.332	643.812	692.56	743.812	797.832	854.944	915.516	980	1048.936	1122.98	1202.956	1289.892	1385.124	1490.396	1608.076	1741.496	1895.516	2077.684	2300.64	2588.08	2993.2	3685.764
S=0	0	27.54792	55.8116	84.8288	114.6412	145.2936	176.8344	209.3168	242.7992	277.3444	313.0224	349.91	388.0924	427.664	468.728	511.404	555.82	602.128	650.496	701.116	754.204	810.016	868.844	931.036	997	1067.224	1142.296	1222.932	1310.024	1404.7	1508.404	1623.048	1751.204	1896.496	2064.228	2262.608	2505.408	2818.428	3259.608	4013.8
S=0	0	27.9106	56.5464	85.9456	116.1504	147.2064	179.1624	212.0728	245.9956	280.9956	317.1436	354.5172	393.202	433.296	474.9	518.136	563.14	610.056	659.06	710.344	764.132	820.68	880.284	943.296	1010.128	1081.276	1157.336	1239.032	1327.272	1423.192	1528.264	1644.416	1774.26	1921.468	2091.404	2292.396	2538.392	2855.536	3302.524	4066.64
S=0	0	26.44976	53.5864	81.4472	110.0712	139.5016	169.7852	200.9728	233.12	266.2884	300.544	335.9616	372.6216	410.616	450.044	491.016	533.664	578.128	624.564	673.164	724.136	777.724	834.208	893.924	957.256	1024.68	1096.76	1174.18	1257.8	1348.704	1448.276	1558.344	1681.396	1820.896	1981.94	2172.412	2405.532	2706.076	3129.668	3853.808
S=0	0	26.81804	54.3328	82.5812	111.6036	141.444	172.1492	203.7712	236.366	269.996	304.7292	340.6396	377.81	416.332	456.308	497.856	541.096	586.176	633.264	682.54	734.22	788.552	845.824	906.368	970.588	1038.948	1112.032	1190.528	1275.316	1367.484	1468.44	1580.044	1704.808	1846.252	2009.536	2202.66	2439.028	2743.756	3173.248	3907.468
S=0	0	26.93612	54.572	82.9448	112.0952	142.0668	172.9072	204.6684	237.4068	271.1848	306.0704	342.1392	379.4736	418.164	458.32	500.048	543.476	588.756	636.052	685.544	737.452	792.024	849.548	910.36	974.86	1043.524	1116.928	1195.772	1280.932	1373.504	1474.904	1587	1712.312	1854.38	2018.384	2212.36	2449.764	2755.836	3187.22	3924.672
S=0	0	26.27856	53.2396	80.92	109.3588	138.5984	168.686	199.672	231.6112	264.5648	298.5988	333.7868	370.2096	407.956	447.128	487.84	530.212	574.384	620.524	668.808	719.452	772.688	828.808	888.136	951.06	1018.048	1089.66	1166.58	1249.66	1339.972	1438.9	1548.26	1670.512	1809.112	1969.112	2158.352	2389.96	2688.56	3109.412	3828.864
S=0	0	27.1814	55.0688	83.7	113.116	143.3604	174.4816	206.532	239.5688	273.6544	308.858	345.2548	382.9292	421.972	462.492	504.6	548.428	594.12	641.844	691.788	744.168	799.236	857.284	918.652	983.736	1053.028	1127.1	1206.66	1292.596	1386.012	1488.336	1601.452	1727.908	1871.268	2036.764	2232.508	2472.076	2780.932	3216.244	3960.412
S=0	0	27.05568	54.814	83.3128	112.5928	142.6972	173.6744	205.5768	238.4604	272.3884	307.4292	343.6576	381.158	420.02	460.352	502.264	545.888	591.372	638.872	688.588	740.728	795.54	853.32	914.4	979.188	1048.156	1121.884	1201.08	1286.616	1379.6	1481.452	1594.044	1719.912	1862.612	2027.344	2222.18	2460.64	2768.068	3201.364	3942.092
S=0.5	0	17.73464	35.93	54.6104	73.8032	93.5364	113.8416	134.7528	156.308	178.5472	201.516	225.2632	249.844	275.3188	301.7552	329.2288	357.8236	387.636	418.772	451.36	485.536	521.468	559.34	599.376	641.844	687.052	735.38	787.292	843.36	904.308	971.072	1044.876	1127.38	1220.916	1328.896	1456.608	1612.916	1814.432	2098.452	2583.992
S=0.5	0	16.14064	32.70056	49.702	67.1696	85.1292	103.6092	122.6412	142.2588	162.4992	183.4032	205.0164	227.388	250.5728	274.6332	299.6372	325.662	352.7948	381.1336	410.792	441.896	474.596	509.064	545.504	584.156	625.3	669.284	716.528	767.56	823.028	883.792	950.96	1026.052	1111.18	1209.456	1325.688	1467.948	1651.348	1909.844	2351.74
S=0.5	0	17.28732	35.02376	53.2332	71.9416	91.1772	110.97	131.354	152.3652	174.044	196.4332	219.5816	243.5424	268.3748	294.1444	320.9248	348.7984	377.8588	408.212	439.976	473.292	508.312	545.232	584.26	625.656	669.724	716.832	767.436	822.088	881.5	946.58	1018.52	1098.944	1190.124	1295.38	1419.872	1572.236	1768.668	2045.524	2518.816
S=0.5	0	17.7418	35.94444	54.6324	73.8328	93.574	113.8872	134.8072	156.3708	178.6192	201.5968	225.354	249.9448	275.4296	301.8768	329.3612	357.9676	387.792	418.944	451.54	485.732	521.676	559.564	599.62	642.104	687.328	735.676	787.608	843.7	904.672	971.464	1045.296	1127.836	1221.408	1329.432	1457.196	1613.568	1815.164	2099.3	2585.032
S=0.5	0	17.52244	35.50008	53.9572	72.92	92.4172	112.4792	133.1404	154.4376	176.4108	199.1048	222.568	246.8548	272.0248	298.1448	325.2892	353.5424	382.9976	413.764	445.96	479.728	515.228	552.648	592.208	634.164	678.832	726.58	777.872	833.268	893.488	959.452	1032.372	1113.892	1206.308	1312.996	1439.18	1593.62	1792.724	2073.344	2553.072
S=0.5	0	16.80684	34.05024	51.7536	69.942	88.6428	107.8856	127.7032	148.1304	169.206	190.9732	213.478	236.7728	260.9152	285.9684	312.0044	339.1036	367.356	396.8644	427.748	460.136	494.184	530.076	568.02	608.264	651.108	696.908	746.104	799.24	857	920.268	990.212	1068.4	1157.044	1259.372	1380.404	1528.536	1719.508	1988.668	2448.804
S=0.5	0	16.16516	32.75024	49.7776	67.2716	85.2584	103.7668	122.8276	142.4748	162.746	183.682	205.3276	227.7332	250.9536	275.0504	300.0924	326.1568	353.3308	381.7128	411.416	442.568	475.316	509.84	546.332	585.044	626.248	670.3	717.616	768.724	824.28	885.136	952.408	1027.608	1112.868	1211.292	1327.7	1470.176	1653.86	1912.744	2355.312
S=0.5	0	16.63816	33.70852	51.234	69.24	87.7532	106.8028	126.4212	146.6436	167.508	189.0564	211.3356	234.3968	258.2964	283.0984	308.8732	335.7004	363.6692	392.8816	423.452	455.516	489.224	524.756	562.32	602.16	644.572	689.912	738.616	791.216	848.4	911.032	980.272	1057.676	1145.432	1246.732	1366.552	1513.196	1702.252	1968.712	2424.228
S=0.5	0	19.06744	38.6302	58.7148	79.3496	100.5656	122.3968	144.88	168.0548	191.9656	216.6604	242.1924	268.6204	296.01	324.4332	353.9712	384.7152	416.768	450.244	485.28	522.024	560.656	601.376	644.424	690.08	738.688	790.648	846.46	906.74	972.272	1044.052	1123.4	1212.108	1312.672	1428.768	1566.076	1734.132	1950.792	2256.16	2778.184
S=0.5	0	17.27456	34.99788	53.194	71.8884	91.1096	110.888	131.2572	152.2528	173.9152	196.288	219.4196	243.3628	268.1768	293.9272	320.688	348.5412	377.58	407.908	439.652	472.94	507.94	544.828	583.828	625.192	669.228	716.304	766.868	821.48	880.852	945.88	1017.772	1098.136	1189.244	1294.424	1418.824	1571.076	1767.364	2044.016	2516.956
S=0.8	0	11.07056	22.42872	34.0898	46.0704	58.3884	71.0636	84.1172	97.5728	111.4552	125.7932	140.6172	155.9612	171.8636	188.366	205.516	223.366	241.9756	261.4128	281.7544	303.0884	325.5172	349.1588	374.1524	400.66	428.88	459.048	491.456	526.456	564.5	606.176	652.248	703.748	762.14	829.544	909.264	1006.84	1132.632	1309.928	1613.016
S=0.8	0	12.6356	25.59948	38.90908	52.5832	66.6428	81.11	96.0092	111.3664	127.2116	143.5764	160.496	178.0096	196.16	214.9952	234.5696	254.9428	276.1836	298.3688	321.586	345.936	371.5356	398.5196	427.048	457.304	489.512	523.944	560.932	600.88	644.304	691.872	744.456	803.24	869.88	946.816	1037.808	1149.176	1292.752	1495.112	1841.048
S=0.8	0	12.127	24.56904	37.34292	50.4668	63.9604	77.8452	92.1444	106.884	122.0912	137.7972	154.036	170.8444	188.264	206.3412	225.1276	244.6812	265.0668	286.3588	308.6416	332.0116	356.5808	382.4784	409.856	438.896	469.808	502.856	538.352	576.692	618.372	664.024	714.492	770.908	834.868	908.704	996.036	1102.92	1240.716	1434.932	1766.94
S=0.8	0	11.13876	22.56688	34.2998	46.354	58.748	71.5016	84.6356	98.1736	112.142	126.568	141.4832	156.922	172.922	189.5264	206.7816	224.7416	243.466	263.0232	283.49	304.9556	327.5224	351.3096	376.4568	403.128	431.524	461.876	494.48	529.696	567.98	609.912	656.264	708.084	766.832	834.652	914.868	1013.04	1139.608	1317.996	1622.952
S=0.8	0	11.54684	23.3936	35.55636	48.0524	60.9004	74.1208	87.736	101.7704	116.25	131.2048	146.6664	162.6708	179.2572	196.4696	214.3572	232.9752	252.3856	272.6588	293.8756	316.1276	339.5212	364.1796	390.2484	417.896	447.332	478.8	512.596	549.104	588.788	632.256	680.308	734.024	794.924	865.228	948.384	1050.152	1181.356	1366.28	1682.408
S=0.8	0	11.76844	23.84256	36.23872	48.9744	62.0692	75.5432	89.42	103.7232	118.4812	133.7228	149.4812	165.7924	182.6972	200.24	218.4708	237.446	257.2288	277.8912	299.5152	322.1944	346.0368	371.1688	397.7376	425.916	455.916	487.988	522.436	559.64	600.084	644.388	693.364	748.112	810.18	881.836	966.584	1070.304	1204.028	1392.5	1714.696
S=0.8	0	12.82784	25.98892	39.501	53.3832	67.6568	82.344	97.4696	113.0608	129.1468	145.7608	162.9376	180.7176	199.144	218.266	238.138	258.8216	280.3852	302.9076	326.478	351.1988	377.1876	404.584	433.544	464.26	496.96	531.916	569.464	610.02	654.108	702.396	755.78	815.46	883.116	961.22	1053.596	1166.656	1312.416	1517.856	1869.056
S=0.8	0	11.37648	23.04844	35.03172	47.3432	60.002	73.0272	86.4416	100.2688	114.5348	129.2688	144.5024	160.2704	176.6124	193.5708	211.1944	229.5376	248.6616	268.636	289.5396	311.4632	334.5116	358.8064	384.4904	411.732	440.732	471.732	505.032	541	580.1	622.928	670.268	723.196	783.196	852.464	934.388	1034.66	1163.928	1346.12	1657.584
S=0.8	0	13.0238	26.38596	40.1044	54.1988	68.6904	83.602	98.9588	114.788	131.12	147.9876	165.4268	183.4784	202.1864	221.6004	241.776	262.7756	284.6688	307.5352	331.466	356.564	382.95	410.764	440.168	471.352	504.552	540.044	578.164	619.34	664.1	713.128	767.328	827.916	896.608	975.904	1069.692	1184.48	1332.468	1541.044	1897.608
S=0.8	0	12.17112	24.6584	37.47872	50.6504	64.1932	78.1284	92.4796	107.2728	122.5352	138.2984	154.596	171.4656	188.9488	207.092	225.9464	245.5712	266.0308	287.4004	309.764	333.2192	357.8776	383.8696	411.348	440.492	471.516	504.684	540.312	578.792	620.62	666.44	717.088	773.712	837.904	912.008	999.656	1106.932	1245.228	1440.148	1773.368
S=0.9	0	11.81332	23.93348	36.37692	49.1612	62.306	75.8316	89.7608	104.1188	118.9328	134.2328	150.0512	166.4248	183.394	201.0036	219.304	238.3516	258.21	278.9512	300.6576	323.4232	347.3564	372.5844	399.2544	427.544	457.656	489.848	524.428	561.776	602.376	646.848	696.008	750.964	813.272	885.196	970.268	1074.388	1208.62	1397.812	1721.236
S=0.9	0	11.62676	23.55556	35.80252	48.3852	61.322	74.634	88.3436	102.4748	117.0548	132.1132	147.682	163.7968	180.498	197.8296	215.8412	234.588	254.1328	274.5464	295.91	318.316	341.8716	366.7012	392.9504	420.792	450.428	482.112	516.144	552.904	592.864	636.632	685.016	739.108	800.428	871.22	954.948	1057.424	1189.536	1375.74	1694.056
S=0.9	0	11.78628	23.87876	36.29372	49.0488	62.1632	75.658	89.5556	103.8808	118.6608	133.9256	149.708	166.044	182.9744	200.544	218.8024	237.8064	257.6192	278.3132	299.9696	322.6832	346.562	371.732	398.3412	426.564	456.608	488.728	523.228	560.488	600.996	645.368	694.416	749.248	811.412	883.172	968.048	1071.932	1205.856	1394.612	1717.296
S=0.9	0	11.91444	24.13836	36.68832	49.582	62.8392	76.4804	90.5292	105.0104	119.9512	135.3816	151.3356	167.8496	184.964	202.7244	221.1812	240.392	260.4204	281.3392	303.2312	326.1916	350.33	375.7736	402.672	431.2	461.572	494.04	528.916	566.584	607.532	652.384	701.964	757.392	820.232	892.776	978.576	1083.584	1218.968	1409.776	1735.968
S=0.9	0	11.00452	22.29492	33.8864	45.7956	58.04	70.6396	83.6156	96.9904	110.7904	125.0424	139.778	155.0308	170.838	187.242	204.2896	222.0332	240.532	259.8532	280.0732	301.28	323.5748	347.0756	371.92	398.2708	426.324	456.312	488.524	523.312	561.132	602.56	648.356	699.552	757.592	824.592	903.84	1000.832	1125.872	1302.112	1603.392
S=0.9	0	11.47548	23.24908	35.33668	47.7556	60.524	73.6628	87.194	101.1416	115.532	130.394	145.7604	161.6656	178.1496	195.2556	213.0328	231.5356	250.826	270.974	292.0596	314.1744	337.4232	361.9296	387.8372	415.316	444.568	475.84	509.428	545.708	585.148	628.348	676.104	729.488	790.016	859.884	942.524	1043.664	1174.06	1357.84	1672.012
S=0.9	0	11.30608	22.90584	34.815	47.0504	59.6304	72.5756	85.9068	99.6484	113.8264	128.4692	143.6084	159.2788	175.5196	192.3732	209.8876	228.1172	247.1232	266.9736	287.748	309.536	332.442	356.5864	382.1116	409.184	438.004	468.816	501.908	537.652	576.508	619.072	666.124	718.72	778.352	847.188	928.608	1028.256	1156.724	1337.792	1647.328
S=0.9	0	11.01064	22.30728	33.90524	45.8208	58.0724	70.6788	83.662	97.0444	110.852	125.112	139.8556	155.1168	170.9332	187.346	204.4032	222.1564	240.6656	259.9976	280.2288	301.4476	323.7548	347.2684	372.1264	398.492	426.56	456.564	488.792	523.604	561.444	602.896	648.716	699.94	758.012	825.052	904.344	1001.388	1126.5	1302.836	1604.284
S=0.9	0	12.07072	24.45504	37.1696	50.2324	63.6636	77.484	91.7168	106.388	121.5244	137.1576	153.3208	170.0512	187.3904	205.3836	224.0828	243.5456	263.8368	285.03	307.2092	330.4708	354.9256	380.7032	407.956	436.86	467.628	500.524	535.856	574.016	615.5	660.94	711.176	767.328	830.992	904.488	991.412	1097.8	1234.956	1428.272	1758.74
S=0.9	0	11.7582	23.82184	36.2072	48.932	62.0152	75.4776	89.342	103.6332	118.378	133.6064	149.3512	165.6484	182.5384	200.066	218.2808	237.2396	257.0056	277.65	299.2548	321.9144	345.736	370.846	397.392	425.548	455.52	487.564	521.98	559.152	599.564	643.828	692.76	747.46	809.476	881.068	965.744	1069.376	1202.984	1391.292	1713.204
