# Supplementary material for: Inference of past demography, dormancy and self-fertilization rates from whole genome sequence data
Source: PLoS Genet. 2020 Apr 6;16(4):e1008698. doi: 10.1371/journal.pgen.1008698 (PMC7173940; doi:10.1371/journal.pgen.1008698)
Supplement: S1 Data — File containing all numerical data presented in this study. It contains all plotted results and all requirements to build summary statistics. (ZIP) [file pgen.1008698.s003.zip › S1_data/Supplementary_Figure/FigS15/F15S_b_popsize.csv]

S=0	3.72941606698591	3.69850881141437	3.83279125244626	4.05488238977749	4.29221698661189	4.5014585732205	4.66299573820529	4.77194115358799	4.83140308797648	4.84812244162084	4.80488874017087	4.80488874017087	4.67473737250521	4.67473737250521	4.49766165997397	4.49766165997397	4.30451613453104	4.30451613453104	4.11391555834939	4.11391555834939	3.94317134736219	3.94317134736219	3.80150786632296	3.80150786632296	3.69202340202851	3.69202340202851	3.60409027911167	3.60409027911167	3.54410116056709	3.54410116056709	3.50776009860884	3.50776009860884	3.48852105520025	3.48852105520025	3.47704091767146	3.47704091767146	3.48277440207519	3.48277440207519	3.47199975362733	3.47199975362733
S=0	9.99123806238561	6.36636997653094	4.30500455010358	3.69373370659836	3.73714091262703	4.03405902813335	4.36827474111247	4.63998344134034	4.81757821400902	4.90408566183882	4.89494990006349	4.89494990006349	4.74909473742429	4.74909473742429	4.53941784926033	4.53941784926033	4.32452870492466	4.32452870492466	4.13301451050218	4.13301451050218	3.97982627526364	3.97982627526364	3.85444933918886	3.85444933918886	3.75572287919816	3.75572287919816	3.67347212912844	3.67347212912844	3.60678598158574	3.60678598158574	3.55921681864067	3.55921681864067	3.52833431117902	3.52833431117902	3.50791391903244	3.50791391903244	3.50231031047898	3.50231031047898	3.46880538341098	3.46880538341098
S=0	10.1049339869612	7.57973474123566	5.01214500096733	4.06955658223532	3.8199343680109	3.86830035401641	4.01650564478821	4.16662177228154	4.27850265125977	4.34299915488346	4.35952104755889	4.35952104755889	4.29910815816826	4.29910815816826	4.19169616687772	4.19169616687772	4.06830445118676	4.06830445118676	3.94898454321618	3.94898454321618	3.84453187206542	3.84453187206542	3.75502498089048	3.75502498089048	3.6815839440442	3.6815839440442	3.61837417882126	3.61837417882126	3.567616038766	3.567616038766	3.53022951354269	3.53022951354269	3.50914995416569	3.50914995416569	3.49741926527062	3.49741926527062	3.50101096050013	3.50101096050013	3.487212244393	3.487212244393
S=0	6.38925202888856	3.28042635482092	3.47286976067087	4.00760114151238	4.51854303858299	4.92836465366177	5.20922591409245	5.35860769924365	5.39364551037948	5.34213657502014	5.15721296068741	5.15721296068741	4.85199074126871	4.85199074126871	4.5488547369983	4.5488547369983	4.28498119794271	4.28498119794271	4.07150557203549	4.07150557203549	3.90837963925124	3.90837963925124	3.77932260079595	3.77932260079595	3.68339493668133	3.68339493668133	3.60946980521476	3.60946980521476	3.55521768626383	3.55521768626383	3.51901627470447	3.51901627470447	3.50016863464053	3.50016863464053	3.49354570589554	3.49354570589554	3.50047787065897	3.50047787065897	3.48472239623204	3.48472239623204
S=0	9.5311912922132	4.30785618475462	3.57367583460625	3.78153408200128	4.21124318379167	4.61484881226767	4.90597195189403	5.07101686467693	5.12820530400758	5.10584045555621	4.97495335477891	4.97495335477891	4.739063867332	4.739063867332	4.49846833991979	4.49846833991979	4.28472178150675	4.28472178150675	4.09370537209278	4.09370537209278	3.93675016724947	3.93675016724947	3.81276067468748	3.81276067468748	3.71167306905646	3.71167306905646	3.62464781824703	3.62464781824703	3.55873308714866	3.55873308714866	3.51349159601138	3.51349159601138	3.48772594977122	3.48772594977122	3.47415540196943	3.47415540196943	3.47363164136408	3.47363164136408	3.45005311202327	3.45005311202327
S=0	3.02514993811136	4.30942739924554	5.01590156725934	4.93174732885721	4.74658626632937	4.64446659042148	4.63155551432951	4.66981104237097	4.72169692745589	4.76181647570832	4.7693512214194	4.7693512214194	4.68754759284756	4.68754759284756	4.53023687540194	4.53023687540194	4.34114231557485	4.34114231557485	4.1476893044114	4.1476893044114	3.97401352250408	3.97401352250408	3.83178619692127	3.83178619692127	3.71819366293559	3.71819366293559	3.62413802733955	3.62413802733955	3.55309408772909	3.55309408772909	3.51333224722766	3.51333224722766	3.49808532194157	3.49808532194157	3.48989419774168	3.48989419774168	3.49202950047966	3.49202950047966	3.47394517522689	3.47394517522689
S=0	6.46238236357902	3.06932853757594	3.3290517706081	3.98882618446941	4.59107774463328	5.02732168896566	5.25655687401377	5.33192173985153	5.30590396972758	5.21999069239511	5.03103632479251	5.03103632479251	4.7690965846519	4.7690965846519	4.52315388558917	4.52315388558917	4.30372007829423	4.30372007829423	4.11269925366387	4.11269925366387	3.9543514224362	3.9543514224362	3.82282796976255	3.82282796976255	3.71743849321488	3.71743849321488	3.6296618106704	3.6296618106704	3.56021350820083	3.56021350820083	3.51015045922855	3.51015045922855	3.47866247442183	3.47866247442183	3.46532040439176	3.46532040439176	3.474223343134	3.474223343134	3.45967052520913	3.45967052520913
S=0	6.89833109922381	3.26148897792033	3.38293410004708	3.92000250500196	4.35595797141422	4.633018423169	4.77940556526216	4.8307739022065	4.81669384796846	4.75947009572426	4.62198841130779	4.62198841130779	4.42698036809341	4.42698036809341	4.24007354387169	4.24007354387169	4.06473715656707	4.06473715656707	3.91204209721735	3.91204209721735	3.79558900184894	3.79558900184894	3.71017479132474	3.71017479132474	3.64148410156358	3.64148410156358	3.58137973543465	3.58137973543465	3.53669318161892	3.53669318161892	3.50718724743209	3.50718724743209	3.49118757665519	3.49118757665519	3.48264572564935	3.48264572564935	3.49797253282734	3.49797253282734	3.48676574785553	3.48676574785553
S=0	9.98771126016539	6.71781931561297	4.72205345044858	4.04214618792999	3.89081391268124	3.9664284888894	4.12479689024452	4.29103126561592	4.42834065496637	4.52227838639959	4.57569835401679	4.57569835401679	4.53027000531298	4.53027000531298	4.40297431883554	4.40297431883554	4.24333917341966	4.24333917341966	4.07976054678178	4.07976054678178	3.92852763719531	3.92852763719531	3.79655777387754	3.79655777387754	3.69168855393697	3.69168855393697	3.60863478367282	3.60863478367282	3.54966234775455	3.54966234775455	3.51137526233949	3.51137526233949	3.48520993347469	3.48520993347469	3.47132107035827	3.47132107035827	3.47504595054632	3.47504595054632	3.46354256789105	3.46354256789105
S=0	8.06472203366426	3.66965218759732	3.3395400844273	3.66355477623254	4.08856405241519	4.48298564604176	4.79329687671152	4.99980461144227	5.1061564341065	5.12898634507171	5.04531859243454	5.04531859243454	4.83653299643255	4.83653299643255	4.58843500512102	4.58843500512102	4.3452917489279	4.3452917489279	4.12722915467743	4.12722915467743	3.94542715975694	3.94542715975694	3.80001320596129	3.80001320596129	3.68818947250769	3.68818947250769	3.60217856990823	3.60217856990823	3.53968862518438	3.53968862518438	3.50020641834464	3.50020641834464	3.47828346041256	3.47828346041256	3.46928816201834	3.46928816201834	3.48003426093922	3.48003426093922	3.46045973039219	3.46045973039219
S=0.5	9.7419874347689	7.19974357305995	4.47545783928628	3.68539973610652	3.62945499176264	3.81329222664241	4.02074079596455	4.17628619244589	4.27077039507214	4.31858914946783	4.3372846557264	4.3372846557264	4.31847385034728	4.31847385034728	4.26747958942215	4.26747958942215	4.18647905629425	4.18647905629425	4.07929504611034	4.07929504611034	3.95607900107799	3.95607900107799	3.82843003753312	3.82843003753312	3.71387825009601	3.71387825009601	3.6108414493806	3.6108414493806	3.51931051460068	3.51931051460068	3.45295793835021	3.45295793835021	3.40648687405791	3.40648687405791	3.36850549861344	3.36850549861344	3.34934527726265	3.34934527726265	3.31957836156461	3.31957836156461
S=0.5	7.75335987802721	2.91869860884071	2.8841191783912	3.57506938555012	4.16484708172067	4.58353008242299	4.86663835827118	5.04706959233113	5.14795024413505	5.18654244599001	5.15255536555705	5.15255536555705	5.01343426866787	5.01343426866787	4.81899867381873	4.81899867381873	4.60921321389791	4.60921321389791	4.40263394973397	4.40263394973397	4.20638245980307	4.20638245980307	4.03125445273894	4.03125445273894	3.87994539397944	3.87994539397944	3.74515053480138	3.74515053480138	3.63022307747042	3.63022307747042	3.53771433416579	3.53771433416579	3.4762502824934	3.4762502824934	3.42757278989527	3.42757278989527	3.38884515077925	3.38884515077925	3.33855647970318	3.33855647970318
S=0.5	9.77742268141117	3.93048730029263	2.89986389929987	3.15860454842372	3.72193438614616	4.22916823136904	4.59674217421289	4.83336862383648	4.96651090419403	5.02242842438656	5.00044538014029	5.00044538014029	4.86809275722561	4.86809275722561	4.67628496796932	4.67628496796932	4.46818272057389	4.46818272057389	4.26589255395129	4.26589255395129	4.08160397132626	4.08160397132626	3.92277839845998	3.92277839845998	3.78672469214281	3.78672469214281	3.66688386270395	3.66688386270395	3.56389303530843	3.56389303530843	3.48113416098952	3.48113416098952	3.41525051627637	3.41525051627637	3.36400384682434	3.36400384682434	3.33248634352187	3.33248634352187	3.29470303549225	3.29470303549225
S=0.5	8.0361437294611	3.85313196792483	3.20767135782525	3.48230936744338	4.01601983718393	4.53535771626844	4.92623309201509	5.16072311966404	5.25546646089333	5.24434996895322	5.09853622952287	5.09853622952287	4.82814269280896	4.82814269280896	4.55848160241138	4.55848160241138	4.3285795226241	4.3285795226241	4.13745123047521	4.13745123047521	3.98059600685182	3.98059600685182	3.85084095350104	3.85084095350104	3.73481766425794	3.73481766425794	3.63051418442877	3.63051418442877	3.54950070541246	3.54950070541246	3.48963598353716	3.48963598353716	3.44230937448375	3.44230937448375	3.40058093238187	3.40058093238187	3.36440568301863	3.36440568301863	3.31882888874901	3.31882888874901
S=0.5	9.80134703611403	5.4622281134144	3.69141317870205	3.346891246745	3.53226243920757	3.88755168773904	4.24418229209809	4.53128721834287	4.72881265018227	4.84053883688649	4.95806379994994	4.95806379994994	4.83062244508041	4.83062244508041	4.58770328893178	4.58770328893178	4.35944900197887	4.35944900197887	4.16323453370115	4.16323453370115	4.00095541226811	4.00095541226811	3.86009888472722	3.86009888472722	3.74616303663575	3.74616303663575	3.64479759534195	3.64479759534195	3.55812034804081	3.55812034804081	3.48591733747417	3.48591733747417	3.42745365982439	3.42745365982439	3.37672744444945	3.37672744444945	3.34650287534323	3.34650287534323	3.30456648383427	3.30456648383427
S=0.5	7.70386374266521	3.5698967129978	3.1050791714421	3.39473536775677	3.78818556954318	4.1105288156249	4.346247366874	4.51202425810443	4.62451837069309	4.69528710403961	4.73674158859112	4.73674158859112	4.70726226191781	4.70726226191781	4.60770455906887	4.60770455906887	4.46619935383227	4.46619935383227	4.30453583573714	4.30453583573714	4.13777169077206	4.13777169077206	3.97672695817715	3.97672695817715	3.83588964341445	3.83588964341445	3.71186372357027	3.71186372357027	3.60065515181963	3.60065515181963	3.51216547256608	3.51216547256608	3.44052429394937	3.44052429394937	3.3834037196745	3.3834037196745	3.34378916446688	3.34378916446688	3.30681185758198	3.30681185758198
S=0.5	6.0056850474093	2.64832638703232	3.23128607030554	3.93135595807552	4.35282248802954	4.58912579906941	4.73817647996607	4.84960127142368	4.93975935353677	5.0087019171617	5.06616738795825	5.06616738795825	5.0215295935081	5.0215295935081	4.86916707980805	4.86916707980805	4.6590653500367	4.6590653500367	4.4342613587429	4.4342613587429	4.2202249941332	4.2202249941332	4.03327763997635	4.03327763997635	3.88062532300727	3.88062532300727	3.74863071176629	3.74863071176629	3.63390498884914	3.63390498884914	3.54499135804735	3.54499135804735	3.47131142847601	3.47131142847601	3.40515736486008	3.40515736486008	3.36529606914016	3.36529606914016	3.30431698363371	3.30431698363371
S=0.5	9.1879159348678	3.82164978035464	3.14328923076632	3.59022321702182	4.24645141029096	4.8290572992357	5.27825531684799	5.59307678751249	5.78913059949258	5.88678888380025	5.88459420408157	5.88459420408157	5.71600490709775	5.71600490709775	5.43432333651518	5.43432333651518	5.10540151617247	5.10540151617247	4.7725986142855	4.7725986142855	4.46287381091183	4.46287381091183	4.19042345257149	4.19042345257149	3.95559940860117	3.95559940860117	3.75805402278844	3.75805402278844	3.60301823273643	3.60301823273643	3.48816341171467	3.48816341171467	3.40383466470557	3.40383466470557	3.33940248279197	3.33940248279197	3.3013710507139	3.3013710507139	3.26534015896362	3.26534015896362
S=0.5	9.99597865101619	3.18172295769247	4.18865124809748	4.77231507075394	4.74311635924817	4.55435299203215	4.43926266949062	4.42659166757337	4.47763076375777	4.55104646535541	4.64019628490302	4.64019628490302	4.64942444553139	4.64942444553139	4.55630293506199	4.55630293506199	4.40284253140798	4.40284253140798	4.22487216723281	4.22487216723281	4.04411751011467	4.04411751011467	3.88056759071301	3.88056759071301	3.74032192201325	3.74032192201325	3.62275751328906	3.62275751328906	3.53276568165347	3.53276568165347	3.46741121938646	3.46741121938646	3.41737139904567	3.41737139904567	3.37582107425198	3.37582107425198	3.35683859587662	3.35683859587662	3.31625297853646	3.31625297853646
S=0.5	9.90899289740373	4.56836689594903	3.26775102913717	3.48900618272795	3.86141155112964	4.14045643020604	4.37775747415461	4.62805565551422	4.90070704822219	5.17124507167278	5.49619910637754	5.49619910637754	5.66616445243065	5.66616445243065	5.5416076911668	5.5416076911668	5.23693157136604	5.23693157136604	4.87228308353439	4.87228308353439	4.52479022224381	4.52479022224381	4.22766178746601	4.22766178746601	3.98693936085244	3.98693936085244	3.79343855761902	3.79343855761902	3.64273234535579	3.64273234535579	3.527656838822	3.527656838822	3.43749896206241	3.43749896206241	3.37115402398603	3.37115402398603	3.32825341579647	3.32825341579647	3.29268962672728	3.29268962672728
S=0.8	4.81036864070182	2.28501886805007	3.39151408168203	3.70876272340386	3.76647467767605	3.77639180076587	3.78662968909303	3.80742557793756	3.84160810354465	3.88983469161079	3.99103487621165	3.99103487621165	4.15626436708752	4.15626436708752	4.33654879506336	4.33654879506336	4.49148374773306	4.49148374773306	4.5834551811056	4.5834551811056	4.59658346985084	4.59658346985084	4.53127614886189	4.53127614886189	4.40057273976943	4.40057273976943	4.22306466514708	4.22306466514708	4.01970568037914	4.01970568037914	3.8043964326348	3.8043964326348	3.60423691058224	3.60423691058224	3.42896700423096	3.42896700423096	3.28820963709143	3.28820963709143	3.17086837057581	3.17086837057581
S=0.8	9.59850468306665	7.85002537965932	4.01749697890671	2.61616668833737	3.02931614158668	3.75571298086123	4.30252872319712	4.6456547811859	4.85111597775449	4.97182031744817	5.053323030995	5.053323030995	5.04802656470784	5.04802656470784	4.94494292065606	4.94494292065606	4.76939590993462	4.76939590993462	4.55077237605512	4.55077237605512	4.32417584908776	4.32417584908776	4.12056003400478	4.12056003400478	3.94421470828108	3.94421470828108	3.79053257279934	3.79053257279934	3.65886335121795	3.65886335121795	3.54629952664023	3.54629952664023	3.45162901059536	3.45162901059536	3.37248052866232	3.37248052866232	3.30418791260301	3.30418791260301	3.261782487148	3.261782487148
S=0.8	7.60680573911774	2.83970633236964	2.64143844987683	3.31471070051954	4.00984213895617	4.54583377887192	4.90287463033296	5.10650177878009	5.19099781933809	5.18778374406227	5.06769242534408	5.06769242534408	4.82019336539766	4.82019336539766	4.550151489734	4.550151489734	4.30582272608417	4.30582272608417	4.09778763113755	4.09778763113755	3.92289747701391	3.92289747701391	3.77568970963881	3.77568970963881	3.64213420750224	3.64213420750224	3.51698000954432	3.51698000954432	3.40556877372114	3.40556877372114	3.33825591759317	3.33825591759317	3.29643136392624	3.29643136392624	3.26411180008151	3.26411180008151	3.25337163839307	3.25337163839307	3.24312057247786	3.24312057247786
S=0.8	9.50331592220371	9.82125392288338	9.99797332376342	7.98095124863523	5.85835820741641	4.60627698629026	3.9667652841742	3.75633515852276	3.83319925100925	4.0774626732504	4.56064361802585	4.56064361802585	4.96042627223053	4.96042627223053	4.99455886028262	4.99455886028262	4.8216692226522	4.8216692226522	4.5747593208998	4.5747593208998	4.32592920430634	4.32592920430634	4.10476397541783	4.10476397541783	3.91138290857386	3.91138290857386	3.74382726750999	3.74382726750999	3.60842407537349	3.60842407537349	3.49620931694282	3.49620931694282	3.40577600627029	3.40577600627029	3.32884567770036	3.32884567770036	3.2639422998511	3.2639422998511	3.19629200836405	3.19629200836405
S=0.8	8.37531319829033	2.32186190889046	2.9888007894208	4.06780790776445	4.66779288875447	4.93325303179351	5.01180013101741	4.99297593778148	4.92942929461883	4.85081014930614	4.73423378416838	4.73423378416838	4.60911785886801	4.60911785886801	4.50866282348173	4.50866282348173	4.41409955849521	4.41409955849521	4.31165360489012	4.31165360489012	4.19681611146466	4.19681611146466	4.08502516861504	4.08502516861504	3.97404522660109	3.97404522660109	3.84329187874079	3.84329187874079	3.70151535718226	3.70151535718226	3.57011858098924	3.57011858098924	3.46202672628571	3.46202672628571	3.36052845231236	3.36052845231236	3.2599137676945	3.2599137676945	3.19371655411131	3.19371655411131
S=0.8	8.10667386013693	4.54071685360788	3.22746010044786	2.75894125386893	2.7675496402057	3.02956013704824	3.38307309652191	3.73860032025079	4.05296227439052	4.30677004866922	4.56120458427868	4.56120458427868	4.71295614801767	4.71295614801767	4.72288207979908	4.72288207979908	4.65613912859594	4.65613912859594	4.54402515988757	4.54402515988757	4.39995327993773	4.39995327993773	4.23355740770887	4.23355740770887	4.05509434353944	4.05509434353944	3.88047111243744	3.88047111243744	3.72868009230632	3.72868009230632	3.59335764464923	3.59335764464923	3.46853385651271	3.46853385651271	3.36319878245715	3.36319878245715	3.2941191898447	3.2941191898447	3.24554654410493	3.24554654410493
S=0.8	7.63490389927887	3.61813570817423	2.87424149243869	3.09179521826533	3.72905810532903	4.50752248324491	5.24296286796176	5.82984980696537	6.22521305273045	6.43110923362095	6.43324147249788	6.43324147249788	6.118653866459	6.118653866459	5.64636839346134	5.64636839346134	5.16166890967054	5.16166890967054	4.72494330652795	4.72494330652795	4.36378550434195	4.36378550434195	4.08627751795664	4.08627751795664	3.86974585945946	3.86974585945946	3.69342755181557	3.69342755181557	3.55392128967324	3.55392128967324	3.45403142868073	3.45403142868073	3.37660855312939	3.37660855312939	3.30923704832056	3.30923704832056	3.24807455564578	3.24807455564578	3.20221500818631	3.20221500818631
S=0.8	9.88553330422215	10.0970226727505	10.1253935362194	7.66353226079701	5.87936931810969	4.70095218945387	3.94597425269102	3.48996129149071	3.24489727444966	3.1490246465593	3.37573853622124	3.37573853622124	3.77836541035799	3.77836541035799	4.10983197411835	4.10983197411835	4.30522813415892	4.30522813415892	4.38497630884626	4.38497630884626	4.38034589387316	4.38034589387316	4.31339500821554	4.31339500821554	4.20180183642944	4.20180183642944	4.06062678473209	4.06062678473209	3.90311691408457	3.90311691408457	3.73154606310975	3.73154606310975	3.55529957086586	3.55529957086586	3.38482090028714	3.38482090028714	3.25003770918193	3.25003770918193	3.18571410544655	3.18571410544655
S=0.8	7.47252477158779	3.37805555129044	2.9899429175009	3.68547919467418	4.78278527018478	5.66986332997367	6.13319890206109	6.25132172969107	6.16587348260857	5.97992785976711	5.61746472634007	5.61746472634007	5.13125713659444	5.13125713659444	4.75577237426709	4.75577237426709	4.56425912560256	4.56425912560256	4.40821217135441	4.40821217135441	4.25722775069277	4.25722775069277	4.10196079941224	4.10196079941224	3.93900580759131	3.93900580759131	3.76920569641407	3.76920569641407	3.62120206008905	3.62120206008905	3.49907433470707	3.49907433470707	3.39985784708043	3.39985784708043	3.31548676730185	3.31548676730185	3.25316932336844	3.25316932336844	3.21190767241627	3.21190767241627
S=0.8	9.65321685674188	2.39175485108188	2.94613822732411	3.63768201904241	4.05651908692453	4.29297303158002	4.51284747835314	4.68278467985949	4.79996936343425	4.87161123332187	4.90548257936152	4.90548257936152	4.86219979476837	4.86219979476837	4.74767863785336	4.74767863785336	4.58805637731329	4.58805637731329	4.39901077775992	4.39901077775992	4.1905833904549	4.1905833904549	3.97887584998865	3.97887584998865	3.78856506964097	3.78856506964097	3.62167706220474	3.62167706220474	3.48350428951186	3.48350428951186	3.37583139260886	3.37583139260886	3.29804149822063	3.29804149822063	3.23697466422159	3.23697466422159	3.20592867158709	3.20592867158709	3.17886984176745	3.17886984176745
S=0.9	2.12062596280154	4.30461246003566	5.18373383653206	4.41355617121823	3.88749889305933	3.6755570294896	3.65192208102262	3.72847552096813	3.84815535190803	3.97741905451849	4.15625347574838	4.15625347574838	4.33908474218477	4.33908474218477	4.44628684240382	4.44628684240382	4.47396781014109	4.47396781014109	4.45135266174751	4.45135266174751	4.36459165807839	4.36459165807839	4.21166013762118	4.21166013762118	4.0103355355011	4.0103355355011	3.78511312185647	3.78511312185647	3.56467333874559	3.56467333874559	3.39749237325993	3.39749237325993	3.29070883375662	3.29070883375662	3.22695263038184	3.22695263038184	3.1944328813066	3.1944328813066	3.15842937859586	3.15842937859586
S=0.9	9.5111356613049	9.10659197421403	4.86136815241559	3.12587492571841	2.68401024809766	3.20974827159398	4.10696127698741	5.12893666699854	6.04347620840636	6.67703580559492	6.94753692251667	6.94753692251667	6.78244631106078	6.78244631106078	6.36286816048496	6.36286816048496	5.88894846620757	5.88894846620757	5.42622069614837	5.42622069614837	4.99745166810741	4.99745166810741	4.61240108628944	4.61240108628944	4.2950391560359	4.2950391560359	4.02020018059323	4.02020018059323	3.77721006908281	3.77721006908281	3.60947333937209	3.60947333937209	3.47239587404673	3.47239587404673	3.32857026799099	3.32857026799099	3.20469189059212	3.20469189059212	3.13279776615056	3.13279776615056
S=0.9	9.62926491628417	6.16699799601905	3.75075026432912	3.21711370316989	3.48719224219078	4.0444300975105	4.59540144739678	5.00787745597696	5.25853126918102	5.37682051253886	5.38558530853824	5.38558530853824	5.24053802191534	5.24053802191534	4.98864739258158	4.98864739258158	4.68196380929062	4.68196380929062	4.36667043986421	4.36667043986421	4.08336447535727	4.08336447535727	3.852394776049	3.852394776049	3.66397277456969	3.66397277456969	3.51361203165821	3.51361203165821	3.39431255516096	3.39431255516096	3.31017411432913	3.31017411432913	3.25262703951124	3.25262703951124	3.1967699923315	3.1967699923315	3.1518971344487	3.1518971344487	3.11249944606061	3.11249944606061
S=0.9	2.52371919397446	2.6450233598663	4.65981773061718	6.57061516906026	8.65157489492513	10.0367435642423	10.2503023244489	10.5396961491483	9.50583844618986	8.80164743822864	7.77472367937398	7.77472367937398	6.56470123267166	6.56470123267166	5.57889810491645	5.57889810491645	4.97170535246049	4.97170535246049	4.58448412293689	4.58448412293689	4.36956703958927	4.36956703958927	4.21951706814877	4.21951706814877	4.06982172318097	4.06982172318097	3.89345470391738	3.89345470391738	3.71800531455565	3.71800531455565	3.55372696924891	3.55372696924891	3.41600820080168	3.41600820080168	3.30807020716249	3.30807020716249	3.24224916395979	3.24224916395979	3.21153819021335	3.21153819021335
S=0.9	7.72370367286511	3.08652259131223	2.8871847717416	3.3826169350891	3.4538615912088	3.24883256409495	3.43275889359835	3.75728220644033	4.07133279847991	4.30852949768849	4.4967610442582	4.4967610442582	4.55145599127808	4.55145599127808	4.50996422584713	4.50996422584713	4.44752342667178	4.44752342667178	4.37959584834712	4.37959584834712	4.30541015518316	4.30541015518316	4.20751550748421	4.20751550748421	4.07098873596788	4.07098873596788	3.92246404254988	3.92246404254988	3.77383589656624	3.77383589656624	3.6504971253692	3.6504971253692	3.53283973710333	3.53283973710333	3.40900221264928	3.40900221264928	3.28537270794758	3.28537270794758	3.19522016594071	3.19522016594071
S=0.9	7.67740912887343	3.22600888531607	3.31167808328008	4.13842228132796	4.68258598197479	4.6919539545711	4.35505699626722	3.9506743864449	3.65943245598204	3.54689580156779	3.69319981831069	3.69319981831069	4.10676686796138	4.10676686796138	4.42165309178797	4.42165309178797	4.49617528265873	4.49617528265873	4.40734866595776	4.40734866595776	4.25667449674359	4.25667449674359	4.09128315120201	4.09128315120201	3.93545684499089	3.93545684499089	3.78866717108165	3.78866717108165	3.64221089467848	3.64221089467848	3.49471771773479	3.49471771773479	3.36592345307024	3.36592345307024	3.24936627180857	3.24936627180857	3.15542497922443	3.15542497922443	3.09861797291785	3.09861797291785
S=0.9	2.81664259429033	2.49599494546779	3.02346547359289	3.22523676060273	3.43135833551189	3.68436179650368	3.92755340896032	4.11915497965047	4.24670043565824	4.31592251055419	4.33543088298434	4.33543088298434	4.28068943366715	4.28068943366715	4.18384987826774	4.18384987826774	4.07141725696407	4.07141725696407	3.96484453432082	3.96484453432082	3.88355830246069	3.88355830246069	3.77909795772008	3.77909795772008	3.67250109206932	3.67250109206932	3.57071617106587	3.57071617106587	3.47339906147309	3.47339906147309	3.36879729072501	3.36879729072501	3.27507931328489	3.27507931328489	3.19961804870755	3.19961804870755	3.14733857992626	3.14733857992626	3.078221214243	3.078221214243
S=0.9	9.72932873205564	7.32056528919738	4.19325208249411	3.06906115170641	2.84677373669293	3.06646715917516	3.47545134982105	3.90968991246381	4.27505681315277	4.5365587031483	4.73818242157099	4.73818242157099	4.78035850583961	4.78035850583961	4.6676494178582	4.6676494178582	4.48560168628662	4.48560168628662	4.28636457624287	4.28636457624287	4.09923017485419	4.09923017485419	3.93525101866176	3.93525101866176	3.7939375073203	3.7939375073203	3.67151795184815	3.67151795184815	3.57184900125555	3.57184900125555	3.4852198889153	3.4852198889153	3.39083262569798	3.39083262569798	3.29580442529943	3.29580442529943	3.2160839206548	3.2160839206548	3.15879387383023	3.15879387383023
S=0.9	9.72986349719493	4.82245267891388	2.9445863071777	5.08166031237374	8.25899029911238	10.1916742210045	10.7392633626641	10.4905991996064	10.0205221925011	9.27642119953742	8.26953064207865	8.26953064207865	7.19538188043461	7.19538188043461	6.34950791664528	6.34950791664528	5.68518932007032	5.68518932007032	5.16188321811689	5.16188321811689	4.74527553413518	4.74527553413518	4.42507500586204	4.42507500586204	4.17284243247061	4.17284243247061	3.93420935079338	3.93420935079338	3.72655886568719	3.72655886568719	3.53488494687716	3.53488494687716	3.38022340212735	3.38022340212735	3.25370839058149	3.25370839058149	3.15449267524959	3.15449267524959	3.08959172906157	3.08959172906157
S=0.9	9.76209324491086	5.20042857755652	3.67896318097647	3.20096287329692	3.10252686315238	3.19464189118542	3.40034340934461	3.66153653383354	3.92394331554936	4.14444753152828	4.34080188195313	4.34080188195313	4.37950478519477	4.37950478519477	4.2662191175324	4.2662191175324	4.13042655456477	4.13042655456477	4.0348418247083	4.0348418247083	3.97987810112301	3.97987810112301	3.94389494842076	3.94389494842076	3.9091223465752	3.9091223465752	3.85091412222188	3.85091412222188	3.74681530926563	3.74681530926563	3.61357684195012	3.61357684195012	3.48369935397182	3.48369935397182	3.34946178884195	3.34946178884195	3.23230809262194	3.23230809262194	3.1506450901736	3.1506450901736
