# Supplementary material for: Inference of past demography, dormancy and self-fertilization rates from whole genome sequence data
Source: PLoS Genet. 2020 Apr 6;16(4):e1008698. doi: 10.1371/journal.pgen.1008698 (PMC7173940; doi:10.1371/journal.pgen.1008698)
Supplement: S1 Data — File containing all numerical data presented in this study. It contains all plotted results and all requirements to build summary statistics. (ZIP) [file pgen.1008698.s003.zip › S1_data/Supplementary_Figure/FigS15/F15S_d_popsize.csv]

	V1	V2	V3	V4	V5	V6	V7	V8	V9	V10	V11	V12	V13	V14	V15	V16	V17	V18	V19	V20	V21	V22	V23	V24	V25	V26	V27	V28	V29	V30	V31	V32	V33	V34	V35	V36	V37	V38	V39	V40
S=0	10.6163802900633	8.28318103262533	5.81680207004575	4.77048581696199	4.23423833890942	3.92294839078676	3.72832622148219	3.60223461281096	3.52016565868064	3.46798493262246	3.4282678822482	3.4282678822482	3.4159459529916	3.4159459529916	3.43300894377079	3.43300894377079	3.46990280226515	3.46990280226515	3.52280998743056	3.52280998743056	3.5898176935536	3.5898176935536	3.6697217111307	3.6697217111307	3.76218805224064	3.76218805224064	3.86806631379512	3.86806631379512	3.98915645530363	3.98915645530363	4.12710256175399	4.12710256175399	4.28145679356834	4.28145679356834	4.44666018103408	4.44666018103408	4.60526821953047	4.60526821953047	4.69629216567126	4.69629216567126
S=0	3.46117815085426	4.61976704410715	4.92001153590834	4.65582394480364	4.3060884711944	4.00788077281823	3.78452833543376	3.62644714962843	3.51888715915848	3.44924286374136	3.39761440989489	3.39761440989489	3.38770897630328	3.38770897630328	3.42076533265185	3.42076533265185	3.47855788579108	3.47855788579108	3.55078395379371	3.55078395379371	3.63227983446202	3.63227983446202	3.72168949108775	3.72168949108775	3.82026944383601	3.82026944383601	3.93059925773487	3.93059925773487	4.05533599841218	4.05533599841218	4.19592193228764	4.19592193228764	4.35098416301213	4.35098416301213	4.51363683137901	4.51363683137901	4.66480195133141	4.66480195133141	4.74678803591435	4.74678803591435
S=0	3.74492116102783	5.56944123047724	5.33485539864009	4.88873244425161	4.43981828929082	4.08777395669443	3.84417375986076	3.68285843036258	3.57744298788064	3.5090868416891	3.45150616717538	3.45150616717538	3.41971382699751	3.41971382699751	3.41927740026348	3.41927740026348	3.44045244441957	3.44045244441957	3.48116046134497	3.48116046134497	3.5425950297171	3.5425950297171	3.62706913507323	3.62706913507323	3.73654088032981	3.73654088032981	3.87131565754317	3.87131565754317	4.02899915228559	4.02899915228559	4.20417383851081	4.20417383851081	4.38864583986794	4.38864583986794	4.57079294830306	4.57079294830306	4.72959777991721	4.72959777991721	4.8080804295102	4.8080804295102
S=0	3.83016325006549	5.21322906342645	5.25762645180197	4.68553077159116	4.23583321139525	3.93232018187842	3.72913258360818	3.59328954139021	3.50393218839273	3.44769080303285	3.40854581629929	3.40854581629929	3.40630420550342	3.40630420550342	3.43971069448366	3.43971069448366	3.49224529563356	3.49224529563356	3.55496822837343	3.55496822837343	3.62414853716343	3.62414853716343	3.6995605032244	3.6995605032244	3.78336771266674	3.78336771266674	3.87932244270223	3.87932244270223	3.99184286419793	3.99184286419793	4.12457697525302	4.12457697525302	4.2783047724629	4.2783047724629	4.44789783029807	4.44789783029807	4.61569139775769	4.61569139775769	4.71578308190879	4.71578308190879
S=0	10.4389105476819	7.38098236431066	5.26051072528014	4.39431255516096	3.98701627832391	3.77202400436936	3.64652857668742	3.5674515856956	3.51521985458458	3.48005721545301	3.44911458569606	3.44911458569606	3.43345056029203	3.43345056029203	3.4408327832274	3.4408327832274	3.46769160672458	3.46769160672458	3.51160089001296	3.51160089001296	3.57037689741731	3.57037689741731	3.64248012146587	3.64248012146587	3.72769125567115	3.72769125567115	3.82747368999869	3.82747368999869	3.94483294157406	3.94483294157406	4.08342762364898	4.08342762364898	4.24600352414879	4.24600352414879	4.43178066975683	4.43178066975683	4.62930329465348	4.62930329465348	4.75835952374641	4.75835952374641
S=0	3.92989745605164	5.53273236082042	5.40805100146888	4.7073557852662	4.24683075198347	3.96806363343315	3.78807091770838	3.6651719317473	3.57884458209298	3.51797010953067	3.46150795541857	3.46150795541857	3.42813110254138	3.42813110254138	3.42899032769069	3.42899032769069	3.45456917053465	3.45456917053465	3.5000690388109	3.5000690388109	3.5631181017966	3.5631181017966	3.64240719932494	3.64240719932494	3.7369974929016	3.7369974929016	3.84617523080655	3.84617523080655	3.96959864979632	3.96959864979632	4.10718912401303	4.10718912401303	4.2582379805658	4.2582379805658	4.41919757877167	4.41919757877167	4.57765232302551	4.57765232302551	4.67603823826933	4.67603823826933
S=0	3.77828329597809	4.57690574588357	5.32359449172835	4.8223783809223	4.35988394145017	4.04799139803355	3.83892112445064	3.69464056823065	3.59275360109791	3.52025198523025	3.4513956377984	3.4513956377984	3.40826776104816	3.40826776104816	3.40578982529012	3.40578982529012	3.43332686239388	3.43332686239388	3.48443079887622	3.48443079887622	3.55461377696784	3.55461377696784	3.64037887306855	3.64037887306855	3.73895671364613	3.73895671364613	3.8482724715298	3.8482724715298	3.96676025545837	3.96676025545837	4.09282923405055	4.09282923405055	4.22407659415732	4.22407659415732	4.35630310154873	4.35630310154873	4.48223355794585	4.48223355794585	4.56938886045993	4.56938886045993
S=0	4.53311385211952	4.11146248715624	5.10074187359708	5.01098090806	4.59102693361425	4.21147281222629	3.93280449290631	3.73806479292007	3.60363760506471	3.51173843937799	3.4300908685019	3.4300908685019	3.38469450721805	3.38469450721805	3.38737506057736	3.38737506057736	3.42158429720288	3.42158429720288	3.47784604523041	3.47784604523041	3.55042904346879	3.55042904346879	3.6360802689076	3.6360802689076	3.73310243314632	3.73310243314632	3.84043807006242	3.84043807006242	3.95680479044868	3.95680479044868	4.08017561502257	4.08017561502257	4.20768712108633	4.20768712108633	4.33590358514784	4.33590358514784	4.46137914478238	4.46137914478238	4.55497602176398	4.55497602176398
S=0	8.2833123467846	4.18733058491006	4.39791286611511	4.482039150595	4.30816290938958	4.08267964333788	3.88606249400439	3.73196992157501	3.61598099406902	3.53116178074316	3.45143554793967	3.45143554793967	3.40654501198694	3.40654501198694	3.4130837237481	3.4130837237481	3.45491565577907	3.45491565577907	3.52115224193493	3.52115224193493	3.60434778985929	3.60434778985929	3.69953604161055	3.69953604161055	3.80372016060211	3.80372016060211	3.9153236492712	3.9153236492712	4.03348634183125	4.03348634183125	4.15743912202219	4.15743912202219	4.28614419836248	4.28614419836248	4.41801622713926	4.41801622713926	4.54927373797812	4.54927373797812	4.64161252266627	4.64161252266627
S=0	4.5779274853817	4.22376022657982	5.56558280619535	5.12439042419063	4.55634202336345	4.16231057478998	3.90201860223778	3.72639287562612	3.60601087889937	3.52394770034462	3.4525883836639	3.4525883836639	3.417189770178	3.417189770178	3.42629312660773	3.42629312660773	3.46255871659205	3.46255871659205	3.51658745435547	3.51658745435547	3.58375070023658	3.58375070023658	3.66238452063328	3.66238452063328	3.75260802202211	3.75260802202211	3.85529583481411	3.85529583481411	3.97103956128551	3.97103956128551	4.09932433143149	4.09932433143149	4.23808155386273	4.23808155386273	4.38352711184175	4.38352711184175	4.5290128420021	4.5290128420021	4.63142213300103	4.63142213300103
S=0	10.4727794566768	7.74627319407259	5.54885089482335	4.63042794451215	4.18824072615492	3.9430770534371	3.78827691272329	3.68099497537875	3.60280283553887	3.54495708592092	3.48719890948916	3.48719890948916	3.44798615136524	3.44798615136524	3.44173254629291	3.44173254629291	3.46084545914399	3.46084545914399	3.50077700825794	3.50077700825794	3.55816745113811	3.55816745113811	3.62993262859068	3.62993262859068	3.71344473612781	3.71344473612781	3.8071225465389	3.8071225465389	3.91069024458016	3.91069024458016	4.02480608456464	4.02480608456464	4.15025820998003	4.15025820998003	4.28704951054786	4.28704951054786	4.43282948141496	4.43282948141496	4.54418097559727	4.54418097559727
S=0	3.9304891505943	6.59494406353916	6.39680960110191	5.27183093388075	4.51451636516086	4.06304665638845	3.79004689076866	3.62042256667219	3.51331100514001	3.44578349532495	3.39222339625831	3.39222339625831	3.37022099994597	3.37022099994597	3.38451814504319	3.38451814504319	3.42307729182809	3.42307729182809	3.47929380922721	3.47929380922721	3.54887010603801	3.54887010603801	3.6291294631282	3.6291294631282	3.71876488048418	3.71876488048418	3.8175953347413	3.8175953347413	3.92642827169508	3.92642827169508	4.04699699697092	4.04699699697092	4.18176255615448	4.18176255615448	4.33302596897727	4.33302596897727	4.49957826205589	4.49957826205589	4.62445023182902	4.62445023182902
S=0	10.5312687693647	8.45169351730326	6.00884815955556	4.85377193300677	4.24334297614878	3.89938221868942	3.6962975610158	3.5732488856446	3.49889963930279	3.45599710470831	3.43093934018578	3.43093934018578	3.43760303632981	3.43760303632981	3.47099978958231	3.47099978958231	3.51860754042456	3.51860754042456	3.57527757943752	3.57527757943752	3.64012374520132	3.64012374520132	3.7142390928652	3.7142390928652	3.79920146720386	3.79920146720386	3.89630657649021	3.89630657649021	4.00621338893836	4.00621338893836	4.12868106089127	4.12868106089127	4.26214171084774	4.26214171084774	4.40306494589554	4.40306494589554	4.54478576584554	4.54478576584554	4.64722627887798	4.64722627887798
S=0	10.3857647439914	6.31370119961099	4.7497434988592	4.24293247367382	3.96201804017848	3.76544918397137	3.62990299241884	3.542716237339	3.49160833454813	3.46604691742981	3.46029362762566	3.46029362762566	3.48375557524879	3.48375557524879	3.52695119491146	3.52695119491146	3.58022593358713	3.58022593358713	3.63967550060784	3.63967550060784	3.70430263123229	3.70430263123229	3.77472109409927	3.77472109409927	3.85256329930775	3.85256329930775	3.94009026907886	3.94009026907886	4.0397695065738	4.0397695065738	4.15378199492482	4.15378199492482	4.28340616692743	4.28340616692743	4.42797400455048	4.42797400455048	4.58158683424541	4.58158683424541	4.6900740170048	4.6900740170048
S=0	4.25031198499062	3.49276161591048	4.54804095521569	4.39767951012465	4.07925073872429	3.85199846307535	3.70808917484335	3.61631700633162	3.55613098831841	3.51625940773499	3.48343488092547	3.48343488092547	3.47278913120665	3.47278913120665	3.49050513320784	3.49050513320784	3.52769709142501	3.52769709142501	3.57832205197011	3.57832205197011	3.63955096507026	3.63955096507026	3.71105415883169	3.71105415883169	3.79364238932175	3.79364238932175	3.88805817224468	3.88805817224468	3.99437662142723	3.99437662142723	4.11195536618479	4.11195536618479	4.23951720208716	4.23951720208716	4.37475444789044	4.37475444789044	4.51239504404388	4.51239504404388	4.60994894579631	4.60994894579631
S=0	4.16300375468644	4.24387759084856	4.48435461819288	4.18502031623924	3.93014882773868	3.76300387329902	3.65418827450187	3.5821589399287	3.53367002202636	3.50042631602924	3.46955375914122	3.46955375914122	3.45125751562337	3.45125751562337	3.45602192596822	3.45602192596822	3.48297904311226	3.48297904311226	3.53106588231285	3.53106588231285	3.59875890213219	3.59875890213219	3.68488071899742	3.68488071899742	3.78888613613772	3.78888613613772	3.91024232654891	3.91024232654891	4.04745091718682	4.04745091718682	4.19722969436308	4.19722969436308	4.35396896615798	4.35396896615798	4.50869785062002	4.50869785062002	4.64502959282355	4.64502959282355	4.71789018996238	4.71789018996238
S=0	10.7475292678545	8.11326963296311	5.69621070411522	4.60982778468541	4.07521433237441	3.79590784022553	3.6441123928988	3.56058045595809	3.51518785305896	3.49157129149129	3.47901564712079	3.47901564712079	3.48203256204005	3.48203256204005	3.49885512033852	3.49885512033852	3.52695119491146	3.52695119491146	3.56719099496683	3.56719099496683	3.62161936214633	3.62161936214633	3.69258901083583	3.69258901083583	3.7822943589866	3.7822943589866	3.89217295648274	3.89217295648274	4.0220958571673	4.0220958571673	4.16950275447261	4.16950275447261	4.32872762358114	4.32872762358114	4.48991767937481	4.48991767937481	4.63449376389262	4.63449376389262	4.7129073754821	4.7129073754821
S=0	5.52467754923331	4.1271651260582	4.47002775742815	4.34887954326885	4.09649491734573	3.88606917559929	3.7405620221125	3.64428371184572	3.58026310519513	3.5371080859	3.49874555463426	3.49874555463426	3.47905490626628	3.47905490626628	3.48768589894402	3.48768589894402	3.51946848164498	3.51946848164498	3.57066364709146	3.57066364709146	3.63834675574443	3.63834675574443	3.72056292333412	3.72056292333412	3.81627616438071	3.81627616438071	3.92498619762368	3.92498619762368	4.04607971180657	4.04607971180657	4.17802818235796	4.17802818235796	4.31742400314829	4.31742400314829	4.45753248456058	4.45753248456058	4.58468853509577	4.58468853509577	4.65840375804551	4.65840375804551
S=0	3.66135528650644	5.26486637984699	5.8046982596762	4.95256157267235	4.35126928906367	3.99194303591603	3.76808525656396	3.6239849782933	3.53164159078829	3.47517239450902	3.43799874615822	3.43799874615822	3.43914327417669	3.43914327417669	3.47526968415277	3.47526968415277	3.53090732751873	3.53090732751873	3.59842284757694	3.59842284757694	3.67469373511197	3.67469373511197	3.7593372010521	3.7593372010521	3.85343091413843	3.85343091413843	3.95846421864639	3.95846421864639	4.07541190595302	4.07541190595302	4.20375532842447	4.20375532842447	4.34029529676419	4.34029529676419	4.47734062882965	4.47734062882965	4.59884942280566	4.59884942280566	4.66570461424938	4.66570461424938
S=0	4.09374309512416	4.85772397214577	5.54083376620885	4.951128193709	4.39246992002775	4.03644590485276	3.81480006121019	3.67221617586822	3.57833850002653	3.51667307250249	3.46610089920341	3.46610089920341	3.44621403324745	3.44621403324745	3.46321752432001	3.46321752432001	3.50510481404229	3.50510481404229	3.56539517235658	3.56539517235658	3.64022568352633	3.64022568352633	3.72702884006424	3.72702884006424	3.82425124478223	3.82425124478223	3.93132351424676	3.93132351424676	4.04843179317797	4.04843179317797	4.17592625850068	4.17592625850068	4.31342405360493	4.31342405360493	4.45827414401707	4.45827414401707	4.60116626491772	4.60116626491772	4.6932823244207	4.6932823244207
S=0	3.42496522464762	6.69487551192405	5.7300920508421	4.88960980798939	4.38602875440806	4.07117800057178	3.8630472900018	3.72176958175123	3.62505791391303	3.5590201148237	3.49947537223982	3.49947537223982	3.46350152955714	3.46350152955714	3.45998353025468	3.45998353025468	3.47926762166799	3.47926762166799	3.51784488198799	3.51784488198799	3.57492656511966	3.57492656511966	3.65064766762108	3.65064766762108	3.74517227123172	3.74517227123172	3.8583448867857	3.8583448867857	3.98945412588932	3.98945412588932	4.13695535592096	4.13695535592096	4.29793799465701	4.29793799465701	4.4666379067636	4.4666379067636	4.62876030199642	4.62876030199642	4.72516524843951	4.72516524843951
S=0	10.4783487840617	5.5353465425505	4.57704921877298	4.28942783746411	4.07036270461699	3.884986429314	3.73904541120147	3.62944712811036	3.54958536770739	3.49316024339739	3.44320015502127	3.44320015502127	3.42045647457002	3.42045647457002	3.43649814965548	3.43649814965548	3.48311442323644	3.48311442323644	3.55535806932122	3.55535806932122	3.64920993667235	3.64920993667235	3.76040212417512	3.76040212417512	3.88412499867884	3.88412499867884	4.01568313418613	4.01568313418613	4.15142450204641	4.15142450204641	4.28911293144391	4.28911293144391	4.4271196887729	4.4271196887729	4.56196818786445	4.56196818786445	4.68203533208227	4.68203533208227	4.746618373535	4.746618373535
S=0	10.4405392640977	7.96716777021535	5.45500541578093	4.59228201055945	4.18810508788424	3.9410741033819	3.77273112665174	3.65408447469285	3.57007016375937	3.51155857589438	3.4601714416221	3.4601714416221	3.43551443621822	3.43551443621822	3.44659338144643	3.44659338144643	3.48372581013672	3.48372581013672	3.54221647378338	3.54221647378338	3.61939445318713	3.61939445318713	3.7130632425704	3.7130632425704	3.8209137738055	3.8209137738055	3.94051894304629	3.94051894304629	4.06952727370212	4.06952727370212	4.20573508325745	4.20573508325745	4.34665721741943	4.34665721741943	4.48792959860397	4.48792959860397	4.61829572600829	4.61829572600829	4.69407013586677	4.69407013586677
S=0	3.46975226302889	5.53661473078394	5.66158036322496	5.11936930706152	4.5820096222947	4.18589897007968	3.91290391705333	3.72709312486183	3.6010492622278	3.5163342661196	3.44283579757136	3.44283579757136	3.4034688781664	3.4034688781664	3.40960126459637	3.40960126459637	3.44912374715715	3.44912374715715	3.51595297937576	3.51595297937576	3.60498436534556	3.60498436534556	3.71106420628525	3.71106420628525	3.82969353697224	3.82969353697224	3.95794749131152	3.95794749131152	4.09462378066217	4.09462378066217	4.23946066485961	4.23946066485961	4.39147129220393	4.39147129220393	4.54624605479809	4.54624605479809	4.68939642280373	4.68939642280373	4.76781863806231	4.76781863806231
S=0	5.00038234740162	4.33624019919754	4.83048573789124	4.58156197717309	4.21098896779126	3.92545965074319	3.73106007192855	3.60265016405243	3.51938949094061	3.46706417222057	3.4283173663698	3.4283173663698	3.41896105122783	3.41896105122783	3.44141741713333	3.44141741713333	3.48542568579835	3.48542568579835	3.54610858599881	3.54610858599881	3.62132235088485	3.62132235088485	3.71024721468562	3.71024721468562	3.81245812897327	3.81245812897327	3.92743672179088	3.92743672179088	4.05457327066167	4.05457327066167	4.19304374024959	4.19304374024959	4.34110421183826	4.34110421183826	4.49400939022042	4.49400939022042	4.63780083267804	4.63780083267804	4.72024581805467	4.72024581805467
S=0	3.90982398037796	5.37853549637719	5.67879213379807	4.86964532153332	4.32337039638355	3.99641454002732	3.78932840825743	3.65183099694501	3.55902798126604	3.49712584148468	3.44535641125924	3.44535641125924	3.42162442605316	3.42162442605316	3.43033061314261	3.43033061314261	3.45960795126162	3.45960795126162	3.50513955537741	3.50513955537741	3.56639415719657	3.56639415719657	3.64433828011341	3.64433828011341	3.7402514700625	3.7402514700625	3.85496372480524	3.85496372480524	3.9882889726204	3.9882889726204	4.13856416785151	4.13856416785151	4.30214756918036	4.30214756918036	4.47224124747903	4.47224124747903	4.63394845327922	4.63394845327922	4.72910407088306	4.72910407088306
S=0	4.00801014939066	5.24620826947202	5.67783913214423	5.05430004974288	4.48320029591838	4.09973531136804	3.84744871181412	3.67680670377468	3.55892966097649	3.47766011403909	3.40654224333764	3.40654224333764	3.37449977271228	3.37449977271228	3.39557143141552	3.39557143141552	3.45342957710837	3.45342957710837	3.53521620374521	3.53521620374521	3.6306885712012	3.6306885712012	3.73293216256728	3.73293216256728	3.83859680636216	3.83859680636216	3.94723682266695	3.94723682266695	4.06021376331598	4.06021376331598	4.17955058382821	4.17955058382821	4.30682065997124	4.30682065997124	4.44163348105825	4.44163348105825	4.57794391850119	4.57794391850119	4.6708157606278	4.6708157606278
S=0	6.86975068586536	4.45823048191219	4.62944435273767	4.54539139948786	4.29109068707715	4.03802393330625	3.83640857030844	3.68688870896709	3.57941308437012	3.5041019883144	3.43654561385754	3.43654561385754	3.3996370685735	3.3996370685735	3.40481803887212	3.40481803887212	3.43955532680681	3.43955532680681	3.49756946576419	3.49756946576419	3.57566157104689	3.57566157104689	3.67220137350378	3.67220137350378	3.78610256735807	3.78610256735807	3.91573212700889	3.91573212700889	4.05811232527301	4.05811232527301	4.20876914661039	4.20876914661039	4.36193775955283	4.36193775955283	4.50990802013881	4.50990802013881	4.63834439504932	4.63834439504932	4.70612223351649	4.70612223351649
S=0	3.56689050752531	6.3597049421821	5.50940249582828	4.79038446596105	4.34727755028401	4.04844635932341	3.83823607177466	3.6895786050073	3.5851101782304	3.5128050426086	3.44842802632575	3.44842802632575	3.41365747686272	3.41365747686272	3.41852537993126	3.41852537993126	3.45007147477928	3.45007147477928	3.50116240854766	3.50116240854766	3.56817403867624	3.56817403867624	3.6501030489743	3.6501030489743	3.7476549538168	3.7476549538168	3.8619887717356	3.8619887717356	3.99357995689294	3.99357995689294	4.14155153509011	4.14155153509011	4.30331386491823	4.30331386491823	4.47352179644967	4.47352179644967	4.63867501728302	4.63867501728302	4.73717232905543	4.73717232905543
S=0	10.5836382960257	7.59345981956604	5.47778405932162	4.60458710618203	4.16577963939059	3.9090483708955	3.74411508911254	3.63333941329005	3.55790452418801	3.50690459335673	3.46276350189354	3.46276350189354	3.44020405639312	3.44020405639312	3.44562291091132	3.44562291091132	3.47108329972235	3.47108329972235	3.51371123903943	3.51371123903943	3.57285077827932	3.57285077827932	3.64840465874861	3.64840465874861	3.74014641041798	3.74014641041798	3.84763596651975	3.84763596651975	3.97021458422425	3.97021458422425	4.10666553204968	4.10666553204968	4.25431637333578	4.25431637333578	4.40696050939905	4.40696050939905	4.54880863314222	4.54880863314222	4.62879678830748	4.62879678830748
S=0	3.77947743705952	6.85353319168534	5.62692516712788	5.03305615054165	4.521213527208	4.1248229401853	3.84985476459911	3.66891349004802	3.55377748419557	3.48354395654225	3.43395750053966	3.43395750053966	3.42226125103819	3.42226125103819	3.44514756562795	3.44514756562795	3.48778937113563	3.48778937113563	3.545326605868	3.545326605868	3.61651182405371	3.61651182405371	3.70072156701504	3.70072156701504	3.79698480077738	3.79698480077738	3.90398555637816	3.90398555637816	4.020408380095	4.020408380095	4.14526746576173	4.14526746576173	4.2777075605666	4.2777075605666	4.41540872920413	4.41540872920413	4.54879326627774	4.54879326627774	4.63094146363354	4.63094146363354
S=0	10.5521793997188	9.53747472754223	6.5395795423534	5.14354451729172	4.4154285098733	4.00068346558856	3.74838671874649	3.58978813894065	3.49062607946294	3.43183349042674	3.39648214314176	3.39648214314176	3.40490353506971	3.40490353506971	3.44997660889598	3.44997660889598	3.51235971745529	3.51235971745529	3.58202206347024	3.58202206347024	3.65522763937281	3.65522763937281	3.73244696415583	3.73244696415583	3.81637432304706	3.81637432304706	3.91011342591581	3.91011342591581	4.01574167248082	4.01574167248082	4.13328596208116	4.13328596208116	4.26005008636316	4.26005008636316	4.38986972254885	4.38986972254885	4.5107659485695	4.5107659485695	4.58647392518358	4.58647392518358
S=0	7.92560233626568	4.53248808612904	4.4343410460748	4.32542817920881	4.09687472801483	3.87579013223295	3.70741279458271	3.59179820677911	3.5177089615277	3.47389344270963	3.44780952718881	3.44780952718881	3.45364244463659	3.45364244463659	3.48638292621213	3.48638292621213	3.53346971879923	3.53346971879923	3.58907521589585	3.58907521589585	3.65106217117075	3.65106217117075	3.71941821538055	3.71941821538055	3.79534291018927	3.79534291018927	3.88049172565313	3.88049172565313	3.97630935048349	3.97630935048349	4.08331712016347	4.08331712016347	4.20030974304928	4.20030974304928	4.32338182702063	4.32338182702063	4.44460926769623	4.44460926769623	4.53177824907202	4.53177824907202
S=0	3.61736889209375	7.34959775853555	5.93365543578978	5.08782977484924	4.48795631373219	4.08987072753495	3.83987450788055	3.68626667259648	3.5921843576158	3.53436066335139	3.487993049717	3.487993049717	3.465469414965	3.465469414965	3.47213497363999	3.47213497363999	3.50086644570503	3.50086644570503	3.54826344214776	3.54826344214776	3.61191967847381	3.61191967847381	3.69008678186202	3.69008678186202	3.7817015309033	3.7817015309033	3.88626632890868	3.88626632890868	4.00352773135041	4.00352773135041	4.13292160682002	4.13292160682002	4.27266821450837	4.27266821450837	4.41803896983312	4.41803896983312	4.55640848155105	4.55640848155105	4.63926272891801	4.63926272891801
S=0	8.27480121168751	5.13462060529654	4.70017956869504	4.32830890605169	4.01992728326331	3.80874116283377	3.67458953648587	3.59197638757911	3.5423716418083	3.51365808940975	3.4946431025171	3.4946431025171	3.49215087205966	3.49215087205966	3.50753296353485	3.50753296353485	3.53892186478314	3.53892186478314	3.58703992329487	3.58703992329487	3.65247435224947	3.65247435224947	3.73493972425587	3.73493972425587	3.83316597590329	3.83316597590329	3.94500126869301	3.94500126869301	4.06766324234041	4.06766324234041	4.19789532973269	4.19789532973269	4.33178653058807	4.33178653058807	4.46372570925694	4.46372570925694	4.58320976175801	4.58320976175801	4.65578757325452	4.65578757325452
S=0	4.12727572687583	5.17103575294793	5.21043162592225	4.55310960753047	4.06592974183788	3.77537824885923	3.60642874488001	3.50883798743041	3.45426313232192	3.42644382066817	3.41601386013595	3.41601386013595	3.4310594303837	3.4310594303837	3.46569144042727	3.46569144042727	3.51426792917627	3.51426792917627	3.57645104512951	3.57645104512951	3.6532012222656	3.6532012222656	3.7448964200439	3.7448964200439	3.85053608818534	3.85053608818534	3.96765830102911	3.96765830102911	4.09278486855765	4.09278486855765	4.22213656506001	4.22213656506001	4.35225771185269	4.35225771185269	4.48002442366185	4.48002442366185	4.60081535137013	4.60081535137013	4.68231004731831	4.68231004731831
S=0	3.84606553066407	5.65530176458826	5.25442948964952	4.69700979508648	4.27091421695588	3.96328828523273	3.75212427682689	3.61210497731337	3.52211578139234	3.4671182805926	3.43054708172979	3.43054708172979	3.43103306627597	3.43103306627597	3.46616123971528	3.46616123971528	3.52033832894277	3.52033832894277	3.58542354463544	3.58542354463544	3.65841117495613	3.65841117495613	3.73962745448763	3.73962745448763	3.83078493270136	3.83078493270136	3.93314876566687	3.93314876566687	4.04633572827038	4.04633572827038	4.16794318038439	4.16794318038439	4.29374534222374	4.29374534222374	4.41783717003162	4.41783717003162	4.53220697021434	4.53220697021434	4.61074750849307	4.61074750849307
S=0	3.36525326873205	7.14620751884136	6.32695604175877	5.38784685766973	4.73459957480705	4.29443347073557	3.9977712833604	3.7950725735251	3.6545576504519	3.55663529781797	3.46587549040774	3.46587549040774	3.40997225502702	3.40997225502702	3.40627653515102	3.40627653515102	3.43975552241388	3.43975552241388	3.50155848825614	3.50155848825614	3.58560749155158	3.58560749155158	3.68771736319116	3.68771736319116	3.80547317059631	3.80547317059631	3.9377330405001	3.9377330405001	4.08359869639612	4.08359869639612	4.2411713427433	4.2411713427433	4.40632634305475	4.40632634305475	4.57098292927852	4.57098292927852	4.717318422074	4.717318422074	4.79252721051899	4.79252721051899
S=0	3.98034896316718	6.55722635848818	6.28216521167585	5.15494694281516	4.45232680589337	4.03685346628962	3.78264899656344	3.62275796878243	3.52155616302476	3.45895771610347	3.41368843607924	3.41368843607924	3.4040162972778	3.4040162972778	3.42967601373096	3.42967601373096	3.47698555889544	3.47698555889544	3.54062636223673	3.54062636223673	3.61929141407695	3.61929141407695	3.71287990830411	3.71287990830411	3.82049704098609	3.82049704098609	3.93943624516159	3.93943624516159	4.06521758272233	4.06521758272233	4.19242438555834	4.19242438555834	4.31563271505577	4.31563271505577	4.42975486406226	4.42975486406226	4.5292882243569	4.5292882243569	4.59515773436023	4.59515773436023
S=0	3.85369440520172	3.92225157237248	5.20210778779044	4.85222631815851	4.3478866760048	3.99757257594759	3.77546175800343	3.63383302505588	3.54194411768442	3.48232914601057	3.43448865382883	3.43448865382883	3.41914627270152	3.41914627270152	3.44351055157357	3.44351055157357	3.49440238626799	3.49440238626799	3.56178606717908	3.56178606717908	3.63871092856301	3.63871092856301	3.72186971585532	3.72186971585532	3.81129012397414	3.81129012397414	3.90923333372638	3.90923333372638	4.01881359498809	4.01881359498809	4.14261020460465	4.14261020460465	4.28120984609026	4.28120984609026	4.43115904257009	4.43115904257009	4.5805977929145	4.5805977929145	4.67867813976048	4.67867813976048
S=0	3.89643315381102	8.10895481721525	5.94065435188177	4.88482400009972	4.31478690000464	3.97033929568607	3.74850778543042	3.60199050976923	3.50566448763614	3.44457300194311	3.40043894897188	3.40043894897188	3.39436908587029	3.39436908587029	3.42654817796451	3.42654817796451	3.48017528640647	3.48017528640647	3.54573840038744	3.54573840038744	3.61895941485727	3.61895941485727	3.69929421758026	3.69929421758026	3.7882515747333	3.7882515747333	3.88775789987314	3.88775789987314	3.999077019962	3.999077019962	4.12238680678385	4.12238680678385	4.25657647558995	4.25657647558995	4.39832289942024	4.39832289942024	4.53810772535968	4.53810772535968	4.6301572809627	4.6301572809627
S=0	3.66429342910427	5.2640320270265	4.76451258575947	4.33125775390947	4.02967056099691	3.82485363477528	3.68451509772552	3.58701475215355	3.5190664966741	3.47250865730285	3.43338870693893	3.43338870693893	3.41998788747058	3.41998788747058	3.44067102365854	3.44067102365854	3.4861500694509	3.4861500694509	3.54965079987757	3.54965079987757	3.62692562701338	3.62692562701338	3.71617770443639	3.71617770443639	3.81726374063718	3.81726374063718	3.93056316912609	3.93056316912609	4.05599877315416	4.05599877315416	4.19240916664635	4.19240916664635	4.33711709063831	4.33711709063831	4.48513361601074	4.48513361601074	4.62653811626607	4.62653811626607	4.7184541948483	4.7184541948483
S=0	3.34852330295424	4.00096846999278	4.64631741660027	4.58990214638897	4.29219358087661	4.01784527303326	3.8145605524947	3.67211359053828	3.57395662977766	3.50721517386831	3.44880321095402	3.44880321095402	3.41854530306735	3.41854530306735	3.42569665963748	3.42569665963748	3.45873286133592	3.45873286133592	3.51069204377557	3.51069204377557	3.57686886051457	3.57686886051457	3.65425340685985	3.65425340685985	3.74128192303445	3.74128192303445	3.83757674718542	3.83757674718542	3.943668872363	3.943668872363	4.06076912478539	4.06076912478539	4.19043186888656	4.19043186888656	4.33400414173911	4.33400414173911	4.49123804608406	4.49123804608406	4.61377801893198	4.61377801893198
S=0	3.56227717585169	7.00536065612463	5.51219018981841	4.68371506236569	4.23768162246937	3.96448221103134	3.78240552216711	3.65581018223763	3.56636615432841	3.50342318659365	3.44562594025639	3.44562594025639	3.41251634156865	3.41251634156865	3.41529006410519	3.41529006410519	3.4449176489295	3.4449176489295	3.49736807242776	3.49736807242776	3.57042131103084	3.57042131103084	3.66208322341512	3.66208322341512	3.77010963379543	3.77010963379543	3.8920586228831	3.8920586228831	4.0254480113939	4.0254480113939	4.16776580155407	4.16776580155407	4.31623723626246	4.31623723626246	4.46695279385355	4.46695279385355	4.61128794630248	4.61128794630248	4.70287279516318	4.70287279516318
S=0	10.6163264309838	6.08443660957519	4.88364467171015	4.35685341155611	4.0396386423065	3.8224714357561	3.6699796036135	3.56484870176467	3.49551894291909	3.4531428336849	3.42648729982757	3.42648729982757	3.42882417536504	3.42882417536504	3.45504565904602	3.45504565904602	3.49374533407574	3.49374533407574	3.54214458544425	3.54214458544425	3.60164760742151	3.60164760742151	3.6752325789705	3.6752325789705	3.76613236609654	3.76613236609654	3.8771814443598	3.8771814443598	4.01016322751885	4.01016322751885	4.16494389827988	4.16494389827988	4.3384949303671	4.3384949303671	4.52341108214361	4.52341108214361	4.70236148042751	4.70236148042751	4.80644410533295	4.80644410533295
S=0	10.7811790413066	5.35888795244468	4.70341158575103	4.46664108630011	4.20497725692475	3.96664863295924	3.77653650903066	3.63245632913778	3.52630870413448	3.45070546578566	3.38409990033942	3.38409990033942	3.35485047853882	3.35485047853882	3.37523075671628	3.37523075671628	3.42843091007547	3.42843091007547	3.50357201655707	3.50357201655707	3.59499533494963	3.59499533494963	3.70087203018194	3.70087203018194	3.8209511555985	3.8209511555985	3.95450196930756	3.95450196930756	4.0991524087278	4.0991524087278	4.25081656388094	4.25081656388094	4.40435224245415	4.40435224245415	4.55379302843824	4.55379302843824	4.68905298089339	4.68905298089339	4.76673476122919	4.76673476122919
S=0	3.86830837132652	4.51905573433454	5.10842630617382	4.73485363006433	4.31714672554697	4.01700893263472	3.81269365921378	3.67212226597147	3.57411542043614	3.50591152956606	3.44453673921812	3.44453673921812	3.41197493036717	3.41197493036717	3.42052509071961	3.42052509071961	3.45898895514177	3.45898895514177	3.52055426335657	3.52055426335657	3.6009886065738	3.6009886065738	3.6979619832751	3.6979619832751	3.81029778433079	3.81029778433079	3.93687501725091	3.93687501725091	4.07561215388708	4.07561215388708	4.22290682069819	4.22290682069819	4.37353644598907	4.37353644598907	4.51998227171778	4.51998227171778	4.64818630621643	4.64818630621643	4.71685034842362	4.71685034842362
S=0	3.85585796691687	6.05383523088482	5.12532108400992	4.37849915765243	4.00399866090897	3.80458193450577	3.68563973480834	3.60803730828306	3.55475007019851	3.51766604811328	3.48425858333063	3.48425858333063	3.46750041390534	3.46750041390534	3.47531833714884	3.47531833714884	3.50294589045267	3.50294589045267	3.54801411105109	3.54801411105109	3.6091982029214	3.6091982029214	3.68559604095969	3.68559604095969	3.77666438560452	3.77666438560452	3.8822093534738	3.8822093534738	4.00221183880739	4.00221183880739	4.13647045299809	4.13647045299809	4.28406138777049	4.28406138777049	4.44229434319619	4.44229434319619	4.60276498888532	4.60276498888532	4.71163450104961	4.71163450104961
S=0	9.77003545925653	5.49756605153966	4.77317076538832	4.44109052476726	4.16406223631774	3.93313480335407	3.75652477484101	3.62967476904831	3.5429360124124	3.48665918968246	3.44364020026863	3.44364020026863	3.43030429323972	3.43030429323972	3.44771515406003	3.44771515406003	3.4853991258814	3.4853991258814	3.5405245819769	3.5405245819769	3.61284696429283	3.61284696429283	3.70215416990274	3.70215416990274	3.80719427969798	3.80719427969798	3.92527587502145	3.92527587502145	4.05234330602778	4.05234330602778	4.18356314576383	4.18356314576383	4.31425378415812	4.31425378415812	4.44038359977253	4.44038359977253	4.55686614631352	4.55686614631352	4.63284636191814	4.63284636191814
S=0	3.65783896169784	4.07096827986918	4.79476382325096	4.63410739252855	4.32809160970393	4.07872200538127	3.89677886360422	3.76449490967375	3.66706137956161	3.59490988596128	3.52282808054617	3.52282808054617	3.47398074490746	3.47398074490746	3.46738255360961	3.46738255360961	3.49304872596968	3.49304872596968	3.54294359284723	3.54294359284723	3.61024447301293	3.61024447301293	3.68967158456215	3.68967158456215	3.77778637918725	3.77778637918725	3.87291464809214	3.87291464809214	3.97472281550652	3.97472281550652	4.08371848742715	4.08371848742715	4.20066634416433	4.20066634416433	4.32552466203804	4.32552466203804	4.4542260514312	4.4542260514312	4.54563541514615	4.54563541514615
S=0	5.47414569695637	4.03355084864699	4.32672790173559	4.23508261196455	4.02103927624139	3.82875782795287	3.68600367000352	3.58766547505443	3.52348355938181	3.48442417393847	3.4595047239549	3.4595047239549	3.46159908845466	3.46159908845466	3.48766587491541	3.48766587491541	3.52750683925218	3.52750683925218	3.57690574588357	3.57690574588357	3.63430661619095	3.63430661619095	3.69937462950514	3.69937462950514	3.77268545034751	3.77268545034751	3.85573644737486	3.85573644737486	3.95066857148065	3.95066857148065	4.05962298981794	4.05962298981794	4.18380014229862	4.18380014229862	4.32219008941203	4.32219008941203	4.46909306763515	4.46909306763515	4.57713532526294	4.57713532526294
S=0	7.8486447082096	4.71206061605947	4.4179849578797	4.24463974518255	4.05648198929903	3.88760197435389	3.7533697228772	3.65277588737235	3.57938835139913	3.52658237660742	3.47642260286775	3.47642260286775	3.44670269521277	3.44670269521277	3.45227758533932	3.45227758533932	3.48771259908509	3.48771259908509	3.54686137882914	3.54686137882914	3.62255941896167	3.62255941896167	3.70858619040703	3.70858619040703	3.80121649128224	3.80121649128224	3.89934949413267	3.89934949413267	4.00367552634135	4.00367552634135	4.11570461719742	4.11570461719742	4.23686038384107	4.23686038384107	4.36692814541795	4.36692814541795	4.49901266948117	4.49901266948117	4.58564094481768	4.58564094481768
S=0	10.3912440437649	9.46714374568874	6.37315940413172	4.9258182829937	4.20479801104745	3.83387269524798	3.63996543264075	3.53962843816535	3.48975333459858	3.46706098958508	3.45924207420082	3.45924207420082	3.46972024013536	3.46972024013536	3.49508080193004	3.49508080193004	3.53335477163602	3.53335477163602	3.58427563823128	3.58427563823128	3.64697480356454	3.64697480356454	3.71998477923919	3.71998477923919	3.80168457328483	3.80168457328483	3.89068052103817	3.89068052103817	3.98604264501425	3.98604264501425	4.08742193605426	4.08742193605426	4.19502108448709	4.19502108448709	4.30926802999562	4.30926802999562	4.4302370385116	4.4302370385116	4.52849192920837	4.52849192920837
S=0	4.97606678757787	4.38363478045556	4.93917849773843	4.65476795293939	4.23642227553335	3.92546239425351	3.72564641582304	3.60286940144816	3.52949028245413	3.48754575012806	3.46174053965783	3.46174053965783	3.46310712797647	3.46310712797647	3.48857121568377	3.48857121568377	3.5292882243569	3.5292882243569	3.58217138538251	3.58217138538251	3.64649634288183	3.64649634288183	3.72245553363101	3.72245553363101	3.81034899619321	3.81034899619321	3.91005163780859	3.91005163780859	4.02071004820288	4.02071004820288	4.14071906369856	4.14071906369856	4.26772287194751	4.26772287194751	4.39805945607933	4.39805945607933	4.52380260300123	4.52380260300123	4.60657660698844	4.60657660698844
S=0	3.43643289484651	4.05778973691566	4.75824999156317	4.51679796256424	4.1802998123587	3.92475514255182	3.74716092004458	3.62688929755916	3.54743927732395	3.49692124455629	3.45903269357075	3.45903269357075	3.44929785164747	3.44929785164747	3.47022647813508	3.47022647813508	3.51252577741289	3.51252577741289	3.57187330855579	3.57187330855579	3.6458915608526	3.6458915608526	3.73318641873733	3.73318641873733	3.83293977277023	3.83293977277023	3.94433599224702	3.94433599224702	4.06593858803322	4.06593858803322	4.19520144499385	4.19520144499385	4.32823260877853	4.32823260877853	4.45954225831852	4.45954225831852	4.58107341032081	4.58107341032081	4.66216351565343	4.66216351565343
S=0	5.48583424912673	3.76589290842697	4.26285906209703	4.32763425576592	4.16685926543921	3.97050867671806	3.80131267840626	3.67156891634651	3.57830149277554	3.51496390838129	3.4635362540488	3.4635362540488	3.44480575983808	3.44480575983808	3.46218090492673	3.46218090492673	3.50114519588226	3.50114519588226	3.55466828912752	3.55466828912752	3.61956352644037	3.61956352644037	3.69468625670519	3.69468625670519	3.78019811900573	3.78019811900573	3.87719126391736	3.87719126391736	3.98714169355011	3.98714169355011	4.11105007836278	4.11105007836278	4.24845339449389	4.24845339449389	4.39606303259565	4.39606303259565	4.54492281649885	4.54492281649885	4.64718291067529	4.64718291067529
S=0	3.6574120226255	4.8392074446314	5.89621936223821	5.17902394049849	4.52479385734378	4.10077199699342	3.83350698166185	3.66364535010937	3.55548679366596	3.48774597656996	3.43589343534699	3.43589343534699	3.41636488296726	3.41636488296726	3.42987170568901	3.42987170568901	3.46382046786277	3.46382046786277	3.51450926501729	3.51450926501729	3.58185621042669	3.58185621042669	3.66689545960141	3.66689545960141	3.77061448495499	3.77061448495499	3.89314982946985	3.89314982946985	4.03318973382438	4.03318973382438	4.18773188271117	4.18773188271117	4.35211113682239	4.35211113682239	4.51922437496993	4.51922437496993	4.67413863957122	4.67413863957122	4.76031958519368	4.76031958519368
S=0	3.77624714070225	7.60352777846158	5.96824625742735	4.97057259211692	4.35601711710462	3.97675371521325	3.74572570895024	3.60615421468047	3.52301629364591	3.47509133645123	3.4437698876789	3.4437698876789	3.44005449358965	3.44005449358965	3.46158023177469	3.46158023177469	3.49944793907186	3.49944793907186	3.55112756718102	3.55112756718102	3.61666585474947	3.61666585474947	3.69685688219807	3.69685688219807	3.79205543691271	3.79205543691271	3.9015717446098	3.9015717446098	4.02355945688133	4.02355945688133	4.15524643004365	4.15524643004365	4.29301353308889	4.29301353308889	4.43191273347905	4.43191273347905	4.56359084547876	4.56359084547876	4.65146149874201	4.65146149874201
S=0	4.52412551068056	3.99138492623212	4.30818498426527	4.22173838046103	4.08303441187704	3.94955933849836	3.82528981954867	3.71519491905081	3.6229985360245	3.54965464913578	3.47402925371269	3.47402925371269	3.42373929551416	3.42373929551416	3.42018497531445	3.42018497531445	3.45176725098929	3.45176725098929	3.50966922699635	3.50966922699635	3.58722875337119	3.58722875337119	3.67961481374579	3.67961481374579	3.78379647808889	3.78379647808889	3.89852444496332	3.89852444496332	4.02405836717563	4.02405836717563	4.16136338788062	4.16136338788062	4.31060011731891	4.31060011731891	4.46839017567617	4.46839017567617	4.62137864934351	4.62137864934351	4.71292195060854	4.71292195060854
S=0	3.51574644039984	4.74659898776843	5.00471698990231	4.67196256370857	4.30104519623686	4.00556735883563	3.7943146316704	3.65008607095886	3.55421682333875	3.49237347475786	3.44411691650477	3.44411691650477	3.42915071039277	3.42915071039277	3.45239757021432	3.45239757021432	3.50111421480359	3.50111421480359	3.56666227603695	3.56666227603695	3.64280770718524	3.64280770718524	3.72590972574646	3.72590972574646	3.81491702914123	3.81491702914123	3.91068052153309	3.91068052153309	4.01481499249836	4.01481499249836	4.12852776940609	4.12852776940609	4.25149606113284	4.25149606113284	4.3806953154436	4.3806953154436	4.50851924174329	4.50851924174329	4.59706405027961	4.59706405027961
S=0.5	10.5740787712846	10.8259976462829	7.97756853555999	6.2257093643111	5.20442757204861	4.57413985492216	4.16480582220556	3.88684075554175	3.69167147132363	3.55193168042792	3.41451107046669	3.41451107046669	3.31218130853755	3.31218130853755	3.26972658278215	3.26972658278215	3.26454682096487	3.26454682096487	3.28448551269061	3.28448551269061	3.32318754709474	3.32318754709474	3.37764866218353	3.37764866218353	3.44714022563348	3.44714022563348	3.53302863567716	3.53302863567716	3.63928875224088	3.63928875224088	3.77328477077006	3.77328477077006	3.94580842320357	3.94580842320357	4.16828855779469	4.16828855779469	4.44073691843233	4.44073691843233	4.63693263959989	4.63693263959989
S=0.5	5.67921624700514	3.84095869956326	4.58759405782348	4.85295703270443	4.70249883027926	4.41809867507153	4.1371607847888	3.90227948167625	3.71847406753087	3.5791534583988	3.43667023207415	3.43667023207415	3.32646994833277	3.32646994833277	3.27497091427829	3.27497091427829	3.25853914543149	3.25853914543149	3.26494430797977	3.26494430797977	3.28908124214247	3.28908124214247	3.33000477373782	3.33000477373782	3.38906316876734	3.38906316876734	3.46889486475005	3.46889486475005	3.57289544562204	3.57289544562204	3.70493565315013	3.70493565315013	3.86910442496093	3.86910442496093	4.06943935996805	4.06943935996805	4.30728523910952	4.30728523910952	4.49246457239382	4.49246457239382
S=0.5	10.3583821400014	5.71920089661253	4.46289272384282	4.12883732789668	3.98723129803359	3.86908273885044	3.75353527284293	3.64823943500036	3.55940180149852	3.48846421365505	3.41300784260463	3.41300784260463	3.35338065059537	3.35338065059537	3.32557980470855	3.32557980470855	3.31872257292547	3.31872257292547	3.32842222067572	3.32842222067572	3.35416279450317	3.35416279450317	3.39711021371414	3.39711021371414	3.45882341383794	3.45882341383794	3.54088657576609	3.54088657576609	3.64511254761822	3.64511254761822	3.7739507218772	3.7739507218772	3.93081400069218	3.93081400069218	4.12001864998341	4.12001864998341	4.34290588499742	4.34290588499742	4.51237031513014	4.51237031513014
S=0.5	10.1715527923008	5.82746712193682	3.96894113197861	3.8837252431289	3.98872461318347	3.96747491666082	3.86927232816351	3.7545774082798	3.64921719821925	3.56032789950739	3.45854557125241	3.45854557125241	3.36867801286786	3.36867801286786	3.31810555043811	3.31810555043811	3.29624232822409	3.29624232822409	3.29670432195726	3.29670432195726	3.31574950858288	3.31574950858288	3.3511230471921	3.3511230471921	3.40154874734425	3.40154874734425	3.46691143201976	3.46691143201976	3.54906995306382	3.54906995306382	3.65303709423702	3.65303709423702	3.78810824288979	3.78810824288979	3.96812618107149	3.96812618107149	4.20875158822055	4.20875158822055	4.42226125103819	4.42226125103819
S=0.5	10.7305880526664	9.41173389699359	6.96995007114681	5.68440746620841	4.8825273511065	4.35061402218819	3.99083178505458	3.74526647500327	3.576684480646	3.46093331520698	3.35557125859125	3.35557125859125	3.28892071854276	3.28892071854276	3.27482574290163	3.27482574290163	3.29187878994615	3.29187878994615	3.32827884795002	3.32827884795002	3.3772887406677	3.3772887406677	3.43544636985317	3.43544636985317	3.50191009627581	3.50191009627581	3.57830149277554	3.57830149277554	3.66895959018886	3.66895959018886	3.78151504288088	3.78151504288088	3.92736874529509	3.92736874529509	4.12002294402623	4.12002294402623	4.36426499805404	4.36426499805404	4.55047917624807	4.55047917624807
S=0.5	3.22579518153277	4.51143870827567	6.18348693660075	5.52123876483434	4.78310472618296	4.31144003384741	4.02186629440172	3.83130662726245	3.69525696118496	3.59263034333288	3.48136105394553	3.48136105394553	3.38517130670563	3.38517130670563	3.33078310236985	3.33078310236985	3.30504180612026	3.30504180612026	3.29993261822262	3.29993261822262	3.31161132728415	3.31161132728415	3.33975131657894	3.33975131657894	3.38659427650381	3.38659427650381	3.45578928232929	3.45578928232929	3.55160676314137	3.55160676314137	3.67906947149021	3.67906947149021	3.84465637004043	3.84465637004043	4.05612107117681	4.05612107117681	4.31668048692035	4.31668048692035	4.51846421600635	4.51846421600635
S=0.5	3.3245241205434	4.89533452998181	4.59646340779136	4.23719581657381	4.06000552989522	3.94172110632965	3.84409944306153	3.76018830549888	3.68720930785356	3.6228864369796	3.53974882054564	3.53974882054564	3.45179797705351	3.45179797705351	3.38769837185726	3.38769837185726	3.34551301484621	3.34551301484621	3.32309843597154	3.32309843597154	3.31880174180913	3.31880174180913	3.33205232668126	3.33205232668126	3.36399380568168	3.36399380568168	3.41842577795805	3.41842577795805	3.50285947985419	3.50285947985419	3.62893999206119	3.62893999206119	3.81057566364761	3.81057566364761	4.05730878098728	4.05730878098728	4.35688798344058	4.35688798344058	4.56174252789311	4.56174252789311
S=0.5	3.76609561533827	3.48262263391569	5.31505370353771	5.22040170519741	4.69468786932741	4.25394018104398	3.94275717813921	3.72740136073818	3.57663532589856	3.46990280226515	3.36700397028054	3.36700397028054	3.29425812953755	3.29425812953755	3.26958315359574	3.26958315359574	3.27493001602308	3.27493001602308	3.29846655265787	3.29846655265787	3.33199635608896	3.33199635608896	3.37130461728598	3.37130461728598	3.41696284086021	3.41696284086021	3.47441428235258	3.47441428235258	3.55328812512035	3.55328812512035	3.66655826757956	3.66655826757956	3.82935624420278	3.82935624420278	4.05511036750592	4.05511036750592	4.34068053309273	4.34068053309273	4.54617349639832	4.54617349639832
S=0.5	3.84479837165927	3.59345981956604	5.01066366549173	4.84443700427832	4.49530491186398	4.20794817381033	3.98703946160339	3.82048914129523	3.69517354097692	3.59988960825483	3.49681216559286	3.49681216559286	3.40657269945073	3.40657269945073	3.35248989020301	3.35248989020301	3.32273304313455	3.32273304313455	3.3102339957558	3.3102339957558	3.31135997177587	3.31135997177587	3.3255131748629	3.3255131748629	3.35455562346281	3.35455562346281	3.40191839814226	3.40191839814226	3.47183883229679	3.47183883229679	3.56931635855222	3.56931635855222	3.70135102447734	3.70135102447734	3.87961446843368	3.87961446843368	4.1202491569706	4.1202491569706	4.33253070300161	4.33253070300161
S=0.5	3.33028341771113	10.5213144865142	7.86696833073966	6.1242877829787	5.13323431420086	4.54350870768192	4.1692445737252	3.91429477398067	3.73075331787578	3.59457252672357	3.4536763896842	3.4536763896842	3.34220819232244	3.34220819232244	3.28915307454543	3.28915307454543	3.27123646981388	3.27123646981388	3.27329519886529	3.27329519886529	3.28705161323608	3.28705161323608	3.31010980643652	3.31010980643652	3.34494324329125	3.34494324329125	3.39823868881141	3.39823868881141	3.48094681704446	3.48094681704446	3.60833462138577	3.60833462138577	3.79788238093607	3.79788238093607	4.06070668919383	4.06070668919383	4.37911992909145	4.37911992909145	4.58772429806417	4.58772429806417
S=0.5	3.1132992286242	4.55423238331445	5.37688515489268	5.25938864941228	4.88401193276614	4.52804854531902	4.24082904575513	4.01598716893766	3.84069680209017	3.7038406844428	3.55305917020365	3.55305917020365	3.41910352227261	3.41910352227261	3.33616720476861	3.33616720476861	3.28686871743515	3.28686871743515	3.2615484570071	3.2615484570071	3.25529248310897	3.25529248310897	3.26675657850575	3.26675657850575	3.29805443790069	3.29805443790069	3.35525377116115	3.35525377116115	3.44895276507545	3.44895276507545	3.59411601456557	3.59411601456557	3.80718731479426	3.80718731479426	4.09797125855659	4.09797125855659	4.44906878128934	4.44906878128934	4.680859573422	4.680859573422
S=0.5	3.32039496917332	6.47209955480523	5.45233295885487	4.72993927971796	4.3731901707918	4.13484418566007	3.93988601712944	3.77420047497141	3.63674020460771	3.52634883197355	3.40643151183645	3.40643151183645	3.30973523596962	3.30973523596962	3.26481443552579	3.26481443552579	3.25395966487	3.25395966487	3.26569433144933	3.26569433144933	3.2934294249235	3.2934294249235	3.33414004328731	3.33414004328731	3.38739360471716	3.38739360471716	3.4547825975005	3.4547825975005	3.53965476895984	3.53965476895984	3.64718965655573	3.64718965655573	3.78488347944943	3.78488347944943	3.96305288499195	3.96305288499195	4.1920339355416	4.1920339355416	4.3854428684722	4.3854428684722
S=0.5	3.13931320037614	4.81825285328069	4.6836380220247	4.4466541079197	4.21450110783314	4.02516489444307	3.87435041681248	3.752775125233	3.65474637876612	3.57638963557893	3.48894593053179	3.48894593053179	3.41050558572298	3.41050558572298	3.36154818383869	3.36154818383869	3.33432521900611	3.33432521900611	3.32705978140061	3.32705978140061	3.34046884861516	3.34046884861516	3.37608426896236	3.37608426896236	3.43607120510758	3.43607120510758	3.52370468969185	3.52370468969185	3.64365905882455	3.64365905882455	3.80110315522866	3.80110315522866	3.99860273616621	3.99860273616621	4.23078704264733	4.23078704264733	4.47365102864509	4.47365102864509	4.61831330902726	4.61831330902726
S=0.5	9.91157861151386	4.00070521505744	4.29102702153692	4.85674156328076	4.74989363249103	4.42335348372541	4.12679132919074	3.89986648578966	3.73008621889663	3.60184723915186	3.46534576428326	3.46534576428326	3.3503658149716	3.3503658149716	3.28893338930158	3.28893338930158	3.26536616180655	3.26536616180655	3.27066306611266	3.27066306611266	3.29963381408019	3.29963381408019	3.34957833168711	3.34957833168711	3.41969670395891	3.41969670395891	3.51069556276631	3.51069556276631	3.62437844606767	3.62437844606767	3.76331224779412	3.76331224779412	3.93035502415115	3.93035502415115	4.12717240156227	4.12717240156227	4.34886742144952	4.34886742144952	4.51082226542652	4.51082226542652
S=0.5	7.25987623818194	3.78980124208296	4.4464840951879	4.74405425735466	4.56271726889395	4.25404150648586	3.97495642946276	3.75754181117215	3.59555116355267	3.47640634330743	3.35691267932883	3.35691267932883	3.26593060700388	3.26593060700388	3.22781403151288	3.22781403151288	3.22724934593676	3.22724934593676	3.25697654097858	3.25697654097858	3.31226820731853	3.31226820731853	3.38895680485657	3.38895680485657	3.48405002901968	3.48405002901968	3.59705117065559	3.59705117065559	3.73024254211661	3.73024254211661	3.88698720114756	3.88698720114756	4.06864003459379	4.06864003459379	4.2704727743056	4.2704727743056	4.47309883000795	4.47309883000795	4.58950114160494	4.58950114160494
S=0.5	5.44541090924926	3.35917831680419	4.19657190657204	4.54990107265131	4.3920760847257	4.11909213033512	3.88794240020326	3.71844567826271	3.597304540066	3.50993963495468	3.4214667983239	3.4214667983239	3.35045096812887	3.35045096812887	3.31459194562692	3.31459194562692	3.30338590731378	3.30338590731378	3.31232614950054	3.31232614950054	3.34004341337155	3.34004341337155	3.3865731222356	3.3865731222356	3.45213610731187	3.45213610731187	3.53685386327365	3.53685386327365	3.64149075950219	3.64149075950219	3.76854888786731	3.76854888786731	3.92276749213307	3.92276749213307	4.10998440010076	4.10998440010076	4.33067149500483	4.33067149500483	4.49507061786218	4.49507061786218
S=0.5	2.94766780019672	6.35380955198397	7.5764387625247	6.69654042091983	5.65401153589634	4.87155791790235	4.33955906738512	3.98613938436339	3.75037123157283	3.59087453621576	3.44221318323201	3.44221318323201	3.3340791166446	3.3340791166446	3.2849330686711	3.2849330686711	3.27030279682462	3.27030279682462	3.27827798330574	3.27827798330574	3.30206920182235	3.30206920182235	3.33808561252257	3.33808561252257	3.38598914261264	3.38598914261264	3.44885203929037	3.44885203929037	3.53289899055662	3.53289899055662	3.64690015980601	3.64690015980601	3.80117046640897	3.80117046640897	4.00468186834801	4.00468186834801	4.25568158596306	4.25568158596306	4.44511428067647	4.44511428067647
S=0.5	3.84429967244068	4.2399980659183	5.89662052174551	5.91658428359321	5.32638936930511	4.74737752169051	4.30723016822753	3.9912348702448	3.76583148157643	3.60409071544141	3.44425882553984	3.44425882553984	3.32280609711228	3.32280609711228	3.26863690095599	3.26863690095599	3.25719634153083	3.25719634153083	3.27504454084474	3.27504454084474	3.31449338132304	3.31449338132304	3.37122038069978	3.37122038069978	3.44316099451959	3.44316099451959	3.53004918696227	3.53004918696227	3.63335014816369	3.63335014816369	3.75633763663349	3.75633763663349	3.90384631758906	3.90384631758906	4.08084473564222	4.08084473564222	4.28665228515169	4.28665228515169	4.44266125521408	4.44266125521408
S=0.5	3.50236208925482	8.57017103908022	6.96725536033854	5.57317167304053	4.76484667278553	4.28572683637	3.98892142912931	3.7944120072668	3.65883266354079	3.55878418778514	3.44995213074119	3.44995213074119	3.35105969100442	3.35105969100442	3.29033155313231	3.29033155313231	3.26154250873184	3.26154250873184	3.26245553041421	3.26245553041421	3.29146437968567	3.29146437968567	3.34629556451484	3.34629556451484	3.42411968431935	3.42411968431935	3.52247359280565	3.52247359280565	3.64033950341433	3.64033950341433	3.77875077323746	3.77875077323746	3.94088549664864	3.94088549664864	4.13124244820724	4.13124244820724	4.35070896244857	4.35070896244857	4.51512030202544	4.51512030202544
S=0.5	4.93078807780376	3.5916370585465	4.2042485528519	4.28557802534865	4.15597039675896	4.01012766277024	3.88200244883594	3.7712167223827	3.67619584065365	3.59621481334731	3.50256581235592	3.50256581235592	3.41667934585892	3.41667934585892	3.36404401371673	3.36404401371673	3.3355249120689	3.3355249120689	3.32645613372333	3.32645613372333	3.3353204248177	3.3353204248177	3.3620901887376	3.3620901887376	3.40707691994439	3.40707691994439	3.47087455447348	3.47087455447348	3.55531126992658	3.55531126992658	3.66460880323904	3.66460880323904	3.80566537943755	3.80566537943755	3.98673606929639	3.98673606929639	4.21248462222728	4.21248462222728	4.39585227823278	4.39585227823278
S=0.5	4.12920265703144	3.48286350809365	4.71635735102086	4.49485341461899	4.24784395271894	4.07685834803951	3.93349517470811	3.80389707896095	3.68870450846441	3.58964461656553	3.4717680457968	3.4717680457968	3.36331405837021	3.36331405837021	3.30094748755044	3.30094748755044	3.27578764036793	3.27578764036793	3.28089876767587	3.28089876767587	3.31057791934492	3.31057791934492	3.36035914448825	3.36035914448825	3.42765416579971	3.42765416579971	3.51261413305413	3.51261413305413	3.61864842412133	3.61864842412133	3.75203593488994	3.75203593488994	3.92005217731117	3.92005217731117	4.12689310969037	4.12689310969037	4.36403899265201	4.36403899265201	4.52989100284764	4.52989100284764
S=0.5	10.4130809130989	10.5089956954117	8.47826059945645	6.58445075865762	5.43954636498261	4.72010103042483	4.25730824704029	3.95261219178708	3.74683834142951	3.60441546632118	3.46647895960999	3.46647895960999	3.35939683850154	3.35939683850154	3.30521936398794	3.30521936398794	3.28623653357681	3.28623653357681	3.29599541688942	3.29599541688942	3.33073659581544	3.33073659581544	3.3861687450282	3.3861687450282	3.45807146421253	3.45807146421253	3.54451940220795	3.54451940220795	3.64733134425519	3.64733134425519	3.77159899960941	3.77159899960941	3.92367729360145	3.92367729360145	4.10821034566622	4.10821034566622	4.32152714687658	4.32152714687658	4.47851540385346	4.47851540385346
S=0.5	10.5497046925974	10.3887441551525	7.42457832273408	5.77838496368943	4.84266716098495	4.29038452220452	3.95495392329484	3.74436211744921	3.60698667209871	3.51360140363994	3.42243639814857	3.42243639814857	3.34815041196844	3.34815041196844	3.30566906345755	3.30566906345755	3.28470714165019	3.28470714165019	3.28193240729584	3.28193240729584	3.29691937033053	3.29691937033053	3.33091799954731	3.33091799954731	3.38670006330381	3.38670006330381	3.46869355765736	3.46869355765736	3.58280657690504	3.58280657690504	3.73516152489066	3.73516152489066	3.92937576984443	3.92937576984443	4.16247153389316	4.16247153389316	4.41626577519996	4.41626577519996	4.58155783446601	4.58155783446601
S=0.5	3.38518712118082	5.68593728570926	5.0590666032845	4.39392511411159	4.10426124138295	3.96263426769422	3.85637012462119	3.75821390178106	3.66801526124838	3.58897828127774	3.49439899685093	3.49439899685093	3.40799543951165	3.40799543951165	3.35835736041399	3.35835736041399	3.33688826813703	3.33688826813703	3.3373649210618	3.3373649210618	3.35540141086292	3.35540141086292	3.38804314896433	3.38804314896433	3.43401943496069	3.43401943496069	3.49443289221198	3.49443289221198	3.5736921076309	3.5736921076309	3.68019827307313	3.68019827307313	3.82598091838237	3.82598091838237	4.02369129698492	4.02369129698492	4.27534531226917	4.27534531226917	4.46898756129136	4.46898756129136
S=0.5	10.3183676213914	10.8933272930196	7.83980092308109	6.13981027789179	5.18064693275765	4.60428056046236	4.23339012902798	3.97690502639506	3.78826357675481	3.64348703053843	3.4833820056375	3.4833820056375	3.34031431276169	3.34031431276169	3.25727683205635	3.25727683205635	3.22140021035712	3.22140021035712	3.22579883370561	3.22579883370561	3.26552221156725	3.26552221156725	3.33494695533424	3.33494695533424	3.42753501340781	3.42753501340781	3.53810397709569	3.53810397709569	3.6659651629801	3.6659651629801	3.81632097319356	3.81632097319356	3.99860706518241	3.99860706518241	4.22159910205606	4.22159910205606	4.48118018765683	4.48118018765683	4.66100595155511	4.66100595155511
S=0.5	3.337331868833	3.94254596114412	4.52312853642927	4.58756885454568	4.49309265365928	4.30364361126667	4.08722678719692	3.89207047830206	3.7340783722495	3.61201031838786	3.4837026609043	3.4837026609043	3.37913292542208	3.37913292542208	3.32366540311219	3.32366540311219	3.29815796922276	3.29815796922276	3.29248304952648	3.29248304952648	3.30255269262747	3.30255269262747	3.32843841089294	3.32843841089294	3.3730209811275	3.3730209811275	3.44114149178818	3.44114149178818	3.53898195395403	3.53898195395403	3.67335491679174	3.67335491679174	3.85086636860678	3.85086636860678	4.07675209450333	4.07675209450333	4.34971919603058	4.34971919603058	4.55484744870002	4.55484744870002
S=0.5	10.5595789866094	9.71585023839135	7.05206536381888	5.76623439743334	5.06341463499714	4.60770939883064	4.26664421824351	3.99762656353171	3.78588632719369	3.62190430232038	3.44919704580405	3.44919704580405	3.31186060204102	3.31186060204102	3.25010143388654	3.25010143388654	3.23953793424818	3.23953793424818	3.26365131259196	3.26365131259196	3.31008541627837	3.31008541627837	3.3698748126527	3.3698748126527	3.43829353133749	3.43829353133749	3.51594585570674	3.51594585570674	3.6094512513606	3.6094512513606	3.73145361857375	3.73145361857375	3.89914200893926	3.89914200893926	4.12872486839828	4.12872486839828	4.41749631296956	4.41749631296956	4.62238462454219	4.62238462454219
S=0.5	3.48375226791337	7.12248899964791	6.52785813915558	5.3881944068242	4.68875540937031	4.26834879436273	3.98993761312138	3.7889201924532	3.63665318988413	3.51929615680903	3.39331505737502	3.39331505737502	3.28907279205259	3.28907279205259	3.23725018481932	3.23725018481932	3.22328066026727	3.22328066026727	3.24005467315353	3.24005467315353	3.28403424116781	3.28403424116781	3.35199391240562	3.35199391240562	3.44006944755241	3.44006944755241	3.54513228298867	3.54513228298867	3.66676639854586	3.66676639854586	3.80819978998529	3.80819978998529	3.97558309419562	3.97558309419562	4.1760206919358	4.1760206919358	4.41106754767681	4.41106754767681	4.58522296409005	4.58522296409005
S=0.5	4.14104945701296	3.27087775056283	4.84915916481917	4.96792646370589	4.66096765128416	4.32049942420071	4.0479368346932	3.84865696834145	3.70451206979169	3.59804832401517	3.48473565531039	3.48473565531039	3.38561169145577	3.38561169145577	3.32662424132989	3.32662424132989	3.29705275381844	3.29705275381844	3.29116922076599	3.29116922076599	3.30575247356572	3.30575247356572	3.33906577994787	3.33906577994787	3.39027222842707	3.39027222842707	3.45960795126162	3.45960795126162	3.54978939467121	3.54978939467121	3.66853929749625	3.66853929749625	3.83115351226818	3.83115351226818	4.06003295613343	4.06003295613343	4.37131738183054	4.37131738183054	4.61932395010235	4.61932395010235
S=0.5	10.2844625199351	8.4884408104751	5.94641549485593	5.00492119019029	4.57659436785847	4.2864653576745	4.04140267404618	3.83357284659272	3.66580469073547	3.53607343284195	3.40249952253965	3.40249952253965	3.30092143561295	3.30092143561295	3.25747321299829	3.25747321299829	3.24978483360833	3.24978483360833	3.26598068189029	3.26598068189029	3.30095400077901	3.30095400077901	3.35337575131248	3.35337575131248	3.42360969362662	3.42360969362662	3.51277675441567	3.51277675441567	3.62281490921625	3.62281490921625	3.75700228053091	3.75700228053091	3.92026718844802	3.92026718844802	4.11808492631154	4.11808492631154	4.34839009084506	4.34839009084506	4.51264948034442	4.51264948034442
S=0.5	6.3208583959775	3.87567350709356	4.49951309567546	4.78720933167599	4.65302586155062	4.37958283815627	4.11412872703414	3.89674205467071	3.72800107730101	3.59914698078717	3.46281077375636	3.46281077375636	3.34928703319246	3.34928703319246	3.28784294643231	3.28784294643231	3.26136211642108	3.26136211642108	3.26056611392893	3.26056611392893	3.28016136563978	3.28016136563978	3.31741272824852	3.31741272824852	3.37173626699138	3.37173626699138	3.4443464095719	3.4443464095719	3.53768812075174	3.53768812075174	3.65477432733205	3.65477432733205	3.79847724890665	3.79847724890665	3.97012031396167	3.97012031396167	4.16584007846088	4.16584007846088	4.31807844867371	4.31807844867371
S=0.5	5.09557390052851	3.78203465063606	4.6666494700837	4.93621643940264	4.77563011982044	4.48816341171467	4.21011623348799	3.98023586821211	3.8003414804747	3.66210267172539	3.51457672106834	3.51457672106834	3.38920148080723	3.38920148080723	3.31666698021879	3.31666698021879	3.27770138680226	3.27770138680226	3.26314752874609	3.26314752874609	3.27008232993419	3.27008232993419	3.29930925997561	3.29930925997561	3.35395915436511	3.35395915436511	3.43877335716191	3.43877335716191	3.55924829952081	3.55924829952081	3.71978027548175	3.71978027548175	3.92029068351048	3.92029068351048	4.15137065152152	4.15137065152152	4.38396320326699	4.38396320326699	4.51645549277269	4.51645549277269
S=0.5	10.4720834562897	5.05289727190514	4.20765384376171	4.28038908094605	4.30375722428038	4.20434239837394	4.05326042928075	3.89828728615349	3.75870261289001	3.63980575657886	3.5007013448015	3.5007013448015	3.3747004134019	3.3747004134019	3.30254397631792	3.30254397631792	3.27127296634121	3.27127296634121	3.27152852794562	3.27152852794562	3.29663337935579	3.29663337935579	3.34186215138285	3.34186215138285	3.4043357144829	3.4043357144829	3.4834249663186	3.4834249663186	3.58138801749121	3.58138801749121	3.70372925362298	3.70372925362298	3.85863019431728	3.85863019431728	4.05452279799966	4.05452279799966	4.29138154506482	4.29138154506482	4.46886929677184	4.46886929677184
S=0.5	3.08588436486438	6.26450090369923	5.5508727267117	4.90134243234833	4.49013578376305	4.19771042375605	3.97268301651026	3.79692289665647	3.66043726635976	3.55533466899351	3.44382720375707	3.44382720375707	3.35322879852	3.35322879852	3.3080503449737	3.3080503449737	3.29289630223568	3.29289630223568	3.29879911867239	3.29879911867239	3.32105618439651	3.32105618439651	3.35802049831778	3.35802049831778	3.41036590706014	3.41036590706014	3.48049029930468	3.48049029930468	3.57214483253281	3.57214483253281	3.69051781595257	3.69051781595257	3.84269436967203	3.84269436967203	4.03746966895776	4.03746966895776	4.28079926962457	4.28079926962457	4.47655270126962	4.47655270126962
S=0.5	4.55989416096334	3.58432566543374	5.03319442170333	5.20553983831191	4.86925786504577	4.49992140426417	4.19596796144567	3.95970232660858	3.77875273026675	3.64100879835259	3.49592351181757	3.49592351181757	3.37589072791889	3.37589072791889	3.30983272617305	3.30983272617305	3.27630631115864	3.27630631115864	3.26433524262131	3.26433524262131	3.27001358333909	3.27001358333909	3.29415552362602	3.29415552362602	3.34061868201447	3.34061868201447	3.4149596679101	3.4149596679101	3.52287512617473	3.52287512617473	3.66802082201984	3.66802082201984	3.8494569232596	3.8494569232596	4.05968277842578	4.05968277842578	4.28116213293413	4.28116213293413	4.42954170909273	4.42954170909273
S=0.5	10.3952610909464	10.6462303850349	7.87151187803397	6.13730523861976	5.1554746755324	4.55937424586605	4.17244011867311	3.90718552557064	3.71842694236226	3.58119343090521	3.44274851762418	3.44274851762418	3.33486948302908	3.33486948302908	3.28327065544819	3.28327065544819	3.2652521608919	3.2652521608919	3.26840317747647	3.26840317747647	3.28757339449773	3.28757339449773	3.32253677143875	3.32253677143875	3.37593716990388	3.37593716990388	3.45193319756737	3.45193319756737	3.55581072365845	3.55581072365845	3.69408999709538	3.69408999709538	3.87382311925681	3.87382311925681	4.09920425126481	4.09920425126481	4.35947384393227	4.35947384393227	4.53622268903839	4.53622268903839
S=0.5	10.2707643191398	10.4156348477014	9.22175828102278	7.22702587463639	5.96885724363882	5.1380252454943	4.57613999282594	4.18923166739628	3.91806161145658	3.72482517592492	3.53315831951077	3.53315831951077	3.383107196792	3.383107196792	3.30652367788829	3.30652367788829	3.27296734413263	3.27296734413263	3.2665699961584	3.2665699961584	3.27979106577496	3.27979106577496	3.3101585908625	3.3101585908625	3.35821366668175	3.35821366668175	3.42641773526177	3.42641773526177	3.51871148021267	3.51871148021267	3.64023469318025	3.64023469318025	3.79642933997487	3.79642933997487	3.99108912080955	3.99108912080955	4.22141647989339	4.22141647989339	4.39648214314176	4.39648214314176
S=0.5	10.544485167304	9.87258174768285	7.07078421832639	5.70645072775435	4.93211769366553	4.44948730774429	4.13019058349593	3.91058330303297	3.75518930946926	3.64251015178904	3.52578373592374	3.52578373592374	3.42443981480871	3.42443981480871	3.35892764893426	3.35892764893426	3.31612480803976	3.31612480803976	3.29288351532949	3.29288351532949	3.29095487853884	3.29095487853884	3.31400089506621	3.31400089506621	3.36547738823482	3.36547738823482	3.44703688008158	3.44703688008158	3.55772409929341	3.55772409929341	3.69446968219989	3.69446968219989	3.85372696519417	3.85372696519417	4.03285936582936	4.03285936582936	4.22745826735906	4.22745826735906	4.37022609299506	4.37022609299506
S=0.5	10.1909573698382	9.70202239592864	7.32447140363684	6.02418117551747	5.20481367035919	4.66418919040975	4.29555990701969	4.03399561993647	3.84073366890651	3.69332840608292	3.53252138822489	3.53252138822489	3.39153547800214	3.39153547800214	3.30935434774639	3.30935434774639	3.26791799855138	3.26791799855138	3.25624728647042	3.25624728647042	3.26863891636051	3.26863891636051	3.3030869003642	3.3030869003642	3.35951607851448	3.35951607851448	3.43830842478717	3.43830842478717	3.53971495962831	3.53971495962831	3.66442376266554	3.66442376266554	3.81495177113996	3.81495177113996	3.99649853928761	3.99649853928761	4.21310667473868	4.21310667473868	4.38392640755922	4.38392640755922
S=0.5	2.91222833973328	9.40146390896927	8.80654145739079	7.36013516204492	6.23527107341664	5.43488449018062	4.86148967974533	4.44381211984521	4.13470795081136	3.90250061517847	3.655049496066	3.655049496066	3.44304353419678	3.44304353419678	3.31787975406208	3.31787975406208	3.24970186073649	3.24970186073649	3.22136948067365	3.22136948067365	3.22192656768244	3.22192656768244	3.24416895694565	3.24416895694565	3.28401962446917	3.28401962446917	3.34064484870334	3.34064484870334	3.41670201865015	3.41670201865015	3.5184677985404	3.5184677985404	3.65561362175511	3.65561362175511	3.8394721963812	3.8394721963812	4.07496394341125	4.07496394341125	4.26422949209053	4.26422949209053
S=0.5	4.32871373697076	3.37299022645053	4.77691180707639	5.14057947298252	4.89416549283419	4.54695700428518	4.24494689022131	4.00357370662473	3.81410599104652	3.66657489423286	3.50756789966136	3.50756789966136	3.37430436577501	3.37430436577501	3.30267909877854	3.30267909877854	3.27139870008328	3.27139870008328	3.26756804002768	3.26756804002768	3.28380252001833	3.28380252001833	3.31630470716909	3.31630470716909	3.3638005589205	3.3638005589205	3.42756988389496	3.42756988389496	3.51220784585996	3.51220784585996	3.62605547571337	3.62605547571337	3.78012285581132	3.78012285581132	3.98426626682875	3.98426626682875	4.23713958072262	4.23713958072262	4.42767451215852	4.42767451215852
S=0.5	3.04969479217933	10.3954769564902	8.03259010270342	6.22680434858972	5.19590999959853	4.58897828127774	4.21041400019144	3.95700535748514	3.77560939484352	3.63914871783144	3.4907773096628	3.4907773096628	3.36072024824452	3.36072024824452	3.28568281653189	3.28568281653189	3.25124427150697	3.25124427150697	3.24894233484305	3.24894233484305	3.27358864522468	3.27358864522468	3.3214725163492	3.3214725163492	3.38924138669829	3.38924138669829	3.47387404460426	3.47387404460426	3.57363108693222	3.57363108693222	3.68924616672593	3.68924616672593	3.82480285969638	3.82480285969638	3.98847396073755	3.98847396073755	4.19235844079109	4.19235844079109	4.36649619630813	4.36649619630813
S=0.5	10.4982733689165	10.6632296665621	8.81544909895465	6.69412864857636	5.4099359788269	4.61380791348669	4.11261622384898	3.79156804979378	3.58269441675547	3.44597748775438	3.32844997570335	3.32844997570335	3.2574555350767	3.2574555350767	3.23800078686394	3.23800078686394	3.24236487136951	3.24236487136951	3.26065910361592	3.26065910361592	3.29228508319687	3.29228508319687	3.34063771217729	3.34063771217729	3.41005039867429	3.41005039867429	3.50390100786743	3.50390100786743	3.62329122355448	3.62329122355448	3.76638844044834	3.76638844044834	3.92924844430878	3.92924844430878	4.10817134489487	4.10817134489487	4.30118419757752	4.30118419757752	4.44720102862433	4.44720102862433
S=0.5	10.7205937336683	4.10800841526938	4.38364791260061	4.93635520181908	4.90621771997026	4.61389314657338	4.30474384743684	4.04828251834804	3.84704695996482	3.69012986602525	3.5181490686815	3.5181490686815	3.36819362474749	3.36819362474749	3.28233157695713	3.28233157695713	3.24038314069875	3.24038314069875	3.22936518990372	3.22936518990372	3.24193444406129	3.24193444406129	3.27583681575528	3.27583681575528	3.33318728593968	3.33318728593968	3.41903228090799	3.41903228090799	3.53910967105381	3.53910967105381	3.69732389461735	3.69732389461735	3.89387117353302	3.89387117353302	4.12429211944051	4.12429211944051	4.37402426447433	4.37402426447433	4.53980902425142	4.53980902425142
S=0.5	3.45206538557762	7.37092950723296	7.04078325492814	5.78707897762136	4.93839203965613	4.40979648321269	4.06569096264992	3.82917597334189	3.65994623148585	3.53601001448813	3.4094144946479	3.4094144946479	3.31008098185132	3.31008098185132	3.26351585080117	3.26351585080117	3.25083010472368	3.25083010472368	3.2607343013265	3.2607343013265	3.28686451383952	3.28686451383952	3.32642390134343	3.32642390134343	3.37910433400804	3.37910433400804	3.44614730224206	3.44614730224206	3.52963729286687	3.52963729286687	3.63233943414142	3.63233943414142	3.75858053922995	3.75858053922995	3.91621081171202	3.91621081171202	4.1187951475434	4.1187951475434	4.30553300766289	4.30553300766289
S=0.5	10.3060686994306	10.5550734509477	8.62269648149796	6.55658053821718	5.39051497846704	4.69513694878059	4.25650787394355	3.96436617135759	3.76064420391466	3.61356970656239	3.46286120274874	3.46286120274874	3.33732950805576	3.33732950805576	3.26645968946883	3.26645968946883	3.23195233374151	3.23195233374151	3.22646769894856	3.22646769894856	3.24857846462487	3.24857846462487	3.29974205270269	3.29974205270269	3.382014697391	3.382014697391	3.49633526698999	3.49633526698999	3.64186376706094	3.64186376706094	3.81646325403578	3.81646325403578	4.01728113154833	4.01728113154833	4.23949458631292	4.23949458631292	4.46885012177594	4.46885012177594	4.61405830539188	4.61405830539188
S=0.5	4.96969280687942	3.93034392588741	5.11537453674377	5.3476666153741	4.99500405895165	4.54980864744665	4.18526143621586	3.9192013083407	3.73004481433555	3.59495688082432	3.46017457416717	3.46017457416717	3.3522112910739	3.3522112910739	3.29314572218576	3.29314572218576	3.26433125156769	3.26433125156769	3.2583777108404	3.2583777108404	3.27324427351036	3.27324427351036	3.30933221335422	3.30933221335422	3.36807197860053	3.36807197860053	3.45112557324197	3.45112557324197	3.55978382391989	3.55978382391989	3.69469862029519	3.69469862029519	3.85608551800097	3.85608551800097	4.04405141467872	4.04405141467872	4.25585376277563	4.25585376277563	4.41729192706925	4.41729192706925
S=0.5	3.52274124046485	9.79515115029472	8.1663732608169	6.52851392697035	5.51822783407582	4.86094859219248	4.40479046304353	4.07554883972023	3.83310165126011	3.65280370941257	3.46661565065977	3.46661565065977	3.31747361618502	3.31747361618502	3.24402229728688	3.24402229728688	3.22001591881738	3.22001591881738	3.22971883492562	3.22971883492562	3.26348995850436	3.26348995850436	3.31603039081977	3.31603039081977	3.38550880713961	3.38550880713961	3.47262146985561	3.47262146985561	3.57937186353429	3.57937186353429	3.70793674501117	3.70793674501117	3.86005797693002	3.86005797693002	4.0367742867452	4.0367742867452	4.23605378311021	4.23605378311021	4.38803518948344	4.38803518948344
S=0.5	10.3504996345732	8.43267361529101	5.9757802035311	4.92637053335799	4.41931446522938	4.12328866093577	3.91634422162576	3.75794892042186	3.63390732553581	3.53707816963066	3.4329383267817	3.4329383267817	3.34671993455913	3.34671993455913	3.30284479013526	3.30284479013526	3.28832350062241	3.28832350062241	3.29681828433227	3.29681828433227	3.32631340848443	3.32631340848443	3.37711277255088	3.37711277255088	3.45054917915941	3.45054917915941	3.54834018821507	3.54834018821507	3.67234941985647	3.67234941985647	3.82454544886282	3.82454544886282	4.00682177736704	4.00682177736704	4.2195854686343	4.2195854686343	4.4539233426051	4.4539233426051	4.61200276433912	4.61200276433912
S=0.5	6.43885089430464	3.74387843523367	3.96966040643966	4.12549643912912	4.08118753637059	3.96227179214136	3.84011412029294	3.73706623363669	3.65510052690052	3.59040498060318	3.51678725629443	3.51678725629443	3.44666929086488	3.44666929086488	3.39929658109388	3.39929658109388	3.37115657597986	3.37115657597986	3.36167051292922	3.36167051292922	3.37125611543789	3.37125611543789	3.40102903051051	3.40102903051051	3.45301648002325	3.45301648002325	3.53040991502893	3.53040991502893	3.63757313509031	3.63757313509031	3.77943953953857	3.77943953953857	3.95964988496492	3.95964988496492	4.17673938408024	4.17673938408024	4.4150133049012	4.4150133049012	4.57430686071357	4.57430686071357
S=0.5	10.3696560424374	9.64770265030826	6.76076560734386	5.37656203929727	4.64019249167722	4.21396589774494	3.94390353590734	3.75802230282641	3.62199113943958	3.51872940338028	3.40806767144227	3.40806767144227	3.31776689988194	3.31776689988194	3.27931159337544	3.27931159337544	3.28157097642214	3.28157097642214	3.31476224576699	3.31476224576699	3.36959500994758	3.36959500994758	3.4382488540527	3.4382488540527	3.51591736219908	3.51591736219908	3.60191235630065	3.60191235630065	3.69986502973386	3.69986502973386	3.81728940339897	3.81728940339897	3.9649997652173	3.9649997652173	4.15605125764395	4.15605125764395	4.39920673692033	4.39920673692033	4.59092109641405	4.59092109641405
S=0.5	3.40740414522559	9.68026326585136	6.76729415117274	5.34258557179689	4.62273701658179	4.23942674605561	4.01274610842441	3.85819368709118	3.73918831784672	3.64122594737992	3.52305973902411	3.52305973902411	3.40850687784546	3.40850687784546	3.33478263657258	3.33478263657258	3.29456181403833	3.29456181403833	3.28296851289304	3.28296851289304	3.29796818064836	3.29796818064836	3.33961127479791	3.33961127479791	3.40901891917472	3.40901891917472	3.50797336424477	3.50797336424477	3.63937676994265	3.63937676994265	3.80785087498147	3.80785087498147	4.01831840513901	4.01831840513901	4.26970233790285	4.26970233790285	4.53560733757016	4.53560733757016	4.68187664050108	4.68187664050108
S=0.5	8.47107366311738	4.14922821122008	4.18958936367885	4.37207371217192	4.30072609587917	4.11607182533119	3.92169909192156	3.75475082651184	3.62223310194196	3.52116305635472	3.41841155096927	3.41841155096927	3.34250672493598	3.34250672493598	3.31454490078239	3.31454490078239	3.31787975406208	3.31787975406208	3.34321446956171	3.34321446956171	3.38583073155082	3.38583073155082	3.44418333623797	3.44418333623797	3.51929974621244	3.51929974621244	3.61429499371552	3.61429499371552	3.7335066526695	3.7335066526695	3.88115186567133	3.88115186567133	4.05945487847407	4.05945487847407	4.26590256758924	4.26590256758924	4.48583092592345	4.48583092592345	4.62777863245013	4.62777863245013
S=0.5	10.3533047179208	10.7190905721595	7.80585281292114	6.00466430863591	4.96694031976601	4.35430515394804	3.98194893243939	3.74724160214976	3.59412027881369	3.49160833454813	3.39749508481263	3.39749508481263	3.33194738773718	3.33194738773718	3.30720373668443	3.30720373668443	3.30844334370811	3.30844334370811	3.3299931674511	3.3299931674511	3.36999441970647	3.36999441970647	3.4283377438235	3.4283377438235	3.50584888591923	3.50584888591923	3.60370647877007	3.60370647877007	3.72288380059162	3.72288380059162	3.86362431080073	3.86362431080073	4.02495325275722	4.02495325275722	4.2040730813845	4.2040730813845	4.39335534306247	4.39335534306247	4.5240964754486	4.5240964754486
S=0.5	10.6613756979476	9.57109210488171	6.89175895764707	5.55060646237666	4.79472118421539	4.33701563898256	4.04078683284808	3.83696764993125	3.6897518286368	3.57968111521141	3.46184115521692	3.46184115521692	3.35865232923875	3.35865232923875	3.29722061706	3.29722061706	3.26720028420398	3.26720028420398	3.26543617719995	3.26543617719995	3.29120106279405	3.29120106279405	3.34333652861403	3.34333652861403	3.41916907465108	3.41916907465108	3.51515585389123	3.51515585389123	3.62880510207297	3.62880510207297	3.76046966773882	3.76046966773882	3.91362682031478	3.91362682031478	4.09270690382407	4.09270690382407	4.29666132505784	4.29666132505784	4.44978693927336	4.44978693927336
S=0.5	10.3494180933366	10.0645317821283	6.83552297159474	5.40033522121158	4.65297995706951	4.21323793351229	3.93023665729058	3.73723694734463	3.60058156642896	3.50134834881677	3.40010328823843	3.40010328823843	3.3190302815341	3.3190302815341	3.27992756417747	3.27992756417747	3.27157722340163	3.27157722340163	3.28847958433257	3.28847958433257	3.3269468216564	3.3269468216564	3.38360326492749	3.38360326492749	3.45551647259509	3.45551647259509	3.54109787823413	3.54109787823413	3.64107530949526	3.64107530949526	3.75909273117884	3.75909273117884	3.90190597849359	3.90190597849359	4.07874022685384	4.07874022685384	4.29723999007136	4.29723999007136	4.47598380826649	4.47598380826649
S=0.5	10.4262989215664	10.9022396029118	7.88707425507852	6.11426430592219	5.07512138766464	4.44706423386389	4.05743888402892	3.80801273668549	3.64282535709853	3.52994985532262	3.42187101322807	3.42187101322807	3.3392530683274	3.3392530683274	3.29870839359116	3.29870839359116	3.28534338481244	3.28534338481244	3.29427737084502	3.29427737084502	3.3252260941873	3.3252260941873	3.37907054658165	3.37907054658165	3.45553196855717	3.45553196855717	3.5523420423265	3.5523420423265	3.66603359551178	3.66603359551178	3.79401925737878	3.79401925737878	3.93685717933882	3.93685717933882	4.09895191822069	4.09895191822069	4.28467368097395	4.28467368097395	4.43074023937954	4.43074023937954
S=0.5	7.70435209579713	3.78852837237324	4.72247043275214	5.13248242679173	4.9080439020678	4.53664461514534	4.21161064758815	3.96146428137125	3.77370756038176	3.63256906247942	3.48428838498088	3.48428838498088	3.36118389723264	3.36118389723264	3.29462599991559	3.29462599991559	3.26548819594303	3.26548819594303	3.2636632671317	3.2636632671317	3.2844144481068	3.2844144481068	3.3261385189293	3.3261385189293	3.38861395860882	3.38861395860882	3.47167153734129	3.47167153734129	3.57457175767649	3.57457175767649	3.69631752437342	3.69631752437342	3.83637877293507	3.83637877293507	3.99508456525675	3.99508456525675	4.17241266505216	4.17241266505216	4.31244651566203	4.31244651566203
S=0.5	3.24065138463917	4.62695460078171	6.98494007833351	6.89800561355132	5.998769434448	5.24109567377389	4.69851206517806	4.30886986254346	4.02230725357329	3.80722423005683	3.5784125239903	3.5784125239903	3.38214031284171	3.38214031284171	3.26873566677806	3.26873566677806	3.21306411284375	3.21306411284375	3.20260779922051	3.20260779922051	3.23042883572296	3.23042883572296	3.29117983451594	3.29117983451594	3.3794319484182	3.3794319484182	3.48998477675187	3.48998477675187	3.61912425349472	3.61912425349472	3.76570802089176	3.76570802089176	3.93116967080112	3.93116967080112	4.11775160856721	4.11775160856721	4.32138603206603	4.32138603206603	4.46289902833618	4.46289902833618
S=0.5	3.27578559151428	3.76956768431644	3.94417651561964	4.36756042415199	4.41383481862268	4.27274958992271	4.0890169434412	3.91764465047654	3.77405912418388	3.65885642155292	3.53106957032248	3.53106957032248	3.41915767352666	3.41915767352666	3.35390519346636	3.35390519346636	3.3213723782271	3.3213723782271	3.31322300995636	3.31322300995636	3.32485661367524	3.32485661367524	3.35497585259023	3.35497585259023	3.40509665293424	3.40509665293424	3.47861344536502	3.47861344536502	3.57968111521141	3.57968111521141	3.7122962212365	3.7122962212365	3.87943100398676	3.87943100398676	4.08180578468712	4.08180578468712	4.31336149671834	4.31336149671834	4.48217423800316	4.48217423800316
S=0.8	2.10037508351861	3.14312465807941	3.43921789240125	3.59729594885155	3.66071853327063	3.71120768695259	3.73501639783432	3.72215193213054	3.68308760758122	3.63399799868744	3.565934338752	3.565934338752	3.50370704599396	3.50370704599396	3.46639633007435	3.46639633007435	3.43899109274087	3.43899109274087	3.41035194166434	3.41035194166434	3.374831651681	3.374831651681	3.33113904238207	3.33113904238207	3.28127001362916	3.28127001362916	3.22990682603849	3.22990682603849	3.18461819322881	3.18461819322881	3.15727689781265	3.15727689781265	3.16795277049344	3.16795277049344	3.25456799973955	3.25456799973955	3.49715995034557	3.49715995034557	3.83940393048827	3.83940393048827
S=0.8	10.2013389978941	10.6516415837594	10.0127125675089	7.8883049199887	6.5321034470451	5.61349033327979	4.96646366424048	4.49925252789266	4.15576986454111	3.89969063956562	3.63024254031969	3.63024254031969	3.40121769787009	3.40121769787009	3.263916382118	3.263916382118	3.18168831199973	3.18168831199973	3.1344755617277	3.1344755617277	3.11124080382055	3.11124080382055	3.10627013174751	3.10627013174751	3.11746407832847	3.11746407832847	3.14607983166602	3.14607983166602	3.1978610819451	3.1978610819451	3.28539574894279	3.28539574894279	3.43115318239721	3.43115318239721	3.66883548557126	3.66883548557126	4.03510660218849	4.03510660218849	4.37787149689663	4.37787149689663
S=0.8	2.92250218922812	8.97208597243051	6.50020641834464	5.13313398730334	4.43452408715618	4.09279159031071	3.92277476298725	3.82558400164979	3.75626020235575	3.69746561109917	3.61681499773338	3.61681499773338	3.51923873038863	3.51923873038863	3.42958549952005	3.42958549952005	3.34804151073619	3.34804151073619	3.27576305476215	3.27576305476215	3.21422719701441	3.21422719701441	3.16536633441037	3.16536633441037	3.13226153094355	3.13226153094355	3.1201560804169	3.1201560804169	3.13777169077206	3.13777169077206	3.19898410349907	3.19898410349907	3.32430412713306	3.32430412713306	3.53934642264738	3.53934642264738	3.86729775423283	3.86729775423283	4.17763738196798	4.17763738196798
S=0.8	10.1761444633885	10.5909718950513	7.44714326558085	5.84626590670123	5.11136987149452	4.68785121650552	4.37719815993823	4.12557761919053	3.92101694602575	3.75746105623093	3.574934725022	3.574934725022	3.40930024219209	3.40930024219209	3.2992833061221	3.2992833061221	3.22262212006372	3.22262212006372	3.16770828883963	3.16770828883963	3.12921142870808	3.12921142870808	3.10594852761206	3.10594852761206	3.09988696696249	3.09988696696249	3.11600516604279	3.11600516604279	3.16325983200972	3.16325983200972	3.25695495942249	3.25695495942249	3.42153270841455	3.42153270841455	3.69132835988466	3.69132835988466	4.10933451483637	4.10933451483637	4.50870135348923	4.50870135348923
S=0.8	9.99655347066649	5.95451761353402	4.5332658011737	4.06982682363203	3.9278687129684	3.8952031546332	3.87980788931488	3.84924586206001	3.80098298263454	3.74210972818242	3.64713328349028	3.64713328349028	3.52726914117892	3.52726914117892	3.41790537355849	3.41790537355849	3.31964408701059	3.31964408701059	3.23346260854577	3.23346260854577	3.16156337011486	3.16156337011486	3.1073364546181	3.1073364546181	3.07566643052052	3.07566643052052	3.07342477423751	3.07342477423751	3.11027401697761	3.11027401697761	3.19985365166189	3.19985365166189	3.36094204003456	3.36094204003456	3.61782665756121	3.61782665756121	3.99369765129529	3.99369765129529	4.32302076426691	4.32302076426691
S=0.8	10.3191140341154	7.47284073233925	5.04741095316431	4.28863572415877	4.13260617756084	4.13051599325448	4.10846114857331	4.03081247847949	3.91540853096059	3.78777442979319	3.60910152700468	3.60910152700468	3.42356074297702	3.42356074297702	3.29348277320418	3.29348277320418	3.20514438767882	3.20514438767882	3.14770608529017	3.14770608529017	3.11534196729502	3.11534196729502	3.10566454960181	3.10566454960181	3.1181077266151	3.1181077266151	3.15338612880696	3.15338612880696	3.21453135533226	3.21453135533226	3.30958461232407	3.30958461232407	3.45528409948843	3.45528409948843	3.67919601704351	3.67919601704351	4.01351378506517	4.01351378506517	4.32505623180922	4.32505623180922
S=0.8	2.87381905935608	3.71990273831006	5.46179398877119	5.48029667056755	5.26007577438149	4.99466073296015	4.71367379321975	4.44212903336016	4.19931728181747	3.99303576767079	3.74958426746121	3.74958426746121	3.51934641115663	3.51934641115663	3.36245773804198	3.36245773804198	3.25545864017109	3.25545864017109	3.1863856567617	3.1863856567617	3.15020143514692	3.15020143514692	3.14552543604816	3.14552543604816	3.17215113522422	3.17215113522422	3.22897320160376	3.22897320160376	3.31273196137203	3.31273196137203	3.41880153912523	3.41880153912523	3.5449799337047	3.5449799337047	3.69819656354652	3.69819656354652	3.90508886018622	3.90508886018622	4.12636992104523	4.12636992104523
S=0.8	8.99779612818081	4.37112850487248	4.12545295605176	4.38747043887565	4.47642585485286	4.36911213855927	4.17822125958134	3.98672027341913	3.82778980416145	3.70505840448127	3.57326920703272	3.57326920703272	3.45204386385724	3.45204386385724	3.36283060572746	3.36283060572746	3.29339528546269	3.29339528546269	3.24222261250976	3.24222261250976	3.21059910605195	3.21059910605195	3.19959913722405	3.19959913722405	3.20930677684052	3.20930677684052	3.2389465140416	3.2389465140416	3.28730611368195	3.28730611368195	3.35303049109291	3.35303049109291	3.4353783141544	3.4353783141544	3.53745975651661	3.53745975651661	3.67688873310425	3.67688873310425	3.83806329475422	3.83806329475422
S=0.8	10.0677647568932	10.1132823165709	7.06176556188618	5.50717677548145	4.71052699369865	4.30498701896626	4.08333685086671	3.94103049856648	3.83219841631306	3.73902100268503	3.61563852021239	3.61563852021239	3.47714188419751	3.47714188419751	3.36597892818267	3.36597892818267	3.28253754226251	3.28253754226251	3.22619893255515	3.22619893255515	3.19536655753175	3.19536655753175	3.18748102813475	3.18748102813475	3.19905793025614	3.19905793025614	3.22645123908245	3.22645123908245	3.26767058486667	3.26767058486667	3.32495755850538	3.32495755850538	3.40761225562352	3.40761225562352	3.53580490088529	3.53580490088529	3.75048062803557	3.75048062803557	4.01149901237265	4.01149901237265
S=0.8	10.206260239401	10.793432484632	9.85116607094584	7.48941812994328	6.03734186219359	5.11509848186092	4.52041029515201	4.13076241146433	3.87002185514305	3.69112358272653	3.518073896856	3.518073896856	3.38082315923322	3.38082315923322	3.30172542332563	3.30172542332563	3.25406099485829	3.25406099485829	3.22599609666168	3.22599609666168	3.21223675846351	3.21223675846351	3.21074371980038	3.21074371980038	3.22162442208033	3.22162442208033	3.24719316022687	3.24719316022687	3.29281319407429	3.29281319407429	3.36851310809165	3.36851310809165	3.49141305219338	3.49141305219338	3.68867959040441	3.68867959040441	3.99736316763489	3.99736316763489	4.30710243066892	4.30710243066892
S=0.8	2.92902709746796	4.81255049237626	5.72735441596696	5.70604056259931	5.35854819971699	4.92704462539182	4.53451304933786	4.21784819856239	3.97421503631751	3.78929231480368	3.59272384602057	3.59272384602057	3.42346573687522	3.42346573687522	3.31916836875153	3.31916836875153	3.2542344799105	3.2542344799105	3.21583399473026	3.21583399473026	3.19795355717049	3.19795355717049	3.19812999971823	3.19812999971823	3.2156359413482	3.2156359413482	3.2508745990369	3.2508745990369	3.30600280005125	3.30600280005125	3.38655725721063	3.38655725721063	3.50406039852136	3.50406039852136	3.68019723326773	3.68019723326773	3.95218406233413	3.95218406233413	4.23986412484881	4.23986412484881
S=0.8	2.80052388627185	2.85931365628951	5.28294560030948	5.7782982839526	5.47875727962954	4.99421267181462	4.5687287343304	4.2560690798261	4.03809030294666	3.88414578605721	3.72296296441994	3.72296296441994	3.57193003088094	3.57193003088094	3.4571403534771	3.4571403534771	3.36414193608332	3.36414193608332	3.28827078231358	3.28827078231358	3.22823251895027	3.22823251895027	3.18438240997286	3.18438240997286	3.15805425242524	3.15805425242524	3.15108458642265	3.15108458642265	3.16572238908164	3.16572238908164	3.20593739381353	3.20593739381353	3.28268115162546	3.28268115162546	3.42870761518616	3.42870761518616	3.73073287530732	3.73073287530732	4.12238968512695	4.12238968512695
S=0.8	9.75890386019581	5.13324611888914	4.57456360459099	4.52835630095861	4.45937025245098	4.32172979509671	4.15434239095915	3.98746013688868	3.8349553527443	3.70143345603506	3.53810397709569	3.53810397709569	3.37966871261931	3.37966871261931	3.27486049782711	3.27486049782711	3.20974123230064	3.20974123230064	3.17342798797501	3.17342798797501	3.15820113824346	3.15820113824346	3.15937331534352	3.15937331534352	3.17541049342324	3.17541049342324	3.20830584296108	3.20830584296108	3.26441107960953	3.26441107960953	3.35653005078132	3.35653005078132	3.50838620835884	3.50838620835884	3.75898488389059	3.75898488389059	4.14939970813012	4.14939970813012	4.49950280714078	4.49950280714078
S=0.8	5.62186111754799	3.16126421825549	4.69301985936791	5.51319065293136	5.45438675816179	5.09138632033478	4.73024837616167	4.43391916460955	4.19411870615549	3.99520911107375	3.75322022825602	3.75322022825602	3.51219725214889	3.51219725214889	3.3426381443246	3.3426381443246	3.22649330442478	3.22649330442478	3.15039327184158	3.15039327184158	3.10611761733806	3.10611761733806	3.08948898531429	3.08948898531429	3.09951270584866	3.09951270584866	3.13909179481336	3.13909179481336	3.21668611851173	3.21668611851173	3.3454192035719	3.3454192035719	3.536704390038	3.536704390038	3.79801874655174	3.79801874655174	4.14805710680834	4.14805710680834	4.44822684128494	4.44822684128494
S=0.8	3.13541179698824	9.60640549518236	9.65857388439415	7.41821242204726	5.89379039820868	4.92185777872123	4.30989920931596	3.92646401832234	3.68547498458401	3.53298047725732	3.40403556579484	3.40403556579484	3.32206699265281	3.32206699265281	3.28729769806001	3.28729769806001	3.26824407569759	3.26824407569759	3.25313820634354	3.25313820634354	3.24134353877952	3.24134353877952	3.23772478981672	3.23772478981672	3.24838221681046	3.24838221681046	3.27819556549294	3.27819556549294	3.33077380066055	3.33077380066055	3.41115708139328	3.41115708139328	3.53049093599657	3.53049093599657	3.71037482060426	3.71037482060426	3.98474400977006	3.98474400977006	4.26237010136149	4.26237010136149
S=0.8	2.55948841629893	10.0397659370252	6.43850804630544	4.78727319283774	4.32281751290644	4.25393433606662	4.21466482533581	4.11236441692648	3.96857537625434	3.81951642385786	3.62758560438484	3.62758560438484	3.44699129427264	3.44699129427264	3.33354988325992	3.33354988325992	3.26336052017041	3.26336052017041	3.21914105792332	3.21914105792332	3.19069622418066	3.19069622418066	3.17321276118371	3.17321276118371	3.16552525131979	3.16552525131979	3.16892246396369	3.16892246396369	3.18689125479942	3.18689125479942	3.22662318401547	3.22662318401547	3.30417260163613	3.30417260163613	3.45743908789744	3.45743908789744	3.76968138651346	3.76968138651346	4.16145943084661	4.16145943084661
S=0.8	2.6307757908532	7.92744223386499	8.93177238117656	7.72221492631154	6.58955599408141	5.7733852749074	5.19305728792619	4.76524994034752	4.43630241463574	4.17481576526567	3.87160557834587	3.87160557834587	3.58589611074181	3.58589611074181	3.39532853740365	3.39532853740365	3.2727109346997	3.2727109346997	3.19955787866374	3.19955787866374	3.16294686911406	3.16294686911406	3.15349124555549	3.15349124555549	3.16400204413997	3.16400204413997	3.18896484658861	3.18896484658861	3.22482479256829	3.22482479256829	3.27088787980931	3.27088787980931	3.33064592235606	3.33064592235606	3.41447723285381	3.41447723285381	3.55181561063251	3.55181561063251	3.74767863785336	3.74767863785336
S=0.8	10.3860076276676	10.3762959725846	7.23124908562315	5.38838023419283	4.55328036195996	4.22378567291863	4.08063160294094	3.97592295832429	3.86789166732945	3.75685339126267	3.60175175165795	3.60175175165795	3.43694926915295	3.43694926915295	3.31762474535642	3.31762474535642	3.2343742808572	3.2343742808572	3.17969014467891	3.17969014467891	3.15010017954449	3.15010017954449	3.14458534197713	3.14458534197713	3.16221434343228	3.16221434343228	3.2007887240946	3.2007887240946	3.25764806675342	3.25764806675342	3.33232295294517	3.33232295294517	3.42988923464459	3.42988923464459	3.56693056050716	3.56693056050716	3.79564325568309	3.79564325568309	4.09493440196581	4.09493440196581
S=0.8	10.1072169184152	10.2770392458243	8.05074176560258	6.07860488559435	4.97355151901534	4.3500764190607	3.99199419634453	3.77730238336345	3.63964093012898	3.54414676735961	3.44367638820851	3.44367638820851	3.35049963457318	3.35049963457318	3.28418043521735	3.28418043521735	3.23484761623297	3.23484761623297	3.1976316914071	3.1976316914071	3.17038750529217	3.17038750529217	3.15297672525632	3.15297672525632	3.1468526086791	3.1468526086791	3.1552541915253	3.1552541915253	3.18420482684014	3.18420482684014	3.24423373152195	3.24423373152195	3.35196461124469	3.35196461124469	3.52892108667407	3.52892108667407	3.79194110393605	3.79194110393605	4.03758567432039	4.03758567432039
S=0.8	10.5173800669972	10.3217047435656	9.42245362954937	7.30801062332108	5.9281133921411	5.01188715973165	4.4119048487334	4.02616237801721	3.78022364600755	3.62217214379721	3.48044106347505	3.48044106347505	3.3713505714023	3.3713505714023	3.30020778641822	3.30020778641822	3.2436796496135	3.2436796496135	3.19533421095655	3.19533421095655	3.15492212412622	3.15492212412622	3.1248547811239	3.1248547811239	3.10912368582932	3.10912368582932	3.1129413973151	3.1129413973151	3.14251070331528	3.14251070331528	3.20431632813917	3.20431632813917	3.30278373859639	3.30278373859639	3.43616900950152	3.43616900950152	3.59672072428811	3.59672072428811	3.7420767535282	3.7420767535282
S=0.8	7.59002463217843	3.28334570273561	6.74399042328618	6.57574740282329	5.40460023753336	4.557434007739	4.05320642720864	3.76406207015288	3.59516628338006	3.49099920925814	3.39634960640511	3.39634960640511	3.32046990175483	3.32046990175483	3.27254617996901	3.27254617996901	3.23949647091579	3.23949647091579	3.21561631935434	3.21561631935434	3.19805975671776	3.19805975671776	3.18610891182427	3.18610891182427	3.1814837937563	3.1814837937563	3.18871998560704	3.18871998560704	3.21583399473026	3.21583399473026	3.27603152299095	3.27603152299095	3.38954745374401	3.38954745374401	3.58016398797634	3.58016398797634	3.86153309060582	3.86153309060582	4.11970243887064	4.11970243887064
S=0.8	7.95779771590419	3.40354860987324	3.73596236514149	4.41902373272951	4.73019528923977	4.72930428142207	4.5730660359281	4.36586546393743	4.15934824241391	3.97362405783034	3.74257463742964	3.74257463742964	3.51149511244564	3.51149511244564	3.34441980882814	3.34441980882814	3.2236330172454	3.2236330172454	3.13852234384755	3.13852234384755	3.08313038056899	3.08313038056899	3.05452649092238	3.05452649092238	3.05217186690364	3.05217186690364	3.07819521489062	3.07819521489062	3.13816103269948	3.13816103269948	3.24103136551429	3.24103136551429	3.39678252909919	3.39678252909919	3.61199032266291	3.61199032266291	3.88867026329585	3.88867026329585	4.13161715734989	4.13161715734989
S=0.8	10.3124933337355	10.7908758923237	7.70929831264502	5.81536889204963	4.81790647893916	4.28414492642338	3.98711323481796	3.80703829262022	3.68466845308013	3.59278760939706	3.48795297425129	3.48795297425129	3.38590464952251	3.38590464952251	3.31178491422137	3.31178491422137	3.25627470936875	3.25627470936875	3.21469330424608	3.21469330424608	3.18526808969921	3.18526808969921	3.16772106878466	3.16772106878466	3.16241787423016	3.16241787423016	3.17020912551745	3.17020912551745	3.19308777174382	3.19308777174382	3.2358257363507	3.2358257363507	3.30875490431945	3.30875490431945	3.4331296076966	3.4331296076966	3.65658155836036	3.65658155836036	3.94080875052273	3.94080875052273
S=0.8	10.4941177674078	5.02563455510589	4.01534331767416	4.02871139172898	4.22128272624377	4.28689393986336	4.19901843996451	4.03840095285509	3.87125269197928	3.72475546513397	3.55203616977326	3.55203616977326	3.38882654455686	3.38882654455686	3.2788821711488	3.2788821711488	3.20638769858901	3.20638769858901	3.16164527918347	3.16164527918347	3.13822222542618	3.13822222542618	3.13162303771658	3.13162303771658	3.13877932637472	3.13877932637472	3.15838090657167	3.15838090657167	3.19213869719035	3.19213869719035	3.24688442301454	3.24688442301454	3.33839315637317	3.33839315637317	3.49893046279776	3.49893046279776	3.78458717535486	3.78458717535486	4.09827203112873	4.09827203112873
S=0.8	3.11460626564826	5.73079420589967	7.33139745608635	6.56815797110196	5.58566603645843	4.87596145670665	4.40785378868665	4.09892601123497	3.888304080473	3.73795729156565	3.58000709862857	3.58000709862857	3.43766251853937	3.43766251853937	3.33977505695022	3.33977505695022	3.26856233756291	3.26856233756291	3.21571622237435	3.21571622237435	3.1778842484207	3.1778842484207	3.15474998351141	3.15474998351141	3.14794108570073	3.14794108570073	3.16071211593271	3.16071211593271	3.19849510361001	3.19849510361001	3.27023603815445	3.27023603815445	3.38956342838149	3.38956342838149	3.57437205113043	3.57437205113043	3.84182830763019	3.84182830763019	4.08702376616844	4.08702376616844
S=0.8	10.2767639936674	9.07948535863679	6.64978494276568	5.60763064940871	5.08875980323018	4.77050437864773	4.52702426540577	4.3154912572707	4.12561676499983	3.95670650709488	3.74299318130446	3.74299318130446	3.52621751828695	3.52621751828695	3.36953398603358	3.36953398603358	3.25711194066227	3.25711194066227	3.17798401573609	3.17798401573609	3.12557037035378	3.12557037035378	3.09624279803231	3.09624279803231	3.08822868472592	3.08822868472592	3.10137353291983	3.10137353291983	3.13761962896424	3.13761962896424	3.20193663589088	3.20193663589088	3.30338590731378	3.30338590731378	3.45629194880964	3.45629194880964	3.68164392813715	3.68164392813715	3.90932936930747	3.90932936930747
S=0.8	2.95970331613442	4.3926844023305	3.93365729963861	4.26193526975678	4.71653028867494	4.89122616600426	4.80155048943809	4.57985851887717	4.32686384954234	4.0916731789087	3.80443241934027	3.80443241934027	3.53636079670416	3.53636079670416	3.36363749544248	3.36363749544248	3.25473387979918	3.25473387979918	3.1887786725778	3.1887786725778	3.15223460376605	3.15223460376605	3.13611381494241	3.13611381494241	3.13469462578375	3.13469462578375	3.14529022168301	3.14529022168301	3.16874948868105	3.16874948868105	3.21096426028184	3.21096426028184	3.28691916375649	3.28691916375649	3.43161931305866	3.43161931305866	3.72161627826125	3.72161627826125	4.0825168096612	4.0825168096612
S=0.8	2.91105368907592	3.51561473407551	4.32740114443247	4.54038891205781	4.46959217216822	4.2936663413517	4.11710990924399	3.97193429508485	3.85591328514926	3.75947820798356	3.63578822446714	3.63578822446714	3.49760702400567	3.49760702400567	3.3841998215706	3.3841998215706	3.29516767848299	3.29516767848299	3.22921976329194	3.22921976329194	3.18424133333031	3.18424133333031	3.15839028783156	3.15839028783156	3.15099234753934	3.15099234753934	3.16319500804399	3.16319500804399	3.19867176635599	3.19867176635599	3.26463068241374	3.26463068241374	3.37383163908408	3.37383163908408	3.54897001805559	3.54897001805559	3.82568137986452	3.82568137986452	4.09623195747313	4.09623195747313
S=0.8	10.1502229166433	10.4272706699618	9.14225150399155	7.06664307067529	5.78947481802322	4.97183863326537	4.43452408715618	4.07133407803138	3.81930796061133	3.64091474998029	3.46521897963162	3.46521897963162	3.328949869756	3.328949869756	3.25759304899286	3.25759304899286	3.22102979143064	3.22102979143064	3.20344127669605	3.20344127669605	3.19682294434537	3.19682294434537	3.19785936962661	3.19785936962661	3.20637547485344	3.20637547485344	3.22447874987728	3.22447874987728	3.25612977937214	3.25612977937214	3.30741964137632	3.30741964137632	3.38881059700067	3.38881059700067	3.5232480525678	3.5232480525678	3.76976828016759	3.76976828016759	4.08650006528682	4.08650006528682
S=0.8	2.90896472310543	8.29519124505783	7.10222725207756	5.93886336631636	5.36303844946133	5.01238958929307	4.732021468491	4.47689439511478	4.24316808506261	4.03593020882253	3.78076530290253	3.78076530290253	3.53515291043669	3.53515291043669	3.36938908859412	3.36938908859412	3.25773846820798	3.25773846820798	3.18327991400286	3.18327991400286	3.13657006676919	3.13657006676919	3.11314281725443	3.11314281725443	3.11155793001529	3.11155793001529	3.13227772615541	3.13227772615541	3.17721264245684	3.17721264245684	3.24979255282097	3.24979255282097	3.35535219205206	3.35535219205206	3.50274544418364	3.50274544418364	3.71381589178132	3.71381589178132	3.9463243320177	3.9463243320177
S=0.8	4.85260892005989	3.12016753491633	5.83001420792307	6.73961314724762	6.2261020711666	5.44213504352459	4.78460701083273	4.30379218811109	3.96683066277919	3.73263992254178	3.50831620715273	3.50831620715273	3.33606362083288	3.33606362083288	3.24202731958613	3.24202731958613	3.18899672221334	3.18899672221334	3.1600272895753	3.1600272895753	3.14658319758072	3.14658319758072	3.14380751355444	3.14380751355444	3.14939664509136	3.14939664509136	3.1644362483309	3.1644362483309	3.19551981089401	3.19551981089401	3.25833047304145	3.25833047304145	3.38375823829883	3.38375823829883	3.62375025561576	3.62375025561576	4.03258542134306	4.03258542134306	4.41221890264635	4.41221890264635
S=0.8	2.83228179266082	3.447459536347	3.59615482910512	3.76867570843503	4.001777726442	4.17043733615812	4.22862383898887	4.17989546272973	4.05978992027047	3.90894271320658	3.68276062212084	3.68276062212084	3.4387465206067	3.4387465206067	3.26512019720737	3.26512019720737	3.15023519226123	3.15023519226123	3.08106713276831	3.08106713276831	3.04799139803355	3.04799139803355	3.04470319443919	3.04470319443919	3.06777490965364	3.06777490965364	3.11710990924399	3.11710990924399	3.19737847542541	3.19737847542541	3.32052213514017	3.32052213514017	3.50881346022412	3.50881346022412	3.79370180199414	3.79370180199414	4.192240103498	4.192240103498	4.50523337086637	4.50523337086637
S=0.8	3.1382998481181	4.73849863220399	9.54854363090767	8.25696476908777	6.75631533414592	5.7237737897933	5.02044593489186	4.52661157851919	4.16812382967703	3.90045056464073	3.61501925689943	3.61501925689943	3.36674621974259	3.36674621974259	3.21486599763109	3.21486599763109	3.12599390534088	3.12599390534088	3.08234616246559	3.08234616246559	3.07333863900536	3.07333863900536	3.09195754351093	3.09195754351093	3.13416787457423	3.13416787457423	3.1997298151963	3.1997298151963	3.29301566485189	3.29301566485189	3.42419753218173	3.42419753218173	3.61163943647032	3.61163943647032	3.88133275408141	3.88133275408141	4.24672342981558	4.24672342981558	4.53096263075646	4.53096263075646
S=0.8	6.62963080469271	3.14893896366042	3.39150338391726	4.32321039904621	4.96277077233152	5.09507357834476	4.91004987256327	4.61247002951139	4.31224146738008	4.05022222931032	3.7443428321326	3.7443428321326	3.46511441015034	3.46511441015034	3.28614000177369	3.28614000177369	3.17208174325465	3.17208174325465	3.10232618333593	3.10232618333593	3.06518099615983	3.06518099615983	3.0545215670324	3.0545215670324	3.06915790091868	3.06915790091868	3.11428973167636	3.11428973167636	3.20341699486174	3.20341699486174	3.35790661877654	3.35790661877654	3.60020950187955	3.60020950187955	3.94083622597221	3.94083622597221	4.36429514099587	4.36429514099587	4.67096638911131	4.67096638911131
S=0.8	9.96809793263547	10.625801283374	10.5149212653418	8.27206447849756	6.57847833366302	5.46809338582855	4.73866455655016	4.25617482000203	3.93094641672261	3.70513548582913	3.48155515792261	3.48155515792261	3.29811482817245	3.29811482817245	3.19298108774202	3.19298108774202	3.13790143263593	3.13790143263593	3.11737728729954	3.11737728729954	3.12003725780897	3.12003725780897	3.13732609159467	3.13732609159467	3.16465034079398	3.16465034079398	3.2029801538374	3.2029801538374	3.26031296632355	3.26031296632355	3.35409899334514	3.35409899334514	3.51622732951969	3.51622732951969	3.79717056610043	3.79717056610043	4.24508813537339	4.24508813537339	4.6367919513582	4.6367919513582
S=0.8	10.4868656698934	3.17875676153017	4.99698993727991	5.91800677260558	5.77373012932421	5.40093609412058	4.97859464147678	4.57863467161445	4.23742270845079	3.96243208055468	3.65884751214606	3.65884751214606	3.3922528645619	3.3922528645619	3.22761594128204	3.22761594128204	3.12895566088494	3.12895566088494	3.07720709409916	3.07720709409916	3.06112392933084	3.06112392933084	3.07305721162214	3.07305721162214	3.10777039725317	3.10777039725317	3.16271150525822	3.16271150525822	3.23918185553903	3.23918185553903	3.34440781084812	3.34440781084812	3.49487716593348	3.49487716593348	3.72132012107792	3.72132012107792	4.07340420307708	4.07340420307708	4.42461295661868	4.42461295661868
S=0.8	10.2186575808361	10.327214284129	7.77651703874388	5.79216643594676	4.70210112743723	4.11166743442381	3.79033890478583	3.60868813818469	3.49950966613682	3.42948332872393	3.36441070832463	3.36441070832463	3.31144670635298	3.31144670635298	3.27392716988	3.27392716988	3.24158586420585	3.24158586420585	3.21460787311716	3.21460787311716	3.19786793128656	3.19786793128656	3.19727244232332	3.19727244232332	3.21797372445548	3.21797372445548	3.26350390031852	3.26350390031852	3.3353909267873	3.3353909267873	3.43425840764102	3.43425840764102	3.56478093947667	3.56478093947667	3.74628287957915	3.74628287957915	4.02393100455603	4.02393100455603	4.30722356019094	4.30722356019094
S=0.8	10.184264566331	10.5391547566461	10.4022719142236	7.82049775914693	6.31140000096671	5.3285818363132	4.66591434873836	4.20763457910757	3.88472074336771	3.65369055499303	3.4235521051998	3.4235521051998	3.24006976966246	3.24006976966246	3.14296316570981	3.14296316570981	3.09969843017555	3.09969843017555	3.09548325889959	3.09548325889959	3.12372729854407	3.12372729854407	3.18074569066553	3.18074569066553	3.26219730791208	3.26219730791208	3.3616455450101	3.3616455450101	3.4725795646294	3.4725795646294	3.5935747950881	3.5935747950881	3.73537281273446	3.73537281273446	3.9292309169046	3.9292309169046	4.22673663177308	4.22673663177308	4.50663606795877	4.50663606795877
S=0.8	10.1796556607678	10.2573494826556	7.42998857875902	5.94622167678281	5.0775794853708	4.52033832894277	4.13537917259182	3.85560406093788	3.64677786808718	3.48956223623964	3.32669795285464	3.32669795285464	3.19804776514572	3.19804776514572	3.13796258879294	3.13796258879294	3.12144948226857	3.12144948226857	3.13380721150278	3.13380721150278	3.16652776724977	3.16652776724977	3.21439970511861	3.21439970511861	3.27425370863431	3.27425370863431	3.34505857971142	3.34505857971142	3.42883874758727	3.42883874758727	3.53216999482102	3.53216999482102	3.66808098400858	3.66808098400858	3.85731807809381	3.85731807809381	4.12314735239866	4.12314735239866	4.35613296741959	4.35613296741959
S=0.8	2.60441197308438	3.95858954861273	6.0044174503485	5.97284821457199	5.2453039092088	4.5764551394083	4.10861448834819	3.80947641408559	3.62517194902604	3.51347742930725	3.42365576986687	3.42365576986687	3.36263787574481	3.36263787574481	3.32082657636828	3.32082657636828	3.27910095826571	3.27910095826571	3.23583694896577	3.23583694896577	3.19516060209253	3.19516060209253	3.1631602284411	3.1631602284411	3.14768472792063	3.14768472792063	3.15913831343565	3.15913831343565	3.21083368679202	3.21083368679202	3.31768340666458	3.31768340666458	3.49156792409734	3.49156792409734	3.73354015866927	3.73354015866927	4.0270338819047	4.0270338819047	4.24555227727712	4.24555227727712
S=0.8	3.15543895573627	8.49428716092506	9.21275389172357	7.63092057702852	6.33676800774019	5.42205748020073	4.77152649501786	4.30449862309808	3.96727751236375	3.72243834297251	3.47596106803936	3.47596106803936	3.28023380755946	3.28023380755946	3.17750501472125	3.17750501472125	3.12974830004866	3.12974830004866	3.1167702352623	3.1167702352623	3.12767179233435	3.12767179233435	3.15665975198918	3.15665975198918	3.20118885406187	3.20118885406187	3.26155837098025	3.26155837098025	3.34148539972777	3.34148539972777	3.44898023979903	3.44898023979903	3.59639910248172	3.59639910248172	3.79831207769805	3.79831207769805	4.06629511326159	4.06629511326159	4.29628313578643	4.29628313578643
S=0.8	10.0517631352505	10.6999999597256	10.2005078186298	7.70909322171745	6.18497210830411	5.21749871047732	4.5856033100745	4.15859985545374	3.85950452717215	3.64313267594529	3.42116316798834	3.42116316798834	3.23843485119637	3.23843485119637	3.14249864410187	3.14249864410187	3.10772169619352	3.10772169619352	3.11923069658575	3.11923069658575	3.16555386254013	3.16555386254013	3.23606313184375	3.23606313184375	3.32098115059902	3.32098115059902	3.41247704550495	3.41247704550495	3.50571666788626	3.50571666788626	3.59977726911209	3.59977726911209	3.6995403902412	3.6995403902412	3.82046616119337	3.82046616119337	3.99750456114568	3.99750456114568	4.19103321574117	4.19103321574117
S=0.8	10.2461929580714	4.1970484897398	3.14430371011764	3.60379018810307	3.93594185802364	4.00630591482535	3.95950743397566	3.87520894862346	3.78145661768776	3.68876442369419	3.56223358730527	3.56223358730527	3.42830281163109	3.42830281163109	3.33089241237987	3.33089241237987	3.26164165729077	3.26164165729077	3.21280882903148	3.21280882903148	3.1797656904344	3.1797656904344	3.16040883710223	3.16040883710223	3.153953752211	3.153953752211	3.16036014365695	3.16036014365695	3.18086916963948	3.18086916963948	3.22014207291294	3.22014207291294	3.2908275965929	3.2908275965929	3.42373929551416	3.42373929551416	3.69039271879319	3.69039271879319	4.03015676019663	4.03015676019663
S=0.8	10.04220122507	9.90988838297213	7.43176306429438	6.14630330886543	5.34180251700915	4.79132556845267	4.39496445090874	4.10054475385507	3.87749250487139	3.70634911644116	3.5206586701562	3.5206586701562	3.3586300136679	3.3586300136679	3.25995327594851	3.25995327594851	3.20094217864662	3.20094217864662	3.16775142266142	3.16775142266142	3.15228393631644	3.15228393631644	3.15024593371152	3.15024593371152	3.16025806221911	3.16025806221911	3.18310278101751	3.18310278101751	3.22084740845777	3.22084740845777	3.27640068152632	3.27640068152632	3.35543832863197	3.35543832863197	3.47729826578949	3.47729826578949	3.7182952461157	3.7182952461157	4.08896896791175	4.08896896791175
S=0.8	6.04735646269588	3.56000846817506	4.06190827572497	4.44737740545221	4.48634299904216	4.35241900154362	4.17866500790527	4.01292391853609	3.8653591911101	3.73703838047599	3.57996169386682	3.57996169386682	3.4276280075961	3.4276280075961	3.32434994990465	3.32434994990465	3.25460897597932	3.25460897597932	3.20792013378147	3.20792013378147	3.17873054423066	3.17873054423066	3.16472490146339	3.16472490146339	3.16508678180869	3.16508678180869	3.17955715039216	3.17955715039216	3.20872525196673	3.20872525196673	3.25634523334518	3.25634523334518	3.33519589930166	3.33519589930166	3.48158477463144	3.48158477463144	3.78503700212951	3.78503700212951	4.17397219439412	4.17397219439412
S=0.8	7.36795036651718	3.6261885960331	3.58308502542665	3.88118489902701	4.03687710477256	4.03614608939167	3.95054163083139	3.83559360436059	3.71956960631347	3.61367853396537	3.48021793102961	3.48021793102961	3.34686952737537	3.34686952737537	3.25407268830153	3.25407268830153	3.19130805739532	3.19130805739532	3.15106767449408	3.15106767449408	3.12950391935393	3.12950391935393	3.12586477043126	3.12586477043126	3.1415861306998	3.1415861306998	3.17943240265192	3.17943240265192	3.24304836330273	3.24304836330273	3.33702743446914	3.33702743446914	3.46796898590559	3.46796898590559	3.64891425281405	3.64891425281405	3.91260106454084	3.91260106454084	4.19617259452519	4.19617259452519
S=0.8	10.2696013321388	4.16445210341303	3.49049505587346	4.04147195113441	4.41758718203155	4.44968601985509	4.2967258220034	4.08907025580152	3.88775370759462	3.71421941302275	3.51433179914284	3.51433179914284	3.33764832911277	3.33764832911277	3.23299449264822	3.23299449264822	3.17413429235842	3.17413429235842	3.14438394145192	3.14438394145192	3.13420484467958	3.13420484467958	3.13896767756265	3.13896767756265	3.15670335976205	3.15670335976205	3.18613724506945	3.18613724506945	3.22641832122159	3.22641832122159	3.28020482934154	3.28020482934154	3.36146332267369	3.36146332267369	3.51032974036347	3.51032974036347	3.81701574542233	3.81701574542233	4.20622881685625	4.20622881685625
S=0.8	8.19282364971636	2.95783022854395	4.05112877261731	4.75759213530635	4.85086790896402	4.66970953102148	4.39306536948695	4.11611012359253	3.87935698198561	3.69120356231238	3.48962927871989	3.48962927871989	3.32279924777982	3.32279924777982	3.23019449935025	3.23019449935025	3.1819193355078	3.1819193355078	3.16096999091732	3.16096999091732	3.15802144429631	3.15802144429631	3.1686758349396	3.1686758349396	3.1917316202465	3.1917316202465	3.22781403151288	3.22781403151288	3.27836041676227	3.27836041676227	3.34523885421038	3.34523885421038	3.43194208642736	3.43194208642736	3.54903151380073	3.54903151380073	3.73248918480346	3.73248918480346	3.96975255152794	3.96975255152794
S=0.8	3.53306568424972	10.4112018551743	9.8096598962114	7.82580495082013	6.45267150605513	5.50328478589078	4.84471103896374	4.38688525223043	4.06699510757946	3.84091428628565	3.6162043751265	3.6162043751265	3.43256483623926	3.43256483623926	3.31975743010928	3.31975743010928	3.24313577593945	3.24313577593945	3.18749941921454	3.18749941921454	3.14744529218067	3.14744529218067	3.12328000807123	3.12328000807123	3.11919069354116	3.11919069354116	3.14262226691623	3.14262226691623	3.20434935070086	3.20434935070086	3.3189578598919	3.3189578598919	3.50555666831559	3.50555666831559	3.78828624814489	3.78828624814489	4.18968177444646	4.18968177444646	4.53716792462173	4.53716792462173
S=0.8	3.01185703243386	8.64987026546591	6.42907780182209	5.09313453774109	4.51057945112463	4.27435784448558	4.15684823129714	4.05541246826288	3.9408400158258	3.81626905229587	3.63421541091869	3.63421541091869	3.43679785444763	3.43679785444763	3.29752207289319	3.29752207289319	3.20815677834901	3.20815677834901	3.15780747111662	3.15780747111662	3.13893628002475	3.13893628002475	3.14823730628722	3.14823730628722	3.18552599071457	3.18552599071457	3.2516956596917	3.2516956596917	3.34775849526505	3.34775849526505	3.47716794388605	3.47716794388605	3.65043255388036	3.65043255388036	3.88614351527659	3.88614351527659	4.19577535340324	4.19577535340324	4.4390955252403	4.4390955252403
S=0.8	10.2711553773989	10.3310575924585	7.91501642693198	6.40466639347825	5.45200697196055	4.8037636924192	4.34592458058265	4.01614602728069	3.77598389222763	3.59998900941741	3.42195419629373	3.42195419629373	3.2808096329414	3.2808096329414	3.20706927942589	3.20706927942589	3.1714689933549	3.1714689933549	3.15933100561444	3.15933100561444	3.16514236032323	3.16514236032323	3.18865124809748	3.18865124809748	3.23237668382682	3.23237668382682	3.30036603290875	3.30036603290875	3.39784501714344	3.39784501714344	3.53162681949517	3.53162681949517	3.71069595156573	3.71069595156573	3.94419370190165	3.94419370190165	4.22857237772366	4.22857237772366	4.43648035191699	4.43648035191699
S=0.8	10.1341959715673	8.21489983221467	6.26180034208179	5.40928352484136	4.93467428924185	4.59938431079298	4.3297703868736	4.10569778621245	3.91950609412895	3.76515699126234	3.58193912903125	3.58193912903125	3.40259279413272	3.40259279413272	3.27646429051627	3.27646429051627	3.19048068673058	3.19048068673058	3.13840286888255	3.13840286888255	3.11760212602189	3.11760212602189	3.12651518801337	3.12651518801337	3.16312861303707	3.16312861303707	3.22501614504349	3.22501614504349	3.31057347988627	3.31057347988627	3.42121184912944	3.42121184912944	3.56558679928557	3.56558679928557	3.76799042597915	3.76799042597915	4.07317669960311	4.07317669960311	4.36087723521508	4.36087723521508
S=0.8	9.9417391451464	4.98851836961295	4.00225658358849	3.8052117088826	3.8444544583955	3.90569748581402	3.91186391129945	3.86380280347325	3.78594601464024	3.69929421758026	3.57675822320027	3.57675822320027	3.44491462452095	3.44491462452095	3.34559481557097	3.34559481557097	3.27073799108168	3.27073799108168	3.21468618434343	3.21468618434343	3.1754690352924	3.1754690352924	3.15444154176753	3.15444154176753	3.15618657779957	3.15618657779957	3.18864286621859	3.18864286621859	3.26303808780559	3.26303808780559	3.39350577598899	3.39350577598899	3.59625337902128	3.59625337902128	3.88603242809933	3.88603242809933	4.25826552945616	4.25826552945616	4.52855792583724	4.52855792583724
S=0.8	3.34864444033932	3.4792054325428	4.99776156186104	5.52368293417616	5.45527790457392	5.13661467735708	4.75734988745554	4.40575389675312	4.11091269574707	3.87438049775925	3.61257724684428	3.61257724684428	3.38318065262288	3.38318065262288	3.24484575637795	3.24484575637795	3.16587666408997	3.16587666408997	3.12803322591263	3.12803322591263	3.12056719969355	3.12056719969355	3.13698363383798	3.13698363383798	3.1733308799764	3.1733308799764	3.22751876337505	3.22751876337505	3.29949314418825	3.29949314418825	3.39231984541632	3.39231984541632	3.51416859456142	3.51416859456142	3.68081479591033	3.68081479591033	3.91729359949591	3.91729359949591	4.15011858789817	4.15011858789817
S=0.8	4.80507306628032	3.42564747320687	4.98755613746684	5.66276792914566	5.5346097120659	5.15405745841239	4.77296279877465	4.45109489471141	4.18932232308764	3.9777407602597	3.73458661077508	3.73458661077508	3.50831270738858	3.50831270738858	3.35703617983922	3.35703617983922	3.25495840665707	3.25495840665707	3.18726540902708	3.18726540902708	3.14611326991687	3.14611326991687	3.127607698428	3.127607698428	3.12959316821815	3.12959316821815	3.15047156555903	3.15047156555903	3.18949193362081	3.18949193362081	3.24873822193999	3.24873822193999	3.33743339439592	3.33743339439592	3.48012280646418	3.48012280646418	3.73039600358134	3.73039600358134	4.02612778482372	4.02612778482372
S=0.8	10.0238587342759	7.17898131197465	4.59723581510853	4.09938301904512	4.2737313644116	4.38524511251725	4.28741763607071	4.09588791032746	3.90384370728808	3.74282199194624	3.5640362512828	3.5640362512828	3.40812880015302	3.40812880015302	3.31363413193771	3.31363413193771	3.2567568516132	3.2567568516132	3.22338234221281	3.22338234221281	3.2053133247294	3.2053133247294	3.19863917267652	3.19863917267652	3.20324879371753	3.20324879371753	3.22291044866203	3.22291044866203	3.26575238725774	3.26575238725774	3.34562369009399	3.34562369009399	3.48493459007724	3.48493459007724	3.71757502951249	3.71757502951249	4.08029838415072	4.08029838415072	4.41567725802941	4.41567725802941
S=0.8	2.22490314576938	5.78985210070431	7.57609908147158	7.96934159355563	7.42534090693937	6.60222592351512	5.823881960277	5.18896149139578	4.70331890783266	4.34329823188493	3.97820414645726	3.97820414645726	3.68875753037086	3.68875753037086	3.51981693026471	3.51981693026471	3.40809267760217	3.40809267760217	3.32397663510833	3.32397663510833	3.25536871198635	3.25536871198635	3.19917985772586	3.19917985772586	3.15738452057102	3.15738452057102	3.13576489039549	3.13576489039549	3.14446418761083	3.14446418761083	3.20043891252878	3.20043891252878	3.33231595186538	3.33231595186538	3.58314323125627	3.58314323125627	3.98876798968063	3.98876798968063	4.34509222527118	4.34509222527118
S=0.8	2.94139938174248	7.23772854370188	5.02264341429966	4.05366811609036	3.82163609925957	3.81880691210447	3.82947939902507	3.79502990416714	3.72373528155434	3.63840813832166	3.51912031237281	3.51912031237281	3.4036118557749	3.4036118557749	3.33191008222238	3.33191008222238	3.28761339554077	3.28761339554077	3.25826552945616	3.25826552945616	3.23746772588916	3.23746772588916	3.22310277412789	3.22310277412789	3.2159857183167	3.2159857183167	3.21970429508799	3.21970429508799	3.24171844313656	3.24171844313656	3.29617360836408	3.29617360836408	3.40857919489579	3.40857919489579	3.61916129434489	3.61916129434489	3.971445013323	3.971445013323	4.30843229956194	4.30843229956194
S=0.8	10.2335704209739	10.683459885823	10.0817127292133	7.88373022741893	6.44654177061955	5.49361336618497	4.84933564647044	4.40433295988218	4.08908225198455	3.85960981696939	3.62065096431472	3.62065096431472	3.41472261529961	3.41472261529961	3.28615259166171	3.28615259166171	3.20479627115878	3.20479627115878	3.15575276917831	3.15575276917831	3.13205399124118	3.13205399124118	3.13146576532289	3.13146576532289	3.15498727620995	3.15498727620995	3.20654663846814	3.20654663846814	3.29352332228076	3.29352332228076	3.4267250628694	3.4267250628694	3.61775460740369	3.61775460740369	3.87214393896015	3.87214393896015	4.1744392004198	4.1744392004198	4.38551935825552	4.38551935825552
S=0.8	10.2491388359827	10.676621034224	8.50443138149196	6.70469355493095	5.60209777659157	4.90121787568531	4.4401322598194	4.12380381692053	3.89661538730028	3.72657853421874	3.54143768701801	3.54143768701801	3.37331069453438	3.37331069453438	3.26393033762825	3.26393033762825	3.19485270219959	3.19485270219959	3.15585068809434	3.15585068809434	3.14060048377019	3.14060048377019	3.14548445405948	3.14548445405948	3.16969689200712	3.16969689200712	3.21603392396246	3.21603392396246	3.2919085576975	3.2919085576975	3.41001132509309	3.41001132509309	3.58719937441079	3.58719937441079	3.83898107116772	3.83898107116772	4.16422701547696	4.16422701547696	4.41529571408902	4.41529571408902
S=0.9	8.95001585228112	3.43190099285519	4.86991803443796	5.50536196575622	5.13224239192631	4.68939801590284	4.39580095611868	4.18916452723067	4.01363700824175	3.85396891587522	3.64911796758597	3.64911796758597	3.44536549378267	3.44536549378267	3.30567564788369	3.30567564788369	3.21049332161396	3.21049332161396	3.14585191218571	3.14585191218571	3.10348756110725	3.10348756110725	3.07927549817692	3.07927549817692	3.07260397019687	3.07260397019687	3.08720820616402	3.08720820616402	3.13627277989785	3.13627277989785	3.25762055700191	3.25762055700191	3.53408576050009	3.53408576050009	4.05041728744076	4.05041728744076	4.74478118183837	4.74478118183837	5.1769318890564	5.1769318890564
S=0.9	5.39420489797175	3.32475569230267	3.82174772077822	4.15448492736531	4.26175273055618	4.22762144256858	4.11571312043746	3.97585311558424	3.83783153745309	3.71428970226964	3.56270140193688	3.56270140193688	3.41596009943774	3.41596009943774	3.3166354662153	3.3166354662153	3.24885182011423	3.24885182011423	3.20051298702812	3.20051298702812	3.16395452989183	3.16395452989183	3.1357945751901	3.1357945751901	3.11707010106089	3.11707010106089	3.1141131946556	3.1141131946556	3.14031392422228	3.14031392422228	3.21877256005747	3.21877256005747	3.38389749883287	3.38389749883287	3.67532459339969	3.67532459339969	4.11634708050795	4.11634708050795	4.49536944980434	4.49536944980434
S=0.9	10.2496092585767	7.41105635725999	5.16976911406123	4.33950449361764	4.02261367530981	3.90641198388791	3.8607279337189	3.82525569279844	3.77622898051125	3.71090738087544	3.59590641118132	3.59590641118132	3.45078516297064	3.45078516297064	3.33312415477463	3.33312415477463	3.2455694772478	3.2455694772478	3.18330971917549	3.18330971917549	3.14171551261968	3.14171551261968	3.1185183369	3.1185183369	3.11404683529505	3.11404683529505	3.13076974748259	3.13076974748259	3.17295398299527	3.17295398299527	3.24869972082677	3.24869972082677	3.38034068075459	3.38034068075459	3.63150159917357	3.63150159917357	4.12128293078212	4.12128293078212	4.63410037927621	4.63410037927621
S=0.9	10.5427730650587	5.74161417330302	4.18904705691096	4.01361124050469	4.0878483824952	4.10672938480021	4.04622581592298	3.94162048246837	3.82114458588146	3.70017140303932	3.53321761644913	3.53321761644913	3.35201344761125	3.35201344761125	3.21965387989447	3.21965387989447	3.13356053677397	3.13356053677397	3.08853609521422	3.08853609521422	3.07650599713988	3.07650599713988	3.0865504191921	3.0865504191921	3.10855035785581	3.10855035785581	3.13993163921306	3.13993163921306	3.19337408532246	3.19337408532246	3.30676124730569	3.30676124730569	3.55238852283262	3.55238852283262	4.00702917683703	4.00702917683703	4.64849261046958	4.64849261046958	5.07966531977962	5.07966531977962
S=0.9	10.3622101706378	9.84255003193699	7.34212702693875	6.01913458005856	5.17153022945547	4.5952688847465	4.19809573342065	3.92216988074367	3.72799991650793	3.58881396331313	3.44677254897114	3.44677254897114	3.32382556819521	3.32382556819521	3.24211831895407	3.24211831895407	3.18363439685937	3.18363439685937	3.14069354376467	3.14069354376467	3.10951610527563	3.10951610527563	3.08836173615044	3.08836173615044	3.07776515149542	3.07776515149542	3.0825785216927	3.0825785216927	3.11793960250866	3.11793960250866	3.22407113759097	3.22407113759097	3.48404340988778	3.48404340988778	3.97670740600092	3.97670740600092	4.64538070067073	4.64538070067073	5.10779405402423	5.10779405402423
S=0.9	2.08204047787113	9.92931856100011	8.64043817145211	7.58495984263256	6.80869083910452	6.20495114855338	5.7035574975783	5.27145752352475	4.89642460012712	4.57398512639023	4.17956700042426	4.17956700042426	3.80006801534481	3.80006801534481	3.53991440082253	3.53991440082253	3.36010033071139	3.36010033071139	3.23360574465891	3.23360574465891	3.14371831881379	3.14371831881379	3.08127393343567	3.08127393343567	3.04277234781217	3.04277234781217	3.02949854430746	3.02949854430746	3.04741579709239	3.04741579709239	3.10883204490683	3.10883204490683	3.23810973193132	3.23810973193132	3.48396398817291	3.48396398817291	3.93386610134071	3.93386610134071	4.42445712588382	4.42445712588382
S=0.9	2.61861729217531	4.53910967105381	4.22250974189796	4.12018328534634	4.21503341552623	4.28367940322604	4.26608485615208	4.17667577831122	4.04935649782512	3.91260284018635	3.72328206060666	3.72328206060666	3.52636342483434	3.52636342483434	3.38446288208509	3.38446288208509	3.28371487397673	3.28371487397673	3.21436057356056	3.21436057356056	3.17103414319484	3.17103414319484	3.15013392878896	3.15013392878896	3.14770761085676	3.14770761085676	3.1590412164442	3.1590412164442	3.18084611756579	3.18084611756579	3.21618750354499	3.21618750354499	3.28188669252464	3.28188669252464	3.42020497473141	3.42020497473141	3.71512279283532	3.71512279283532	4.0714198165685	4.0714198165685
S=0.9	10.1527883747911	9.65563327380052	7.09705253926942	5.81202407262249	5.07787684907706	4.62297529360097	4.31690340816404	4.09199914073559	3.91339372374738	3.76394415515764	3.57833850002653	3.57833850002653	3.38806702828227	3.38806702828227	3.25312653803398	3.25312653803398	3.16694696352686	3.16694696352686	3.12422852233985	3.12422852233985	3.11916926485432	3.11916926485432	3.14352940740243	3.14352940740243	3.18692464832455	3.18692464832455	3.24049835195179	3.24049835195179	3.3022019992779	3.3022019992779	3.38085186403266	3.38085186403266	3.49899211635146	3.49899211635146	3.69817434612619	3.69817434612619	4.03360128792293	4.03360128792293	4.34598237541914	4.34598237541914
S=0.9	2.81590293728884	3.83103944724406	4.62125198807289	4.57921113964761	4.57186520597121	4.45646584546986	4.27161577784358	4.07871419641276	3.90963788409266	3.77253108712793	3.62076384797212	3.62076384797212	3.48601373987629	3.48601373987629	3.39601979259269	3.39601979259269	3.32971934908267	3.32971934908267	3.27799988584999	3.27799988584999	3.23801956854657	3.23801956854657	3.20914682379623	3.20914682379623	3.19126420596137	3.19126420596137	3.18511508536528	3.18511508536528	3.19413058972765	3.19413058972765	3.22708631044707	3.22708631044707	3.30178850152391	3.30178850152391	3.4513802887206	3.4513802887206	3.73469504914283	3.73469504914283	4.06105394492439	4.06105394492439
S=0.9	7.77012242378953	2.84255909886425	6.28694228694557	6.48688898834391	5.67409096112777	4.99596251537744	4.54280716526017	4.25223678109919	4.05804530643475	3.91473797123628	3.74197304957223	3.74197304957223	3.54988181577821	3.54988181577821	3.38996565035367	3.38996565035367	3.26474052547103	3.26474052547103	3.17593439850532	3.17593439850532	3.12400456125881	3.12400456125881	3.10861169986899	3.10861169986899	3.12765285451385	3.12765285451385	3.17623731513228	3.17623731513228	3.24712410676536	3.24712410676536	3.33249801662989	3.33249801662989	3.42627574219578	3.42627574219578	3.53001239481705	3.53001239481705	3.68413719245598	3.68413719245598	3.9134453144963	3.9134453144963
S=0.9	3.9176311778121	3.36001575195841	6.38389224290754	6.38073183840064	5.77628281471696	5.2340466027553	4.79256896125108	4.43761493211999	4.15457016169563	3.93012386889665	3.67910732756487	3.67910732756487	3.45224990122891	3.45224990122891	3.30649948829379	3.30649948829379	3.21497463380698	3.21497463380698	3.16337527424623	3.16337527424623	3.14274290846204	3.14274290846204	3.14559982064745	3.14559982064745	3.1652868977569	3.1652868977569	3.1976316914071	3.1976316914071	3.24378812546354	3.24378812546354	3.31356483955441	3.31356483955441	3.43016102396689	3.43016102396689	3.63671809651239	3.63671809651239	3.98857230078157	3.98857230078157	4.32820717933251	4.32820717933251
S=0.9	10.2788491562503	7.6599224137826	5.02878795455019	4.69781848045898	4.70501711652903	4.55535416917904	4.30989256054367	4.06783963908175	3.86561169555028	3.70488667239355	3.52521573554786	3.52521573554786	3.35859530283669	3.35859530283669	3.24513395447889	3.24513395447889	3.1675102477671	3.1675102477671	3.11865814702879	3.11865814702879	3.09645695454135	3.09645695454135	3.1004243358202	3.1004243358202	3.13009828188064	3.13009828188064	3.18538953367886	3.18538953367886	3.26834476625482	3.26834476625482	3.38366892485866	3.38366892485866	3.53650268273976	3.53650268273976	3.73738281846143	3.73738281846143	4.03028829033805	4.03028829033805	4.33645218804746	4.33645218804746
S=0.9	10.1761477210084	10.7399345776394	10.5040118821294	8.47764706922473	6.63021937035992	5.38323837663578	4.55390962799557	4.01440401798072	3.67032911965102	3.45471453693276	3.28367731680151	3.28367731680151	3.19651215705547	3.19651215705547	3.18339914696833	3.18339914696833	3.18830939871511	3.18830939871511	3.18538953367886	3.18538953367886	3.16718463463005	3.16718463463005	3.13699405248209	3.13699405248209	3.10390388081236	3.10390388081236	3.08125298711428	3.08125298711428	3.09004168595422	3.09004168595422	3.16958136169624	3.16958136169624	3.38960869304559	3.38960869304559	3.81864812880857	3.81864812880857	4.43626090642471	4.43626090642471	4.92953636396174	4.92953636396174
S=0.9	2.74502315703777	4.98134630282978	6.62193385227062	5.3891030619508	4.50728499781628	4.04035650131453	3.79223574063792	3.64636839346134	3.54515513999149	3.46356150996855	3.36095450360854	3.36095450360854	3.25680980227723	3.25680980227723	3.18924341799249	3.18924341799249	3.15179856277252	3.15179856277252	3.13295109789938	3.13295109789938	3.12174253818211	3.12174253818211	3.11139372515534	3.11139372515534	3.10022462497378	3.10022462497378	3.09139168043995	3.09139168043995	3.09450634266583	3.09450634266583	3.1348071610919	3.1348071610919	3.27623041943636	3.27623041943636	3.62824335722553	3.62824335722553	4.22209129841993	4.22209129841993	4.6913486295422	4.6913486295422
S=0.9	10.4822302621809	10.4533987353965	7.25768736942149	5.30500893299849	4.3371123714311	3.87811775523141	3.67924425927702	3.605036835962	3.57931003961545	3.56127969813543	3.51213016464571	3.51213016464571	3.41132500687847	3.41132500687847	3.29821405899568	3.29821405899568	3.19962148724757	3.19962148724757	3.12717676692322	3.12717676692322	3.08455927020971	3.08455927020971	3.072774682682	3.072774682682	3.0929099101963	3.0929099101963	3.14840382819681	3.14840382819681	3.24668510689635	3.24668510689635	3.3969883186561	3.3969883186561	3.60813022429064	3.60813022429064	3.90931615214162	3.90931615214162	4.39658495458707	4.39658495458707	4.89006474926245	4.89006474926245
S=0.9	10.0441511625647	10.6951294154758	10.3041551040492	7.77582640847985	6.22395838389957	5.21038756293641	4.5494660755936	4.11615551849833	3.82609948218597	3.62576688248497	3.4286755666206	3.4286755666206	3.26898570516305	3.26898570516305	3.17797256586359	3.17797256586359	3.12915003069179	3.12915003069179	3.11000118421234	3.11000118421234	3.11294703016949	3.11294703016949	3.13147899164843	3.13147899164843	3.15898328180684	3.15898328180684	3.18987674165047	3.18987674165047	3.22279255534767	3.22279255534767	3.26536616180655	3.26536616180655	3.34073287550151	3.34073287550151	3.49632505346314	3.49632505346314	3.81472989556993	3.81472989556993	4.20939820503717	4.20939820503717
S=0.9	7.95743236241782	3.43374522098257	4.9128088643468	6.20835144941589	6.16676520899246	5.52696580802682	4.87573711692347	4.37468240339959	4.01989659304186	3.77327124314301	3.53606970209419	3.53606970209419	3.34719060202385	3.34719060202385	3.23223951224844	3.23223951224844	3.1528547512895	3.1528547512895	3.09403151513608	3.09403151513608	3.051704426973	3.051704426973	3.02855714703684	3.02855714703684	3.03423403581731	3.03423403581731	3.0865808993923	3.0865808993923	3.20714274428021	3.20714274428021	3.40444866815825	3.40444866815825	3.66148424318752	3.66148424318752	3.9602914932679	3.9602914932679	4.32036772416703	4.32036772416703	4.63202150855186	4.63202150855186
S=0.9	4.43956428881595	9.50144823849417	8.31605511715535	6.63278482810252	5.61987110108958	4.99416446311678	4.56973139420409	4.25239983151467	3.99918104181429	3.79184495302911	3.54981634879581	3.54981634879581	3.32337725472969	3.32337725472969	3.1773530872472	3.1773530872472	3.09046001641787	3.09046001641787	3.05037339172246	3.05037339172246	3.04866248120408	3.04866248120408	3.07684279711767	3.07684279711767	3.12528631124222	3.12528631124222	3.18511841097334	3.18511841097334	3.25129268125307	3.25129268125307	3.32485661367524	3.32485661367524	3.41657166626191	3.41657166626191	3.56046599811866	3.56046599811866	3.85543357551536	3.85543357551536	4.26744542014857	4.26744542014857
S=0.9	10.1456134845099	10.4783716496604	10.4795721496084	8.07437725665637	6.32979590801845	5.20384212309309	4.47308269440917	3.99408412717711	3.67776157604948	3.4695761663274	3.29375174832974	3.29375174832974	3.19943756357943	3.19943756357943	3.19081414148475	3.19081414148475	3.21149048098201	3.21149048098201	3.2319708556577	3.2319708556577	3.24233451890237	3.24233451890237	3.24403562793678	3.24403562793678	3.24425659544393	3.24425659544393	3.25366749922107	3.25366749922107	3.28586311653518	3.28586311653518	3.35661642131431	3.35661642131431	3.48195680084146	3.48195680084146	3.67879783428546	3.67879783428546	3.98609311502964	3.98609311502964	4.32401326530519	4.32401326530519
S=0.9	7.64709715075824	3.96346292291938	3.95755641027024	4.1931335014826	4.23941544037626	4.15622080336969	4.03331280741984	3.90936902321869	3.7940570973262	3.68881533162327	3.54936604940299	3.54936604940299	3.39652001821107	3.39652001821107	3.27603152299095	3.27603152299095	3.18396097583484	3.18396097583484	3.11851691049799	3.11851691049799	3.08041465500005	3.08041465500005	3.07239869067428	3.07239869067428	3.09837823590664	3.09837823590664	3.16232793025512	3.16232793025512	3.26682079742402	3.26682079742402	3.41226939678574	3.41226939678574	3.60107092701457	3.60107092701457	3.85000001371958	3.85000001371958	4.19831679857489	4.19831679857489	4.51153742038102	4.51153742038102
S=0.9	2.54170594612736	7.28869059742714	5.43896722598086	4.6696653809889	4.38644886171511	4.3029363835386	4.25120748370853	4.15992214815473	4.03088708109834	3.89111884109169	3.70292921899176	3.70292921899176	3.51523052228383	3.51523052228383	3.3834562226947	3.3834562226947	3.28932636629639	3.28932636629639	3.22231586730517	3.22231586730517	3.17732695454476	3.17732695454476	3.15197724041257	3.15197724041257	3.1450975925613	3.1450975925613	3.15738764046902	3.15738764046902	3.19483909840057	3.19483909840057	3.27320964767961	3.27320964767961	3.41962821855484	3.41962821855484	3.6677969308746	3.6677969308746	4.04097531163406	4.04097531163406	4.36599153715109	4.36599153715109
S=0.9	10.0706232284429	3.8598951706187	3.45046033536993	5.4374870694483	4.94242612690912	4.38451288160134	4.08647356557623	3.91972805503908	3.79956608284194	3.69519130006578	3.55843053736368	3.55843053736368	3.4201221259991	3.4201221259991	3.32827884795002	3.32827884795002	3.26831455663635	3.26831455663635	3.22424760130708	3.22424760130708	3.18568912977373	3.18568912977373	3.15075261808568	3.15075261808568	3.12660963760588	3.12660963760588	3.12880519363977	3.12880519363977	3.18070783081312	3.18070783081312	3.31114432240431	3.31114432240431	3.54213323574155	3.54213323574155	3.86901929311633	3.86901929311633	4.26957709425049	4.26957709425049	4.58796387403471	4.58796387403471
S=0.9	10.5763036767935	10.5446030988917	8.83328060089183	6.93451458558327	5.71020487340822	4.89053282493413	4.33934555693448	3.97077860574607	3.72489547416867	3.56014252185188	3.40934482494028	3.40934482494028	3.30073477577968	3.30073477577968	3.24814760543995	3.24814760543995	3.22458981774583	3.22458981774583	3.21726766513764	3.21726766513764	3.21871327009512	3.21871327009512	3.22450059704986	3.22450059704986	3.23313561732665	3.23313561732665	3.24659314568511	3.24659314568511	3.27149200993641	3.27149200993641	3.32117672035913	3.32117672035913	3.41894395784282	3.41894395784282	3.60306045440552	3.60306045440552	3.93229788497283	3.93229788497283	4.28815693260167	4.28815693260167
S=0.9	2.59584218828635	4.74480289979	4.45557226064636	4.44045543791266	4.50656634825659	4.50474019771502	4.42669316026661	4.30066317178804	4.15443224541757	4.00665306257225	3.80161993282663	3.80161993282663	3.57825626597306	3.57825626597306	3.4054251505129	3.4054251505129	3.27302638043927	3.27302638043927	3.17225927969732	3.17225927969732	3.09748311682951	3.09748311682951	3.04600969585157	3.04600969585157	3.01767900690183	3.01767900690183	3.01500489074846	3.01500489074846	3.04429782153806	3.04429782153806	3.11770035161245	3.11770035161245	3.25460897597932	3.25460897597932	3.48370596786196	3.48370596786196	3.85568270919053	3.85568270919053	4.25333466995729	4.25333466995729
S=0.9	10.354157886389	10.450929268084	10.3780477727657	8.86405281652297	7.26711994187376	6.17898459094332	5.41846561600622	4.87408871920445	4.47377060267284	4.17103575294793	3.83936117599842	3.83936117599842	3.53790536538275	3.53790536538275	3.33680809083911	3.33680809083911	3.19932415416367	3.19932415416367	3.10550947904201	3.10550947904201	3.0454162209633	3.0454162209633	3.01547493689251	3.01547493689251	3.0157247856245	3.0157247856245	3.04774409910764	3.04774409910764	3.11383229569385	3.11383229569385	3.21814055071155	3.21814055071155	3.37096266717474	3.37096266717474	3.59506797981082	3.59506797981082	3.91880576656156	3.91880576656156	4.21985917835673	4.21985917835673
S=0.9	2.59151411721728	5.95755148706124	5.37872502614821	5.22927130133018	5.17960640278685	5.02979845539188	4.78188809903893	4.50292860695748	4.24340192270841	4.02312524084293	3.76678362356648	3.76678362356648	3.52764586148683	3.52764586148683	3.36504687892639	3.36504687892639	3.25277274820846	3.25277274820846	3.17683236311823	3.17683236311823	3.12963267767023	3.12963267767023	3.10692655470666	3.10692655470666	3.10599564436169	3.10599564436169	3.12467968484352	3.12467968484352	3.16146100549843	3.16146100549843	3.21739660551894	3.21739660551894	3.30186464258693	3.30186464258693	3.4477303741454	3.4477303741454	3.74803223009439	3.74803223009439	4.14350976533224	4.14350976533224
S=0.9	10.0663419131219	10.4631228971647	9.16057694998232	7.11465291738876	5.9177434627885	5.18194739673159	4.70515145439037	4.37464638563543	4.12801427232527	3.93199049019001	3.69820415024305	3.69820415024305	3.46332479336021	3.46332479336021	3.29167472316905	3.29167472316905	3.16824537059467	3.16824537059467	3.08417425851484	3.08417425851484	3.03506304991107	3.03506304991107	3.01868776099589	3.01868776099589	3.03218535151727	3.03218535151727	3.07020187088096	3.07020187088096	3.12572552187621	3.12572552187621	3.19428850233783	3.19428850233783	3.28201761584832	3.28201761584832	3.42028212396799	3.42028212396799	3.68975448597898	3.68975448597898	4.03473007822219	4.03473007822219
S=0.9	3.03654982622113	3.81559961560194	6.47285040823421	6.22605638932972	5.45848627956013	4.85702191324128	4.43184816397523	4.13213199098568	3.9162860176306	3.75464590329306	3.57456768111461	3.57456768111461	3.40004600622674	3.40004600622674	3.27198526233562	3.27198526233562	3.17621287853814	3.17621287853814	3.10621466576508	3.10621466576508	3.06048199535582	3.06048199535582	3.04175275593505	3.04175275593505	3.05535449794782	3.05535449794782	3.10620773301533	3.10620773301533	3.19583159293973	3.19583159293973	3.32326981974803	3.32326981974803	3.49527774086331	3.49527774086331	3.74273432107316	3.74273432107316	4.11388309812751	4.11388309812751	4.45143861810245	4.45143861810245
S=0.9	10.0699262944022	3.73739527314392	3.07434504407868	4.12961804412074	4.54219377091702	4.50956742866841	4.3322016168688	4.12644981186459	3.93883601539198	3.78481666109688	3.61551352178684	3.61551352178684	3.46661565065977	3.46661565065977	3.36613530527149	3.36613530527149	3.28904955515314	3.28904955515314	3.22468816382938	3.22468816382938	3.17006294087716	3.17006294087716	3.12608824162146	3.12608824162146	3.09565102845209	3.09565102845209	3.08279786731997	3.08279786731997	3.09308341467501	3.09308341467501	3.13580793400967	3.13580793400967	3.2296525045449	3.2296525045449	3.41445185637419	3.41445185637419	3.76468622841463	3.76468622841463	4.16364264874241	4.16364264874241
S=0.9	10.1560808067232	10.5241690671685	8.44431016576119	6.46270363158623	5.37331069453438	4.73035106818456	4.31480034836056	4.01955914366793	3.79546559961913	3.62069765560274	3.43047101290361	3.43047101290361	3.273278902102	3.273278902102	3.19529165334359	3.19529165334359	3.16870945792415	3.16870945792415	3.1724094353285	3.1724094353285	3.19062043710252	3.19062043710252	3.2124279551796	3.2124279551796	3.23170976956508	3.23170976956508	3.2468614203319	3.2468614203319	3.26031692062031	3.26031692062031	3.27910095826571	3.27910095826571	3.31927705842144	3.31927705842144	3.42154417206016	3.42154417206016	3.68932580128182	3.68932580128182	4.0781029297581	4.0781029297581
S=0.9	10.0808708940997	3.19074507175085	4.64813946168081	5.34895228129077	4.926758352388	4.4312909173695	4.07283759367465	3.83326654845973	3.67486112119456	3.56801338967754	3.46276350189354	3.46276350189354	3.36869323800439	3.36869323800439	3.29912977755089	3.29912977755089	3.24372532035328	3.24372532035328	3.19896865297526	3.19896865297526	3.16325825082226	3.16325825082226	3.13693154436623	3.13693154436623	3.12295132690135	3.12295132690135	3.1272815487518	3.1272815487518	3.15882047988116	3.15882047988116	3.22869920398785	3.22869920398785	3.34924092884265	3.34924092884265	3.53685386327365	3.53685386327365	3.83170144179427	3.83170144179427	4.16487723538385	4.16487723538385
S=0.9	10.0098043794335	8.74449894725411	5.26463267931228	4.18669094755184	3.97552562082018	3.98885369744791	3.9947465390165	3.9488860832224	3.86740495069925	3.77192574123281	3.62935601264121	3.62935601264121	3.46703552934079	3.46703552934079	3.33886672643084	3.33886672643084	3.240475685028	3.240475685028	3.16546803453319	3.16546803453319	3.10841933802935	3.10841933802935	3.06623693668302	3.06623693668302	3.03909300657676	3.03909300657676	3.03095353484679	3.03095353484679	3.05019663443334	3.05019663443334	3.11353183616584	3.11353183616584	3.26079367713873	3.26079367713873	3.57856060977995	3.57856060977995	4.14765879538382	4.14765879538382	4.64909328446214	4.64909328446214
S=0.9	10.2626602311584	10.7367563937584	10.7638867856421	8.57011454601391	6.91745966241841	5.7979369220443	5.03188963040996	4.50522294592232	4.14030942479488	3.88392798374214	3.62994559505183	3.62994559505183	3.42031641691721	3.42031641691721	3.28732294541507	3.28732294541507	3.19189541861478	3.19189541861478	3.11791681102962	3.11791681102962	3.06112142969355	3.06112142969355	3.02419724646809	3.02419724646809	3.01419643283672	3.01419643283672	3.04078802549461	3.04078802549461	3.11471371354055	3.11471371354055	3.24582564630731	3.24582564630731	3.44512940988363	3.44512940988363	3.74155129564561	3.74155129564561	4.18400575453154	4.18400575453154	4.5698563855378	4.5698563855378
S=0.9	10.2607441967315	10.3753441179158	10.5566235630365	8.31991616015915	6.73580987908053	5.65427838501691	4.91098026822889	4.398276717387	4.04170614171998	3.79010916169042	3.5407394793971	3.5407394793971	3.33887146474019	3.33887146474019	3.22263118408625	3.22263118408625	3.15521693767834	3.15521693767834	3.11787977742701	3.11787977742701	3.1002287276973	3.1002287276973	3.09734724184814	3.09734724184814	3.1092702779403	3.1092702779403	3.14114261327285	3.14114261327285	3.20366334501027	3.20366334501027	3.31296179227135	3.31296179227135	3.48805316985025	3.48805316985025	3.7501958880315	3.7501958880315	4.14088573072738	4.14088573072738	4.52767879432478	4.52767879432478
S=0.9	2.70590705269277	5.56373793794636	3.04178622563677	3.32639627549311	4.32331324771056	4.6926703308748	4.68631307034038	4.53701460439989	4.33443073415333	4.12335067817722	3.83826674500987	3.83826674500987	3.55054088607572	3.55054088607572	3.35048016734103	3.35048016734103	3.21184223878848	3.21184223878848	3.11599240266531	3.11599240266531	3.05403314846932	3.05403314846932	3.0233210998719	3.0233210998719	3.0231160800099	3.0231160800099	3.05177414393607	3.05177414393607	3.10841794441387	3.10841794441387	3.19953209405384	3.19953209405384	3.34549617543295	3.34549617543295	3.57789051313617	3.57789051313617	3.92263936330356	3.92263936330356	4.24683458540859	4.24683458540859
S=0.9	10.2561493616807	10.372585492859	8.1429133717656	6.14595825972485	5.00208417782314	4.34159982136736	3.95659842108912	3.72564237502862	3.5799328023989	3.48221048811644	3.38643564460289	3.38643564460289	3.30751440895835	3.30751440895835	3.25985846217629	3.25985846217629	3.22880767901612	3.22880767901612	3.20563222006894	3.20563222006894	3.18533296650432	3.18533296650432	3.16692144952933	3.16692144952933	3.15413331892763	3.15413331892763	3.15603104101122	3.15603104101122	3.18794605992099	3.18794605992099	3.27246484265588	3.27246484265588	3.43723145698348	3.43723145698348	3.70666452047044	3.70666452047044	4.09984460736734	4.09984460736734	4.45825854990427	4.45825854990427
S=0.9	2.3441415410139	10.300539519966	8.3128278954052	5.59077719920098	4.29951261884048	3.95168737748058	3.95183603177274	3.97216437679142	3.92859487421197	3.84447191321418	3.71081197390469	3.71081197390469	3.57193408275909	3.57193408275909	3.4655360106863	3.4655360106863	3.37401398896311	3.37401398896311	3.29255757636126	3.29255757636126	3.2229630575438	3.2229630575438	3.16818939357834	3.16818939357834	3.13104860804006	3.13104860804006	3.11500650254653	3.11500650254653	3.12628133204902	3.12628133204902	3.17689762345403	3.17689762345403	3.28668379770695	3.28668379770695	3.47860364021783	3.47860364021783	3.77040453892272	3.77040453892272	4.05819425123376	4.05819425123376
S=0.9	9.47656246022103	4.23054697442572	3.28432249943306	3.24958804002901	3.47290846813146	3.69527203235077	3.83771869399627	3.89570498355925	3.88627635604475	3.83164028097795	3.70692264826958	3.70692264826958	3.53648401087595	3.53648401087595	3.39154617655751	3.39154617655751	3.27744422460233	3.27744422460233	3.18968009407516	3.18968009407516	3.12510524807643	3.12510524807643	3.08437199586159	3.08437199586159	3.07188335362111	3.07188335362111	3.09495466759602	3.09495466759602	3.16213390406993	3.16213390406993	3.2807868339708	3.2807868339708	3.45523763978337	3.45523763978337	3.68791630634379	3.68791630634379	3.98431443636919	3.98431443636919	4.23285155781857	4.23285155781857
S=0.9	10.3189510709821	10.485688052233	10.6269739177012	8.30806358633196	6.5523420423265	5.4237796239906	4.69824425355509	4.23103463655379	3.92576886197967	3.72006113680512	3.52020522288585	3.52020522288585	3.3519035735081	3.3519035735081	3.24141357208081	3.24141357208081	3.16549505263195	3.16549505263195	3.1182174698208	3.1182174698208	3.09983094386311	3.09983094386311	3.11132216810302	3.11132216810302	3.15081561108555	3.15081561108555	3.21214826996259	3.21214826996259	3.28762392274342	3.28762392274342	3.37492946285529	3.37492946285529	3.48348776265178	3.48348776265178	3.63416443785444	3.63416443785444	3.85344253537398	3.85344253537398	4.07263348710643	4.07263348710643
S=0.9	2.77723087058832	3.7538129722657	5.76057851002517	5.6943837272272	5.06446124644775	4.55383966450468	4.21698484674142	3.98743693114266	3.81418808843611	3.67325820204861	3.50616567702814	3.50616567702814	3.35075035316075	3.35075035316075	3.25602405016061	3.25602405016061	3.20368937607545	3.20368937607545	3.17835548245778	3.17835548245778	3.16912275288959	3.16912275288959	3.17000833506451	3.17000833506451	3.18015019199285	3.18015019199285	3.2032886705715	3.2032886705715	3.24632312218676	3.24632312218676	3.31821623353212	3.31821623353212	3.43079586129889	3.43079586129889	3.60258841476456	3.60258841476456	3.86898476325743	3.86898476325743	4.15114608989688	4.15114608989688
S=0.9	10.2136141919345	9.4099917896207	5.3210630062937	4.03403084556958	3.82554185963997	3.89372153848007	3.93995881814912	3.91421100078931	3.84232795132924	3.75189057790022	3.6120618671691	3.6120618671691	3.44749908639214	3.44749908639214	3.31346427350512	3.31346427350512	3.20979754984231	3.20979754984231	3.13465317275664	3.13465317275664	3.08765304196449	3.08765304196449	3.07057341033306	3.07057341033306	3.08730244675357	3.08730244675357	3.14364274438813	3.14364274438813	3.2462829202815	3.2462829202815	3.39929658109388	3.39929658109388	3.59851760586951	3.59851760586951	3.83016325006549	3.83016325006549	4.08196048438285	4.08196048438285	4.28173919130597	4.28173919130597
S=0.9	10.0783954500646	10.6843240045175	7.22061457519886	5.78370607231638	5.02412263636887	4.59393269149395	4.32461581736438	4.12913248999561	3.96619841186731	3.8205035044764	3.62802107559704	3.62802107559704	3.4221837494533	3.4221837494533	3.26830650109298	3.26830650109298	3.15786993414174	3.15786993414174	3.08415448973098	3.08415448973098	3.04416197997741	3.04416197997741	3.0380263034759	3.0380263034759	3.06816724176941	3.06816724176941	3.13801181829728	3.13801181829728	3.24916581366773	3.24916581366773	3.39750050796881	3.39750050796881	3.57200702303091	3.57200702303091	3.76148533761894	3.76148533761894	3.97414035278116	3.97414035278116	4.17491807849446	4.17491807849446
S=0.9	2.59998900941741	5.13206134910922	6.83338933771057	5.66936913367858	4.70087148493143	4.19164890022101	3.96030140206117	3.85953752570543	3.80568620138591	3.76057913563439	3.6838571249473	3.6838571249473	3.57326107836337	3.57326107836337	3.46555821152958	3.46555821152958	3.36908165943638	3.36908165943638	3.28607076391274	3.28607076391274	3.21739660551894	3.21739660551894	3.16442673555946	3.16442673555946	3.12948636435902	3.12948636435902	3.11583076567585	3.11583076567585	3.12777815082133	3.12777815082133	3.17198816234434	3.17198816234434	3.26143545370618	3.26143545370618	3.42374793701528	3.42374793701528	3.70882658162441	3.70882658162441	4.01494195668549	4.01494195668549
S=0.9	9.86777874530963	3.27163810040077	3.95685885577546	4.32495755850538	4.15829179470821	3.97004329108864	3.84576019218002	3.7564764334073	3.68074815885975	3.61161990177394	3.51830303255327	3.51830303255327	3.41481854957919	3.41481854957919	3.33047160350958	3.33047160350958	3.26097581359794	3.26097581359794	3.20464840609252	3.20464840609252	3.16215440680631	3.16215440680631	3.13533024059192	3.13533024059192	3.12643673781571	3.12643673781571	3.13804613307039	3.13804613307039	3.17338914216993	3.17338914216993	3.23746022265871	3.23746022265871	3.33925781085378	3.33925781085378	3.49697579431348	3.49697579431348	3.75488541221603	3.75488541221603	4.05933163816708	4.05933163816708
S=0.9	10.0482279184223	8.68154691452289	6.01753089138352	4.79855576138106	4.24238573992126	4.0149880325159	3.930574272994	3.88827050117583	3.84393189775694	3.78563374116559	3.67583024948103	3.67583024948103	3.52313577889541	3.52313577889541	3.3845786792098	3.3845786792098	3.27095676495146	3.27095676495146	3.18315078188643	3.18315078188643	3.11874519443303	3.11874519443303	3.07511622465285	3.07511622465285	3.05061365315547	3.05061365315547	3.04548493567893	3.04548493567893	3.06393259368811	3.06393259368811	3.11917783620218	3.11917783620218	3.24462639597668	3.24462639597668	3.50902023291239	3.50902023291239	3.9879730894198	3.9879730894198	4.44548964064349	4.44548964064349
S=0.9	2.64414397175807	5.42919737830224	9.02653500604766	7.78068076780366	6.50872937746006	5.60623225832789	4.97738091931828	4.53545084176614	4.21985017200301	3.98915751426789	3.74560601963752	3.74560601963752	3.53006022521366	3.53006022521366	3.3861819540201	3.3861819540201	3.28563670529611	3.28563670529611	3.21456872279875	3.21456872279875	3.16567786628063	3.16567786628063	3.13547853634245	3.13547853634245	3.12327568170361	3.12327568170361	3.13056731885272	3.13056731885272	3.16069954058115	3.16069954058115	3.21929394146787	3.21929394146787	3.31651843421918	3.31651843421918	3.47325053394705	3.47325053394705	3.73110098884434	3.73110098884434	4.01650902818483	4.01650902818483
S=0.9	10.0706270608419	9.01603898867773	5.0534998375016	4.06825489834089	4.06619773512305	4.1863539721977	4.18627560452211	4.08657957412172	3.95012424806533	3.8143218838134	3.63816218810998	3.63816218810998	3.45770999357459	3.45770999357459	3.32467084475161	3.32467084475161	3.22744360292719	3.22744360292719	3.15882830550047	3.15882830550047	3.11381536286981	3.11381536286981	3.08837238202553	3.08837238202553	3.07945146126101	3.07945146126101	3.08618085137441	3.08618085137441	3.11228285716445	3.11228285716445	3.17023483339852	3.17023483339852	3.2884057539646	3.2884057539646	3.51775903253778	3.51775903253778	3.90938400452746	3.90938400452746	4.27596387795065	4.27596387795065
S=0.9	10.1315157335552	3.38870960940819	4.35188892572772	5.3704171254642	5.1793158943652	4.63634807061312	4.19247004549445	3.898990547087	3.71231805336427	3.59020631264847	3.47190641199319	3.47190641199319	3.36596631958032	3.36596631958032	3.28708105194017	3.28708105194017	3.2268281434916	3.2268281434916	3.1854943688044	3.1854943688044	3.1632898756653	3.1632898756653	3.15866869076319	3.15866869076319	3.16911473955881	3.16911473955881	3.19263243082311	3.19263243082311	3.22967461354619	3.22967461354619	3.28619456059118	3.28619456059118	3.37865491645689	3.37865491645689	3.53933890473985	3.53933890473985	3.81508012792855	3.81508012792855	4.10811424294081	4.10811424294081
S=0.9	2.77176972193361	10.2201330606907	10.4634857466151	8.60388961389687	7.06286968559396	5.96594837902578	5.18683783049939	4.6338129333989	4.23998297190161	3.95666818261481	3.66861724878746	3.66861724878746	3.42736360755814	3.42736360755814	3.27697966153396	3.27697966153396	3.17828672897296	3.17828672897296	3.11424876869406	3.11424876869406	3.07813932155305	3.07813932155305	3.06884481698872	3.06884481698872	3.08851878927737	3.08851878927737	3.14004553994124	3.14004553994124	3.22349313000046	3.22349313000046	3.33429943031325	3.33429943031325	3.46966900841654	3.46966900841654	3.64655888826932	3.64655888826932	3.92182875737421	3.92182875737421	4.21973850873125	4.21973850873125
S=0.9	10.4049835306237	8.70694531778097	5.86737774909068	4.81892925774919	4.63365363479098	4.7370934959068	4.7733852749074	4.64305773499821	4.40412641460615	4.13924437304368	3.79294085449807	3.79294085449807	3.46761193282062	3.46761193282062	3.26282127721327	3.26282127721327	3.13765242210599	3.13765242210599	3.06771780346311	3.06771780346311	3.04029931482138	3.04029931482138	3.04812601692331	3.04812601692331	3.08548231378963	3.08548231378963	3.14589596729241	3.14589596729241	3.22145263660071	3.22145263660071	3.3064379208595	3.3064379208595	3.40983832719252	3.40983832719252	3.5803705077156	3.5803705077156	3.9264007762915	3.9264007762915	4.31155792987444	4.31155792987444
S=0.9	10.2775408997266	10.3094273992455	7.27260922686604	5.78488678755574	5.0069938678043	4.55127436137505	4.24831105079062	4.02334974163507	3.84263919827721	3.68993469171221	3.49685306699367	3.49685306699367	3.29021504390912	3.29021504390912	3.13405698313731	3.13405698313731	3.02941139969265	3.02941139969265	2.98318177325337	2.98318177325337	3.00348066646841	3.00348066646841	3.08877312281792	3.08877312281792	3.21705821863185	3.21705821863185	3.34969976374936	3.34969976374936	3.45341107181839	3.45341107181839	3.52146957687446	3.52146957687446	3.58280657690504	3.58280657690504	3.70930498389499	3.70930498389499	4.01815988242577	4.01815988242577	4.37672227458478	4.37672227458478
S=0.9	10.3435448262043	10.6897624581031	10.432591293501	8.27299177197585	6.77306129686206	5.71329658706573	4.95434360324524	4.41302470393522	4.0291454262905	3.75683602417251	3.49056224251993	3.49056224251993	3.28483891812871	3.28483891812871	3.18115742384847	3.18115742384847	3.13839540278844	3.13839540278844	3.1340510697226	3.1340510697226	3.15289025916276	3.15289025916276	3.18362611124764	3.18362611124764	3.21897744222895	3.21897744222895	3.25617286161664	3.25617286161664	3.29688925714712	3.29688925714712	3.34823513181013	3.34823513181013	3.42959425813539	3.42959425813539	3.59388154537501	3.59388154537501	3.95436608379871	3.95436608379871	4.37837718559541	4.37837718559541
S=0.9	10.1675597495695	9.40235691060279	6.03570972035122	4.64769830853331	4.07442622435085	3.83967931023572	3.73393066474602	3.66728186371122	3.60481956139012	3.53674922660722	3.42578636688393	3.42578636688393	3.28691495967256	3.28691495967256	3.17776161509285	3.17776161509285	3.10991307486217	3.10991307486217	3.08584467221452	3.08584467221452	3.10199787323935	3.10199787323935	3.14977815959739	3.14977815959739	3.21688644049825	3.21688644049825	3.29032307868025	3.29032307868025	3.36160559932494	3.36160559932494	3.43490517811806	3.43490517811806	3.53932386931521	3.53932386931521	3.7433904804172	3.7433904804172	4.13853130579504	4.13853130579504	4.52837829185168	4.52837829185168
S=0.9	10.2353121352754	10.46283283572	8.7014574787708	6.99864819298872	5.98492120157304	5.30860903961196	4.81671734125926	4.43992292091536	4.1441796078178	3.90991308787136	3.64704078969834	3.64704078969834	3.40961241758225	3.40961241758225	3.25885628315226	3.25885628315226	3.16496453410736	3.16496453410736	3.11011029675141	3.11011029675141	3.08369347338362	3.08369347338362	3.07966792846041	3.07966792846041	3.09507357834476	3.09507357834476	3.12908279520336	3.12908279520336	3.18252057240226	3.18252057240226	3.25919928885688	3.25919928885688	3.37257525133274	3.37257525133274	3.56158028354385	3.56158028354385	3.90167908703913	3.90167908703913	4.27150012478421	4.27150012478421
S=0.9	7.9846098534245	3.92889987409935	3.90499724727756	4.30765549668797	4.52770807005518	4.53586456030611	4.42577189671984	4.27235912691754	4.11355721907249	3.96408820240197	3.76500275232805	3.76500275232805	3.54878174148621	3.54878174148621	3.37930971414129	3.37930971414129	3.2486458250018	3.2486458250018	3.15026281367019	3.15026281367019	3.07982839245133	3.07982839245133	3.03548580922163	3.03548580922163	3.01794144236595	3.01794144236595	3.03106314745544	3.03106314745544	3.08415448973098	3.08415448973098	3.19591852291444	3.19591852291444	3.39417260601829	3.39417260601829	3.69438157857084	3.69438157857084	4.05292547933595	4.05292547933595	4.28013032280144	4.28013032280144
S=0.9	2.86829153514622	7.28315185709222	5.79671683992213	4.87973133372988	4.50840371042349	4.3360071309158	4.21166013762118	4.08898096129727	3.96362265313878	3.84206824600409	3.67767731412599	3.67767731412599	3.50049505689564	3.50049505689564	3.36353216390124	3.36353216390124	3.25896664623182	3.25896664623182	3.1817757564442	3.1817757564442	3.12926552462923	3.12926552462923	3.10003184067421	3.10003184067421	3.09340370574286	3.09340370574286	3.10964046868287	3.10964046868287	3.15138603670444	3.15138603670444	3.22739044851213	3.22739044851213	3.3601550669184	3.3601550669184	3.59431221332722	3.59431221332722	3.97862978258464	3.97862978258464	4.33045998474056	4.33045998474056
S=0.9	10.0586078408085	7.62816171776558	5.11533771928612	4.23366524367611	4.00034214164046	3.97217150516253	3.96079713019493	3.91275113220434	3.83201327476801	3.73589557202131	3.59160737986664	3.59160737986664	3.43181881737401	3.43181881737401	3.3144687437419	3.3144687437419	3.23452330721893	3.23452330721893	3.18445877644783	3.18445877644783	3.15779185676396	3.15779185676396	3.1493874561047	3.1493874561047	3.15498572485627	3.15498572485627	3.17180267359414	3.17180267359414	3.20192972208009	3.20192972208009	3.25870064005286	3.25870064005286	3.37352874798438	3.37352874798438	3.59823769786317	3.59823769786317	3.98585974035962	3.98585974035962	4.34933799632668	4.34933799632668
S=0.9	10.3131403856662	10.4875090519582	7.42704421785697	5.97672490001188	5.1187951475434	4.60612133532025	4.29737131882049	4.09770876319524	3.94972563964869	3.82469697648791	3.65729709225753	3.65729709225753	3.46687007412486	3.46687007412486	3.31394944009692	3.31394944009692	3.1990459110916	3.1990459110916	3.11913783802607	3.11913783802607	3.06964069596568	3.06964069596568	3.04518604561159	3.04518604561159	3.04096218704378	3.04096218704378	3.055814773351	3.055814773351	3.09646373337018	3.09646373337018	3.1818368130037	3.1818368130037	3.34730895254535	3.34730895254535	3.63871423633025	3.63871423633025	4.06638492284585	4.06638492284585	4.39862999898689	4.39862999898689
S=0.9	2.99020184997654	5.53827643073061	7.34766178012877	6.74358475431605	5.83890913610011	5.14492626994739	4.64662336755919	4.27992342723186	4.00160769015073	3.78651876777579	3.55219488686702	3.55219488686702	3.3487195624903	3.3487195624903	3.22751693003863	3.22751693003863	3.15861393451583	3.15861393451583	3.12530079955708	3.12530079955708	3.11856113113907	3.11856113113907	3.13296436953848	3.13296436953848	3.16458848101876	3.16458848101876	3.21120963287973	3.21120963287973	3.27401286254036	3.27401286254036	3.35994113732342	3.35994113732342	3.48465610691162	3.48465610691162	3.6769630371903	3.6769630371903	3.98388110272152	3.98388110272152	4.29890498856012	4.29890498856012
S=0.9	8.04839659367661	2.80537675127276	4.10100346914713	4.50747357856887	4.35638696027609	4.21410274918344	4.13021402830004	4.05629407668348	3.96777421570291	3.86504874023853	3.70265593296008	3.70265593296008	3.51048799108436	3.51048799108436	3.35808983092237	3.35808983092237	3.24647056101974	3.24647056101974	3.1721236998645	3.1721236998645	3.13096639894836	3.13096639894836	3.11771601281792	3.11771601281792	3.12469125927796	3.12469125927796	3.14308541141945	3.14308541141945	3.1684693508377	3.1684693508377	3.21048627023416	3.21048627023416	3.30590177375359	3.30590177375359	3.52586754244128	3.52586754244128	3.92748173911021	3.92748173911021	4.27467244554178	4.27467244554178
