# Supplementary material for: Inference of past demography, dormancy and self-fertilization rates from whole genome sequence data
Source: PLoS Genet. 2020 Apr 6;16(4):e1008698. doi: 10.1371/journal.pgen.1008698 (PMC7173940; doi:10.1371/journal.pgen.1008698)
Supplement: S1 Data — File containing all numerical data presented in this study. It contains all plotted results and all requirements to build summary statistics. (ZIP) [file pgen.1008698.s003.zip › S1_data/Supplementary_Figure/FigS14/F14S_beta_0.5_time.csv]

	V1	V2	V3	V4	V5	V6	V7	V8	V9	V10	V11	V12	V13	V14	V15	V16	V17	V18	V19	V20	V21	V22	V23	V24	V25	V26	V27	V28	V29	V30	V31	V32	V33	V34	V35	V36	V37	V38	V39	V40
Constant	0	1042.06484646718	2111.19931764731	3208.84737700795	4336.57169849788	5496.06704656916	6689.17559609411	7917.90453978727	9184.4464056553	10491.2026009486	11840.8108176997	13236.1770857368	14680.5134522245	16177.3825161976	17730.7503713243	19345.0499369016	21025.257223355	22776.9838377817	24606.5900646444	26521.3242699242	28529.4963425569	30640.6956602042	32866.0680410547	35218.671938651	37713.9427482122	40370.3071602566	43210.0097947813	46260.2467138812	49554.7535659119	53136.0864072013	57058.9926851137	61395.5643836116	66243.439090769	71739.5061373382	78084.2499084687	85588.4890276706	94772.9354333259	106613.746251026	123302.431775883	151831.92811844
Constant	0	1023.40712007399	2073.39919478193	3151.39433404168	4258.9272327918	5397.66231145007	6569.40876153382	7776.13783782857	9020.00281206264	10303.3620953143	11628.8061528661	12999.1889833219	14417.6651235127	15887.7333856579	17413.2888522109	18998.6850729404	20648.8089649287	22369.1716618426	24166.0195699655	26046.4712763788	28018.687885003	30092.087079785	32277.6151177948	34588.0966465368	37038.6906970657	39647.4940378691	42436.3530085157	45431.9767372139	48667.4968499318	52184.7074549685	56037.3757700061	60296.3030027979	65057.3785820687	70455.0408935188	76686.1847349348	84056.0636550091	93076.0664670717	104704.872619938	121094.754352075	149113.442237078
Constant	0	1072.02177088043	2171.89135480268	3301.09422580301	4461.23798104738	5654.06610549765	6881.4737322404	8145.52575608101	9448.47773507267	10792.8001113015	12181.20640427	13616.6861853597	15102.5438405703	16642.4443853174	18240.4679291758	19901.1748274927	21629.6841393427	23431.7687923876	25313.9719143763	27283.7502448404	29349.6525625654	31521.5439173681	33810.8905436128	36231.1262948058	38798.1302976381	41530.8589668354	44452.1964031357	47590.1204917412	50979.3367019081	54663.6244769417	58699.3051251308	63160.5431061782	68147.7828602035	73801.8489657011	80328.9892644735	88048.9576876962	97497.4354227689	109678.641827039	126847.087985334	156196.7405479
Constant	0	1056.61342569251	2140.6744032309	3253.64705568886	4397.11587397393	5572.79928365195	6782.56517875	8028.4487750009	9312.67321095106	10637.6734206162	12006.1239216371	13420.9713157938	14885.472494603	16403.239795611	17978.2946843067	19615.1319693002	21318.7971325881	23094.9801265938	24950.1300336151	26891.5964162401	28927.8051802513	31068.4795834822	33324.9210542252	35710.3703590013	38240.4783912023	40933.9291018883	43813.2776748543	46906.099864558	50246.6023128394	53877.9352138664	57855.6103605025	62252.7262344765	67168.2835714536	72741.0828551055	79174.4074930906	86783.4155407538	96096.0887517049	108102.212673342	125023.893931956	153951.699112207
Constant	0	1045.5720707562	2118.30487307502	3219.64723029787	4351.16707578524	5514.56487797112	6711.68901184144	7944.55342561649	9215.35802658215	10526.5123042822	11880.6628282943	13280.7254091222	14729.9229045533	16231.8299040795	17790.4258498474	19410.1585808033	21096.0208548764	22853.6431658624	24689.4072047077	26610.5857328475	28625.5166073855	30743.8214804605	32976.6836831707	35337.2056192269	37840.8746339676	40506.1794356797	43355.4395119387	46415.9424572328	49721.5374622619	53314.9238120931	57251.0332147709	61602.2002905562	66466.3912413531	71980.9561193242	78347.0540696473	85876.5498221564	95091.9078487385	106972.570677033	123717.424456124	152342.941063509
Constant	0	956.863803655523	1938.58397220444	2946.48640813793	3982.00601845202	5046.69900069563	6142.2569103044	7270.52282840906	8433.51001809506	9633.42354335964	10872.6854339256	12153.9641175441	13480.2090187907	14854.6914523776	16281.0532372242	17763.3648493992	19306.1954520207	20914.6978373833	22594.7122619777	24352.8944527163	26196.8748674943	28135.4588396987	30178.8808859463	32339.1317777987	34630.3848855894	37069.5603014199	39677.083886285	42477.9281047185	45503.070319515	48791.587129472	52393.7497349886	56375.7557534406	60827.2597530837	65873.9587537793	71699.9451870093	78590.6246024829	87024.134620578	97896.8200545036	113221.009488072	139417.884355567
Constant	0	1046.88306889725	2120.96092503781	3223.68420838078	4356.62281825129	5521.47935522803	6720.10451189535	7954.51476167714	9226.91277022904	10539.7110482508	11895.5594837405	13297.3775432123	14748.3921254571	16252.1823019918	17812.7325046155	19434.4961492298	21122.4722539696	22882.2983724661	24720.3641973954	26643.9516091976	28661.4089194588	30782.3698444966	33018.0317377101	35381.5134313542	37888.3216896879	40556.9684031994	43409.8010449159	46474.1414240744	49783.8811734284	53381.7731168543	57322.8178389177	61679.440657169	66549.7306091467	72071.2099643747	78445.2900928872	85984.2267583765	95211.1395286056	107106.699012346	123872.548448064	152533.957367523
Constant	0	960.635374779466	1946.22508821591	2958.10026897327	3997.70147987211	5066.59105236437	6166.46720931482	7299.18029653654	8466.75151258594	9671.39461293302	10915.5411739648	12201.870141298	13533.3425649503	14913.2426538369	16345.226581458	17833.3808680574	19382.2926865507	20997.1351394613	22683.7715032151	24448.8837389151	26300.1323806433	28246.3574688592	30297.8338605155	32466.5995899582	34766.8838932293	37215.6735546081	39833.4749455936	42645.3589621014	45682.425067194	48983.9038838584	52600.2647612867	56597.9662411588	61067.0162738726	66133.607326237	71982.5574478374	78900.39714193	87367.148654516	98282.6898284807	113667.281035159	139967.413415803
Constant	0	1046.76837689453	2120.72856168853	3223.33103541525	4356.14552540839	5520.87444571706	6719.36828617169	7953.64329928003	9225.90190938314	10538.5563628765	11894.2562574479	13295.9207397672	14746.7763551002	16250.4017828563	17810.7810183172	19432.3669894874	21120.158166831	22879.7914863532	24717.6559407027	26641.0326125481	28658.2688988705	30778.9974605591	33014.4144242789	35377.6371850422	37884.1708082537	40552.5251563184	43405.0452539707	46469.0499171877	49778.4270657016	53375.9248395732	57316.5377977411	61672.6833231495	66542.4397071242	72063.3141528413	78436.6959645721	85974.8066966116	95200.7086059948	107094.964863443	123858.977504865	152517.246403736
Constant	0	998.137511295784	2022.203550873	3073.58121317799	4153.76729900153	5264.38513147762	6407.19923020278	7584.13217643246	8797.28407406655	10048.9551011262	11341.671760036	12678.2175794698	14061.6692055442	15495.4390590375	16983.3260463968	18529.5762210704	20138.9558341025	21816.8399401849	23569.3207115334	25403.3409655801	27326.860295137	29349.06384601	31480.6275941385	33734.0595253397	36124.1443692035	38668.5320551729	41388.5295006812	44310.1863415338	47465.8161292395	50896.1810066704	54653.7205902739	58807.4878892755	63451.0046643405	68715.3897958181	74792.6764243764	81980.5808854109	90777.8649594775	102119.536719513	118104.725254614	145431.585549751
Bottleneck	0	216.974699298861	439.585730829963	668.133751064186	902.944133908241	1144.36975664094	1392.79418976688	1648.63536316551	1912.34979651176	2184.43750150624	2465.4476881502	2755.98543869955	3056.7195531527	3368.39182205844	3691.82805005258	4027.95124239217	4377.79748466196	4742.53520391964	5123.48871391924	5522.1672413029	5940.30103890393	6379.88676973389	6843.24517281217	7333.0952286708	7852.65083541568	8405.74872705413	8997.02059205663	9632.12908895651	10318.0985235659	11063.7897528232	11880.6020778079	12783.5462117161	13792.9518743196	14937.3216309606	16258.3995624698	17820.9031167118	19733.2529132235	22198.7006013737	25673.5539521275	31613.8549910314
Bottleneck	0	244.412901318616	495.17489457343	752.624656672791	1017.12870768014	1289.08454905442	1568.92425688648	1857.11861166233	2154.18186365454	2460.67725507907	2777.22344797474	3104.50204213257	3443.26641270896	3794.35215565488	4158.68950526775	4537.31818826934	4931.40531162928	5342.26705943755	5771.39521561147	6220.4898606837	6691.50005192388	7186.67494649731	7708.62875960402	8260.42430881036	8845.68191557842	9468.72349989862	10134.7664646328	10850.1895571916	11622.9053635532	12462.8952675354	13383.0001038478	14400.1288115279	15537.1819675023	16826.2665165567	18314.405415477	20074.5001557716	22228.6820194262	25005.9054674009	28920.18207135	35611.6821232739
Bottleneck	0	222.688954489661	451.162679904272	685.729750816711	926.724110195155	1174.5079287099	1429.47487859516	1692.05389635001	1962.71352457155	2241.96694329044	2530.37782652662	2828.56719200879	3137.22145328145	3457.10193672178	3789.05619539268	4134.03154285809	4493.09135109817	4867.43481891678	5258.42113725303	5667.59927980807	6096.74506742964	6547.90774733391	7023.4691776248	7526.2199460248	8059.45859200119	8627.12289395626	9233.96652071109	9885.80126282232	10589.8364185278	11355.1662046827	12193.4901348593	13120.2142450544	14156.2036594308	15330.7115881407	16686.5814859574	18290.2352022889	20252.9487268605	22783.3265533871	26349.6937942901	32446.4388617197
Bottleneck	0	217.18630201909	440.014433055236	668.785342791971	903.824722454127	1145.48579346107	1394.15250039123	1650.24318070663	1914.21479929908	2186.56785550135	2467.85209492703	2758.67318993333	3059.70059276015	3371.67681738116	3695.42847379108	4031.87946739994	4382.06689422612	4747.16032082578	5128.48535247862	5527.55268768718	5946.09426669902	6386.10869975426	6849.91898915315	7340.24676709026	7860.30906599811	8413.94636162605	9005.79485945917	9641.52274049011	10328.1611609251	11074.5796191776	11892.188533398	12796.0132558522	13806.4033326971	14951.8891261582	16274.2554276242	17838.2828000971	19752.4975993962	22220.3496943232	25698.5918660952	31644.6861327942
Bottleneck	0	217.099650363997	439.838878802806	668.518514928905	903.464120024846	1145.02877458388	1393.59627000061	1649.58477683132	1913.4510776508	2185.69547210566	2466.86748647538	2757.57255146973	3058.47985223468	3370.33160650023	3693.95409446533	4030.27085292592	4380.31856412618	4745.26632799581	5126.43922093266	5525.34733871006	5943.72193057672	6383.56080937953	6847.18605060157	7337.31820057733	7857.17300822752	8410.58941705211	9002.2017828114	9637.67602504206	10324.0404947029	11070.1611515094	11887.4438611534	12790.9079811783	13800.8949388042	14945.9237133881	16267.7624252796	17831.1657917302	19744.616869381	22211.4843558563	25688.3387999577	31632.0607305344
Bottleneck	0	205.974814679595	417.300218578854	634.261625900779	857.167915193665	1086.35407404981	1322.1842272444	1565.05511702316	1815.40011905498	2073.6938961356	2340.45781517366	2616.2662827978	2901.75419310479	3197.62573036732	3504.66483371457	3823.74771515365	4155.85793422864	4502.10468269067	4863.74513605813	5242.21200827845	5639.14783420863	6056.44805278748	6496.3157494023	6961.33206145302	7454.54795326361	7979.60564938229	8540.90202731342	9143.8126679232	9795.00576843727	10502.8929702668	11278.2956684173	12135.4635836109	13093.6957874722	14180.0498615221	15434.1536026459	16917.4435026259	18732.8436216809	21073.3014368545	24371.9914558895	30011.1392900981
Bottleneck	0	240.093491104079	486.423869214035	739.323825938383	999.153403979931	1266.30307991533	1541.19729392967	1824.2985065961	2116.11188005041	2417.19070255699	2728.14270279102	3049.63743490647	3382.41495996573	3727.29610677095	4085.19466996557	4457.13200160211	4844.25458284143	5247.85533738514	5669.3996854576	6110.55766275675	6573.24388165252	7059.66775086655	7572.39728563245	8114.44117558218	8689.35576170292	9301.38658444354	9955.65884161825	10658.4385516181	11417.4984644939	12242.6435671101	13146.487763305	14145.641167285	15262.5996433554	16528.9027232708	17990.7423461465	19719.7316449575	21835.843525008	24563.986227799	28409.0874066605	34982.331288313
Bottleneck	0	222.835124161865	451.458816285098	686.179853486271	927.332397928695	1175.27885800603	1430.41316435301	1693.16453501617	1964.00182013688	2243.43853658947	2532.03872838098	2830.42382086679	3139.28067814291	3459.37112630967	3791.54327475102	4136.74505883326	4496.04054851786	4870.6297297447	5261.87268560533	5671.31940652389	6100.74687897014	6552.20569525524	7028.07927689883	7531.16004332315	8064.74869910702	8632.78560735111	9240.02755711305	9892.29015372117	10596.787427488	11362.6195645755	12201.4937579403	13128.826155869	14165.4955780772	15340.7744360832	16697.5343064581	18302.2406369104	20266.2424570473	22798.2811854283	26366.9893360174	32467.7362149876
Bottleneck	0	250.591225524575	507.692036757093	771.649671756843	1042.83991556374	1321.67031776787	1608.58387657654	1904.0632729706	2208.63575655648	2522.87880731338	2847.42672595806	3182.97834191412	3530.30607432435	3890.2666415218	4263.81379247537	4652.01353635238	5056.06248251454	5477.31008584882	5917.28583992139	6377.73280028241	6860.64929290886	7368.34132966595	7903.4892084726	8469.2331694854	9069.28504946534	9708.07601886692	10390.9553672332	11124.4630853842	11916.7117754234	12777.9351328303	13721.2985858177	14764.1385013815	15929.9343423742	17251.6046601421	18777.3610683323	20581.9478787266	22790.5836352831	25638.0103612411	29651.2329281919	36511.8822211008
Bottleneck	0	229.953072747667	465.879615766379	708.098269337899	956.953869656872	1212.82040140828	1476.10437842267	1747.24872911653	2026.73727995605	2315.09995091503	2612.91880307147	2920.83511176511	3239.55768136433	3569.87267272834	3912.65528611832	4268.88373648607	4639.65608302752	5026.2106424361	5429.95094248718	5852.4764844358	6295.62101644212	6761.5006322085	7252.57488609899	7771.72539486479	8322.35829639817	8908.53981951359	9535.17869780645	10208.2763025604	10935.2770994696	11725.5719589293	12591.2420328842	13548.1959025411	14617.9793128403	15830.7997142486	17230.8981159118	18886.8630493264	20913.6003292824	23526.5191323539	27209.2213457245	33504.8423621666
Expension	0	319.347296414073	646.990248800359	983.371368803926	1328.96954764005	1684.30415648574	2049.9397413642	2426.49141904954	2814.6311034765	3215.09472093179	3628.69060865304	4056.30933767527	4498.93525996224	4957.6601562931	5433.69946090356	5928.41166966604	6443.32171212954	6980.1493004224	7540.84358353903	8127.62586861529	8743.04277314253	9390.03302194289	10072.0123207826	10792.9825145067	11557.673876619	12371.7333817956	13241.9780331048	14176.7422340461	15186.3644852721	16283.8863566816	17486.0855462851	18815.0550939251	20300.7166497616	21985.0208062473	23929.4072584146	26229.1283194276	29043.7594229041	32672.4500315571	37786.8021960466	46529.8449691892
Expension	0	312.912350270716	633.953196496934	963.556133578111	1302.1904029244	1650.364910224	2008.6328257243	2377.59687140741	2757.91542193584	3150.30957445551	3555.57137796035	3974.57345820537	4408.28033215984	4857.76178088474	5324.2087472425	5808.9523529963	6313.48679989619	6839.49714734272	7388.8932683792	7963.85171012019	8566.86777493214	9200.82097142907	9869.05817785654	10575.5006006564	11324.783196868	12122.4391528925	12975.148107092	13891.0765221746	14880.3545748283	15955.7610433113	17133.7355498643	18435.9259527887	19891.6509718001	21542.0158820241	23447.2223497605	25700.6033247964	28458.5187467323	32014.0901246926	37025.3865216644	45592.2542965965
Expension	0	275.116772721269	557.380229082288	847.171591586113	1144.90342363037	1451.0231619827	1766.01716141016	2090.41534323552	2424.79655937125	2769.79480818602	3126.10646987336	3494.49876880557	3875.81972135396	4271.00989350373	4681.11637833551	5107.30951611636	5550.90302924462	6013.37844474766	6496.41494884977	7001.92619122732	7532.10607548761	8089.4863045699	8677.00949911798	9298.12323689777	9956.90263485886	10658.212545361	11407.9257968416	12213.2224538231	13083.0091047322	14028.5210243374	15064.2121509752	16209.1155746056	17489.0087103465	18940.0318723292	20615.1151802198	22596.3182264628	25021.1147858341	28147.2212557074	32553.2208613217	40085.3269368093
Expension	0	337.376538821165	683.51707762161	1038.8891107214	1403.99856587535	1779.39413615847	2165.67223990731	2563.48272125881	2973.53542808151	3396.60783451168	3833.55391370797	4285.31451526184	4752.92956423998	5237.55247958332	5740.4673147353	6263.10926154059	6807.08934178948	7374.22435660145	7966.57349717294	8586.48347794795	9236.6446896221	9920.16176724371	10640.6432554975	11402.3169295294	12210.1801177036	13070.1986033301	13989.5742538621	14977.1120043574	16043.7340314116	17203.218186795	18473.2893792442	19877.2879451196	21446.8248073257	23226.2189434842	25280.3787210337	27709.9340688663	30683.4694969478	34517.0234106558	39920.1141865699	49156.758876192
Expension	0	315.740534990639	639.683033436665	972.265009183105	1313.95994476829	1665.28134550486	2026.78738133943	2399.08622181508	2782.84219215891	3178.78290698392	3587.70757403265	4010.49670608288	4448.12353766377	4901.66751880094	5372.33035641391	5861.45520329701	6370.54976619156	6901.31433451139	7455.67604323835	8035.83111169642	8644.29739545592	9283.98042889259	9958.25734022421	10671.0847767954	11427.1395876148	12232.0049694886	13092.4209331197	14016.6277518698	15014.8471616475	16099.9734386943	17288.5947909118	18602.5547356801	20071.4369830708	21736.7183285756	23659.1445571034	25932.8921863678	28715.7343785267	32303.4419525593	37360.0317739826	46004.3291694385
Expension	0	363.263568028786	735.963601064302	1118.6034644423	1511.72790594526	1915.92772007499	2331.8450885722	2760.17971835983	3201.69592420139	3657.23083611716	4127.7039529487	4614.12831603188	5117.62364427637	5639.43185889396	6180.93553923362	6743.67999995215	7329.39987715009	7940.05137578278	8577.85168956466	9245.32759722508	9945.37592415354	10681.3395252178	11457.1038300988	12277.2210127257	13147.0718483549	14073.0798771022	15062.9995684299	16126.3114633872	17274.7758013036	18523.2276137182	19890.7518483071	21402.4797542523	23092.4477725085	25008.3754925834	27220.1517254572	29836.1277724606	33037.823696662	37165.5276496107	42983.1996208155	52928.5755449691
Expension	0	339.81883791218	688.465119187279	1046.40972237877	1414.16223769796	1792.27533025834	2181.34973592243	2582.04000310727	2995.06111833396	3421.19618394389	3861.30535508419	4316.33629224109	4787.3364485923	5275.46759278215	5782.02307363237	6308.44847247042	6856.36647341815	7427.60702958162	8024.24423882746	8648.64180367649	9303.50959080438	9991.97470999166	10717.6718285023	11484.8593267268	12298.5707091383	13164.8149458886	14090.8460393967	15085.5326644368	16159.8760642225	17327.7538296318	18607.0191816088	20021.1814193067	21602.0802999427	23394.3556302011	25463.3856550269	27910.5287724131	30905.5898907471	34766.8952458313	40209.0994815515	49512.6090723559
Expension	0	314.927419842048	638.035680920461	969.761170366732	1310.57615137678	1660.99280685163	2021.5678693031	2392.90794207728	2775.67563958862	3170.59670265058	3578.468280835	4000.16861936704	4436.66844644025	4889.04443221177	5358.49518888888	5846.36041029322	6354.14392042362	6883.54163000024	7436.47571112411	8015.13672727525	8622.03604988183	9260.0717308023	9932.61220125861	10643.6039191849	11397.7116894705	12200.5043307168	13058.7044963221	13980.5312387707	14976.1799703054	16058.5117610059	17244.0720997637	18554.6482511405	20019.7477393523	21680.7405462039	23598.2160201873	25866.1081496455	28641.7837892341	32220.2520700691	37263.8198391159	45885.8558889978
Expension	0	347.904255363722	704.845988251676	1071.30728098019	1447.80984860218	1834.91950596759	2233.25128243793	2643.47530030848	3066.32355800151	3502.59779046094	3953.1786187783	4419.03625142649	4901.24306396909	5400.98846738048	5919.59658354134	6458.54738895441	7019.5021767798	7604.33444077857	8215.1676284861	8854.42168274739	9524.87094695592	10229.7169352076	10972.6807955581	11758.1222293938	12591.1945049574	13478.0495657342	14426.114010925	15444.4675304973	16544.3731237357	17740.038575442	19049.7418939118	20497.551742514	22116.0654519133	23950.9849578809	26069.2440706916	28574.6128408678	31640.9363988693	35594.1150176476	41165.8073458252	50690.6782927811
Expension	0	332.417853286654	673.470895224825	1023.61974900676	1383.36290637334	1753.24099583047	2133.84166969029	2525.80522082475	2929.83106391587	3346.68524595751	3777.20918860025	4222.32991303696	4683.07205974635	5160.5720949736	5656.09519942944	6171.05547082716	6707.04025251613	7265.83964267592	7849.48256696754	8460.2812483466	9100.88653474304	9774.35742996786	10484.2494411164	11234.7282044333	12030.7175986589	12878.0957233433	13783.9585944894	14756.9817341725	15807.9267872592	16950.3691017106	18201.7730694861	19585.1359758594	21131.604133402	22884.8451292324	24908.8133220022	27302.6596042291	30232.490668145	34009.6998567453	39333.377202888	48434.2637376311
Decrease	0	4731.52327666729	9585.9569075743	14569.8572474243	19690.3196590325	24955.0392656732	30372.3805115722	35951.457108877	41702.2242895804	47635.5857074621	53763.5178736689	60099.2156942765	66657.2635552536	73453.8375327015	80506.9457808841	87836.7160883054	95465.7421632493	103419.503657668	111726.879613094	120420.781428922	129538.940377886	139124.89728546	149229.260036918	159911.320889458	171241.164667466	183302.458251555	196196.203933139	210045.88615877	225004.682541135	241265.819990979	259077.880755772	278768.200414804	300780.105045352	325735.144311025	354543.622919021	388616.821133657	430319.045423238	484082.563296907	559857.985801123	689396.926179009
Decrease	0	4589.85475762605	9298.93975912528	14133.6150526403	19100.7635557582	24207.849988846	29462.9883528038	34875.0194823085	40453.6005355846	46209.3086955499	52153.7618796173	58299.7599196564	64661.4505244307	71254.5254353755	78096.4536170698	85206.7602034765	92607.362415202	100322.977007273	108381.618341752	116815.212404048	125660.360739061	134959.300498186	144761.124294819	155123.349091865	166113.961274646	177814.122618678	190321.811263492	203756.814356131	218267.723154263	234041.979080813	251320.721478122	270421.48503388	291774.322013707	315982.172002553	343928.083893324	376981.082217183	417434.682752768	469588.444632385	543095.043491829	668755.40423089
Decrease	0	4635.92943923332	9392.28600019641	14275.4935755779	19292.5041762702	24450.8574563	29758.7488679483	35225.1079935026	40859.6889333597	46673.175048162	52677.3008803301	58884.9947512412	65310.5463896597	71969.8050566003	78880.4150766529	86062.0975843901	93536.9898136898	101330.056635626	109469.593630922	117987.84726999	126921.78651775	136314.072517946	146214.29069402	156680.535385698	167781.475451109	179599.08739808	192232.332907409	205802.201594403	220458.77633144	236391.380148672	253843.573035499	273136.07721177	294703.261968859	319154.119425159	347380.562849189	380765.359553249	421625.048486609	474302.349366939	548546.835004358	675468.621522108
Decrease	0	4606.01770398756	9331.68551525099	14183.3858785277	19168.0259492583	24293.0967344532	29566.740808065	34997.8301373325	40596.0558876849	46372.032489066	52337.41877081	58505.0596387608	64889.1526221381	71505.4447200682	78371.4664132241	85506.8115923616	92933.4746584949	100676.25940548	108763.278846569	117226.571392948	126102.867480047	135434.552995298	145270.893429305	155669.608288112	166698.923367731	178440.286250857	190992.020102185	204474.333893271	219036.342138541	234866.146326616	252205.734960093	271373.760909351	292801.790847778	317094.887582231	345139.209618588	378308.60244014	418904.658327825	471242.077098635	545007.525807871	671110.393287917
Decrease	0	4584.63306248849	9288.36072534562	14117.5358011403	19079.033377038	24180.3096810906	29429.4694832221	34835.3435602435	40407.5780838148	46156.7382036134	52094.42861981	58233.4346024146	64587.8877649055	71173.461996848	78007.6063890752	85109.8238625819	92502.0067036248	100208.843547962	108258.31688683	116682.316384715	125517.401946397	134805.762671742	144596.435323435	154946.871429619	165924.980030212	177611.830566207	190105.289711302	203525.008335472	218019.408650022	233775.718833227	251034.803892793	270113.837269832	291442.381976608	315622.691657699	343536.810596418	376552.20583919	416959.783923005	469054.212542815	542477.185869402	667994.587815798
Decrease	0	4627.30634968209	9374.8158198729	14248.9403544593	19256.6190332023	24405.3774859481	29703.3959209752	35159.5873110459	40783.6876133814	46586.3603169725	52579.3181373306	58775.465348428	65189.0650993295	71835.9371705329	78733.6930671918	85902.0172414589	93363.0057507121	101141.57702996	109265.974028556	117768.38323666	126685.70485484	136060.520674713	145942.323888043	156389.100775816	167469.392468222	179265.022992171	191874.76995417	205419.397922032	220048.710605552	235951.678883396	253371.409709681	272628.028742883	294155.097323062	318560.47480901	346734.415460393	380057.114564521	420840.802177903	473420.120315233	547526.507032743	674212.211887583
Decrease	0	4386.68143073217	8887.31529011388	13507.9800940371	18255.254082634	23136.2715448855	28158.7873094202	33331.2508648077	38662.8918879973	44163.8193550556	49845.1369076599	55719.0777836235	61799.1634328828	68100.3909902939	74639.4561437553	81435.0197326857	88508.0287956572	95882.1059821933	103584.025577831	111644.300340543	120097.911620683	128985.226910797	138353.165703317	148256.698930103	158760.80350868	169943.048528343	181897.075053566	194737.367764438	208605.94041634	223681.937198514	240195.823241366	258451.077324	278858.715129363	301994.986674249	328703.852037023	360293.734862049	398956.626750046	448801.763657706	519054.538370729	639152.449991412
Decrease	0	4709.15615595343	9540.64163746521	14500.9818056731	19597.2384817973	24837.0704122963	30228.8025005287	35781.5053757937	41505.0872091561	47410.4001100355	53509.3639735471	59815.1113300707	66342.1576214524	73106.6024553444	80126.3688568593	87421.4894652969	95014.4511827032	102930.613212198	111198.7180767	119851.521594999	128926.576674453	138467.218311918	148523.81515625	159155.379174982	170431.663883609	182435.940648	195268.734295905	209052.945531312	223941.027857156	240125.294751153	257853.153348906	277450.391830703	299358.240558062	324195.310970358	352867.604531609	386779.730023359	428284.817232515	481794.181206062	557211.393906968	686137.970581421
Decrease	0	4524.779070501	9167.09791960866	13933.2264216966	18829.9499072568	23864.6272606699	29045.257441247	34380.555936912	39880.0429851716	45554.1458039703	51414.3175900495	57473.1766972367	63744.6702458416	70244.2674973063	76989.1897384653	83998.6852728421	91294.3605752211	98900.5819625646	106844.966604876	115158.987835891	123878.728258014	133045.826177622	142708.678165271	152923.985699261	163758.771243185	175293.045848063	187623.398503855	200867.917996479	215173.088833235	230723.69486289	247757.456516028	266587.406423284	287637.499501199	311502.126761869	339051.817091249	371636.184774041	411516.227759213	462930.545349263	535394.956017227	659273.68427524
Decrease	0	4530.04005001581	9177.75654262955	13949.4266422239	18851.8435686231	23892.3747624133	29079.0284833288	34420.5303528279	39926.4116776372	45607.1117994709	51474.0972317501	57540.0009997151	63818.7864400505	70325.9408003733	77078.70539078	84096.3508948771	91400.5089093873	99015.5740820914	106969.195693592	115292.883671801	124022.762572514	133200.519115144	142874.606141137	153101.791055843	163949.174250151	175496.859804264	187841.549012565	201101.467963294	215423.271481902	230991.958266106	248045.525145029	266897.368713652	287971.936822666	311864.311585079	339446.034054416	372068.287717543	411994.69939518	463468.79662693	536017.461967694	660040.224540208
