# Supplementary material for: Inference of past demography, dormancy and self-fertilization rates from whole genome sequence data
Source: PLoS Genet. 2020 Apr 6;16(4):e1008698. doi: 10.1371/journal.pgen.1008698 (PMC7173940; doi:10.1371/journal.pgen.1008698)
Supplement: S1 Data — File containing all numerical data presented in this study. It contains all plotted results and all requirements to build summary statistics. (ZIP) [file pgen.1008698.s003.zip › S1_data/Supplementary_Figure/FigS14/F14S_beta_0.2_popsize.csv]

	V1	V2	V3	V4	V5	V6	V7	V8	V9	V10	V11	V12	V13	V14	V15	V16	V17	V18	V19	V20	V21	V22	V23	V24	V25	V26	V27	V28	V29	V30	V31	V32	V33	V34	V35	V36	V37	V38	V39	V40
Constant	3.96194455313478	3.96194455313478	3.86096367866578	3.86096367866578	3.81937725858056	3.81937725858056	3.93707092757546	3.93707092757546	3.89971769583927	3.89971769583927	3.83712010757407	3.83712010757407	3.82920205032381	3.82920205032381	3.84784842173913	3.84784842173913	3.88374412467099	3.88374412467099	3.91274077878577	3.91274077878577	3.91766367175343	3.91766367175343	3.9051052258601	3.9051052258601	3.8842190781333	3.8842190781333	3.86769442662768	3.86769442662768	3.87014454666764	3.87014454666764	3.88882252183534	3.88882252183534	3.89026307973461	3.89026307973461	3.8468566797062	3.8468566797062	3.78987464565705	3.78987464565705	3.80424100016027	3.80424100016027
Constant	4.04182771313101	4.04182771313101	4.17698244116186	4.17698244116186	3.96271426347231	3.96271426347231	3.95804667466951	3.95804667466951	4.01877517359506	4.01877517359506	4.00139570230381	4.00139570230381	3.97316622343268	3.97316622343268	3.97400570516929	3.97400570516929	3.98279791988929	3.98279791988929	3.98346307488514	3.98346307488514	3.97721941489399	3.97721941489399	3.9695233037949	3.9695233037949	3.95945362289666	3.95945362289666	3.9455053038758	3.9455053038758	3.92922949228662	3.92922949228662	3.91588310292947	3.91588310292947	3.92461698222457	3.92461698222457	3.96936260157325	3.96936260157325	3.98493855017489	3.98493855017489	3.95747498225692	3.95747498225692
Constant	3.99636588577688	3.99636588577688	3.78962802946448	3.78962802946448	3.72330064511794	3.72330064511794	3.96087524920366	3.96087524920366	4.0520199996808	4.0520199996808	4.01886368296189	4.01886368296189	3.96599983976304	3.96599983976304	3.92155833116494	3.92155833116494	3.89766939243764	3.89766939243764	3.90215662611609	3.90215662611609	3.925890669598	3.925890669598	3.94680625519087	3.94680625519087	3.95300118096004	3.95300118096004	3.94844376753399	3.94844376753399	3.9448528157005	3.9448528157005	3.94646781152775	3.94646781152775	3.93818971030511	3.93818971030511	3.90411720729454	3.90411720729454	3.87311703775375	3.87311703775375	3.97619157511957	3.97619157511957
Constant	3.84072890441937	3.84072890441937	3.88208971309354	3.88208971309354	3.96391269364457	3.96391269364457	3.98482853307653	3.98482853307653	3.94799174113587	3.94799174113587	3.90842639934622	3.90842639934622	3.8863019960833	3.8863019960833	3.88529112067403	3.88529112067403	3.90451715600779	3.90451715600779	3.92737211354484	3.92737211354484	3.93251847558809	3.93251847558809	3.92933569012263	3.92933569012263	3.93254678955366	3.93254678955366	3.93979612058121	3.93979612058121	3.94023815601874	3.94023815601874	3.92692560279506	3.92692560279506	3.90756934116801	3.90756934116801	3.89721153673677	3.89721153673677	3.89001150554803	3.89001150554803	3.93598058578009	3.93598058578009
Constant	3.86666694773919	3.86666694773919	4.0897881271239	4.0897881271239	3.85261922297045	3.85261922297045	3.84784741661269	3.84784741661269	3.98849898952799	3.98849898952799	4.02272905458887	4.02272905458887	3.99396438409583	3.99396438409583	3.95418431749893	3.95418431749893	3.94237606674462	3.94237606674462	3.95581402530214	3.95581402530214	3.96809384941568	3.96809384941568	3.96631459820965	3.96631459820965	3.95511464870208	3.95511464870208	3.94565168965369	3.94565168965369	3.9501045456032	3.9501045456032	3.96822636946843	3.96822636946843	3.97573551850994	3.97573551850994	3.9447097999526	3.9447097999526	3.88573308251941	3.88573308251941	3.86998050385301	3.86998050385301
Constant	3.94529590398292	3.94529590398292	3.98293575270629	3.98293575270629	3.98097867590715	3.98097867590715	3.9850774385438	3.9850774385438	3.97670974313415	3.97670974313415	3.98146001522533	3.98146001522533	3.97431620787989	3.97431620787989	3.95974234677797	3.95974234677797	3.95191128301931	3.95191128301931	3.95438903773915	3.95438903773915	3.96056392881271	3.96056392881271	3.96336897123328	3.96336897123328	3.96198504720642	3.96198504720642	3.96084882495149	3.96084882495149	3.96223877114224	3.96223877114224	3.96612792830782	3.96612792830782	3.9658618218733	3.9658618218733	3.95290906360573	3.95290906360573	3.92694243059724	3.92694243059724	3.91285396814985	3.91285396814985
Constant	3.94839120824692	3.94839120824692	3.96291969693034	3.96291969693034	3.95595437641571	3.95595437641571	4.07307311640844	4.07307311640844	3.98884482009592	3.98884482009592	3.93226357392746	3.93226357392746	3.96506050715687	3.96506050715687	4.00234884065301	4.00234884065301	4.00700240745543	4.00700240745543	3.99247004815187	3.99247004815187	3.98092102225215	3.98092102225215	3.97667756401834	3.97667756401834	3.97324305280465	3.97324305280465	3.96581826357163	3.96581826357163	3.95485408489907	3.95485408489907	3.94213290976907	3.94213290976907	3.92957610651843	3.92957610651843	3.92204476183514	3.92204476183514	3.90779353134204	3.90779353134204	3.90436416820646	3.90436416820646
Constant	3.8761601810645	3.8761601810645	3.9923799418319	3.9923799418319	3.99243619183066	3.99243619183066	4.01499077783713	4.01499077783713	4.05894904022467	4.05894904022467	3.9935959381342	3.9935959381342	3.92175338221732	3.92175338221732	3.89467866267049	3.89467866267049	3.89669935833117	3.89669935833117	3.92629437547945	3.92629437547945	3.96745828414951	3.96745828414951	3.99059163211077	3.99059163211077	3.98281500160014	3.98281500160014	3.95637639134955	3.95637639134955	3.9324506337613	3.9324506337613	3.91871198447667	3.91871198447667	3.89662267682242	3.89662267682242	3.85723600429913	3.85723600429913	3.87029380169507	3.87029380169507	3.98750935873328	3.98750935873328
Constant	4.00110516200323	4.00110516200323	3.88757230645164	3.88757230645164	3.94462333335939	3.94462333335939	3.93413701609963	3.93413701609963	3.95839724284188	3.95839724284188	3.92175102401977	3.92175102401977	3.88639137704012	3.88639137704012	3.88873939719067	3.88873939719067	3.91319923201886	3.91319923201886	3.94471384858028	3.94471384858028	3.95771742807174	3.95771742807174	3.94516642275603	3.94516642275603	3.9289879267796	3.9289879267796	3.92891761047	3.92891761047	3.94208163974885	3.94208163974885	3.94889634834491	3.94889634834491	3.93105940399577	3.93105940399577	3.88273134557712	3.88273134557712	3.832011298617	3.832011298617	3.86745021669237	3.86745021669237
Constant	3.85628559191097	3.85628559191097	3.93275493533458	3.93275493533458	3.86304302613285	3.86304302613285	4.01269967731077	4.01269967731077	4.0509451395007	4.0509451395007	3.98846127784302	3.98846127784302	3.95663923592022	3.95663923592022	3.96303542246868	3.96303542246868	3.96708470725658	3.96708470725658	3.96466017033155	3.96466017033155	3.95917097821974	3.95917097821974	3.94741721272998	3.94741721272998	3.92793770884453	3.92793770884453	3.90930415878415	3.90930415878415	3.9065251635769	3.9065251635769	3.925921000825	3.925921000825	3.95333799417465	3.95333799417465	3.95305966563195	3.95305966563195	3.9006631022478	3.9006631022478	3.88729717143947	3.88729717143947
Bottleneck	3.99466932275339	3.99466932275339	3.08781999527879	3.08781999527879	2.89211665822365	2.89211665822365	2.87074081532765	2.87074081532765	2.91144841289889	2.91144841289889	2.98991722574349	2.98991722574349	3.10786418193941	3.10786418193941	3.2590957900449	3.2590957900449	3.41311308871208	3.41311308871208	3.54111739089714	3.54111739089714	3.63430028343089	3.63430028343089	3.69567607779644	3.69567607779644	3.73307045226538	3.73307045226538	3.75678884659032	3.75678884659032	3.77346717094054	3.77346717094054	3.78187556069266	3.78187556069266	3.77812606445058	3.77812606445058	3.76670636643422	3.76670636643422	3.76991402019018	3.76991402019018	3.81486755864334	3.81486755864334
Bottleneck	3.97127438823309	3.97127438823309	3.15785923019098	3.15785923019098	3.11430627434382	3.11430627434382	3.05021100265082	3.05021100265082	2.9521551263624	2.9521551263624	2.97536318268474	2.97536318268474	3.39076910714136	3.39076910714136	3.84274869877769	3.84274869877769	4.02844024002079	4.02844024002079	4.08076475350615	4.08076475350615	4.14184389007788	4.14184389007788	4.2172364879119	4.2172364879119	4.24239859361467	4.24239859361467	4.2008056347408	4.2008056347408	4.12350426316452	4.12350426316452	4.03231146137484	4.03231146137484	3.94503233960537	3.94503233960537	3.89610965947723	3.89610965947723	3.89778923280333	3.89778923280333	3.96229078368451	3.96229078368451
Bottleneck	3.72992927431688	3.72992927431688	2.91477230990846	2.91477230990846	2.83942942740181	2.83942942740181	2.91237892509652	2.91237892509652	3.01019039886662	3.01019039886662	3.12867849890856	3.12867849890856	3.25179737495523	3.25179737495523	3.38104199135633	3.38104199135633	3.50393168538073	3.50393168538073	3.6030073844448	3.6030073844448	3.67346529208304	3.67346529208304	3.71969037842268	3.71969037842268	3.74753876644039	3.74753876644039	3.76038927791861	3.76038927791861	3.7599906665261	3.7599906665261	3.75149816720497	3.75149816720497	3.7451187844496	3.7451187844496	3.74934910361048	3.74934910361048	3.77055948110156	3.77055948110156	3.8190167658778	3.8190167658778
Bottleneck	3.5740208920638	3.5740208920638	3.07489571863324	3.07489571863324	2.92306067377595	2.92306067377595	2.96862868598604	2.96862868598604	3.02169071236724	3.02169071236724	3.10158129085066	3.10158129085066	3.2041736349551	3.2041736349551	3.31518075677765	3.31518075677765	3.4235648303213	3.4235648303213	3.52765615436484	3.52765615436484	3.6231100653265	3.6231100653265	3.70384289989441	3.70384289989441	3.76835690792904	3.76835690792904	3.81968107968806	3.81968107968806	3.8598675547178	3.8598675547178	3.8875022894892	3.8875022894892	3.90272512129636	3.90272512129636	3.90769939696986	3.90769939696986	3.90329782163032	3.90329782163032	3.93329590250407	3.93329590250407
Bottleneck	4.03093071310198	4.03093071310198	3.16518943943574	3.16518943943574	3.05096559914705	3.05096559914705	2.98102445525242	2.98102445525242	2.99520829596174	2.99520829596174	3.09640962065946	3.09640962065946	3.23907960966646	3.23907960966646	3.41264743668672	3.41264743668672	3.58463427922356	3.58463427922356	3.72482992842445	3.72482992842445	3.82148378374315	3.82148378374315	3.87772669732168	3.87772669732168	3.90575742467924	3.90575742467924	3.92183124615837	3.92183124615837	3.93737803778047	3.93737803778047	3.95088138394268	3.95088138394268	3.95841404579551	3.95841404579551	3.94472543532753	3.94472543532753	3.89332654073324	3.89332654073324	3.87142205385836	3.87142205385836
Bottleneck	3.81450003562925	3.81450003562925	3.03647588885879	3.03647588885879	2.88208262474322	2.88208262474322	2.87810019210166	2.87810019210166	2.91548176932307	2.91548176932307	3.0584027313785	3.0584027313785	3.27549162034179	3.27549162034179	3.47443526039499	3.47443526039499	3.61927938547736	3.61927938547736	3.70819978566806	3.70819978566806	3.7531736153562	3.7531736153562	3.77547679181586	3.77547679181586	3.79014651096712	3.79014651096712	3.80269629921115	3.80269629921115	3.81302945498402	3.81302945498402	3.819059456879	3.819059456879	3.81546271335596	3.81546271335596	3.78952954889069	3.78952954889069	3.7433630779567	3.7433630779567	3.76561240462694	3.76561240462694
Bottleneck	3.76920534926638	3.76920534926638	3.10010318499922	3.10010318499922	2.83963788767835	2.83963788767835	2.81944230354725	2.81944230354725	2.88752175159963	2.88752175159963	2.99084451516002	2.99084451516002	3.12976625054843	3.12976625054843	3.29827339379076	3.29827339379076	3.45273158753067	3.45273158753067	3.57265159018066	3.57265159018066	3.65868421041704	3.65868421041704	3.71871286217462	3.71871286217462	3.76186967913701	3.76186967913701	3.79224821045788	3.79224821045788	3.80950216264989	3.80950216264989	3.81368255594708	3.81368255594708	3.80872774576209	3.80872774576209	3.80354103071546	3.80354103071546	3.80172084204615	3.80172084204615	3.83910344785951	3.83910344785951
Bottleneck	3.60463262178312	3.60463262178312	2.97041718318581	2.97041718318581	2.81493025924474	2.81493025924474	2.7910187424264	2.7910187424264	2.86705378215514	2.86705378215514	2.99600631791279	2.99600631791279	3.13462787802954	3.13462787802954	3.26471332238055	3.26471332238055	3.38903108886808	3.38903108886808	3.50028981113666	3.50028981113666	3.58946480295898	3.58946480295898	3.65535129545688	3.65535129545688	3.70506576770331	3.70506576770331	3.74382223098177	3.74382223098177	3.76943186367354	3.76943186367354	3.77609463839531	3.77609463839531	3.7611024209406	3.7611024209406	3.73069240899129	3.73069240899129	3.70978090596067	3.70978090596067	3.76023397645719	3.76023397645719
Bottleneck	3.46577465071329	3.46577465071329	2.98171611219783	2.98171611219783	2.83900367734489	2.83900367734489	2.91504693547608	2.91504693547608	2.99474649529415	2.99474649529415	3.10171887122841	3.10171887122841	3.23618576487318	3.23618576487318	3.36625501527374	3.36625501527374	3.48574242232652	3.48574242232652	3.58971229202478	3.58971229202478	3.67298807417535	3.67298807417535	3.73475731982951	3.73475731982951	3.77809916627483	3.77809916627483	3.80784357849182	3.80784357849182	3.82881851765254	3.82881851765254	3.84293179886561	3.84293179886561	3.84595652913581	3.84595652913581	3.83008308276384	3.83008308276384	3.80753500952259	3.80753500952259	3.83984664037167	3.83984664037167
Bottleneck	3.79163466764424	3.79163466764424	2.89331124270466	2.89331124270466	2.80169292103185	2.80169292103185	2.92081472908044	2.92081472908044	3.08877286200472	3.08877286200472	3.25584448884668	3.25584448884668	3.42779517901382	3.42779517901382	3.58808571843145	3.58808571843145	3.70920291828148	3.70920291828148	3.78863252395914	3.78863252395914	3.83411799692842	3.83411799692842	3.8552993012165	3.8552993012165	3.86198001888544	3.86198001888544	3.86323662895978	3.86323662895978	3.86573070161951	3.86573070161951	3.86783743823885	3.86783743823885	3.86126546362528	3.86126546362528	3.84230436073352	3.84230436073352	3.82529640622554	3.82529640622554	3.83762593528729	3.83762593528729
Expension	5.28481692304612	5.28481692304612	4.07812778089233	4.07812778089233	3.29241387519112	3.29241387519112	3.3845776675034	3.3845776675034	3.41325786843346	3.41325786843346	3.37383482054463	3.37383482054463	3.34518185087181	3.34518185087181	3.3309164924441	3.3309164924441	3.33082938499893	3.33082938499893	3.34546641913458	3.34546641913458	3.36925853747781	3.36925853747781	3.40278056640307	3.40278056640307	3.44085052408985	3.44085052408985	3.45944859827617	3.45944859827617	3.44092506566025	3.44092506566025	3.38293728918184	3.38293728918184	3.29397628214843	3.29397628214843	3.19705863834321	3.19705863834321	3.18691096372046	3.18691096372046	3.40189137630418	3.40189137630418
Expension	4.70731853790105	4.70731853790105	4.56329580581344	4.56329580581344	3.61514755931019	3.61514755931019	3.3841342439953	3.3841342439953	3.34057971210389	3.34057971210389	3.41937006672594	3.41937006672594	3.46101439963121	3.46101439963121	3.46318874257789	3.46318874257789	3.45961106235576	3.45961106235576	3.44799434780783	3.44799434780783	3.42328409921894	3.42328409921894	3.3960593067304	3.3960593067304	3.38198991342387	3.38198991342387	3.38923595723231	3.38923595723231	3.41012426232763	3.41012426232763	3.41852061029178	3.41852061029178	3.39511307015632	3.39511307015632	3.35305059000345	3.35305059000345	3.32619923647942	3.32619923647942	3.31972709144967	3.31972709144967
Expension	3.3575451819096	3.3575451819096	4.69759494808017	4.69759494808017	3.4744922475604	3.4744922475604	3.38327423374344	3.38327423374344	3.50356573330608	3.50356573330608	3.45131970156066	3.45131970156066	3.38627399483841	3.38627399483841	3.38913080836989	3.38913080836989	3.41346790784976	3.41346790784976	3.40077457108443	3.40077457108443	3.35549835657115	3.35549835657115	3.307560106141	3.307560106141	3.2753643696564	3.2753643696564	3.26042963645323	3.26042963645323	3.25055135636429	3.25055135636429	3.23587522187636	3.23587522187636	3.20979552940558	3.20979552940558	3.15670083634655	3.15670083634655	3.11647681922798	3.11647681922798	3.25314188087803	3.25314188087803
Expension	5.075181071415	5.075181071415	3.91870988351243	3.91870988351243	3.5973502176289	3.5973502176289	3.20857107665106	3.20857107665106	3.27034102456977	3.27034102456977	3.39824613838596	3.39824613838596	3.45921030726271	3.45921030726271	3.46754274588642	3.46754274588642	3.43352408847174	3.43352408847174	3.37841949167	3.37841949167	3.32795377482921	3.32795377482921	3.29495260144459	3.29495260144459	3.28500383726743	3.28500383726743	3.29865331968996	3.29865331968996	3.33526218706911	3.33526218706911	3.38448688960228	3.38448688960228	3.41426634897211	3.41426634897211	3.38356446115557	3.38356446115557	3.2952114436019	3.2952114436019	3.33170560301683	3.33170560301683
Expension	3.83005010817818	3.83005010817818	3.66897514667216	3.66897514667216	3.60498577349198	3.60498577349198	3.33361155197075	3.33361155197075	3.34925625854486	3.34925625854486	3.34467859557839	3.34467859557839	3.24966777822591	3.24966777822591	3.16042839129397	3.16042839129397	3.12227237792452	3.12227237792452	3.15434011878814	3.15434011878814	3.2345380968718	3.2345380968718	3.31143439320938	3.31143439320938	3.34052407779691	3.34052407779691	3.32328037272667	3.32328037272667	3.29397077282001	3.29397077282001	3.26384661339625	3.26384661339625	3.21883750387328	3.21883750387328	3.19048495966143	3.19048495966143	3.22323230910272	3.22323230910272	3.25595359690013	3.25595359690013
Expension	3.62293375919734	3.62293375919734	4.62907890337946	4.62907890337946	3.54072610383548	3.54072610383548	3.40343261585086	3.40343261585086	3.39909660967343	3.39909660967343	3.30449599483818	3.30449599483818	3.21340383042536	3.21340383042536	3.23571331899216	3.23571331899216	3.30893142752793	3.30893142752793	3.36137448682719	3.36137448682719	3.3721531880007	3.3721531880007	3.35569119096752	3.35569119096752	3.3367836012734	3.3367836012734	3.32395421940108	3.32395421940108	3.30815867120329	3.30815867120329	3.28862675832442	3.28862675832442	3.27954532421944	3.27954532421944	3.28494246941786	3.28494246941786	3.2884381940593	3.2884381940593	3.29570179678503	3.29570179678503
Expension	4.82680113460864	4.82680113460864	3.64104994160709	3.64104994160709	3.3151352942965	3.3151352942965	3.46497002153984	3.46497002153984	3.38343949816838	3.38343949816838	3.29521081804325	3.29521081804325	3.27347364500076	3.27347364500076	3.26392292720072	3.26392292720072	3.24679145833125	3.24679145833125	3.22003533511305	3.22003533511305	3.21238002970187	3.21238002970187	3.24629108834161	3.24629108834161	3.30311542934621	3.30311542934621	3.34762812913042	3.34762812913042	3.35811632810973	3.35811632810973	3.34121512591148	3.34121512591148	3.30570783207495	3.30570783207495	3.25360673408244	3.25360673408244	3.220618413796	3.220618413796	3.29960017952456	3.29960017952456
Expension	4.18076382254067	4.18076382254067	5.0710163024816	5.0710163024816	3.40011711493039	3.40011711493039	3.29543204611703	3.29543204611703	3.40136365110984	3.40136365110984	3.33238033350667	3.33238033350667	3.25431337946994	3.25431337946994	3.22949264332219	3.22949264332219	3.24836295941361	3.24836295941361	3.28554883231286	3.28554883231286	3.32418964868338	3.32418964868338	3.35710239321966	3.35710239321966	3.37548292419974	3.37548292419974	3.36816458512287	3.36816458512287	3.34253629258525	3.34253629258525	3.31099912920017	3.31099912920017	3.26946582164539	3.26946582164539	3.21856378664162	3.21856378664162	3.23049626817996	3.23049626817996	3.36640129569403	3.36640129569403
Expension	4.89104885991824	4.89104885991824	4.52120881424357	4.52120881424357	3.56139199318634	3.56139199318634	3.29557257170708	3.29557257170708	3.36395813881042	3.36395813881042	3.31873152793709	3.31873152793709	3.25718625330356	3.25718625330356	3.27134628099552	3.27134628099552	3.33810657393619	3.33810657393619	3.40334276963158	3.40334276963158	3.44033246131743	3.44033246131743	3.45357522606286	3.45357522606286	3.45769582589193	3.45769582589193	3.45586556209772	3.45586556209772	3.44453228131436	3.44453228131436	3.4160371334979	3.4160371334979	3.36103835515578	3.36103835515578	3.28161162954177	3.28161162954177	3.22340680492375	3.22340680492375	3.27364595815906	3.27364595815906
Expension	5.32822348648298	5.32822348648298	4.33266345280693	4.33266345280693	3.55226230639963	3.55226230639963	3.40795636752407	3.40795636752407	3.37824963290058	3.37824963290058	3.37775712680027	3.37775712680027	3.39577909033495	3.39577909033495	3.40161807302163	3.40161807302163	3.40828891789395	3.40828891789395	3.42638209354165	3.42638209354165	3.45283688667843	3.45283688667843	3.47488630303199	3.47488630303199	3.47727798471011	3.47727798471011	3.45850450788138	3.45850450788138	3.42547273921089	3.42547273921089	3.38037921282894	3.38037921282894	3.33546333916285	3.33546333916285	3.32196260726215	3.32196260726215	3.37977426662875	3.37977426662875	3.50750065143327	3.50750065143327
Decrease	4.53923142285053	4.53923142285053	4.5359011200002	4.5359011200002	4.57333795723028	4.57333795723028	4.53436544307491	4.53436544307491	4.52380467993318	4.52380467993318	4.53282950183913	4.53282950183913	4.52840776741483	4.52840776741483	4.5306488708051	4.5306488708051	4.53942726287989	4.53942726287989	4.54384251412214	4.54384251412214	4.53885185029865	4.53885185029865	4.52953839988161	4.52953839988161	4.52078817296624	4.52078817296624	4.51206688346111	4.51206688346111	4.50165106965699	4.50165106965699	4.48907875791304	4.48907875791304	4.47204959161411	4.47204959161411	4.43584789412941	4.43584789412941	4.33557750870605	4.33557750870605	4.23613257623433	4.23613257623433
Decrease	4.561320178926	4.561320178926	4.55579021547257	4.55579021547257	4.46724200626683	4.46724200626683	4.56681256287228	4.56681256287228	4.59402099710193	4.59402099710193	4.5846190545022	4.5846190545022	4.57478888901131	4.57478888901131	4.56954575087773	4.56954575087773	4.56663060465336	4.56663060465336	4.55885001365104	4.55885001365104	4.54918140498901	4.54918140498901	4.54288391475323	4.54288391475323	4.54162607216374	4.54162607216374	4.54240536465097	4.54240536465097	4.53588177867906	4.53588177867906	4.51181100357453	4.51181100357453	4.46989653192522	4.46989653192522	4.42344583595987	4.42344583595987	4.36907320100153	4.36907320100153	4.32318219959063	4.32318219959063
Decrease	4.56513678663025	4.56513678663025	4.55380233975179	4.55380233975179	4.56082957172925	4.56082957172925	4.52299013772546	4.52299013772546	4.49942310272538	4.49942310272538	4.55182191544022	4.55182191544022	4.59363436310768	4.59363436310768	4.60250717169496	4.60250717169496	4.5881816102203	4.5881816102203	4.57023396598232	4.57023396598232	4.55932110240991	4.55932110240991	4.55211949814296	4.55211949814296	4.54173543706489	4.54173543706489	4.52609369925243	4.52609369925243	4.50978990941443	4.50978990941443	4.49671745978039	4.49671745978039	4.48202520254827	4.48202520254827	4.45219072949224	4.45219072949224	4.38345842687136	4.38345842687136	4.28702888764703	4.28702888764703
Decrease	4.54435977234983	4.54435977234983	4.61592646043381	4.61592646043381	4.52061795951427	4.52061795951427	4.53552011429308	4.53552011429308	4.58468591063585	4.58468591063585	4.59815381845541	4.59815381845541	4.5951638272268	4.5951638272268	4.59360278469532	4.59360278469532	4.58672125225469	4.58672125225469	4.57144412713133	4.57144412713133	4.55459186906933	4.55459186906933	4.54019051295755	4.54019051295755	4.52951122106362	4.52951122106362	4.52484071797104	4.52484071797104	4.52504291587569	4.52504291587569	4.52046783480797	4.52046783480797	4.49727820901495	4.49727820901495	4.44198332335858	4.44198332335858	4.36099571409389	4.36099571409389	4.33559951905714	4.33559951905714
Decrease	4.57342115006833	4.57342115006833	4.46506153736898	4.46506153736898	4.54796186863637	4.54796186863637	4.50929724024336	4.50929724024336	4.50187722772539	4.50187722772539	4.53950201359792	4.53950201359792	4.54135526689973	4.54135526689973	4.54087083546895	4.54087083546895	4.54626373341158	4.54626373341158	4.54554347149838	4.54554347149838	4.53994774501336	4.53994774501336	4.53705668952943	4.53705668952943	4.53614369715467	4.53614369715467	4.52913899053814	4.52913899053814	4.51265227943798	4.51265227943798	4.48861454121906	4.48861454121906	4.4559343600447	4.4559343600447	4.4101608381578	4.4101608381578	4.34849478789039	4.34849478789039	4.3258067071099	4.3258067071099
Decrease	4.47769269888511	4.47769269888511	4.62392847876408	4.62392847876408	4.52667440770814	4.52667440770814	4.54764053112079	4.54764053112079	4.58635737865393	4.58635737865393	4.58193832508683	4.58193832508683	4.55054433791241	4.55054433791241	4.53153436864385	4.53153436864385	4.52825936597297	4.52825936597297	4.53211527655458	4.53211527655458	4.53929911868361	4.53929911868361	4.54513679180586	4.54513679180586	4.54328758076329	4.54328758076329	4.53257257309344	4.53257257309344	4.51599488815412	4.51599488815412	4.49627136375255	4.49627136375255	4.47498754962403	4.47498754962403	4.44306145784121	4.44306145784121	4.36300043071555	4.36300043071555	4.28529512274407	4.28529512274407
Decrease	4.41125729036009	4.41125729036009	4.57784158852978	4.57784158852978	4.55935494492371	4.55935494492371	4.58496384044494	4.58496384044494	4.58641078823545	4.58641078823545	4.58358495290709	4.58358495290709	4.57419010060299	4.57419010060299	4.55314828122491	4.55314828122491	4.5408413929442	4.5408413929442	4.54207096678165	4.54207096678165	4.54335629376603	4.54335629376603	4.53981545052395	4.53981545052395	4.53677802050799	4.53677802050799	4.53589345039131	4.53589345039131	4.53128904834875	4.53128904834875	4.5168158691413	4.5168158691413	4.4914458523017	4.4914458523017	4.45242212883561	4.45242212883561	4.38420029431401	4.38420029431401	4.31011328860193	4.31011328860193
Decrease	4.65725803393561	4.65725803393561	4.4993750179919	4.4993750179919	4.5453256777533	4.5453256777533	4.58676187608262	4.58676187608262	4.57776205378333	4.57776205378333	4.58213022627229	4.58213022627229	4.58758472071633	4.58758472071633	4.58237364092907	4.58237364092907	4.5759883880837	4.5759883880837	4.57820723513694	4.57820723513694	4.58869497384629	4.58869497384629	4.59705216726253	4.59705216726253	4.59199424546578	4.59199424546578	4.57095731276968	4.57095731276968	4.54321698929565	4.54321698929565	4.51910832335549	4.51910832335549	4.49408279590248	4.49408279590248	4.45048025146298	4.45048025146298	4.36574912243889	4.36574912243889	4.29892998025787	4.29892998025787
Decrease	4.53769152167239	4.53769152167239	4.54457244370433	4.54457244370433	4.58345235008073	4.58345235008073	4.54197730161713	4.54197730161713	4.57514705515365	4.57514705515365	4.56290630111586	4.56290630111586	4.54403427149404	4.54403427149404	4.54877178099854	4.54877178099854	4.55812357436119	4.55812357436119	4.55696242597182	4.55696242597182	4.55202412599737	4.55202412599737	4.55348375493644	4.55348375493644	4.56069431394259	4.56069431394259	4.56554408869136	4.56554408869136	4.55843360074765	4.55843360074765	4.53285962340991	4.53285962340991	4.4871864051663	4.4871864051663	4.4201107480443	4.4201107480443	4.33243312977875	4.33243312977875	4.31459532334224	4.31459532334224
Decrease	4.53857733590762	4.53857733590762	4.562518279323	4.562518279323	4.46621855352401	4.46621855352401	4.5309705097481	4.5309705097481	4.60446041585262	4.60446041585262	4.59106254765784	4.59106254765784	4.57663716272384	4.57663716272384	4.55880924896681	4.55880924896681	4.54251637867702	4.54251637867702	4.54318127095994	4.54318127095994	4.55645523938773	4.55645523938773	4.56471840135726	4.56471840135726	4.55613540491945	4.55613540491945	4.53510553703079	4.53510553703079	4.51440764846488	4.51440764846488	4.49963335467016	4.49963335467016	4.48057873193508	4.48057873193508	4.43921870163361	4.43921870163361	4.35263520295994	4.35263520295994	4.26718717884504	4.26718717884504
