# Supplementary material for: Inference of past demography, dormancy and self-fertilization rates from whole genome sequence data
Source: PLoS Genet. 2020 Apr 6;16(4):e1008698. doi: 10.1371/journal.pgen.1008698 (PMC7173940; doi:10.1371/journal.pgen.1008698)
Supplement: S1 Data — File containing all numerical data presented in this study. It contains all plotted results and all requirements to build summary statistics. (ZIP) [file pgen.1008698.s003.zip › S1_data/Supplementary_Figure/FigS14/F14S_beta_0.1_time.csv]

	V1	V2	V3	V4	V5	V6	V7	V8	V9	V10	V11	V12	V13	V14	V15	V16	V17	V18	V19	V20	V21	V22	V23	V24	V25	V26	V27	V28	V29	V30	V31	V32	V33	V34	V35	V36	V37	V38	V39	V40
Constant	0	23675.3018245213	47965.6148333548	72903.7453062953	98525.1965783957	124868.473028784	151975.428143126	179891.664547304	208666.995611849	238355.980361231	269018.546116868	300720.71672893	333535.468640633	367543.742695264	402835.646974844	439511.895655341	477685.541728718	517484.078692324	559052.009697626	602554.014757502	648178.891267191	696144.506100546	746704.087845587	800154.319410317	856845.88687904	917197.437384059	981714.359907824	1051014.53824203	1125864.43299591	1207230.90096482	1296357.78253438	1394882.97911278	1505024.77814623	1629893.25117501	1774043.3242631	1944536.67380157	2153203.66941342	2422222.21553029	2801382.56068061	3449561.4519478
Constant	0	22891.0754074741	46376.7902202187	70488.8640348912	95261.6241654976	120732.29956281	146941.357347524	173932.889593125	201755.059640026	230460.61928639	260107.510806562	290759.57106075	322487.359202836	355369.13497206	389492.021688565	424953.397447627	461862.570446589	500342.811057396	540533.835874216	582594.870009398	626708.457087653	673085.247307872	721970.081253151	773649.814435177	828463.51672768	886815.967894215	949195.81629049	1016200.47877622	1088571.02753424	1167242.29296187	1253416.91417531	1348678.5383408	1455171.97381533	1575904.27337814	1715279.4846219	1880125.37126296	2081880.43090299	2341987.94170955	2708588.88799064	3335297.34507829
Constant	0	22349.1287146561	45278.8187341279	68820.0386929533	93006.3032052554	117873.959825612	143462.517614784	169815.024765486	196978.504350033	225004.459266653	253949.460005126	283875.832086647	314852.464175645	346955.763210381	380270.78986456	414892.616804996	450927.964355159	488497.184458338	527736.68591539	568801.924180771	611871.12115503	657149.939889157	704877.424360285	755333.638769813	808849.625505063	865820.581160155	926723.585330675	992141.911019589	1062799.08551019	1139607.80707042	1223742.24231006	1316748.54551531	1420720.74666009	1538594.7064857	1674670.20666522	1835613.36346509	2032591.86781512	2286541.32782025	2644462.98897015	3256334.11012518
Constant	0	22803.5260983073	46199.4173413617	70219.2720109099	94897.2861325594	120270.546271071	146379.36477641	173267.665087321	200983.42633849	229579.198573316	259112.702459865	289647.530707604	321253.97260956	354009.988592425	388002.368764103	423328.118787171	460096.128798355	498429.197709184	538466.507753116	580366.675069426	624311.545125661	670510.962467023	719208.831258221	770690.909902071	825294.971464151	883424.247585526	945565.517735222	1012313.91388976	1084407.67392402	1162778.05287878	1248623.09025132	1343520.37638388	1449606.51658981	1569877.06286088	1708719.21904968	1872934.63537698	2073918.06171547	2333030.76417534	2698229.60684113	3322541.15196679
Constant	0	22629.2903873819	45846.4198141324	69682.7451278858	94172.2010714633	119351.590840994	145260.918770442	171943.772691174	199447.765142	227825.044645337	257132.890840896	287434.410543071	318799.355982994	351305.09191236	385037.745298815	420093.580610329	456580.655982897	494620.832054046	534352.227602607	575932.246823891	619541.345752329	665387.765566462	713713.546823793	764802.264522772	818989.110894329	876674.236593226	938340.701735324	1004579.09105114	1076122.00173523	1153893.57335494	1239082.69150466	1333254.89257612	1438530.45664666	1557882.04748765	1695663.34748756	1858624.03725699	2058071.80239899	2315204.69323989	2677613.14815132	3297154.49390365
Constant	0	22729.8021855913	46050.0543964856	69992.2527570282	94590.4827369066	119881.710999834	145906.119565749	172707.489868702	200333.645926598	228836.967888287	258274.989810629	288711.098807545	320215.356926432	352865.472547535	386747.955185912	421959.496884351	458608.635737227	496817.773646581	536725.642869022	578490.346737061	622293.14281095	668343.197207435	716883.625547856	768199.262376699	822626.788737548	880568.132621578	942508.499737382	1009041.09799686	1080901.77854818	1159018.78567997	1244586.2856219	1339176.76835881	1444919.9315485	1564801.64254833	1703194.92135913	1866879.42843285	2067213.07435945	2325488.06417008	2689506.2171704	3311799.35998135
Constant	0	22160.4062390945	44896.4713562453	68238.9024779266	92220.9312112135	116878.598181471	142251.078823579	168381.057818923	195315.16116346	223104.456850122	251805.037671191	281478.702853221	312193.759344931	344025.968882404	377059.673862532	411389.144131168	447120.198834651	484372.173629822	523280.325442361	563998.797016122	606704.305294629	651600.776650874	698925.236505842	748955.384118207	802019.466458089	858509.342965819	918898.06463956	983763.979157161	1053824.50412928	1129984.63073699	1213408.61058926	1305629.54180047	1408723.77175272	1525602.36993419	1660528.80942391	1820112.91588389	2015428.07704735	2267233.11471854	2622132.38234197	3228836.6876366
Constant	0	22723.0734864736	46036.4222074389	69971.5329634494	94562.4811338774	119846.222439201	145862.927004284	172656.363302566	200274.341194618	228769.225323202	258198.532713384	288625.631714609	320120.563633819	352761.013847261	386633.466260598	421834.584292891	458472.873908002	496670.70077336	536566.75607669	578319.096347203	622108.925487508	668145.347694947	716671.406621386	767971.852491793	822383.266682126	880307.458200892	942229.489121327	1008742.39174811	1080581.79939551	1158675.6815642	1244217.85097502	1338780.33210889	1444492.19216963	1564338.41460884	1702690.72488302	1866326.77646252	2066601.11765714	2324799.65037053	2688710.04314465	3310818.96863216
Constant	0	22642.2868751437	45872.7503982486	69722.7654258605	94226.2861902528	119420.137024421	145344.345237678	172042.523694818	199562.312279555	227955.889464325	257280.567785765	287599.490301869	318982.449303976	351506.853976018	385258.880750211	420334.849381278	456842.880065321	494904.903427052	534659.117569885	576263.017089742	619897.161660833	665769.912059081	714123.447851086	765241.506898511	819459.473940388	877177.729446598	938879.610964809	1005156.04241104	1076740.04172615	1154556.27923072	1239794.32332167	1334020.60951192	1439356.63560122	1558776.77262564	1696637.20338699	1859691.4849825	2059253.79726205	2316534.36504782	2679150.95892289	3299048.12058372
Constant	0	22913.272084254	46421.7601748531	70557.2146258406	95353.9960372203	120849.369459378	147083.841252565	174101.54624481	201950.694478837	230684.088904385	260359.727980401	291041.510467467	322800.063938215	355713.724017621	389869.698506272	425365.459923582	462310.422459238	500827.976016163	541057.972666828	583159.791918616	627316.154402419	673737.914577272	722670.150439639	774399.995654984	829266.848881256	887675.88238282	950116.218340634	1017185.85290869	1089626.57686166	1168374.12706925	1254632.30880484	1349986.30484206	1456583.00328368	1577432.37274305	1716942.73126408	1881948.46320726	2083899.15768609	2344258.8856665	2711215.31208851	3338531.46649093
Bottleneck	0	16644.9504864378	33722.2853533306	51255.0690966194	69268.2623803089	87788.9357561854	106846.514369566	126473.059203472	146703.591610207	167576.469379995	189133.824490928	211422.075093242	234492.527366393	258402.086871237	283214.104207264	308999.386601547	335837.416101135	363817.827168409	393042.212924299	423626.351857321	455702.978211755	489425.263565085	524971.240592064	562549.49258132	602406.569821962	644836.802702683	690195.505578147	738917.082419019	791540.39431289	848745.191136053	911405.956423509	980674.218803818	1058109.54803372	1145898.4837899	1247243.37252464	1367108.93463526	1513812.52624547	1702946.3507364	1969515.50445723	2425218.48266898
Bottleneck	0	16298.9689372376	33021.334723371	50189.682436271	67828.4539081678	85964.157002995	104625.605235691	123844.19317044	143654.214206539	164093.228830086	185202.49326487	207027.460814547	229618.371209534	253030.947173038	277327.222500479	302576.532621572	328856.707471409	356255.518372542	384872.446733681	414820.864474404	446230.746828111	479252.081551482	514059.200736279	550856.352063802	589884.96103465	631433.240092981	675849.118037645	723557.96932859	775087.45429952	831103.193561792	892461.493656222	960289.94756439	1036115.70786276	1122079.86486576	1221318.20112763	1338692.24048433	1482346.45469087	1667548.94795574	1928577.20151898	2374807.94834709
Bottleneck	0	18223.8660523238	36921.1318326282	56117.0497010769	75838.9480536163	96116.4653148314	116981.817856123	138470.107918294	160619.678927708	183472.527238256	207074.781405615	231477.262737606	256736.144242539	282913.729459232	310079.378332031	338310.614757614	367694.460333323	398329.052115043	430325.620198001	463810.925648155	498930.293685322	535851.425517951	574769.241738939	615912.111541446	659549.97261303	706005.075090938	755666.437927862	809009.672017353	866624.754018646	929255.913883323	997860.587370645	1073699.53542426	1158480.26629835	1254596.73161318	1365555.04770397	1496790.88105597	1657410.55998368	1864485.34138929	2156340.853669	2655271.14735432
Bottleneck	0	17778.7133190747	36019.2626736498	54746.2835867635	73986.4369060982	93768.6370811134	114124.31353681	135087.711074718	156696.236509783	178990.860354745	202016.58438721	225822.988507494	250464.873590897	276003.021293309	302505.09730997	330046.731868323	358712.820896994	388599.104266851	419814.095065613	452481.457978107	486742.968378106	522762.231051756	560729.405284204	600867.281914916	643439.204887889	688759.552765316	737207.841969003	789248.065688076	845455.7892751	906557.063443719	973485.936756212	1047472.37366231	1130182.173266	1223950.81034711	1332198.75765321	1460228.90513432	1616925.1416441	1818941.72603131	2103668.11002221	2590411.07840031
Bottleneck	0	16997.6877158901	34436.9228354923	52341.2586339963	70736.1847379579	89649.3453741312	109110.789260985	129153.256812959	149812.511549467	171127.72413312	193141.919396407	215902.499175862	239461.856923599	263878.104134365	289215.933923807	315547.654054856	342954.430945875	371527.798578976	401371.503020876	432603.776320006	465360.165604324	499797.088439816	536096.350342282	574470.954865308	615172.677153791	658502.085000731	704822.022527922	754576.09952813	808314.596550198	866731.668625199	930720.331208647	1001456.51594661	1080532.84275811	1170182.18813225	1273674.76215452	1396080.49681297	1545893.00836244	1739034.92775885	2011253.17396676	2476613.33957109
Bottleneck	0	17963.4004587744	36393.4345542521	55314.99372587	74755.0157769942	94742.7155234192	115309.848882312	136491.016393793	158324.013458728	180850.236195843	204115.153865933	228168.861410519	253066.728982148	278870.169642927	305647.552006442	333475.291954872	362439.167324662	392635.912542504	424175.16794146	457181.882848081	491799.3054136	528192.739967852	566554.321190595	607109.154295912	650123.318872329	695914.459279533	744866.034395748	797446.857420042	854238.472738262	915974.47335506	983598.610827201	1058353.62660419	1141922.62428593	1236665.33980935	1346037.77815186	1475397.9162408	1633721.92969953	1837837.08356546	2125521.23511313	2617320.54052673
Bottleneck	0	16349.1432912418	33122.9868060567	50344.1851476762	68037.255389479	86228.7869965697	104947.682182718	124225.432156379	144096.435884826	164598.369479455	185772.616166221	207664.769171136	230325.222881396	253809.8715557	278180.93995281	303507.976942962	329869.052051047	357352.206792747	386057.228817947	416097.839047617	447604.412827788	480727.399633845	515641.668217268	552552.095010506	591700.848712615	633377.028994009	677929.635709185	725785.352780598	777473.464878835	833661.641645735	895208.825655577	963246.081045056	1039305.2615404	1125534.04853697	1225077.87770662	1342813.23848337	1486909.67436819	1672682.29053441	1934514.08719598	2382118.50002377
Bottleneck	0	16881.0198187439	34200.5563697378	51982.0012643539	70250.6691746965	89034.0145844288	108361.879965096	128266.781009085	148784.235763913	169953.146034514	191816.241341639	214420.598167414	237818.250348342	262066.910516335	287230.827749599	313381.813508581	340600.477105552	368977.724256158	398616.58893994	429634.49168998	462166.049272494	496366.605642232	532416.71844719	570527.92923759	610950.285036407	653982.290614133	699984.299620836	749396.877022093	802766.526378046	860782.638212434	924332.098544988	994582.767719685	1073116.3343089	1162150.34889333	1264932.57565054	1386498.14781748	1535282.3835814	1727098.62492303	1997448.43285389	2459614.48212638
Bottleneck	0	16752.9697633094	33941.1299141055	51587.6946279678	69717.7865539355	88358.651921183	107539.906832815	127293.820335206	147655.64105566	168663.975711592	190361.229701302	212794.122410828	236014.292976843	260079.016255237	285052.053966336	311004.672848668	338016.870756962	366178.863846514	395592.904538232	426375.522678145	458660.313904328	492601.443818434	528378.100458264	566200.220737143	606315.954959988	649021.54360563	694674.606881171	743712.367870664	796677.18466129	854253.218442559	917320.627808656	987038.414362592	1064976.26886432	1153334.9207855	1255337.49856562	1375980.94171298	1523636.58276864	1713997.81246995	1982296.89667297	2440957.2105773
Bottleneck	0	17717.7682729056	35895.7894173334	54558.6145062795	73732.8129946148	93447.2002136891	113733.097849112	134624.633311971	156159.085187457	178377.283542274	201324.075888905	225048.872168835	249606.285401146	275056.88888352	301468.116354653	328915.338783195	357483.161076362	387266.994910805	418374.981393718	450930.361290051	485074.423970652	520970.213387986	558807.236965267	598807.521819764	641233.509158109	686398.499859557	734680.709371798	786542.540325305	842557.585047014	903449.40536437	970148.847941304	1043881.66093592	1126307.93312876	1219755.13334245	1327632.00901767	1455223.27191196	1611382.35709941	1812706.43298832	2096456.78107006	2581531.20504072
Expension	0	5095.18575272127	10322.7286870868	15689.6890758928	21203.7076279366	26873.0709097595	32706.7862525224	38714.6678436599	44907.4360692398	51296.8326323338	57895.7545526528	64718.4108900522	71780.5069789993	79099.4621805894	86694.6687466773	94587.801477369	102803.190621893	111368.274185309	120314.150837616	129676.261531652	139495.237546609	149817.966233696	160698.945174545	172202.023799131	184402.673615849	197390.992099262	211275.744525608	226189.906293286	242298.428168501	259809.388384225	278990.475093218	300194.182721154	323897.911162458	350770.982072217	381793.66571511	418485.712639826	463393.148709066	521288.903261719	602888.386255675	742383.623802284
Expension	0	5088.85797567311	10309.9087568957	15670.2038482199	21177.3744693482	26839.6968956275	32666.167271898	38666.5875972278	44851.6649438988	51233.1264328099	57823.8530666965	64638.0362589988	71691.3618395264	79001.2275360447	86587.0015169203	94470.3316640448	102675.518010595	111229.964486019	120164.731138475	129515.214906223	139321.996607944	149631.905364839	160499.371077292	171988.163879842	184173.661551842	197145.84967464	211013.35844747	225908.998124864	241997.514618539	259486.727746419	278643.993215887	299821.367685235	323495.658159786	350335.355055414	381319.511226483	417965.989823831	462817.65476773	520641.507834426	602139.651375673	741461.647983617
Expension	0	5227.60455876216	10591.0061305732	16097.4484776914	21754.7708833306	27571.4752736479	33556.8030713755	39720.8235249104	46074.5356324835	52629.9862523418	59400.4075849008	66400.3779693383	73646.0109061315	81155.1784682314	88947.7768928159	97046.0442864711	105474.943217384	114262.624777056	123440.995858964	133046.418491032	143120.579918955	153711.586049528	164875.350802285	176677.38299033	189195.115551438	202520.987503855	216766.590825086	232068.356811771	248595.523136339	266561.575777919	286241.159837909	307995.93072124	332315.695470393	359887.170744041	391716.103055293	429361.739756864	475436.275389347	534836.682974248	618556.855308302	761677.435227256
Expension	0	5296.69641204665	10730.9846299955	16310.204154976	22042.2978799144	27935.8800986553	34000.314375347	40245.8030409532	46683.4904645269	53325.5827244231	60185.4869075163	67277.9740309995	74619.3705631823	82227.7847874307	90123.3759041755	98328.6759351183	106868.977372043	115772.803371909	125072.482533082	134804.857470699	145012.166399645	155743.151029641	167054.46427956	179012.480774992	191695.656864172	205197.653307162	219631.536962828	235135.542303821	251881.143771688	270084.648932727	290024.33279929	312066.630679205	336707.823263817	364643.703362473	396893.310171334	435036.499198936	481719.989663463	541905.476570979	626732.156063108	771744.322462753
Expension	0	4683.25861080798	9488.1738089753	14421.2350700523	19489.465379462	24700.4813651334	30062.5621484307	35584.7284756116	41276.8340287204	47149.6712370587	53215.0944434409	59486.1639571763	65977.3153938538	72704.5598229029	79685.7217035073	86940.7235074198	94491.9284721613	102364.556340386	110587.191568311	119192.409837295	128217.55753614	137705.731345115	147707.022915602	158280.119684571	169494.391564861	181432.651979581	194194.872929994	207903.279239648	222709.486008301	238804.749104451	256435.11507228	275924.580451742	297711.949101001	322412.430466134	350927.043544442	384652.672608421	425929.506637141	479144.601080582	554147.064173281	682364.621709421
Expension	0	5009.90075649297	10149.9432539603	15427.0695878896	20848.7925742296	26423.2600760803	32159.3286567524	38066.6482303881	44155.7597414941	50438.2083564208	56926.6752200651	63635.1315560825	70579.0198175745	77775.4677942946	85243.5431438226	93004.5578659006	101082.434961559	109504.15316896	118300.290617718	127505.69503764	137160.317607395	147310.260861355	158009.110181624	169319.646264147	181316.077348889	194086.99282746	207739.337424969	222403.860751217	238242.752568954	255460.608225112	274320.635214789	295169.427789019	318476.394956284	344899.655032364	375403.070176349	411480.952822184	455636.712563678	512563.387783743	592797.030171073	729957.347778468
Expension	0	4816.3364403242	9757.78641880579	14831.0238136499	20043.2711729633	25402.3615560952	30916.8093410109	36595.8916043207	42449.7420268323	48489.4597117227	54727.235850642	61176.5018700556	67852.1035829276	74770.5070236053	81950.0431448352	89411.2005283207	97176.9778774744	105273.311570288	113729.598308832	122579.33943357	131860.942555153	141618.728973959	151904.213728116	162777.751896164	174310.684581985	186588.178405795	199713.046138081	213810.985699988	229037.920432627	245590.540863985	263721.885110306	283765.156283269	306171.627137139	331573.988693234	360898.86298778	395582.827665459	438032.569692292	492759.805542934	569893.512247444	701754.454802598
Expension	0	5125.75306019526	10384.6573462295	15783.8154872602	21330.9140306287	27034.2892560838	32903.0025320433	38946.9269237334	45176.8471315282	51604.5752999445	58243.0858211751	65106.6729988178	72211.136387612	79573.9998518039	87214.7719822699	95155.2576117216	103419.932952703	112036.400617804	121035.945845808	130454.222208787	140332.10474325	150716.762089479	161663.018773879	173235.107275293	185508.951874778	198575.190564425	212543.241130862	227546.87672552	243752.037695953	261368.050589058	280664.209486499	301995.123517128	325841.056618028	352875.345874111	384084.142439203	420996.314229749	466173.161361278	524416.247182453	606505.266104527	746837.370847777
Expension	0	5322.16209771925	10782.5775211651	16388.6210586373	22148.2737912457	28070.1914290087	34163.7825546225	40439.2985502581	46907.9373653472	53581.9637631551	60474.8492897275	67601.4359789915	74978.1287943559	82623.1230809732	90556.6749615483	98801.4247882094	107382.786655075	116329.420853968	125673.811414087	135452.978084083	145709.362153557	156491.939674722	167857.635944802	179873.144708179	192617.299518904	206184.211443284	220687.490947913	236266.037115105	253092.148808631	271383.173567644	291418.724307113	313566.998098359	338326.66167246	366396.853101469	398801.510962188	437128.08646067	484036.023826017	544510.873115745	629745.385979573	775454.74813313
Expension	0	5221.031429108	10577.6891216675	16077.2077317139	21727.4166854365	27536.8072187687	33514.6091343843	39670.8790197237	46016.6020430042	52563.8099148922	59325.7181977874	66316.8869002317	73553.4092617729	81053.1348832238	88835.9349844631	96924.0197101383	105342.320240792	114118.952271066	123285.782575079	132879.12745956	142940.621753143	153518.31087481	164668.038438579	176455.230887527	188957.223796147	202266.33995093	216494.031014915	231776.556737606	248282.941993934	266226.404328221	285881.243506285	307608.660191722	331897.845549289	359434.652768058	391223.563747077	428821.865259428	474838.467302432	534164.185500219	617779.089055574	760719.710808717
Decrease	0	78487.1339721255	159013.121158256	241686.719237448	326625.627026612	413957.492248488	503821.065410298	596367.525974651	691762.012646667	790185.396677517	891836.346018284	996933.739516301	1105719.50489516	1218461.9730449	1335459.86561047	1457047.06500996	1583598.35866495	1715536.40641232	1853340.25761299	1997555.85091344	2148809.07765662	2307822.19881488	2475434.70468324	2652630.14306692	2840571.09030329	3040645.42367491	3254528.58255178	3484268.94326709	3732407.43632158	4002149.33526962	4297618.15531325	4624243.78233986	4989380.16795992	5403337.6602084	5881216.5139782	6446427.23296987	7138189.24561654	8030025.59163483	9286998.32327316	11435807.4009298
Decrease	0	80726.8856665744	163550.806375304	248583.623373737	335946.394196465	425770.409191317	518198.378325718	613385.795201941	711502.511013329	812734.558451798	917286.274765522	1025382.78484809	1137272.92020465	1253232.66896199	1373569.27724896	1498626.15533458	1628788.78577885	1764491.88967045	1906228.18678433	2054559.19497017	2210128.66634791	2373679.47272321	2546075.06054437	2728327.04467363	2921631.17736124	3127414.94111343	3347401.58655256	3583697.94359687	3838917.45212676	4116356.85313224	4420257.33269582	4756203.72689228	5131759.84370915	5557530.25290046	6049046.11847467	6630385.99904373	7341888.51005706	8259174.78482258	9552017.17640496	11762145.8427529
Decrease	0	77845.6347252689	157713.458496353	239711.340082679	323956.016312886	410574.091606004	499703.182419106	591493.232579018	686108.031061935	783726.97080321	884547.095980268	988785.496476967	1096682.12266794	1208503.11229315	1324544.74545459	1445138.17564765	1570655.1270422	1701514.80494756	1838192.34330834	1981229.21864821	2131246.20670959	2288959.66520594	2455202.22302247	2630949.38912869	2817354.23777152	3015793.30268985	3227928.32937753	3455790.95216417	3701901.33375179	3969438.55001792	4262492.41341917	4586448.42973206	4948600.44448111	5359174.53608711	5833147.54046138	6393738.62012876	7079846.65119069	7964393.74717096	9211092.85790028	11342339.0646099
Decrease	0	79871.7345055583	161818.289868541	245950.342374695	332387.667179262	421260.163853102	512709.030617048	606888.113907952	703965.465661773	804125.14790017	907569.333298343	1014520.76197047	1125225.62951488	1239957.0004776	1359018.86628641	1482750.99941742	1611534.79896012	1745800.38094203	1886035.2456888	2032794.96281322	2186716.4650792	2348534.75494774	2519104.13225846	2699425.49569624	2890681.93074097	3094285.79837754	3311942.09459407	3545735.33136561	3798251.26403931	4072751.710768	4373432.93015839	4705820.59733765	5077398.39582017	5498658.55967327	5984967.72911851	6560149.39523759	7264114.86089936	8171684.1941977	9450831.32597855	11637547.7910577
Decrease	0	79953.7175681051	161984.38566027	246202.794164144	332728.841176257	421692.559600802	513235.292589266	607511.044491711	704688.039738314	804950.529278248	908500.893303617	1015562.10055663	1126380.59933912	1241229.73447987	1360413.80943378	1484272.94543098	1613188.93304193	1747592.32977989	1887971.13635739	2034881.49264273	2188960.98516929	2350945.37082956	2521689.82634555	2702196.27775856	2893649.02490761	3097461.87847291	3315341.58450841	3549374.79460307	3802149.91821122	4076932.12152668	4377921.97033858	4710650.81151484	5082610.0100769	5504302.5696777	5991110.90338052	6566882.95550788	7271570.99524619	8180071.88854981	9460531.98041548	11649492.9655848
Decrease	0	78732.3796292913	159509.983196948	242441.908212863	327646.221262806	415250.968925331	505395.335255906	598230.972101655	693923.534170107	792654.45787371	894623.031933473	1000048.81911884	1109174.50309544	1222269.25319628	1339632.72447007	1461599.84260414	1588546.56610358	1720896.87547381	1859131.31694243	2003797.53502891	2155523.37677425	2315033.3599712	2483169.59803705	2660918.71203015	2849446.91094435	3050146.40870772	3264697.87986969	3495156.10124431	3744069.94287783	4014654.69371668	4311046.75354849	4638692.9748113	5004970.2877186	5420221.25664393	5899593.31965207	6466570.13032274	7160493.66449285	8055116.69642632	9316017.04126709	11471540.4180413
Decrease	0	79890.4606790015	161856.228663549	246008.006187786	332465.596488604	421358.929592219	512829.23682382	607030.400690028	704130.512527095	804313.677510586	907782.115715705	1014758.61947874	1125489.44211931	1240247.71220431	1359337.4924332	1483098.63494281	1611912.6282428	1746209.68920274	1886477.43244422	2033271.55783502	2187229.1474699	2349085.37613345	2519694.74395851	2700058.38429372	2891359.659997	3095011.26318561	3312718.58958922	3546566.6399031	3799141.7757127	4073706.57991412	4374458.2949398	4706923.89142841	5078588.8074669	5499947.73705912	5986370.9231826	6561687.4424097	7265817.9549368	8173600.07065251	9453047.1024067	11640276.2498766
Decrease	0	79847.2560790697	161768.697141682	245874.965554435	332285.799764874	421131.059533316	512551.899807335	606702.119874204	703749.720166718	803878.706296736	907291.188979254	1014209.84006491	1124880.77970003	1239576.98874413	1358602.36546017	1482296.57819363	1611040.90914597	1745265.34252633	1885457.2292553	2032171.96867929	2186046.29836035	2347814.99550203	2518332.09812523	2698598.19816769	2889796.01852707	3093337.48733961	3310927.07806039	3544648.66382052	3797087.20750632	4071503.52761565	4372092.5967207	4704378.39648558	5075842.31688742	5496973.37642074	5983133.50586667	6558138.89508106	7261888.61524777	8169179.80422703	9447934.91360812	11633981.2119685
Decrease	0	79100.7122757814	160256.216633929	243576.12097377	329179.044230413	417193.632021023	507759.719543985	601029.668117247	697169.907428557	796362.722701922	898808.334988131	1004727.33423422	1114363.53944958	1227987.37921854	1345899.91046206	1468437.62574585	1595978.24241669	1728947.72448237	1867828.86630352	2013171.87443771	2165607.53317441	2325863.74980834	2494786.57740482	2673367.25271839	2862777.44060296	3064415.86816254	3279971.07262399	3511507.44363646	3761585.77559109	4033436.39947793	4331215.06634881	4660394.11057923	5028384.97377737	5445578.60579839	5927193.3087655	6496822.59952322	7193992.50695178	8092800.84193991	9359600.04012618	11525207.5733006
Decrease	0	79837.6774988037	161749.291159233	245845.470075084	332245.938329922	421080.54010592	512490.413417522	606629.339102038	703665.297438715	803782.271965859	907182.349153002	1014088.17413878	1124745.83754464	1239428.28748292	1358439.3857606	1482118.75997608	1610847.64659172	1745055.97823519	1885231.04736383	2031928.18669764	2185784.0574148	2347533.34857403	2518029.99574472	2698274.47083232	2889449.35485351	3092966.4065678	3310529.89495943	3544223.4431754	3796631.70400652	4071015.10477863	4371568.1148296	4703814.05315952	5075233.41226831	5496313.95237423	5982415.76142131	6557352.17224439	7261017.46968311	8168199.81883611	9446801.52709791	11632585.5845127
