# Supplementary material for: Inference of past demography, dormancy and self-fertilization rates from whole genome sequence data
Source: PLoS Genet. 2020 Apr 6;16(4):e1008698. doi: 10.1371/journal.pgen.1008698 (PMC7173940; doi:10.1371/journal.pgen.1008698)
Supplement: S1 Data — File containing all numerical data presented in this study. It contains all plotted results and all requirements to build summary statistics. (ZIP) [file pgen.1008698.s003.zip › S1_data/Supplementary_Figure/FigS14/F14S_beta_1_popsize.csv]

	V1	V2	V3	V4	V5	V6	V7	V8	V9	V10	V11	V12	V13	V14	V15	V16	V17	V18	V19	V20	V21	V22	V23	V24	V25	V26	V27	V28	V29	V30	V31	V32	V33	V34	V35	V36	V37	V38	V39	V40
Constant	5.20997866159069	5.20997866159069	4.06059765055009	4.06059765055009	3.71959345744635	3.71959345744635	3.78676308889255	3.78676308889255	3.86541365741236	3.86541365741236	3.8849243008116	3.8849243008116	3.8662053864017	3.8662053864017	3.83426708472994	3.83426708472994	3.80259833397458	3.80259833397458	3.77549615710729	3.77549615710729	3.75574414835834	3.75574414835834	3.74140014509413	3.74140014509413	3.73352592439334	3.73352592439334	3.73145573386399	3.73145573386399	3.73572098264261	3.73572098264261	3.74442080018749	3.74442080018749	3.7546304162332	3.7546304162332	3.76209709053789	3.76209709053789	3.76988164753939	3.76988164753939	3.79183983338959	3.79183983338959
Constant	4.06910473673677	4.06910473673677	4.01006440358246	4.01006440358246	3.9628140638446	3.9628140638446	4.04798371995013	4.04798371995013	4.05838128711943	4.05838128711943	3.99053318920804	3.99053318920804	3.91429755555522	3.91429755555522	3.85698506128365	3.85698506128365	3.82186867586698	3.82186867586698	3.80504917108938	3.80504917108938	3.80145069033965	3.80145069033965	3.80641142051731	3.80641142051731	3.81567512919692	3.81567512919692	3.82576544213185	3.82576544213185	3.83388878286693	3.83388878286693	3.83840316819238	3.83840316819238	3.83884121584868	3.83884121584868	3.83578616884341	3.83578616884341	3.83460217629726	3.83460217629726	3.8513228366177	3.8513228366177
Constant	3.71347329565716	3.71347329565716	4.48962167414113	4.48962167414113	4.10137014109417	4.10137014109417	3.96586807994505	3.96586807994505	3.95370846922161	3.95370846922161	3.95614484624499	3.95614484624499	3.95102472480538	3.95102472480538	3.94046854536229	3.94046854536229	3.93050030667579	3.93050030667579	3.92555997109726	3.92555997109726	3.92734377736583	3.92734377736583	3.93557828843729	3.93557828843729	3.94862462768187	3.94862462768187	3.96368974800984	3.96368974800984	3.97701065109525	3.97701065109525	3.9847466407796	3.9847466407796	3.98418802027029	3.98418802027029	3.97415197962676	3.97415197962676	3.9520315383329	3.9520315383329	3.91814970293128	3.91814970293128
Constant	4.22244043752604	4.22244043752604	3.7796415547978	3.7796415547978	4.00752020138181	4.00752020138181	4.03974765079812	4.03974765079812	4.00792328214244	4.00792328214244	3.96401133965776	3.96401133965776	3.92791488796042	3.92791488796042	3.90541909276758	3.90541909276758	3.89564487721462	3.89564487721462	3.89504391111446	3.89504391111446	3.90014898746068	3.90014898746068	3.90853737558052	3.90853737558052	3.9192879626566	3.9192879626566	3.93292913237606	3.93292913237606	3.95095157505937	3.95095157505937	3.97501131126433	3.97501131126433	4.00541747916288	4.00541747916288	4.03880785162526	4.03880785162526	4.0643019777543	4.0643019777543	4.06601407714151	4.06601407714151
Constant	3.84226123033786	3.84226123033786	3.7646546574729	3.7646546574729	4.09023571822223	4.09023571822223	4.13897945734689	4.13897945734689	4.00233341028674	4.00233341028674	3.90345803311977	3.90345803311977	3.85217772724836	3.85217772724836	3.82271487522309	3.82271487522309	3.80093858630995	3.80093858630995	3.7835708029665	3.7835708029665	3.77103111719472	3.77103111719472	3.76417597161289	3.76417597161289	3.76279060562011	3.76279060562011	3.76580812616557	3.76580812616557	3.77204045726676	3.77204045726676	3.78114623799497	3.78114623799497	3.79575400274106	3.79575400274106	3.82579664009161	3.82579664009161	3.89661445701955	3.89661445701955	4.00841918778701	4.00841918778701
Constant	4.44865975124112	4.44865975124112	3.75976369357658	3.75976369357658	4.25188781156803	4.25188781156803	4.20955127126476	4.20955127126476	4.10743526386816	4.10743526386816	4.01522869805479	4.01522869805479	3.95117862368868	3.95117862368868	3.91628431049026	3.91628431049026	3.9044695304426	3.9044695304426	3.90887364381958	3.90887364381958	3.92354558899985	3.92354558899985	3.9427953341313	3.9427953341313	3.96180863757836	3.96180863757836	3.97618354314772	3.97618354314772	3.98311973599614	3.98311973599614	3.9812229628212	3.9812229628212	3.97115229528199	3.97115229528199	3.95578528921779	3.95578528921779	3.94364740436576	3.94364740436576	3.94815910165617	3.94815910165617
Constant	4.01051407474119	4.01051407474119	4.28405207170531	4.28405207170531	4.08851754899924	4.08851754899924	3.93191764701942	3.93191764701942	3.93044401357274	3.93044401357274	3.98116255055926	3.98116255055926	4.0251312712365	4.0251312712365	4.05189959843648	4.05189959843648	4.0647278362848	4.0647278362848	4.06716560804897	4.06716560804897	4.06156935084772	4.06156935084772	4.04995540890952	4.04995540890952	4.03459993249885	4.03459993249885	4.01842736142298	4.01842736142298	4.00483675009224	4.00483675009224	3.99695574881487	3.99695574881487	3.99611812109259	3.99611812109259	3.99916539785586	3.99916539785586	3.99518149847627	3.99518149847627	3.97307611018375	3.97307611018375
Constant	4.08994159663487	4.08994159663487	4.01580803420706	4.01580803420706	3.91189614809966	3.91189614809966	3.9987030502873	3.9987030502873	4.00374034536188	4.00374034536188	3.96468248366825	3.96468248366825	3.91971004760937	3.91971004760937	3.88352336774695	3.88352336774695	3.85962203079541	3.85962203079541	3.84792470865132	3.84792470865132	3.84757771330758	3.84757771330758	3.85747569744342	3.85747569744342	3.87598606683978	3.87598606683978	3.90053560218697	3.90053560218697	3.92794232649823	3.92794232649823	3.95391385841058	3.95391385841058	3.97344975958284	3.97344975958284	3.98027136931423	3.98027136931423	3.96392579108685	3.96392579108685	3.92110307746393	3.92110307746393
Constant	3.76150121829364	3.76150121829364	4.46297603040613	4.46297603040613	4.02590478588117	4.02590478588117	3.89883347127768	3.89883347127768	3.94994641204133	3.94994641204133	4.01937354649545	4.01937354649545	4.05912638629545	4.05912638629545	4.07128994628444	4.07128994628444	4.06810089737298	4.06810089737298	4.05847366450302	4.05847366450302	4.04663082820474	4.04663082820474	4.03395129315985	4.03395129315985	4.02078325937447	4.02078325937447	4.0074321743363	4.0074321743363	3.9946174504494	3.9946174504494	3.98325223259055	3.98325223259055	3.97369722986675	3.97369722986675	3.96440763346223	3.96440763346223	3.95077933247377	3.95077933247377	3.93348502828661	3.93348502828661
Constant	3.74355720023038	3.74355720023038	3.80702556330314	3.80702556330314	4.0435274020025	4.0435274020025	4.07388199113812	4.07388199113812	4.0445625748532	4.0445625748532	4.01263863802799	4.01263863802799	3.97523109651162	3.97523109651162	3.93596213473749	3.93596213473749	3.90151706205103	3.90151706205103	3.87583740235999	3.87583740235999	3.86020341163768	3.86020341163768	3.85420706918448	3.85420706918448	3.8565779683862	3.8565779683862	3.86567006157877	3.86567006157877	3.87959714646501	3.87959714646501	3.89586799430701	3.89586799430701	3.91061695391617	3.91061695391617	3.91747953351219	3.91747953351219	3.91003698089152	3.91003698089152	3.90528657035183	3.90528657035183
Bottleneck	5.16837082735696	5.16837082735696	4.81589910527887	4.81589910527887	4.12262668484509	4.12262668484509	3.9329535690382	3.9329535690382	3.92389781633879	3.92389781633879	3.92473454099338	3.92473454099338	3.89947392482602	3.89947392482602	3.85659272508855	3.85659272508855	3.80423431377203	3.80423431377203	3.74854146297106	3.74854146297106	3.69018259292809	3.69018259292809	3.63152265883846	3.63152265883846	3.57272163735066	3.57272163735066	3.51487545600227	3.51487545600227	3.45955533950561	3.45955533950561	3.40904417274989	3.40904417274989	3.36714152987446	3.36714152987446	3.33692921425615	3.33692921425615	3.3274725666606	3.3274725666606	3.34881191757118	3.34881191757118
Bottleneck	4.1768332175591	4.1768332175591	3.71515225306957	3.71515225306957	4.17378113330084	4.17378113330084	4.40663715126545	4.40663715126545	4.34269404714584	4.34269404714584	4.15573184690088	4.15573184690088	3.95872756748564	3.95872756748564	3.78887543550665	3.78887543550665	3.65042923810821	3.65042923810821	3.53843509707773	3.53843509707773	3.44788368826742	3.44788368826742	3.3759328257957	3.3759328257957	3.32181630965224	3.32181630965224	3.28518143652114	3.28518143652114	3.26526200231656	3.26526200231656	3.26009665622309	3.26009665622309	3.26716310779013	3.26716310779013	3.28520881763189	3.28520881763189	3.31817203251214	3.31817203251214	3.3921692308597	3.3921692308597
Bottleneck	4.13541539932984	4.13541539932984	3.71750433311043	3.71750433311043	4.25911959390247	4.25911959390247	4.23344429369101	4.23344429369101	4.20816510649662	4.20816510649662	4.1771840085611	4.1771840085611	4.10571782069375	4.10571782069375	4.00441703445421	4.00441703445421	3.89296521697079	3.89296521697079	3.78467351947402	3.78467351947402	3.6855241062008	3.6855241062008	3.59647917999379	3.59647917999379	3.51617698624163	3.51617698624163	3.44281562360642	3.44281562360642	3.37564536644396	3.37564536644396	3.31650720626397	3.31650720626397	3.26794757283648	3.26794757283648	3.23520067106514	3.23520067106514	3.22834334466044	3.22834334466044	3.25654717346902	3.25654717346902
Bottleneck	4.22353249155187	4.22353249155187	3.77432259334957	3.77432259334957	4.3455547842118	4.3455547842118	4.36560361183777	4.36560361183777	4.27696950192297	4.27696950192297	4.1235884861578	4.1235884861578	3.96020039549406	3.96020039549406	3.81283694449368	3.81283694449368	3.68731542380566	3.68731542380566	3.58233910427347	3.58233910427347	3.49559127008477	3.49559127008477	3.42590877781987	3.42590877781987	3.37346717931581	3.37346717931581	3.33948485949196	3.33948485949196	3.32570035226524	3.32570035226524	3.3343753968058	3.3343753968058	3.36831835328156	3.36831835328156	3.42906213602051	3.42906213602051	3.51258787342804	3.51258787342804	3.57567504906818	3.57567504906818
Bottleneck	5.52713923999822	5.52713923999822	5.13791860502268	5.13791860502268	3.6544163057868	3.6544163057868	3.67612254314261	3.67612254314261	3.7912152435935	3.7912152435935	3.76961223302781	3.76961223302781	3.74617897589028	3.74617897589028	3.73285795452604	3.73285795452604	3.70256136923808	3.70256136923808	3.64517650403294	3.64517650403294	3.55937550480921	3.55937550480921	3.45280306052013	3.45280306052013	3.3370900582214	3.3370900582214	3.21995914515518	3.21995914515518	3.11491151679572	3.11491151679572	3.03636267976719	3.03636267976719	3.00098561956362	3.00098561956362	3.00997976089064	3.00997976089064	3.03286401955131	3.03286401955131	3.00334970647644	3.00334970647644
Bottleneck	4.65219059527704	4.65219059527704	4.05821241340555	4.05821241340555	4.20536027507335	4.20536027507335	4.21674487674092	4.21674487674092	4.14918412886328	4.14918412886328	4.02879943793027	4.02879943793027	3.89677770636582	3.89677770636582	3.77783336236641	3.77783336236641	3.67844758938057	3.67844758938057	3.59679431832183	3.59679431832183	3.52966462752989	3.52966462752989	3.47447427828582	3.47447427828582	3.42884888847227	3.42884888847227	3.39159413131853	3.39159413131853	3.36191559115972	3.36191559115972	3.33948138618071	3.33948138618071	3.32504101587599	3.32504101587599	3.321640344726	3.321640344726	3.34118788312234	3.34118788312234	3.39600001964868	3.39600001964868
Bottleneck	4.23229635737881	4.23229635737881	3.73713896461492	3.73713896461492	4.02387773125328	4.02387773125328	4.12535191491581	4.12535191491581	4.25692657375146	4.25692657375146	4.27826160406241	4.27826160406241	4.2041290032037	4.2041290032037	4.08368962056709	4.08368962056709	3.9494508737031	3.9494508737031	3.81754499884944	3.81754499884944	3.69494068897928	3.69494068897928	3.58391113068462	3.58391113068462	3.48515492817013	3.48515492817013	3.39974149513606	3.39974149513606	3.33010523008161	3.33010523008161	3.27991402193717	3.27991402193717	3.25238466624578	3.25238466624578	3.25088654319935	3.25088654319935	3.28349930781739	3.28349930781739	3.34397804250088	3.34397804250088
Bottleneck	3.48217730955434	3.48217730955434	4.10389870650221	4.10389870650221	4.26206698578835	4.26206698578835	4.46988265949293	4.46988265949293	4.4186343950211	4.4186343950211	4.24771721540567	4.24771721540567	4.08157730698919	4.08157730698919	3.94217802645677	3.94217802645677	3.82677294515158	3.82677294515158	3.73007810304117	3.73007810304117	3.64718872310792	3.64718872310792	3.57455871634569	3.57455871634569	3.51002587428621	3.51002587428621	3.45303836747868	3.45303836747868	3.40487028187374	3.40487028187374	3.36857754807964	3.36857754807964	3.34773292991932	3.34773292991932	3.34606096485167	3.34606096485167	3.36832027769666	3.36832027769666	3.40618029151671	3.40618029151671
Bottleneck	5.14656243626255	5.14656243626255	3.78436054161441	3.78436054161441	4.00756288499584	4.00756288499584	4.40740519909187	4.40740519909187	4.42171570989402	4.42171570989402	4.24454365048715	4.24454365048715	4.04765366048287	4.04765366048287	3.8809881207871	3.8809881207871	3.74938684848723	3.74938684848723	3.64610795792776	3.64610795792776	3.56337699549154	3.56337699549154	3.49566347272577	3.49566347272577	3.43956813649333	3.43956813649333	3.39298015554519	3.39298015554519	3.35528182346802	3.35528182346802	3.32641519552386	3.32641519552386	3.30678650473086	3.30678650473086	3.29887212178129	3.29887212178129	3.31121176394957	3.31121176394957	3.34729783819529	3.34729783819529
Bottleneck	3.56356615418747	3.56356615418747	4.28594710681804	4.28594710681804	4.42624637182456	4.42624637182456	4.39502843651182	4.39502843651182	4.19992917466464	4.19992917466464	4.00709287426605	4.00709287426605	3.86559774435868	3.86559774435868	3.76497328571568	3.76497328571568	3.68764444847148	3.68764444847148	3.6220714084778	3.6220714084778	3.56237130495124	3.56237130495124	3.50621247009596	3.50621247009596	3.45349495643155	3.45349495643155	3.4054698858855	3.4054698858855	3.36415971989855	3.36415971989855	3.33143386937616	3.33143386937616	3.3085109662187	3.3085109662187	3.29620899292739	3.29620899292739	3.29873642873337	3.29873642873337	3.32253000106099	3.32253000106099
Expension	3.55875322000617	3.55875322000617	4.51493068360629	4.51493068360629	3.9162000886863	3.9162000886863	3.8903036513952	3.8903036513952	3.91451929314021	3.91451929314021	3.9024905870183	3.9024905870183	3.85359866360501	3.85359866360501	3.78978104363381	3.78978104363381	3.72925774504446	3.72925774504446	3.67979656875791	3.67979656875791	3.64180190144472	3.64180190144472	3.61186183236348	3.61186183236348	3.58496786868986	3.58496786868986	3.55648613075294	3.55648613075294	3.52237843502079	3.52237843502079	3.48085574679969	3.48085574679969	3.43222825113777	3.43222825113777	3.381676391213	3.381676391213	3.34121445568447	3.34121445568447	3.33256158417501	3.33256158417501
Expension	4.25277138308771	4.25277138308771	3.76466509987408	3.76466509987408	3.98485714081174	3.98485714081174	3.8515374755657	3.8515374755657	3.79095302140078	3.79095302140078	3.76805374814	3.76805374814	3.75150445534229	3.75150445534229	3.73259501928581	3.73259501928581	3.71207685758884	3.71207685758884	3.69101552032683	3.69101552032683	3.67026130423163	3.67026130423163	3.65000975602679	3.65000975602679	3.63080792060261	3.63080792060261	3.6131517133789	3.6131517133789	3.59744960738114	3.59744960738114	3.58457639628242	3.58457639628242	3.57682201292134	3.57682201292134	3.57963072305583	3.57963072305583	3.60330107596027	3.60330107596027	3.64103264314956	3.64103264314956
Expension	4.16064339987183	4.16064339987183	4.08035910835947	4.08035910835947	4.09168730842042	4.09168730842042	4.00366388893335	4.00366388893335	3.91161017869246	3.91161017869246	3.86548579160642	3.86548579160642	3.83004896859679	3.83004896859679	3.7918864993953	3.7918864993953	3.75185173989734	3.75185173989734	3.71281370179323	3.71281370179323	3.67702795419275	3.67702795419275	3.64545799853548	3.64545799853548	3.61766443055581	3.61766443055581	3.59252202100902	3.59252202100902	3.56895692657315	3.56895692657315	3.54435544229831	3.54435544229831	3.5170438670186	3.5170438670186	3.48542773355129	3.48542773355129	3.4526179941558	3.4526179941558	3.43923047871681	3.43923047871681
Expension	4.05848082684386	4.05848082684386	3.90709734625751	3.90709734625751	4.1849882691763	4.1849882691763	4.28975208848186	4.28975208848186	4.18285242887609	4.18285242887609	4.02254798932971	4.02254798932971	3.8786840468176	3.8786840468176	3.76669666152239	3.76669666152239	3.6837153052985	3.6837153052985	3.62314750931844	3.62314750931844	3.57905096919506	3.57905096919506	3.54686647966858	3.54686647966858	3.52306798117415	3.52306798117415	3.50501234632953	3.50501234632953	3.49111647613781	3.49111647613781	3.4813933951061	3.4813933951061	3.47730762745583	3.47730762745583	3.48069814595745	3.48069814595745	3.49283241153732	3.49283241153732	3.50936063320802	3.50936063320802
Expension	4.98163898083056	4.98163898083056	3.22087307810919	3.22087307810919	4.85565067952406	4.85565067952406	4.76009840164025	4.76009840164025	4.24348626887444	4.24348626887444	3.73172030297557	3.73172030297557	3.45529322063318	3.45529322063318	3.35120662107489	3.35120662107489	3.33447125791703	3.33447125791703	3.34952419526233	3.34952419526233	3.35940116044745	3.35940116044745	3.34448377881054	3.34448377881054	3.29740005577253	3.29740005577253	3.21870397635317	3.21870397635317	3.11696763477958	3.11696763477958	3.00731809714613	3.00731809714613	2.91581494313495	2.91581494313495	2.89659867828822	2.89659867828822	3.1346227021219	3.1346227021219	3.62625169901297	3.62625169901297
Expension	3.73608106961799	3.73608106961799	4.83884738608857	4.83884738608857	4.41210372083901	4.41210372083901	4.23344484667534	4.23344484667534	4.09874395883129	4.09874395883129	3.99114598956232	3.99114598956232	3.9107415045669	3.9107415045669	3.84605855990212	3.84605855990212	3.78869952195774	3.78869952195774	3.73503164553293	3.73503164553293	3.68343712006923	3.68343712006923	3.6341100283452	3.6341100283452	3.58742670281387	3.58742670281387	3.54420997862375	3.54420997862375	3.5048086299017	3.5048086299017	3.46980535491219	3.46980535491219	3.43740464870134	3.43740464870134	3.40671175049768	3.40671175049768	3.37677802786467	3.37677802786467	3.3577875232467	3.3577875232467
Expension	3.61164652018774	3.61164652018774	4.3979778836268	4.3979778836268	4.22439820508577	4.22439820508577	4.19785913846752	4.19785913846752	4.08871683552102	4.08871683552102	3.94074444234693	3.94074444234693	3.805248054565	3.805248054565	3.69636560790022	3.69636560790022	3.61388115107299	3.61388115107299	3.55407105045004	3.55407105045004	3.51337919922205	3.51337919922205	3.48929090792939	3.48929090792939	3.48040497117457	3.48040497117457	3.48602787964424	3.48602787964424	3.50556795213342	3.50556795213342	3.53713358167728	3.53713358167728	3.57547864769747	3.57547864769747	3.60993114761171	3.60993114761171	3.62434655029123	3.62434655029123	3.6103856528092	3.6103856528092
Expension	5.40602308909364	5.40602308909364	4.14112053723045	4.14112053723045	4.04187057022766	4.04187057022766	3.88887732761722	3.88887732761722	3.80145466256004	3.80145466256004	3.78342977213367	3.78342977213367	3.78001649546279	3.78001649546279	3.76678036964693	3.76678036964693	3.74155793066334	3.74155793066334	3.70776718800533	3.70776718800533	3.67026053703411	3.67026053703411	3.63104222099078	3.63104222099078	3.59355687523328	3.59355687523328	3.55861288631897	3.55861288631897	3.52676056643948	3.52676056643948	3.49746695670751	3.49746695670751	3.47472804725717	3.47472804725717	3.45823248438238	3.45823248438238	3.45159386147193	3.45159386147193	3.45873826795451	3.45873826795451
Expension	3.98962041039828	3.98962041039828	3.97717318904595	3.97717318904595	3.93835494831914	3.93835494831914	4.18286168414444	4.18286168414444	4.16273828074598	4.16273828074598	4.05010136411671	4.05010136411671	3.92826188105188	3.92826188105188	3.82000710788281	3.82000710788281	3.73004553421824	3.73004553421824	3.65773482854749	3.65773482854749	3.60035744854829	3.60035744854829	3.55473413809093	3.55473413809093	3.51791315901873	3.51791315901873	3.48812859272161	3.48812859272161	3.46529048892991	3.46529048892991	3.45082648155099	3.45082648155099	3.44653956202548	3.44653956202548	3.45347236356657	3.45347236356657	3.47180995645534	3.47180995645534	3.49315247747468	3.49315247747468
Expension	4.0795190883856	4.0795190883856	4.54927900412056	4.54927900412056	4.23731744546191	4.23731744546191	4.12066800492486	4.12066800492486	4.04002448915644	4.04002448915644	3.96569599928054	3.96569599928054	3.88778324144017	3.88778324144017	3.80581691339229	3.80581691339229	3.72317999918092	3.72317999918092	3.64355590222082	3.64355590222082	3.57029870996862	3.57029870996862	3.50645587526804	3.50645587526804	3.45554865539525	3.45554865539525	3.42118506526395	3.42118506526395	3.40674790644199	3.40674790644199	3.41453830762241	3.41453830762241	3.44613895204503	3.44613895204503	3.50279332631418	3.50279332631418	3.58640027878895	3.58640027878895	3.66895971675778	3.66895971675778
Decrease	4.09999609457796	4.09999609457796	4.10104560751452	4.10104560751452	4.16692009110066	4.16692009110066	4.27804434552965	4.27804434552965	4.38927628908249	4.38927628908249	4.49466894658067	4.49466894658067	4.57611865908673	4.57611865908673	4.62786147445864	4.62786147445864	4.65239689960218	4.65239689960218	4.65597301153082	4.65597301153082	4.64656220746514	4.64656220746514	4.63190698068002	4.63190698068002	4.61792553321504	4.61792553321504	4.60793789101386	4.60793789101386	4.60284545583935	4.60284545583935	4.60182716619066	4.60182716619066	4.603293870934	4.603293870934	4.60631284677669	4.60631284677669	4.61321979565273	4.61321979565273	4.62668810403358	4.62668810403358
Decrease	3.84739457450353	3.84739457450353	4.06862931579019	4.06862931579019	4.28273928942775	4.28273928942775	4.40745652284568	4.40745652284568	4.50408798575006	4.50408798575006	4.56780513925014	4.56780513925014	4.60376224063788	4.60376224063788	4.62223329275515	4.62223329275515	4.63373562177819	4.63373562177819	4.6426311585879	4.6426311585879	4.64847056060405	4.64847056060405	4.64931405772993	4.64931405772993	4.64361743185915	4.64361743185915	4.63089423381402	4.63089423381402	4.61181073463165	4.61181073463165	4.58803259387353	4.58803259387353	4.56186158558279	4.56186158558279	4.53611233090547	4.53611233090547	4.51629217693615	4.51629217693615	4.51992795309591	4.51992795309591
Decrease	3.84067013497082	3.84067013497082	4.13125763559298	4.13125763559298	4.32112784694834	4.32112784694834	4.41468940909141	4.41468940909141	4.46547821539143	4.46547821539143	4.51016016784707	4.51016016784707	4.56365663891923	4.56365663891923	4.62330822342049	4.62330822342049	4.67812287565044	4.67812287565044	4.71973568634753	4.71973568634753	4.74528700184407	4.74528700184407	4.75568085354708	4.75568085354708	4.75349452675227	4.75349452675227	4.74166380327439	4.74166380327439	4.72289874962158	4.72289874962158	4.6989832403717	4.6989832403717	4.67115683403397	4.67115683403397	4.64085595349477	4.64085595349477	4.61344158040798	4.61344158040798	4.61099960640936	4.61099960640936
Decrease	4.01835893695108	4.01835893695108	4.06127217225696	4.06127217225696	4.26731177270699	4.26731177270699	4.36992735513448	4.36992735513448	4.44903406149863	4.44903406149863	4.51522863764902	4.51522863764902	4.57834188967504	4.57834188967504	4.63116623679042	4.63116623679042	4.66719825324221	4.66719825324221	4.68722066996876	4.68722066996876	4.6951464779521	4.6951464779521	4.6943465884445	4.6943465884445	4.68676051605773	4.68676051605773	4.67376719851148	4.67376719851148	4.65702840807258	4.65702840807258	4.6387885458005	4.6387885458005	4.62200535154454	4.62200535154454	4.61050610448641	4.61050610448641	4.61023057304722	4.61023057304722	4.62734877739177	4.62734877739177
Decrease	3.81421934606567	3.81421934606567	4.21747250097683	4.21747250097683	4.13682365453872	4.13682365453872	4.30470326327678	4.30470326327678	4.47379800642085	4.47379800642085	4.57209806438231	4.57209806438231	4.62105070721205	4.62105070721205	4.64575135011908	4.64575135011908	4.65876762297999	4.65876762297999	4.66528189691869	4.66528189691869	4.66668780019027	4.66668780019027	4.66327466761552	4.66327466761552	4.65594425900155	4.65594425900155	4.64657737411669	4.64657737411669	4.63754582590494	4.63754582590494	4.63102993616627	4.63102993616627	4.62848830282785	4.62848830282785	4.63066474587276	4.63066474587276	4.64093984502822	4.64093984502822	4.67111549743691	4.67111549743691
Decrease	3.90571802398645	3.90571802398645	4.10897089077679	4.10897089077679	4.26666502240565	4.26666502240565	4.39970240482512	4.39970240482512	4.490856411979	4.490856411979	4.58147486082679	4.58147486082679	4.64810891889867	4.64810891889867	4.68045705204791	4.68045705204791	4.68754093527814	4.68754093527814	4.68152999923934	4.68152999923934	4.67054327731854	4.67054327731854	4.65841037392238	4.65841037392238	4.6462512108652	4.6462512108652	4.6338907719944	4.6338907719944	4.62080524910202	4.62080524910202	4.60675708801189	4.60675708801189	4.59237550805178	4.59237550805178	4.58033414962534	4.58033414962534	4.57869403439577	4.57869403439577	4.59773955282486	4.59773955282486
Decrease	4.11649928268419	4.11649928268419	3.99782443278992	3.99782443278992	4.25181746434143	4.25181746434143	4.40087058809276	4.40087058809276	4.52963726730069	4.52963726730069	4.63134076016837	4.63134076016837	4.68220842153576	4.68220842153576	4.68834683679605	4.68834683679605	4.67263764235951	4.67263764235951	4.65312438615984	4.65312438615984	4.63697063513784	4.63697063513784	4.62401627993411	4.62401627993411	4.61160964478246	4.61160964478246	4.59747919871142	4.59747919871142	4.58075778851516	4.58075778851516	4.5620830334029	4.5620830334029	4.54378310554766	4.54378310554766	4.53132185069434	4.53132185069434	4.53673383570348	4.53673383570348	4.56591477184761	4.56591477184761
Decrease	4.16695084757379	4.16695084757379	4.06114301130627	4.06114301130627	4.39652255062479	4.39652255062479	4.55641148906656	4.55641148906656	4.58475977640725	4.58475977640725	4.57607347123159	4.57607347123159	4.56622662863577	4.56622662863577	4.56135568001182	4.56135568001182	4.55913863226308	4.55913863226308	4.55748244897097	4.55748244897097	4.55565799364981	4.55565799364981	4.55357954164649	4.55357954164649	4.55135346215472	4.55135346215472	4.54935459299653	4.54935459299653	4.54837935626628	4.54837935626628	4.54983248617461	4.54983248617461	4.55578738237834	4.55578738237834	4.56865115541824	4.56865115541824	4.59050220317001	4.59050220317001	4.62008852033477	4.62008852033477
Decrease	3.92550846871186	3.92550846871186	4.09472737247621	4.09472737247621	4.20205687138425	4.20205687138425	4.40488656455624	4.40488656455624	4.54312681728399	4.54312681728399	4.62383170705222	4.62383170705222	4.65739346405605	4.65739346405605	4.65558002740233	4.65558002740233	4.63668698892076	4.63668698892076	4.61659042132607	4.61659042132607	4.60402330867209	4.60402330867209	4.60136615733882	4.60136615733882	4.60708386890148	4.60708386890148	4.61782509413487	4.61782509413487	4.62960421783953	4.62960421783953	4.63862858479799	4.63862858479799	4.64177196898161	4.64177196898161	4.6372120726093	4.6372120726093	4.62641866114873	4.62641866114873	4.6233833454214	4.6233833454214
Decrease	3.90898085170972	3.90898085170972	3.87668655660682	3.87668655660682	4.16003227504203	4.16003227504203	4.21539701510919	4.21539701510919	4.30751554472697	4.30751554472697	4.42977663265632	4.42977663265632	4.52771966141942	4.52771966141942	4.58485617044448	4.58485617044448	4.60727607057371	4.60727607057371	4.60593493681336	4.60593493681336	4.59125815337838	4.59125815337838	4.57173508786016	4.57173508786016	4.55296085774434	4.55296085774434	4.53736889796977	4.53736889796977	4.52489214939016	4.52489214939016	4.51427807677067	4.51427807677067	4.50467876261023	4.50467876261023	4.49748632136786	4.49748632136786	4.5002508601428	4.5002508601428	4.52550069581943	4.52550069581943
