# Supplementary material for: Inference of past demography, dormancy and self-fertilization rates from whole genome sequence data
Source: PLoS Genet. 2020 Apr 6;16(4):e1008698. doi: 10.1371/journal.pgen.1008698 (PMC7173940; doi:10.1371/journal.pgen.1008698)
Supplement: S1 Data — File containing all numerical data presented in this study. It contains all plotted results and all requirements to build summary statistics. (ZIP) [file pgen.1008698.s003.zip › S1_data/Supplementary_Figure/FigS14/F14S_beta_0.1_popsize.csv]

	V1	V2	V3	V4	V5	V6	V7	V8	V9	V10	V11	V12	V13	V14	V15	V16	V17	V18	V19	V20	V21	V22	V23	V24	V25	V26	V27	V28	V29	V30	V31	V32	V33	V34	V35	V36	V37	V38	V39	V40
Constant	3.80911701201819	3.80911701201819	3.84140559566385	3.84140559566385	3.94010068756797	3.94010068756797	3.89901687683346	3.89901687683346	3.8603850452341	3.8603850452341	3.87682750024505	3.87682750024505	3.8927778458554	3.8927778458554	3.89839885231886	3.89839885231886	3.92469832929478	3.92469832929478	3.94047537516231	3.94047537516231	3.93538501608584	3.93538501608584	3.91351402977079	3.91351402977079	3.88204506415355	3.88204506415355	3.85034598850914	3.85034598850914	3.83393437098775	3.83393437098775	3.85132312700476	3.85132312700476	3.87799261539986	3.87799261539986	3.85222240364241	3.85222240364241	3.77255283412215	3.77255283412215	3.71576753321054	3.71576753321054
Constant	3.86836127761351	3.86836127761351	3.76289348061813	3.76289348061813	3.83997859299396	3.83997859299396	3.90161602274702	3.90161602274702	3.85387290419041	3.85387290419041	3.82561681184613	3.82561681184613	3.8446820163165	3.8446820163165	3.86778495801158	3.86778495801158	3.86980010778842	3.86980010778842	3.86836922173749	3.86836922173749	3.86728700833209	3.86728700833209	3.86203737806745	3.86203737806745	3.84260837635257	3.84260837635257	3.83000800043758	3.83000800043758	3.82933099200496	3.82933099200496	3.82512683600098	3.82512683600098	3.81609444271082	3.81609444271082	3.76969971644145	3.76969971644145	3.71156426144578	3.71156426144578	3.71176507210546	3.71176507210546
Constant	3.85493497735506	3.85493497735506	3.91149348245085	3.91149348245085	3.94071123796238	3.94071123796238	3.83834872378035	3.83834872378035	3.85450322601545	3.85450322601545	3.95413912636529	3.95413912636529	3.93701866937479	3.93701866937479	3.92726840556902	3.92726840556902	3.90096265751743	3.90096265751743	3.8794824859762	3.8794824859762	3.90427404958292	3.90427404958292	3.93157157450042	3.93157157450042	3.93306655389773	3.93306655389773	3.91140307613063	3.91140307613063	3.87341665389231	3.87341665389231	3.83326650305217	3.83326650305217	3.8064292501919	3.8064292501919	3.79426263329226	3.79426263329226	3.78176433728162	3.78176433728162	3.74085138609715	3.74085138609715
Constant	3.97540430221369	3.97540430221369	3.86006381877085	3.86006381877085	3.98512426480209	3.98512426480209	3.97625731512442	3.97625731512442	3.88506770328502	3.88506770328502	3.89752426507239	3.89752426507239	3.88829608704119	3.88829608704119	3.88400257653557	3.88400257653557	3.91749909521591	3.91749909521591	3.94059653216123	3.94059653216123	3.91428746063548	3.91428746063548	3.85230507909185	3.85230507909185	3.81276534174867	3.81276534174867	3.82329287409014	3.82329287409014	3.86523884213382	3.86523884213382	3.88134881137587	3.88134881137587	3.84182634795272	3.84182634795272	3.78385153774663	3.78385153774663	3.74518081973879	3.74518081973879	3.69738241683319	3.69738241683319
Constant	3.86326785166365	3.86326785166365	3.93179526905702	3.93179526905702	3.96974040009007	3.96974040009007	3.96077022764627	3.96077022764627	3.90803120178999	3.90803120178999	3.96521699314733	3.96521699314733	3.99712483597498	3.99712483597498	3.99210365524696	3.99210365524696	3.98270934183891	3.98270934183891	3.96686956305169	3.96686956305169	3.94567164044107	3.94567164044107	3.92740182650296	3.92740182650296	3.91973800827402	3.91973800827402	3.91711073527684	3.91711073527684	3.90568838843054	3.90568838843054	3.8966307615532	3.8966307615532	3.90315895239592	3.90315895239592	3.87156911596653	3.87156911596653	3.76031305158412	3.76031305158412	3.73449433936504	3.73449433936504
Constant	3.79811267281378	3.79811267281378	3.88977252125461	3.88977252125461	3.95887111131405	3.95887111131405	3.93334486402001	3.93334486402001	3.87651815874642	3.87651815874642	3.89804662100907	3.89804662100907	3.91885791079345	3.91885791079345	3.93981941283071	3.93981941283071	3.94959883694949	3.94959883694949	3.92981058687114	3.92981058687114	3.90699276045172	3.90699276045172	3.89967612581815	3.89967612581815	3.89421618408795	3.89421618408795	3.88021736673364	3.88021736673364	3.85345896030786	3.85345896030786	3.82363581224869	3.82363581224869	3.80527961316623	3.80527961316623	3.80608777044706	3.80608777044706	3.75575481270919	3.75575481270919	3.70978574662865	3.70978574662865
Constant	3.83573909142273	3.83573909142273	3.8240047767484	3.8240047767484	3.90653823945455	3.90653823945455	3.78875319021661	3.78875319021661	3.92359914800286	3.92359914800286	3.96894567298211	3.96894567298211	3.90576809967507	3.90576809967507	3.89818672494725	3.89818672494725	3.90671477122294	3.90671477122294	3.91044370147736	3.91044370147736	3.92384604344159	3.92384604344159	3.91828771400519	3.91828771400519	3.88943202480953	3.88943202480953	3.87727460038522	3.87727460038522	3.89216229961127	3.89216229961127	3.89767883127103	3.89767883127103	3.85786194983487	3.85786194983487	3.7907723191833	3.7907723191833	3.74617195471932	3.74617195471932	3.70751993810567	3.70751993810567
Constant	3.91005527853431	3.91005527853431	3.81859948589859	3.81859948589859	3.88429806650742	3.88429806650742	3.95003827623202	3.95003827623202	3.91160766888725	3.91160766888725	3.8742556690783	3.8742556690783	3.86550603397193	3.86550603397193	3.9131565855319	3.9131565855319	3.92702114034535	3.92702114034535	3.90298740927511	3.90298740927511	3.87667727268124	3.87667727268124	3.869302809133	3.869302809133	3.8737786102009	3.8737786102009	3.86054909648207	3.86054909648207	3.83520166878796	3.83520166878796	3.8284101549202	3.8284101549202	3.8402661220472	3.8402661220472	3.85034150374854	3.85034150374854	3.8024331560816	3.8024331560816	3.68231728442484	3.68231728442484
Constant	3.94896941160276	3.94896941160276	3.85714292495161	3.85714292495161	3.89623004658633	3.89623004658633	3.90277448040528	3.90277448040528	3.84998999258604	3.84998999258604	3.86680149687447	3.86680149687447	3.900196721258	3.900196721258	3.87639027476809	3.87639027476809	3.86437101147977	3.86437101147977	3.86539048262095	3.86539048262095	3.87335172874312	3.87335172874312	3.87476543576857	3.87476543576857	3.86807348895143	3.86807348895143	3.86240521434263	3.86240521434263	3.86284748834347	3.86284748834347	3.84763623951754	3.84763623951754	3.83151039551709	3.83151039551709	3.8300630603669	3.8300630603669	3.75098297608527	3.75098297608527	3.7130619372004	3.7130619372004
Constant	3.86834158237207	3.86834158237207	3.87583848111751	3.87583848111751	3.98473409488003	3.98473409488003	3.90368899039316	3.90368899039316	3.95145563271586	3.95145563271586	3.92060213541679	3.92060213541679	3.88504311220513	3.88504311220513	3.88929906259627	3.88929906259627	3.90488749740702	3.90488749740702	3.90778391325614	3.90778391325614	3.89574231710353	3.89574231710353	3.89765026836182	3.89765026836182	3.91423742120788	3.91423742120788	3.9247639212504	3.9247639212504	3.91184597143048	3.91184597143048	3.85875479458353	3.85875479458353	3.79264292619208	3.79264292619208	3.8029549577907	3.8029549577907	3.80799094564599	3.80799094564599	3.69921737873034	3.69921737873034
Bottleneck	2.924774985103	2.924774985103	3.57222415237902	3.57222415237902	3.92070899041313	3.92070899041313	3.96499903822925	3.96499903822925	3.96406392614232	3.96406392614232	3.93495461064105	3.93495461064105	3.90903297854144	3.90903297854144	3.89952122995192	3.89952122995192	3.90590364353019	3.90590364353019	3.92304520750793	3.92304520750793	3.93125516280426	3.93125516280426	3.93269281641939	3.93269281641939	3.93861761087558	3.93861761087558	3.94384527097206	3.94384527097206	3.94006328577567	3.94006328577567	3.9313326724278	3.9313326724278	3.91806461129671	3.91806461129671	3.89409743058783	3.89409743058783	3.86228863814637	3.86228863814637	3.7991849731628	3.7991849731628
Bottleneck	2.82319517993085	2.82319517993085	3.3871845130536	3.3871845130536	4.1735051739934	4.1735051739934	3.68904441797599	3.68904441797599	4.04641031488711	4.04641031488711	3.93778943065423	3.93778943065423	3.87159564730405	3.87159564730405	3.89460040789437	3.89460040789437	3.91698644939959	3.91698644939959	3.87243397095906	3.87243397095906	3.79699727083184	3.79699727083184	3.79371943086376	3.79371943086376	3.8305353533885	3.8305353533885	3.85139370352464	3.85139370352464	3.87819649909596	3.87819649909596	3.89643005046915	3.89643005046915	3.86790675002063	3.86790675002063	3.79773693462863	3.79773693462863	3.74304431907267	3.74304431907267	3.72126162483611	3.72126162483611
Bottleneck	3.00825828159575	3.00825828159575	3.71163901616495	3.71163901616495	3.97329861676451	3.97329861676451	3.81724959919058	3.81724959919058	3.9055404265431	3.9055404265431	3.92136098739083	3.92136098739083	3.86576098438669	3.86576098438669	3.82545302960716	3.82545302960716	3.84158267225298	3.84158267225298	3.88898381627211	3.88898381627211	3.89270388991429	3.89270388991429	3.84574674109444	3.84574674109444	3.81616012677907	3.81616012677907	3.8318131522968	3.8318131522968	3.86300390794369	3.86300390794369	3.88689641929771	3.88689641929771	3.90559400968577	3.90559400968577	3.86049808450448	3.86049808450448	3.74698368383168	3.74698368383168	3.69608603767458	3.69608603767458
Bottleneck	2.93748292301248	2.93748292301248	3.70404582975569	3.70404582975569	3.89302528137463	3.89302528137463	3.8548035822052	3.8548035822052	3.84226426834857	3.84226426834857	4.04352954623206	4.04352954623206	3.96985081409304	3.96985081409304	3.82754164508042	3.82754164508042	3.81927259023394	3.81927259023394	3.87029571705545	3.87029571705545	3.9176702886971	3.9176702886971	3.9539294203828	3.9539294203828	3.94869434992391	3.94869434992391	3.89822670008878	3.89822670008878	3.83255833494807	3.83255833494807	3.79340363541628	3.79340363541628	3.80450654402629	3.80450654402629	3.82781353082731	3.82781353082731	3.76525512328033	3.76525512328033	3.70869876712627	3.70869876712627
Bottleneck	2.96662843755491	2.96662843755491	3.69397868629903	3.69397868629903	3.85850229503872	3.85850229503872	3.90510222644158	3.90510222644158	3.92649013016914	3.92649013016914	3.9430527960724	3.9430527960724	3.94818479549154	3.94818479549154	3.93309087973678	3.93309087973678	3.93462801555699	3.93462801555699	3.94840766788981	3.94840766788981	3.95422492810755	3.95422492810755	3.95523563295251	3.95523563295251	3.94932373615963	3.94932373615963	3.9412854642843	3.9412854642843	3.938116759801	3.938116759801	3.94027013873571	3.94027013873571	3.94007334000783	3.94007334000783	3.91752445797635	3.91752445797635	3.86192357638712	3.86192357638712	3.80970378644745	3.80970378644745
Bottleneck	2.92762242917567	2.92762242917567	3.84476423894949	3.84476423894949	3.91702191667813	3.91702191667813	3.82647370989669	3.82647370989669	3.8944760025057	3.8944760025057	3.90956860811178	3.90956860811178	3.88315778778478	3.88315778778478	3.84473961422459	3.84473961422459	3.84105274708669	3.84105274708669	3.87648409704667	3.87648409704667	3.89721740331498	3.89721740331498	3.91405155196948	3.91405155196948	3.92197720182831	3.92197720182831	3.8898816657037	3.8898816657037	3.83521953734872	3.83521953734872	3.80057215412644	3.80057215412644	3.82353768050404	3.82353768050404	3.85673499493228	3.85673499493228	3.75681472222126	3.75681472222126	3.70716610417077	3.70716610417077
Bottleneck	2.89318364003757	2.89318364003757	3.56152917605089	3.56152917605089	4.27241812458327	4.27241812458327	3.91306694002821	3.91306694002821	3.98769992141952	3.98769992141952	3.92329237670142	3.92329237670142	3.85051596871126	3.85051596871126	3.82706326512532	3.82706326512532	3.89077146849052	3.89077146849052	3.94133888703803	3.94133888703803	3.91921557267461	3.91921557267461	3.88557014166569	3.88557014166569	3.87881183724357	3.87881183724357	3.89579376414775	3.89579376414775	3.9077097200335	3.9077097200335	3.88694960925385	3.88694960925385	3.85670518640538	3.85670518640538	3.86301310169064	3.86301310169064	3.80397516622378	3.80397516622378	3.76740373045483	3.76740373045483
Bottleneck	2.83093553075383	2.83093553075383	3.6007741042455	3.6007741042455	3.91076044080811	3.91076044080811	3.72988986463189	3.72988986463189	3.78651281086574	3.78651281086574	3.88144569059604	3.88144569059604	3.98030154249856	3.98030154249856	3.95518411829502	3.95518411829502	3.89295899609398	3.89295899609398	3.87026907726452	3.87026907726452	3.87319122246892	3.87319122246892	3.88105982504397	3.88105982504397	3.88740422695887	3.88740422695887	3.88635184654766	3.88635184654766	3.88167377284144	3.88167377284144	3.86472249551845	3.86472249551845	3.83350038647934	3.83350038647934	3.80377335690463	3.80377335690463	3.77045531259294	3.77045531259294	3.7138884378806	3.7138884378806
Bottleneck	2.89935857546001	2.89935857546001	3.60739945422288	3.60739945422288	3.90030050208536	3.90030050208536	3.70832936044992	3.70832936044992	3.78577745329394	3.78577745329394	3.93041976750413	3.93041976750413	3.90142864664488	3.90142864664488	3.8147533255399	3.8147533255399	3.80224542494834	3.80224542494834	3.86631312521013	3.86631312521013	3.89595825481503	3.89595825481503	3.89599813372771	3.89599813372771	3.87391792505886	3.87391792505886	3.83888411272904	3.83888411272904	3.82352418459611	3.82352418459611	3.83587888909657	3.83587888909657	3.85330518032767	3.85330518032767	3.81345225506727	3.81345225506727	3.73339675918044	3.73339675918044	3.72224011070456	3.72224011070456
Bottleneck	2.97137102075439	2.97137102075439	3.71479605164184	3.71479605164184	4.07699498787896	4.07699498787896	4.00891287841073	4.00891287841073	3.93777153037272	3.93777153037272	3.92789935546246	3.92789935546246	3.92942394805286	3.92942394805286	3.92659180040321	3.92659180040321	3.93187538887825	3.93187538887825	3.9405128651314	3.9405128651314	3.94434337106282	3.94434337106282	3.94416201085969	3.94416201085969	3.94190766808109	3.94190766808109	3.93197528010472	3.93197528010472	3.91331385926023	3.91331385926023	3.89847431757191	3.89847431757191	3.89696371191873	3.89696371191873	3.89738686986055	3.89738686986055	3.86237669547772	3.86237669547772	3.77567004089574	3.77567004089574
Expension	3.67469541291058	3.67469541291058	3.39043676642896	3.39043676642896	3.10173008460059	3.10173008460059	3.10581551565271	3.10581551565271	3.32807995517951	3.32807995517951	3.25149661093975	3.25149661093975	3.2124765569295	3.2124765569295	3.24754948614867	3.24754948614867	3.3099893112057	3.3099893112057	3.3371519216715	3.3371519216715	3.28862701840845	3.28862701840845	3.22829153700207	3.22829153700207	3.22211645627035	3.22211645627035	3.26074463060214	3.26074463060214	3.29696249876859	3.29696249876859	3.30745740373621	3.30745740373621	3.28975393596397	3.28975393596397	3.24656394753325	3.24656394753325	3.11452274253917	3.11452274253917	3.14088071818795	3.14088071818795
Expension	3.52386157511567	3.52386157511567	3.22026957504367	3.22026957504367	3.1873889012729	3.1873889012729	3.15215854436193	3.15215854436193	3.19516319385487	3.19516319385487	3.28106422278703	3.28106422278703	3.32530995270275	3.32530995270275	3.25899154895785	3.25899154895785	3.18122385480665	3.18122385480665	3.16992215637824	3.16992215637824	3.19114583254742	3.19114583254742	3.19424953762047	3.19424953762047	3.18789111523625	3.18789111523625	3.23245602900401	3.23245602900401	3.28032914098923	3.28032914098923	3.24589522603626	3.24589522603626	3.21315015834788	3.21315015834788	3.24407043238074	3.24407043238074	3.20887379802759	3.20887379802759	3.1870658707706	3.1870658707706
Expension	3.97942076117861	3.97942076117861	3.35015007993014	3.35015007993014	3.18547322892643	3.18547322892643	3.22341445066922	3.22341445066922	3.35119140396287	3.35119140396287	3.34535811816357	3.34535811816357	3.31616431984775	3.31616431984775	3.28701800872686	3.28701800872686	3.31046776345386	3.31046776345386	3.3822153494535	3.3822153494535	3.40763836597246	3.40763836597246	3.38706156226661	3.38706156226661	3.3498378930144	3.3498378930144	3.29740552220368	3.29740552220368	3.26435008307084	3.26435008307084	3.27658089979329	3.27658089979329	3.31434476140134	3.31434476140134	3.32213506838306	3.32213506838306	3.25467781877575	3.25467781877575	3.22914972675652	3.22914972675652
Expension	3.48854274128212	3.48854274128212	3.33103593022802	3.33103593022802	3.25757541593329	3.25757541593329	3.177025093138	3.177025093138	3.25702077224163	3.25702077224163	3.24411354982485	3.24411354982485	3.16468162314577	3.16468162314577	3.19664223232984	3.19664223232984	3.28388412081636	3.28388412081636	3.24247092200039	3.24247092200039	3.19969223867309	3.19969223867309	3.24231145305619	3.24231145305619	3.28657257895037	3.28657257895037	3.28578282548595	3.28578282548595	3.22271176654701	3.22271176654701	3.12996343183772	3.12996343183772	3.09660993616487	3.09660993616487	3.2478531128267	3.2478531128267	3.35225626283681	3.35225626283681	3.15080360476545	3.15080360476545
Expension	3.40694629792595	3.40694629792595	3.33296621176323	3.33296621176323	3.32988927603651	3.32988927603651	3.34475149046174	3.34475149046174	3.29779380123768	3.29779380123768	3.14976305106561	3.14976305106561	3.13276445617477	3.13276445617477	3.18988745749072	3.18988745749072	3.17236153176787	3.17236153176787	3.14471884324058	3.14471884324058	3.18354330630483	3.18354330630483	3.24523035960202	3.24523035960202	3.27716328353614	3.27716328353614	3.27779378028444	3.27779378028444	3.26674251573303	3.26674251573303	3.2593989096338	3.2593989096338	3.25390932950502	3.25390932950502	3.22897490471631	3.22897490471631	3.24104965489713	3.24104965489713	3.21562760374623	3.21562760374623
Expension	3.24271176862597	3.24271176862597	3.34006451338077	3.34006451338077	3.3348942419998	3.3348942419998	3.19234078727108	3.19234078727108	3.30722402270123	3.30722402270123	3.21012954608379	3.21012954608379	3.28274742169767	3.28274742169767	3.33184821342404	3.33184821342404	3.33120812225383	3.33120812225383	3.29184508767037	3.29184508767037	3.22011172553748	3.22011172553748	3.18780427238778	3.18780427238778	3.24435507726803	3.24435507726803	3.32231164490003	3.32231164490003	3.33411106019161	3.33411106019161	3.30296649418605	3.30296649418605	3.32042961392271	3.32042961392271	3.27181057350712	3.27181057350712	3.15179639845306	3.15179639845306	3.2774595102883	3.2774595102883
Expension	3.21035282494691	3.21035282494691	3.24234988389453	3.24234988389453	3.18171960435863	3.18171960435863	3.33005412767645	3.33005412767645	3.32867446229649	3.32867446229649	3.18022154723685	3.18022154723685	3.19758062607644	3.19758062607644	3.23044304376394	3.23044304376394	3.21627880492158	3.21627880492158	3.24534371973552	3.24534371973552	3.28786403665084	3.28786403665084	3.26790332051341	3.26790332051341	3.2273352023951	3.2273352023951	3.20881531617335	3.20881531617335	3.26116013363851	3.26116013363851	3.36995132911591	3.36995132911591	3.38471718994095	3.38471718994095	3.30011051163326	3.30011051163326	3.25534429023838	3.25534429023838	3.24374351334908	3.24374351334908
Expension	3.30102614790473	3.30102614790473	3.32831086922131	3.32831086922131	3.07053411112204	3.07053411112204	3.27947741414526	3.27947741414526	3.34728100207001	3.34728100207001	3.23036428660585	3.23036428660585	3.19077527254186	3.19077527254186	3.15244677911846	3.15244677911846	3.12682259171801	3.12682259171801	3.10343900033437	3.10343900033437	3.13433250296932	3.13433250296932	3.21122313429387	3.21122313429387	3.23681901907272	3.23681901907272	3.19313517720944	3.19313517720944	3.15753513314317	3.15753513314317	3.1366437677079	3.1366437677079	3.13356143954024	3.13356143954024	3.15950138986271	3.15950138986271	3.18944172005341	3.18944172005341	3.02444171032699	3.02444171032699
Expension	3.23035002086696	3.23035002086696	3.07080973121989	3.07080973121989	3.51760633543117	3.51760633543117	3.2122245471123	3.2122245471123	3.25453031105604	3.25453031105604	3.2140520528614	3.2140520528614	3.12915397862334	3.12915397862334	3.10682788789344	3.10682788789344	3.2026304083511	3.2026304083511	3.28683589532199	3.28683589532199	3.27143575910103	3.27143575910103	3.25112323802177	3.25112323802177	3.27472460484502	3.27472460484502	3.28131014161959	3.28131014161959	3.25850487413054	3.25850487413054	3.21465617442518	3.21465617442518	3.14767950452272	3.14767950452272	3.14611389134987	3.14611389134987	3.1411514851601	3.1411514851601	3.1260190911305	3.1260190911305
Expension	3.82877484454313	3.82877484454313	3.17135762918917	3.17135762918917	3.28459233258379	3.28459233258379	3.23085108544443	3.23085108544443	3.27508748994409	3.27508748994409	3.26640329474211	3.26640329474211	3.33227764415955	3.33227764415955	3.28733455964587	3.28733455964587	3.19684635993083	3.19684635993083	3.1531777504477	3.1531777504477	3.15908797107158	3.15908797107158	3.18205689179232	3.18205689179232	3.17968735415138	3.17968735415138	3.1724196810869	3.1724196810869	3.19545643453486	3.19545643453486	3.20245942768645	3.20245942768645	3.21371208420042	3.21371208420042	3.24366089398903	3.24366089398903	3.26988613086032	3.26988613086032	3.21534315222619	3.21534315222619
Decrease	4.38486913433049	4.38486913433049	4.34946034385786	4.34946034385786	4.43454394453661	4.43454394453661	4.42187264083145	4.42187264083145	4.41727947885362	4.41727947885362	4.44579095877701	4.44579095877701	4.46383649109447	4.46383649109447	4.49623432953516	4.49623432953516	4.50622583707701	4.50622583707701	4.49716755439791	4.49716755439791	4.49533729627889	4.49533729627889	4.49061531106775	4.49061531106775	4.47082896523243	4.47082896523243	4.43699376087465	4.43699376087465	4.38859899607917	4.38859899607917	4.29825876774491	4.29825876774491	4.11136694779272	4.11136694779272	3.8249667659309	3.8249667659309	4.10352995198173	4.10352995198173	4.60613459988542	4.60613459988542
Decrease	4.3797142955195	4.3797142955195	4.42225900113946	4.42225900113946	4.39943759827893	4.39943759827893	4.48577774408462	4.48577774408462	4.48292636579247	4.48292636579247	4.47401290579544	4.47401290579544	4.49638887953201	4.49638887953201	4.47956783677557	4.47956783677557	4.47512859195237	4.47512859195237	4.49002677287481	4.49002677287481	4.4826017365397	4.4826017365397	4.46399686952592	4.46399686952592	4.45361179082165	4.45361179082165	4.44022415281309	4.44022415281309	4.39385269706222	4.39385269706222	4.28090404595005	4.28090404595005	4.06937466007432	4.06937466007432	3.78729509228555	3.78729509228555	4.21068837820753	4.21068837820753	4.59598608255497	4.59598608255497
Decrease	4.36811685345144	4.36811685345144	4.41726141109284	4.41726141109284	4.42561192090635	4.42561192090635	4.46120012178561	4.46120012178561	4.50568824720146	4.50568824720146	4.51537382403565	4.51537382403565	4.48726105985668	4.48726105985668	4.48349286232011	4.48349286232011	4.50148349635282	4.50148349635282	4.50949288412555	4.50949288412555	4.50263917441002	4.50263917441002	4.49364346873412	4.49364346873412	4.4823195524919	4.4823195524919	4.45494112894238	4.45494112894238	4.3962806768265	4.3962806768265	4.29138262420015	4.29138262420015	4.11794424314866	4.11794424314866	3.86272510780181	3.86272510780181	4.05599371341274	4.05599371341274	4.65056421660404	4.65056421660404
Decrease	4.38472668268677	4.38472668268677	4.45662306151696	4.45662306151696	4.38290113561169	4.38290113561169	4.4730596295371	4.4730596295371	4.48639885534012	4.48639885534012	4.45681644660938	4.45681644660938	4.44611515640258	4.44611515640258	4.45966349669528	4.45966349669528	4.48468891377708	4.48468891377708	4.50271946155139	4.50271946155139	4.49226694500524	4.49226694500524	4.46847190424589	4.46847190424589	4.45494920435067	4.45494920435067	4.45242263304362	4.45242263304362	4.42331210955323	4.42331210955323	4.31080902893652	4.31080902893652	4.08040246570142	4.08040246570142	3.76961578052988	3.76961578052988	4.21308274110861	4.21308274110861	4.66005790405499	4.66005790405499
Decrease	4.40192777526021	4.40192777526021	4.40956227295592	4.40956227295592	4.46545738493801	4.46545738493801	4.46507281341514	4.46507281341514	4.43523550912783	4.43523550912783	4.44995234363275	4.44995234363275	4.50470413197009	4.50470413197009	4.52946814890227	4.52946814890227	4.51515716348168	4.51515716348168	4.47800646766571	4.47800646766571	4.44875338675901	4.44875338675901	4.45255747560775	4.45255747560775	4.46760310276377	4.46760310276377	4.45774353673828	4.45774353673828	4.40402471588057	4.40402471588057	4.29105928010237	4.29105928010237	4.0883065402053	4.0883065402053	3.79204320194539	3.79204320194539	4.1489367008818	4.1489367008818	4.63327189946414	4.63327189946414
Decrease	4.37909831499255	4.37909831499255	4.37905180380293	4.37905180380293	4.36704255239651	4.36704255239651	4.41311474005803	4.41311474005803	4.473866390624	4.473866390624	4.51759915866099	4.51759915866099	4.50092317703193	4.50092317703193	4.4698469190855	4.4698469190855	4.48041050955567	4.48041050955567	4.49011450658591	4.49011450658591	4.47186602187723	4.47186602187723	4.45311266909484	4.45311266909484	4.44737038164025	4.44737038164025	4.43787840944617	4.43787840944617	4.39108607527026	4.39108607527026	4.28451792967855	4.28451792967855	4.09686276305811	4.09686276305811	3.80786072226324	3.80786072226324	4.16192920252946	4.16192920252946	4.586902559487	4.586902559487
Decrease	4.41943647653253	4.41943647653253	4.37218582515091	4.37218582515091	4.46389224500293	4.46389224500293	4.43722350180409	4.43722350180409	4.47813163630022	4.47813163630022	4.50564748802479	4.50564748802479	4.48476820601921	4.48476820601921	4.48277190674156	4.48277190674156	4.50206803695469	4.50206803695469	4.49832723856089	4.49832723856089	4.47798039649596	4.47798039649596	4.46418776742172	4.46418776742172	4.45545472099909	4.45545472099909	4.43983168516823	4.43983168516823	4.38975249409737	4.38975249409737	4.28032160032328	4.28032160032328	4.08815787247412	4.08815787247412	3.8095296133052	3.8095296133052	4.162828089733	4.162828089733	4.62861668851157	4.62861668851157
Decrease	4.48367740204661	4.48367740204661	4.378983182534	4.378983182534	4.47397857824685	4.47397857824685	4.43041439251205	4.43041439251205	4.47764477628198	4.47764477628198	4.49151027555437	4.49151027555437	4.47025714098699	4.47025714098699	4.47519227919165	4.47519227919165	4.48798754407793	4.48798754407793	4.49670805871727	4.49670805871727	4.49147505468897	4.49147505468897	4.47125437755192	4.47125437755192	4.45088622876327	4.45088622876327	4.43119949470703	4.43119949470703	4.38448020325757	4.38448020325757	4.27263432994023	4.27263432994023	4.06938492945208	4.06938492945208	3.79232621334249	3.79232621334249	4.19310208537675	4.19310208537675	4.6109257023882	4.6109257023882
Decrease	4.48390663337271	4.48390663337271	4.4143953216368	4.4143953216368	4.4143654125752	4.4143654125752	4.46115731002931	4.46115731002931	4.44288537446247	4.44288537446247	4.46503243702401	4.46503243702401	4.4866930361614	4.4866930361614	4.50403299390654	4.50403299390654	4.51668603008293	4.51668603008293	4.49930513751041	4.49930513751041	4.47043217426435	4.47043217426435	4.4583406606	4.4583406606	4.45490351445734	4.45490351445734	4.44038067666703	4.44038067666703	4.4058791493413	4.4058791493413	4.32034410132813	4.32034410132813	4.12385117269067	4.12385117269067	3.81110701744036	3.81110701744036	4.12109772746651	4.12109772746651	4.64308660951331	4.64308660951331
Decrease	4.4418601410505	4.4418601410505	4.37477419825891	4.37477419825891	4.45069955775421	4.45069955775421	4.4534618779065	4.4534618779065	4.44938942227038	4.44938942227038	4.45117820243296	4.45117820243296	4.46747066877651	4.46747066877651	4.49635202204659	4.49635202204659	4.4969323574316	4.4969323574316	4.49121008977646	4.49121008977646	4.49088614205381	4.49088614205381	4.49108426857836	4.49108426857836	4.4790194750925	4.4790194750925	4.44492553563593	4.44492553563593	4.37867458743414	4.37867458743414	4.26209589042328	4.26209589042328	4.07150181637149	4.07150181637149	3.80420602053471	3.80420602053471	4.13886262393501	4.13886262393501	4.62075517676073	4.62075517676073
