# Supplementary material for: Inference of past demography, dormancy and self-fertilization rates from whole genome sequence data
Source: PLoS Genet. 2020 Apr 6;16(4):e1008698. doi: 10.1371/journal.pgen.1008698 (PMC7173940; doi:10.1371/journal.pgen.1008698)
Supplement: S1 Data — File containing all numerical data presented in this study. It contains all plotted results and all requirements to build summary statistics. (ZIP) [file pgen.1008698.s003.zip › S1_data/Supplementary_Figure/FigS14/F14S_beta_1_time.csv]

	V1	V2	V3	V4	V5	V6	V7	V8	V9	V10	V11	V12	V13	V14	V15	V16	V17	V18	V19	V20	V21	V22	V23	V24	V25	V26	V27	V28	V29	V30	V31	V32	V33	V34	V35	V36	V37	V38	V39	V40
Constant	0	267.759224097129	542.474005455705	824.515371405747	1114.28485201083	1412.21791807321	1718.78791759628	2034.51060002278	2359.94933681643	2695.72117109533	3042.50385950241	3401.04410824756	3772.16725488965	4156.78871151323	4555.92756840514	4970.72286699399	5402.45319631884	5852.5604623871	6322.67894433079	6814.67111439205	7330.67220381042	7873.14620926613	8444.95705582125	9049.4601214067	9690.62154062685	10373.1760633128	11102.8394587001	11886.5997722156	12733.1254001293	13653.3511481412	14661.3444076208	15775.6292596317	17021.2937444373	18433.5116625105	20063.7976039397	21992.0166114313	24351.9659482477	27394.4698077501	31682.6381520581	39013.3103558685
Constant	0	248.013474594003	502.469572892066	763.711961027813	1032.11255846193	1308.07472245361	1592.03689423081	1884.47678959116	2185.91623449484	2496.92676857116	2818.13616769047	3150.23607264398	3493.99095694845	3850.2487261524	4219.95331831738	4604.159776919	5004.0524021853	5420.96676759705	5856.41663331453	6312.12712463892	6790.07601141384	7292.54558430591	7822.18856987577	8382.11290564465	8975.99224590868	9608.21217910431	10284.0669683623	11010.0293297312	11794.1284135991	12646.4926447284	13580.1520228277	14612.2645812896	15766.0682573225	17074.1429797761	18584.204425013	20370.2280342415	22556.1442687364	25374.2804364268	29346.2202801502	36136.296291564
Constant	0	281.122969312215	569.548644692362	865.666571281466	1169.89831933213	1482.701093803	1804.57186728831	2136.05213005885	2477.73337120056	2830.2634301824	3194.35389018354	3570.78872519267	3960.43446500357	4364.25220951567	4783.31191136419	5218.80946103496	5672.08726138411	6144.65918331428	6638.24107211083	7154.78835518711	7696.54283223552	8266.09147692788	8866.44115156765	9501.11469952383	10174.2762034361	10890.8967224191	11656.9772972391	12479.8547435997	13368.6300936196	14334.7839043464	15393.085664471	16562.9839838032	17870.8190356716	19353.5201294746	21065.1729258551	23089.6284967066	25567.3618679071	28761.7157580907	33263.9047001426	40960.4475323782
Constant	0	240.697446675207	487.647469255796	741.183596236569	1001.66677600834	1269.48846739224	1545.07417825333	1828.88753248511	2121.43496295952	2423.27114973852	2735.00535023975	3057.30880288176	3390.92343035176	3736.6721262481	4095.47098386614	4468.34392447116	4856.44031319928	5261.05632610379	5683.66106967604	6125.92878059151	6589.77888743069	7077.42635668648	7591.44566343903	8134.85306568402	8711.21385039021	9324.78423767044	9980.70231778245	10685.2498712968	11446.21920063	12273.4399571067	13179.5577748614	14181.2245508697	15300.9927378209	16570.4812052131	18035.9980880606	19769.3366622921	21890.7716252516	24625.7769754913	28480.5505126823	35070.3294001129
Constant	0	263.520842314116	533.887141827629	811.464052849819	1096.64674959335	1389.86380975897	1691.58108868734	2002.30617198277	2322.59351345788	2653.05038900676	2994.34382700925	3347.208714004	3712.45732321685	4090.9905766026	4483.8114331879	4892.04090442515	5316.93734046713	5759.91982327782	6222.59676285655	6706.8011502261	7214.63441788303	7748.52155971066	8311.28116747638	8906.21550657037	9537.22793134091	10208.9782448923	10927.0917410999	11698.4458510709	12531.5717583502	13437.2311807396	14429.2688357661	15525.9155853594	16751.8623492239	18141.7261589829	19746.2061762332	21643.9032536491	23966.496767107	26960.8405941162	31181.13118499	38395.765602873
Constant	0	252.936285782122	512.443074691401	778.870854279088	1052.59892622284	1334.03865400665	1623.63718146379	1921.88170655681	2229.30441295199	2546.48818474969	2874.07325852257	3212.76500341685	3563.34306695865	3926.67218474542	4303.71503103384	4695.5475908223	5103.37767147456	5528.56735622489	5972.66045180853	6437.41632548122	6924.85200377429	7437.29507846569	7977.45092999714	8548.48918523807	9154.15641672628	9798.92526229686	10488.1950707329	11228.5670348081	12028.2296752489	12897.5124555828	13849.7040075486	14902.3029337714	16079.0084205006	17413.0470745072	18953.0816790231	20774.5560113229	23003.8604242749	25877.9336827974	29928.7124280491	36853.5644318234
Constant	0	308.991559377657	626.009764678726	951.48277785976	1285.87396073732	1629.68584241274	1983.46466191171	2347.80558911155	2723.35874924204	3110.83620410387	3511.0200783192	3924.77206364475	4353.04459165478	4796.89403905652	5257.49642620158	5736.16619590108	6234.37882756125	6753.79826679294	7296.31045593547	7864.06466997398	8459.52494514312	9085.53470982185	9745.39890588045	10442.9896070548	11182.8836943852	11970.5450234623	12812.5695367979	13717.0213713447	14693.9037727044	15755.8354010786	16919.0498902862	18204.9238510236	19642.4086395283	21272.094481941	23153.4287178475	25378.5748354294	28101.9335846714	31612.9536629906	36561.4585298145	45020.9834749576
Constant	0	250.453229739765	507.412460483391	771.224739072827	1042.26564361037	1320.94249925635	1607.69806026746	1903.01474182138	2207.4195031783	2521.48950631025	2845.85870263675	3181.22553674942	3528.36200243465	3888.12434624711	4261.46579194444	4649.45176166312	5053.27820581504	5474.29383616822	5914.02730402605	6374.22070507139	6856.87126484142	7364.28372532481	7899.13690845179	8464.56932510888	9064.29076801972	9702.72996747816	10385.2332672761	11118.3370567859	11910.1494706565	12770.8985688675	13713.7425296828	14756.0081732932	15921.1620328611	17242.1045321175	18767.0207354979	20570.6137945243	22778.0332977026	25623.8920003393	29634.904562544	36491.7758273854
Constant	0	276.135436002316	559.444017368738	850.308378138817	1149.14260929129	1456.39580429906	1772.55611873448	2098.15543603768	2433.77475141171	2780.05041070428	3137.68137256653	3507.43770214009	3890.17055571077	4286.82398185782	4698.44895068926	5126.22013584176	5571.45612397824	6035.64392771374	6520.46895072463	7027.8519282773	7559.99488725347	8119.43890462221	8709.13749654476	9332.55100598795	9993.76963866518	10697.67625982	11450.1654429642	12258.4438379427	13131.4510112317	14080.4638379781	15119.9897745069	16269.1323837982	17553.7645259187	19010.1603302177	20691.4458984852	22679.9846617604	25113.7594131721	28251.4407857387	32673.7543004256	40233.7491876791
Constant	0	256.971684503747	520.618699323988	791.29712376411	1069.39231096054	1355.32218737685	1649.54103067309	1952.54381167064	2264.87120460595	2587.11539303496	2919.92682799931	3264.022132253	3620.1933919828	3989.31913895986	4372.37740614847	4770.46134503808	5184.79803260527	5616.77128304679	6067.94953331536	6540.12021998212	7035.33254964403	7555.95124896802	8104.72486060458	8684.87358031713	9300.20375424999	9955.25937764335	10655.5259416268	11407.7099557925	12220.1305822493	13103.2820829594	14070.6650992881	15140.0574102486	16335.536303894	17690.8584912709	19255.4631318933	21105.9976489321	23370.8688535381	26290.7956815374	30406.2014031821	37441.5339528261
Bottleneck	0	146.935986130054	297.688915145049	452.462392604426	611.476762797163	774.970995387064	943.204845592248	1116.46133691347	1295.04962598899	1479.30832240115	1669.60935298466	1866.36248145045	2070.02062137606	2281.08611578183	2500.11820230655	2727.74194317216	2964.65897897366	3211.66057239048	3469.64355308997	3739.62997436072	4022.79156916116	4320.48048430621	4634.26833195832	4965.9964147534	5317.84119515015	5692.40092214582	6092.81219053722	6522.90977146771	6987.45054813481	7492.43512225112	8045.58313832231	8657.05990111948	9340.63276431131	10115.6037596984	11010.242117296	12068.3747074835	13363.4243334725	15033.0336864571	17386.2159026336	21409.0074717948
Bottleneck	0	169.598091910602	343.601818188028	522.24618671083	705.785525720569	894.495661446564	1088.67641145235	1288.65445027803	1494.786616145	1707.46374278011	1927.11511972067	2154.21370900501	2389.28227759156	2632.90064544123	2885.7143020557	3148.44471372076	3421.90173586566	3706.99866852104	4004.77066042312	4316.39739731223	4643.23132986576	4986.83314805379	5349.01685558633	5731.90774131811	6138.01794601076	6570.34644958643	7032.51360745732	7528.94563192146	8065.13306573142	8648.00199028888	9286.46265973152	9992.24818545209	10781.2492758765	11675.7449373231	12708.3643955972	13929.6939895973	15424.4806057423	17351.595725463	20067.711935608	24710.9432654738
Bottleneck	0	129.845698598274	263.064387220694	399.835989838239	540.355222251225	684.833259296788	833.499643775501	986.604480410812	1144.42096748945	1307.24833053765	1475.41523716743	1649.28379101798	1829.25422678624	2015.77045941866	2209.32668100394	2410.47525208365	2619.83620465689	2838.10876876318	3066.08546281648	3304.66946395368	3554.8962195731	3817.96060679379	4095.25144182433	4388.3958633486	4699.31718706255	5030.31145674053	5384.15044635934	5764.22290057704	6174.73242422999	6620.98168238958	7109.7924391462	7650.14766139742	8254.21340663566	8939.04666593244	9729.62864380309	10664.6886587193	11809.1096262088	13284.5248633762	15364.0058457818	18918.9020653549
Bottleneck	0	167.871924743839	340.104643365396	516.9307718361	698.602049847989	885.391496274618	1077.59587714027	1275.53854209584	1479.57269746797	1690.08519908293	1907.50096717473	2132.28814998024	2364.96419374259	2606.10301702272	2856.34353953855	3116.39988450147	3387.0736646427	3669.2688844371	3964.01015689056	4272.46516091732	4595.97258196944	4936.07722533484	5294.57463181743	5673.56845910971	6075.54527943742	6503.47354914417	6960.93677571204	7452.316121508	7983.04624661215	8559.98273886	9191.94516393889	9890.54721378688	10671.5178614069	11556.9093576815	12579.0188285816	13787.9177459083	15267.4904433763	17174.991410551	19863.4630253457	24459.4356073152
Bottleneck	0	124.608815757813	252.454583505636	383.709970595502	518.561839630862	657.21284843294	799.883281977316	946.813157867508	1098.2646558703	1254.52493327215	1415.90940199934	1582.76556147729	1755.47750430324	1934.4712416302	2120.22103399659	2313.25696436781	2514.17405786964	2723.64334348576	2942.42537610628	3171.38690630258	3411.52162023811	3663.97620374375	3930.08345986897	4211.40490221543	4509.78627610841	4827.43102223745	5166.99912454136	5531.7426542347	5925.69567810775	6353.9469963444	6823.04324047622	7341.60508010709	7921.30789634653	8578.52074477947	9337.21729834586	10234.5648607143	11332.8295165846	12748.738918584	14744.3511368227	18155.8727570609
Bottleneck	0	166.528703070396	337.383307270011	512.794567301247	693.012208569291	878.307065396179	1068.97352924263	1265.33236248797	1467.73394529005	1676.562038061	1892.23816104957	2115.22671661996	2346.04101068623	2585.25036961886	2833.48860084072	3091.46411352985	3359.97210633962	3639.90935038286	3932.2922602583	4238.2791717358	4559.19805881989	4896.58136608991	5252.21026738919	5628.17158806252	6026.93200410994	6451.43621986946	6905.23906950612	7392.68665966062	7919.17016515951	8491.49031907819	9118.39611763979	9811.40832620908	10586.1300629298	11464.437128326	12478.3682239794	13677.5941764597	15145.3281217497	17037.5662827993	19704.5261805696	24263.7242393895
Bottleneck	0	147.343768383551	298.515072574933	453.718083187366	613.173756017552	777.121723926861	945.822463015823	1119.55978224262	1298.64369622859	1483.41375427806	1674.24291541106	1871.5420805301	2075.76542015545	2287.41667142862	2507.05662400565	2735.31207480458	2972.88661163965	3220.57369313215	3479.27263786472	3750.00833556651	4033.95577103316	4332.4708436081	4647.12952705072	4979.77823404898	5332.59946726175	5708.19868644423	6109.72119118861	6541.01239503881	7006.84238267281	7513.22840889788	8067.91154206633	8681.08529808388	9366.55523829491	10143.6769622218	11040.798153706	12101.8673130995	13400.5110093281	15074.7539247391	17434.4667803612	21468.4225513944
Bottleneck	0	138.750549336236	281.105409202649	427.256842801497	577.412919591763	731.799296834139	890.661259432319	1054.26606435472	1222.90564589545	1396.89975054274	1576.59958601629	1762.39208911413	1954.70494272959	2154.01250560805	2360.84286165622	2575.78625244082	2799.50523191175	3032.74698348086	3276.35837667471	3531.30452874589	3798.69189833627	4079.79730753892	4376.10481792804	4689.35315776859	5021.59754423173	5375.29148435257	5753.39684106587	6159.53475999249	6598.19713024802	7075.05027501098	7597.38379667255	8174.79671626431	8820.289442568	9552.08873940214	10396.8890285843	11396.0756950088	12618.9813409043	14195.5809269206	16417.6732392405	20216.3651375768
Bottleneck	0	163.587525924986	331.424550285242	503.737752266789	680.7724467039	862.7946845287	1050.09365775328	1242.98446355355	1441.81129378411	1646.9511310024	1858.81805070019	2077.8682531144	2304.60597831281	2539.59049740409	2783.44442370539	3036.86365469648	3300.6293444843	3575.62242569467	3862.84136133396	4163.424029013	4478.6749484806	4810.09949876584	5159.4473951845	5528.76860623388	5920.48624226471	6337.49299918079	6783.28092679341	7262.11937218599	7779.3042929649	8341.51630981455	8957.34989696119	9638.12234366509	10399.1611907453	11261.955875274	12257.9792414455	13436.0248454418	14877.8361392259	16736.6541899261	19356.5110877065	23835.1860361871
Bottleneck	0	144.069719049646	291.881924222298	443.636249362042	599.548740521606	759.853705805035	924.805833408741	1094.68262591948	1269.78720928474	1450.45158786017	1637.04043333712	1829.95551620264	2029.64091508978	2236.58917385873	2451.34862114991	2674.53212615264	2906.82764262187	3149.01099814704	3401.96152801974	3666.6813484269	3944.31933543739	4236.20125965969	4543.86807595899	4869.12516884613	5214.10654472213	5581.35976877451	5973.96025052717	6395.6679565873	6851.14697805926	7346.28086345713	7888.63867087477	8488.18741139638	9158.42588015952	9918.27958596455	10795.4663134966	11832.9580063122	13102.7452155969	14739.785648934	17047.0645510343	20991.3838864717
Expension	0	123.072861604222	249.342775855668	378.980281772715	512.169938651537	649.111906310947	790.023754448148	935.142542159805	1084.72721753043	1239.06139828609	1398.45660852013	1563.25606430787	1733.83912384137	1910.62654717166	2094.08674900324	2284.74327838872	2483.18382605055	2690.07114972975	2906.15642955882	3132.2957323615	3369.47049591914	3618.81327177481	3881.64043457068	4159.49425036729	4454.19771344957	4767.92710443927	5103.30961976052	5463.55724492238	5852.6543219697	6275.62692547797	6738.94099183829	7251.11093048983	7823.66820936872	8472.78011567966	9222.12481788884	10108.4114877574	11193.1387052879	12591.595313808	14562.609201207	17932.0796971261
Expension	0	141.202264051431	286.072526605499	434.806448144866	587.615774704619	744.730150897065	906.3991957969	1072.89488878875	1244.51432262993	1421.58289371184	1604.45801557565	1793.53346217171	1989.24447352699	2192.07379028027	2402.55882755239	2621.30025644669	2848.97233820558	3086.33545893147	3334.25145228971	3593.70248910264	3865.81457907662	4151.88710568211	4453.43035378124	4772.21377487351	5110.32890170654	5470.27259465227	5855.05905260361	6268.37340662901	6714.78691728219	7200.06603136632	7731.62915815323	8319.24493285785	8976.14348078316	9720.87363168022	10580.6014963588	11597.4437372298	12841.9580598598	14446.4160754354	16707.7726389364	20573.587218013
Expension	0	143.15143184137	290.021495541598	440.808552496911	595.727271702267	755.010467803287	918.911205637126	1087.70521901444	1261.69370178566	1441.20654214103	1626.60608738795	1818.29154716509	2016.70416958895	2222.33335909021	2435.72394931271	2657.48490307363	2888.29978917361	3128.93949014802	3380.27773648578	3643.31025697689	3919.17860485929	4209.20010040088	4514.90587656155	4838.08981049641	5180.87230664495	5545.78469224723	5935.88277444823	6354.902554172	6807.47839403289	7299.45634134507	7838.35720971857	8434.08448142084	9100.05091150423	9855.06137930752	10726.6569988922	11757.5358145779	13019.2295163635	14645.8356037515	16938.4081212228	20857.5867260821
Expension	0	187.879660833533	380.639854704146	578.540921807994	781.864605313451	990.91646371961	1206.02863296924	1427.56300098871	1655.91487083394	1891.51720556018	2134.84556931892	2386.42390637361	2646.83133455355	2916.71017463237	3196.77549567294	3487.82653332439	3790.76044015286	4106.58896397969	4436.45883582812	4781.67690387247	5143.74140415833	5524.38125886247	5925.60600947178	6349.77003712757	6799.65627499226	7278.58697347725	7790.57273871188	8340.51689983127	8934.50184431118	9580.20023998645	10287.4828083167	11069.3474136301	11943.3976791506	12934.3141428702	14078.2432484695	15431.224212475	17087.1390833089	19221.9846526278	22230.8804874672	27374.6218916256
Expension	0	127.448493780102	258.207705610578	392.454237715019	530.379211060338	672.189901784348	818.111614879874	968.389837649422	1123.29272460657	1283.11397699077	1448.176194569	1618.83479584107	1795.48262639091	1978.55540562934	2168.53820189533	2365.97317807766	2571.46891917557	2785.7117460784	3009.47954576465	3243.65882095991	3489.26590268423	3747.47360829481	4019.64511374457	4307.3775175641	4612.5586272908	4937.44209725323	5284.74852907514	5657.80410457956	6060.7348218598	6498.74544844888	6978.53180536846	7508.9110164288	8101.82452997503	8774.01443175937	9550.00072454402	10467.7977080527	11591.0904326593	13039.2666272283	15080.3563353435	18569.6222380277
Expension	0	126.905125623129	257.106854270932	390.781035235191	528.117974651317	669.32406494913	814.623650548636	964.261172133592	1118.50364095868	1277.64350608771	1442.00199190504	1611.93300160742	1787.82770590781	1970.11996655636	2159.29278383554	2355.88600915877	2560.50563286373	2773.8350497564	2996.648830346	3229.82969781285	3474.38965011745	3731.49650438838	4002.50762476877	4289.01330066609	4592.89329107613	4916.3916420225	5262.21735602526	5633.68243395299	6034.89528298118	6471.03848046345	6948.7793002349	7476.89727488622	8067.28294119358	8736.60700614271	9509.28493309863	10423.1689503524	11541.672591311	12983.6745832161	15016.0622414285	18490.4518915459
Expension	0	166.67401399726	337.677703852607	513.242025622196	693.616922618574	879.073465490524	1069.90630258118	1266.43647616324	1469.01467213202	1678.02498576433	1893.8893051224	2117.07243780227	2348.08813762254	2587.50622774097	2835.9610686331	3094.16168762622	3362.90397725441	3643.08549114211	3935.72353079908	4241.97744274494	4563.17635975824	4900.85406361084	5256.79328237681	5633.08266233942	6032.19103189025	6457.06566488063	6911.26449738078	7399.13742839134	7926.08033701265	8498.89989055731	9126.35271951647	9819.96964213505	10595.3673916485	11474.440857139	12489.2566967709	13689.5290792747	15158.5437514067	17052.4330565291	19721.720111165	24284.8964709232
Expension	0	183.969118768206	372.717186774277	566.499125473012	765.590813808274	970.291450360481	1180.92625796872	1397.84959219554	1621.44852822789	1852.14701739391	2090.41072541533	2336.75269113843	2591.73997858837	2856.0015392236	3130.23755860315	3415.23063702238	3711.85925364322	4021.11409768813	4344.11803203048	4682.1507040037	5036.67916525028	5409.39635202455	5802.26997905855	6217.60542321899	6658.12769347817	7127.08989066561	7628.41914383865	8166.91672385343	8748.5384188935	9380.79719728076	10073.3583305006	10838.9491443088	11694.8068587284	12665.0983090889	13785.2175841438	15110.0374957508	16731.4860239787	18821.8967493941	21768.165189229	26804.8443544793
Expension	0	152.721984870218	309.411214993811	470.279313445474	635.555301161837	805.487557878462	980.346067372205	1160.42499795363	1346.04568013321	1537.5600571542	1735.35470146849	1939.85551233264	2151.53323801167	2370.91000263032	2598.56706531008	2835.15410177514	3081.4003816017	3338.12832556046	3606.27007839349	3886.88793948016	4181.19978190834	4490.61099690216	4816.75508307018	5161.54584928055	5527.24546204155	5916.55448337683	6332.73301992002	6779.76684721842	7262.60016351004	7787.46986030183	8362.39956381669	8997.95486497853	9708.4452439499	10513.9328018284	11443.7999454184	12543.599345725	13889.6450258582	15624.9997273267	18070.8448077666	22252.0445896749
Expension	0	195.226201124611	395.523775702128	601.163243847769	812.437365555936	1029.66364738766	1253.18721258874	1483.38409976166	1720.66506924927	1965.48001398907	2218.32309381864	2479.73874046467	2750.32871663693	3030.76045937458	3321.77699863659	3624.20882208135	3938.98816306791	4267.16633115677	4609.93489727363	4968.65181045558	5344.87389133062	5740.39766703275	6157.31125688656	6598.06110391935	7065.53896057989	7563.19698514926	8095.20260796755	8666.65088996721	9283.86205439853	9954.80878860425	10689.7477826612	11502.1851482172	12410.4128519105	13440.0764992982	14628.7359457291	16034.6216739919	17755.2867432411	19973.6098370598	23100.1606345717	28445.0345259024
Decrease	0	959.602472590789	1944.13245223138	2954.91963631871	3993.40303873966	5061.14331108342	6159.83685023777	7291.33201247186	8457.64782309257	9660.9956572777	10903.8044769149	12188.7503471433	13518.791134176	14897.2075156545	16327.6517338586	17814.2059150901	19361.4523000075	20974.5584288686	22659.3812737396	24422.5956110909	26271.8537381827	28215.986190414	30265.2567769223	32431.6905884204	34729.5015612752	37175.6582150975	39790.6448723587	42599.5054720412	45633.3060381901	48931.2350119223	52543.7074763653	56537.110515105	61001.3552994579	66062.4986105413	71905.1597763728	78815.561214548	87273.2090376406	98177.0135145555	113545.062775823	139816.916514006
Decrease	0	925.254585686532	1874.54442645666	2849.1516246905	3850.46368639784	4879.98540140653	5939.35244599336	7030.34701660205	8154.91586980852	9315.19122711322	10513.5151084558	11752.4677922457	13034.9012712151	14363.9787948537	15743.221877553	17176.5665305138	18668.4309782644	20223.7977947943	21848.3143084686	23548.4163796709	25331.4824003223	27206.026826779	29181.9460867202	31270.8348463157	33486.3982701309	35844.9975087782	38366.3836715374	41074.7042778754	43999.9133785867	47179.7967087909	50662.9648006447	54513.4284870425	58817.8806704532	63697.8660718597	69331.395778909	75994.447200967	84149.3630707756	94662.8781792314	109480.845471098	134812.32787142
Decrease	0	836.76647167695	1695.26955066531	2576.66872355564	3482.21880013346	4413.28065738805	5371.33354123518	6357.98920508101	7375.00822450813	8424.31890280667	9508.03927731665	10628.5028576407	11788.2888818962	12990.2580774501	14237.5951733683	15533.8597544998	16883.0475018248	18289.6644733748	19758.8179067723	21296.3281592128	22908.867979008	24604.1375296733	26391.0867791414	28280.2015202431	30283.8762035161	32416.9072563246	34697.1568609042	37146.4631523763	39791.9154808328	42667.6858857803	45817.7359580159	49299.9547581494	53192.7441825241	57606.0248399121	62700.7834598407	68726.6039370239	76101.6121615321	85609.6514388487	99010.48014054	121919.348119548
Decrease	0	814.964309571511	1651.09887365199	2509.53296811554	3391.4887083613	4298.29151338429	5231.38208697375	6192.33018789308	7182.8505194827	8204.82114260265	9260.30490859427	10351.5745268771	11481.142032867	12651.7936169556	13866.6310292872	15129.1211088272	16443.155428077	17813.1226385861	19243.9969076088	20741.4469414613	22311.9716283099	23963.0705019619	25703.4603366712	27543.3537152837	29494.8221477926	31572.2765369042	33793.1136611769	36178.6026575971	38755.1270563869	41555.9685359187	44623.9432566199	48015.4319649812	51806.7937761026	56105.0852894869	61067.0986846968	66935.9148849298	74118.7654044125	83379.0703130068	96430.7370327224	118742.708661032
Decrease	0	843.989406767952	1709.90305038199	2598.91042607505	3512.27717510112	4451.37592148581	5417.69867993715	6412.87111645295	7438.66900383462	8497.03729040999	9590.11229633367	10720.2476739709	11890.0449253204	13102.3894714348	14360.4935318351	15667.9474175662	17028.7813001683	18447.5401337877	19929.3752415201	21480.1572216541	23106.6164214009	24816.5194717828	26618.893596502	28524.315101338	30545.2854252355	32696.7287177345	34996.6613467213	37467.109953236	40135.3977215691	43035.991662921	46213.2328428017	49725.5100179028	53651.9018466363	58103.2777681221	63242.01414297	69319.8492642026	76758.5182680372	86348.6305643709	99865.134689438	122971.751110839
Decrease	0	916.479789247979	1856.76689148235	2822.13125006498	3813.9472123756	4833.7052973326	5883.02566902123	6963.67362214673	8077.57745091487	9226.84915557032	10413.8085451407	11641.011427562	12911.2827482475	14227.7557575163	15593.918572928	17013.6698779058	18491.3859960556	20032.0022483479	21641.1124058267	23325.0912933882	25091.2473288207	26948.0142203031	28905.1945411963	30974.2729978419	33168.8247797356	35505.0558739614	38002.5300770682	40685.1659017487	43582.6333248763	46732.3597346474	50182.4946576414	53996.441870017	58260.0721085563	63093.7774058889	68673.880653697	75273.7419864621	83351.319437377	93765.1279825178	108442.566766198	133533.814095018
Decrease	0	974.210610962009	1973.72820326931	2999.90271645463	4054.19507067812	5138.18967550688	6253.60875227286	7402.32879498445	8586.39956480205	9808.06610092114	11069.7943415944	12374.3010900072	13724.5892403089	15123.9894122725	16576.2094466804	18085.3936125107	19656.1939063965	21293.8565346529	23004.3276307028	24794.3835819033	26671.7931773128	28645.5213805821	30725.9882479909	32925.4019295856	35258.1927421148	37741.5875189072	40396.3824176217	43248.0026239931	46327.9870837092	49676.1208080156	53343.5863546255	57397.7814253037	61929.9859194276	67068.1755949345	72999.780261022	80015.3795319383	88601.7790967404	99671.5734383348	115273.572274053	141945.365451366
Decrease	0	1006.82304387792	2039.80023933531	3100.32671614606	4189.91229987145	5310.19443938051	6462.95300865954	7650.12731876522	8873.83574815444	10136.3984903983	11440.364032887	12788.5401258361	14184.0301875349	15630.2763327585	17131.1105250479	18690.8157659026	20314.1997810415	22006.6843974819	23774.4147999352	25624.394220422	27564.6515140571	29604.4517533924	31754.5638139285	34027.6045227166	36438.4872622115	39005.0155469441	41748.681701592	44695.762039105	47878.8512950985	51339.0663139923	55129.3030281141	59319.2153279856	64003.1387762686	69313.3332156491	75443.5028091556	82693.9545421712	91567.7902903256	103008.154323213	119132.441804383	146697.09331844
Decrease	0	939.173137736492	1902.74309153027	2892.01125035456	3908.38599239305	4953.39474394129	6028.69778666117	7136.10412647603	8277.58980491013	9455.31911835053	10671.6693176095	11929.2594960777	13230.9845488514	14580.0553100026	15980.0462678631	17434.952642826	18949.2591225197	20528.0232335106	22176.9772566026	23902.6538664609	25712.5424477361	27615.2855392664	29620.9284401292	31741.2402343973	33990.1322526463	36384.2117653457	38943.5269965876	41692.5887155992	44661.8015702558	47889.5197043388	51425.0848954723	55333.4708878653	59702.6747003824	64656.0694443237	70374.3440179919	77137.6273432084	85415.2171481186	96086.8864657281	111127.759595855	136840.302043591
Decrease	0	852.676554117882	1727.50301032656	2625.66090142407	3548.42889585641	4497.19374601037	5473.4628238384	6478.87852824983	7515.23491000059	8584.49693668958	9688.82291752461	10830.5907309153	12012.428656011	13237.251813381	14508.3054857867	15829.2169391928	17204.0578275252	18637.4198859515	20134.5074599186	21701.2515735356	23344.4518491934	25071.95485952	26892.8807450498	28817.9146730318	30859.686759194	33033.274766718	35356.8805052044	37852.7573349801	40548.5096767186	43478.959309112	46688.9036983868	50237.3325942432	54204.1386083874	58701.3323543977	63892.961525912	70033.3555475802	77548.5904575808	87237.4133751054	100893.042306774	124237.494155968
