# Supplementary material for: Inference of past demography, dormancy and self-fertilization rates from whole genome sequence data
Source: PLoS Genet. 2020 Apr 6;16(4):e1008698. doi: 10.1371/journal.pgen.1008698 (PMC7173940; doi:10.1371/journal.pgen.1008698)
Supplement: S1 Data — File containing all numerical data presented in this study. It contains all plotted results and all requirements to build summary statistics. (ZIP) [file pgen.1008698.s003.zip › S1_data/Supplementary_Figure/FigS14/F14S_beta_0.2_time.csv]

	V1	V2	V3	V4	V5	V6	V7	V8	V9	V10	V11	V12	V13	V14	V15	V16	V17	V18	V19	V20	V21	V22	V23	V24	V25	V26	V27	V28	V29	V30	V31	V32	V33	V34	V35	V36	V37	V38	V39	V40
Constant	0	6124.3961245881	12407.8851360039	18858.9534583837	25486.7851979838	32301.3407798944	39313.4469858527	46534.900436121	53978.5869986683	61658.6201610648	69590.5020975921	77791.3120503693	86279.9277785627	95077.2872955759	104206.700022865	113694.2189972	123569.08909626	133864.290709772	144617.204334398	155870.429876155	167672.805995869	180080.691131873	193159.591193853	206986.252981722	221651.392994537	237263.308093461	253952.733774432	271879.506018734	291241.895092129	312290.010330266	335345.611991738	360832.397189721	389324.198990406	421625.5397703	458914.701087998	503018.417987606	556997.004986275	626587.507083867	724669.810982143	892342.616978012
Constant	0	6379.51600173609	12924.7521163834	19644.5482813779	26548.4711791538	33646.8961495736	40951.1009783873	48473.3736897849	56227.1369297277	64227.0921019067	72489.3871443197	81031.8127576625	89874.0330793013	99037.8583234735	108547.56889663	118430.303109486	128716.524074047	139440.5860221	150641.426584678	162363.420223621	174657.440039213	187582.192155597	201205.911218367	215608.541017601	230884.576968941	247146.827183533	264531.473118515	283205.008935843	303373.964113261	325298.866623892	349314.880078427	375863.35125758	405542.017008154	439188.913157728	478031.404152474	523972.32011764	580199.457047368	652688.844191688	754856.897086581	929514.337125794
Constant	0	5904.64006263438	11962.6644286569	18182.2550116676	24572.2663731019	31142.3015372961	37902.798798556	44865.1314898907	52041.7231075445	59446.1807178198	67093.4502447652	74999.9980917949	83184.0246448406	91665.7166178671	100467.547041842	109614.634116428	119135.17335231	129060.961734283	139428.038469098	150277.474889606	161656.357223973	173619.02165263	186228.623597075	199559.156022529	213698.080331517	228749.807468738	244840.381868813	262123.904265815	280791.530576283	301084.395693071	323312.714447946	347884.980821048	375354.43755549	406496.739092786	442447.887800255	484969.071671919	537010.794779463	604104.245024228	698667.152003436	860323.509227409
Constant	0	6129.17116310626	12417.559253786	18873.6573128281	25506.656607107	32326.5253276072	39344.098697437	46571.1825343884	54020.6727532196	61706.693845434	69644.7600719709	77851.9639912075	86347.1980808269	95151.4166790779	104287.94738119	113782.863536835	123665.432825191	133968.661349969	144729.958752472	155991.958152798	167803.536290055	180221.09554384	193310.192897162	207147.634987492	221824.209043274	237448.296362025	254150.734370881	272091.483671244	291468.969115245	312533.495042527	335607.072580109	361113.729187216	389627.745333329	421954.270660936	459272.5054053	503410.608870164	557431.281623383	627076.041695354	725234.817913438	893038.354203492
Constant	0	6080.46461619324	12318.8809143752	18723.6744438782	25303.9634315425	32069.636854353	39031.4438313937	46201.0963634294	53591.387885542	61216.3306464551	69091.315620279	77233.2995363407	85661.024739895	94395.2790518214	103459.204690472	112878.667809015	122682.703505821	132904.055595737	143579.836437708	154752.340360174	166470.055694557	178788.936608933	191774.0191261	205501.499525951	220061.443580099	235561.371314836	252131.080434452	269929.260385029	289152.759200378	310049.892132265	332940.111389115	358244.074820657	386531.499274657	418601.13612901	455622.814894936	499410.167083672	553001.554969214	622092.870589493	719471.610663772	885941.666358329
Constant	0	6071.54337614743	12300.806688034	18696.2031230504	25266.837529801	32022.5843761924	38974.1770102323	46133.3102488717	53512.7587567018	61126.5142237156	68989.9450424308	77119.9830633103	85535.3431328943	94256.7825722318	103307.409645479	112713.052555061	122502.703799133	132709.059150914	143369.176518203	154525.288175325	166225.811311762	178526.617999796	191492.648841563	205199.988321995	219738.570068464	235215.756354193	251761.154444657	269533.220957241	288728.515110895	309594.987829965	332451.622623525	357718.460153326	385964.381380226	417986.965756419	454954.326422657	498677.433935287	552190.192691989	621180.13773442	718416.004003751	884641.815315513
Constant	0	6031.41335671224	12219.5041952611	18572.6300958627	25099.8357283942	31810.9302952169	38716.5762020036	45828.390968517	53159.0648248798	60722.4969826563	68533.9542565851	76610.2565856357	84969.9951200968	93633.7899849793	102624.596709783	111968.072784776	121693.019081465	131831.915269529	142421.574321588	153503.949376682	165127.137609656	177346.641804917	190226.97333805	203843.713811659	218286.202434536	233661.091866241	250097.132729753	267751.734319439	286820.156691121	307548.711931244	330254.275219312	355354.110947706	383413.340044192	415224.270339409	451947.294300777	495381.412828968	548540.477653848	617074.431910433	713667.615263503	878794.752873159
Constant	0	6098.97555072216	12356.383640313	18780.6754682487	25380.9970202515	32167.2673786054	39150.268386249	46341.74769913	53754.5376997554	61402.6932947434	69301.6523133925	77468.4231068919	85921.8050783609	94682.649333644	103774.168543619	113222.307606534	123056.190013148	133308.659261255	144016.940692026	155223.457391753	166976.845306289	179333.228946602	192357.84232654	206127.113692538	220731.383006044	236278.497619681	252898.65038465	270751.013849908	290033.035319437	310993.785998315	333953.690612578	359334.687632829	387708.228312333	419875.495690939	457009.880625726	500930.535918867	554685.073618622	623986.725932015	721661.918924911	888638.7642312
Constant	0	6101.70662544027	12361.9167346313	18789.085311432	25392.3624370672	32181.6716355102	39167.7995777266	46362.499180175	53778.6085716051	61430.1889523152	69332.685064546	77503.1128756965	85960.2802071153	94725.0475016132	103820.637824524	113273.007692025	123111.293636151	133368.353861763	144081.430379259	155292.965271661	167051.61626363	179413.532998261	192443.978700697	206219.415841357	220830.224835235	236384.301328176	253011.896470745	270872.254088154	290162.909899781	311133.046642889	334103.23252726	359495.594964327	387881.841098865	420063.512734375	457214.526163411	501154.84879089	554933.457362495	624266.142427041	721985.073626125	889036.689889755
Constant	0	5707.75080010784	11563.7713289546	17575.970675562	23752.9081474547	30103.8665576841	36638.9361373305	43369.1109774634	50306.4003148655	57463.9574904264	64856.2300587883	72499.1353538217	80410.2668725496	88609.138206243	97117.473026307	105959.551970122	115162.630373654	124757.444956413	134778.833203663	145266.496931338	156265.952284987	167829.723613942	180018.860432442	192904.888422318	206572.352599853	221122.182343776	236676.219157537	253383.425311295	271428.582658641	291044.78548865	312531.904569975	336284.81271743	362838.304884841	392942.171442525	427694.534943629	468797.856854962	519104.257169828	583960.487228616	675370.209454815	831636.161739803
Bottleneck	0	2254.46219866167	4567.4883589177	6942.20243324077	9381.98519909239	11890.5032060215	14471.741919642	17130.043814528	19870.1523301373	22697.2628071324	25617.0817780764	28635.8963127401	31760.6555361589	34999.0669771688	38359.711107783	41852.1783570604	45487.2341082137	49277.018830348	53235.2927236493	57377.7373142352	61722.3306871977	66289.8190461154	71104.3158862901	76194.0726068397	81592.483017335	87339.4124652741	93482.9862233566	100082.041794981	107209.564795411	114957.623410847	123444.661374395	132826.646573488	143314.813704533	155205.316910554	168931.895482609	185166.992061593	205037.14439173	230654.226169807	266759.475078928	328481.805766126
Bottleneck	0	2555.55249651987	5177.49035019827	7869.35472688189	10634.9779171663	13478.5161494677	16404.4871604798	19417.8133754911	22523.8717347565	25728.5514325182	29038.3211261557	32460.3075427699	36002.3878842242	39673.299043322	43482.7674402658	47441.6643351452	51562.1928609122	55858.114883323	60345.028319237	65040.7090103799	69965.5360699017	75143.0264201	80600.513987068	86370.0232303815	92489.4078046582	99003.8571960574	105967.923954126	113448.303510168	121527.728930814	130310.564389139	139931.072139803	150566.05005697	162454.94387456	175933.460024028	191493.265000716	209896.608209705	232420.479944462	261458.801070617	302386.016014363	372351.552084265
Bottleneck	0	2215.07495622013	4487.69071518324	6820.91665143495	9218.07447757352	11682.7666856197	14218.9091119423	16830.7683646412	19523.0050115253	22300.7236265355	25169.5310445857	28135.6044953521	31205.771697145	34387.6055221592	37689.5365347576	41120.9876115979	44692.536056111	48416.1102337791	52305.2299431787	56375.3027417307	60643.9926231232	65131.6833383065	69862.0671006967	74862.9017350655	80166.9976346485	85813.5236677089	91849.7643202682	98333.5291578809	105336.528679234	112949.222566302	121287.985246246	130506.05972382	140810.990257772	152493.756943391	165980.521302357	181931.97786937	201454.982880895	226624.513925481	262098.975504018	322742.968127141
Bottleneck	0	2051.35233379456	4155.99246250719	6316.76289429763	8536.73982433997	10819.2594740083	13167.9482488343	15586.7573995231	18080.0030177829	20652.4123836714	23309.1779146522	26056.0202634179	28899.2624917913	31845.9177389922	34903.7934418897	38081.6160049645	41389.1809324352	44837.534929652	48439.1985076183	52208.4404064435	56161.6190227474	60317.6114852546	64698.3588470874	69329.5672715817	74241.6220405303	79470.7969373997	85060.8815145387	91065.4124646372	97550.7999551826	104600.817530366	112323.238045495	120859.977869835	130403.241063278	141222.500537286	153712.41897793	168484.857068242	186564.860086025	209874.038000677	242726.479108773	298888.09813152
Bottleneck	0	2388.60860149379	4839.26587361282	7355.28165218018	9940.23787976696	12598.0192752191	15332.8484497879	18149.3262666531	21052.4784123384	24047.8093638763	27141.365207457	30339.8071099616	33650.4976875575	37081.603087224	40642.2143415222	44342.4925351471	48193.8436197954	52209.1304542669	56402.9320066816	60791.8628950145	65394.9709474855	70234.2368210983	75335.2088272524	80727.8193972734	86447.4493598239	92536.3361549425	99045.4686350429	106037.185289008	113588.814567281	121797.902954167	130789.941894971	140730.179774738	151842.420307309	164440.439582528	178983.785514766	196184.912842456	217237.391254795	244378.756462252	282632.36220228	348027.333149766
Bottleneck	0	2412.67277864269	4888.01934087423	7429.3828676524	10040.3813880384	12724.9387577054	15487.3201288492	18332.1727163146	21264.5728381983	24290.080426709	27414.802479686	30645.467272326	33989.5115959037	37455.1838677244	41051.6667084886	44789.2235713336	48679.3753178843	52735.114394564	56971.1666461605	61404.3140755897	66053.7964095319	70941.8157504061	76094.1777975703	81541.1165383811	87318.3692477302	93468.5988892179	100043.308005436	107105.463118021	114733.171727416	123024.963055692	132107.592819064	142147.974207102	153372.165657262	166097.104414968	180786.968136948	198161.389228596	219425.962066794	246840.76454648	285479.758476326	351533.554885858
Bottleneck	0	2125.02501701487	4305.25161760802	6543.62439635298	8843.33002752044	11207.8245502147	13640.8646094301	16146.54336189	18729.3319082946	21394.1273051949	24146.3084515871	26991.8014528433	29937.1564585093	32989.6384791075	36157.3353493761	39449.2868756538	42875.6403598817	46447.8392410237	50178.8536942513	54083.4649100964	58178.6187839483	62483.8704015564	67021.9488114688	71819.4833933785	76907.950692243	82324.9272355354	88115.7752424576	94335.9541333245	101054.25914383	108357.4724782	116357.237567897	125200.567595417	135086.569476191	146294.394026406	159232.877927778	174535.856351845	193265.18826014	217411.496711727	251443.807044088	309622.425828036
Bottleneck	0	2237.80588676761	4533.74305561486	6890.91237877526	9312.66965600884	11802.6543478351	14364.8224746378	17003.4844281239	19723.3486024945	22529.5719544397	25427.8188557862	28424.329926471	31526.0029503297	34740.4885117951	38076.3036890395	41542.9680555636	45151.1674582808	48912.9526706514	52841.9822303958	56953.8218061159	61266.3166580582	65800.059713673	70578.986314067	75631.1391326959	80989.6652605527	86694.1355138444	92792.3196083879	99342.6203470977	106417.484116339	114108.298888454	122532.633316116	131845.302972125	142255.981918611	154058.636266446	167683.800774397	183798.949974175	203522.298576669	228950.117432455	264788.615234727	326054.931892785
Bottleneck	0	2231.52477694097	4521.01767213702	6871.57085424322	9286.53070390646	11769.5264663495	14324.5030581339	16955.7587724894	19667.98878802	22466.335586786	25356.4476417638	28344.5480566169	31437.5152543695	34642.9783456702	37969.4305028183	41426.3645796211	45024.4364297838	48775.6630024606	52693.6644983668	56793.9628961333	61094.3533676411	65615.3710397782	70380.8840715476	75418.856425775	80762.3421556612	86450.8010094049	92531.8686220107	99063.7838704595	106118.789797425	113788.017866008	122188.706735282	131475.237439189	141856.695523302	153626.221989652	167213.143165066	183283.060102923	202951.048890943	228307.496532707	264045.402258585	325139.755626226
Bottleneck	0	2496.78252070476	5058.4237361966	7688.38337622124	10390.4056002848	13168.5510561243	16027.2335861574	18971.2624147834	22005.8908288988	25136.8725890954	28370.5275932036	31713.818675162	35174.4418850231	38760.9331934884	42482.7953425223	46350.6495861224	50376.4184221024	54573.5472349412	58957.2752366009	63544.9694782267	68356.5404150212	73414.9641512178	78746.946015306	84383.7740011785	90362.4312439199	96727.0680082248	103530.982300044	110839.335757544	118732.958837124	127313.815651622	136713.080830042	147103.486430327	158718.971658941	171887.522715065	187089.499252145	205069.621245064	227075.512073962	255446.039667166	295432.052488983	363788.592904005
Expension	0	1458.40918942769	2954.7033430873	4490.90334249823	6069.196208991	7691.95382955439	9361.75439763903	11081.4070554109	12853.9803287911	14682.8350781076	16571.6628531832	18524.5307527403	20545.9341583455	22640.8590621742	24814.856162411	27074.1294973753	29425.6431819743	31877.2508727107	34437.8540283942	37117.5970115287	39928.1098261665	42882.8131692538	45997.3060351575	49289.8642238055	52782.0901549576	56499.7726793496	60474.043984512	64742.9659885775	69353.7530081408	74365.9638545607	79856.219652333	85925.415861324	92710.1999811241	100402.153810678	109281.862834307	119784.329478499	132638.309807291	149209.972660474	172566.419633457	212494.529459624
Expension	0	1410.49223983966	2857.62470962514	4343.35189354469	5869.7889569699	7439.22985705332	9054.16807908104	10717.3204690894	12431.6547346539	14200.4213129262	16027.1904655418	17915.8956641413	19870.8845917072	21896.9794225117	23999.5484830654	26184.5919741136	28458.8452001957	30829.903780999	33306.3767123152	35898.075057249	38616.2467087676	41473.8714183927	44486.0356657375	47670.4147878486	51047.9014434215	54643.4371743093	58487.1313004748	62615.795191833	67075.0919089632	71922.6234210827	77232.4934175351	83102.282374505	89664.148152189	97103.3780092423	105691.338617731	115848.740126303	128280.394860957	144307.585326498	166896.641569724	205512.888278492
Expension	0	1329.79642801251	2694.13685813101	4094.86395635447	5533.971877118	7013.62333776334	8536.16916854187	10104.1707817411	11720.4260991233	13387.9995967568	15110.2572776837	16890.9075753073	18734.0494368866	20644.2291548017	22626.5079277015	24686.5426782494	26830.683376807	29066.0910893082	31400.8822814301	33844.3067145703	36406.9687773727	39101.1056355037	41940.9406544907	44943.1379459146	48127.394876496	51517.2260550564	55141.0182142594	59033.4767050743	63237.6521541797	67807.8510588028	72813.9375547455	78347.9094318635	84534.3636538688	91547.9869916321	99644.6209315524	109220.906332118	120941.332431241	136051.589708925	157348.301208614	193755.269985987
Expension	0	1553.83642384082	3148.03671659182	4784.75399092938	6466.31837026997	8195.25693989468	9974.31659067636	11806.4902737352	13695.047296052	15643.5684271602	17655.9867639003	19736.6355250838	21890.3042359467	24122.3051341702	26438.5521135231	28845.6551575306	31351.0340599522	33963.0563609975	36691.2059634174	39546.2909998469	42540.7024535825	45688.7391701744	49007.0208238525	52515.0190442589	56235.7497496345	60196.6892174828	64431.0066895292	68979.2545671057	73891.7365135348	79231.908417	85081.4049071651	91547.7232774351	98776.4522032171	106971.709143112	116432.438967117	127622.107360748	141317.1546568	158973.1414207	183857.857110382	226398.559563965
Expension	0	1464.95745467147	2967.96997727163	4511.06752308898	6096.44693319178	7726.49074435437	9403.78872613011	11131.1626337486	12911.6947708293	14748.7610879813	16646.0697101062	18607.7059972223	20638.1855151837	22742.516643298	24926.2750024153	27195.6924870207	29557.7644809356	32020.3799036233	34592.4801814924	37284.2552252899	40107.38725785	43075.3572351217	46203.8341910418	49511.1759839801	53019.0820286794	56753.4569679563	60745.5727730337	65033.6622602653	69665.1517387856	74699.8674393424	80214.7745157001	86311.2214488918	93126.4692865294	100852.960030884	109772.538996636	120322.16177355	133233.856544379	149879.926254486	173341.243802229	213448.631060079
Expension	0	1380.3418832258	2796.5407832977	4250.50940580101	5744.31770282043	7280.21059640984	8860.62827168926	10488.2295000212	12165.9185519487	13896.8763840292	15684.5969408093	17532.9296129476	19446.1291483586	21428.9146436298	23486.5396731634	25624.8761787982	27850.5154927581	30170.8908725168	32594.4272899588	35130.7260891679	37790.794730747	40587.3355140447	43535.1124335674	46651.4230024362	49956.7132826957	53475.3916715563	57236.9238791056	61277.3344039104	65641.310223505	70385.2220207058	75581.589461494	81325.9071643144	87747.5080134427	95027.7186098525	103432.104954252	113372.384192241	125538.30274419	141222.899684999	163329.097474937	201119.892205684
Expension	0	1393.4495622489	2823.09663834198	4290.87209685094	5798.86554605428	7349.34322570842	8944.76849284733	10587.8253664348	12281.4456958673	14028.8406439558	15833.5373336245	17699.421709213	19630.7889215757	21632.4028796788	23709.5670456864	25868.2091211948	28114.9830294918	30457.3926140085	32903.9428498723	35464.3262552002	38149.654817062	40972.751455404	43948.5203631163	47094.4233099094	50431.1005129293	53983.1921506866	57780.4437386377	61859.2218627485	66264.6378465538	71053.5976669344	76299.3096341241	82098.1751801784	88580.7553299913	95930.0985556997	104414.292663616	114448.964451186	126730.410147053	142563.947480678	164880.064964115	203029.719781177
Expension	0	1366.53415208866	2768.5666388346	4207.99103279183	5686.85658005749	7207.38574645159	8771.99430761963	10383.3144389042	12044.2213590699	13757.8642051708	15527.7019713928	17357.5455424619	19251.6071055215	21214.5585514503	23251.6009024938	25368.547362728	27571.9233304627	29869.0877073747	32268.3811893094	34779.3090769143	37412.7687217979	40181.3353606325	43099.6253018554	46184.7630294176	49456.9900808678	52940.4706931907	56664.3758273194	60664.3696242918	64984.6920522606	69681.1499111073	74825.5374435959	80512.3940236534	86869.7588026658	94077.1445491174	102397.460774059	112238.306165394	124282.527524464	139810.229495857	161695.296246262	199108.06496806
Expension	0	1397.50290923216	2831.30862573821	4303.35363471247	5815.73362280728	7370.72142194883	8970.78755472707	10618.623847536	12317.1706781057	14069.6485500641	15879.5948462352	17750.9068146192	19687.8921000545	21695.3284690425	23778.5348107657	25943.4560696631	28196.7655243409	30545.9888458454	32999.6557490696	35567.4869462897	38260.6267477688	41091.935373507	44076.3603705761	47231.4143024958	50577.7974258744	54140.221594004	57948.5188478233	62039.1615585345	66457.3922721096	71260.2824968383	76521.2534955376	82336.9871183449	88838.4241736432	96209.1455955921	104718.019019878	114781.880243306	127099.050921412	142978.645767647	165359.677669181	203620.30441695
Expension	0	1358.2145557539	2751.71132876001	4182.37236331359	5652.23442949698	7163.50646253639	8718.58953059405	10320.0997840663	11970.8949370989	13674.1049544851	15433.1677717089	17251.8710724499	19134.4013996353	21085.4022012059	23110.0428350648	25214.1011139209	27404.0627088078	29687.2417196745	32071.9280633772	34567.5691713442	37184.9960510198	39936.7073797798	42837.2304805168	45903.5855816138	49155.8909881187	52618.1638227287	56319.3974506551	60295.0388860846	64589.0587598276	69256.924114397	74369.9921020396	80022.2265315366	86340.8870391385	93504.3935016749	101774.054810847	111554.988153059	123525.883090158	138959.050861867	160710.879141178	197895.875192198
Decrease	0	27673.1617377908	56065.1867069849	85214.4209229151	115162.362886443	145954.018904947	177638.30992933	210268.539138196	243902.93148976	278605.258957007	314445.568311481	351501.032325797	389856.950394707	429607.931197924	470859.298652589	513728.77373652	558348.499801241	604867.499156958	653454.676052994	704302.518706188	757631.705226279	813696.891933264	872794.068112722	935270.015155609	1001534.63671604	1072077.27353776	1147488.65562099	1228491.00387887	1315980.20502752	1411086.38127927	1515263.41045256	1630425.773339	1759166.34194232	1905120.36084727	2073611.9102538	2272895.11567884	2516798.0471686	2831243.61548008	3274429.75239488	4032061.45762116
Decrease	0	27232.9586058735	55173.3453260182	83858.8961971819	113330.449594353	143632.29589958	174812.577867329	206923.750770703	240023.113370568	274173.423204967	309443.612795888	345909.627311505	383655.409270147	422774.062390241	463369.235177976	505556.775997423	549466.726166456	595245.737464282	643060.027342805	693099.022066035	745579.889367991	800753.234694009	858910.338962344	920392.46723532	985603.002738558	1055023.50216388	1129235.29863814	1208949.12454597	1295046.61553445	1388639.9167108	1491159.77873598	1604490.22833033	1731182.89210655	1874815.18800613	2040626.50490244	2236739.66810397	2476762.78147454	2786206.39427043	3222342.67084253	3967922.56021052
Decrease	0	27411.5420340425	55535.1512279942	84408.8110772395	114073.627759362	144574.182095962	175958.932543456	208280.678356758	241597.094040309	275971.348672317	311472.826808139	348177.9716356	386171.276136271	425546.454567501	466407.835123129	508872.025856916	553069.920848448	599149.133563758	647276.971445844	697644.102944411	750469.119897225	806004.271125219	864542.747656588	926428.052440681	992066.213937534	1061941.94670536	1136640.3960335	1216876.95502035	1303539.04074567	1397746.09134307	1500938.23979445	1615011.86755381	1742535.33383476	1887109.51593072	2054008.1606429	2251407.35969168	2493004.45373199	2804477.28054012	3243473.57362921	3993942.69352643
Decrease	0	26404.8808798571	53495.678973438	81308.9828706796	109884.389166373	139264.84149654	169497.018729799	200631.781121837	232724.685139256	265836.580039762	300034.302301103	335391.487812351	371989.526635795	409918.691467476	449279.479153842	490184.215435832	532758.987440358	577145.987678226	623506.379395822	672023.828936898	722908.900575088	776404.579548526	832793.289741461	892405.919304887	955633.585714343	1022943.20287619	1094898.42721088	1172188.37972893	1255667.88801545	1346415.27997091	1445817.80115018	1555702.19031655	1678542.48628943	1817807.32778597	1978576.78859053	2168726.70172526	2401451.38686452	2701485.68916562	3124360.28743961	3847269.18801469
Decrease	0	27609.11073684	55935.4208579972	85017.1876249177	114895.813487981	145616.20058508	177227.156636981	209781.861449253	243338.405215357	277960.412304663	313717.767361747	350687.464538745	388954.605800438	428613.580849728	469769.469825963	512539.721235513	557056.172577105	603467.5012409	651942.220538377	702672.373162185	755878.126450871	811813.547308868	870773.939938852	933105.283087851	999216.531666228	1069595.89381262	1144832.73225131	1225647.59627683	1312934.29902797	1407820.34698925	1511756.25290174	1626652.06638972	1755094.6581171	1900710.85870218	2068812.42547885	2267634.37935261	2510972.78456797	2824690.55192972	3266850.91101884	4022729.03746971
Decrease	0	27884.1332784041	56492.6101769309	85864.0690489558	116040.324766947	147066.726752313	178992.568914003	211871.560797405	245762.371249627	280729.258421255	316842.803098538	354180.766395202	392829.09800194	432883.127865485	474448.982859622	517645.281430129	562605.174348165	609478.820023478	658436.410378623	709671.901100478	763407.652679756	819900.262856687	879447.977446704	942400.22159376	1009170.02392938	1080250.45577829	1156236.7506817	1237856.63553938	1326012.82702792	1421844.06305838	1526815.30535951	1642855.63012646	1772577.67660914	1919644.40336145	2089420.47970768	2290222.95803927	2535985.3292889	2852828.13238744	3299392.98196865	4062800.63464841
Decrease	0	26344.5187724722	53373.3867376382	81123.1088431568	109633.191165179	138946.47916968	169109.545016415	200173.132693465	232192.671664193	265228.872083638	299348.417639965	334624.775889073	371139.150833873	408981.608805144	448252.416911451	489063.644114751	531541.089304158	575826.619935439	622081.030832444	670487.568473838	721256.315778944	774629.702516582	830889.506944124	890365.860795359	953448.987443137	1020604.73341891	1092395.46661282	1169508.7326904	1252797.4050831	1343337.34661139	1442512.63155789	1552145.82272307	1674705.30322208	1813651.78239176	1974053.72086205	2163768.94733683	2395961.61900103	2695310.03664099	3117217.93477997	3838474.25055891
Decrease	0	28032.5235189831	56793.2453780106	86321.0095511421	116657.853435926	147849.367788563	179945.108844071	212999.071972476	247070.23823731	282223.207750028	318528.936904745	356065.600634412	394919.606025873	435186.790340671	476973.845225113	520400.020373565	565599.175142056	612722.267034295	661940.393678606	713448.542930619	767470.258610876	824263.503988886	884128.112046801	947415.367454946	1014540.49684819	1085999.19551562	1162389.86463675	1244444.10383599	1333069.43375293	1429410.65228948	1534940.51722175	1651598.37065768	1782010.75545906	1929860.12324762	2100539.69236381	2302410.77583263	2549481.01406994	2868009.95097468	3316951.27268081	4084421.53129169
Decrease	0	27712.492852484	56144.870637197	85335.5338696245	115326.040031322	146161.459395913	177890.782444322	210567.388113516	244249.584115264	279001.233059929	314892.481274633	352000.611215558	390411.043511177	430218.521305954	471528.518211059	514458.922517943	559142.065389897	605727.180938495	654383.413472091	705303.52478581	758708.506633208	814853.377270405	874034.54666453	936599.289077529	1002958.09074847	1073600.98790784	1149119.55014439	1230237.02484427	1317850.5720231	1413091.9201053	1517417.01326642	1632743.05329774	1761666.59738168	1907828.05677759	2076559.07865631	2276125.51989962	2520375.10401489	2835267.58528952	3279083.61064809	4037792.1172813
Decrease	0	27565.2664052672	55846.593254597	84882.1770554307	114713.354509461	145384.956448256	176945.713084041	209448.719770805	242951.974452543	277519.000460676	313219.571460271	350130.559333786	388336.9309008	427932.925969732	469023.457808621	511725.788411082	556171.545912815	602509.171598559	650906.911174159	701556.502361071	754677.762863625	810524.356118222	869391.117373086	931623.475947666	997629.737316168	1067897.3343239	1143014.69376442	1223701.22067225	1310849.30877644	1405584.67403778	1509355.52572725	1624068.88023671	1752307.50017979	1897692.45662805	2065527.07164006	2264033.28859087	2506985.26304342	2820204.83450369	3261663.02590704	4016340.78877067
