# Supplementary material for: Inference of past demography, dormancy and self-fertilization rates from whole genome sequence data
Source: PLoS Genet. 2020 Apr 6;16(4):e1008698. doi: 10.1371/journal.pgen.1008698 (PMC7173940; doi:10.1371/journal.pgen.1008698)
Supplement: S1 Data — File containing all numerical data presented in this study. It contains all plotted results and all requirements to build summary statistics. (ZIP) [file pgen.1008698.s003.zip › S1_data/Supplementary_Figure/FigS14/F14S_beta_0.5_popsize.csv]

	V1	V2	V3	V4	V5	V6	V7	V8	V9	V10	V11	V12	V13	V14	V15	V16	V17	V18	V19	V20	V21	V22	V23	V24	V25	V26	V27	V28	V29	V30	V31	V32	V33	V34	V35	V36	V37	V38	V39	V40
Constant	4.16638440078216	4.16638440078216	4.19371338026846	4.19371338026846	4.39822407484883	4.39822407484883	4.24910076057646	4.24910076057646	4.16799552975888	4.16799552975888	4.14820343210279	4.14820343210279	4.14646397360825	4.14646397360825	4.14885816610535	4.14885816610535	4.15289433258897	4.15289433258897	4.15737603256144	4.15737603256144	4.16189517333707	4.16189517333707	4.16611418249658	4.16611418249658	4.16966548672941	4.16966548672941	4.17213072973603	4.17213072973603	4.17325506216666	4.17325506216666	4.17317498021578	4.17317498021578	4.17308886029607	4.17308886029607	4.17456629863874	4.17456629863874	4.17395672061736	4.17395672061736	4.16039293572786	4.16039293572786
Constant	3.9271295122435	3.9271295122435	4.02140504383157	4.02140504383157	3.84799774862692	3.84799774862692	3.86544742095246	3.86544742095246	3.99111342817204	3.99111342817204	4.07328543091152	4.07328543091152	4.08552571080003	4.08552571080003	4.06185104516384	4.06185104516384	4.02855427433999	4.02855427433999	3.99554085300858	3.99554085300858	3.96662674844092	3.96662674844092	3.94525875752535	3.94525875752535	3.93519038366184	3.93519038366184	3.93958503023298	3.93958503023298	3.95935029365683	3.95935029365683	3.99202591782489	3.99202591782489	4.03031956859374	4.03031956859374	4.05914928330342	4.05914928330342	4.05128392268427	4.05128392268427	3.99452459198732	3.99452459198732
Constant	3.78971759848072	3.78971759848072	4.00375472250941	4.00375472250941	4.03068825415501	4.03068825415501	4.03685108175308	4.03685108175308	4.02956062204345	4.02956062204345	4.04565469725504	4.04565469725504	4.05550280628453	4.05550280628453	4.05098125790509	4.05098125790509	4.03903463195073	4.03903463195073	4.02907916070399	4.02907916070399	4.02778443130353	4.02778443130353	4.03615958451487	4.03615958451487	4.04943350713481	4.04943350713481	4.05966301695558	4.05966301695558	4.05991833978727	4.05991833978727	4.04819793228028	4.04819793228028	4.03056624006573	4.03056624006573	4.02142694408161	4.02142694408161	4.03092825572385	4.03092825572385	4.01796502242352	4.01796502242352
Constant	4.01401419427951	4.01401419427951	3.83784837039458	3.83784837039458	3.88725905629685	3.88725905629685	3.90535625764856	3.90535625764856	3.88952509607648	3.88952509607648	3.88970325319871	3.88970325319871	3.90022140972035	3.90022140972035	3.90422871591095	3.90422871591095	3.89574181695689	3.89574181695689	3.88049091893028	3.88049091893028	3.86584893582228	3.86584893582228	3.85615333945872	3.85615333945872	3.85309593814998	3.85309593814998	3.85580704815068	3.85580704815068	3.86119402458704	3.86119402458704	3.86461146458493	3.86461146458493	3.86235756826406	3.86235756826406	3.86031499616615	3.86031499616615	3.88818555124234	3.88818555124234	3.96195512659898	3.96195512659898
Constant	3.78053870850216	3.78053870850216	4.19647884754365	4.19647884754365	4.03661264631012	4.03661264631012	3.99130805801988	3.99130805801988	3.89386753712892	3.89386753712892	3.82378640544167	3.82378640544167	3.79984767439317	3.79984767439317	3.8245268500262	3.8245268500262	3.87762702424851	3.87762702424851	3.93031990494575	3.93031990494575	3.96571059853176	3.96571059853176	3.98008802481057	3.98008802481057	3.97631116047348	3.97631116047348	3.95990060727741	3.95990060727741	3.93666447189828	3.93666447189828	3.91133156451321	3.91133156451321	3.8847238716468	3.8847238716468	3.86107250578196	3.86107250578196	3.86178706566572	3.86178706566572	3.92031916155391	3.92031916155391
Constant	3.75120018950685	3.75120018950685	3.96114633223404	3.96114633223404	3.89692492529855	3.89692492529855	4.13482161612301	4.13482161612301	4.17278627637976	4.17278627637976	4.10323757311256	4.10323757311256	4.00504965370016	4.00504965370016	3.92004017461048	3.92004017461048	3.8636077736913	3.8636077736913	3.83637835068569	3.83637835068569	3.83465995803196	3.83465995803196	3.85417401491053	3.85417401491053	3.89068465449274	3.89068465449274	3.93875363453422	3.93875363453422	3.99010273059077	3.99010273059077	4.03345731202024	4.03345731202024	4.05834077070617	4.05834077070617	4.05744580030748	4.05744580030748	4.02299089620983	4.02299089620983	3.9748629406676	3.9748629406676
Constant	4.4168522005847	4.4168522005847	3.71377495238625	3.71377495238625	4.05928764769441	4.05928764769441	4.00670324343273	4.00670324343273	3.91052621408442	3.91052621408442	3.88055064341309	3.88055064341309	3.90945174550903	3.90945174550903	3.95967840377099	3.95967840377099	3.99469165881339	3.99469165881339	4.00014718237904	4.00014718237904	3.98107244447865	3.98107244447865	3.94949364624065	3.94949364624065	3.91738374095931	3.91738374095931	3.89491483109341	3.89491483109341	3.8905144896633	3.8905144896633	3.90951753371543	3.90951753371543	3.94976069144125	3.94976069144125	3.99719925348851	3.99719925348851	4.02250678443302	4.02250678443302	4.00043886956082	4.00043886956082
Constant	4.4013872673974	4.4013872673974	4.03726844197147	4.03726844197147	3.89302084132579	3.89302084132579	3.87651404790035	3.87651404790035	3.89435153705579	3.89435153705579	3.90707537637389	3.90707537637389	3.90506337580492	3.90506337580492	3.89753639007057	3.89753639007057	3.88623249155802	3.88623249155802	3.87263699674946	3.87263699674946	3.86019348403981	3.86019348403981	3.85338899993401	3.85338899993401	3.85612190397756	3.85612190397756	3.86967978138058	3.86967978138058	3.89074582440757	3.89074582440757	3.91112897773538	3.91112897773538	3.92107322475287	3.92107322475287	3.91397253016481	3.91397253016481	3.89693345976987	3.89693345976987	3.89417684309107	3.89417684309107
Constant	4.06260267732206	4.06260267732206	3.9545461043122	3.9545461043122	3.92029366802911	3.92029366802911	4.18521638620248	4.18521638620248	4.25747448834812	4.25747448834812	4.21515274785284	4.21515274785284	4.1467122351308	4.1467122351308	4.08152781275278	4.08152781275278	4.02814100811075	4.02814100811075	3.98911131794731	3.98911131794731	3.96455452788453	3.96455452788453	3.95331685872884	3.95331685872884	3.9543116086886	3.9543116086886	3.9665802337148	3.9665802337148	3.98810580219037	3.98810580219037	4.01378339019237	4.01378339019237	4.03628901761024	4.03628901761024	4.04881297769253	4.04881297769253	4.04907091135179	4.04907091135179	4.08136363159323	4.08136363159323
Constant	3.97318595368086	3.97318595368086	3.95259141586652	3.95259141586652	3.84230856998538	3.84230856998538	3.99706820496884	3.99706820496884	3.95024265498902	3.95024265498902	3.86643002331699	3.86643002331699	3.83529894740212	3.83529894740212	3.84881330667253	3.84881330667253	3.88167592026765	3.88167592026765	3.91697196459913	3.91697196459913	3.94896047654573	3.94896047654573	3.97587400282558	3.97587400282558	3.9948127628055	3.9948127628055	3.9995726875838	3.9995726875838	3.98314421877988	3.98314421877988	3.94174961333348	3.94174961333348	3.87980548815457	3.87980548815457	3.81681819217999	3.81681819217999	3.80429679173754	3.80429679173754	3.88826920943691	3.88826920943691
Bottleneck	3.12930684643521	3.12930684643521	3.47908374692421	3.47908374692421	4.66776347456148	4.66776347456148	4.67896978929273	4.67896978929273	4.78198515820684	4.78198515820684	4.70195861998943	4.70195861998943	4.29622421720036	4.29622421720036	3.86124998346328	3.86124998346328	3.5019532797949	3.5019532797949	3.23577017840842	3.23577017840842	3.04058120393275	3.04058120393275	2.90740329684435	2.90740329684435	2.84736994443451	2.84736994443451	2.88604154855982	2.88604154855982	3.02539066937044	3.02539066937044	3.2020935345074	3.2020935345074	3.31501684550064	3.31501684550064	3.27853192378474	3.27853192378474	3.05394161853143	3.05394161853143	2.75762658650094	2.75762658650094
Bottleneck	5.64444144404983	5.64444144404983	3.85148738492845	3.85148738492845	3.86267829965584	3.86267829965584	5.06309530217705	5.06309530217705	4.95937832940477	4.95937832940477	4.59513893443041	4.59513893443041	4.18382133524512	4.18382133524512	3.7949772306865	3.7949772306865	3.47804842977859	3.47804842977859	3.23891551674084	3.23891551674084	3.0647644973554	3.0647644973554	2.94870948587848	2.94870948587848	2.8934294330153	2.8934294330153	2.90844538732466	2.90844538732466	2.98767745081586	2.98767745081586	3.08398428660088	3.08398428660088	3.11531712571547	3.11531712571547	3.0011843807237	3.0011843807237	2.78517697314749	2.78517697314749	3.99401874888439	3.99401874888439
Bottleneck	4.95856956492283	4.95856956492283	3.76786597408916	3.76786597408916	4.16963828234768	4.16963828234768	3.97523938253145	3.97523938253145	4.52177143474771	4.52177143474771	4.59251090380074	4.59251090380074	4.34371165976219	4.34371165976219	4.0308559848244	4.0308559848244	3.75895377106785	3.75895377106785	3.54382762272361	3.54382762272361	3.37220225483879	3.37220225483879	3.23130248833475	3.23130248833475	3.11188212509745	3.11188212509745	3.017744685735	3.017744685735	2.96558085487052	2.96558085487052	2.99206450537744	2.99206450537744	3.18344375730709	3.18344375730709	3.59672113447283	3.59672113447283	3.8288784102341	3.8288784102341	3.48628227112329	3.48628227112329
Bottleneck	5.5719416260986	5.5719416260986	4.14039810589533	4.14039810589533	3.48822160889873	3.48822160889873	3.90708400139979	3.90708400139979	4.36629409550089	4.36629409550089	4.55372470289691	4.55372470289691	4.44242242778952	4.44242242778952	4.17353137758866	4.17353137758866	3.87680431595779	3.87680431595779	3.62055161436244	3.62055161436244	3.41745279215454	3.41745279215454	3.26284160086083	3.26284160086083	3.15621844802093	3.15621844802093	3.09827609791591	3.09827609791591	3.08960825101408	3.08960825101408	3.11679655689065	3.11679655689065	3.14162593435941	3.14162593435941	3.11246169782393	3.11246169782393	3.02052545297057	3.02052545297057	2.96164289185409	2.96164289185409
Bottleneck	5.69481572498608	5.69481572498608	5.30025553464383	5.30025553464383	3.61922576359034	3.61922576359034	3.71825559407527	3.71825559407527	4.00582342107252	4.00582342107252	3.90293845388176	3.90293845388176	3.66773567678987	3.66773567678987	3.46570192626003	3.46570192626003	3.33253179587666	3.33253179587666	3.25066781895384	3.25066781895384	3.19734232936386	3.19734232936386	3.15155471184513	3.15155471184513	3.09789960707625	3.09789960707625	3.03131491902063	3.03131491902063	2.95617722056148	2.95617722056148	2.88164234468141	2.88164234468141	2.82034967879141	2.82034967879141	2.80724193615152	2.80724193615152	3.00365659937236	3.00365659937236	3.42734042288618	3.42734042288618
Bottleneck	3.88879401885221	3.88879401885221	5.63229158811703	5.63229158811703	5.09093187647092	5.09093187647092	4.64918873562333	4.64918873562333	4.25805587608608	4.25805587608608	4.06975169710056	4.06975169710056	3.96734621661017	3.96734621661017	3.86482710155304	3.86482710155304	3.74148872880094	3.74148872880094	3.61111359296965	3.61111359296965	3.48904051506819	3.48904051506819	3.383188405393	3.383188405393	3.29755891895196	3.29755891895196	3.23593038823968	3.23593038823968	3.20532150586516	3.20532150586516	3.21246928515474	3.21246928515474	3.25309843843059	3.25309843843059	3.29906938959956	3.29906938959956	3.31286207518882	3.31286207518882	3.29980754343359	3.29980754343359
Bottleneck	4.00689974991973	4.00689974991973	5.84856725089833	5.84856725089833	6.08329143200318	6.08329143200318	5.67241549226081	5.67241549226081	4.75094924281047	4.75094924281047	4.02287725599259	4.02287725599259	3.76933479028799	3.76933479028799	3.6323334186167	3.6323334186167	3.52576445515141	3.52576445515141	3.43632955115865	3.43632955115865	3.36088584077826	3.36088584077826	3.29817293038204	3.29817293038204	3.24159491231464	3.24159491231464	3.18747230747206	3.18747230747206	3.12261161966796	3.12261161966796	3.04677523114128	3.04677523114128	2.95287750829192	2.95287750829192	2.84688128682525	2.84688128682525	2.72822193181259	2.72822193181259	2.9522007171406	2.9522007171406
Bottleneck	4.81542258880697	4.81542258880697	3.2713710736991	3.2713710736991	5.19863290436876	5.19863290436876	4.81272941340615	4.81272941340615	4.40754827749599	4.40754827749599	3.96288650515013	3.96288650515013	3.56197803059466	3.56197803059466	3.26018005147437	3.26018005147437	3.06079772744621	3.06079772744621	2.93290541624486	2.93290541624486	2.84788429222205	2.84788429222205	2.79303279642999	2.79303279642999	2.76417611504173	2.76417611504173	2.747700185708	2.747700185708	2.72755417380398	2.72755417380398	2.70630691758565	2.70630691758565	2.70743516045369	2.70743516045369	2.72667271267047	2.72667271267047	2.70700089902665	2.70700089902665	2.55117486057834	2.55117486057834
Bottleneck	3.98955424602194	3.98955424602194	4.0237834858705	4.0237834858705	4.52627080193761	4.52627080193761	4.54468292070848	4.54468292070848	4.61938163930552	4.61938163930552	4.34505290850082	4.34505290850082	4.08112926561756	4.08112926561756	3.92493836630059	3.92493836630059	3.82828930647661	3.82828930647661	3.74929696983272	3.74929696983272	3.66772228762734	3.66772228762734	3.5746116355642	3.5746116355642	3.47255372318257	3.47255372318257	3.36652206898005	3.36652206898005	3.2687287449972	3.2687287449972	3.20094417438414	3.20094417438414	3.19235150852437	3.19235150852437	3.28703252068213	3.28703252068213	3.54120606748097	3.54120606748097	3.80158314452461	3.80158314452461
Bottleneck	5.88597096635656	5.88597096635656	4.95926980172783	4.95926980172783	3.75524019625027	3.75524019625027	4.2338036565532	4.2338036565532	4.42975766560009	4.42975766560009	4.30620018568328	4.30620018568328	4.07706971067441	4.07706971067441	3.85902048347401	3.85902048347401	3.67459521109663	3.67459521109663	3.51544270917685	3.51544270917685	3.37697513419059	3.37697513419059	3.25791687491276	3.25791687491276	3.15997818329122	3.15997818329122	3.08501354121505	3.08501354121505	3.03112599919881	3.03112599919881	2.99283878366126	2.99283878366126	2.96450421089173	2.96450421089173	2.95752584479299	2.95752584479299	3.00288886768191	3.00288886768191	3.05231264049841	3.05231264049841
Expension	5.37042098336962	5.37042098336962	4.3807979722785	4.3807979722785	3.38722740418671	3.38722740418671	3.73950282175173	3.73950282175173	3.74155917011843	3.74155917011843	3.51794846141376	3.51794846141376	3.3460859506979	3.3460859506979	3.27551676281469	3.27551676281469	3.25593046743284	3.25593046743284	3.24602597604863	3.24602597604863	3.23153568232751	3.23153568232751	3.20502799853548	3.20502799853548	3.16378054148843	3.16378054148843	3.1149302248255	3.1149302248255	3.08048781570848	3.08048781570848	3.09273631422567	3.09273631422567	3.16030083685717	3.16030083685717	3.21589703393639	3.21589703393639	3.16167217010079	3.16167217010079	3.09575338657212	3.09575338657212
Expension	4.07140160617364	4.07140160617364	5.41831463908671	5.41831463908671	4.06147984381925	4.06147984381925	3.54567592176773	3.54567592176773	3.93069122779646	3.93069122779646	4.11505588821339	4.11505588821339	4.03055596065598	4.03055596065598	3.86413119392612	3.86413119392612	3.70961633333709	3.70961633333709	3.59059825135559	3.59059825135559	3.5086626357274	3.5086626357274	3.45359843985347	3.45359843985347	3.41603890146779	3.41603890146779	3.38531910101072	3.38531910101072	3.35766596226454	3.35766596226454	3.3369983750205	3.3369983750205	3.33498978688313	3.33498978688313	3.36588996717914	3.36588996717914	3.46525345098398	3.46525345098398	3.69330616896821	3.69330616896821
Expension	3.91159980492132	3.91159980492132	5.34733380398751	5.34733380398751	3.88462571599994	3.88462571599994	4.09552491998958	4.09552491998958	4.1098726972094	4.1098726972094	3.9206273103309	3.9206273103309	3.72605079565813	3.72605079565813	3.57792345864126	3.57792345864126	3.48584175081035	3.48584175081035	3.44175847313483	3.44175847313483	3.42858968089328	3.42858968089328	3.42718508658911	3.42718508658911	3.42328067194672	3.42328067194672	3.41417104894229	3.41417104894229	3.40487236298919	3.40487236298919	3.3972645309617	3.3972645309617	3.37983758997163	3.37983758997163	3.31996005332521	3.31996005332521	3.19169267820896	3.19169267820896	3.06075687237166	3.06075687237166
Expension	3.67523536201933	3.67523536201933	5.07612840487517	5.07612840487517	3.97308884504248	3.97308884504248	3.8785200465631	3.8785200465631	3.84918175224686	3.84918175224686	3.69748089693878	3.69748089693878	3.52323282940605	3.52323282940605	3.3820067354723	3.3820067354723	3.27355950891279	3.27355950891279	3.190070912719	3.190070912719	3.13009853931111	3.13009853931111	3.09475048565524	3.09475048565524	3.08956195623905	3.08956195623905	3.11205283431447	3.11205283431447	3.14411163735781	3.14411163735781	3.14860860162272	3.14860860162272	3.09629238355225	3.09629238355225	3.03268837371667	3.03268837371667	3.17804322693265	3.17804322693265	3.4572021169568	3.4572021169568
Expension	5.81015312863176	5.81015312863176	4.5637989081751	4.5637989081751	3.71944772010048	3.71944772010048	4.36200122449716	4.36200122449716	4.3023786688874	4.3023786688874	4.12101545196091	4.12101545196091	3.95985639884415	3.95985639884415	3.80560999325746	3.80560999325746	3.6632875957999	3.6632875957999	3.54193973874066	3.54193973874066	3.44707984629654	3.44707984629654	3.3809357877724	3.3809357877724	3.34594969450156	3.34594969450156	3.33648360020428	3.33648360020428	3.34835118046175	3.34835118046175	3.37374763874579	3.37374763874579	3.39995995021973	3.39995995021973	3.4218769367073	3.4218769367073	3.43321985179167	3.43321985179167	3.39063531323906	3.39063531323906
Expension	5.62408885823819	5.62408885823819	5.28707063664819	5.28707063664819	3.94889367681079	3.94889367681079	3.87570983781406	3.87570983781406	3.85503471601496	3.85503471601496	3.6583719715528	3.6583719715528	3.48673148809652	3.48673148809652	3.39333402106033	3.39333402106033	3.35755893892754	3.35755893892754	3.34615603518395	3.34615603518395	3.3346928800911	3.3346928800911	3.31402664059866	3.31402664059866	3.28608563474236	3.28608563474236	3.25725854425739	3.25725854425739	3.2354351611482	3.2354351611482	3.23089941322009	3.23089941322009	3.25603678548974	3.25603678548974	3.31530691487154	3.31530691487154	3.40895944937862	3.40895944937862	3.51080754374547	3.51080754374547
Expension	5.83000873925666	5.83000873925666	5.0487187771868	5.0487187771868	3.74802558458615	3.74802558458615	4.23833522547269	4.23833522547269	4.48368991603863	4.48368991603863	4.37449466728862	4.37449466728862	4.15731783024894	4.15731783024894	3.93799641413634	3.93799641413634	3.74937365124607	3.74937365124607	3.5995052738449	3.5995052738449	3.49081127406593	3.49081127406593	3.42727571242258	3.42727571242258	3.41544537434253	3.41544537434253	3.45029371464513	3.45029371464513	3.50991747630319	3.50991747630319	3.55576039899744	3.55576039899744	3.55718334706687	3.55718334706687	3.50327791562207	3.50327791562207	3.40469403277627	3.40469403277627	3.30413802637036	3.30413802637036
Expension	3.31743501471725	3.31743501471725	3.91159734724601	3.91159734724601	4.17512101554469	4.17512101554469	4.30042509508203	4.30042509508203	4.08957406775658	4.08957406775658	3.82900085592408	3.82900085592408	3.62077737389899	3.62077737389899	3.48086443324784	3.48086443324784	3.40365412705457	3.40365412705457	3.37918554019583	3.37918554019583	3.39261031911024	3.39261031911024	3.42224195944393	3.42224195944393	3.44261695752621	3.44261695752621	3.43200522216681	3.43200522216681	3.37954525246215	3.37954525246215	3.2894001137076	3.2894001137076	3.18160899980175	3.18160899980175	3.10329130727537	3.10329130727537	3.27051256267992	3.27051256267992	3.88103200540363	3.88103200540363
Expension	3.96189875705665	3.96189875705665	4.92227741195658	4.92227741195658	4.46823481132072	4.46823481132072	3.87486746714979	3.87486746714979	3.64104935723562	3.64104935723562	3.60333937820314	3.60333937820314	3.64295428056508	3.64295428056508	3.6961935830656	3.6961935830656	3.72492863439969	3.72492863439969	3.71626620226645	3.71626620226645	3.67326501235729	3.67326501235729	3.606395621415	3.606395621415	3.52981164622093	3.52981164622093	3.45912489553041	3.45912489553041	3.40773340168457	3.40773340168457	3.38052406096169	3.38052406096169	3.36656877680917	3.36656877680917	3.3383485482968	3.3383485482968	3.25371584418295	3.25371584418295	3.11786607380373	3.11786607380373
Expension	4.08352762992565	4.08352762992565	5.55694223482363	5.55694223482363	5.08850734301429	5.08850734301429	3.61266176769887	3.61266176769887	3.34020581950726	3.34020581950726	3.56970230797252	3.56970230797252	3.79687662459711	3.79687662459711	3.87189955951759	3.87189955951759	3.81187346256239	3.81187346256239	3.67814259035893	3.67814259035893	3.52482613530025	3.52482613530025	3.38087604354096	3.38087604354096	3.263776146879	3.263776146879	3.18024545273364	3.18024545273364	3.14715872349545	3.14715872349545	3.17117238744976	3.17117238744976	3.25855780595666	3.25855780595666	3.38447350914807	3.38447350914807	3.44387033349944	3.44387033349944	3.34114975722362	3.34114975722362
Decrease	4.39591032293182	4.39591032293182	4.9312797529338	4.9312797529338	4.6478771946021	4.6478771946021	4.59257644177268	4.59257644177268	4.63826432053656	4.63826432053656	4.69721834418527	4.69721834418527	4.73731790545015	4.73731790545015	4.75760306546733	4.75760306546733	4.76194726763324	4.76194726763324	4.75521700938855	4.75521700938855	4.74214253612258	4.74214253612258	4.72629298404552	4.72629298404552	4.70971842263143	4.70971842263143	4.69341715165146	4.69341715165146	4.67800502990362	4.67800502990362	4.66437046441942	4.66437046441942	4.6537996533835	4.6537996533835	4.64715550573104	4.64715550573104	4.64325568415912	4.64325568415912	4.64124706543186	4.64124706543186
Decrease	4.23761675062258	4.23761675062258	4.73192296490534	4.73192296490534	4.67702181382251	4.67702181382251	4.63204565816546	4.63204565816546	4.59112103741115	4.59112103741115	4.5780406605153	4.5780406605153	4.57753666138149	4.57753666138149	4.58246610964257	4.58246610964257	4.58856462534021	4.58856462534021	4.59269204088978	4.59269204088978	4.59411302066413	4.59411302066413	4.59325071790714	4.59325071790714	4.59056531277364	4.59056531277364	4.58691531584606	4.58691531584606	4.5840208979832	4.5840208979832	4.5836642249032	4.5836642249032	4.58597741082895	4.58597741082895	4.58755002095725	4.58755002095725	4.5857061617531	4.5857061617531	4.59664822026288	4.59664822026288
Decrease	4.23713162464177	4.23713162464177	4.62343321562162	4.62343321562162	4.76594967544	4.76594967544	4.69445522427612	4.69445522427612	4.63483639809919	4.63483639809919	4.61425918284896	4.61425918284896	4.61035843698254	4.61035843698254	4.61824176400108	4.61824176400108	4.63520275923763	4.63520275923763	4.65497552601759	4.65497552601759	4.6712197208175	4.6712197208175	4.67960380832445	4.67960380832445	4.67795964308277	4.67795964308277	4.66621693591714	4.66621693591714	4.64682119178344	4.64682119178344	4.62415576840568	4.62415576840568	4.60378737938006	4.60378737938006	4.59120878614787	4.59120878614787	4.59569151480973	4.59569151480973	4.6252320287521	4.6252320287521
Decrease	4.29735807267754	4.29735807267754	4.92829001282417	4.92829001282417	4.70429895856722	4.70429895856722	4.68347598831454	4.68347598831454	4.66796105261886	4.66796105261886	4.67927532897121	4.67927532897121	4.69838032979341	4.69838032979341	4.70721265688525	4.70721265688525	4.70493856784393	4.70493856784393	4.69493199501577	4.69493199501577	4.68022886704937	4.68022886704937	4.66383926702135	4.66383926702135	4.64889427546622	4.64889427546622	4.63787896593739	4.63787896593739	4.63193707932305	4.63193707932305	4.63086818649916	4.63086818649916	4.63402731296883	4.63402731296883	4.64162303668577	4.64162303668577	4.65462810220085	4.65462810220085	4.67486407474455	4.67486407474455
Decrease	4.26624209304867	4.26624209304867	4.68523409114198	4.68523409114198	4.69340842672105	4.69340842672105	4.74991520744923	4.74991520744923	4.7145580534938	4.7145580534938	4.67544982536249	4.67544982536249	4.65329892659321	4.65329892659321	4.65270430082177	4.65270430082177	4.66868986308658	4.66868986308658	4.69117425494046	4.69117425494046	4.71062633429923	4.71062633429923	4.72128227756985	4.72128227756985	4.72230922305928	4.72230922305928	4.71688404744568	4.71688404744568	4.70941776628074	4.70941776628074	4.70261072639379	4.70261072639379	4.69558163926304	4.69558163926304	4.68474648779266	4.68474648779266	4.66915232328992	4.66915232328992	4.66410374386339	4.66410374386339
Decrease	4.16228551982277	4.16228551982277	4.75437010623498	4.75437010623498	4.65260227728758	4.65260227728758	4.64137973390497	4.64137973390497	4.65079242104644	4.65079242104644	4.66330588797582	4.66330588797582	4.6648208216208	4.6648208216208	4.65554647518595	4.65554647518595	4.64274286280839	4.64274286280839	4.63456661541157	4.63456661541157	4.63479522075582	4.63479522075582	4.64189940556744	4.64189940556744	4.65164917658766	4.65164917658766	4.65991357232325	4.65991357232325	4.66384361781072	4.66384361781072	4.66190981819387	4.66190981819387	4.65422608964944	4.65422608964944	4.64398243057952	4.64398243057952	4.64065543180543	4.64065543180543	4.6585922761575	4.6585922761575
Decrease	4.20754356439448	4.20754356439448	4.677303037808	4.677303037808	4.6333130277857	4.6333130277857	4.65072524684277	4.65072524684277	4.64919055112723	4.64919055112723	4.65848349487008	4.65848349487008	4.66288986639631	4.66288986639631	4.65453193729945	4.65453193729945	4.64187332831166	4.64187332831166	4.63379728307656	4.63379728307656	4.63341073072475	4.63341073072475	4.63928345164193	4.63928345164193	4.6482480499567	4.6482480499567	4.65768307018285	4.65768307018285	4.66605769388761	4.66605769388761	4.67163583661243	4.67163583661243	4.67076561675373	4.67076561675373	4.65805045439621	4.65805045439621	4.63354000538214	4.63354000538214	4.62071151374877	4.62071151374877
Decrease	4.30636181049709	4.30636181049709	4.59905900692176	4.59905900692176	4.72279626201779	4.72279626201779	4.75104781586366	4.75104781586366	4.7002329265889	4.7002329265889	4.66522010525866	4.66522010525866	4.63880496100399	4.63880496100399	4.62325494842378	4.62325494842378	4.61980636808348	4.61980636808348	4.62385146930192	4.62385146930192	4.62883673436196	4.62883673436196	4.63004836867746	4.63004836867746	4.62603671470767	4.62603671470767	4.61793654768177	4.61793654768177	4.60821961820205	4.60821961820205	4.59957517998005	4.59957517998005	4.59403082641482	4.59403082641482	4.5923811219516	4.5923811219516	4.59727059415957	4.59727059415957	4.62473188099147	4.62473188099147
Decrease	4.17892602154082	4.17892602154082	4.87985376293892	4.87985376293892	4.7353385827419	4.7353385827419	4.71854799732708	4.71854799732708	4.67451450481152	4.67451450481152	4.63715519600743	4.63715519600743	4.62342593487325	4.62342593487325	4.62675562015006	4.62675562015006	4.63887131172755	4.63887131172755	4.65416194682963	4.65416194682963	4.6688633164532	4.6688633164532	4.67983086876518	4.67983086876518	4.68455885949164	4.68455885949164	4.68204305110693	4.68204305110693	4.67323292055907	4.67323292055907	4.66117305902947	4.66117305902947	4.65049847023829	4.65049847023829	4.64544235425667	4.64544235425667	4.64740249624997	4.64740249624997	4.65405363497891	4.65405363497891
Decrease	4.2593019872467	4.2593019872467	4.87943681931468	4.87943681931468	4.61362840655817	4.61362840655817	4.50905704311293	4.50905704311293	4.57186301880365	4.57186301880365	4.63937097441928	4.63937097441928	4.6716558903089	4.6716558903089	4.67880243139547	4.67880243139547	4.67286442445289	4.67286442445289	4.66139095428136	4.66139095428136	4.64872069698033	4.64872069698033	4.63698502672649	4.63698502672649	4.62707014003204	4.62707014003204	4.61929858405711	4.61929858405711	4.61318554688667	4.61318554688667	4.60747449013488	4.60747449013488	4.60111393698517	4.60111393698517	4.59526248941897	4.59526248941897	4.60223776308351	4.60223776308351	4.64585711263185	4.64585711263185
