# Supplementary material for: Inference of past demography, dormancy and self-fertilization rates from whole genome sequence data
Source: PLoS Genet. 2020 Apr 6;16(4):e1008698. doi: 10.1371/journal.pgen.1008698 (PMC7173940; doi:10.1371/journal.pgen.1008698)
Supplement: S1 Data — File containing all numerical data presented in this study. It contains all plotted results and all requirements to build summary statistics. (ZIP) [file pgen.1008698.s003.zip › S1_data/Supplementary_Figure/FigS13/F13S_beta_0.1_popsize.csv]

	V1	V2	V3	V4	V5	V6	V7	V8	V9	V10	V11	V12	V13	V14	V15	V16	V17	V18	V19	V20	V21	V22	V23	V24	V25	V26	V27	V28	V29	V30	V31	V32	V33	V34	V35	V36	V37	V38	V39	V40
Constant	3.70602444211697	3.70602444211697	3.64562242792347	3.64562242792347	3.77238881656205	3.77238881656205	3.73866849316121	3.73866849316121	3.76448557998762	3.76448557998762	3.75281730173125	3.75281730173125	3.75730935975412	3.75730935975412	3.76335201357792	3.76335201357792	3.76287229856085	3.76287229856085	3.75975386592067	3.75975386592067	3.76162749481782	3.76162749481782	3.77007334878713	3.77007334878713	3.76927662068447	3.76927662068447	3.7445267366248	3.7445267366248	3.68340790658644	3.68340790658644	3.56542474816854	3.56542474816854	3.36660866152354	3.36660866152354	3.10303191253583	3.10303191253583	3.42150349271588	3.42150349271588	3.91962467395479	3.91962467395479
Constant	3.78264133344496	3.78264133344496	3.68288131948601	3.68288131948601	3.68786542715363	3.68786542715363	3.74522282547351	3.74522282547351	3.73650751422732	3.73650751422732	3.75685663450668	3.75685663450668	3.77467536970643	3.77467536970643	3.77197909499743	3.77197909499743	3.77617579952034	3.77617579952034	3.77005623883244	3.77005623883244	3.7613572016778	3.7613572016778	3.75157411185697	3.75157411185697	3.73516302276767	3.73516302276767	3.72008893294964	3.72008893294964	3.69770403445398	3.69770403445398	3.61916629911876	3.61916629911876	3.42528556189323	3.42528556189323	3.09165667313909	3.09165667313909	3.30771742689119	3.30771742689119	3.89460956173027	3.89460956173027
Constant	3.71740955197239	3.71740955197239	3.70865258160434	3.70865258160434	3.74512537060295	3.74512537060295	3.73384390065372	3.73384390065372	3.75592050233841	3.75592050233841	3.78126120881976	3.78126120881976	3.78952333744534	3.78952333744534	3.77917620844889	3.77917620844889	3.76319696333895	3.76319696333895	3.76530896771853	3.76530896771853	3.78366773978806	3.78366773978806	3.79511766654773	3.79511766654773	3.78067660002853	3.78067660002853	3.74034273547165	3.74034273547165	3.67135069006295	3.67135069006295	3.55813847025533	3.55813847025533	3.37113804284328	3.37113804284328	3.12485338914118	3.12485338914118	3.44741953498766	3.44741953498766	3.93913485525005	3.93913485525005
Constant	3.73143096504698	3.73143096504698	3.68424674770186	3.68424674770186	3.69891141027357	3.69891141027357	3.69802111209001	3.69802111209001	3.78526930045354	3.78526930045354	3.81660802749927	3.81660802749927	3.76955893058587	3.76955893058587	3.76391388076055	3.76391388076055	3.78523612610672	3.78523612610672	3.79348998747113	3.79348998747113	3.79384686247028	3.79384686247028	3.7841086210868	3.7841086210868	3.76415676423933	3.76415676423933	3.73554090165389	3.73554090165389	3.68883900408459	3.68883900408459	3.6043741824162	3.6043741824162	3.42818360401188	3.42818360401188	3.11435836986886	3.11435836986886	3.4303586328068	3.4303586328068	3.92487401887699	3.92487401887699
Constant	3.73116022310413	3.73116022310413	3.68898904625833	3.68898904625833	3.73183435438521	3.73183435438521	3.73297521296921	3.73297521296921	3.73019133868065	3.73019133868065	3.74503011163334	3.74503011163334	3.75694232898048	3.75694232898048	3.76590286262231	3.76590286262231	3.77625360170148	3.77625360170148	3.77065009233229	3.77065009233229	3.75089070062754	3.75089070062754	3.7364185101688	3.7364185101688	3.72638446746182	3.72638446746182	3.71055483485615	3.71055483485615	3.67494686808005	3.67494686808005	3.58497904137996	3.58497904137996	3.40944394251259	3.40944394251259	3.14111315318503	3.14111315318503	3.37726500594763	3.37726500594763	3.91346664665869	3.91346664665869
Constant	3.67715689696191	3.67715689696191	3.74468807527817	3.74468807527817	3.73870318933309	3.73870318933309	3.72516820745635	3.72516820745635	3.7524231768563	3.7524231768563	3.78658559508604	3.78658559508604	3.78895234437195	3.78895234437195	3.78041878922469	3.78041878922469	3.78050001383763	3.78050001383763	3.78969750664678	3.78969750664678	3.80057421948868	3.80057421948868	3.79631932618497	3.79631932618497	3.77905410804015	3.77905410804015	3.75489579352734	3.75489579352734	3.70531256379448	3.70531256379448	3.59313047089585	3.59313047089585	3.38415867950113	3.38415867950113	3.10898722698958	3.10898722698958	3.51084498216831	3.51084498216831	3.91780046996962	3.91780046996962
Constant	3.67894886436832	3.67894886436832	3.64456310473961	3.64456310473961	3.81077032868908	3.81077032868908	3.74712843502391	3.74712843502391	3.70925969964254	3.70925969964254	3.75961600438525	3.75961600438525	3.77943769972367	3.77943769972367	3.79139510792922	3.79139510792922	3.78326112753285	3.78326112753285	3.76044746992281	3.76044746992281	3.73525358047271	3.73525358047271	3.72089509824052	3.72089509824052	3.7156823049461	3.7156823049461	3.70620146145786	3.70620146145786	3.67604614673339	3.67604614673339	3.59216384677955	3.59216384677955	3.40268632063891	3.40268632063891	3.09415783549835	3.09415783549835	3.41211637477223	3.41211637477223	3.90432867467427	3.90432867467427
Constant	3.80420061036042	3.80420061036042	3.66865916874999	3.66865916874999	3.73277725047274	3.73277725047274	3.72711721974117	3.72711721974117	3.72458337662748	3.72458337662748	3.77248440992178	3.77248440992178	3.81335024541107	3.81335024541107	3.80792347452939	3.80792347452939	3.79291100972277	3.79291100972277	3.79496214046172	3.79496214046172	3.79490565186865	3.79490565186865	3.78201816861372	3.78201816861372	3.76651922826395	3.76651922826395	3.74322175981942	3.74322175981942	3.69215013538256	3.69215013538256	3.57753322430705	3.57753322430705	3.361116760524	3.361116760524	3.07836304928122	3.07836304928122	3.52541638697662	3.52541638697662	3.93168539469951	3.93168539469951
Constant	3.80587010668573	3.80587010668573	3.66542052838379	3.66542052838379	3.75436944154929	3.75436944154929	3.73205409203517	3.73205409203517	3.77790983214706	3.77790983214706	3.79332576491364	3.79332576491364	3.80181367915525	3.80181367915525	3.82619210088769	3.82619210088769	3.82731248470676	3.82731248470676	3.80990991657555	3.80990991657555	3.79343641280171	3.79343641280171	3.7761270781932	3.7761270781932	3.75666376130196	3.75666376130196	3.7254850299204	3.7254850299204	3.66773281689645	3.66773281689645	3.56321591078447	3.56321591078447	3.37850806101999	3.37850806101999	3.12034010762586	3.12034010762586	3.44595400333076	3.44595400333076	3.95507775421665	3.95507775421665
Constant	3.73053177580582	3.73053177580582	3.75235361904994	3.75235361904994	3.73610389503714	3.73610389503714	3.71571446255021	3.71571446255021	3.74229502777492	3.74229502777492	3.75995588956047	3.75995588956047	3.78888191967738	3.78888191967738	3.80410297377431	3.80410297377431	3.80549804703143	3.80549804703143	3.79479365635704	3.79479365635704	3.77685045829995	3.77685045829995	3.76531526507344	3.76531526507344	3.76299597102265	3.76299597102265	3.75452637822153	3.75452637822153	3.71129205115791	3.71129205115791	3.59721559830149	3.59721559830149	3.38792963328399	3.38792963328399	3.09558822779356	3.09558822779356	3.44441876742984	3.44441876742984	3.93604410066525	3.93604410066525
Bottleneck	2.76131192433286	2.76131192433286	3.0685681712207	3.0685681712207	3.93865321156674	3.93865321156674	3.6692285777431	3.6692285777431	3.68711569284971	3.68711569284971	3.72617259169371	3.72617259169371	3.75674407449564	3.75674407449564	3.74990391978715	3.74990391978715	3.72220549382322	3.72220549382322	3.71456797493858	3.71456797493858	3.73335998901162	3.73335998901162	3.75861480485333	3.75861480485333	3.76463677608651	3.76463677608651	3.75273774570505	3.75273774570505	3.72148392562997	3.72148392562997	3.68831328515522	3.68831328515522	3.64695437957836	3.64695437957836	3.52085984995838	3.52085984995838	3.15228873526973	3.15228873526973	3.29320811008356	3.29320811008356
Bottleneck	2.72346078034019	2.72346078034019	3.02801129215544	3.02801129215544	4.00745405365488	4.00745405365488	3.63454119997426	3.63454119997426	3.67931035329407	3.67931035329407	3.73413383316166	3.73413383316166	3.70757618868395	3.70757618868395	3.71590381175207	3.71590381175207	3.72321742772235	3.72321742772235	3.73276814106656	3.73276814106656	3.74103211322249	3.74103211322249	3.72729973123046	3.72729973123046	3.70461172249043	3.70461172249043	3.68473994615164	3.68473994615164	3.66236704334722	3.66236704334722	3.64706873748657	3.64706873748657	3.63020628805772	3.63020628805772	3.52389138390492	3.52389138390492	3.10143792095394	3.10143792095394	3.32757743840339	3.32757743840339
Bottleneck	2.76317578178156	2.76317578178156	3.17844911983532	3.17844911983532	3.93914836771919	3.93914836771919	3.70425990393147	3.70425990393147	3.74150718295997	3.74150718295997	3.79366443519161	3.79366443519161	3.76660745136514	3.76660745136514	3.75052938302659	3.75052938302659	3.76586426296305	3.76586426296305	3.77476204204548	3.77476204204548	3.77167228813433	3.77167228813433	3.76970514795731	3.76970514795731	3.76224846581206	3.76224846581206	3.73411437714505	3.73411437714505	3.70803635220361	3.70803635220361	3.68213462333117	3.68213462333117	3.62395438771877	3.62395438771877	3.47827772774724	3.47827772774724	3.06948290793544	3.06948290793544	3.50341228244123	3.50341228244123
Bottleneck	2.77091259993258	2.77091259993258	3.22776221643955	3.22776221643955	3.84002373941383	3.84002373941383	3.72048158973986	3.72048158973986	3.69613951874981	3.69613951874981	3.68246627417601	3.68246627417601	3.71417641436598	3.71417641436598	3.750080100983	3.750080100983	3.75141513408584	3.75141513408584	3.746618461055	3.746618461055	3.74376707194249	3.74376707194249	3.74195359870766	3.74195359870766	3.7344021089311	3.7344021089311	3.73175765474017	3.73175765474017	3.72240711839329	3.72240711839329	3.68490459238358	3.68490459238358	3.61570434572625	3.61570434572625	3.46983182607342	3.46983182607342	3.06656966149082	3.06656966149082	3.52378031152535	3.52378031152535
Bottleneck	2.746340335421	2.746340335421	3.05988434363561	3.05988434363561	3.92339637643296	3.92339637643296	3.68482196120645	3.68482196120645	3.72390557946816	3.72390557946816	3.75596346877464	3.75596346877464	3.76478121393473	3.76478121393473	3.78093928439947	3.78093928439947	3.77522125564947	3.77522125564947	3.74724583876092	3.74724583876092	3.73533704746629	3.73533704746629	3.73967001102409	3.73967001102409	3.73607914074594	3.73607914074594	3.71573976167346	3.71573976167346	3.69756015446541	3.69756015446541	3.69069074681899	3.69069074681899	3.67403027017846	3.67403027017846	3.54713114178679	3.54713114178679	3.11046198611866	3.11046198611866	3.37814696826175	3.37814696826175
Bottleneck	2.68205150771657	2.68205150771657	3.06425814057772	3.06425814057772	3.92143139434193	3.92143139434193	3.65265351626056	3.65265351626056	3.62709036165399	3.62709036165399	3.73566100024474	3.73566100024474	3.79355270208217	3.79355270208217	3.75820020705903	3.75820020705903	3.66966669333998	3.66966669333998	3.64751580383636	3.64751580383636	3.68657518980243	3.68657518980243	3.71326147292931	3.71326147292931	3.70603626822139	3.70603626822139	3.68834458031688	3.68834458031688	3.67416957160735	3.67416957160735	3.65902951744747	3.65902951744747	3.6202973880522	3.6202973880522	3.50500508397792	3.50500508397792	3.11354126205198	3.11354126205198	3.29479318240517	3.29479318240517
Bottleneck	2.76164577818289	2.76164577818289	3.10556737712016	3.10556737712016	3.68408601141954	3.68408601141954	3.68367471254774	3.68367471254774	3.74708292266426	3.74708292266426	3.71027639132189	3.71027639132189	3.70943425152972	3.70943425152972	3.72605300695193	3.72605300695193	3.73633413725409	3.73633413725409	3.75342166699378	3.75342166699378	3.76912374812709	3.76912374812709	3.74585608726175	3.74585608726175	3.6924286244347	3.6924286244347	3.6617741146778	3.6617741146778	3.66326138254169	3.66326138254169	3.66466454101775	3.66466454101775	3.64123652589344	3.64123652589344	3.51406471072841	3.51406471072841	3.07554016434589	3.07554016434589	3.45078755525895	3.45078755525895
Bottleneck	2.70692685187263	2.70692685187263	3.10624923849416	3.10624923849416	3.98564806825009	3.98564806825009	3.71664199180698	3.71664199180698	3.68498207427159	3.68498207427159	3.76647972919025	3.76647972919025	3.738380739038	3.738380739038	3.7009062151445	3.7009062151445	3.70952465566645	3.70952465566645	3.7446218255033	3.7446218255033	3.77574360726716	3.77574360726716	3.77326281589197	3.77326281589197	3.74854844712218	3.74854844712218	3.72539408689117	3.72539408689117	3.70521801710115	3.70521801710115	3.66945504109758	3.66945504109758	3.6188720360098	3.6188720360098	3.52897067747491	3.52897067747491	3.14660597873252	3.14660597873252	3.33422191797796	3.33422191797796
Bottleneck	2.7487353988568	2.7487353988568	3.10693273297536	3.10693273297536	3.97789245435606	3.97789245435606	3.73908649655059	3.73908649655059	3.61498689174081	3.61498689174081	3.5946476162853	3.5946476162853	3.66614562752852	3.66614562752852	3.78110439246099	3.78110439246099	3.8127289781142	3.8127289781142	3.76790714188975	3.76790714188975	3.71638026803084	3.71638026803084	3.69946913224206	3.69946913224206	3.70524199066864	3.70524199066864	3.70498424027095	3.70498424027095	3.6995080487896	3.6995080487896	3.68706175262813	3.68706175262813	3.6383939589375	3.6383939589375	3.49206233543898	3.49206233543898	3.07251915377419	3.07251915377419	3.36049249680166	3.36049249680166
Bottleneck	2.71792430801787	2.71792430801787	3.03718714161611	3.03718714161611	4.10842281169982	4.10842281169982	3.83610273355973	3.83610273355973	3.69163621737441	3.69163621737441	3.71674409204032	3.71674409204032	3.77080665550816	3.77080665550816	3.78886946682404	3.78886946682404	3.77424266559945	3.77424266559945	3.74871157182586	3.74871157182586	3.74472510756667	3.74472510756667	3.77442176216706	3.77442176216706	3.78370266102005	3.78370266102005	3.74098536288864	3.74098536288864	3.69382598179656	3.69382598179656	3.69142865396001	3.69142865396001	3.68931320299371	3.68931320299371	3.56491499161065	3.56491499161065	3.16118842252769	3.16118842252769	3.30004647793084	3.30004647793084
Expension	3.55907955218084	3.55907955218084	3.22757570732447	3.22757570732447	3.36865568144271	3.36865568144271	3.06714997373272	3.06714997373272	3.14795625441987	3.14795625441987	3.173749955149	3.173749955149	3.17165739297469	3.17165739297469	3.18919234583685	3.18919234583685	3.19375234739678	3.19375234739678	3.19794470595407	3.19794470595407	3.20067593232541	3.20067593232541	3.19141972795041	3.19141972795041	3.17779804023267	3.17779804023267	3.17377818320696	3.17377818320696	3.15438619934675	3.15438619934675	3.12315844018436	3.12315844018436	3.11729494540717	3.11729494540717	3.10165030773972	3.10165030773972	3.06420908816619	3.06420908816619	3.06216751858038	3.06216751858038
Expension	3.52521232370189	3.52521232370189	3.12032851677796	3.12032851677796	3.23792712500074	3.23792712500074	3.22708949900952	3.22708949900952	3.18873706130601	3.18873706130601	3.19070810960023	3.19070810960023	3.26446405165288	3.26446405165288	3.2481885583988	3.2481885583988	3.18511101804014	3.18511101804014	3.16448920773147	3.16448920773147	3.20159752976712	3.20159752976712	3.2354262328595	3.2354262328595	3.21267562257065	3.21267562257065	3.16483822746585	3.16483822746585	3.15238676661221	3.15238676661221	3.16340440007223	3.16340440007223	3.14512350762789	3.14512350762789	3.11406715713269	3.11406715713269	3.09122390772149	3.09122390772149	3.01713208182383	3.01713208182383
Expension	3.25009703674827	3.25009703674827	3.14212230299932	3.14212230299932	3.15436021897693	3.15436021897693	3.28659462909553	3.28659462909553	3.18020247751317	3.18020247751317	3.2270911604996	3.2270911604996	3.24165856209293	3.24165856209293	3.21150256981349	3.21150256981349	3.21593149144773	3.21593149144773	3.23410575114642	3.23410575114642	3.243447153773	3.243447153773	3.24253857737472	3.24253857737472	3.23707030088782	3.23707030088782	3.22099576971509	3.22099576971509	3.18416045609813	3.18416045609813	3.14362975496671	3.14362975496671	3.13318574576415	3.13318574576415	3.14124496185494	3.14124496185494	3.09488349147032	3.09488349147032	3.00293829532127	3.00293829532127
Expension	3.58972214363737	3.58972214363737	3.0847712038741	3.0847712038741	3.13630684097382	3.13630684097382	3.14139772846164	3.14139772846164	3.13346279799722	3.13346279799722	3.15927528329678	3.15927528329678	3.2118295336049	3.2118295336049	3.23653733739316	3.23653733739316	3.20802860594419	3.20802860594419	3.20136084855842	3.20136084855842	3.21493905201502	3.21493905201502	3.22513564837544	3.22513564837544	3.20944357321338	3.20944357321338	3.18336068039934	3.18336068039934	3.16089050725794	3.16089050725794	3.1311871702033	3.1311871702033	3.11096848333201	3.11096848333201	3.11527964761164	3.11527964761164	3.080846337755	3.080846337755	2.99647256435063	2.99647256435063
Expension	3.40544239280258	3.40544239280258	3.16840649014535	3.16840649014535	3.13617086831031	3.13617086831031	3.1077148688438	3.1077148688438	3.19236362848432	3.19236362848432	3.23894209295995	3.23894209295995	3.17187176081671	3.17187176081671	3.12681940609225	3.12681940609225	3.14716100345674	3.14716100345674	3.17329851544959	3.17329851544959	3.1921917579245	3.1921917579245	3.18525282191267	3.18525282191267	3.15051949354492	3.15051949354492	3.11947017205827	3.11947017205827	3.12145706610524	3.12145706610524	3.14862782477508	3.14862782477508	3.16616572578287	3.16616572578287	3.15451076849138	3.15451076849138	3.0540639700444	3.0540639700444	2.97457084348942	2.97457084348942
Expension	3.51694973522102	3.51694973522102	3.10554377716644	3.10554377716644	3.37471491034962	3.37471491034962	3.11848490595444	3.11848490595444	3.20030830494235	3.20030830494235	3.23765602405875	3.23765602405875	3.20552766087949	3.20552766087949	3.1705388437783	3.1705388437783	3.17770225219038	3.17770225219038	3.17603102986391	3.17603102986391	3.17765160783805	3.17765160783805	3.19551035510138	3.19551035510138	3.22374606884836	3.22374606884836	3.23199083499537	3.23199083499537	3.196600371165	3.196600371165	3.13817517294906	3.13817517294906	3.08938280236375	3.08938280236375	3.0732011325486	3.0732011325486	3.04913395323425	3.04913395323425	3.0188514123032	3.0188514123032
Expension	3.53148376807557	3.53148376807557	3.17025560224316	3.17025560224316	3.22217629349128	3.22217629349128	3.13379922045743	3.13379922045743	3.19976912942423	3.19976912942423	3.23789225352514	3.23789225352514	3.23177212198542	3.23177212198542	3.21771064857179	3.21771064857179	3.19757317175755	3.19757317175755	3.18552492176896	3.18552492176896	3.17769571145245	3.17769571145245	3.18415324190171	3.18415324190171	3.21114936404482	3.21114936404482	3.24278721544541	3.24278721544541	3.24120035971196	3.24120035971196	3.20129738885618	3.20129738885618	3.16881328137205	3.16881328137205	3.13792081632328	3.13792081632328	3.09226775742177	3.09226775742177	3.01837998767257	3.01837998767257
Expension	3.53565150731289	3.53565150731289	3.24619947309289	3.24619947309289	3.17402001935118	3.17402001935118	3.10920002106008	3.10920002106008	3.16762730880535	3.16762730880535	3.20949676729021	3.20949676729021	3.21883491035038	3.21883491035038	3.19093723516086	3.19093723516086	3.18681577758061	3.18681577758061	3.20060420457075	3.20060420457075	3.19587381439326	3.19587381439326	3.18145294843433	3.18145294843433	3.18894631221055	3.18894631221055	3.19993155719808	3.19993155719808	3.1928623945505	3.1928623945505	3.18522046049849	3.18522046049849	3.17777903668205	3.17777903668205	3.13838160499246	3.13838160499246	3.10085734197095	3.10085734197095	3.0048096850725	3.0048096850725
Expension	3.40529677533496	3.40529677533496	3.13748742267326	3.13748742267326	3.23129662480051	3.23129662480051	3.13221126758517	3.13221126758517	3.11168784784778	3.11168784784778	3.15499751742515	3.15499751742515	3.14829421960447	3.14829421960447	3.18017119980383	3.18017119980383	3.18393145426037	3.18393145426037	3.16469062561246	3.16469062561246	3.16171821606089	3.16171821606089	3.1638834772532	3.1638834772532	3.1693898431217	3.1693898431217	3.17430778949897	3.17430778949897	3.1753767055539	3.1753767055539	3.15304270178828	3.15304270178828	3.1136618172603	3.1136618172603	3.09039384056503	3.09039384056503	3.08832444380612	3.08832444380612	2.94693856413236	2.94693856413236
Expension	3.45374185530079	3.45374185530079	3.2297026530826	3.2297026530826	3.08447444307754	3.08447444307754	3.1581957751451	3.1581957751451	3.16776651586807	3.16776651586807	3.21240796283821	3.21240796283821	3.18570330954812	3.18570330954812	3.17190747875532	3.17190747875532	3.17021157736821	3.17021157736821	3.16545319882287	3.16545319882287	3.17084570013044	3.17084570013044	3.15519745162971	3.15519745162971	3.12299654407732	3.12299654407732	3.0960102038471	3.0960102038471	3.08341750136547	3.08341750136547	3.09987046340442	3.09987046340442	3.13465790593308	3.13465790593308	3.12252617800216	3.12252617800216	2.96053509542246	2.96053509542246	2.96099341844743	2.96099341844743
Decrease	4.15571600768268	4.15571600768268	4.09029772178196	4.09029772178196	4.18105824768275	4.18105824768275	4.21259485503869	4.21259485503869	4.23288435553571	4.23288435553571	4.25553793856027	4.25553793856027	4.32037074778535	4.32037074778535	4.42853297556603	4.42853297556603	4.53085483780943	4.53085483780943	4.55649042136435	4.55649042136435	4.44364700785305	4.44364700785305	4.17415448380592	4.17415448380592	3.78258786076228	3.78258786076228	3.32083839847226	3.32083839847226	3.12273290637751	3.12273290637751	4.8906766994369	4.8906766994369	5.17617670497842	5.17617670497842	4.71294570069819	4.71294570069819	4.59818364515894	4.59818364515894	4.57094579204452	4.57094579204452
Decrease	4.11798892142962	4.11798892142962	4.13500211114274	4.13500211114274	4.18290836989944	4.18290836989944	4.21905587427428	4.21905587427428	4.23363320814336	4.23363320814336	4.25819986229121	4.25819986229121	4.32724944317536	4.32724944317536	4.43654969152994	4.43654969152994	4.54821488006376	4.54821488006376	4.58950313098684	4.58950313098684	4.48783804819283	4.48783804819283	4.22110762337979	4.22110762337979	3.82633419310849	3.82633419310849	3.35774094748399	3.35774094748399	3.12438349580765	3.12438349580765	4.83238066425832	4.83238066425832	5.22238206770365	5.22238206770365	4.73464364477176	4.73464364477176	4.59576361967856	4.59576361967856	4.59118776630547	4.59118776630547
Decrease	4.19343714272867	4.19343714272867	4.16113508641555	4.16113508641555	4.20188854673345	4.20188854673345	4.2630041924084	4.2630041924084	4.34052812370875	4.34052812370875	4.41311643507937	4.41311643507937	4.45720985808576	4.45720985808576	4.46126627204545	4.46126627204545	4.41827394372666	4.41827394372666	4.32656171463025	4.32656171463025	4.18911028270075	4.18911028270075	4.01497652390585	4.01497652390585	3.82029213730597	3.82029213730597	3.63395336399119	3.63395336399119	3.514496484436	3.514496484436	3.59284855478679	3.59284855478679	4.079034112943	4.079034112943	4.57600475256388	4.57600475256388	4.6840989368347	4.6840989368347	4.64484585989485	4.64484585989485
Decrease	4.14482399465852	4.14482399465852	4.16123065766085	4.16123065766085	4.19426784477369	4.19426784477369	4.24932100027398	4.24932100027398	4.32468132547436	4.32468132547436	4.39696693697969	4.39696693697969	4.4449949805745	4.4449949805745	4.45283070813974	4.45283070813974	4.41239777466529	4.41239777466529	4.32084290049701	4.32084290049701	4.18123688724257	4.18123688724257	4.00542698691843	4.00542698691843	3.81152583499388	3.81152583499388	3.62724786268778	3.62724786268778	3.50909262452217	3.50909262452217	3.59531753654153	3.59531753654153	4.09320015766493	4.09320015766493	4.5801494138102	4.5801494138102	4.67950617191908	4.67950617191908	4.63507283204497	4.63507283204497
Decrease	4.11139859171704	4.11139859171704	4.11124354479462	4.11124354479462	4.16430763902498	4.16430763902498	4.20699239088222	4.20699239088222	4.23247511649229	4.23247511649229	4.25484940957019	4.25484940957019	4.32748586929202	4.32748586929202	4.43346130967896	4.43346130967896	4.53363384421908	4.53363384421908	4.56566777034119	4.56566777034119	4.4603229379516	4.4603229379516	4.19164510317237	4.19164510317237	3.79620094210973	3.79620094210973	3.32647116908318	3.32647116908318	3.11950793517228	3.11950793517228	4.92638225421975	4.92638225421975	5.21780547871398	5.21780547871398	4.72023024994518	4.72023024994518	4.59553724457102	4.59553724457102	4.57585533931066	4.57585533931066
Decrease	4.12759605095695	4.12759605095695	4.10077108451595	4.10077108451595	4.19579341808496	4.19579341808496	4.2237722492752	4.2237722492752	4.21972141511631	4.21972141511631	4.25080586896936	4.25080586896936	4.31638078868357	4.31638078868357	4.41972131551937	4.41972131551937	4.52565178555787	4.52565178555787	4.56594567352939	4.56594567352939	4.46998248313449	4.46998248313449	4.208484908753	4.208484908753	3.81650890824402	3.81650890824402	3.34861328706746	3.34861328706746	3.11583851947802	3.11583851947802	4.85143016620167	4.85143016620167	5.2323955680849	5.2323955680849	4.76905336216491	4.76905336216491	4.59051108796972	4.59051108796972	4.57884974226172	4.57884974226172
Decrease	4.13691207611328	4.13691207611328	4.11938050262771	4.11938050262771	4.15763389740283	4.15763389740283	4.19803850926641	4.19803850926641	4.19671761685024	4.19671761685024	4.22535680868828	4.22535680868828	4.31426054487859	4.31426054487859	4.42628723510238	4.42628723510238	4.52225857545739	4.52225857545739	4.55287207373129	4.55287207373129	4.45910749893276	4.45910749893276	4.20632398968947	4.20632398968947	3.82072964559085	3.82072964559085	3.35478065778517	3.35478065778517	3.09178406743842	3.09178406743842	4.73615266250401	4.73615266250401	5.21315012514756	5.21315012514756	4.745617536809	4.745617536809	4.58337610301935	4.58337610301935	4.56125552094241	4.56125552094241
Decrease	4.17017691843954	4.17017691843954	4.13613900810374	4.13613900810374	4.19355848816685	4.19355848816685	4.26062329557984	4.26062329557984	4.33633112616623	4.33633112616623	4.40037003959212	4.40037003959212	4.43926700323696	4.43926700323696	4.44111543982392	4.44111543982392	4.39639701102689	4.39639701102689	4.30219238639009	4.30219238639009	4.16177939973259	4.16177939973259	3.9862525244492	3.9862525244492	3.79326502757978	3.79326502757978	3.61116159936891	3.61116159936891	3.49877814320795	3.49877814320795	3.59563742757018	3.59563742757018	4.09663330133106	4.09663330133106	4.57979262174201	4.57979262174201	4.68181176638053	4.68181176638053	4.61819115202497	4.61819115202497
Decrease	4.17022839177883	4.17022839177883	4.13933405283706	4.13933405283706	4.17925122771296	4.17925122771296	4.20530525860348	4.20530525860348	4.22939725786464	4.22939725786464	4.25707534582487	4.25707534582487	4.32647786192009	4.32647786192009	4.44419907346316	4.44419907346316	4.55615651884661	4.55615651884661	4.58879955252529	4.58879955252529	4.48087552712572	4.48087552712572	4.20916787995307	4.20916787995307	3.81121015567171	3.81121015567171	3.34393446505578	3.34393446505578	3.13230372571624	3.13230372571624	4.86489913983759	4.86489913983759	5.26278345052441	5.26278345052441	4.77482241455426	4.77482241455426	4.59336062549483	4.59336062549483	4.59142319124445	4.59142319124445
Decrease	4.19223149268083	4.19223149268083	4.14815755977977	4.14815755977977	4.15267115408041	4.15267115408041	4.2055077963675	4.2055077963675	4.23231148068915	4.23231148068915	4.26691912879188	4.26691912879188	4.33227325787774	4.33227325787774	4.44267105141978	4.44267105141978	4.54758588827561	4.54758588827561	4.57197892259591	4.57197892259591	4.45764298347506	4.45764298347506	4.18779058664554	4.18779058664554	3.7959457762848	3.7959457762848	3.33491727528311	3.33491727528311	3.13694561366812	3.13694561366812	4.89064980701493	4.89064980701493	5.19768442805206	5.19768442805206	4.74412517393416	4.74412517393416	4.61229034638608	4.61229034638608	4.59911195550795	4.59911195550795
