# Supplementary material for: Inference of past demography, dormancy and self-fertilization rates from whole genome sequence data
Source: PLoS Genet. 2020 Apr 6;16(4):e1008698. doi: 10.1371/journal.pgen.1008698 (PMC7173940; doi:10.1371/journal.pgen.1008698)
Supplement: S1 Data — File containing all numerical data presented in this study. It contains all plotted results and all requirements to build summary statistics. (ZIP) [file pgen.1008698.s003.zip › S1_data/Supplementary_Figure/FigS13/F13S_beta_0.1_time.csv]

	V1	V2	V3	V4	V5	V6	V7	V8	V9	V10	V11	V12	V13	V14	V15	V16	V17	V18	V19	V20	V21	V22	V23	V24	V25	V26	V27	V28	V29	V30	V31	V32	V33	V34	V35	V36	V37	V38	V39	V40
Constant	0	15848.1102496452	32107.9054326436	48801.3458831409	65952.1973284897	83586.2343776065	101731.473511975	120418.440865875	139680.481221729	159554.116075284	180079.460429248	201300.71026745	223266.715599336	246031.657757738	269655.854572133	294206.723530007	319759.941650978	346400.852345537	374226.185188363	403346.176028584	433887.204751736	465995.11018438	499839.402080226	535618.678263711	573567.685973466	613966.665180985	657153.920351072	703543.05932387	753647.146402714	808113.389940099	867774.409503473	933726.606831962	1007454.8907252	1091041.12510281	1187534.35115445	1301661.61425521	1441342.09547694	1621421.55590619	1875229.30022867	2309116.50498041
Constant	0	15461.2462834554	31324.1279698388	47610.0693254723	64342.2559389162	81545.8332420257	99248.1338134735	117478.938622268	136270.778480297	155659.283366876	175683.589048146	196386.812651637	217816.611722323	240025.844987062	263073.357872983	287024.922157376	311954.367528444	337944.954101587	365091.050211796	393500.200770469	423295.700637673	454619.828607512	487637.95657659	522543.834451147	559566.479117971	598979.289685819	641112.312359997	686369.058510656	735250.068166117	788386.750849469	846591.401275347	910933.657214263	982862.179755644	1064408.01299767	1158545.76880379	1269887.10191302	1406157.88039332	1581841.46944146	1829453.58103099	2252749.28166866
Constant	0	16048.9584812414	32514.8193122683	49419.8211376503	66788.0308754961	84645.5497846849	103020.74940864	121944.542749222	141450.697178078	161576.19703969	182361.665727184	203851.859334398	226096.246962763	249149.69660268	273073.290511007	297935.300578872	323812.362905262	350790.902485336	378968.874778988	408457.912689946	439385.997756949	471900.817069218	506174.028632445	542406.747165589	580836.694935027	621747.663484133	665482.244719712	712459.288267956	763198.360662211	818354.872535937	878771.995513899	945560.026389395	1020222.69269198	1104868.24247666	1202584.35841916	1318157.99327085	1459608.69044893	1641970.35617611	1898994.68820587	2338380.68596282
Constant	0	15822.9875501611	32057.0074235725	48723.9851424768	65847.6487603831	83453.7320278504	101570.207014149	120227.551463003	139459.057298104	159301.188120692	179793.995342475	200981.604887041	222912.789325955	245641.644102858	269228.391430357	293740.341924566	319253.052640579	345851.731701031	373632.955343198	402706.784668429	433199.39922267	465256.406646243	499047.047983054	534769.60623682	572658.456520775	612993.394565145	656112.188548625	702427.790653027	752452.451863249	806832.354565869	866398.798445341	932246.447205724	1005857.85574345	1089311.5877713	1185651.85108592	1299598.19766801	1439057.25496612	1618851.25030859	1872256.65418879	2305456.05341146
Constant	0	15758.7404483175	31926.8442787038	48526.147987783	65580.2832845104	83114.87943103	101157.794919807	119739.383743805	138892.802649363	158654.367182195	179063.966130669	200165.546251025	222007.682080393	244644.24941518	268135.225943839	292547.648976828	317956.768780032	344447.447500024	372115.869239326	401071.648211062	431440.451626191	463367.295904895	497020.734910701	532598.246545997	570333.254275554	610504.41775686	653448.133706584	699575.67757003	749397.220406223	803556.320865517	862880.903252381	928461.186536892	1001773.70590174	1084888.58533277	1180837.67203241	1294321.35487857	1433214.15752794	1612278.1236586	1864654.60915413	2296095.06078032
Constant	0	15893.279279946	32199.4168450793	48940.4356191531	66140.1690647161	83824.4652514367	102021.420511158	120761.647981333	140078.587481047	160008.864596723	180592.708663678	201874.441629639	223903.052732483	246732.877728394	270424.406359954	295045.24826264	320671.296144725	347388.136655738	375292.775061342	404495.761396161	435123.835743686	467323.252588766	501264.004808403	537145.256254844	575202.423224733	615716.544407364	659026.88847617	705548.242103641	755795.131888411	810416.610805028	870247.671487373	936387.840552089	1010326.25896842	1094150.72421986	1190918.9676321	1305371.50723106	1445450.09471211	1626042.80337578	1880573.93045579	2315697.76619948
Constant	0	15735.6398823689	31880.0430654845	48455.0140360883	65484.1498616708	82993.0422347199	101009.50881024	119563.859085607	138689.201203048	158421.797473713	178801.478213429	199872.125757366	221682.243437768	244285.6280751	267742.169437175	292118.806565187	317490.679416477	343942.525739121	371570.388640413	400483.721651196	430808.007768235	462688.050833719	496292.157629906	531817.516578474	569497.208971282	609609.485981663	652490.251206002	698550.17720541	748298.687184711	802378.396408648	861616.015536469	927100.16539814	1000305.21673952	1083298.25897424	1179106.69495295	1292424.0233047	1431113.22450775	1609914.70272118	1861921.23227599	2292729.24004422
Constant	0	16091.9726504407	32601.9650258682	49552.2753745217	66967.0351182901	84872.415472241	103296.864020767	122271.376618279	141829.811139204	162009.251052894	182850.42863066	204398.219920928	226702.226611445	249817.46374895	273805.177302014	298733.82214303	324680.239769864	351731.086812607	379984.581269852	409552.655242105	440563.633282234	473165.598308102	507530.668400524	543860.497303001	582393.444421438	623414.061912893	667265.859893679	714368.810584248	765243.873052097	820548.214552086	881127.266564467	948094.301682757	1022957.07770367	1107829.49317591	1205807.50633433	1321690.8998467	1463520.71098591	1646371.13961656	1904084.34426814	2344647.97755037
Constant	0	15928.7513196899	32271.2823785505	49049.6652530625	66287.7865994244	84011.5521773342	102249.121026537	121031.17460962	140391.22737964	160365.986667277	180995.77159527	202325.003033025	224402.779556975	247283.558194694	271027.963695176	295703.756591116	321386.99897491	348163.468516016	376130.386985106	405398.551152245	436094.983970756	468366.266349307	502382.770570181	538344.104997293	576486.211350396	617090.755566026	660497.763527731	707122.947665932	757481.982945667	812225.370955862	872189.967941512	938477.754540937	1012581.19532115	1096592.74749849	1193576.96691642	1308284.95191227	1448676.17929191	1629671.95088718	1884771.16326266	2320866.14723342
Constant	0	15960.9697416577	32336.5561575333	49148.8759683776	66421.8641449336	84181.4788454009	102455.936065641	121275.979326359	140675.1908689	160690.352270333	181361.864205206	202734.237391169	224856.669714301	247783.728350139	271576.16067083	296301.864265478	322037.055074106	348867.68426509	376891.170255531	406218.533919507	436977.055134378	469313.611291911	503398.919279312	539432.991200019	577652.246003278	618338.919339584	661833.724848679	708553.215805208	759014.110208484	813868.225389909	873954.110268756	940375.97441369	1014629.30113766	1098810.77998306	1195991.16534286	1310931.16540313	1451606.35627203	1632968.22047724	1888583.41140641	2325560.46654079
Bottleneck	0	12039.2542417144	24391.2511071263	37072.6730928773	50101.5741895902	63497.5344648464	77281.83705829	91477.671604889	106110.368967875	121207.67324832	136800.058408667	152921.098589769	169607.903432721	186901.632598258	204848.107428666	223498.542627745	242910.427376542	263148.594074669	284286.524791841	306407.961841389	329608.911595619	354000.162702746	379710.48578521	406890.748653909	435719.280563494	466408.970004287	499216.815028341	534457.019024286	572519.338972162	613895.43638746	659217.823191239	709319.397380829	765328.192159114	828825.72662396	902128.250567781	988826.734786858	1094937.10375473	1231737.1621634	1424546.01535035	1754154.92694597
Bottleneck	0	12096.8644093532	24507.9679765428	37250.0730271939	50341.3199437774	63801.3824882977	77651.6456443517	91915.4100138104	106618.127673001	121787.675483904	137454.673232783	153652.855719272	170419.510161299	187795.993176561	205828.34537136	224568.026521789	244072.800905784	264407.811158567	285646.890975817	307874.183394082	331186.15419479	355694.122171333	381527.474138568	408837.799839142	437804.281867791	468640.827427573	501605.664356089	537014.49956615	575258.955100574	616833.045170607	662372.30838958	712713.628333358	768990.436062581	832791.818550879	906445.109295364	993558.46258437	1100176.59025737	1237631.26349015	1431362.74445216	1762548.89864695
Bottleneck	0	12556.5603589413	25439.301356021	38665.6223061643	52254.3529490231	66225.914674119	80602.5051211232	95408.310343867	110669.749629353	126415.759195119	142678.122417533	159491.856060731	176895.664303472	194932.475366556	213650.079456805	233101.891886044	253347.872046886	274455.638076018	296501.82944173	319573.786721005	343771.641515397	369210.942871418	396025.99446442	424374.14663652	454441.39114475	486449.76393293	520667.305818869	557421.720972201	597119.513562283	640273.470957127	687543.283030793	739797.635979816	798213.032660146	864438.947334265	940891.15507768	1031314.92454619	1141984.67417554	1284662.79659308	1485756.31569094	1829527.95720634
Bottleneck	0	12751.7828351295	25834.817585088	39266.7740797543	53066.7748131888	67255.5586754162	81855.6684227684	96891.6661405043	112390.381868132	128381.201707543	144896.403185515	161971.54748752	179645.940543548	197963.177998703	216971.793075587	236726.03155784	257286.785053647	278722.722989194	301111.676380962	324542.343729063	349116.413425973	374951.231011061	402183.188239161	430972.081848741	461506.795294105	494012.816611487	528762.353969521	566088.20650156	606403.198479619	650228.089806935	698232.826851945	751299.601665134	810623.208720077	877878.767395493	955519.611905592	1047349.24027792	1159739.62214605	1304636.02533156	1508856.03557202	1857972.44899799
Bottleneck	0	12221.317094045	24760.1062421138	37633.3022208364	50859.2320411543	64457.7718689688	78450.5266968419	92861.0368435136	107715.016236574	123040.628535492	138868.808543255	155233.638123515	172172.788105543	189728.040584409	207945.90983272	226878.385045356	246583.824779829	267128.041859568	288585.629582189	311041.596648798	334593.40128193	359353.507524044	385452.633323084	413043.927978772	442308.417518504	473462.209825185	506766.189387473	542539.31111465	581177.226061759	623179.030864119	669186.80256386	720046.034605014	776901.818800435	841359.590669403	915770.627343689	1003780.20384579	1111495.22008236	1250364.02862562	1446088.62136429	1780682.02264622
Bottleneck	0	12051.2922638372	24415.639861989	37109.7419718863	50151.6706362947	63561.0255008596	77359.1109861864	91569.1399145048	106216.468477317	121328.868516958	136936.844466713	153074.004038139	169777.493978177	187088.515103007	205052.934571572	223722.01829713	243153.31294403	263411.715737644	284570.78222224	306714.338444889	329938.486774447	354354.126636436	380090.157410742	407297.597760634	436154.955251764	466875.33124116	499715.980752624	534991.42134602	573091.799718477	614509.268996687	659876.973548895	710028.64418519	766093.442026212	829654.467527071	903030.286492924	989815.460323342	1096031.92880066	1232968.77326737	1425970.41557511	1755908.90234955
Bottleneck	0	12372.0571604708	25065.5021361017	38097.4785803022	51486.5395528776	65252.8063761676	79418.1505228517	94006.4026624708	109043.593883125	124558.235220253	140581.643032631	157148.319556145	174296.400259293	192068.182585508	210510.754523349	229676.746512384	249625.236915756	270422.850304864	292145.100025349	314878.043291923	338720.340395509	363785.84253161	390206.879948386	418138.49091836	447763.934278634	479301.983428139	513016.740654801	549231.094918858	588345.577311264	630865.440420858	677440.680791017	728927.220343895	786484.274674143	851737.08105031	927065.917706773	1016161.02118653	1125204.61506965	1265786.25810228	1463924.95546516	1802645.29586067
Bottleneck	0	12116.1914601937	24547.1241352838	37309.5871319112	50421.749815272	63903.3173799621	77775.7089761732	92062.2624329372	106788.470491134	121982.254551352	137674.283320814	153898.345496935	170691.787871096	188096.033136086	206157.195456869	224926.816826356	244462.753811948	264830.253126664	286103.266429613	308366.07119191	331715.28731749	356262.411452774	382137.037132762	409490.996293663	438503.757808623	469389.570638304	502407.075188585	537872.482774359	576178.041129438	617818.553747103	663430.57463498	713852.324450252	770219.045126113	834122.362506075	907893.328446927	995145.861952469	1101934.3324436	1239608.61576442	1433649.61976109	1765364.90707858
Bottleneck	0	12354.3431164371	25029.6138919069	38042.9314339067	51412.8222383717	65159.3788183671	79304.4413314706	93871.8063269855	108887.467622263	124379.895431256	140380.361274657	156923.317988796	174046.84644063	191793.183513029	210209.349774985	229347.900310942	249267.828896919	270035.664712695	291726.812985533	314427.207715286	338235.367933204	363264.981825111	389648.190171576	417539.809264675	447122.835555467	478615.729207861	512282.214373834	548444.717708189	587503.196830124	629962.180918738	676470.735866409	727883.558104781	785358.203488672	850517.582307039	925738.564763328	1014706.10379961	1123593.57142188	1263973.93269653	1461828.93935508	1800064.30728828
Bottleneck	0	11841.6823099024	23990.9749352145	36464.2866020417	49279.3750233692	62455.4989452333	76013.592237221	89976.4639774248	104369.029333263	119218.577107204	134555.081164301	150411.564672085	166824.528278496	183834.45618767	201486.417784097	219830.787305232	238924.110497563	258830.155819182	279621.199451619	301379.609442797	324199.816638495	348190.791573709	373479.191661864	400213.408875716	428568.845971758	458754.897802795	491024.344916991	525686.234422592	563123.927136058	603821.016090114	648399.63327699	697679.008300359	752768.662610253	815224.161555486	887323.743774553	972599.449915484	1076968.47924875	1211523.56041305	1401168.29588724	1725368.11252574
Expension	0	4612.90718709894	9345.64344895635	14204.6007768959	19196.6966577841	24329.4333033574	29610.9654668802	35050.1783858981	40656.7777214686	46441.3937801432	52415.7028300315	58592.5689898347	64986.2110248261	71612.3994878155	78488.691080815	85634.7090022789	93072.4805515001	100826.846622783	108925.962279614	117401.913854858	126291.486723747	135637.130172704	145488.183381532	155902.452190628	166948.264445216	178707.189553779	191277.697748574	204780.177804563	219363.967275248	235217.449003362	252582.973447495	271779.670105279	293239.751168964	317569.184472321	345655.453998995	378874.460171242	419531.237892711	471946.940722743	545822.724616459	672114.211340206
Expension	0	4747.87596206706	9619.08707061044	14620.2123398449	19758.3716549707	25041.2867344879	30477.350931098	36075.7094549795	41846.3519445453	47800.2197378492	53949.3307382296	60306.9254548662	66887.6386790332	73707.7023932002	80785.1869898713	88140.2898214885	95795.6826827749	103776.933286272	112113.020482784	120836.969417263	129986.641766034	139605.728836644	149745.013421004	160463.992697132	171832.993710579	183935.972504263	196874.280445067	210771.828755905	225782.324448809	242099.662248817	259973.283532068	279731.655187038	301819.635476613	326860.922211101	355768.966214842	389959.925298101	431806.277242647	485755.607980876	561792.91900868	691779.560774714
Expension	0	4713.285997412	9549.00860090216	14513.6988942273	19614.4248916922	24858.8520563321	30255.3125922894	35812.8850836345	41541.4863907125	47451.9781400386	53556.2906802523	59867.5680587157	66400.3384470446	73170.7155719446	80196.6381766846	87498.1564688124	95097.7770709648	103020.881425806	111296.237262907	119956.629127297	129039.642859525	138588.651460427	148654.067751217	159294.955451814	170581.129250237	182595.933539777	195439.98130657	209236.281036209	224137.41993049	240335.880122432	258079.28571905	277693.710610742	299620.772109762	324479.624166094	353177.062790015	387118.928578575	428660.414969287	482216.70564954	557700.057828812	686739.700688337
Expension	0	4552.89818997077	9224.06660638345	14019.8140875796	18946.9681313075	24012.9333535396	29225.7584229071	34594.2129895026	40127.8764540962	45837.2408343014	51733.830502447	57830.3422287855	64140.8098076357	70680.7986337545	77467.6370152064	84520.6928735864	91861.7069565432	99515.1970048691	107508.951814738	115874.640310083	124648.569327683	133872.635934066	143595.53745899	153874.32775059	164776.445781779	176382.39983013	188789.379135318	202116.206342889	216510.276284226	232157.521142421	249297.138655365	268244.106786673	289425.015109461	313437.948463001	341158.845611908	373945.707983048	414073.584437144	465807.414939591	538722.153764826	663370.723092509
Expension	0	4666.84356268467	9454.91730050122	14370.6879430741	19421.1538599223	24613.9049823255	29957.1914129267	35460.0022798312	41132.1567274508	46984.4093571001	53028.572961548	59277.6620730876	65746.0617097763	72449.7268214704	79406.4193917611	86635.9920631737	94160.7296889988	102005.763615472	110199.578108908	118774.634671324	127768.148790625	137223.066091126	147189.302650547	157725.340203551	168900.305518075	180796.721752173	193514.210500401	207174.568182386	221928.878479623	237967.726899532	255536.297581249	274957.451441171	296668.4543087	321282.359291025	349697.027270248	383304.446371873	424436.603099324	477465.176060872	552204.751889949	679972.900680573
Expension	0	4699.8084708175	9521.70344321803	14472.1973254834	19558.3379211034	24787.7687739084	30168.7982623057	35710.4790103758	41422.6995214427	47316.2903634651	53403.1477705409	59696.3782049487	66210.468295351	72961.4856916443	79967.3178416977	87247.9576199784	94825.8472919836	102726.29572276	110977.988381256	119613.616065892	128670.657141421	138192.360584639	148228.995062525	158839.455403727	170093.356662864	182073.804911962	194881.125436772	208637.974983119	223496.504433405	239648.645522677	257341.314282842	276899.652203946	298764.013804285	323551.782578193	352167.161574826	386011.971424263	427434.670945706	480837.818716247	556105.328087127	684775.985228548
Expension	0	4701.47679064898	9525.08342067506	14477.3346101095	19565.2806642443	24796.5678401853	30179.5074656159	35723.1553780819	41437.4035910902	47333.0865171925	53422.1046133659	59717.5689943702	66233.9714312755	72987.3852776102	79995.7043308607	87278.9285624874	94859.5082044561	102762.761105857	111017.382918294	119656.076044641	128716.332153578	138241.415574253	148281.612817822	158895.839619193	170153.735744668	182138.436766943	194950.303584853	208712.036484438	223575.840358034	239733.715071871	257432.664307155	276997.9449714	298870.067898245	323666.635738431	352292.172511611	386148.996460733	427586.400051823	481008.504665189	556302.7322054	685019.064358978
Expension	0	4624.14895759699	9368.41901641273	14239.217745214	19243.4794889564	24388.7247424544	29683.1281323107	35135.5965496175	40755.8593083719	46554.5726214489	52543.4412123162	58735.3605498551	65144.5840508263	71786.9207012726	78679.9699893286	85843.4029356759	93299.3005206881	101072.564176551	109191.417581349	117688.025263142	126599.262244048	135967.681260461	145842.741733004	156282.390376358	167355.12155242	179142.703456364	191743.846294874	205279.232233377	219898.562764736	235790.679825397	253198.524488096	272442.003977052	293954.383796468	318343.108538922	346497.825008784	379797.786732143	420553.646040515	473097.087252832	547152.908284563	673752.170528611
Expension	0	4722.10022330885	9566.86601904856	14540.8406846306	19651.1054521181	24905.3401195817	30311.8924730593	35879.8580743078	41619.1723290026	47540.717175779	53656.4452739928	59979.5252514374	66524.5124485843	73307.5507261108	80346.6123741862	87661.7850958675	95275.6176029954	103213.538803584	111504.370225185	120180.957722577	129280.95742487	138847.823443919	148932.062876988	159592.849897929	170900.129753873	182937.402698863	195805.469873454	209627.569799056	224556.575027865	240785.327650055	258561.91484974	278213.020301858	300181.087178743	325086.427298324	353837.532452736	387842.87227461	429462.044603613	483118.489877606	558743.002028483	688023.959453353
Expension	0	4687.66997385647	9497.11112865308	14434.8190526568	19507.8233465431	24723.7478126711	30090.879370866	35618.2472644151	41315.7144569702	47194.0835436871	53265.2200334964	59542.1965377754	66039.4622696413	72773.0433800395	79760.7811177799	87022.6167204497	94580.9344904666	102460.977926047	110691.358408339	119304.682303138	128338.33117742	137835.442306073	147846.154523963	158429.210548286	169654.04563439	181603.551210916	194377.793447061	208099.1122952	222919.265667886	239029.689585758	256676.66235484	276184.485701383	297992.37681181	322716.124624481	351257.596845306	385014.99353226	426330.70798923	479595.928022726	554669.039166649	683007.37034407
Decrease	0	32609.1257020322	66065.3357270453	100413.815733477	135703.466162983	171987.32093878	209323.026868722	247773.394630818	287407.034563108	328299.093419801	370532.11196729	414197.028012637	459394.355501888	506235.578130273	554844.806069447	605360.757771597	657939.146530398	712755.575238354	770009.074998233	829926.467469178	892767.792334705	958833.12806175	1028471.25849769	1102090.81920343	1180174.82689781	1263299.90430199	1352162.14783659	1447612.59840415	1550706.9388651	1662776.86733294	1785535.58466941	1921239.05083239	2072942.61923252	2244929.9401713	2443474.73119981	2678303.37700411	2965710.41156722	3336242.52353451	3858478.20390193	4751245.99623663
Decrease	0	32467.2869024349	65777.9735941214	99977.0491909827	135113.201434096	171239.233566833	208412.541652699	246695.663164243	286156.910007462	326871.102073298	368920.421103391	412395.409355734	457396.143574295	504033.622537487	552431.416579192	602727.640772686	655077.331110853	709655.326672297	766659.792841	826316.564677686	888884.550780148	954662.524374269	1023997.75221424	1097297.09243285	1175041.46078761	1257804.97188354	1346280.69435444	1441315.96735934	1543961.881891	1655544.34362115	1777769.1015603	1912882.30299439	2063926.01156776	2235165.24513459	2432846.43267115	2666653.65234044	2952810.56234791	3321730.9834513	3841695.11312805	4730579.6639082
Decrease	0	32592.6438090344	66031.943792399	100363.06276998	135634.87646729	171900.392002181	209217.227045619	247648.160528705	287261.768111202	328133.158565293	370344.830938124	413987.67707333	459162.160113384	505979.707405414	554564.366391071	605054.785408958	657606.599049326	712395.321448295	769619.883110741	829506.991051508	892316.55352016	958348.49731256	1027951.42998745	1101533.78056578	1179578.32163136	1262661.38445828	1351478.71363354	1446880.91991123	1549923.15256949	1661936.4366309	1784633.10704032	1920267.98350761	2071894.87515152	2243795.2671537	2442239.70608965	2676949.66056048	2964211.42867168	3334556.25960981	3856527.98219184	4748844.535712
Decrease	0	32642.6549190727	66133.2651465792	100517.062801563	135842.998605886	172164.161013079	209538.256104353	248028.159140648	287702.551006232	328636.655722393	370913.09892524	414622.911925523	459866.712019311	506756.097531126	555415.306244659	605983.199244595	658615.649931472	713488.441755457	770800.810466234	830779.810944551	893685.750250826	959819.015397406	1029528.74885671	1103224.00635518	1181388.30125706	1264598.84917607	1353552.46227014	1449101.05649549	1552301.4001823	1664486.56071706	1787371.50050165	1923214.49910754	2075074.05150789	2247238.21252096	2445987.15043312	2681057.25075248	2968759.80175871	3339672.90068395	3862445.55200954	4756131.30226036
Decrease	0	32574.524697787	65995.2348913823	100307.268293468	135559.473458251	171804.828035526	209100.917665075	247510.486377533	287102.071709645	327950.740678642	370138.946468273	413757.530392996	458906.899745172	505698.419926523	554256.069417454	604718.419478295	657241.018177918	711999.282079501	769192.0310972	829045.846213444	891820.49118794	957815.726079322	1027379.96464619	1100921.40885301	1178922.56289758	1261959.43765621	1350727.39093311	1446076.56060539	1549061.50936586	1661012.52228514	1783640.98237588	1919200.45583413	2070743.05408552	2242547.88212105	2440882.0005538	2675461.47356382	2962563.54527346	3332702.49174174	3854384.0364614	4746204.52764934
Decrease	0	32475.2185337445	65794.0428960132	100001.473193395	135146.20906119	171281.066642399	208463.456022158	246755.929950679	286226.817022289	326950.955406137	369010.546920543	412496.155942617	457507.883664688	504156.755981733	552566.373415386	602874.884779896	655237.363942832	709828.692695303	766847.08483232	826518.430585231	889101.701802185	954895.744698198	1024247.91086338	1097565.15782434	1175328.51882447	1258112.24872273	1346609.58546687	1441668.07521757	1544339.06574502	1655948.7866345	1778203.40360437	1913349.61266556	2064430.22062666	2235711.28726906	2433440.7675472	2667305.10540655	2953531.92242884	3322542.46934939	3842633.62423103	4731735.32603321
Decrease	0	32351.4832487147	65543.3580655927	99620.4531003003	134631.282435477	170628.460976969	207669.180069176	245815.754127273	285136.251403751	325705.224923496	367604.563303997	410924.485858975	455764.712380719	502235.845739474	550461.015520985	600577.844172516	652740.814707747	707124.142592839	763925.286399543	823369.275684716	885714.095576267	951257.453641859	1020345.37801174	1093383.27564544	1170850.34698002	1253318.65888026	1341478.80795699	1436175.11109725	1538454.91028401	1649639.38197581	1771428.19115253	1906059.47358801	2056564.44255628	2227192.90353325	2424169.00586028	2657142.2867288	2942278.53813255	3309883.10143655	3827992.63370882	4713706.72928508
Decrease	0	32715.0638499078	66279.9639685276	100740.032810166	136144.329680667	172546.060795985	210003.060242717	248578.342753619	288340.74156299	329365.647556331	371735.869652452	415542.641090528	460886.802358976	507880.19933312	556647.345384683	607327.409624238	660076.611215443	715071.123536665	772510.624288395	832622.672011428	895668.151187228	961948.115155756	1031812.4808679	1105671.21142994	1184008.89275022	1267404.02083968	1356554.9535462	1452315.49657191	1555744.76240267	1668178.77547562	1791336.30237446	1927480.63205512	2079677.04393745	2252223.10473343	2451412.9135899	2687004.45356168	2975345.19512467	3347081.06477713	3871013.3463119	4766681.49749913
Decrease	0	32510.0136759794	65864.5370507607	100108.6184457	135291.009674677	171464.583469846	208686.81142762	247020.313319524	286533.490949652	327301.262671518	369405.918377487	412938.119478673	457998.074419498	504696.928052164	553158.413328442	603520.827080298	655939.40932714	710589.229234851	767668.712971987	827403.992796985	890054.31802995	955918.855080711	1025345.32770463	1098741.12945757	1176587.8089796	1259460.23640744	1348052.39244945	1443212.73135839	1545993.72735709	1657723.03100194	1780108.6360599	1915399.64573458	2066642.12700955	2238106.7104794	2436048.04538704	2670162.95408985	2956696.4450395	3326102.36341699	3846750.76306945	4736805.0810994
Decrease	0	32608.0032792115	66063.0617243274	100410.359438471	135698.795180122	171981.40104704	209315.821862847	247764.866143577	287397.141865666	328287.793196734	370519.358062078	414182.771138634	459378.542912707	506218.1532422	554825.708026833	605339.920944034	657916.499927744	712731.041826127	769982.570891199	829897.900974784	892737.0628097	958800.124534027	1028435.85798982	1102052.88467255	1180134.20467537	1263256.42087178	1352115.60572241	1447562.77083653	1550653.56273744	1662719.6337009	1785474.1256194	1921172.92079952	2072871.26748507	2244852.66853211	2443390.62554714	2678211.1884291	2965608.33029477	3336127.68835685	3858345.39310446	4751082.45591416
