# Supplementary material for: Inference of past demography, dormancy and self-fertilization rates from whole genome sequence data
Source: PLoS Genet. 2020 Apr 6;16(4):e1008698. doi: 10.1371/journal.pgen.1008698 (PMC7173940; doi:10.1371/journal.pgen.1008698)
Supplement: S1 Data — File containing all numerical data presented in this study. It contains all plotted results and all requirements to build summary statistics. (ZIP) [file pgen.1008698.s003.zip › S1_data/Supplementary_Figure/FigS13/F13S_beta_0.2_popsize.csv]

	V1	V2	V3	V4	V5	V6	V7	V8	V9	V10	V11	V12	V13	V14	V15	V16	V17	V18	V19	V20	V21	V22	V23	V24	V25	V26	V27	V28	V29	V30	V31	V32	V33	V34	V35	V36	V37	V38	V39	V40
Constant	3.86949758252602	3.86949758252602	3.84043803485703	3.84043803485703	3.93817662549333	3.93817662549333	3.85581560415525	3.85581560415525	3.87240025211322	3.87240025211322	3.89667355615826	3.89667355615826	3.89058154620659	3.89058154620659	3.88622540287021	3.88622540287021	3.89190903682817	3.89190903682817	3.90049386437105	3.90049386437105	3.90353085197545	3.90353085197545	3.8963918822303	3.8963918822303	3.87944351203933	3.87944351203933	3.85707873287702	3.85707873287702	3.83604966700846	3.83604966700846	3.81887035203667	3.81887035203667	3.79705168882243	3.79705168882243	3.75706358650149	3.75706358650149	3.69259011837627	3.69259011837627	3.60484455885971	3.60484455885971
Constant	3.7656094822339	3.7656094822339	3.81250009554914	3.81250009554914	3.93127682916021	3.93127682916021	3.81868289278224	3.81868289278224	3.84779261684571	3.84779261684571	3.87382020228253	3.87382020228253	3.89147345290369	3.89147345290369	3.89261643122098	3.89261643122098	3.88438010585473	3.88438010585473	3.86845451549956	3.86845451549956	3.847162117481	3.847162117481	3.83214500301078	3.83214500301078	3.83131435565844	3.83131435565844	3.83964274656274	3.83964274656274	3.84468313731958	3.84468313731958	3.83730995910501	3.83730995910501	3.81343141636285	3.81343141636285	3.76290948998704	3.76290948998704	3.68119124129557	3.68119124129557	3.62856741940373	3.62856741940373
Constant	3.76084740978151	3.76084740978151	3.93162882724438	3.93162882724438	3.8718655172141	3.8718655172141	3.87219725315642	3.87219725315642	3.86776436070288	3.86776436070288	3.87765760523599	3.87765760523599	3.88291871747571	3.88291871747571	3.8865714592821	3.8865714592821	3.88376498413161	3.88376498413161	3.87344199138008	3.87344199138008	3.85670002216646	3.85670002216646	3.83566570289237	3.83566570289237	3.81779334139584	3.81779334139584	3.809540152039	3.809540152039	3.80865944742422	3.80865944742422	3.8089716487503	3.8089716487503	3.79906111632918	3.79906111632918	3.76269431748224	3.76269431748224	3.67865659402223	3.67865659402223	3.59925398537487	3.59925398537487
Constant	3.87552406146316	3.87552406146316	3.87501351056996	3.87501351056996	3.91065338623552	3.91065338623552	3.93173359048717	3.93173359048717	3.90421568044788	3.90421568044788	3.87542344287634	3.87542344287634	3.87688944026492	3.87688944026492	3.90141163752538	3.90141163752538	3.91597729666995	3.91597729666995	3.91283768072522	3.91283768072522	3.89592990619996	3.89592990619996	3.87207752257476	3.87207752257476	3.85119076124369	3.85119076124369	3.84286551399369	3.84286551399369	3.84748102596934	3.84748102596934	3.85021205151947	3.85021205151947	3.83045915492536	3.83045915492536	3.77794438743603	3.77794438743603	3.69427151206841	3.69427151206841	3.62819053457304	3.62819053457304
Constant	3.85283650420581	3.85283650420581	3.86744507209534	3.86744507209534	3.83905536182594	3.83905536182594	3.89613514567563	3.89613514567563	3.92767453689277	3.92767453689277	3.92458494709039	3.92458494709039	3.90493020236961	3.90493020236961	3.88776695374817	3.88776695374817	3.87466661578303	3.87466661578303	3.86423229967415	3.86423229967415	3.85892737313172	3.85892737313172	3.8616061492281	3.8616061492281	3.87175188025901	3.87175188025901	3.87996146462858	3.87996146462858	3.87373026193974	3.87373026193974	3.85021735810402	3.85021735810402	3.81842365309308	3.81842365309308	3.78361901108727	3.78361901108727	3.71138293970099	3.71138293970099	3.58061153380012	3.58061153380012
Constant	3.87074360550597	3.87074360550597	3.78393102158801	3.78393102158801	3.90576832816594	3.90576832816594	3.9017317654121	3.9017317654121	3.8503421096261	3.8503421096261	3.83831069333591	3.83831069333591	3.85811326492982	3.85811326492982	3.87720753753461	3.87720753753461	3.8729606297619	3.8729606297619	3.85373853453374	3.85373853453374	3.83936009535563	3.83936009535563	3.83745365705717	3.83745365705717	3.84230085146944	3.84230085146944	3.8448392318371	3.8448392318371	3.83699038541055	3.83699038541055	3.8115388342872	3.8115388342872	3.76946268250644	3.76946268250644	3.72835582553693	3.72835582553693	3.69130472216703	3.69130472216703	3.6128383239093	3.6128383239093
Constant	3.90505888898826	3.90505888898826	3.85540724275899	3.85540724275899	3.85523607273241	3.85523607273241	3.85505946563194	3.85505946563194	3.87644882409476	3.87644882409476	3.88741117990418	3.88741117990418	3.89480565736286	3.89480565736286	3.89445068068742	3.89445068068742	3.88409355244458	3.88409355244458	3.86673350089521	3.86673350089521	3.85288428602611	3.85288428602611	3.85027399875777	3.85027399875777	3.85758647095509	3.85758647095509	3.86445826222948	3.86445826222948	3.86077240004009	3.86077240004009	3.846410148309	3.846410148309	3.82056170029107	3.82056170029107	3.76829447494625	3.76829447494625	3.67443301851949	3.67443301851949	3.61954421788558	3.61954421788558
Constant	3.92127453743322	3.92127453743322	3.82338054002474	3.82338054002474	3.84023444715452	3.84023444715452	3.83785403499354	3.83785403499354	3.86303087663001	3.86303087663001	3.87145024433168	3.87145024433168	3.8688882410176	3.8688882410176	3.86301168195242	3.86301168195242	3.85887243447473	3.85887243447473	3.86057132448475	3.86057132448475	3.86722016059067	3.86722016059067	3.87208565422659	3.87208565422659	3.86925493042031	3.86925493042031	3.86094749795018	3.86094749795018	3.84894065260685	3.84894065260685	3.82832169898979	3.82832169898979	3.79328823894833	3.79328823894833	3.73777331613753	3.73777331613753	3.65298819100419	3.65298819100419	3.60785477639058	3.60785477639058
Constant	3.88790724928882	3.88790724928882	3.78861694024535	3.78861694024535	3.89511580849993	3.89511580849993	3.84299200949177	3.84299200949177	3.85186764265013	3.85186764265013	3.88463800439045	3.88463800439045	3.9015587782459	3.9015587782459	3.89866900854543	3.89866900854543	3.88287853236328	3.88287853236328	3.86556376946438	3.86556376946438	3.85517093304308	3.85517093304308	3.85014196111639	3.85014196111639	3.84632150965938	3.84632150965938	3.84190546309038	3.84190546309038	3.83374824176969	3.83374824176969	3.81549551621057	3.81549551621057	3.78048802634193	3.78048802634193	3.73152772931859	3.73152772931859	3.66576150188401	3.66576150188401	3.59935746957342	3.59935746957342
Constant	3.83725757447947	3.83725757447947	3.78691503829611	3.78691503829611	3.85245056553362	3.85245056553362	3.82843469544328	3.82843469544328	3.84387284857358	3.84387284857358	3.8360777542123	3.8360777542123	3.82829773634725	3.82829773634725	3.82812031963851	3.82812031963851	3.83592682365776	3.83592682365776	3.84976497653136	3.84976497653136	3.85755494797999	3.85755494797999	3.85157159655031	3.85157159655031	3.83761351489737	3.83761351489737	3.82260410221112	3.82260410221112	3.80616753722684	3.80616753722684	3.78309888542481	3.78309888542481	3.74922065616329	3.74922065616329	3.7077843778961	3.7077843778961	3.65726044910882	3.65726044910882	3.58741834419999	3.58741834419999
Bottleneck	3.54694156699472	3.54694156699472	3.00977071770365	3.00977071770365	2.85970517432549	2.85970517432549	2.87206487962895	2.87206487962895	2.9187892362854	2.9187892362854	2.99223718347225	2.99223718347225	3.09370258351351	3.09370258351351	3.21827972428692	3.21827972428692	3.34943446045203	3.34943446045203	3.47087993613252	3.47087993613252	3.57224442598475	3.57224442598475	3.65096528291477	3.65096528291477	3.70917749664495	3.70917749664495	3.7497030170812	3.7497030170812	3.77487537869085	3.77487537869085	3.78571644633716	3.78571644633716	3.78151547823702	3.78151547823702	3.7613617048099	3.7613617048099	3.73069792393623	3.73069792393623	3.74532180460518	3.74532180460518
Bottleneck	3.625554423619	3.625554423619	3.02960682428453	3.02960682428453	2.81757620712687	2.81757620712687	2.82032091149014	2.82032091149014	2.85697246838721	2.85697246838721	2.93126907525481	2.93126907525481	3.04204117120601	3.04204117120601	3.16918642349319	3.16918642349319	3.29827751717087	3.29827751717087	3.41929905886236	3.41929905886236	3.52360646593549	3.52360646593549	3.60610934525177	3.60610934525177	3.66701417998436	3.66701417998436	3.70878752756037	3.70878752756037	3.73382604777085	3.73382604777085	3.74515468820457	3.74515468820457	3.74744953623941	3.74744953623941	3.74222985636534	3.74222985636534	3.72875465855475	3.72875465855475	3.75018158400962	3.75018158400962
Bottleneck	3.6062829925163	3.6062829925163	3.09895729148771	3.09895729148771	2.87880275284059	2.87880275284059	2.84265504793686	2.84265504793686	2.87786470720166	2.87786470720166	2.94929447383827	2.94929447383827	3.04697985590954	3.04697985590954	3.1645799798191	3.1645799798191	3.29219613039721	3.29219613039721	3.41734139988768	3.41734139988768	3.5297501911767	3.5297501911767	3.62332802872735	3.62332802872735	3.69509713495574	3.69509713495574	3.74407376826156	3.74407376826156	3.77138854014344	3.77138854014344	3.78082142733842	3.78082142733842	3.77787425737623	3.77787425737623	3.76685076673678	3.76685076673678	3.74923492660505	3.74923492660505	3.75785012586271	3.75785012586271
Bottleneck	3.5743791130304	3.5743791130304	2.99799725361835	2.99799725361835	2.85748733759216	2.85748733759216	2.83517354414784	2.83517354414784	2.88013336423228	2.88013336423228	2.97839468964265	2.97839468964265	3.10469540758372	3.10469540758372	3.24430941077178	3.24430941077178	3.37901862875879	3.37901862875879	3.49233378767053	3.49233378767053	3.58059323676969	3.58059323676969	3.64718325304922	3.64718325304922	3.69507901157537	3.69507901157537	3.72606184481432	3.72606184481432	3.74274958091532	3.74274958091532	3.7485366462749	3.7485366462749	3.74605209670583	3.74605209670583	3.73319567178132	3.73319567178132	3.70281232682783	3.70281232682783	3.70345954907657	3.70345954907657
Bottleneck	3.65857673062999	3.65857673062999	2.9780038313064	2.9780038313064	2.82010311871453	2.82010311871453	2.84813606381752	2.84813606381752	2.90272959004469	2.90272959004469	2.99034303760881	2.99034303760881	3.10750561436137	3.10750561436137	3.23329968160475	3.23329968160475	3.35623066203508	3.35623066203508	3.46955471977434	3.46955471977434	3.56557327724599	3.56557327724599	3.64086352298996	3.64086352298996	3.69629002336415	3.69629002336415	3.73370046902583	3.73370046902583	3.75409810600723	3.75409810600723	3.75721656018486	3.75721656018486	3.74806195165227	3.74806195165227	3.73207120737991	3.73207120737991	3.7072482530838	3.7072482530838	3.70477304740002	3.70477304740002
Bottleneck	3.69035937196062	3.69035937196062	3.0408483303982	3.0408483303982	2.88350772984461	2.88350772984461	2.9037150005099	2.9037150005099	2.94790737224851	2.94790737224851	3.0212029303817	3.0212029303817	3.12605028979174	3.12605028979174	3.24968459799656	3.24968459799656	3.3719248666793	3.3719248666793	3.48099208894307	3.48099208894307	3.57281395121418	3.57281395121418	3.64652484335719	3.64652484335719	3.70291763164114	3.70291763164114	3.74449319480416	3.74449319480416	3.77419359006427	3.77419359006427	3.79113348093642	3.79113348093642	3.79299421563042	3.79299421563042	3.77932242004548	3.77932242004548	3.75697416946862	3.75697416946862	3.7664612673211	3.7664612673211
Bottleneck	3.59532256063707	3.59532256063707	2.99380145810598	2.99380145810598	2.85625062044595	2.85625062044595	2.84320895065211	2.84320895065211	2.89412974064087	2.89412974064087	2.99409422685951	2.99409422685951	3.12999732236404	3.12999732236404	3.27330253452985	3.27330253452985	3.40738359153842	3.40738359153842	3.52016937083906	3.52016937083906	3.60473296145233	3.60473296145233	3.66260326991251	3.66260326991251	3.70025213218129	3.70025213218129	3.72368339135541	3.72368339135541	3.73629505605783	3.73629505605783	3.74117304901081	3.74117304901081	3.74135153762698	3.74135153762698	3.73546112446351	3.73546112446351	3.72210391985471	3.72210391985471	3.73346486602044	3.73346486602044
Bottleneck	3.64645020583382	3.64645020583382	3.09668749573393	3.09668749573393	2.88663123287659	2.88663123287659	2.8851434485234	2.8851434485234	2.93473958600689	2.93473958600689	3.01179842561861	3.01179842561861	3.10580939908842	3.10580939908842	3.21360980018661	3.21360980018661	3.3288253751309	3.3288253751309	3.44072369421342	3.44072369421342	3.54051030408965	3.54051030408965	3.62238953213792	3.62238953213792	3.68342458234498	3.68342458234498	3.72520924832737	3.72520924832737	3.75360360648866	3.75360360648866	3.77361957073255	3.77361957073255	3.78365381691437	3.78365381691437	3.77771425974212	3.77771425974212	3.76145447455249	3.76145447455249	3.7808982722098	3.7808982722098
Bottleneck	3.6544808169556	3.6544808169556	3.07179077613823	3.07179077613823	2.91335812640757	2.91335812640757	2.86965147780353	2.86965147780353	2.89125007564266	2.89125007564266	2.95667250759049	2.95667250759049	3.05699636618488	3.05699636618488	3.17920922532939	3.17920922532939	3.3064741810235	3.3064741810235	3.42443349139961	3.42443349139961	3.52315204038826	3.52315204038826	3.60201355410318	3.60201355410318	3.66558949106275	3.66558949106275	3.71704244159385	3.71704244159385	3.75608112599512	3.75608112599512	3.7814763308954	3.7814763308954	3.79233609545789	3.79233609545789	3.78801984644154	3.78801984644154	3.77183023185349	3.77183023185349	3.77081340709874	3.77081340709874
Bottleneck	3.64545482768424	3.64545482768424	3.08574769704629	3.08574769704629	2.87772505932453	2.87772505932453	2.84676425261892	2.84676425261892	2.88123141799061	2.88123141799061	2.94240391839963	2.94240391839963	3.03884926757118	3.03884926757118	3.15425685982233	3.15425685982233	3.27657372197883	3.27657372197883	3.39559696004984	3.39559696004984	3.50162163707948	3.50162163707948	3.589825215131	3.589825215131	3.66001060325799	3.66001060325799	3.7150002853145	3.7150002853145	3.75701642620219	3.75701642620219	3.78597913922881	3.78597913922881	3.80086407006852	3.80086407006852	3.79990136801893	3.79990136801893	3.7827528664745	3.7827528664745	3.79149696492142	3.79149696492142
Expension	4.0001176023577	4.0001176023577	3.97569829494183	3.97569829494183	3.53085612625981	3.53085612625981	3.4435435476057	3.4435435476057	3.38949391323088	3.38949391323088	3.32449525825907	3.32449525825907	3.28918768106198	3.28918768106198	3.28477917106477	3.28477917106477	3.29711174661036	3.29711174661036	3.31233145786839	3.31233145786839	3.32422851676639	3.32422851676639	3.33499108397803	3.33499108397803	3.34432404844263	3.34432404844263	3.34512403660098	3.34512403660098	3.33270188868676	3.33270188868676	3.31169331529045	3.31169331529045	3.28979039145046	3.28979039145046	3.26650992427361	3.26650992427361	3.24917344078025	3.24917344078025	3.28814963954601	3.28814963954601
Expension	3.7207549860267	3.7207549860267	3.61048587114483	3.61048587114483	3.33369757925474	3.33369757925474	3.25651293315106	3.25651293315106	3.28682532306202	3.28682532306202	3.29044835931219	3.29044835931219	3.26503770334525	3.26503770334525	3.24461139186924	3.24461139186924	3.2397290538297	3.2397290538297	3.23981212738844	3.23981212738844	3.23625204442086	3.23625204442086	3.22993156765749	3.22993156765749	3.22607044652732	3.22607044652732	3.22711558631481	3.22711558631481	3.23018289723974	3.23018289723974	3.22675831554416	3.22675831554416	3.20769629435736	3.20769629435736	3.1859055144338	3.1859055144338	3.20253691407524	3.20253691407524	3.25076668927027	3.25076668927027
Expension	3.91933834739897	3.91933834739897	3.67225639279001	3.67225639279001	3.43269024772164	3.43269024772164	3.25987820496238	3.25987820496238	3.26876831920838	3.26876831920838	3.22853577626733	3.22853577626733	3.21659772248298	3.21659772248298	3.22508507845623	3.22508507845623	3.23462167226571	3.23462167226571	3.24313740667086	3.24313740667086	3.25034160272684	3.25034160272684	3.25556694984319	3.25556694984319	3.25394724813798	3.25394724813798	3.24706222396976	3.24706222396976	3.24246673772313	3.24246673772313	3.24737072121647	3.24737072121647	3.26201092360885	3.26201092360885	3.26879481078665	3.26879481078665	3.24661500978437	3.24661500978437	3.22249073733533	3.22249073733533
Expension	4.26233504495582	4.26233504495582	3.60276588114293	3.60276588114293	3.45808510461383	3.45808510461383	3.40398557765511	3.40398557765511	3.32470657206672	3.32470657206672	3.24128835035499	3.24128835035499	3.21369887761286	3.21369887761286	3.21487526148218	3.21487526148218	3.2198459612781	3.2198459612781	3.21306873759188	3.21306873759188	3.19419932493805	3.19419932493805	3.17622535210727	3.17622535210727	3.17305531206923	3.17305531206923	3.18783248103571	3.18783248103571	3.21147414209918	3.21147414209918	3.22800665016519	3.22800665016519	3.22162314280795	3.22162314280795	3.18356785203404	3.18356785203404	3.13841375656822	3.13841375656822	3.1442043826503	3.1442043826503
Expension	3.82434130118358	3.82434130118358	3.72982148538119	3.72982148538119	3.29540335539767	3.29540335539767	3.33326832263811	3.33326832263811	3.24443968312888	3.24443968312888	3.18820275073198	3.18820275073198	3.16691640566351	3.16691640566351	3.15488581077192	3.15488581077192	3.14786080015919	3.14786080015919	3.14880300821992	3.14880300821992	3.15848230997586	3.15848230997586	3.1788503317591	3.1788503317591	3.20571841660983	3.20571841660983	3.2226222461711	3.2226222461711	3.21335319169835	3.21335319169835	3.18331316570565	3.18331316570565	3.16138640034984	3.16138640034984	3.16591405967264	3.16591405967264	3.16799975886168	3.16799975886168	3.19298073457468	3.19298073457468
Expension	3.75236617124028	3.75236617124028	3.81491214666181	3.81491214666181	3.36676289225174	3.36676289225174	3.41165577413328	3.41165577413328	3.34748316551671	3.34748316551671	3.25867609418966	3.25867609418966	3.23225971908761	3.23225971908761	3.24289783288267	3.24289783288267	3.25500041793118	3.25500041793118	3.25385862150418	3.25385862150418	3.24371387417253	3.24371387417253	3.23657090339236	3.23657090339236	3.23699319686914	3.23699319686914	3.23589839412428	3.23589839412428	3.22800617088535	3.22800617088535	3.22668711063832	3.22668711063832	3.24360745923326	3.24360745923326	3.24962823465811	3.24962823465811	3.20419229896872	3.20419229896872	3.25589041391095	3.25589041391095
Expension	3.87297398089496	3.87297398089496	3.68292372722795	3.68292372722795	3.37203923441626	3.37203923441626	3.25954034504679	3.25954034504679	3.34641230911887	3.34641230911887	3.35186588166683	3.35186588166683	3.31183625437379	3.31183625437379	3.25414294222312	3.25414294222312	3.21916770181752	3.21916770181752	3.213756899885	3.213756899885	3.2158201175321	3.2158201175321	3.21230462864168	3.21230462864168	3.20840237725778	3.20840237725778	3.21105778975376	3.21105778975376	3.21892701766269	3.21892701766269	3.22786955490834	3.22786955490834	3.23289331644112	3.23289331644112	3.2158348884241	3.2158348884241	3.1770014150948	3.1770014150948	3.19801071392346	3.19801071392346
Expension	4.02298005017234	4.02298005017234	3.80741322059957	3.80741322059957	3.40795080420658	3.40795080420658	3.35532320384075	3.35532320384075	3.28371595892294	3.28371595892294	3.27346850597144	3.27346850597144	3.27945041755319	3.27945041755319	3.27826067846482	3.27826067846482	3.27220222027945	3.27220222027945	3.27150343379105	3.27150343379105	3.28538973492769	3.28538973492769	3.31256091040003	3.31256091040003	3.33576424453191	3.33576424453191	3.33910946441962	3.33910946441962	3.31982524479195	3.31982524479195	3.2840397133373	3.2840397133373	3.25004790852327	3.25004790852327	3.24854710563185	3.24854710563185	3.28515823941636	3.28515823941636	3.26788588989968	3.26788588989968
Expension	4.18513067550667	4.18513067550667	3.62399001588618	3.62399001588618	3.63316247473793	3.63316247473793	3.33437241892399	3.33437241892399	3.2569411770752	3.2569411770752	3.24585758816228	3.24585758816228	3.27040852386917	3.27040852386917	3.30466075419109	3.30466075419109	3.32124422637443	3.32124422637443	3.3107839680831	3.3107839680831	3.28434515445256	3.28434515445256	3.2585985231776	3.2585985231776	3.24279770869676	3.24279770869676	3.23810380909778	3.23810380909778	3.24235493043015	3.24235493043015	3.24953918263871	3.24953918263871	3.24766289699436	3.24766289699436	3.22683505020332	3.22683505020332	3.2054183231962	3.2054183231962	3.27049216332615	3.27049216332615
Expension	3.82327608906767	3.82327608906767	3.78710366180429	3.78710366180429	3.47617962211975	3.47617962211975	3.34464595849079	3.34464595849079	3.28412972833175	3.28412972833175	3.27846102765538	3.27846102765538	3.2886041085133	3.2886041085133	3.29145541913782	3.29145541913782	3.27912462803695	3.27912462803695	3.26760550200654	3.26760550200654	3.2756103985136	3.2756103985136	3.30138605897583	3.30138605897583	3.32795192560813	3.32795192560813	3.34410606808187	3.34410606808187	3.34674216258699	3.34674216258699	3.33365461967256	3.33365461967256	3.30117151071608	3.30117151071608	3.25219572632486	3.25219572632486	3.20732896913552	3.20732896913552	3.23168401441581	3.23168401441581
Decrease	4.22252839653359	4.22252839653359	4.31710382546696	4.31710382546696	4.31774420918037	4.31774420918037	4.35304628445364	4.35304628445364	4.36505598425537	4.36505598425537	4.3675597219501	4.3675597219501	4.3751924822882	4.3751924822882	4.38958101456756	4.38958101456756	4.40593274650193	4.40593274650193	4.42693522324568	4.42693522324568	4.44347720142109	4.44347720142109	4.43918574548497	4.43918574548497	4.39807811709931	4.39807811709931	4.3073241917606	4.3073241917606	4.15838266172771	4.15838266172771	3.95025018206487	3.95025018206487	3.71066072114256	3.71066072114256	3.65587841985057	3.65587841985057	4.37911814008282	4.37911814008282	4.54231227453619	4.54231227453619
Decrease	4.22143195171305	4.22143195171305	4.27300497422854	4.27300497422854	4.27193507795618	4.27193507795618	4.32410295473086	4.32410295473086	4.33978761006214	4.33978761006214	4.33697776791952	4.33697776791952	4.34221843805903	4.34221843805903	4.35179277664874	4.35179277664874	4.37116791565021	4.37116791565021	4.39909183501877	4.39909183501877	4.42143171173438	4.42143171173438	4.42418088270717	4.42418088270717	4.39229396871986	4.39229396871986	4.30945151994801	4.30945151994801	4.16274187555805	4.16274187555805	3.95131040183655	3.95131040183655	3.70217010069721	3.70217010069721	3.62308529121323	3.62308529121323	4.33152071472649	4.33152071472649	4.50303533843276	4.50303533843276
Decrease	4.17584395264167	4.17584395264167	4.33052261437094	4.33052261437094	4.29577458741417	4.29577458741417	4.32509172249856	4.32509172249856	4.34982540374729	4.34982540374729	4.36211781124983	4.36211781124983	4.36579370524436	4.36579370524436	4.37889058937771	4.37889058937771	4.4038703300093	4.4038703300093	4.43306561899331	4.43306561899331	4.45352110256952	4.45352110256952	4.45065183596825	4.45065183596825	4.40891127274947	4.40891127274947	4.31481824794852	4.31481824794852	4.15943959282238	4.15943959282238	3.94486817452418	3.94486817452418	3.70443771544706	3.70443771544706	3.65515416293296	3.65515416293296	4.35371387156566	4.35371387156566	4.51085091480746	4.51085091480746
Decrease	4.18949864188607	4.18949864188607	4.30517162978816	4.30517162978816	4.28500030779821	4.28500030779821	4.32743785800032	4.32743785800032	4.33978171613563	4.33978171613563	4.33869971585697	4.33869971585697	4.34987767319377	4.34987767319377	4.36398041368406	4.36398041368406	4.37397105226426	4.37397105226426	4.38643551889352	4.38643551889352	4.40241719339198	4.40241719339198	4.41003409301773	4.41003409301773	4.38868084067115	4.38868084067115	4.31497857762951	4.31497857762951	4.17349150197709	4.17349150197709	3.96362840461167	3.96362840461167	3.71074038167005	3.71074038167005	3.61122143561864	3.61122143561864	4.34005821216521	4.34005821216521	4.49935398993061	4.49935398993061
Decrease	4.20444114102398	4.20444114102398	4.28937331726136	4.28937331726136	4.27220945790307	4.27220945790307	4.31592245339338	4.31592245339338	4.33778992272282	4.33778992272282	4.36157884835553	4.36157884835553	4.36003197771599	4.36003197771599	4.36015910876765	4.36015910876765	4.38013209537242	4.38013209537242	4.41391454923998	4.41391454923998	4.44344122880538	4.44344122880538	4.44998879540418	4.44998879540418	4.41669823954226	4.41669823954226	4.32985666272025	4.32985666272025	4.17965053350763	4.17965053350763	3.96402729793238	3.96402729793238	3.70839216997514	3.70839216997514	3.62538486699492	3.62538486699492	4.35364028807643	4.35364028807643	4.51357369975607	4.51357369975607
Decrease	4.31299092860554	4.31299092860554	4.31178476323146	4.31178476323146	4.35259877923508	4.35259877923508	4.33915274278073	4.33915274278073	4.36281752193361	4.36281752193361	4.38958980376598	4.38958980376598	4.39949188218408	4.39949188218408	4.41325102787259	4.41325102787259	4.43850220637723	4.43850220637723	4.46509693606399	4.46509693606399	4.48042795144202	4.48042795144202	4.47008619783877	4.47008619783877	4.41753386967654	4.41753386967654	4.31257916510118	4.31257916510118	4.15234673008684	4.15234673008684	3.94166826716065	3.94166826716065	3.71405956891479	3.71405956891479	3.69879899907827	3.69879899907827	4.42008478109174	4.42008478109174	4.54833329131097	4.54833329131097
Decrease	4.24147900210884	4.24147900210884	4.26736951120446	4.26736951120446	4.27272810607957	4.27272810607957	4.33929597089389	4.33929597089389	4.36169026519151	4.36169026519151	4.36878405827327	4.36878405827327	4.36731843927343	4.36731843927343	4.37389889431141	4.37389889431141	4.39098040886403	4.39098040886403	4.40779997110817	4.40779997110817	4.41722407429746	4.41722407429746	4.4112777408778	4.4112777408778	4.37447103892421	4.37447103892421	4.2892265142152	4.2892265142152	4.14257807093003	4.14257807093003	3.93308183490771	3.93308183490771	3.69267644618718	3.69267644618718	3.65337025231232	3.65337025231232	4.39522652137121	4.39522652137121	4.51418270025682	4.51418270025682
Decrease	4.20270975243468	4.20270975243468	4.33664223968476	4.33664223968476	4.309376863673	4.309376863673	4.30639216857833	4.30639216857833	4.33235194546904	4.33235194546904	4.36268922231809	4.36268922231809	4.38523794110943	4.38523794110943	4.39051417806975	4.39051417806975	4.3959158104824	4.3959158104824	4.41509976747039	4.41509976747039	4.43619916817771	4.43619916817771	4.43467205156151	4.43467205156151	4.39157824040393	4.39157824040393	4.2953101235034	4.2953101235034	4.14061321982968	4.14061321982968	3.9303617820474	3.9303617820474	3.69693386808197	3.69693386808197	3.66276263692221	3.66276263692221	4.39804270617877	4.39804270617877	4.5288632424709	4.5288632424709
Decrease	4.20872790684762	4.20872790684762	4.34035082052247	4.34035082052247	4.30587309283042	4.30587309283042	4.31900038200043	4.31900038200043	4.3418010409223	4.3418010409223	4.3668048375024	4.3668048375024	4.38139791779645	4.38139791779645	4.38955028236275	4.38955028236275	4.40490615166707	4.40490615166707	4.43042592556735	4.43042592556735	4.45299224169496	4.45299224169496	4.45209828913677	4.45209828913677	4.40811421273046	4.40811421273046	4.30963952921344	4.30963952921344	4.15212478964548	4.15212478964548	3.9394030857901	3.9394030857901	3.70533349770178	3.70533349770178	3.65664430895628	3.65664430895628	4.30989153668647	4.30989153668647	4.52058412555708	4.52058412555708
Decrease	4.28705500722447	4.28705500722447	4.34268346423568	4.34268346423568	4.33318287831701	4.33318287831701	4.36834208444788	4.36834208444788	4.37732891174492	4.37732891174492	4.38773184339948	4.38773184339948	4.40973165229029	4.40973165229029	4.42610719027234	4.42610719027234	4.43961812842623	4.43961812842623	4.45708040636141	4.45708040636141	4.47145429997756	4.47145429997756	4.46558677927332	4.46558677927332	4.42100361983423	4.42100361983423	4.32481152952625	4.32481152952625	4.17109589911192	4.17109589911192	3.9620874352646	3.9620874352646	3.72773667276966	3.72773667276966	3.66856810848273	3.66856810848273	4.3476457197267	4.3476457197267	4.54593116178925	4.54593116178925
