# Supplementary material for: Inference of past demography, dormancy and self-fertilization rates from whole genome sequence data
Source: PLoS Genet. 2020 Apr 6;16(4):e1008698. doi: 10.1371/journal.pgen.1008698 (PMC7173940; doi:10.1371/journal.pgen.1008698)
Supplement: S1 Data — File containing all numerical data presented in this study. It contains all plotted results and all requirements to build summary statistics. (ZIP) [file pgen.1008698.s003.zip › S1_data/Supplementary_Figure/FigS13/F13S_beta_0.2_time.csv]

	V1	V2	V3	V4	V5	V6	V7	V8	V9	V10	V11	V12	V13	V14	V15	V16	V17	V18	V19	V20	V21	V22	V23	V24	V25	V26	V27	V28	V29	V30	V31	V32	V33	V34	V35	V36	V37	V38	V39	V40
Constant	0	5558.89319042515	11262.1892488622	17117.5909960273	23133.4345135014	29318.7605194354	35683.3960926221	42238.0485992589	48994.414076351	55965.3028268817	63164.7856146126	70608.3646508282	78313.1745957864	86298.220128114	94584.6583678874	103196.136715724	112159.199690964	121503.782402333	131263.813776721	141477.960210399	152190.550792075	163452.740040937	175323.985305576	187873.946884697	201184.964868426	215355.336406687	230503.725387861	246775.209159962	264349.750483038	283454.364568796	304381.10158415	327514.536097651	353375.515660501	382694.276179936	416540.301275113	456571.652376224	505566.066452575	568730.852067188	657756.61724465	809947.168036725
Constant	0	5452.38054432557	11046.3970872433	16789.6048575317	22690.1802110715	28756.9906389377	34999.6749255755	41428.7352758551	48055.643621765	54892.9648110834	61954.5000009741	69255.454368494	76812.6342607027	84644.6802120455	92772.3439559932	101218.819790877	110010.143622739	119175.676980723	128748.698687523	138767.134261677	149274.463412642	160320.860499885	171964.643623713	184274.138338217	197330.107034407	211228.963413616	226087.097673344	242046.807368635	259284.607035381	278023.162100164	298548.926825283	321239.107036355	346604.570447048	375361.561085986	408559.070448022	447823.390237925	495879.03385969	557833.533860664	645153.497272332	794427.960684973
Constant	0	5571.32694996376	11287.3797585917	17155.8784757529	23185.1778286164	29384.3387570056	35763.2103202638	42332.5238341075	49104.0014964529	56090.4822635102	63306.0683715818	70766.2967062588	78488.3402534585	86491.2462001982	94796.218989382	103426.958914547	112410.069868035	121775.553915415	131557.415873526	141794.40862504	152530.960411	163818.340169592	175716.138239616	188294.170731264	201634.961907453	215837.028782582	231019.300664459	247327.179400382	264941.030279035	284088.376284526	305061.920822	328247.098650616	354165.922318453	383550.261075458	417471.990690035	457592.881233	506696.882729453	570002.951101035	659227.843140453	811758.803551453
Constant	0	5569.27264847461	11283.2177912085	17149.5526314761	23176.6288158288	29373.503943072	35750.0234409301	42316.9146681883	49085.895500466	56069.8001598971	63282.7256829016	70740.2032261937	78459.399443538	86459.3544987304	94761.2650160135	103388.822549975	112368.621183368	121730.651919176	131508.907035727	141742.12512644	152474.718050441	163757.935841649	175651.346866269	188224.741491371	201560.613550907	215757.443733342	230934.117493979	247235.983066454	264843.339233808	283983.625086168	304949.436100881	328126.06491671	354035.331601347	383408.835544419	417318.057284249	457424.154151322	506510.049651788	569792.77533469	658984.767702228	811459.485752669
Constant	0	5533.77471707714	11211.2998018451	17040.2432689732	23028.9035325363	29186.2804592011	35522.1567230183	42047.1913077679	48773.0274006189	55712.4174197846	62879.3685487251	70289.3129502697	77959.30785982	85908.2720812614	94157.2671338849	102729.833564914	111652.395949344	120954.754130804	130670.683724576	140838.676408545	151502.860965533	162714.160767378	174531.764498069	187025.017688551	200275.888366152	214382.229514258	229462.168825353	245660.128099418	263155.256914877	282173.544690108	303005.721931066	326034.625463602	351778.749331685	380965.029790886	414658.11788041	454508.582896599	503281.610297218	566160.978845943	654784.47126275	806287.332228283
Constant	0	5575.93962719569	11296.7249361568	17170.082368425	23204.3735683116	29408.6669774775	35792.8198096129	42367.5722652287	49144.6562474186	56136.9213421692	63358.4814614691	70824.8863543869	78553.3232248961	86562.8550297808	94874.7037677718	103512.589354627	112503.137708888	121876.375735781	131666.336405805	141911.804686365	152657.245602045	163953.970538202	175861.619170357	188450.065411658	201801.901849464	216015.727063514	231210.568826941	247531.949369817	265160.383310933	284323.58200785	305314.491204091	328518.864772402	354459.147451509	383867.814428987	417817.628912978	457971.736806136	507116.393053554	570474.874515024	659773.638655599	812430.884257645
Constant	0	5545.81399785942	11235.6911067228	17077.3160237929	23079.0052171749	29249.7781336464	35599.4387304446	42138.6691810355	48879.1380035073	55833.6253602355	63016.1689087098	70442.2343859744	78128.9161371537	86095.1741258847	94362.1156929017	102953.332600245	111895.306912217	121217.90330499	130954.970876078	141145.085045863	151832.470603752	163068.161710475	174911.475820927	187431.909334197	200711.608607259	214848.639512462	229961.386740906	246194.586296654	263727.777515969	282787.44147983	303664.941207504	326743.946424679	352544.079211012	381793.857344658	415560.248119721	455497.411811256	504376.549814764	567392.718723473	656209.020418515	808041.491022267
Constant	0	5528.47803335153	11200.5688429176	17023.9331038838	23006.8612874512	29158.3446460133	35488.1564900791	42006.9456011221	48726.3440219688	55659.0919647835	62819.1832059715	70222.0351373802	77884.6886679822	85826.0444934227	94067.1439738406	102631.505124492	111545.52722794	120838.981604726	130545.611541611	140703.871873954	151357.849146461	162558.417989378	174364.710433912	186846.00563654	200084.193168429	214177.032352432	229242.537814443	245424.993120301	262903.376374401	281903.460688072	302715.698292921	325722.559580372	351442.04231489	380600.386960903	414261.225520861	454073.547439382	502799.891461351	565619.074667322	654157.740607811	805515.589754272
Constant	0	5526.20465463953	11195.9630301394	17016.9326515207	22997.4005808399	29146.3543731759	35473.5633201315	41989.6718242689	48706.3071451747	55636.2042560798	62793.3511789752	70193.1589658857	77852.6615183506	85790.7517598151	94028.4623979496	102589.301777111	111499.65832415	120789.291117271	130491.929567579	140646.012697326	151295.608922285	162491.571952425	174293.009503125	186769.172242417	200001.91606746	214088.96010126	229148.270440636	245324.071320235	262795.267246435	281787.538489864	302591.217844571	325588.61842541	351297.524989745	380443.879362921	414090.87616872	453886.826766856	502593.133912031	565386.485091006	653888.742834316	805184.351756601
Constant	0	5477.94867134156	11098.1975222092	16868.3372105022	22796.5824339053	28891.842266273	35163.8006916956	41623.0091635696	48280.9934098012	55150.377199152	62245.0264072583	69580.2175135915	77172.8356760742	85041.6088411636	93207.3860544957	101693.470380611	110526.019817059	119734.533579504	129352.446546724	139417.862083332	149974.463790412	161072.661312622	172771.046224318	185138.264482108	198255.457200214	212219.490197671	227147.299466487	243181.849844908	260500.483607472	279326.910337136	299948.927580825	322745.51001473	348229.920990626	377121.763256899	410474.947397884	449923.391371237	498204.384781038	560449.411188297	648178.84857145	798153.312361863
Bottleneck	0	2066.65734989912	4187.00007174196	6363.89188147025	8600.43192556488	10899.9813167465	13266.1935169398	15703.0492568933	18214.8968304152	20806.4987875148	23483.0862859694	26250.4226599164	29114.8781471618	32083.5182115343	35164.2085407189	38365.740646374	41697.9831163847	45172.065074904	48800.6004477131	52597.9644331312	56580.6374767892	60767.6375485312	65181.0694023541	69846.830993729	74795.5343072044	80063.7237627586	85695.515623951	91744.8460175081	98278.6205931739	105381.237924502	113161.274953578	121761.706879143	131376.171783994	142276.15310074	154859.258069963	169741.912430368	187956.809260783	211439.895546752	244537.446737572	301118.084214361
Bottleneck	0	1902.93021549418	3855.29267789989	5859.72423052084	7919.07849564762	10036.4503080162	12215.2036907377	14459.004008475	16771.8550694426	19158.1421193686	21622.6818871593	24170.7811173858	26808.3053774588	29541.7603828069	32378.3886764484	35326.2852786709	38394.5369566019	41593.391149965	44934.4624694292	48430.9872646181	52098.1403481135	55953.4330260134	60017.2188437611	64313.3440388511	68869.9954175561	73720.8222352727	78906.4457255723	84476.5290245619	90492.6773047153	97032.6028175427	104196.280696227	112115.359191875	120968.13576567	131004.586073686	142590.817652829	156294.42104434	173066.276113783	194688.958000942	225164.416461897	277262.55681001
Bottleneck	0	1889.25727768804	3827.59162161301	5817.6209288271	7862.1783177686	9964.33638616104	12127.4349859302	14355.113145354	16651.3459044764	19020.4870001495	21467.31855211	23997.1091748978	26615.6822906374	29329.4968698786	32145.7434165058	35072.4587864514	38118.6644565864	41294.5342367111	44611.5992841718	48083.0008427474	51723.8046909277	55551.3963125408	59585.9830086964	63851.2396768579	68375.1505954041	73191.1232430377	78339.4869815652	83869.5481074336	89842.4691475141	96335.4039750995	103447.609381855	111309.787699624	120098.955286332	130063.291672493	141566.273838442	155171.414072783	171822.75997726	193290.07852937	223546.564668187	275270.369359115
Bottleneck	0	2120.60700259815	4296.30082241178	6530.01993208118	8824.94438065016	11184.5230219755	13612.5046908323	16112.9740341025	18690.392856884	21349.648034546	24096.1072831324	26935.6843873984	29874.9158788596	32921.0516637826	36082.1627619644	39367.2701856147	42786.5001400165	46351.2722727532	50074.5297934688	53971.023161992	58057.6630424987	62353.9638649105	66882.6074231489	71670.167733331	76748.0558993828	82153.7703256311	87932.5789213583	94139.8258044632	100844.163182515	108132.192835967	116115.326084997	124940.270465648	134805.718941881	145990.241963857	158901.826225014	174172.989127496	192863.38198438	216959.489267513	250921.045026879	308978.708069378
Bottleneck	0	2045.71263657032	4144.56656615159	6299.39648211467	8513.27012237886	10789.5145361843	13131.7461591375	15543.9053789351	18030.296421235	20595.6335695812	23245.0949661412	25984.3855360561	28819.8109574193	31758.36508852	34807.8339015676	37976.9198099035	41275.3913873762	44714.2649690905	48306.0266439324	52064.9059235604	56007.2162311385	60151.7827972901	64520.4863535173	69138.9623902759	74037.5126523734	79252.3111972796	84827.0271885577	90815.0501327061	97282.6076185146	104313.242875071	112014.432462277	120527.702584656	130044.728883512	140834.243419696	153289.823849653	168021.648693415	186051.94511465	209297.040080792	242059.161345789	298066.377576927
Bottleneck	0	1983.62256370754	4018.77351219245	6108.20150214829	8254.88116160811	10462.0385594856	12733.1803678036	15072.1273783024	17483.0531777221	19970.5289648923	22539.5757185456	25195.7252118314	27945.0917372078	30794.4568801537	33751.3702983672	36824.2702754831	40022.6288962677	43357.1281355464	46839.875112962	50484.6674557534	54307.3234532052	58326.0969653977	62562.2046148134	67040.5038210088	71790.3766309274	76846.8991717508	82252.415190413	88058.6937515724	94329.952349473	101147.198566167	108614.64690641	116869.528068019	126097.700084133	136559.738643618	148637.275802678	162921.970359616	180405.023537338	202944.599255883	234712.346990543	289019.670443748
Bottleneck	0	2143.29417187662	4342.26450352284	6599.88090462791	8919.3574457733	11304.1798781434	13758.1371431662	16285.3575870396	18890.3507491789	21578.0557868557	24353.8978422576	27223.8539683626	30194.5306273223	33273.2552880309	36468.1853175398	39788.438238742	43244.2485914365	46847.1581955272	50610.2487327029	54548.4284695799	58678.7889879209	63021.0534914437	67598.1464336942	72436.926131087	77569.1397370997	83032.6868301785	88873.3196152432	95146.9743054607	101923.037579357	109289.037720624	117357.577975842	126276.935421615	136247.928725021	147552.108603164	160601.826567278	176036.366963763	194926.717712941	219280.615555199	253605.506700862	312284.295688783
Bottleneck	0	1970.54604084862	3992.28077881741	6067.93475078585	8200.4629753148	10393.0702542863	12649.2401428875	14972.7682452693	17367.800634872	19838.8783760696	22390.9893480805	25029.6288572589	27760.8708891583	30591.4523233953	33528.8730484863	36581.5157208462	39758.7899829525	43071.3073914518	46531.095252907	50151.8602372388	53949.3163557182	57941.5971345356	62149.779331033	66598.5564986057	71317.1169905902	76340.3057037987	81710.1872448765	87478.1894042045	93708.1063386707	100480.411608625	107898.632711436	116099.095686751	125266.433346308	135659.503600595	147657.422694389	161847.949067155	179215.749702027	201606.739050107	233165.066057745	287114.382413463
Bottleneck	0	1955.13869149143	3961.06584477571	6020.49064714962	8136.34501240896	10311.8086846593	12550.3379817887	14855.6988307938	17232.0048877032	19683.7617111155	22215.9181809078	24833.9266366102	27543.8135723625	30352.2631933167	33266.7167476934	36295.4913494066	39447.923068611	42734.5404920774	46167.2768869958	49759.7317532703	53527.4962371098	57488.5620818855	61663.8412495188	66077.8342188985	70759.501124813	75743.4144180176	81071.3098094723	86794.2129848032	92975.4193057208	99694.7731241056	107054.99247422	115191.337486629	124286.997361923	134598.806046582	146502.915542831	160582.488711329	177814.493599033	200030.41177994	231341.989836142	284869.486073252
Bottleneck	0	1882.4756205458	3813.85214083142	5796.73806073458	7833.95632896279	9928.56851387657	12083.902478706	14303.5841891131	16591.5744163818	18952.2112692384	21390.259701575	23910.9694157708	26520.1429302584	29224.2160305378	32030.3534095398	34946.5630741872	37981.8341179568	41146.3038308532	44451.4619781071	47910.4026318334	51538.137490569	55351.9896314004	59372.0938195318	63622.039969275	68129.7119069508	72928.3971921439	78058.2804208274	83568.4909001088	89519.9716085258	95989.5994686761	103076.274981138	110910.231310101	119667.84939752	129596.417911396	141058.109099095	154614.412471707	171205.986888089	192596.246589664	222744.124378658	274282.261869227
Expension	0	1362.28167761665	2759.95122374402	4194.89631838748	5669.15983065997	7184.95731036029	8744.697015558	10351.0029306124	12006.7413269855	13715.0515420314	15479.3818060011	17303.5311446489	19191.6986373458	21148.541636661	23179.2449799433	25289.6037813422	27486.1231329866	29776.1390366198	32167.966232939	34671.0804433469	37296.3451083277	40056.2963320717	42965.5049389877	46041.0421238857	49303.0864353133	52775.7269143288	56488.0437456736	60475.590088271	64782.4682413143	69464.3113412667	74592.6902166554	80261.8500473154	86599.431543641	93784.3888540013	102078.813349642	111889.035324983	123895.776651969	139375.15845797	161192.121760296	198488.466868624
Expension	0	1332.56062859438	2699.73706468443	4103.37580455347	5545.47514781456	7028.20230737314	8553.91300006789	10125.1739625031	11744.7889323814	13415.8287557888	15141.6664325583	16926.0181046818	18772.9912397545	20687.1415803728	22673.5408457195	24737.857717302	26886.4553649396	29126.5097400197	31466.1541796281	33914.6576723128	36482.6466496834	39182.3837143678	42028.1217974979	45036.5596497512	48227.4355820647	51624.3130822416	55255.6378894379	59156.1874954028	63369.102014623	67948.8008293115	72965.2932993667	78510.7684471813	84710.0822317481	91738.2845391212	99851.7486643063	109447.93994905	121192.728881431	136334.39531399	157675.375531115	194158.022180798
Expension	0	1316.53702036445	2667.273604396	4054.03404486058	5478.79261246825	6943.69046009399	8451.05497784755	10003.4220381602	11603.5616647004	13254.5077776287	14959.5928175518	16722.4882410627	18547.2521247944	20438.38543002	22400.8988901484	24440.3930226354	26563.1544822522	28776.2729319043	31087.7839079441	33506.8449423462	36043.9546873358	38711.2282917318	41522.747299804	44495.0096651833	47647.5163520362	51003.5475048876	54591.2068121302	58444.8535774842	62607.109169588	67131.7385952799	72087.9093746716	77566.7019871398	83691.471039372	90635.1614994659	98651.0638569238	108131.864062007	119735.425726708	134695.01854426	155779.380414043	191823.335101379
Expension	0	1321.10494995083	2676.52812426443	4068.10014537371	5497.80213402746	6967.78267216299	8480.37722513136	10038.1304639669	11643.8220233654	13300.4963501441	15011.4974473301	16780.5095102049	18611.6046955284	20509.2995813576	22478.6222866188	24525.1927606328	26655.3194706955	28876.1166783984	31195.6478006349	33623.1021428585	36169.0147839981	38845.5429082626	41666.8169180256	44649.3920091295	47812.8368073635	51180.5122313282	54780.6194795265	58647.637070617	62824.3342546936	67364.662584633	72338.0295679963	77835.8317020237	83981.8515913616	90949.6342635246	98993.3490386917	108507.044351994	120150.86637536	135162.36382269	156319.881159358	192488.895943356
Expension	0	1345.71233785475	2726.38212397275	4143.87407863534	5600.20622367683	7097.56716131389	8638.33585813633	10225.1043831594	11860.7041455796	13548.2362992033	15291.1071336906	17093.069467503	18958.2713068935	20891.3133573675	22897.3173934482	24982.0080437044	27151.8112792703	29413.9738745966	31776.7094387528	34249.3784405841	36842.7121892841	39569.0943132568	42442.9184129609	45481.0480474204	48703.4163348637	52133.8193229747	55800.9834961776	59740.0295827322	63994.5234685543	68619.4216280369	73685.4243785681	79285.6306022449	85546.1285241477	92643.6956854616	100837.235657838	110528.136567852	122388.840713432	137679.947847122	159231.552902716	196074.265092
Expension	0	1345.56113835514	2726.07579727775	4143.40848753575	5599.57700422562	7096.76970366041	8637.3652851376	10223.9555264367	11859.3715186271	13546.7140670803	15289.3890787379	17091.1489504077	18956.1412222875	20888.9660829635	22894.7447314945	24979.2011532502	27148.760597365	29410.6690240679	31773.1391195761	34245.5303010254	36838.5726718772	39564.648469155	42438.1496761029	45475.9379570148	48697.9441905043	52127.9617506151	55794.7138941648	59733.3174033718	63987.3332692422	68611.7117914533	73677.1453437545	79276.7223479801	85536.5168623816	92633.286566042	100825.905941119	110515.718015632	122375.089534259	137664.478612997	159213.662206136	196052.234878013
Expension	0	1342.45950531602	2719.79196035725	4133.85757803547	5586.6695022576	7080.41104498896	8617.45542242256	10200.3884380693	11832.0346570926	13515.4877372434	15254.1457345576	17051.7523962489	18912.4457020816	20840.8152368152	22841.9703947087	24921.6219668577	27086.1803916503	29342.8749267597	31699.899327462	34166.5914366392	36753.6566239503	39473.4485843075	42340.3261262079	45371.1120463729	48585.6912810429	52007.8023585079	55666.1023260319	59595.627018659	63839.8370156006	68453.5559514123	73507.3132479006	79093.9827501582	85339.3479049932	92419.7589499822	100593.493639551	110260.969871851	122093.004528944	137347.150263501	158846.661152894	195600.317776844
Expension	0	1341.40861457051	2717.66287997192	4130.62155292274	5582.29620142065	7074.86842831252	8610.70959201394	10192.403471843	11822.772421865	13504.9076780849	15242.2046365061	17038.4041136996	18897.6408501776	20824.5008379268	22824.089471521	24902.1130715916	27064.9770583712	29319.9050303977	31675.0843287935	34139.8454866837	36724.8854934566	39442.5483734286	42307.1816948773	45335.5950854706	48547.6579153217	51967.0901299628	55622.5263436342	59548.9749649777	63789.8625518278	68399.9698222501	73449.7709869133	79032.067188334	85272.5434087784	92347.4118370909	100514.748045284	110174.65648037	121997.428902235	137239.633538741	158722.314395692	195447.199889148
Expension	0	1306.05951247948	2646.04641534687	4021.77048294476	5435.19027397768	6888.42990120264	8383.79823246391	9923.81095874472	11511.2160588001	13149.0233076871	14840.5386251687	16589.4042489744	18399.6459600028	20275.7288991464	22222.6239224706	24245.8869763597	26351.7546839688	28547.2602859395	30840.3753687358	33240.1845851714	35757.1030351598	38403.1494505067	41192.2933091375	44140.9012676237	47268.3190939599	50597.6416603285	54156.7489951626	57979.7269576304	62108.8577191286	66597.4784038956	71514.2060703196	76949.3963442973	83025.4221291197	89913.8520303223	97865.9607542884	107271.309105479	118782.52516428	133623.063789448	154539.628199439	190296.731234599
Expension	0	1346.9662108834	2728.92244177685	4147.7351504225	5605.42423895485	7104.18034882973	8646.38466324888	10234.6316663986	11871.7554056525	13560.8599243299	15305.3546859154	17108.9960055745	18975.9357544823	20910.7789248703	22918.6520634965	25005.285132876	27177.110091568	29441.3804662353	31806.3175190117	34281.2904403977	36877.0405385285	39605.9629803054	42482.4647774834	45523.4252017774	48748.7959441811	52182.395224444	55852.9762930108	59795.6926020251	64054.1506300965	68683.3580575402	73754.0810770571	79359.505316012	85625.8364827097	92730.0168315393	100931.191168625	110631.121615586	122502.877021238	137808.231707154	159379.917559767	196256.958098295
Decrease	0	17974.3282386202	36415.5739838972	55348.6438176218	74800.4919303906	94800.3509104171	115379.995993129	136574.048767397	158420.327626381	180960.253871548	204239.324424273	228307.664700626	253220.678536798	279039.816354664	305833.488358883	333678.156918156	362659.652050654	392874.767030088	424433.20888766	457460.002961071	492098.484544536	528514.058528434	566898.976474927	607478.480537666	650518.812170917	696337.80896881	745319.163081334	797931.97290342	854758.13659519	916531.693432196	984196.969089073	1058997.46101946	1142617.29671545	1237417.64762587	1346856.62113973	1476295.45363361	1634715.78125999	1838955.10568426	2126814.26580453	2618912.75034906
Decrease	0	17793.6930221321	36049.6112061624	54792.4108321331	74048.7752111958	93847.6431550829	114220.470570096	135201.531111201	156828.263110977	179141.671602442	202186.796280078	226013.258818436	250675.90626606	276235.571491273	302759.977201991	330324.81734896	359015.059391055	388926.523866111	420167.81529106	452862.702546138	487153.080459937	523202.691666099	561201.855671133	601373.551030033	643981.343570915	689339.876740015	737828.986725998	789913.057661929	846168.139850992	907320.895750997	974306.160919874	1048354.93613107	1131134.42403085	1224982.06718593	1333321.22031093	1461459.24137981	1618287.50449079	1820474.30077087	2105440.58495073	2592593.66541066
Decrease	0	17826.023862928	36115.1127430953	54891.9677205899	74183.3205896908	94018.1627434644	114428.007243065	135447.190018112	157113.217426006	179467.169005218	202554.166286599	226423.921106446	251131.38016947	276737.486876289	303310.086985842	330925.011983506	359667.383712604	389633.196815273	420931.253141025	453685.546456069	488038.229409512	524153.342152607	562221.549999203	602466.236652577	645151.446835518	690592.395696111	739169.609578982	791348.316395354	847705.613122116	908969.482550537	976076.458819024	1050259.77940872	1133189.67624503	1227207.83898849	1335743.84253163	1464114.68822854	1621227.90565454	1823782.07194114	2109266.13506405	2597304.36447357
Decrease	0	17607.9362649513	35673.2723052409	54220.4070023698	73275.7451078143	92867.9233273967	113028.069184371	133790.098534846	155191.058874985	177271.527166916	200076.072914499	223653.799768212	248058.982202382	273351.818022313	299599.322946621	326876.400721184	355267.131789484	384866.336373549	415781.485216516	448135.055116881	482067.459596169	517740.73190141	555343.204703983	595095.52878054	637258.518471154	682143.532510668	730126.441798551	781666.78254279	837334.591385653	897848.944812685	964134.919192337	1037410.66430015	1119325.97806732	1212193.90139472	1319402.05098182	1446202.37878851	1601393.43766349	1801469.51057799	2083460.89725966	2565528.35685583
Decrease	0	17772.0547355748	36005.7725372258	54725.7797013569	73958.7270904802	93733.5183248531	114081.571058352	135037.117266951	156637.549755788	178923.823693093	201940.924002156	225738.412014348	250371.068080641	275899.651092636	302391.801403038	329923.120913831	358578.473757943	388453.563949209	419656.863934414	452311.992082796	486560.670669618	522566.443206844	560519.397760099	600642.24172797	643198.220425406	688501.594671774	736931.738750259	788952.472072656	845139.144427561	906217.534604033	973121.341339237	1047080.06842972	1129758.89109502	1223492.40941988	1331699.81509718	1459682.01200886	1616319.56176464	1818260.4857668	2102880.23243426	2589440.90310388
Decrease	0	18074.0467447195	36617.6013747523	55655.7086493553	75215.4722963753	95326.287081437	116020.104523553	137331.73828626	159299.216572712	181964.190482689	205372.409346721	229574.276668134	254625.50365415	280587.881643097	307530.200367778	335529.346397068	364671.625919434	395054.369201154	426787.891909319	459997.913000871	494828.56296978	531446.164344532	570044.035266155	610848.667493333	654127.779542493	700200.972316501	749454.06662393	802358.763337558	859500.188889214	921616.454879099	989657.12593956	1064872.59823594	1148956.34251227	1244282.62959371	1354328.75185899	1484485.68890934	1643784.90548205	1849157.31482877	2138613.46845183	2633442.03142161
Decrease	0	17994.5054357941	36456.4525194796	55410.7757918903	74884.4597012217	94906.7696509163	115509.516545896	136727.360839716	158598.163378818	181163.391962414	204468.594584741	228563.952930473	253504.933029734	279353.054285963	306176.803698131	334052.72946826	363066.757963559	393315.791113646	424909.659102053	457973.527614475	492650.892847078	529107.345366558	567535.3525483	608160.409392974	651249.056225896	697119.487431819	746155.825876813	798827.69654521	855717.650810637	917560.551949132	985301.785694157	1060186.24539538	1143899.94907297	1238806.71872389	1348368.54365772	1477952.67854123	1636550.84192005	1841019.43650479	2129201.73476713	2621852.62761421
Decrease	0	17974.9432094916	36416.8199006829	55350.5375075147	74803.0511427901	94803.5943948818	115383.943586371	136578.721490664	158425.747794836	180966.445217535	204246.31223676	228315.475983564	253229.342189718	279049.36337955	305843.952098297	333689.57333073	362672.060031596	392888.208786275	424447.73037947	457475.654426478	492115.321125566	528532.141026249	566918.372268356	607499.264711936	650541.068920402	696361.633362326	745344.663315283	797959.273223863	854787.381157162	916563.051505035	984230.642251131	1059033.69339392	1142656.39004597	1237459.98444085	1346902.70228273	1476345.9633767	1634771.71117153	1839018.02340829	2126887.0322971	2619002.35342266
Decrease	0	17892.9398438317	36250.682975315	55098.0231983565	74461.7926540233	94371.0915643341	114857.551285326	135955.636638087	157702.994772756	180140.85943368	203314.521530562	227273.879509812	252074.086337091	277776.314184585	304448.663493127	332167.2504071	361017.516303318	391095.816172119	422511.360287382	455388.607867652	489870.245179857	526120.928155172	564332.03783388	604727.796465183	647573.239952613	693184.766710419	741944.331516947	794318.908672984	850887.761483175	912381.605467239	979740.490359714	1054202.28301374	1137443.48513247	1231814.5766968	1340758.00666303	1469610.73553957	1627313.73031233	1830628.25184289	2117183.97549218	2607054.22067204
Decrease	0	17919.3874995047	36304.2653150318	55179.4638983497	74571.855051265	94510.5820089994	115027.322882076	136156.593434231	157936.096462069	180407.126657766	203615.041875777	227609.814317687	252446.678471068	278186.896927042	304898.670786085	332658.228700288	361551.138337845	391673.897111952	423135.876720812	456061.720346845	490594.325162357	526898.590477389	565166.180213622	605621.648044433	648530.421624426	694209.367038134	743041.003633425	795492.995948442	852145.463500202	913730.201883168	981188.650324714	1055760.50537598	1139124.74678678	1233635.32879578	1342739.78866256	1471782.97548707	1629719.07194914	1833334.11382492	2120313.3971115	2610907.72227385
