# Supplementary material for: Inference of past demography, dormancy and self-fertilization rates from whole genome sequence data
Source: PLoS Genet. 2020 Apr 6;16(4):e1008698. doi: 10.1371/journal.pgen.1008698 (PMC7173940; doi:10.1371/journal.pgen.1008698)
Supplement: S1 Data — File containing all numerical data presented in this study. It contains all plotted results and all requirements to build summary statistics. (ZIP) [file pgen.1008698.s003.zip › S1_data/Supplementary_Figure/FigS13/F13S_beta_0.5_popsize.csv]

	V1	V2	V3	V4	V5	V6	V7	V8	V9	V10	V11	V12	V13	V14	V15	V16	V17	V18	V19	V20	V21	V22	V23	V24	V25	V26	V27	V28	V29	V30	V31	V32	V33	V34	V35	V36	V37	V38	V39	V40
Constant	4.07670097607014	4.07670097607014	3.97744930392526	3.97744930392526	4.0312264396181	4.0312264396181	3.98149997270013	3.98149997270013	3.97742333960463	3.97742333960463	3.98800059569192	3.98800059569192	4.00290788258951	4.00290788258951	4.01948296548265	4.01948296548265	4.03062648485042	4.03062648485042	4.03255211894755	4.03255211894755	4.02707399092544	4.02707399092544	4.01853279404881	4.01853279404881	4.01022686798953	4.01022686798953	4.00400977560047	4.00400977560047	4.00037818648296	4.00037818648296	3.99841466801002	3.99841466801002	3.99495620677161	3.99495620677161	3.98537643879526	3.98537643879526	3.96692188567779	3.96692188567779	3.95377038660395	3.95377038660395
Constant	4.03816551859172	4.03816551859172	4.00035159390536	4.00035159390536	3.98182326166415	3.98182326166415	3.96500516715819	3.96500516715819	3.93667855298448	3.93667855298448	3.92548839573905	3.92548839573905	3.92938865353639	3.92938865353639	3.943925697358	3.943925697358	3.96416148949125	3.96416148949125	3.98242308498502	3.98242308498502	3.9929625790056	3.9929625790056	3.99433149630671	3.99433149630671	3.98801193590503	3.98801193590503	3.97655590854868	3.97655590854868	3.96261389269678	3.96261389269678	3.9484829067675	3.9484829067675	3.93638745772254	3.93638745772254	3.92887053226773	3.92887053226773	3.9279090534522	3.9279090534522	3.93186011666232	3.93186011666232
Constant	3.99067815172441	3.99067815172441	3.82167958301852	3.82167958301852	3.95680279109506	3.95680279109506	3.95665028577067	3.95665028577067	3.95881169820145	3.95881169820145	3.94716534326654	3.94716534326654	3.93861245275757	3.93861245275757	3.93625003713938	3.93625003713938	3.93260910639647	3.93260910639647	3.92495781572832	3.92495781572832	3.9162300345256	3.9162300345256	3.91020969894021	3.91020969894021	3.9090320246951	3.9090320246951	3.91237386790658	3.91237386790658	3.91789670749561	3.91789670749561	3.92250320003186	3.92250320003186	3.92324543720653	3.92324543720653	3.91793665016523	3.91793665016523	3.90779051168955	3.90779051168955	3.91814382629233	3.91814382629233
Constant	3.9561231849389	3.9561231849389	3.85299673946064	3.85299673946064	4.09289176127431	4.09289176127431	4.02929148676638	4.02929148676638	3.99626487345139	3.99626487345139	3.97637932504955	3.97637932504955	3.96565538913017	3.96565538913017	3.96500560152588	3.96500560152588	3.97173480904049	3.97173480904049	3.98032717673187	3.98032717673187	3.98622951293128	3.98622951293128	3.98782176968614	3.98782176968614	3.98557533569477	3.98557533569477	3.98134296508564	3.98134296508564	3.97659955391453	3.97659955391453	3.97292315351948	3.97292315351948	3.97146780030128	3.97146780030128	3.97135142819144	3.97135142819144	3.96542848214396	3.96542848214396	3.94627554415995	3.94627554415995
Constant	4.01727674407124	4.01727674407124	3.9610516821822	3.9610516821822	3.84391474587923	3.84391474587923	3.88598092606688	3.88598092606688	3.94123060539456	3.94123060539456	3.97512581239862	3.97512581239862	3.98418901673589	3.98418901673589	3.97985310610227	3.97985310610227	3.97067531401885	3.97067531401885	3.96297588931305	3.96297588931305	3.96039666611868	3.96039666611868	3.96281210890665	3.96281210890665	3.96687067572874	3.96687067572874	3.96779376629312	3.96779376629312	3.96083261182345	3.96083261182345	3.94353808562489	3.94353808562489	3.91704633907413	3.91704633907413	3.88791568165223	3.88791568165223	3.86949879857177	3.86949879857177	3.87468099734059	3.87468099734059
Constant	3.88792363552529	3.88792363552529	3.91987850441302	3.91987850441302	3.91074663986048	3.91074663986048	3.96671869766014	3.96671869766014	3.99639504033441	3.99639504033441	3.99179669152051	3.99179669152051	3.98310827807738	3.98310827807738	3.98205919347281	3.98205919347281	3.98494984882836	3.98494984882836	3.9862025926247	3.9862025926247	3.98414942033038	3.98414942033038	3.97974560028054	3.97974560028054	3.97409280554053	3.97409280554053	3.96742072805459	3.96742072805459	3.95885927823446	3.95885927823446	3.9472671976856	3.9472671976856	3.93253820394219	3.93253820394219	3.9193097773874	3.9193097773874	3.92246852304216	3.92246852304216	3.94697872634457	3.94697872634457
Constant	4.01167391733351	4.01167391733351	4.02986367602681	4.02986367602681	3.93144265968116	3.93144265968116	3.97809761094321	3.97809761094321	3.99943921703945	3.99943921703945	4.00794839210854	4.00794839210854	4.00343578156306	4.00343578156306	3.9856717409448	3.9856717409448	3.9666530544373	3.9666530544373	3.95555404985184	3.95555404985184	3.95408706187833	3.95408706187833	3.95867415885304	3.95867415885304	3.96386514786806	3.96386514786806	3.96507434155597	3.96507434155597	3.95976359740017	3.95976359740017	3.94773749807843	3.94773749807843	3.93113886386552	3.93113886386552	3.91532671403288	3.91532671403288	3.91287974391661	3.91287974391661	3.93565211624621	3.93565211624621
Constant	4.10665060942274	4.10665060942274	3.965265281595	3.965265281595	4.0020242030949	4.0020242030949	4.01630563305489	4.01630563305489	3.98475778598105	3.98475778598105	3.97243370076019	3.97243370076019	3.97835378958266	3.97835378958266	3.98266940628053	3.98266940628053	3.98000658390015	3.98000658390015	3.97383514081819	3.97383514081819	3.96793529020307	3.96793529020307	3.96428249455272	3.96428249455272	3.96379745120716	3.96379745120716	3.96681585898417	3.96681585898417	3.97310056714288	3.97310056714288	3.98095743787502	3.98095743787502	3.98603436034975	3.98603436034975	3.98099565127274	3.98099565127274	3.96307183039542	3.96307183039542	3.96528086619448	3.96528086619448
Constant	3.92953292493159	3.92953292493159	3.79993150735108	3.79993150735108	3.99652790983766	3.99652790983766	3.9867594208036	3.9867594208036	3.94810139147642	3.94810139147642	3.93527646186637	3.93527646186637	3.93883084599117	3.93883084599117	3.95017670963245	3.95017670963245	3.96120436352097	3.96120436352097	3.96642354575871	3.96642354575871	3.96439376474596	3.96439376474596	3.95671185581222	3.95671185581222	3.94624364546032	3.94624364546032	3.93570347479578	3.93570347479578	3.92716810245582	3.92716810245582	3.92138340421766	3.92138340421766	3.91748243897581	3.91748243897581	3.91413994042439	3.91413994042439	3.91490829747782	3.91490829747782	3.93122995622103	3.93122995622103
Constant	4.12204825060871	4.12204825060871	3.88082089532909	3.88082089532909	4.07998122072898	4.07998122072898	4.03575233559006	4.03575233559006	3.98561824343148	3.98561824343148	3.98394287989011	3.98394287989011	3.9961402575427	3.9961402575427	3.99965515135412	3.99965515135412	3.99544804817175	3.99544804817175	3.99014258734644	3.99014258734644	3.98783743964565	3.98783743964565	3.98990488199989	3.98990488199989	3.99547746723047	3.99547746723047	4.00218828721059	4.00218828721059	4.00609344639127	4.00609344639127	4.00318465740326	4.00318465740326	3.99089174422235	3.99089174422235	3.97125345072438	3.97125345072438	3.96004414727103	3.96004414727103	3.99755506058996	3.99755506058996
Bottleneck	4.72478282560613	4.72478282560613	4.22189509172335	4.22189509172335	4.23297096475599	4.23297096475599	4.40677192538968	4.40677192538968	4.59466351980857	4.59466351980857	4.5097463776042	4.5097463776042	4.28301297320279	4.28301297320279	4.03877918895344	4.03877918895344	3.82446875958198	3.82446875958198	3.64696651568406	3.64696651568406	3.50119544328261	3.50119544328261	3.38364161707737	3.38364161707737	3.29237642595139	3.29237642595139	3.22915393963507	3.22915393963507	3.19647427116173	3.19647427116173	3.19166438569762	3.19166438569762	3.21060765689499	3.21060765689499	3.25414408338325	3.25414408338325	3.38257391293392	3.38257391293392	3.88783130577404	3.88783130577404
Bottleneck	3.947256762671	3.947256762671	4.29696087369821	4.29696087369821	3.5107607153937	3.5107607153937	4.23841400241131	4.23841400241131	4.4468687421478	4.4468687421478	4.26309193154376	4.26309193154376	3.98193391904186	3.98193391904186	3.72470271603933	3.72470271603933	3.5149103535521	3.5149103535521	3.34798103426135	3.34798103426135	3.21816260751496	3.21816260751496	3.12320729881164	3.12320729881164	3.06322052682773	3.06322052682773	3.03564177015517	3.03564177015517	3.03013717386906	3.03013717386906	3.02474669345332	3.02474669345332	2.99382631022291	2.99382631022291	2.92540242789123	2.92540242789123	2.83435122162668	2.83435122162668	2.74273454590381	2.74273454590381
Bottleneck	3.90918238307995	3.90918238307995	3.85450021284417	3.85450021284417	4.33851649170513	4.33851649170513	4.10482552345003	4.10482552345003	4.26083300308	4.26083300308	4.25657819816198	4.25657819816198	4.08080400220544	4.08080400220544	3.85203543420279	3.85203543420279	3.63663832765688	3.63663832765688	3.4534646570724	3.4534646570724	3.30491851453769	3.30491851453769	3.18591343158604	3.18591343158604	3.09628778229668	3.09628778229668	3.03623778942123	3.03623778942123	3.00704399723958	3.00704399723958	3.00867593370266	3.00867593370266	3.03931396140318	3.03931396140318	3.08637657267123	3.08637657267123	3.09372278893457	3.09372278893457	2.98241392799574	2.98241392799574
Bottleneck	4.73442365472918	4.73442365472918	4.17733357596844	4.17733357596844	4.41035841785392	4.41035841785392	4.21258257241237	4.21258257241237	4.3717713659567	4.3717713659567	4.38940116604059	4.38940116604059	4.19919432177958	4.19919432177958	3.94997454987268	3.94997454987268	3.72900084741081	3.72900084741081	3.55635831344589	3.55635831344589	3.42713682537789	3.42713682537789	3.33344889490247	3.33344889490247	3.27008748187267	3.27008748187267	3.23418108708514	3.23418108708514	3.21971513041588	3.21971513041588	3.223355149051	3.223355149051	3.25087657609101	3.25087657609101	3.31219880218846	3.31219880218846	3.39775251650294	3.39775251650294	3.4388148749726	3.4388148749726
Bottleneck	4.24670608121192	4.24670608121192	4.10555671850758	4.10555671850758	4.94090280205505	4.94090280205505	5.14437908034435	5.14437908034435	4.70838084120891	4.70838084120891	4.28815812510248	4.28815812510248	3.99889500881529	3.99889500881529	3.80550213848349	3.80550213848349	3.67362630312136	3.67362630312136	3.57875696857322	3.57875696857322	3.50453948099446	3.50453948099446	3.44036685693661	3.44036685693661	3.37992334752903	3.37992334752903	3.32104001689782	3.32104001689782	3.26445254966337	3.26445254966337	3.21262668600244	3.21262668600244	3.16818758482932	3.16818758482932	3.14002901974885	3.14002901974885	3.23317801387442	3.23317801387442	3.79600897503001	3.79600897503001
Bottleneck	5.63320252469078	5.63320252469078	3.87358801690675	3.87358801690675	4.88247227297991	4.88247227297991	4.71820971564695	4.71820971564695	4.43680350478775	4.43680350478775	4.24386786034104	4.24386786034104	4.04240934257347	4.04240934257347	3.84973863548079	3.84973863548079	3.67862641208582	3.67862641208582	3.53874166647261	3.53874166647261	3.42211723604211	3.42211723604211	3.32720382824428	3.32720382824428	3.25660014150209	3.25660014150209	3.20845218520931	3.20845218520931	3.18685034328658	3.18685034328658	3.18511658191197	3.18511658191197	3.19114309508799	3.19114309508799	3.19429512270777	3.19429512270777	3.20004854230215	3.20004854230215	3.23303222366722	3.23303222366722
Bottleneck	4.3349406907087	4.3349406907087	4.6713270359318	4.6713270359318	4.0065420383529	4.0065420383529	4.35314602751435	4.35314602751435	4.45848843321983	4.45848843321983	4.31413183924039	4.31413183924039	4.07628209581857	4.07628209581857	3.85882456327471	3.85882456327471	3.69297463290104	3.69297463290104	3.57211495341509	3.57211495341509	3.48465377613005	3.48465377613005	3.42069443969019	3.42069443969019	3.36982957885152	3.36982957885152	3.32806674794905	3.32806674794905	3.29151339277241	3.29151339277241	3.26061269105085	3.26061269105085	3.24202184457188	3.24202184457188	3.25290857226129	3.25290857226129	3.3175590678255	3.3175590678255	3.37306258034587	3.37306258034587
Bottleneck	5.55904895118878	5.55904895118878	3.76918170701294	3.76918170701294	5.07997017795396	5.07997017795396	4.96603838534352	4.96603838534352	4.58844237947446	4.58844237947446	4.29915995701135	4.29915995701135	4.04943531332248	4.04943531332248	3.83595749169768	3.83595749169768	3.66177529790963	3.66177529790963	3.52165919737434	3.52165919737434	3.41224868884856	3.41224868884856	3.32850661604621	3.32850661604621	3.26799642611836	3.26799642611836	3.23007909596227	3.23007909596227	3.21368303088784	3.21368303088784	3.21436459693066	3.21436459693066	3.22423655814439	3.22423655814439	3.23602946507773	3.23602946507773	3.27797684785294	3.27797684785294	3.562620794495	3.562620794495
Bottleneck	3.850222007946	3.850222007946	4.90935216537861	4.90935216537861	3.84412768028667	3.84412768028667	4.18332175916843	4.18332175916843	4.32041261445107	4.32041261445107	4.24371662542324	4.24371662542324	4.07331152101577	4.07331152101577	3.87767911746387	3.87767911746387	3.69159907866147	3.69159907866147	3.52855656401092	3.52855656401092	3.39224363342018	3.39224363342018	3.28334368271184	3.28334368271184	3.2032851216671	3.2032851216671	3.1542793900156	3.1542793900156	3.1350332337857	3.1350332337857	3.1388457195336	3.1388457195336	3.15656085950946	3.15656085950946	3.18538329188556	3.18538329188556	3.27215468303474	3.27215468303474	3.56858062912459	3.56858062912459
Bottleneck	4.93199854133468	4.93199854133468	5.30297627315972	5.30297627315972	4.11861656623048	4.11861656623048	4.40144107031008	4.40144107031008	4.41782105289966	4.41782105289966	4.27057988732391	4.27057988732391	4.10045713929028	4.10045713929028	3.94166531205114	3.94166531205114	3.79986624452945	3.79986624452945	3.66855252137583	3.66855252137583	3.54966854865288	3.54966854865288	3.44458636671706	3.44458636671706	3.35325003255559	3.35325003255559	3.28088626742896	3.28088626742896	3.23185920971119	3.23185920971119	3.20769496457659	3.20769496457659	3.20966218231113	3.20966218231113	3.25019726971931	3.25019726971931	3.39980189820375	3.39980189820375	3.69863840801138	3.69863840801138
Expension	3.91084489021545	3.91084489021545	3.92379778634906	3.92379778634906	4.65980494699635	4.65980494699635	4.23191180957316	4.23191180957316	3.87085144896995	3.87085144896995	3.66659040472006	3.66659040472006	3.54590209957788	3.54590209957788	3.46319285501053	3.46319285501053	3.39583659628997	3.39583659628997	3.33723033606965	3.33723033606965	3.28806528573123	3.28806528573123	3.25157536132488	3.25157536132488	3.23038830379086	3.23038830379086	3.22779642205532	3.22779642205532	3.24526108589021	3.24526108589021	3.27723769604239	3.27723769604239	3.30326287639215	3.30326287639215	3.29132697861977	3.29132697861977	3.21694639979144	3.21694639979144	3.13783399102492	3.13783399102492
Expension	3.93329894431934	3.93329894431934	4.08957574367565	4.08957574367565	3.74231949176652	3.74231949176652	3.87341277520264	3.87341277520264	3.7911478180875	3.7911478180875	3.68914068240732	3.68914068240732	3.62963836338952	3.62963836338952	3.57996541420367	3.57996541420367	3.52550439238011	3.52550439238011	3.46859781522687	3.46859781522687	3.41408377481863	3.41408377481863	3.36539249481556	3.36539249481556	3.32448217763494	3.32448217763494	3.29307013161963	3.29307013161963	3.27109791766163	3.27109791766163	3.258697766922	3.258697766922	3.25813667851455	3.25813667851455	3.27318196773642	3.27318196773642	3.29349449479612	3.29349449479612	3.28643751688784	3.28643751688784
Expension	4.43642964234377	4.43642964234377	3.90022763377532	3.90022763377532	4.18599159760209	4.18599159760209	3.98457610896177	3.98457610896177	3.87712002887558	3.87712002887558	3.76968469308829	3.76968469308829	3.67326433657452	3.67326433657452	3.59287416292995	3.59287416292995	3.52991860803357	3.52991860803357	3.48244618944259	3.48244618944259	3.44702540413273	3.44702540413273	3.42151303903991	3.42151303903991	3.40555230776335	3.40555230776335	3.3994251065003	3.3994251065003	3.40152283556361	3.40152283556361	3.40645402325635	3.40645402325635	3.40558654021037	3.40558654021037	3.38746398797247	3.38746398797247	3.34112910127716	3.34112910127716	3.28768753853484	3.28768753853484
Expension	4.21661042481432	4.21661042481432	4.82931679212101	4.82931679212101	4.09404386026558	4.09404386026558	4.02368580093533	4.02368580093533	3.94160342429767	3.94160342429767	3.87341693476159	3.87341693476159	3.80660405830524	3.80660405830524	3.73850817355728	3.73850817355728	3.67286256873437	3.67286256873437	3.61448837278886	3.61448837278886	3.5649683653731	3.5649683653731	3.52517280068341	3.52517280068341	3.49361168979142	3.49361168979142	3.46810100512156	3.46810100512156	3.44566389945175	3.44566389945175	3.42365149240358	3.42365149240358	3.40299332429255	3.40299332429255	3.3933975353162	3.3933975353162	3.42901668936618	3.42901668936618	3.49732065323429	3.49732065323429
Expension	4.83682891541158	4.83682891541158	3.91019846184873	3.91019846184873	4.25613110145369	4.25613110145369	4.16253537179828	4.16253537179828	3.98121590663196	3.98121590663196	3.85241560711335	3.85241560711335	3.73620599459824	3.73620599459824	3.63559841994036	3.63559841994036	3.55593088458427	3.55593088458427	3.49561858209142	3.49561858209142	3.44912570376896	3.44912570376896	3.41358804023104	3.41358804023104	3.38765509034443	3.38765509034443	3.36885312739934	3.36885312739934	3.35723094048992	3.35723094048992	3.3512082990306	3.3512082990306	3.35254663941416	3.35254663941416	3.37653719310558	3.37653719310558	3.45327083485314	3.45327083485314	3.52160046485237	3.52160046485237
Expension	4.54328855384464	4.54328855384464	4.42853740702001	4.42853740702001	3.85632841149433	3.85632841149433	3.74537780067598	3.74537780067598	3.77154381179676	3.77154381179676	3.78787791568755	3.78787791568755	3.7451754745802	3.7451754745802	3.6597662409192	3.6597662409192	3.5662018928912	3.5662018928912	3.48340539529203	3.48340539529203	3.41496684808319	3.41496684808319	3.36033536548602	3.36033536548602	3.31965193932159	3.31965193932159	3.29498411656951	3.29498411656951	3.28796756533005	3.28796756533005	3.29401209895818	3.29401209895818	3.29711852536869	3.29711852536869	3.27684466274403	3.27684466274403	3.23522340485306	3.23522340485306	3.23520065021475	3.23520065021475
Expension	4.55838500401538	4.55838500401538	4.16888162315762	4.16888162315762	4.06678867024909	4.06678867024909	3.90911512076115	3.90911512076115	3.83591420001557	3.83591420001557	3.78838940306219	3.78838940306219	3.71097146198045	3.71097146198045	3.61751232201482	3.61751232201482	3.52764414390593	3.52764414390593	3.45000163113799	3.45000163113799	3.38835852298113	3.38835852298113	3.34409847424969	3.34409847424969	3.31613196711855	3.31613196711855	3.30254397019732	3.30254397019732	3.30206180525982	3.30206180525982	3.31407108633638	3.31407108633638	3.33924147045947	3.33924147045947	3.37051449057628	3.37051449057628	3.37103514279407	3.37103514279407	3.29608841087636	3.29608841087636
Expension	3.737645668874	3.737645668874	4.23934340050557	4.23934340050557	4.12783982116889	4.12783982116889	3.94993775726569	3.94993775726569	3.83808399167345	3.83808399167345	3.78126951203761	3.78126951203761	3.74645926924103	3.74645926924103	3.70725456813543	3.70725456813543	3.65810281272717	3.65810281272717	3.60416738555549	3.60416738555549	3.55140374976985	3.55140374976985	3.50358985455998	3.50358985455998	3.46396464134339	3.46396464134339	3.43496251458106	3.43496251458106	3.4173916740977	3.4173916740977	3.40824835600231	3.40824835600231	3.40133363607917	3.40133363607917	3.3935810850119	3.3935810850119	3.39858183770443	3.39858183770443	3.43799950676961	3.43799950676961
Expension	4.27109675984348	4.27109675984348	4.00376297041576	4.00376297041576	3.76923637377958	3.76923637377958	3.88608303583502	3.88608303583502	4.01484379633867	4.01484379633867	3.94960165884457	3.94960165884457	3.80488157820933	3.80488157820933	3.65963632390513	3.65963632390513	3.53721666811917	3.53721666811917	3.43949185461228	3.43949185461228	3.36323431763026	3.36323431763026	3.30717239161091	3.30717239161091	3.27323166892912	3.27323166892912	3.26532191221082	3.26532191221082	3.28316750582941	3.28316750582941	3.31930922676864	3.31930922676864	3.35781983650448	3.35781983650448	3.38396306160078	3.38396306160078	3.38405863725771	3.38405863725771	3.34503986279256	3.34503986279256
Expension	5.24710681639328	5.24710681639328	3.68119128331092	3.68119128331092	4.60660315788359	4.60660315788359	4.08207296810844	4.08207296810844	3.78635275497108	3.78635275497108	3.64805521092294	3.64805521092294	3.5707690696491	3.5707690696491	3.52166259980733	3.52166259980733	3.4880678564714	3.4880678564714	3.45995675503467	3.45995675503467	3.43043625328621	3.43043625328621	3.39598169372478	3.39598169372478	3.35721397210811	3.35721397210811	3.31757121090836	3.31757121090836	3.28399149345653	3.28399149345653	3.26367875225376	3.26367875225376	3.26425019530364	3.26425019530364	3.2826187378977	3.2826187378977	3.29617313492864	3.29617313492864	3.2900561863595	3.2900561863595
Decrease	4.13728275125836	4.13728275125836	4.57776817892357	4.57776817892357	4.54499806637863	4.54499806637863	4.54726764256539	4.54726764256539	4.54257807176565	4.54257807176565	4.54175260143099	4.54175260143099	4.54844371043468	4.54844371043468	4.55562003416335	4.55562003416335	4.55875086359935	4.55875086359935	4.55928892099993	4.55928892099993	4.55987215843655	4.55987215843655	4.56082632795251	4.56082632795251	4.55989827113524	4.55989827113524	4.55390588560569	4.55390588560569	4.54029068591086	4.54029068591086	4.51760600049122	4.51760600049122	4.48485794969879	4.48485794969879	4.44015908825467	4.44015908825467	4.37863899332472	4.37863899332472	4.31890390826475	4.31890390826475
Decrease	4.09206070729918	4.09206070729918	4.62711664222931	4.62711664222931	4.5612349472415	4.5612349472415	4.57413197474472	4.57413197474472	4.58990404290032	4.58990404290032	4.58558669389214	4.58558669389214	4.57043027760426	4.57043027760426	4.55334081694375	4.55334081694375	4.53960216820129	4.53960216820129	4.53194258166038	4.53194258166038	4.53049713507081	4.53049713507081	4.53299029774024	4.53299029774024	4.5358048267449	4.5358048267449	4.53515797731171	4.53515797731171	4.52774236130209	4.52774236130209	4.51074994395577	4.51074994395577	4.48110293751779	4.48110293751779	4.43509867627888	4.43509867627888	4.37113628813097	4.37113628813097	4.3186118250454	4.3186118250454
Decrease	4.13917536575977	4.13917536575977	4.6449723858417	4.6449723858417	4.61115729056914	4.61115729056914	4.5918443236165	4.5918443236165	4.58420932406402	4.58420932406402	4.57938805111402	4.57938805111402	4.57590916270923	4.57590916270923	4.57672502311054	4.57672502311054	4.58157942189968	4.58157942189968	4.58791959442362	4.58791959442362	4.59231167018918	4.59231167018918	4.59196225525025	4.59196225525025	4.58544603059303	4.58544603059303	4.5722868926153	4.5722868926153	4.55202753471382	4.55202753471382	4.52385816853543	4.52385816853543	4.48707155286396	4.48707155286396	4.4417816644537	4.4417816644537	4.38924140299237	4.38924140299237	4.35310503274421	4.35310503274421
Decrease	4.03706901209702	4.03706901209702	4.51497635544756	4.51497635544756	4.55698865119234	4.55698865119234	4.52267352125297	4.52267352125297	4.51797172001388	4.51797172001388	4.52225303105357	4.52225303105357	4.52636928991941	4.52636928991941	4.52933935323447	4.52933935323447	4.53124622456488	4.53124622456488	4.53104482241802	4.53104482241802	4.52790210684155	4.52790210684155	4.52242354289722	4.52242354289722	4.51600195476412	4.51600195476412	4.50916604063082	4.50916604063082	4.50039842316319	4.50039842316319	4.48613293394357	4.48613293394357	4.46136530880063	4.46136530880063	4.42000638948999	4.42000638948999	4.35577355412665	4.35577355412665	4.29416893282762	4.29416893282762
Decrease	4.14684626070509	4.14684626070509	4.63488929944284	4.63488929944284	4.5596264757937	4.5596264757937	4.56007624646518	4.56007624646518	4.58708206779049	4.58708206779049	4.60208217358351	4.60208217358351	4.59815213883146	4.59815213883146	4.58671477557613	4.58671477557613	4.57715652659971	4.57715652659971	4.57222279884066	4.57222279884066	4.57107982783985	4.57107982783985	4.57166372944887	4.57166372944887	4.57182899281348	4.57182899281348	4.56952968833798	4.56952968833798	4.56261726209796	4.56261726209796	4.54865591040057	4.54865591040057	4.52445304243115	4.52445304243115	4.48481437449348	4.48481437449348	4.41985024725386	4.41985024725386	4.34936461157893	4.34936461157893
Decrease	3.95041501029601	3.95041501029601	4.68467875748733	4.68467875748733	4.53828141048423	4.53828141048423	4.47089995346933	4.47089995346933	4.47051707852148	4.47051707852148	4.49372313579505	4.49372313579505	4.51740048582002	4.51740048582002	4.5329785772906	4.5329785772906	4.5408831894208	4.5408831894208	4.54333323675731	4.54333323675731	4.54106422279552	4.54106422279552	4.53383497727732	4.53383497727732	4.52199176390535	4.52199176390535	4.50676184823058	4.50676184823058	4.48918547101602	4.48918547101602	4.46900064200403	4.46900064200403	4.44417302519149	4.44417302519149	4.41073591570232	4.41073591570232	4.36323783021877	4.36323783021877	4.31994864971656	4.31994864971656
Decrease	4.10247087257235	4.10247087257235	4.6100364302252	4.6100364302252	4.5628604912672	4.5628604912672	4.56619409700531	4.56619409700531	4.5820589012646	4.5820589012646	4.58558242634878	4.58558242634878	4.57724633533045	4.57724633533045	4.56649478282861	4.56649478282861	4.55912883206112	4.55912883206112	4.55563985282406	4.55563985282406	4.55429295794118	4.55429295794118	4.55335382037287	4.55335382037287	4.55132830682737	4.55132830682737	4.54659096710743	4.54659096710743	4.53746492569885	4.53746492569885	4.52212261383828	4.52212261383828	4.49844626661762	4.49844626661762	4.46243658108047	4.46243658108047	4.40498801771142	4.40498801771142	4.33922108367268	4.33922108367268
Decrease	4.11386955708419	4.11386955708419	4.68692974511485	4.68692974511485	4.55459060885322	4.55459060885322	4.53745201348155	4.53745201348155	4.56738956575525	4.56738956575525	4.58096565916828	4.58096565916828	4.58122907529813	4.58122907529813	4.57952364116387	4.57952364116387	4.57851845839051	4.57851845839051	4.57784608174852	4.57784608174852	4.57712690368685	4.57712690368685	4.57617044769443	4.57617044769443	4.57440461787423	4.57440461787423	4.57028948433605	4.57028948433605	4.5614588669445	4.5614588669445	4.54511707998123	4.54511707998123	4.51814114659276	4.51814114659276	4.47719595795723	4.47719595795723	4.41953027113463	4.41953027113463	4.36419781621849	4.36419781621849
Decrease	4.12600314933909	4.12600314933909	4.60611442057273	4.60611442057273	4.59105827683539	4.59105827683539	4.57908246310309	4.57908246310309	4.59415503954839	4.59415503954839	4.60650150039778	4.60650150039778	4.60787593447904	4.60787593447904	4.60422436902171	4.60422436902171	4.60100615691393	4.60100615691393	4.59962924018867	4.59962924018867	4.59871269163202	4.59871269163202	4.59597531173969	4.59597531173969	4.58936988443628	4.58936988443628	4.57741781935577	4.57741781935577	4.55958582705652	4.55958582705652	4.53623371587855	4.53623371587855	4.50778417918385	4.50778417918385	4.47234508791015	4.47234508791015	4.42244780143801	4.42244780143801	4.36848966899045	4.36848966899045
Decrease	4.12234782057378	4.12234782057378	4.62742780130822	4.62742780130822	4.56078673751449	4.56078673751449	4.54839406918237	4.54839406918237	4.54080964184507	4.54080964184507	4.54162538726726	4.54162538726726	4.55047778122769	4.55047778122769	4.56288585925854	4.56288585925854	4.57223153541159	4.57223153541159	4.57561208682697	4.57561208682697	4.57364040895773	4.57364040895773	4.56763943597373	4.56763943597373	4.55828754665533	4.55828754665533	4.54568522212274	4.54568522212274	4.52949849815179	4.52949849815179	4.50872877647595	4.50872877647595	4.48062770136485	4.48062770136485	4.43969102796966	4.43969102796966	4.3796743796894	4.3796743796894	4.32453877309101	4.32453877309101
