# Supplementary material for: Inference of past demography, dormancy and self-fertilization rates from whole genome sequence data
Source: PLoS Genet. 2020 Apr 6;16(4):e1008698. doi: 10.1371/journal.pgen.1008698 (PMC7173940; doi:10.1371/journal.pgen.1008698)
Supplement: S1 Data — File containing all numerical data presented in this study. It contains all plotted results and all requirements to build summary statistics. (ZIP) [file pgen.1008698.s003.zip › S1_data/Supplementary_Figure/FigS13/F13S_beta_1_popsize.csv]

	V1	V2	V3	V4	V5	V6	V7	V8	V9	V10	V11	V12	V13	V14	V15	V16	V17	V18	V19	V20	V21	V22	V23	V24	V25	V26	V27	V28	V29	V30	V31	V32	V33	V34	V35	V36	V37	V38	V39	V40
Constant	4.24902680057003	4.24902680057003	3.91567904196054	3.91567904196054	3.78758091156634	3.78758091156634	3.83894972414816	3.83894972414816	3.8876913288121	3.8876913288121	3.91374189161585	3.91374189161585	3.92572112190357	3.92572112190357	3.92889028549399	3.92889028549399	3.92590945345981	3.92590945345981	3.91883774053988	3.91883774053988	3.9097034569078	3.9097034569078	3.9007867950051	3.9007867950051	3.89394940455976	3.89394940455976	3.8901409228855	3.8901409228855	3.88967719798161	3.88967719798161	3.89244111529403	3.89244111529403	3.89836397633051	3.89836397633051	3.90790955265877	3.90790955265877	3.92265205804157	3.92265205804157	3.9390483658285	3.9390483658285
Constant	3.95194104608722	3.95194104608722	4.18483484630825	4.18483484630825	4.02949092203438	4.02949092203438	3.89946687739884	3.89946687739884	3.8699264234682	3.8699264234682	3.89032659445883	3.89032659445883	3.92651746433615	3.92651746433615	3.96365702333447	3.96365702333447	3.99604776327405	3.99604776327405	4.02110815118508	4.02110815118508	4.037725244892	4.037725244892	4.04586704155058	4.04586704155058	4.04619423764	4.04619423764	4.03969744936641	4.03969744936641	4.02761244825103	4.02761244825103	4.01156473315993	4.01156473315993	3.99386938305239	3.99386938305239	3.97766896840171	3.97766896840171	3.96645136682157	3.96645136682157	3.96195398640321	3.96195398640321
Constant	4.09226971866905	4.09226971866905	3.90549488956433	3.90549488956433	3.89743682358549	3.89743682358549	3.91830515897431	3.91830515897431	3.93088276117338	3.93088276117338	3.93551546577726	3.93551546577726	3.93644117919983	3.93644117919983	3.93401239299864	3.93401239299864	3.92802844461069	3.92802844461069	3.91922873230165	3.91922873230165	3.90933109894471	3.90933109894471	3.90037429746092	3.90037429746092	3.8942862233084	3.8942862233084	3.89245525676799	3.89245525676799	3.89560224052445	3.89560224052445	3.90388457569585	3.90388457569585	3.91709311928646	3.91709311928646	3.9351058498268	3.9351058498268	3.95809895230581	3.95809895230581	3.97989509269618	3.97989509269618
Constant	3.99942410073537	3.99942410073537	3.94093639296776	3.94093639296776	3.92956555550357	3.92956555550357	3.91886015718381	3.91886015718381	3.93290928683145	3.93290928683145	3.94189898142686	3.94189898142686	3.94545107214864	3.94545107214864	3.94632402123973	3.94632402123973	3.94556774465732	3.94556774465732	3.9435081393633	3.9435081393633	3.94055540708877	3.94055540708877	3.9372913095878	3.9372913095878	3.93421152333797	3.93421152333797	3.93152182690447	3.93152182690447	3.92912933375674	3.92912933375674	3.9263746529261	3.9263746529261	3.92195810447315	3.92195810447315	3.91427325737261	3.91427325737261	3.90318855692827	3.90318855692827	3.89771322296264	3.89771322296264
Constant	4.14029938398747	4.14029938398747	3.8831183424106	3.8831183424106	3.90567475199893	3.90567475199893	3.90991161367214	3.90991161367214	3.90930011619072	3.90930011619072	3.91342043708088	3.91342043708088	3.91895786583364	3.91895786583364	3.92286314628991	3.92286314628991	3.92489123547471	3.92489123547471	3.92577640740674	3.92577640740674	3.92592138337018	3.92592138337018	3.92512298333103	3.92512298333103	3.9227477678979	3.9227477678979	3.91781483786719	3.91781483786719	3.90930091618181	3.90930091618181	3.89667505348452	3.89667505348452	3.88072905045378	3.88072905045378	3.86540105439375	3.86540105439375	3.86079885154471	3.86079885154471	3.87287793158586	3.87287793158586
Constant	3.81269166836819	3.81269166836819	3.91765734648802	3.91765734648802	3.82921404494632	3.82921404494632	3.83219318027072	3.83219318027072	3.86028059479616	3.86028059479616	3.88626075318518	3.88626075318518	3.90464475119275	3.90464475119275	3.91570323654423	3.91570323654423	3.92015372120712	3.92015372120712	3.91862476960985	3.91862476960985	3.91216654874144	3.91216654874144	3.90227639239891	3.90227639239891	3.89057402352418	3.89057402352418	3.87847845883668	3.87847845883668	3.86722010807141	3.86722010807141	3.85799924808366	3.85799924808366	3.85253544474381	3.85253544474381	3.85413891394114	3.85413891394114	3.87189217268198	3.87189217268198	3.91170666020798	3.91170666020798
Constant	4.22570230275684	4.22570230275684	3.90804224917278	3.90804224917278	3.88955383566507	3.88955383566507	3.87940003933359	3.87940003933359	3.87143176417025	3.87143176417025	3.87753620821774	3.87753620821774	3.88598130259345	3.88598130259345	3.8898264534443	3.8898264534443	3.88912562252219	3.88912562252219	3.88625079375726	3.88625079375726	3.88367780172581	3.88367780172581	3.88301811024705	3.88301811024705	3.8850654390759	3.8850654390759	3.88972306402454	3.88972306402454	3.89561020687961	3.89561020687961	3.90064461004962	3.90064461004962	3.90216789469929	3.90216789469929	3.89782961855676	3.89782961855676	3.88754618439105	3.88754618439105	3.87982195187973	3.87982195187973
Constant	3.83935916116224	3.83935916116224	3.9414599697577	3.9414599697577	3.87103863627706	3.87103863627706	3.91225757155772	3.91225757155772	3.95976388547274	3.95976388547274	3.98563725093685	3.98563725093685	3.99341937925702	3.99341937925702	3.98889318277764	3.98889318277764	3.97772648078043	3.97772648078043	3.96450568913449	3.96450568913449	3.95198409656367	3.95198409656367	3.94130186381692	3.94130186381692	3.93242722437506	3.93242722437506	3.9245444489653	3.9245444489653	3.91638269562744	3.91638269562744	3.90676746699905	3.90676746699905	3.89541070535375	3.89541070535375	3.88440443317122	3.88440443317122	3.88294595194307	3.88294595194307	3.90703985632971	3.90703985632971
Constant	4.12219517066702	4.12219517066702	3.73527014825012	3.73527014825012	3.84933070982755	3.84933070982755	3.90067288283943	3.90067288283943	3.91382229522194	3.91382229522194	3.91171063537245	3.91171063537245	3.90900627272524	3.90900627272524	3.90756132641887	3.90756132641887	3.90627485443118	3.90627485443118	3.90489743140999	3.90489743140999	3.90434550666385	3.90434550666385	3.9057625012804	3.9057625012804	3.9098357134033	3.9098357134033	3.9159988961621	3.9159988961621	3.9229065547605	3.9229065547605	3.92856897862186	3.92856897862186	3.9311723138781	3.9311723138781	3.93002310323759	3.93002310323759	3.92816581294675	3.92816581294675	3.93734903438823	3.93734903438823
Constant	3.94653948131317	3.94653948131317	3.9566303312839	3.9566303312839	3.92293643037314	3.92293643037314	3.88015430968481	3.88015430968481	3.84030410306515	3.84030410306515	3.8291554065267	3.8291554065267	3.8430271333532	3.8430271333532	3.86753283179921	3.86753283179921	3.89258265356222	3.89258265356222	3.91366092262329	3.91366092262329	3.92937955984578	3.92937955984578	3.93948662845332	3.93948662845332	3.94393022299285	3.94393022299285	3.94259364453229	3.94259364453229	3.93525003746466	3.93525003746466	3.92163842398634	3.92163842398634	3.9019640715537	3.9019640715537	3.87860884307033	3.87860884307033	3.8616147795734	3.8616147795734	3.87203461485964	3.87203461485964
Bottleneck	4.41528388244993	4.41528388244993	3.72879674047242	3.72879674047242	4.17480490479651	4.17480490479651	4.39015084687569	4.39015084687569	4.33585987297463	4.33585987297463	4.18884067352539	4.18884067352539	4.03535376632914	4.03535376632914	3.89718871179676	3.89718871179676	3.77676415686844	3.77676415686844	3.67196704700685	3.67196704700685	3.58040408328517	3.58040408328517	3.5008016218687	3.5008016218687	3.43238333334984	3.43238333334984	3.37554656327608	3.37554656327608	3.33125498335845	3.33125498335845	3.30067764898796	3.30067764898796	3.28472578258282	3.28472578258282	3.28459656052005	3.28459656052005	3.30531706967048	3.30531706967048	3.34626475396144	3.34626475396144
Bottleneck	3.82980231280272	3.82980231280272	3.98862095798851	3.98862095798851	4.10864401536623	4.10864401536623	4.27279244290627	4.27279244290627	4.27135979999866	4.27135979999866	4.1549266688343	4.1549266688343	4.00592053678935	4.00592053678935	3.863293518921	3.863293518921	3.73912030046988	3.73912030046988	3.63421283463812	3.63421283463812	3.54616027816535	3.54616027816535	3.47260403336437	3.47260403336437	3.41207695695161	3.41207695695161	3.36435684798371	3.36435684798371	3.32997501629278	3.32997501629278	3.30959848394693	3.30959848394693	3.30403439678406	3.30403439678406	3.31517254518168	3.31517254518168	3.34917782831477	3.34917782831477	3.40140171551997	3.40140171551997
Bottleneck	3.89833471749617	3.89833471749617	3.81102645398365	3.81102645398365	4.18062413057361	4.18062413057361	4.28828501509631	4.28828501509631	4.26449069254072	4.26449069254072	4.17458566417502	4.17458566417502	4.0565998715526	4.0565998715526	3.93333066049436	3.93333066049436	3.8159745992917	3.8159745992917	3.70923974638492	3.70923974638492	3.61480810392839	3.61480810392839	3.53330203810958	3.53330203810958	3.46491833137484	3.46491833137484	3.4099430351314	3.4099430351314	3.36857415960296	3.36857415960296	3.34056229826439	3.34056229826439	3.32495654185981	3.32495654185981	3.32060284039855	3.32060284039855	3.32967906838913	3.32967906838913	3.35559478696445	3.35559478696445
Bottleneck	4.2968435764688	4.2968435764688	3.89341162232029	3.89341162232029	4.21681379605086	4.21681379605086	4.28789773339802	4.28789773339802	4.20502280419698	4.20502280419698	4.06835679494322	4.06835679494322	3.9273937572801	3.9273937572801	3.79909251562243	3.79909251562243	3.68778217879895	3.68778217879895	3.59283494017961	3.59283494017961	3.51280911573372	3.51280911573372	3.4464147144188	3.4464147144188	3.39309812900047	3.39309812900047	3.35264582728965	3.35264582728965	3.32458231497187	3.32458231497187	3.30815160000353	3.30815160000353	3.3025579916884	3.3025579916884	3.30829411237231	3.30829411237231	3.3308225933078	3.3308225933078	3.37343764070323	3.37343764070323
Bottleneck	3.92352662187749	3.92352662187749	4.01846255529598	4.01846255529598	4.22943987322575	4.22943987322575	4.24660020507496	4.24660020507496	4.18038606471527	4.18038606471527	4.08481322537396	4.08481322537396	3.98259973336899	3.98259973336899	3.88119882818375	3.88119882818375	3.78421545848854	3.78421545848854	3.69357400654382	3.69357400654382	3.61007261593582	3.61007261593582	3.53415494265263	3.53415494265263	3.4664644546208	3.4664644546208	3.4078825161968	3.4078825161968	3.35964232897492	3.35964232897492	3.32276854508345	3.32276854508345	3.29763456444199	3.29763456444199	3.2849274953158	3.2849274953158	3.29099470000641	3.29099470000641	3.32384760880685	3.32384760880685
Bottleneck	4.33037666503272	4.33037666503272	3.71062482745352	3.71062482745352	4.22946863114202	4.22946863114202	4.37931305419852	4.37931305419852	4.33084987466948	4.33084987466948	4.21840463676276	4.21840463676276	4.08218423408405	4.08218423408405	3.94411950623688	3.94411950623688	3.81628365396158	3.81628365396158	3.70312607445566	3.70312607445566	3.6046503925152	3.6046503925152	3.51964235954189	3.51964235954189	3.44714979217571	3.44714979217571	3.38731386690586	3.38731386690586	3.34155738187088	3.34155738187088	3.31100039487428	3.31100039487428	3.29665601244588	3.29665601244588	3.30115084238446	3.30115084238446	3.33410776588212	3.33410776588212	3.39515008037686	3.39515008037686
Bottleneck	4.19414591397175	4.19414591397175	3.9769573292754	3.9769573292754	4.1441117175305	4.1441117175305	4.12552780836238	4.12552780836238	4.09649010772702	4.09649010772702	4.04105346916999	4.04105346916999	3.96244732495991	3.96244732495991	3.87257023867095	3.87257023867095	3.78169850665007	3.78169850665007	3.69569717645841	3.69569717645841	3.61694288333322	3.61694288333322	3.54584409449467	3.54584409449467	3.48303764830698	3.48303764830698	3.4290837860476	3.4290837860476	3.38494174112544	3.38494174112544	3.35173203169634	3.35173203169634	3.32991314321214	3.32991314321214	3.32020867736872	3.32020867736872	3.32847075186009	3.32847075186009	3.35752961529143	3.35752961529143
Bottleneck	3.96258063487281	3.96258063487281	3.94578897214724	3.94578897214724	4.08347247802534	4.08347247802534	4.18573926817695	4.18573926817695	4.17349868487024	4.17349868487024	4.07504486683696	4.07504486683696	3.94762220186159	3.94762220186159	3.82244136871915	3.82244136871915	3.71067225504898	3.71067225504898	3.61429382524042	3.61429382524042	3.53253394814577	3.53253394814577	3.4642064037339	3.4642064037339	3.40855009837641	3.40855009837641	3.36528823026415	3.36528823026415	3.33418033731518	3.33418033731518	3.31478634007469	3.31478634007469	3.30660283700022	3.30660283700022	3.31011453729848	3.31011453729848	3.33109043424303	3.33109043424303	3.37400770357274	3.37400770357274
Bottleneck	3.91522157822102	3.91522157822102	3.86636494312673	3.86636494312673	3.89500709511571	3.89500709511571	4.13999794772764	4.13999794772764	4.20912241018585	4.20912241018585	4.16710932645524	4.16710932645524	4.08302230003757	4.08302230003757	3.98466824913324	3.98466824913324	3.88331718334588	3.88331718334588	3.78422837986905	3.78422837986905	3.69004336065976	3.69004336065976	3.60229475854513	3.60229475854513	3.52213130262202	3.52213130262202	3.4505990866955	3.4505990866955	3.38966835876653	3.38966835876653	3.34152205847908	3.34152205847908	3.30841187910733	3.30841187910733	3.29212917567326	3.29212917567326	3.29727014062147	3.29727014062147	3.3250886503186	3.3250886503186
Bottleneck	4.28056425734646	4.28056425734646	3.84309905074064	3.84309905074064	4.0782322416183	4.0782322416183	4.23894814850048	4.23894814850048	4.22251356358658	4.22251356358658	4.11760598642383	4.11760598642383	3.99189913468468	3.99189913468468	3.871454262378	3.871454262378	3.76275856581466	3.76275856581466	3.66585669935181	3.66585669935181	3.57965805404826	3.57965805404826	3.50269276040518	3.50269276040518	3.43474633938564	3.43474633938564	3.37659598735084	3.37659598735084	3.33008731672694	3.33008731672694	3.29663617052777	3.29663617052777	3.27743605226816	3.27743605226816	3.2740623943791	3.2740623943791	3.29318949432615	3.29318949432615	3.33759823832663	3.33759823832663
Expension	4.55398711930244	4.55398711930244	4.26514423279473	4.26514423279473	4.12451296291302	4.12451296291302	4.02549001218874	4.02549001218874	3.96776658021753	3.96776658021753	3.90638761757496	3.90638761757496	3.84579051249108	3.84579051249108	3.78922092083954	3.78922092083954	3.73725515788045	3.73725515788045	3.68954101889145	3.68954101889145	3.64561058165734	3.64561058165734	3.60597974391624	3.60597974391624	3.57118582510832	3.57118582510832	3.54236536460636	3.54236536460636	3.51998365658397	3.51998365658397	3.50571403569294	3.50571403569294	3.5009745057664	3.5009745057664	3.50763902565156	3.50763902565156	3.52765093276261	3.52765093276261	3.55093227337929	3.55093227337929
Expension	3.82354353946702	3.82354353946702	4.27958741236504	4.27958741236504	4.06698257432364	4.06698257432364	3.99639584091745	3.99639584091745	3.96503095242121	3.96503095242121	3.92921444699088	3.92921444699088	3.88840288772606	3.88840288772606	3.84277738062703	3.84277738062703	3.79337595098835	3.79337595098835	3.7417990965425	3.7417990965425	3.6898271140349	3.6898271140349	3.63959622516854	3.63959622516854	3.59213783130559	3.59213783130559	3.54859600743643	3.54859600743643	3.50996849156101	3.50996849156101	3.47627330328724	3.47627330328724	3.44768532156217	3.44768532156217	3.42654642544484	3.42654642544484	3.41989335394558	3.41989335394558	3.43763437380311	3.43763437380311
Expension	4.41252345960784	4.41252345960784	3.92474022856632	3.92474022856632	4.00556021600173	4.00556021600173	3.99972903751325	3.99972903751325	3.96554774028713	3.96554774028713	3.92815887895313	3.92815887895313	3.88541832175158	3.88541832175158	3.83583547218474	3.83583547218474	3.78250161446864	3.78250161446864	3.72887400083619	3.72887400083619	3.67728900931101	3.67728900931101	3.62939634795944	3.62939634795944	3.58608598366442	3.58608598366442	3.54789820028661	3.54789820028661	3.51580211134928	3.51580211134928	3.49081128481066	3.49081128481066	3.47308043327983	3.47308043327983	3.46270512280105	3.46270512280105	3.46084794091263	3.46084794091263	3.46922858371139	3.46922858371139
Expension	4.39666460848407	4.39666460848407	4.14605634284822	4.14605634284822	3.8657268491807	3.8657268491807	3.96037595208378	3.96037595208378	4.01666358794956	4.01666358794956	3.99645406530064	3.99645406530064	3.93808718032077	3.93808718032077	3.86782172079924	3.86782172079924	3.79664566512533	3.79664566512533	3.73045438973345	3.73045438973345	3.67165157400213	3.67165157400213	3.62046390892916	3.62046390892916	3.57624856830062	3.57624856830062	3.53800564955271	3.53800564955271	3.50453696440937	3.50453696440937	3.47487977850904	3.47487977850904	3.44885363041319	3.44885363041319	3.42714818499883	3.42714818499883	3.41309441998446	3.41309441998446	3.41527597066552	3.41527597066552
Expension	3.90701054441371	3.90701054441371	3.83807301589238	3.83807301589238	3.9732096030928	3.9732096030928	4.03205825387153	4.03205825387153	3.97709510108783	3.97709510108783	3.91005814388472	3.91005814388472	3.85308132356683	3.85308132356683	3.80472960392478	3.80472960392478	3.76191206884495	3.76191206884495	3.72264073542072	3.72264073542072	3.68546998222308	3.68546998222308	3.64937114262254	3.64937114262254	3.61382185283057	3.61382185283057	3.57875348260182	3.57875348260182	3.5446057164325	3.5446057164325	3.51250136981268	3.51250136981268	3.48415882086621	3.48415882086621	3.46215506916969	3.46215506916969	3.45084328002859	3.45084328002859	3.45444645194928	3.45444645194928
Expension	3.95502415879078	3.95502415879078	3.90373631297769	3.90373631297769	3.83559848248593	3.83559848248593	3.98636185634295	3.98636185634295	4.02431347770072	4.02431347770072	3.9918044082195	3.9918044082195	3.93419707489815	3.93419707489815	3.86879991784933	3.86879991784933	3.80221384337063	3.80221384337063	3.73789681915476	3.73789681915476	3.6779244551512	3.6779244551512	3.62355528197238	3.62355528197238	3.57556153563946	3.57556153563946	3.53464915381257	3.53464915381257	3.5016704947571	3.5016704947571	3.47757872127752	3.47757872127752	3.46328090811107	3.46328090811107	3.45827577039424	3.45827577039424	3.46250445556751	3.46250445556751	3.46844169531944	3.46844169531944
Expension	4.28672238865187	4.28672238865187	3.85051356230718	3.85051356230718	4.04590415880347	4.04590415880347	4.07391156906938	4.07391156906938	4.02192700095694	4.02192700095694	3.95368961075666	3.95368961075666	3.88742380917559	3.88742380917559	3.82630092041882	3.82630092041882	3.77084054150179	3.77084054150179	3.72046096979526	3.72046096979526	3.67457001981749	3.67457001981749	3.63289031455728	3.63289031455728	3.5952923973251	3.5952923973251	3.56195151994231	3.56195151994231	3.53298916203786	3.53298916203786	3.50871252965562	3.50871252965562	3.4899942080354	3.4899942080354	3.47957179396837	3.47957179396837	3.48571128136851	3.48571128136851	3.51307493124629	3.51307493124629
Expension	4.22187229745685	4.22187229745685	3.82688036985543	3.82688036985543	3.95598809007338	3.95598809007338	4.06196591956444	4.06196591956444	4.07278130070945	4.07278130070945	4.02400194470616	4.02400194470616	3.95442345378652	3.95442345378652	3.88070591928809	3.88070591928809	3.8097631162083	3.8097631162083	3.74441607465469	3.74441607465469	3.68618765854737	3.68618765854737	3.63587268598775	3.63587268598775	3.59407309861486	3.59407309861486	3.56072281661035	3.56072281661035	3.5353063107284	3.5353063107284	3.51749161956831	3.51749161956831	3.50609477149815	3.50609477149815	3.50047377293578	3.50047377293578	3.50361209656254	3.50361209656254	3.51619577214991	3.51619577214991
Expension	4.53008819500409	4.53008819500409	3.69258815741648	3.69258815741648	3.92561330132836	3.92561330132836	4.02363651969219	4.02363651969219	4.02921718114631	4.02921718114631	3.97980023044822	3.97980023044822	3.91713922963803	3.91713922963803	3.8562744484057	3.8562744484057	3.79868721495526	3.79868721495526	3.74438158866491	3.74438158866491	3.69305074022645	3.69305074022645	3.64442237325087	3.64442237325087	3.59947082908466	3.59947082908466	3.55804854953451	3.55804854953451	3.52031721398518	3.52031721398518	3.48676808230115	3.48676808230115	3.45849649712327	3.45849649712327	3.4384742830266	3.4384742830266	3.43450331426859	3.43450331426859	3.4542683963293	3.4542683963293
Expension	4.35307518981624	4.35307518981624	4.0210527881594	4.0210527881594	3.99086966763322	3.99086966763322	3.97412748483742	3.97412748483742	3.96241251406677	3.96241251406677	3.93928049147615	3.93928049147615	3.89959071505564	3.89959071505564	3.84921300665295	3.84921300665295	3.79529800542939	3.79529800542939	3.74139408738974	3.74139408738974	3.6898390440574	3.6898390440574	3.64128784667304	3.64128784667304	3.59558046154773	3.59558046154773	3.5526574458293	3.5526574458293	3.51221649368072	3.51221649368072	3.47515969789689	3.47515969789689	3.44311621185636	3.44311621185636	3.41898032482351	3.41898032482351	3.40863503231267	3.40863503231267	3.41610981687292	3.41610981687292
Decrease	3.96496671615682	3.96496671615682	3.92176189339375	3.92176189339375	4.07375772545186	4.07375772545186	4.26518906459563	4.26518906459563	4.41692179155794	4.41692179155794	4.50851366352803	4.50851366352803	4.55596523145545	4.55596523145545	4.57815857274135	4.57815857274135	4.58679406934522	4.58679406934522	4.58753990134031	4.58753990134031	4.5828596778111	4.5828596778111	4.57393663145693	4.57393663145693	4.56154572112592	4.56154572112592	4.54639924357254	4.54639924357254	4.52937028208552	4.52937028208552	4.51165710901434	4.51165710901434	4.4949323472255	4.4949323472255	4.48165870140935	4.48165870140935	4.47803904661161	4.47803904661161	4.49836139119958	4.49836139119958
Decrease	3.91099540480406	3.91099540480406	3.97103396922156	3.97103396922156	4.19413096529909	4.19413096529909	4.34773609474261	4.34773609474261	4.45483666509271	4.45483666509271	4.51720605534462	4.51720605534462	4.54982018195968	4.54982018195968	4.56768841939688	4.56768841939688	4.57930124873245	4.57930124873245	4.58807816942682	4.58807816942682	4.5947596467712	4.5947596467712	4.5989334001399	4.5989334001399	4.59998792688735	4.59998792688735	4.59761652637275	4.59761652637275	4.59185587466304	4.59185587466304	4.58302059939999	4.58302059939999	4.57150642925804	4.57150642925804	4.55758535764499	4.55758535764499	4.54214698251197	4.54214698251197	4.53510604867251	4.53510604867251
Decrease	3.94196554219127	3.94196554219127	3.97628336693092	3.97628336693092	4.15018127660374	4.15018127660374	4.33991257225204	4.33991257225204	4.45981620600642	4.45981620600642	4.5167051756155	4.5167051756155	4.53709563447202	4.53709563447202	4.54041207409784	4.54041207409784	4.5388942845929	4.5388942845929	4.53835676161673	4.53835676161673	4.54024231675657	4.54024231675657	4.54380294719688	4.54380294719688	4.54759272165247	4.54759272165247	4.5502287984172	4.5502287984172	4.55058703360888	4.55058703360888	4.54774245255853	4.54774245255853	4.54080881403274	4.54080881403274	4.52898741756377	4.52898741756377	4.51208144168258	4.51208144168258	4.50089249617424	4.50089249617424
Decrease	3.78412824420975	3.78412824420975	3.98647884402748	3.98647884402748	4.19358418024192	4.19358418024192	4.36552279024485	4.36552279024485	4.45831571810184	4.45831571810184	4.49783830538365	4.49783830538365	4.51544802399724	4.51544802399724	4.52249445040101	4.52249445040101	4.5227084529221	4.5227084529221	4.51913259623072	4.51913259623072	4.51452694012214	4.51452694012214	4.51069623715957	4.51069623715957	4.50845901567718	4.50845901567718	4.50798185783412	4.50798185783412	4.50907864059545	4.50907864059545	4.51139341319314	4.51139341319314	4.51450659248996	4.51450659248996	4.51804112117662	4.51804112117662	4.52274399147108	4.52274399147108	4.53489778980752	4.53489778980752
Decrease	3.91667399591216	3.91667399591216	3.9805589520625	3.9805589520625	4.1389539560966	4.1389539560966	4.28945861156717	4.28945861156717	4.39264052914673	4.39264052914673	4.45373908900983	4.45373908900983	4.49513517496494	4.49513517496494	4.52555177764066	4.52555177764066	4.54813163544299	4.54813163544299	4.56446682375839	4.56446682375839	4.57551931531383	4.57551931531383	4.58196681791774	4.58196681791774	4.58426946201339	4.58426946201339	4.58261493725396	4.58261493725396	4.57699064692093	4.57699064692093	4.56722971791281	4.56722971791281	4.55307288234817	4.55307288234817	4.53413859583317	4.53413859583317	4.51086657311788	4.51086657311788	4.49694730330842	4.49694730330842
Decrease	3.92274890321589	3.92274890321589	3.9596842502769	3.9596842502769	4.18365381331015	4.18365381331015	4.30999269013586	4.30999269013586	4.38175696176016	4.38175696176016	4.43675005133006	4.43675005133006	4.48577304505055	4.48577304505055	4.52649742639125	4.52649742639125	4.55508030482233	4.55508030482233	4.57052216955882	4.57052216955882	4.57458651300501	4.57458651300501	4.57030480679831	4.57030480679831	4.5606848439222	4.5606848439222	4.54798175643002	4.54798175643002	4.53347008707291	4.53347008707291	4.5175409666587	4.5175409666587	4.5002066785935	4.5002066785935	4.48239422550912	4.48239422550912	4.46927238916211	4.46927238916211	4.47386717199562	4.47386717199562
Decrease	3.83388591874406	3.83388591874406	4.03572822950924	4.03572822950924	4.09594820091009	4.09594820091009	4.27358697215803	4.27358697215803	4.44562140289076	4.44562140289076	4.5468728310987	4.5468728310987	4.59084300342096	4.59084300342096	4.60447682573995	4.60447682573995	4.60425019886733	4.60425019886733	4.59801235981709	4.59801235981709	4.58981682085048	4.58981682085048	4.58189247797869	4.58189247797869	4.57520462855554	4.57520462855554	4.56985304319995	4.56985304319995	4.56543900701079	4.56543900701079	4.56129391641578	4.56129391641578	4.55655483323634	4.55655483323634	4.55012007546179	4.55012007546179	4.54132007726318	4.54132007726318	4.54004911070448	4.54004911070448
Decrease	3.94039957318208	3.94039957318208	3.90566468297247	3.90566468297247	4.11985041137642	4.11985041137642	4.3090098000362	4.3090098000362	4.42623921347454	4.42623921347454	4.48820352445365	4.48820352445365	4.52075650702388	4.52075650702388	4.53799965138215	4.53799965138215	4.54585382720359	4.54585382720359	4.54707321494609	4.54707321494609	4.54340190846457	4.54340190846457	4.53619912419876	4.53619912419876	4.52671634579248	4.52671634579248	4.51617636293194	4.51617636293194	4.50570542508255	4.50570542508255	4.49604718646931	4.49604718646931	4.48740116088407	4.48740116088407	4.47954280778435	4.47954280778435	4.47350847919478	4.47350847919478	4.47976137619474	4.47976137619474
Decrease	3.84676785873583	3.84676785873583	3.94747726471582	3.94747726471582	4.20058553026728	4.20058553026728	4.3283549848308	4.3283549848308	4.44078623156653	4.44078623156653	4.51470589112095	4.51470589112095	4.55048699778605	4.55048699778605	4.56239026248996	4.56239026248996	4.56287890042927	4.56287890042927	4.55906714405138	4.55906714405138	4.55411135491542	4.55411135491542	4.54911694135853	4.54911694135853	4.54422809885737	4.54422809885737	4.53911644143913	4.53911644143913	4.53319970720186	4.53319970720186	4.52581297994564	4.52581297994564	4.51656451067559	4.51656451067559	4.50647508982425	4.50647508982425	4.50316879843321	4.50316879843321	4.52900884045439	4.52900884045439
Decrease	3.89796419761728	3.89796419761728	3.93947855357181	3.93947855357181	4.20284896076975	4.20284896076975	4.37243577606475	4.37243577606475	4.48852910400041	4.48852910400041	4.55064001243419	4.55064001243419	4.57732699435865	4.57732699435865	4.58592751424464	4.58592751424464	4.5850620257743	4.5850620257743	4.5787530519788	4.5787530519788	4.56958881334081	4.56958881334081	4.55957749520821	4.55957749520821	4.550030053727	4.550030053727	4.54155950244161	4.54155950244161	4.53417609486286	4.53417609486286	4.52775510266525	4.52775510266525	4.52236964910087	4.52236964910087	4.51860611959992	4.51860611959992	4.51812245201003	4.51812245201003	4.52724548827497	4.52724548827497
