# Supplementary material for: Inference of past demography, dormancy and self-fertilization rates from whole genome sequence data
Source: PLoS Genet. 2020 Apr 6;16(4):e1008698. doi: 10.1371/journal.pgen.1008698 (PMC7173940; doi:10.1371/journal.pgen.1008698)
Supplement: S1 Data — File containing all numerical data presented in this study. It contains all plotted results and all requirements to build summary statistics. (ZIP) [file pgen.1008698.s003.zip › S1_data/Supplementary_Figure/FigS13/F13S_beta_1_time.csv]

	V1	V2	V3	V4	V5	V6	V7	V8	V9	V10	V11	V12	V13	V14	V15	V16	V17	V18	V19	V20	V21	V22	V23	V24	V25	V26	V27	V28	V29	V30	V31	V32	V33	V34	V35	V36	V37	V38	V39	V40
Constant	0	261.221608731375	529.228947678339	804.383985159098	1087.07844746997	1377.73717294811	1676.82195232118	1984.83594248167	2302.32875960272	2629.90238106347	2968.21801538511	3318.00413718154	3680.06593255083	4055.29646285508	4444.68993624924	4849.35758330025	5270.54677498783	5709.66421170919	6168.30426999953	6648.28394793594	7151.68634290298	7680.91529058131	8238.76479037295	8828.50829522415	9454.0151025057	10119.9043582881	10831.7522754538	11596.3762791522	12422.2331178908	13319.9906129025	14303.372685806	15390.4511332759	16605.7014454087	17983.4386183568	19573.9194607938	21455.0590287089	23757.3877883117	26725.6058036968	30909.0741312146	38060.7604741176
Constant	0	253.159259161877	512.894813610325	779.55745986529	1053.52683397392	1335.21466205345	1625.0684821122	1923.57592159707	2231.26963331538	2548.73301520296	2876.60686822643	3215.59718334294	3566.48429536883	3930.13370220036	4307.50892672976	4699.68690247894	5107.87650154181	5533.44100788309	5977.92558916496	6443.09116359526	6930.95653579432	7443.85134940464	7984.48336976824	8556.02501790651	9162.22616910969	9807.56340402075	10497.4408311632	11238.4654625241	12038.8330373361	12908.8821249593	13861.9130715886	14915.4399055626	16093.182704904	17428.3973669575	18969.7895731304	20792.869607383	23024.1392406983	25900.7461089248	29955.0957764926	36886.052312287
Constant	0	240.918223559907	488.094758126455	741.863438119513	1002.58554300554	1270.65289066662	1546.49137925989	1830.56505793237	2123.38082407556	2425.49386652514	2737.51400153292	3060.11308320292	3394.03371474218	3740.09954453845	4099.22750616284	4472.44246006029	4860.89482560848	5265.88196776286	5688.8743405353	6131.5477162751	6595.82328413585	7083.91804226231	7598.40882714139	8142.31466339574	8719.20410821141	9333.33728566877	9989.85699887804	10695.0507902987	11456.7181097443	12284.6976246712	13191.6465682717	14194.2321112772	15315.0273923473	16585.6802830139	18052.5413938802	19787.4698524076	21910.8506764831	24648.364678016	28506.673960619	35102.4972447548
Constant	0	260.423188666032	527.611367061486	801.925397153645	1083.75580793307	1373.5261392247	1671.69677029951	1978.76932015824	2295.29172508015	2621.86412250924	2959.14569999242	3307.86270557148	3668.81786430485	4042.90150792549	4431.10480580553	4834.53559205176	5254.43742507257	5692.21270570576	6149.45093729773	6627.96356429727	7129.82731713191	7657.4386841934	8213.58312506499	8801.52408743142	9425.11904221206	10088.9730171243	10798.6451814368	11560.9321229374	12384.2647422045	13279.2782544296	14259.6546342638	15343.4104421969	16554.946359344	17928.4724985687	19514.0920593364	21389.4819513957	23684.7736764759	26643.9193764683	30814.6009936078	37944.4283107397
Constant	0	264.108437174892	535.077595447986	813.273443344217	1099.09203622984	1392.9629074418	1695.35295107807	2006.77088454982	2327.77239798251	2658.96612136505	3001.02057040722	3354.67227028676	3720.73530542431	4100.11260663706	4493.80936933478	4902.94910458459	5328.79296838973	5772.76320696209	6236.47181670971	6721.75587583153	7230.72150256711	7765.79909801509	8329.81353879695	8926.07445364518	9558.49390054962	10231.7420729743	10951.4568079914	11724.5308719019	12559.5144709568	13467.1933192768	14461.4430051342	15560.5350413641	16789.2154031167	18182.1783105585	19790.2359735239	21692.1645077013	24019.9369056838	27020.9574760911	31250.6584082509	38481.379910818
Constant	0	243.259617805332	492.838368804855	749.073331830492	1012.32929748892	1283.0018915939	1561.52115144771	1848.35563611773	2144.01716934191	2449.0663356289	2764.11887780691	3089.85317947913	3427.01906093581	3776.44817529583	4139.06636746523	4515.9084581249	4908.13604714882	5317.05910809797	5744.16238577763	6191.13793874272	6659.92562746681	7152.76399627166	7672.25492495573	8221.44677891452	8803.94279680872	9424.04450527372	10086.9446884026	10798.991994932	11568.0616746156	12404.0880132444	13319.8512549336	14332.1805524225	15463.8684242755	16746.8703158694	18227.9873020824	19979.7768824004	22123.7940517423	24887.9129295492	28783.7196792091	35443.6453066759
Constant	0	256.73393515491	520.137024632881	790.56501829391	1068.40291274699	1354.0682477915	1648.01488079133	1950.73732462248	2262.77575329141	2584.72180246778	2917.22532139811	3261.0022698194	3616.84400108291	3985.6282341451	4368.33209709744	4766.04773004923	5180.00107468952	5611.57466491476	6062.33548656501	6534.06932248102	7028.82348334064	7548.96050797352	8097.22639608763	8676.83836413197	9291.59923663205	9946.04880473875	10645.6674844235	11397.1555804381	12208.8245580302	13091.1589699057	14057.6469666813	15126.0498794283	16320.4227199727	17674.4909677642	19237.6480413708	21086.4704500219	23349.2462033133	26266.4715247114	30378.069686654	37406.8931699946
Constant	0	251.759757806497	510.059456178835	775.247952382569	1047.70278378134	1327.83340041027	1616.08486622222	1912.94211298836	2218.93484893347	2534.64324688444	2860.70456536654	3197.82089251579	3546.76824934375	3908.40734914788	4283.69638832517	4673.70634695173	5079.63941430001	5502.85133790188	5944.87874350702	6407.47281471029	6892.64119588521	7402.70065206404	7940.34397966655	8508.72606210742	9111.57604481868	9753.34576125174	10439.409445229	11176.3375842104	11972.2806101852	12837.5199393922	13785.2823917704	14832.9851755518	16004.2172407039	17332.0506411142	18864.9218060704	20677.9235876556	22896.8584365891	25757.5630019556	29789.4996324743	36682.1408283595
Constant	0	245.752667918895	497.889230770362	756.750221944169	1022.7041706094	1296.15075715735	1577.52442613452	1867.29853864343	2165.99016385588	2474.16563143987	2792.44699467393	3121.51958958652	3462.14092101324	3815.15116528333	4181.4856558393	4562.18981873846	4958.43715852981	5371.55107405949	5803.03152656384	6254.58791568716	6728.17998259434	7226.0692133647	7750.88415320374	8305.70440872886	8894.17014645022	9520.62697726827	10190.3209036076	10909.6656384336	11686.6171411241	12531.2115091582	13456.3599651887	14479.0641357981	15622.3501290446	16918.5008862019	18414.7971237185	20184.539947783	22350.5301116389	25142.9771063128	29078.7100942332	35806.8900768276
Constant	0	254.294352043376	515.194485578928	783.052769996715	1058.2505435221	1341.20137833311	1632.35481906902	1932.20067955717	2241.27400086593	2560.16079671874	2889.50474124836	3230.01499087115	3582.47537919904	3947.75528477046	4326.82255063557	4720.75893897462	5130.77874211429	5558.25135659021	6004.72887814936	6471.9801204474	6962.03293984055	7477.22742541948	8020.28348336265	8594.38775890957	9203.30694070648	9851.53768108891	10544.5083190396	11288.8554904761	12092.8116819548	12966.7618179899	13924.0658796811	14982.3164232032	16165.339880547	17506.5412588801	19054.8446217954	20886.0988195216	23127.3728203876	26016.8775616359	30089.4057602281	37051.4387000687
Bottleneck	0	151.947675839887	307.84248277717	467.894970945683	632.33300013306	801.403690775672	975.375657817481	1154.54157811921	1339.22115302763	1529.764541414	1726.5563557862	1930.02033606767	2140.6248438033	2358.88935591926	2585.39218452065	2820.77971143933	3065.77750881383	3321.2038276954	3587.98608679998	3867.1811995895	4160.00086446696	4467.84334724413	4792.33386460002	5135.37652228444	5499.22201749459	5886.55722025316	6300.62570827026	6745.39304898761	7225.77837328078	7747.98695126694	8320.00172893392	8952.33472906698	9659.22288196155	10460.6265727372	11385.7792377477	12480.0025934009	13819.2237464285	15545.7801022147	17979.2246108955	22139.2254753624
Bottleneck	0	155.150367827665	314.331062794194	477.757072924448	645.661060743	818.295355391374	995.934233571263	1178.87654106853	1367.44871776632	1562.00830304374	1762.94801611636	1970.70052832731	2185.74407315769	2408.60907685936	2639.88604096734	2880.23497148972	3130.39673388268	3391.206825964	3663.61221420821	3948.69208927405	4247.68368925604	4562.01475205024	4893.34474999904	5243.6179228273	5615.13240702236	6010.6317053724	6433.42776241374	6887.56973022339	7378.08042313872	7911.29590346425	8495.36737851208	9141.02843925508	9862.8160962784	10681.1114516698	11625.7641123948	12743.0510677681	14110.4997855344	15873.4478016508	18358.1834747905	22605.8671640465
Bottleneck	0	142.0857657484	287.862480643489	437.527029414364	591.29248298975	749.389922866881	912.070529985465	1079.60798550346	1252.30124108574	1430.47772912694	1614.49709950252	1804.75559000404	2001.69116395263	2205.78958249227	2417.59162334692	2637.7017160153	2866.79834058827	3105.6466408994	3355.11384310198	3616.18826345515	3890.00295710104	4177.86543774453	4481.29544009079	4802.07348708651	5142.30419818679	5504.50005660357	5891.69412105367	6307.59458044796	6756.80129768931	7245.11680020302	7780.00591420208	8371.29839719183	9032.30715528783	9781.69707815471	10646.8042547903	11670.0088713031	12922.3101123889	14536.8072118914	16812.3130694899	20702.3160265909
Bottleneck	0	165.359935085425	335.015410319333	509.195560871255	688.148359469191	872.142739606799	1061.47102658258	1256.45173153153	1457.43277549721	1664.79522550091	1878.95764338626	2100.38117214769	2329.57551510401	2567.10600285545	2813.6019944997	3069.76692730332	3336.39041888346	3614.36294643876	3904.6937909458	4208.53315849026	4527.19970280053	4862.21511311986	5215.34806226972	5588.67072938311	5984.63247829773	6406.15734618678	6856.77521790454	7340.80169730023	7863.59012168399	8431.89349374632	9054.39940560106	9742.54776507025	10511.8321810983	11383.9749207051	12390.7898244845	13581.5991084016	15039.0318838988	16917.9895272851	19566.2315866993	24093.4312894998
Bottleneck	0	142.308945933324	288.314638544912	438.214271819117	592.221251364281	750.56702164722	913.503158148281	1081.30377190812	1254.26828416775	1432.72464163387	1617.03305909939	1807.59039674347	2004.83530581497	2209.25431046367	2421.38903783618	2641.84486683449	2871.30134326714	3110.5248128118	3360.38386381097	3621.86836491435	3896.11315100224	4184.42778954715	4488.33440236652	4809.61630915052	5150.38143516999	5513.14621010163	5900.94845681721	6317.50218883842	6767.41449426937	7256.49701481321	7792.22630200448	8384.44755336876	9046.49458617223	9797.06160781945	10663.5276452716	11688.3394530067	12942.6077371745	14559.6407962739	16838.7208881767	20734.8340391789
Bottleneck	0	147.115726740144	298.053065470878	453.015870813756	612.224756595657	775.918984801922	944.358628398297	1117.82705709628	1296.63380571244	1481.11789803597	1671.65171586404	1868.64552415429	2072.55279051436	2283.8764724597	2503.17649172097	2731.07867513243	2968.28552157649	3215.58926165093	3473.88782207711	3744.20450637841	4027.71248084487	4325.76554631575	4639.93723744053	4972.07110924317	5324.34628655732	5699.36419670892	6100.26527135924	6530.88897256585	6995.99800242136	7501.60030292199	8055.42496168975	8667.64971828541	9352.05876740219	10127.9777522041	11023.7104832662	12083.1374425346	13379.7712482471	15051.4229641111	17407.4837290919	21435.1962099368
Bottleneck	0	140.839768152919	285.338118285151	433.690208577761	586.107241469247	742.818272025916	904.072278497817	1070.14054204132	1241.31939271415	1417.9333915468	1600.33903452469	1788.92908469767	1984.13766474007	2186.44627599394	2396.39095392252	2614.57082758014	2841.65842723885	3078.41218693006	3325.69172781091	3584.47669926476	3855.89022029429	4141.22833857944	4441.99746176354	4759.96249879211	5097.20961300844	5456.22925481898	5840.02788503436	6252.28117421681	6697.54864753314	7181.5819481052	7711.78044058858	8297.88768205783	8953.09983330273	9695.91810532865	10553.4388678274	11567.6706608829	12808.990053597	14409.3290881217	16664.8802738913	20520.7704941856
Bottleneck	0	161.790079123932	327.782964569383	498.20284484483	673.292339344523	853.314575719035	1038.55556843221	1229.32695247414	1425.9691378307	1628.85496489698	1838.39395943723	2055.03730910779	2279.28371354974	2511.68629878176	2752.86083704735	3003.49557952995	3264.36309726794	3536.33464348449	3820.39771039755	4117.67767298697	4429.46471736065	4757.24768193003	5102.75705670517	5468.02028579286	5855.43385519135	6267.85867679788	6708.74843091039	7182.325554408	7693.82781462859	8249.8624277582	8858.9294347213	9532.22177406582	10284.898572552	11138.213148271	12123.2925319892	13288.3941520819	14714.3632899127	16552.7572493499	19143.8280072733	23573.2927246339
Bottleneck	0	140.566663055124	284.78481366302	432.849231569778	584.970709667194	741.377858856497	902.319174589236	1068.06541197528	1238.91232645306	1415.18384969052	1597.23578638491	1785.46013797168	1980.29018530955	2182.2064960521	2391.74406622589	2609.50086310262	2836.14811283796	3072.44277876935	3319.24281514604	3577.52597169446	3848.41318955567	4133.19800321869	4433.38389922287	4750.73236414491	5087.32551600873	5445.64897594058	5828.70337486523	6240.15725578157	6684.56130239363	7167.65600470172	7696.82637911135	8281.79708877854	8935.7387055644	9677.1165644209	10532.9744919493	11545.239568667	12784.1518951201	14381.387681505	16632.5650846757	20480.9782742314
Bottleneck	0	153.534497872247	311.057347574983	472.78129806206	638.936588709542	809.772920685297	985.561714136519	1166.5987024109	1353.20692556465	1545.74019925293	1744.58715257416	1950.17595065832	2162.97984624995	2383.5237412837	2612.39198730152	2850.23771643877	3097.79407813881	3355.8878686234	3625.45619184017	3907.56699882411	4203.44464200343	4514.50198957841	4842.38123071297	5189.00635613995	5556.65156756808	5948.03179457759	6366.42448825338	6815.83662930495	7301.23872014224	7828.9008338436	8406.88928400686	9045.8258727164	9760.09620957151	10569.8691302568	11504.6833621457	12610.3339260103	13963.5408515749	15708.1280041491	18166.9854935784	22370.4301355818
Expension	0	150.909395898183	305.738951589179	464.697778488005	628.012179384163	795.927586105162	968.710778111092	1146.65243236033	1330.07006563515	1519.31144412179	1714.75855221648	1916.8322343679	2125.99765174032	2342.77073160064	2567.72583436565	2801.50492504879	3044.82861785163	3298.50957260038	3563.4688708278	3840.75620395679	4131.57499068394	4437.31394227312	4759.58717006811	5100.28576879504	5461.6450563191	5846.33354290042	6257.57264242426	6699.3008250496	7176.40360853557	7695.04386151174	8263.14998136789	8891.16216075205	9593.22004700304	10389.1476331082	11307.9785992195	12394.7249720518	13724.795037687	15439.5535899035	17856.3700283709	21987.9450190549
Expension	0	144.397649698821	292.546304145603	444.646051589814	600.913429846943	761.583280351764	926.910871020469	1097.17433608958	1272.67749148007	1453.75309725396	1640.76665516619	1834.1208502114	2034.26077183184	2241.68008501313	2456.92836649814	2680.61988048543	2913.44414664626	3156.17875850427	3409.70505288889	3675.02742699802	3953.29737196551	4245.84367611111	4554.21080181245	4880.20824298597	5225.97486344558	5594.06402713169	5987.55814379734	6410.22573846365	6866.74151861177	7363.0024248544	7906.59474393101	8507.50817377795	9179.27223541108	9940.85551576285	10820.0388905773	11859.8921158965	13132.5696073766	14773.3362625428	17085.8669793421	21039.1643513076
Expension	0	144.681962845418	293.122316015813	445.521541726344	602.096604146722	763.082807105032	928.735921129694	1099.33462809232	1275.18334211518	1456.61547845142	1643.9972585142	1837.73216016866	2038.26614922021	2246.09386266092	2461.76595932807	2685.89791288167	2919.18060062938	3162.39314714511	3416.41862457497	3682.26340773441	3961.08125499685	4254.20357101266	4563.17785914358	4889.81717612655	5236.26459711203	5605.07851351105	5999.34740421706	6422.84721432493	6880.26185562623	7377.49987957182	7922.1625099937	8524.25911414043	9197.34585210889	9960.42865921391	10841.3431106231	11883.2437649906	13158.4271071057	14802.4243656199	17119.5083621026	21080.5896170994
Expension	0	133.464089098631	270.395162825719	410.978159066406	555.413219736851	703.917404451529	856.726652645615	1014.09803867317	1176.31237399638	1343.67722261408	1516.53041106908	1695.24413368806	1880.22977844791	2071.94363080593	2270.89365442724	2477.64760240131	2692.84278506546	2917.19791779726	3151.52760400178	3396.76018951699	3653.95997639769	3924.35513922341	4209.37319613454	4510.68662904331	4830.27235039407	5170.49038746677	5534.1897548456	5924.85363082493	6346.80276146315	6805.48758039947	7307.91995279538	7863.33317253224	8484.23232679177	9188.14973124329	10000.7627378608	10961.8799291931	12138.1923031895	13654.7227142585	15792.1522795871	19446.1122559848
Expension	0	138.666963227281	280.936065675911	426.999454724946	577.065074488159	731.358446285793	890.124707257002	1053.63095336926	1222.1689430496	1396.05823016458	1575.64981085933	1761.3303888334	1953.5273893354	2152.71488534749	2359.42064264805	2574.23454723049	2797.81875390893	3030.91999597698	3274.38463279003	3529.17720019472	3796.4034902801	4077.33955595601	4373.46856476826	4686.5281975371	5018.5724333297	5372.05330113942	5749.9308796155	6155.82413292815	6594.22224418903	7070.78812307013	7592.80698056019	8169.87205504835	8814.9759236098	9546.33436989559	10390.6257344691	11389.2104708403	12611.3794138899	14187.0292247492	16407.78290417	20204.1863944501
Expension	0	133.79095897916	271.05739365624	411.984694851885	556.773494654291	705.641384283478	858.824881019164	1016.58168882195	1179.19330689564	1346.96805250092	1520.24457955915	1699.39599394642	1884.83469117911	2077.01807421344	2276.45535077965	2483.715664464	2699.43788645478	2924.34249235144	3159.24608062244	3405.07927073826	3662.90897135964	3933.96636501588	4219.68246601393	4521.7338523788	4842.10227825527	5183.15355091878	5547.74366253875	5939.36432213929	6362.34685781442	6822.15505198207	7325.81794271927	7882.59143737356	8505.01124961491	9210.65263389839	10025.2558291741	10988.7269140789	12167.9202209745	13688.1648005337	15830.8291923342	19493.7381636938
Expension	0	151.730591767339	307.402675458661	467.226500399776	631.429600840395	800.25874416173	973.982161543888	1152.89211170704	1337.30783924816	1527.57900277476	1724.08966530786	1927.26296138365	2137.56658340989	2355.51926614826	2581.69849548297	2816.74972977533	3061.39750455602	3316.45890186027	3582.86001542267	3861.65624871775	4154.05756902349	4461.46024448215	4785.48716986389	5128.03973056738	5491.36540827165	5878.14723433135	6291.62415243338	6735.75606450646	7215.45507357951	7736.91758444616	8308.11513804698	8939.54473888737	9645.42297729514	10445.6817214569	11369.512642603	12462.1727070705	13799.4805463186	15523.5702116265	17953.5381153421	22107.5956843656
Expension	0	150.787659416807	305.492316288808	464.322913343792	627.505570815991	795.285522546521	967.929332788244	1145.72744401453	1328.99711687136	1518.08583700686	1713.37528067587	1915.28595283777	2124.28263941788	2340.88085149186	2565.65448614804	2799.24499053574	3042.37239754722	3295.84871144747	3560.59427074576	3837.65792009374	4128.2421074071	4433.73442369591	4755.74767822309	5096.17144019534	5457.23922427846	5841.61738808296	6252.52474682498	6693.89659355514	7170.61450495432	7688.83637815286	8256.4842148142	8883.98978563019	9585.48133168555	10380.7668542321	11298.8566123614	12384.7263222213	13713.7234390927	15427.0987197685	17841.9655464997	21970.2076539068
Expension	0	137.476917071319	278.525059642119	423.334926073948	572.112675894783	725.081894990687	882.485616722787	1044.58864482887	1211.68023385195	1384.07719523282	1562.12751285182	1746.21457169983	1936.76212884264	2134.2401887466	2339.17198788031	2552.14234980886	2773.80774670377	3004.90850335975	3246.28371563786	3498.88964169446	3763.82258366081	4042.34764330293	4335.93525955559	4646.3082003836	4975.50281751276	5325.95009651263	5700.58471250345	6102.99457154112	6537.63033036458	7010.10629929867	7527.64516732162	8099.7578432164	8739.32540117358	9464.40729616426	10301.4529140254	11291.4677509824	12503.1479848344	14065.2754976862	16266.9705684952	20030.793152156
Expension	0	143.60320644681	290.936780460736	442.199709450896	597.607339890628	757.393221170177	921.811216779323	1091.13793072284	1265.67550739514	1445.75487608753	1631.73952764686	1824.0299315859	2023.06872856532	2229.34686753749	2443.41090159818	2665.8717154031	2897.415035042	3138.81417589462	3390.94562587421	3654.80825621218	3931.54722279824	4222.48400325898	4529.15456268887	4853.35843957756	5197.22273019338	5563.28675044511	5954.61595136356	6374.95812439643	6828.96225784024	7322.49284867245	7863.09444559648	8460.70178548711	9128.76995299162	9886.16317416179	10760.5094806385	11794.6416683947	13060.3171757899	14692.0567034367	16991.8643985881	20923.4116213863
Decrease	0	854.631344843069	1731.46337119964	2631.68032057287	3556.56379280076	4507.50371944826	5486.0109281706	6493.73158313386	7532.46384801785	8604.17719517822	9711.03488182184	10855.4202377276	12039.9675674661	13267.5986746226	14541.566281882	15865.5059708429	17243.4987298397	18680.1468207529	20180.6665201728	21751.002449288	23397.9698188608	25129.4331900604	26954.5336116616	28883.9807470314	30930.4336668786	33109.0047006826	35437.9373863269	37939.5361007428	40641.4685487005	43578.6363390336	46795.9396377216	50352.5034305223	54328.4034857394	58835.9072051877	64039.4383675613	70193.9094565824	77726.3733046002	87437.4081864221	101124.343123461	124522.312942322
Decrease	0	897.030058840446	1817.36218677129	2762.23937614435	3733.00680764486	4731.12336807944	5758.17483806406	6815.88904884158	7906.15337194508	9031.03498629762	10192.8044694427	11393.9633894128	12637.2767400245	13925.8112770876	15262.9810925834	16652.6021312406	18098.9578413878	19606.8788055569	21181.8400825845	22830.0812094672	24558.7555031856	26376.1176899569	28291.7623108305	30316.9303412497	32464.9088751307	34751.5599726284	37196.0322432102	39821.736595769	42657.7133445734	45740.5955857702	49117.5110063713	52850.5178140162	57023.6643783164	61754.7877463958	67216.4688477591	73676.2665095569	81582.419881502	91775.2243509448	106141.175384688	130699.930887873
Decrease	0	900.245252988006	1823.87609587536	2772.13997622884	3746.38689621877	4748.08097168985	5778.81366711724	6840.31900675022	7934.49112696306	9063.40461599753	10229.3381897505	11434.8023825392	12682.5720986529	13975.7250859693	15317.6876734828	16712.2894832823	18163.8293167136	19677.1550704003	21257.761427245	22911.9102884034	24646.7806102453	26470.6567061207	28393.1675064641	30425.5942773626	32581.2717372084	34876.1187999959	37329.3527088983	39964.4682837282	42810.6099269589	45904.5420374904	49293.5612204907	53039.9481167095	57228.0523474538	61976.1333191436	67457.3905372043	73940.341830736	81874.8329576991	92104.1711474497	106521.613567944	131168.39417819
Decrease	0	882.769711647083	1788.4710526292	2718.32725508799	3673.66211498092	4655.91132676763	5666.63546144938	6707.53488243431	7780.46695716244	8887.46600201353	10030.7664985009	11212.8302465039	12436.3782839301	13704.4286134818	15020.3410523295	16387.8708820209	17811.2334556633	19295.1825626162	20845.1062231167	22467.144782431	24168.3378391833	25956.8088918125	27841.9999541643	29834.9733006327	31948.8047963458	34199.1043376842	36604.7161231134	39188.6788915128	41979.5712948467	45013.4440623001	48336.6756783667	52010.3377933476	56117.1426355291	60773.0539622967	66147.90913403	72505.01351755	80285.4804747124	90316.2469732134	104453.818313896	128622.156153079
Decrease	0	857.700095816377	1737.68058981405	2641.12997578845	3569.3344554574	4523.68895125577	5505.70971581394	6517.04882423014	7559.51089690565	8635.07247804087	9745.90459251668	10894.3991280072	12083.1998481614	13315.2390479741	14593.7811297813	15922.474729576	17305.4154894223	18747.2221966839	20253.1298581951	21829.1044406781	23481.9856264816	25219.6662162957	27051.320081939	28987.6953422955	31041.4965233873	33227.8902189983	35565.185474643	38075.7667562629	40787.4011159039	43735.1154846767	46963.9712529632	50533.3057084206	54523.4821498689	59047.1711011246	64269.3867423855	70445.9568794448	78005.4677763505	87751.3723688672	101487.453402832	124969.439029314
Decrease	0	915.599737254987	1854.98392646496	2819.42129152553	3810.28486009593	4829.06371982008	5877.37647901661	6956.98673726218	8069.82093711323	9217.98905076096	10403.8086596306	11629.8331174372	12898.8846569333	14214.0935197266	15578.9444739029	16997.3324591653	18473.6295967439	20012.766468455	21620.3314739101	23302.6933165639	25067.1533962786	26922.1373227435	28877.4382563745	30944.5298752952	33136.9743333918	35470.9620559092	37966.0380532119	40646.0978701815	43540.7829930224	46687.4848701887	50134.3067925571	53944.591652653	58204.1277296703	63033.1914494904	68607.936389301	75201.4601888357	83271.2811259489	93675.0897855795	108338.434522227	133405.587918506
Decrease	0	850.975424649473	1724.05656130268	2620.42258554463	3541.3496148182	4488.22163487452	5462.54301038873	6465.95286360781	7500.24166607278	8567.37046518061	9669.49326421164	10808.9831975973	11988.4633009473	13210.8428790298	14479.3607401157	15797.6369136051	17169.7349302844	18600.2373645957	20094.338179074	21657.9565651589	23297.8785796779	25021.9351409805	26839.2281944961	28760.4215900666	30798.1202457506	32967.3718438895	35286.3418806252	37777.2393197936	40467.6135099623	43392.2167587519	46595.7571593557	50137.1067741739	54095.9988254285	58584.220460303	63765.4920896401	69893.6357390336	77393.8774051064	87063.370669318	100691.755984784	123989.634564462
Decrease	0	874.550155465157	1771.81842159431	2693.01664089353	3639.45628332506	4612.55967545528	5613.87285765436	6645.08036107842	7708.02225903535	8804.71392618369	9937.36903855818	11108.4264739758	12320.5819344906	13576.8253218832	14880.4851697336	16235.2817937913	17645.3912975935	19115.5232074963	20651.0153753469	22257.9509730488	23943.3040528267	25715.122474421	27582.7603361517	29557.176910481	31651.326311862	33880.6730913849	36263.8859873173	38823.7892225603	41588.6953504202	44594.3194281736	47886.6081056533	51526.0643889784	55594.6303646887	60207.190040144	65531.9994032469	71829.91215848	79537.9344175154	89475.3034560736	103481.238470342	127424.542523169
Decrease	0	848.552500953961	1719.14777384092	2612.9616368605	3531.26657405428	4475.44263064613	5446.98988803731	6447.54280151494	7478.8867447338	8542.97718153571	9641.96198225587	10778.2075244636	11954.3293753799	13173.2285563102	14438.1346538894	15752.6573904575	17120.8487269897	18547.2781902795	20037.1249544503	21596.2913576358	23231.5441351913	24950.6919090322	26762.8107092455	28678.5340232286	30710.4308799251	32873.5061174471	35185.8735105712	37669.6787890806	40352.3928621809	43268.6690896416	46463.0882703825	49994.3548444368	53941.9750151163	58417.4176457624	63583.9369973722	69694.6324055738	77173.5191503076	86815.4811325635	100405.063285499	123636.60742069
Decrease	0	909.779773207906	1843.19281368864	2801.49978075768	3786.06497449245	4798.36801722554	5840.01722867258	6912.76499817751	8018.52552296076	9159.3953632806	10337.6773689716	11555.9086634832	12816.8935401863	14123.742343464	15479.9176906478	16889.2897634507	18356.2028919323	19885.5563169119	21482.9029156174	23154.5709091579	24907.8152864115	26751.0081001001	28693.8802609039	30747.832515084	32926.3408093722	35245.492655383	37724.7088265978	40387.7329770593	43264.0181783438	46390.7182020289	49815.6305728229	53601.6955473154	57834.1560957837	62632.5241130092	68171.8334647553	74723.4458592344	82741.9713821952	93079.6487511668	107649.786668607	132557.601955018
