# Supplementary material for: Inference of past demography, dormancy and self-fertilization rates from whole genome sequence data
Source: PLoS Genet. 2020 Apr 6;16(4):e1008698. doi: 10.1371/journal.pgen.1008698 (PMC7173940; doi:10.1371/journal.pgen.1008698)
Supplement: S1 Data — File containing all numerical data presented in this study. It contains all plotted results and all requirements to build summary statistics. (ZIP) [file pgen.1008698.s003.zip › S1_data/Supplementary_Figure/FigS13/F13S_beta_0.5_time.csv]

	V1	V2	V3	V4	V5	V6	V7	V8	V9	V10	V11	V12	V13	V14	V15	V16	V17	V18	V19	V20	V21	V22	V23	V24	V25	V26	V27	V28	V29	V30	V31	V32	V33	V34	V35	V36	V37	V38	V39	V40
Constant	0	1001.74427447789	2029.51076979973	3084.68757821433	4168.77690919205	5283.40795173413	6430.35160151677	7611.53738702984	8829.07300088457	10085.2669327799	11382.6548146399	12724.0302334006	14112.4809526187	15551.431723832	17044.6951808103	18596.5327200878	20211.7278155245	21895.6749445362	23654.4882933623	25495.1357672586	27425.6057209723	29455.1164907721	31594.3826301644	33855.9573224891	36254.6787218569	38808.2605356122	41538.086673591	44470.3009017827	47637.3335364968	51080.0940143346	54851.2114419447	59019.9883511367	63680.2844428292	68963.6923945633	75062.9392574691	82276.817162917	91105.8901638016	102488.544978441	118531.495884774	145957.101605746
Constant	0	1011.79713022847	2049.87762342978	3115.64350184618	4210.61205014785	5336.42880682004	6494.88243909927	7687.92183897174	8917.67585048454	10186.4761298419	11496.8837549249	12851.7203472962	14254.1046573046	15707.4958050728	17215.7446854901	18783.155459702	20414.5596054095	22115.4057355045	23891.8693942333	25750.9884122295	27700.8313101865	29750.7089336163	31911.4433603344	34195.7137492858	36618.507160671	39197.7150651114	41954.9359674911	44916.5759956766	48115.390915596	51592.7007044198	55401.662620373	59612.2746705209	64319.3384708576	69655.7672776776	75816.2222257825	83102.4939305595	92020.1697810441	103517.053535969	119721.001091231	147421.832401417
Constant	0	961.123487653063	1947.21399362728	2959.60332295252	3999.73277042038	5069.16546132622	6169.6004814267	7302.88911672261	8471.05359277093	9676.30878988313	10921.0875199657	12208.070089847	13540.2190540972	14920.8202903861	16353.5318299693	17842.442269511	19392.1411127366	21007.8040906984	22695.2974590389	24461.3065740629	26313.495862282	28260.7098559093	30313.2286327024	32483.0963437087	34784.5494550529	37234.5833822477	39853.7149163791	42667.0276922513	45705.6369750186	49008.7933213208	52626.991724564	56626.7244949843	61098.0453173349	66167.2107786611	72019.1328373006	78940.4875868459	87411.5411796169	98332.6286995826	113725.037041899	140038.532904181
Constant	0	987.598490566758	2000.85173822216	3041.12823375237	4109.90897369834	5208.80014103458	6339.54762434895	7504.0537049648	8704.39631244404	9942.85133795001	11221.918607361	12544.3522589453	13913.1964534786	15331.8275810593	16804.0044366735	18333.9282410236	19926.314919805	21586.4827741938	23320.4596510715	25135.1150608396	27038.3245534677	29039.1762916899	31148.233527166	33377.8721778166	35742.7208659117	38260.2431608287	40951.5210069463	43842.3289901412	46964.6394732727	50358.7842045392	54076.6491069354	58186.5580806337	62781.0454193794	67989.845560414	74002.9640267404	81114.9736604031	89819.3699728471	101041.288580208	116857.694526315	143896.019079782
Constant	0	995.877024309825	2017.62385643413	3066.62045851839	4144.36024154117	5252.46285228852	6392.68881424064	7566.95635457364	8777.36082107168	10026.1971825313	11315.9862195945	12649.5051570638	14029.8236733602	15460.3464611356	16944.8638234348	18487.6121976477	20093.3470406661	21767.4312342687	23515.9431536986	25345.8098929547	27264.9730187194	29282.5968751535	31409.3332602606	33657.6618329601	36042.3338397911	38580.9592383139	41294.7966920796	44209.8368421542	47358.3200593856	50780.916172418	54529.9460374388	58674.30627898	63307.3068585105	68559.769710799	74623.293078105	81794.9190561583	90572.2798772299	101888.266096824	117837.252895949	145102.225914669
Constant	0	987.579278403291	2000.81281482258	3041.06907342222	4109.82902193273	5208.69881208285	6339.42429849697	7503.90772549255	8704.2269822087	9942.65791553487	11221.7003027192	12544.1082284526	13912.9257942916	15331.5293246519	16803.6775413985	18333.5715835057	19925.9272849279	21586.0628433822	23320.0059884877	25134.6260970108	27037.7985657144	29038.611380537	31147.6275876471	33377.2228642114	35742.0255479231	38259.4988684336	40950.724360006	43841.4761071129	46963.7258506423	50357.8045542021	54075.5971314288	58185.4261533615	62779.8241136375	67988.5229257204	74001.5244163567	81113.3956971432	89817.6226793519	101039.322982071	116855.421245066	143893.219810781
Constant	0	993.152603756419	2012.10424329984	3058.23110561362	4133.02251615224	5238.09369083439	6375.20033687656	7546.25543376124	8753.3485970301	9998.76851713409	11285.029078616	12614.8999086254	13991.4422878645	15418.0515947683	16898.5077632503	18437.0356410799	20038.3776756462	21707.8820774935	23451.6105932552	25276.4713664805	27190.38423811	29202.4884814098	31323.4067542622	33565.5845749865	35943.7328351401	38475.413316726	41181.8265259745	44088.8920013603	47228.7619137561	50641.9948313651	54380.7684762199	58513.7909923722	63134.11707325	68372.2107640844	74419.1461518661	81571.1527143299	90324.50131136	101609.530389976	117514.88554947	144705.26978758
Constant	0	959.501199738486	1943.92727577101	2954.60778516321	3992.98158993385	5060.60917696678	6159.1867641184	7290.56251258928	8456.7552346059	9659.97607196583	10902.6537302131	12187.4639920651	13517.3644115727	14895.635320147	16325.9285746237	17812.3258704924	19359.408964819	20972.3448524986	22656.9898874745	24420.0181417858	26269.0811050983	28213.0083808693	30262.0626950322	32428.2678692167	34725.8363397042	37171.7348353114	39786.445516671	42595.009679722	45628.4900699173	48926.0709925727	52538.1622101966	56531.1438001305	60994.9174448025	66055.5266217693	71897.5711750156	78807.2433152949	87263.9985499008	98166.652280114	113533.079654999	139802.160760097
Constant	0	947.831307989633	1920.28434454583	2918.67249605407	3944.41712443616	4999.05973722189	6084.2759220915	7201.89136206507	8353.90031565291	9542.4870317363	10770.0506768334	12039.2344895702	13352.9600528748	14714.4678012696	16127.3651760398	17595.6842292307	19123.9509924863	20717.2696173504	22381.4252301152	24123.0107297082	25949.5845448836	27869.8688894294	29894.0016693197	32033.8604669751	34303.4848605365	36719.635221717	39302.5445977584	42076.9497209234	45073.5355373699	48331.0097749988	51899.1690897672	55843.5862142033	60253.0694054201	65252.1291426419	71023.1200822535	77848.7536346507	86202.6539503037	96972.7046271371	112152.238495187	138101.823040071
Constant	0	1013.02761141957	2052.37054991112	3119.43254276423	4215.73271987099	5342.91862091247	6502.78108838474	7697.27138438838	8928.52094193076	10198.8642528231	11510.8655095613	12867.3497651787	14271.4395628432	15726.5982294323	17236.6813430407	18805.9982992517	20439.3864514921	22142.3010388989	23920.9251160095	25782.3050724046	27734.5192411824	29786.8897910936	31950.2519610534	34237.3003295672	36663.0401831132	39245.3847507438	42005.9588040257	44971.2005842231	48173.9056926745	51655.4443571919	55469.0384823649	59684.7712022359	64397.5594242957	69740.4780452081	75908.424933857	83203.5577235473	92132.0786654781	103642.944175039	119866.597906661	147601.117147843
Bottleneck	0	230.754677036237	467.503647545964	710.566662574169	960.289760396292	1217.04822938821	1481.25000046626	1753.33954607202	2033.80237926524	2323.17026729283	2622.027300267	2931.01698897952	3250.85060865345	3582.31706066329	3926.29459617219	4283.76484013771	4655.82967953224	5043.73174775592	5448.87946520797	5872.87790892045	6317.56721940295	6785.07086694892	7277.85697979924	7798.81721986921	8351.3695986682	8939.59451966995	9568.4178280564	10243.8618155751	10973.3968989352	11766.4466846109	12635.1344388059	13595.4241992022	14668.9368180712	15885.9850474594	17290.9641183382	18952.7016582089	20986.5040374741	23608.5313377411	27304.071256877	33621.63847628
Bottleneck	0	221.724355914141	449.208425462867	682.759446598681	922.70991578375	1169.42043491136	1423.28297098666	1684.72460252912	1954.21184259862	2232.25564833728	2519.41725215693	2816.31498178837	3123.63227750998	3442.12716794068	3772.64353488594	4116.1245885301	4473.62909475554	4846.35105792144	5235.64378150092	5643.0495296669	6070.33643112872	6519.54485659159	6993.04634691247	7493.61940211538	8024.54827372734	8589.75368328565	9193.9687086387	9842.97996601466	10543.9655258843	11305.9802126296	12140.6728622574	13063.3827780412	14094.8847048561	15264.3051397674	16614.301957013	18211.0092933862	20165.2211359848	22684.6383881417	26235.5575671135	32305.8939982422
Bottleneck	0	227.438966681543	460.786094927164	700.356541284073	946.491371809126	1199.56048236538	1459.96594231621	1728.1458374856	2004.57870460373	2289.78866996222	2584.35143089158	2888.90125158706	3204.13918696911	3530.84280270071	3869.87773036773	4222.21148997404	4588.93013549532	4971.25844495174	5370.58460117179	5788.4906178607	6226.79019457777	6687.57628950494	7173.2815663869	7686.75613689398	8231.3688991815	8811.14162546936	9430.92938154689	10096.6679249455	10815.7203300731	11597.3747957496	12453.5803891555	13400.0717609647	14458.1590937593	15657.7195761247	17042.5105246509	18680.3705837333	20684.9492883371	23269.3007192286	26911.7394829148	33138.5296774926
Bottleneck	0	231.148114948578	468.300743671878	711.778182392068	961.927059381626	1219.12330288504	1483.77553934297	1756.32899902479	2037.27002279251	2327.13128455894	2626.49787031294	2936.01438803549	3256.39332567756	3588.42492969456	3932.9889486724	4291.06868124425	4663.76789310545	5052.33133635249	5458.16983274861	5882.89119599049	6328.33870403676	6796.63944770864	7290.26576341839	7812.11424337973	8365.60872682928	8954.8365743497	9584.73202971432	10261.3276527092	10992.1065971422	11786.5085367854	12656.6774080735	13618.6044674552	14693.947430866	15913.0707337511	17320.445301179	18985.0161121103	21022.2861349028	23648.7840052157	27350.6248389396	33678.9635429763
Bottleneck	0	234.136481669451	474.355105646928	720.980309060404	974.363201518467	1234.88457140239	1502.95832802374	1779.03545775043	2063.60858903563	2357.21728239381	2660.45418801786	2973.97224761466	3298.49316043802	3634.81738953632	3983.83605720447	4346.54517451725	4724.06277705349	5117.64970951655	5528.73503328545	5958.94734845588	6410.15376355288	6884.50886919981	7384.51696507135	7913.11209157662	8473.76235258851	9070.60795157074	9708.6469239909	10393.9898207574	11134.2165406064	11938.8887968383	12820.3075271058	13794.6707286242	14883.9161161414	16118.8006875438	17544.3703041592	19230.4612906586	21294.0698796943	23954.5240677121	27704.2236432471	34114.3774068
Bottleneck	0	229.576244129422	465.116169686792	706.937894791786	955.385690549201	1210.83292878796	1473.68545717643	1744.38547829558	2023.41602575567	2311.30615114023	2608.63696169234	2916.04868188122	3234.24895454364	3564.02265224154	3906.24354102823	4261.88823283547	4632.05298744801	5017.97409230537	5421.05277519439	5842.88591623597	6285.30425859115	6750.42042827794	7240.68994914035	7758.98971576758	8308.72028434682	8893.94122028348	9519.55321313479	10191.5477996194	10917.3572460392	11706.3570337855	12570.6085171823	13525.9942077315	14594.024542938	15804.8574717259	17202.6615046303	18855.9127757734	20879.3288015291	23487.9657632215	27164.6330601203	33449.9373187114
Bottleneck	0	216.00956384321	437.630388681809	665.161793622361	898.927705260465	1139.27943122477	1386.59883584169	1641.30198997697	1903.8433826387	2174.72080140171	2454.48101330021	2743.72640909498	3043.12281386346	3353.40871856068	3675.40625452165	4010.03432133996	4358.32439593891	4721.43970804033	5100.69868065542	5497.60382716367	5913.87770397866	6351.50809266046	6812.80540923912	7300.47653982034	7817.72108661735	8368.35871727887	8957.00051784212	9589.28395850031	10272.2020999176	11014.5763846341	11827.7554079573	12726.6831132178	13731.598790596	14870.8782218208	16186.0798038962	17741.633111936	19645.4764945747	22099.9575078749	25559.3541985533	31473.231902532
Bottleneck	0	225.962782060086	457.79537896922	695.810901762116	940.348202818374	1191.77477720495	1450.49008466813	1716.92936765128	1991.56805695873	2274.92687705882	2567.57778873876	2870.15093952434	3183.34283416368	3507.92599155714	3844.7604249392	4194.80737465915	4559.14584569749	4938.99266669571	5335.7270105304	5750.92062290244	6186.37543161788	6644.1708105871	7126.72363443626	7636.86551628602	8177.94348857661	8753.95322035665	9369.71826578156	10031.1358565571	10745.5212773154	11522.1024421483	12372.7508632358	13313.0990660541	14364.3189201945	15556.0936973994	16931.8967089333	18559.1262948536	20550.6943518124	23118.2721405511	26737.0697834303	32923.4452150481
Bottleneck	0	220.97184861669	447.683863053638	680.442238532608	919.578343060515	1165.45155468875	1418.45251013093	1679.00683845052	1947.579469415	2224.67962603597	2510.86663596614	2806.75672840218	3113.03102410375	3430.44497902665	3759.83961093731	4102.15492887176	4458.44610538114	4829.90309250935	5217.87460077114	5623.89766006988	6049.73439828676	6497.4182613404	6969.31274134727	7468.18690841768	7997.31386770176	8560.6010342529	9162.7654223905	9809.57400922407	10508.1805036679	11267.6089990579	12099.4687965735	13019.047139634	14047.0482659885	15212.4998206773	16557.9149019546	18149.2031948603	20096.7826642753	22607.6493002414	26146.517062562	32196.2514608488
Bottleneck	0	221.768893554872	449.298657694613	682.896592086433	922.895259980866	1169.65533570509	1423.56886499843	1685.06301216738	1954.60438398001	2232.7040402141	2519.92332601591	2816.88069331937	3124.2597196851	3442.81858599677	3773.40134356992	4116.95139205095	4474.52770999592	4847.32454160294	5236.69546218243	5644.183045701	6071.55577603096	6520.85443372557	6994.45103601182	7495.12464102939	8026.16016001096	8591.47910204687	9195.81549571605	9844.95711960088	10546.0834860269	11308.2512382134	12143.1115520619	13066.0068120428	14097.7159360419	15267.371271747	16617.6392620578	18214.6673280929	20169.2717120729	22689.1950380888	26240.8274881038	32312.3832641348
Expension	0	322.344222231995	653.061951308401	992.599851640219	1341.44130861401	1700.11056746365	2069.17747221417	2449.26291222444	2841.04510702891	3245.26688924015	3662.74418196472	4094.37591383252	4541.15567449257	5004.18549057873	5484.69220261162	5984.04705531544	6503.78928899364	7045.65475447284	7611.61089260407	8203.89985645729	8825.09216234435	9478.15411365275	10166.5334709584	10894.2696345585	11666.1372693733	12487.8363443091	13366.2478368369	14309.784364956	15328.881451338	16436.7030549484	17650.1843246887	18991.6256333027	20491.2294317176	22191.3399991813	24153.9736136823	26475.2764870331	29316.321594062	32979.0657760267	38141.4137564063	46966.5059187507
Expension	0	313.792991466178	635.73735522492	966.267906458392	1305.85520718079	1655.00959531307	2014.2857979108	2384.2882332196	2765.67712879099	3159.17561118217	3565.57795848083	3985.75925230605	4420.68672410406	4871.43316566163	5339.19287155721	5825.30070978087	6331.25508727182	6858.74580575772	7409.68811331063	7986.2646825849	8590.97783857186	9226.71519379678	9896.83304575266	10605.2636364827	11356.6549673629	12156.5557970527	13011.6645626759	13930.1707101291	14922.2329258437	16000.6659518825	17181.9556771437	18487.8108843245	19947.6328059347	21602.6424012478	23513.2107644155	25772.9335157156	28538.6106445066	32104.1886029874	37129.5884830784	45720.5663216503
Expension	0	320.150379191281	648.617275963786	985.844314774513	1332.31159113667	1688.5397823227	2055.09485405527	2432.59346998143	2821.70923374024	3223.17992229865	3637.81590567088	4066.50999446708	4510.24901606294	4970.12749680755	5447.36392746574	5943.3202202051	6459.52513941113	6997.70272188063	7559.80701825589	8148.06492173382	8765.02945394534	9413.64672990913	10097.341045082	10820.1243080006	11586.7386876856	12402.8453596162	13275.2784700083	14212.3933814111	15224.5545933565	16324.8364722012	17530.0589078907	18862.3704990274	20351.7681416309	22040.3079239536	23989.5840473018	26295.088361836	29116.7975955763	32754.6135012472	37881.8270495216	46646.8565034669
Expension	0	334.997079918975	678.69634882752	1031.56200388839	1394.09640463466	1766.84437430312	2150.39812479403	2545.40291700501	2952.56359236926	3372.65214163121	3806.51651502319	4255.09092648578	4719.40796667238	5200.61291965785	5699.98078267677	6218.93662541173	6759.08010739246	7322.21521615152	7910.38661976281	8525.92448169558	9171.50021778099	9850.19656660851	10565.5966224157	11321.898342575	12124.0638101503	12978.0167328042	13890.9081844534	14871.4810004578	15930.5803251734	17081.8868375438	18343.000435562	19737.0968401966	21295.5640279313	23062.4084022344	25102.0805429544	27514.500653343	30467.0642457122	34273.5807607354	39638.5644634932	48810.0646812742
Expension	0	343.731024565446	696.391119014339	1058.45658292037	1430.44287318558	1812.9090175168	2206.46266778757	2611.7659079465	3029.54195584389	3460.58292933818	3905.75888616904	4366.02839682617	4842.45097336069	5336.20175935461	5848.58899339279	6381.07489915249	6935.30084201292	7513.11784253527	8116.62387677385	8748.20985952972	9410.61685499638	10107.0079740107	10841.059728182	11617.0795227839	12440.1588108403	13316.3757411654	14253.0678283571	15259.2058483892	16345.9176970093	17527.2407317702	18821.2337099928	20251.6765831783	21850.7756658366	23663.6846833534	25756.5345520057	28231.8505649891	31261.392520833	35167.1514070021	40672.0093758294	50082.6262308258
Expension	0	329.251282180995	667.055495280942	1013.86887465287	1370.18516346739	1736.5398402705	2113.51495947156	2501.74471459229	2901.92185777749	3314.80513875267	3741.22796389047	4182.10852369524	4638.46169804799	5111.41312735786	5602.21594038157	6112.27076431356	6643.14982166796	7196.62615837185	7774.70937279286	8379.68966193846	9014.19262209105	9681.24811737199	10384.3777855584	11127.7075815626	11916.1144798685	12755.4205859815	13652.654320139	14616.4085624726	15657.342443759	16788.9019948839	18028.3852441821	19398.5704076495	20930.3071019596	22666.8469422301	24671.5350658501	27042.5778662731	29944.4997240506	33685.7276879411	38958.6923461417	47972.8849682327
Expension	0	332.211499402808	673.052827020868	1022.98432010695	1382.50416095496	1752.15264246669	2132.51705215938	2524.23728543259	2928.0123227951	3344.60773570443	3774.86442348473	4219.70883186512	4680.16496526179	5157.36858443969	5652.58408472768	6167.22468601449	6702.87674627983	7261.32925247021	7844.60987075746	8455.02938874652	9095.23700880959	9768.28983583046	10477.7411697646	11227.754060969	12023.2493316047	12870.1014322943	13775.4019740714	14747.8210935373	15798.1137550894	16939.8468795671	18190.4740176192	19572.9781785742	21118.4863404143	22870.638982881	24893.350763899	27285.7110264288	30213.7233492239	33988.5877727086	39308.9603580335	48404.1973668431
Expension	0	313.032195207517	634.195999571672	963.925174058083	1302.68913979562	1650.99699738257	2009.40212892965	2378.50748726053	2758.97169919418	3151.5161380556	3556.93315619223	3976.09571357337	4409.96869657676	4859.62229598785	5326.2479107983	5811.17717258883	6315.90485538641	6842.11666396668	7391.72320285132	7966.90185276898	8570.14887178301	9204.34487135468	9872.83801157863	10579.5510007127	11329.1205709772	12127.0820279752	12980.1175683598	13896.3967825813	14886.0537271694	15961.8720746343	17140.297743566	18442.9868833616	19899.2694427602	21550.2664401428	23456.2025989524	25710.446615349	28469.4183145432	32026.3514707354	37039.5671863262	45609.7160581092
Expension	0	310.888420376295	629.852761263414	957.323813051249	1293.76778207729	1639.69028240693	1995.64090635973	2362.21847748733	2740.07711205798	3129.93324313173	3532.57379669718	3948.86575433024	4379.76739446491	4826.34157877447	5289.77154705416	5771.37981131707	6272.65090875516	6795.25899973578	7341.1016041652	7912.34119116209	8511.45692337504	9141.30968463846	9805.22470545234	10507.0978297348	11251.534035433	12044.0307200722	12891.22431784	13801.2284704292	14784.1078321302	15852.5585275402	17022.9138467501	18316.6816288274	19762.9909588081	21402.681241215	23295.5647555052	25534.3707701251	28274.4478821831	31807.0216788803	36785.9048055581	45297.3617289332
Expension	0	325.685550624867	659.831405481028	1002.88885897555	1355.34630713021	1717.73342935568	2090.62597651782	2474.65127393776	2870.49457138044	3278.90640144974	3700.71114487872	4136.81704833541	4588.22800073613	5056.05745200893	5541.54495975382	6046.07598262723	6571.20571625916	7118.6880048115	7690.51068306671	8288.93914561484	8916.57055400767	9576.4019594887	10271.9168611379	11007.1965305255	11787.0651253881	12617.2816988864	13504.7985547438	14458.1155137615	15487.7762702668	16607.0812370744	17833.1411080153	19188.4874151456	20703.6356793958	22421.3691087515	24404.3468242745	26749.711662023	29620.2062334035	33320.9173782822	38536.7767874111	47453.3473414188
Decrease	0	4177.04116062737	8462.58894347899	12862.4313711129	17382.8323084191	22030.5850954643	26813.0739562659	31738.3445768617	36815.1855463313	42053.222731013	47463.0291276134	53056.2533453785	58845.7706417956	64845.8614360325	71072.423526153	77543.2259468077	84278.2146739447	91299.8834265497	98633.7269423873	106308.799769409	114358.411493139	122821.000436618	131741.243801558	141171.485449405	151173.59703947	161821.440620752	173204.182134935	185430.835019292	198636.626167084	212992.138435526	228716.822986278	246099.655294697	265532.008532609	287562.593628074	312995.037660223	343075.234479417	379890.420025748	427353.449153362	494248.831518887	608607.243012026
Decrease	0	4188.2699000371	8485.33811025131	12897.008212587	17429.5609104817	22089.8078058873	26885.1529731227	31823.6637266726	36914.152281138	42166.2703791513	47590.6194397927	53198.879386148	59003.9600870253	65020.1803502744	71263.480710486	77751.6779691037	84504.7717209307	91545.3161526617	98898.8745371215	106594.579526818	114665.830250242	123151.168360493	132095.391160723	141550.983223364	151579.98253138	162256.449690034	173669.790337267	185929.310960728	199170.601971172	213564.704787363	229331.660500483	246761.221410965	266245.812781621	288335.620587509	313836.432221414	343997.490750725	380911.643031863	428502.262471656	495577.473282104	610243.303532346
Decrease	0	4213.10266958837	8535.64872797311	12973.4761672528	17532.9029299313	22220.78100479	27044.5583658187	32012.3501596063	37133.0208494626	42416.2794043941	47872.7901006043	53514.3021128855	59353.8018542526	65405.6930305356	71686.0106897239	78212.6772712772	85005.8109500668	92088.0996393461	99485.2581797418	107226.591954857	115345.69812074	123881.346848713	132878.601050671	142390.256486558	152478.718970202	163218.488221344	174699.499974992	187031.708810464	200351.509070807	214830.956300482	230691.39624148	248224.299171411	267824.417090942	290045.198095732	315697.207191546	346037.094362219	383170.115211682	431042.905312286	498515.813332421	613861.511453161
Decrease	0	4125.79767769332	8358.7708302675	12704.6364734546	17169.5816277367	21760.3162932299	26484.1341051008	31348.9820457932	36363.5408869394	41537.3184058053	46880.7578907329	52405.3650471075	58123.8571801694	64050.3395184697	70200.5148276289	76591.9341537291	83244.2987776723	90179.8264679664	97423.6991957288	105004.615070902	112955.475040669	121314.245870936	130125.056668405	139439.609145769	149319.015927608	159836.232931401	171079.332220838	183155.989868297	196199.773818341	210379.174236397	225910.950081337	243080.531709074	262274.490968276	284034.807261506	309155.248859009	338866.425122006	375229.966008945	422110.723899678	488185.441049613	601140.916090282
Decrease	0	4187.99578005951	8484.78274950616	12896.164110443	17428.4201552391	22088.3620400305	26883.3933545436	31821.5808852618	36911.7362700314	42163.5106197836	47587.5046597414	53195.3975485462	59000.0983100619	65015.9248149805	71258.8165545932	77746.5891642437	84499.2409297728	91539.3245617159	98892.4016597955	106587.602969803	114658.325434275	123143.108183781	132086.745589514	141541.718788819	151570.061704307	162245.830094017	173658.423744337	185917.141988868	199157.566364048	213550.727094071	229316.65086855	246745.071023789	266228.387138582	288316.749178612	313815.891798323	343974.976302825	380886.712572857	428474.217232598	495545.038007132	610203.363441407
Decrease	0	3856.28577941289	7812.74594738571	11874.7240636832	16048.0029904248	20338.8544064586	24754.0955005491	29301.1541297514	33988.1440065679	38823.951826161	43818.3386838317	48982.0586910331	54326.9984130264	59866.3416742565	65614.7654793876	71588.6743772386	77806.4826903996	84288.9568430726	91059.6338297262	98145.3370968581	105576.818383806	113389.564331192	121624.821374231	130330.913884356	139564.962390374	149395.157067638	159903.816796833	171191.583863194	183383.301074206	196636.452213533	211153.636767613	227201.639758038	245141.780774181	265480.635180639	288960.119458012	316730.455151419	350718.599157987	394536.937841819	456295.417541794	561872.2359256
Decrease	0	4173.52046741494	8455.45610032348	12851.5900427462	17368.1808799635	22012.016226155	26790.4740814138	31711.5933503288	36784.1552143611	42017.7774265173	47423.0240718658	53011.5339414161	58796.1714405162	64791.2049518293	71012.5188736784	77477.8672637682	84207.179286227	91222.9297008107	98550.5917565922	106219.195512382	114262.022478129	122717.478578453	131630.203358093	141052.496559543	151046.17769249	161685.046549995	173058.193918645	185274.541351808	198469.201764356	212812.614234722	228524.044956259	245892.225836222	265308.20017062	287320.216396775	312731.224242486	342786.067434388	379570.222648749	426993.246720615	493832.245126878	608094.267605008
Decrease	0	3995.93850051463	8095.67913575411	12304.7589788025	16629.1703141294	21075.4119450927	25650.5479402306	30362.2751513019	35219.0011232926	40229.9343768815	45405.1894986814	50755.9100528503	56294.4130683853	62034.3598128108	67990.9588083592	74181.2086832333	80624.190621974	87341.4230904663	94357.2954591464	101699.602567067	109400.209806526	117495.88894228	126029.380120655	135050.757746757	144619.210929819	154805.399305207	165694.622874911	177391.168614885	190024.4004285	203757.505265672	218800.419613052	235429.589927181	254019.420736345	275094.832681437	299424.610235026	328200.629419578	363419.630542871	408824.820041552	472819.840349396	582220.050155922
Decrease	0	4146.89587432155	8401.51528947858	12769.604496452	17257.3821544482	21871.5925766816	26619.5666959665	31509.2921334335	36549.4940517975	41749.7288484873	47120.4932159543	52673.3516966023	58421.0866284791	64377.8753704025	70559.5009876251	76983.6042774603	83669.9872677518	90640.981342576	97921.897246737	105541.579844433	113533.098329258	121934.613618736	130790.480483706	140152.665025224	150082.592381055	160653.591545212	171954.184957737	184092.599316883	197203.08559701	211454.995575995	227066.196658516	244323.578812964	263615.690710313	285487.283286995	310736.183926267	340599.294987773	377148.789039571	424269.282255525	490681.887368829	604214.985698087
Decrease	0	4212.45250110629	8534.33150164081	12971.4740927798	17530.1972420385	22217.3518807952	27040.3848336643	32007.4099949003	37127.2904598437	42409.7336992075	47865.4023434776	53506.0437543068	59344.642340639	65395.599585516	71674.9480623891	78200.6074449167	84992.6928033213	92073.8885496443	99469.9055561831	107210.044684117	115327.89790476	123862.229406401	132858.095146799	142368.282738425	152455.188364604	163193.300248238	174672.540245399	187002.84596715	200320.590708082	214797.803460943	230655.795809521	248185.993051559	267783.086269365	290000.43815016	315648.488612842	345983.693714281	383110.984174125	430976.386517603	498438.882078885	613766.779983646
