# Supplementary material for: Inference of past demography, dormancy and self-fertilization rates from whole genome sequence data
Source: PLoS Genet. 2020 Apr 6;16(4):e1008698. doi: 10.1371/journal.pgen.1008698 (PMC7173940; doi:10.1371/journal.pgen.1008698)
Supplement: S1 Data — File containing all numerical data presented in this study. It contains all plotted results and all requirements to build summary statistics. (ZIP) [file pgen.1008698.s003.zip › S1_data/Supplementary_Figure/FigS17/F17S_beta_c.csv]

	V1	V2	V3	V4	V5	V6	V7	V8	V9	V10	V11	V12	V13	V14	V15	V16	V17	V18	V19	V20	V21	V22	V23	V24	V25	V26	V27	V28	V29	V30	V31	V32	V33	V34	V35	V36	V37	V38	V39	V40	V41	V42	V43	V44	V45	V46	V47	V48	V49
blue	0.14278202024112	0.143503141555469	0.144238979631336	0.144989989626292	0.14575664566281	0.146539441826413	0.147338893227539	0.148155537131915	0.148989934164647	0.149842669593703	0.15071435469896	0.151605628233549	0.152517157984833	0.153449642443043	0.154403812586328	0.155380433791807	0.156380307883132	0.157404275326054	0.158453217584658	0.159528059652116	0.16062977277126	0.161759377361775	0.16291794617256	0.164106607679729	0.165326549752876	0.16657902361464	0.167865348121317	0.1691869143953	0.17054519084356	0.171941728600222	0.173378167435646	0.174856242179343	0.176377789709619	0.177944756569157	0.179559207272924	0.18122333338296	0.182939463433935	0.184710073803989	0.186537800637592	0.18842545294115	0.19037602698816	0.192392722189306	0.194478958604284	0.196638396296981	0.198874956764417	0.201192846703396	0.203596584417893	0.206091029215956	0.20868141419856
blue	0.138252765406074	0.138951011696004	0.139663507910218	0.140390694768024	0.141133031352034	0.141890996074655	0.142665087706268	0.143455826469744	0.144263755206338	0.145089440618463	0.145933474595301	0.146796475627798	0.147679090320125	0.148581995005379	0.149505897474011	0.150451538824257	0.151419695444748	0.152411181140431	0.153426849414058	0.154467595916663	0.155534361081834	0.156628132960046	0.157749950271034	0.158900905693995	0.16008214941756	0.161294892973753	0.162540413382817	0.163820057638704	0.165135247568367	0.166487485101681	0.16787835799309	0.169309546040772	0.170782827854562	0.172300088229958	0.173863326192487	0.175474663784633	0.177136355676533	0.178850799691985	0.180620548353097	0.182448321560475	0.184337020541432	0.186289743216659	0.188309801156549	0.190400738322401	0.192566351815603	0.194810714890377	0.197138202523476	0.199553519878579	0.202061734055032
blue	0.139562327376815	0.140267187616092	0.140986432758211	0.141720507697075	0.142469875863832	0.14323502020252	0.14401644420799	0.144814673030781	0.145630254654068	0.146463761148196	0.14731579000886	0.148186965585494	0.149077940607052	0.149989397813014	0.150922051698183	0.151876650380651	0.152853977603178	0.15385485487926	0.154880143796221	0.15593074848891	0.157007618298917	0.158111750635758	0.15924419405816	0.16040605159543	0.161598484331049	0.162822715272951	0.164080033537606	0.165371798878006	0.166699446588973	0.168064492827009	0.169468540386132	0.170913284975954	0.172400522053712	0.17393215426812	0.175510199579934	0.177136800132111	0.178814231951544	0.180544915574768	0.182331427701968	0.184176513997272	0.186083103169086	0.188054322482318	0.190093514875317	0.192204257878596	0.194390384560563	0.196656006758239	0.199005540889162	0.201443736685402	0.203975709243037
blue	0.209851615514171	0.210911472158182	0.211992958529622	0.213096743589132	0.214223524170716	0.215374026448755	0.216549007498666	0.217749256958253	0.218975598797396	0.220228893204432	0.221510038598292	0.222819973776283	0.224159680208319	0.225530184489368	0.226932560962999	0.228367934530127	0.229837483658378	0.231342443608996	0.232884109899873	0.234463842025092	0.236083067453442	0.237743285930612	0.239446074112323	0.241193090558495	0.242986081121672	0.244826884766533	0.246717439861255	0.24865979098597	0.250656096308593	0.252708635583967	0.254819818838636	0.256992195810833	0.259228466223388	0.261531490976616	0.26390430435873	0.266350127383371	0.268872382377532	0.271474708958809	0.274160981558836	0.276935328670341	0.279802154018895	0.282766159887739	0.285832372855509	0.289006172243201	0.292293321609024	0.295700003679059	0.299232859159096	0.302899029940266	0.306706207289942
blue	0.138908244121872	0.139609800910367	0.140325675184341	0.141056309752623	0.141802165874411	0.142563724230343	0.143341485955549	0.144135973739362	0.144947732996736	0.14577733311691	0.14662536879531	0.147492461455247	0.148379260766546	0.149286446268909	0.150214729108537	0.151164853897332	0.152137600704908	0.153133787194594	0.154154270915737	0.155199951765796	0.156271774637107	0.157370732264653	0.158497868292906	0.159654280581633	0.160841124772694	0.162059618142185	0.163311043764904	0.164596755021123	0.165918180478903	0.167276829189015	0.168674296433702	0.170112269975337	0.171592536856431	0.173116990808602	0.174687640335082	0.1763066175393	0.177976187781149	0.179698760252898	0.181476899578575	0.183313338554274	0.185210992162497	0.187172973011676	0.189202608372895	0.191303459009947	0.193479340026894	0.195734343989911	0.198072866618226	0.200499635383457	0.203019741408891
blue	0.190909238422463	0.191873426495303	0.192857291875753	0.193861443140336	0.194886514222931	0.19593316574937	0.197002086457222	0.198093994707179	0.199209640093005	0.200349805157639	0.201515307223711	0.202707000347446	0.203925777405812	0.205172572327589	0.206448362480105	0.207754171224445	0.209091070653173	0.210460184525968	0.21186269142005	0.213299828113986	0.214772893225271	0.216283251124182	0.217832336148707	0.219421657147895	0.221052802383904	0.222727444826207	0.224447347875058	0.226214371555384	0.22803047922683	0.229897744860853	0.231818360941562	0.233794647053596	0.235829059227748	0.237924200123517	0.240082830137339	0.242307879536203	0.24460246172878	0.246969887800487	0.249413682455153	0.251937601524725	0.25454565122995	0.257242109399759	0.260031548885768	0.262918863441462	0.265909296374145	0.269008472322561	0.272222432565363	0.275557674326762	0.279021194617446
blue	0.248070663944546	0.24932354608568	0.250601997250102	0.251906808232348	0.253238802776724	0.254598839311507	0.25598781279384	0.257406656673642	0.258856344985613	0.260337894579166	0.26185236749702	0.263400873514152	0.264984572849856	0.266604679066839	0.26826246217259	0.269959251939653	0.271696441463074	0.273475490975011	0.275297931938459	0.277165371444215	0.279079496937614	0.281042081304264	0.283054988346982	0.28512017868951	0.287239716146316	0.28941577460197	0.291650645448317	0.293946745632921	0.296306626378207	0.298732982637446	0.301228663361234	0.303796682656726	0.306440231931498	0.309162693124919	0.311967653142383	0.314858919621923	0.317840538178949	0.320916811293341	0.324092319024326	0.327371941762884	0.330760885259394	0.334264708196464	0.337889352614123	0.341641177537664	0.345526996208474	0.349554117376405	0.353730391180186	0.358064260221844	0.362564816534336
blue	0.19008809065517	0.191048131517065	0.192027765049611	0.193027597211694	0.194048259210486	0.195090408830306	0.196154731846293	0.19724194352929	0.198352790248873	0.199488051182074	0.200648540136013	0.201835107493411	0.20304864229075	0.204290074439752	0.205560377103847	0.206860569242391	0.208191718336615	0.209554943312628	0.210951417678299	0.212382372892505	0.213849101987067	0.215352963463769	0.216895385491156	0.218477870428345	0.220101999705987	0.221769439097699	0.223481944418917	0.22524136769414	0.22704966383812	0.228908897901649	0.230821252938421	0.232789038555969	0.234814700221093	0.236900829398608	0.239050174611805	0.24126565352387	0.243550366151937	0.245907609339625	0.248340892630142	0.250853955700676	0.253450787540227	0.256135647577729	0.258913088995835	0.261787984498787	0.26476555484113	0.267851400468649	0.271051536674965	0.274372432738123	0.277821055572941
blue	0.219800081951061	0.220910183375056	0.222042939930153	0.22319905229051	0.224379250325041	0.225584294633983	0.226814978183541	0.228072128045993	0.229356607253281	0.230669316772816	0.232011197615009	0.233383233082868	0.234786451174997	0.236221927154301	0.237690786295914	0.239194206829096	0.240733423089257	0.242309728897856	0.243924481189592	0.245579103908284	0.247275092194943	0.249014016893923	0.250797529405697	0.252627366917778	0.254505358048597	0.256433428942904	0.258413609861382	0.260448042311873	0.262538986774878	0.264688831081911	0.266900099512002	0.269175462679198	0.271517748292487	0.273929952879307	0.276415254574819	0.278977027091731	0.281618854999797	0.284344550460499	0.287158171581224	0.29006404257476	0.293066775934748	0.29617129686626	0.299382870243686	0.302707130406285	0.30615011414612	0.309718297294676	0.313418635374661	0.31725860885389	0.321246273620781
blue	0.219638153665352	0.220747437269723	0.221879359314999	0.223034619959147	0.224213948533381	0.225418105077599	0.226647881973821	0.227904105685016	0.229187638607324	0.230499381044408	0.231840273313428	0.233211297992987	0.234613482324354	0.236047900778281	0.237515677800904	0.239017990753472	0.240556073062053	0.242131217594937	0.243744780287159	0.245398184033511	0.247092922873522	0.248830566494292	0.250612765079697	0.252441254537451	0.254317862138829	0.256244512609578	0.258223234714671	0.260256168384288	0.262345572433615	0.264493832935037	0.266703472307928	0.268977159198874	0.271317719233671	0.273728146732193	0.276211617488246	0.278771502729101	0.281411384383733	0.284135071805178	0.286946620111186	0.289850350328867	0.292850871553803	0.295953105362636	0.299162312751084	0.302484123907547	0.305924571176741	0.30949012561936	0.313187737633929	0.317024882177348	0.321009609203207
green	0.514034993126559	0.543577234110843	0.577339795235741	0.616296596533699	0.661746198047984	0.715459363473956	0.779915161985124	0.85869447127655	0.957168607890834	NA	NA	NA	NA	NA	NA	NA	NA	NA	NA	NA	NA	NA	NA	NA	NA	NA	NA	NA	NA	NA	NA	NA	NA	NA	NA	NA	NA	NA	NA	NA	NA	NA	NA	NA	NA	NA	NA	NA	NA
green	0.500681269496547	0.529456055099797	0.562341524360654	0.600286296584719	0.644555197512796	0.696872989518705	0.759654339925796	0.836387101534462	0.932303053545295	NA	NA	NA	NA	NA	NA	NA	NA	NA	NA	NA	NA	NA	NA	NA	NA	NA	NA	NA	NA	NA	NA	NA	NA	NA	NA	NA	NA	NA	NA	NA	NA	NA	NA	NA	NA	NA	NA	NA	NA
green	0.528561615279473	0.564227041411691	0.605836705232612	0.655011762475519	0.714021831167007	0.786145248456604	0.8762995200686	0.992212154998309	NA	NA	NA	NA	NA	NA	NA	NA	NA	NA	NA	NA	NA	NA	NA	NA	NA	NA	NA	NA	NA	NA	NA	NA	NA	NA	NA	NA	NA	NA	NA	NA	NA	NA	NA	NA	NA	NA	NA	NA	NA
green	0.501126208331346	0.517034976849802	0.534269476078129	0.553002627413266	0.573438792506144	0.595821259036438	0.620441972219762	0.647654339422383	0.677890302980852	0.711683438722669	0.749700716432213	0.792786964503029	0.842028390869677	0.898845421292732	0.965131956786297	NA	NA	NA	NA	NA	NA	NA	NA	NA	NA	NA	NA	NA	NA	NA	NA	NA	NA	NA	NA	NA	NA	NA	NA	NA	NA	NA	NA	NA	NA	NA	NA	NA	NA
green	0.504815423064182	0.533827803700055	0.566984810141052	0.605242894496049	0.649877326243545	0.702627109217859	0.765926848787035	0.843293197149362	0.940001132602271	NA	NA	NA	NA	NA	NA	NA	NA	NA	NA	NA	NA	NA	NA	NA	NA	NA	NA	NA	NA	NA	NA	NA	NA	NA	NA	NA	NA	NA	NA	NA	NA	NA	NA	NA	NA	NA	NA	NA	NA
green	0.514449874250068	0.533461325626641	0.554283391420031	0.577187663792759	0.602502912204722	0.630630965995792	0.662068202585812	0.697435093749584	0.737517570401859	0.783326115147316	0.836182128315151	0.897847477010959	0.970724707287822	NA	NA	NA	NA	NA	NA	NA	NA	NA	NA	NA	NA	NA	NA	NA	NA	NA	NA	NA	NA	NA	NA	NA	NA	NA	NA	NA	NA	NA	NA	NA	NA	NA	NA	NA	NA
green	0.503907186683456	0.515747111182598	0.528350901778458	0.541794945080708	0.556166163783114	0.571563898107121	0.588102205344017	0.605912690060674	0.625148013554664	0.645986280673152	0.668636571019336	0.693345978669718	0.720408663239184	0.750177616265597	0.783080143294789	0.819638506660559	0.860497853951714	0.906464619654262	0.958560287450484	NA	NA	NA	NA	NA	NA	NA	NA	NA	NA	NA	NA	NA	NA	NA	NA	NA	NA	NA	NA	NA	NA	NA	NA	NA	NA	NA	NA	NA	NA
green	0.518385602844502	0.53861923293211	0.560876226028478	0.585476060503411	0.612809209920004	0.643358023973842	0.677725439784411	0.716675177703055	0.761189163895791	0.812551455656641	0.872474129377632	0.943291834684258	NA	NA	NA	NA	NA	NA	NA	NA	NA	NA	NA	NA	NA	NA	NA	NA	NA	NA	NA	NA	NA	NA	NA	NA	NA	NA	NA	NA	NA	NA	NA	NA	NA	NA	NA	NA	NA
green	0.508440878817748	0.523838846074494	0.540468650711779	0.558484272402172	0.578066469891729	0.599428867153064	0.622825778439289	0.648562380854135	0.67700809931265	0.708614453155444	0.743939201567979	0.78367954353208	0.828718597758062	0.880191802587755	0.939583962006632	NA	NA	NA	NA	NA	NA	NA	NA	NA	NA	NA	NA	NA	NA	NA	NA	NA	NA	NA	NA	NA	NA	NA	NA	NA	NA	NA	NA	NA	NA	NA	NA	NA	NA
green	0.508953140772879	0.523679794151724	0.53953926702125	0.556667497720337	0.575223080977681	0.595392193213926	0.61739486110801	0.641493021182484	0.668000997264404	0.697299286618106	0.729852941455553	0.766236438038582	0.807167871694488	0.85355682983785	0.906572782001692	0.967745034498432	NA	NA	NA	NA	NA	NA	NA	NA	NA	NA	NA	NA	NA	NA	NA	NA	NA	NA	NA	NA	NA	NA	NA	NA	NA	NA	NA	NA	NA	NA	NA	NA	NA
orange	0.214014866305985	0.216926633194502	0.219959723703374	0.223121881893474	0.226421525222274	0.229867819365688	0.233470763242893	0.237241285905085	0.241191357265476	0.245334115033691	0.249684010690316	0.254256977919077	0.259070627633561	0.26414447462991	0.269500202014945	0.275161970964838	0.281156785147079	0.28751492140097	0.29427044117073	0.301461800925635	0.309132584664201	0.317332387970944	0.326117891513882	0.335554173097039	0.345716322494284	0.356691443843309	0.368581158638086	0.381504761675887	0.395603237717125	0.41104442576229	0.428029732611971	0.446802966498461	0.467662115261227	0.490975281525496	0.517202593572798	0.546926880559741	0.580897494259103	0.620094356219906	0.66582402850751	0.719868186665587	0.78472117645528	0.863985941753793	0.963066898376933	NA	NA	NA	NA	NA	NA
orange	0.206785630728756	0.209599040670644	0.212529676026777	0.215585019270406	0.218773203524626	0.222103084856813	0.225584324431371	0.229227482125676	0.23304412351971	0.237046942542721	0.241249902516882	0.245668398899976	0.250319447724284	0.25522190459315	0.260396720176953	0.265867239508401	0.271659554094641	0.277802918049744	0.28433024225204	0.291278684144807	0.298690355497093	0.306613176597811	0.315101913491438	0.324219445710519	0.334038326561837	0.344642717881261	0.356130808477303	0.368617863473001	0.382240105286489	0.397159703463167	0.413571261457513	0.431710351872316	0.451864896777653	0.47439056461303	0.499731940927828	0.528452167417933	0.561275283406625	0.599148109547422	0.643333073378354	0.695551666996726	0.758213979338774	0.834801249979054	0.930535338279403	NA	NA	NA	NA	NA	NA
orange	0.21770961266434	0.220671648210794	0.223757101905016	0.226973851501121	0.230330459775316	0.233836250639477	0.237501395633826	0.241337012488377	0.245355277764574	0.249569555981073	0.253994548108397	0.258646462908917	0.263543215330517	0.268704657072204	0.274152845577317	0.279912359139866	0.286010667617859	0.292478570549063	0.299350717413468	0.306666228591705	0.314469440515158	0.322810804985056	0.331747981202804	0.341347170473719	0.351684758919319	0.362849354440567	0.374944332921919	0.388091048662519	0.402432920379538	0.418140684641034	0.43541922532868	0.454516559772921	0.475735820266521	0.499451464347604	0.526131563938822	0.556369010142203	0.590926091517495	0.630799646950524	0.677318794955725	0.732295969870962	0.798268579769248	0.878901769644929	0.97969325698953	NA	NA	NA	NA	NA	NA
orange	0.34588071050532	0.350586570512195	0.355488508019357	0.360599038611929	0.365931766186788	0.371501503876085	0.377324411460349	0.38341815195551	0.389802070569488	0.396497399847562	0.40352749558954	0.410918109061876	0.418697702190651	0.426897813866927	0.435553487302996	0.444703770649697	0.45439230595797	0.464668025224319	0.475585976944815	0.487208312647279	0.499605470729907	0.512857605232026	0.527056320770012	0.542306793014514	0.558730378508594	0.5764678508422	0.595683445870274	0.616569962205136	0.639355252752258	0.664310570970536	0.69176142101064	0.722101834212861	0.755813404437552	0.793491041747499	0.835878383721191	0.883917371291374	0.938819071371583	NA	NA	NA	NA	NA	NA	NA	NA	NA	NA	NA	NA
orange	0.226874392956868	0.229961119391656	0.233176459427893	0.236528622444395	0.240026531679006	0.243679903546266	0.247499337771129	0.251496420099474	0.25568383968155	0.260075523633483	0.264686791783013	0.269534535222263	0.274637423053051	0.280016142658477	0.28569368001976	0.291695648087402	0.2980506731002	0.304790851144076	0.311952290315694	0.319575757820965	0.327707456493254	0.336399961970529	0.34571336069618	0.355716640808917	0.366489404007249	0.378123988261447	0.390728121203496	0.404428265705722	0.419373877889969	0.435742881710811	0.453748785913737	0.473650048453813	0.495762562387231	0.52047654854811	0.548279782979099	0.57979011533422	0.615801923740071	0.657354010362209	0.705831444754702	0.763122958127648	0.831872774175184	0.915900327122173	NA	NA	NA	NA	NA	NA	NA
orange	0.286272475005523	0.290167338611041	0.294224488200121	0.298454282452567	0.302867980802945	0.307477843524451	0.312297245460571	0.317340805626278	0.322624535323685	0.328166007933161	0.33398455417311	0.340101487399724	0.34654036448037	0.353327288970781	0.36049126482177	0.368064610721387	0.376083447556276	0.38458827450237	0.393624653132594	0.403244023932511	0.413504686119089	0.424472980180603	0.43622472381794	0.448846966983968	0.462440151931999	0.477120791675872	0.493024818065068	0.510311803270715	0.529170332585967	0.549824912312195	0.572544950011047	0.597656570625566	0.625558371308366	0.656742736777377	0.691825147930015	0.731585213903004	0.777025289300706	0.829456145528824	0.890625477794961	0.96291650683676	NA	NA	NA	NA	NA	NA	NA	NA	NA
orange	0.423735176988525	0.429500281437349	0.43550559857154	0.441766461115697	0.448299535074817	0.455122967876564	0.462256556714755	0.469721940382629	0.477542818510878	0.485745202889285	0.494357706486613	0.503411876935086	0.51294258267032	0.52298846168854	0.533592445096661	0.544802370413818	0.556671703102572	0.569260389287615	0.582635868359222	0.596874281564482	0.612061922316759	0.628296986569193	0.645691698268229	0.664374907130157	0.684495285904541	0.706225294980875	0.729766138146905	0.755354011153458	0.783268054433335	0.81384057802558	0.847470353977051	0.884640106344465	0.925939831197148	0.97209834720897	NA	NA	NA	NA	NA	NA	NA	NA	NA	NA	NA	NA	NA	NA	NA
orange	0.308210311986642	0.312403649564691	0.316771709541826	0.321325644411605	0.326077576449636	0.331040705467134	0.336229431258155	0.341659493132479	0.347348129381771	0.353314260082248	0.359578697317749	0.366164387744814	0.373096693457514	0.380403718397927	0.388116689168364	0.396270401125682	0.404903743198137	0.414060318123468	0.423789178981632	0.434145708282259	0.445192672869594	0.457001497083641	0.469653808741549	0.483243328670414	0.497878196286114	0.51368385331107	0.530806648421439	0.549418382237057	0.569722091854096	0.591959488101328	0.616420623973284	0.643456616252814	0.673496607674514	0.707070715734061	0.744841587301051	0.787648575076974	0.836570846820885	0.893019621910013	0.958876526180664	NA	NA	NA	NA	NA	NA	NA	NA	NA	NA
orange	0.345683363081296	0.350386538089205	0.355285678722444	0.360393293425181	0.365722978332386	0.371289538124356	0.377109123361414	0.383199386981592	0.389579663155112	0.396271172312706	0.403297256928179	0.410683653575215	0.418458807940517	0.426654240920159	0.435304975732003	0.444450038247381	0.454133045616605	0.464402901917297	0.475314624236783	0.486930328641396	0.49932041333965	0.512564986637784	0.526755600885785	0.541997371744749	0.55841158651594	0.576138938468827	0.595343569751122	0.616218168971007	0.638990459029063	0.663931538616458	0.691366726162593	0.721689828187268	0.755382163770241	0.793038303539445	0.8354014607798	0.883413038985536	0.938283414077805	NA	NA	NA	NA	NA	NA	NA	NA	NA	NA	NA	NA
orange	0.330038517709384	0.334528837678219	0.339206254312422	0.344082709952336	0.349171185402681	0.354485815317486	0.360042019319328	0.365856651414278	0.371948170751845	0.378336837374172	0.385044937327614	0.392097042406875	0.399520310911359	0.407344837172843	0.415604059337743	0.424335237054922	0.433580013461347	0.44338507934695	0.453802961850403	0.464892965805691	0.476722303357999	0.489367457293224	0.502915836509537	0.517467799371503	0.533139143992081	0.550064196182306	0.568399669388383	0.588329531568902	0.610071199402194	0.633883502267229	0.660077035418768	0.689027782586258	0.721195279439024	0.757147187686234	0.797593084464344	0.843431767479537	0.895818833782613	0.956265448747702	NA	NA	NA	NA	NA	NA	NA	NA	NA	NA	NA
purple	0.515254829999774	0.542779126474121	0.573973329145048	0.609623846483249	0.650759058796559	0.698750139828754	0.755466871957711	0.82352695051246	0.906711490968264	NA	NA	NA	NA	NA	NA	NA	NA	NA	NA	NA	NA	NA	NA	NA	NA	NA	NA	NA	NA	NA	NA	NA	NA	NA	NA	NA	NA	NA	NA	NA	NA	NA	NA	NA	NA	NA	NA	NA	NA
purple	0.527681010142057	0.560456228163303	0.598273787418587	0.642394273216418	0.694536665522945	0.757107536290778	0.833583045007018	0.929177430902317	NA	NA	NA	NA	NA	NA	NA	NA	NA	NA	NA	NA	NA	NA	NA	NA	NA	NA	NA	NA	NA	NA	NA	NA	NA	NA	NA	NA	NA	NA	NA	NA	NA	NA	NA	NA	NA	NA	NA	NA	NA
purple	0.51072687652904	0.54007899586979	0.57362427511636	0.612330366554711	0.657487473232787	0.710854962943241	0.774895950595785	0.853168268837784	0.951008666640281	NA	NA	NA	NA	NA	NA	NA	NA	NA	NA	NA	NA	NA	NA	NA	NA	NA	NA	NA	NA	NA	NA	NA	NA	NA	NA	NA	NA	NA	NA	NA	NA	NA	NA	NA	NA	NA	NA	NA	NA
purple	0.500096013581302	0.513941418165502	0.528812408274457	0.544827320699486	0.562123426118517	0.580860873655801	0.601227664457197	0.623445981695083	0.647780329146101	0.674548111342221	0.704133554822143	0.737006269799834	0.773746363010195	0.815078967871851	0.86192258671506	0.9154581511073	0.977229956175269	NA	NA	NA	NA	NA	NA	NA	NA	NA	NA	NA	NA	NA	NA	NA	NA	NA	NA	NA	NA	NA	NA	NA	NA	NA	NA	NA	NA	NA	NA	NA	NA
purple	0.501395837772365	0.526390645238585	0.554509803638082	0.586378183157512	0.622799188322574	0.664823425051493	0.713851701235231	0.771794209452377	0.841325219312951	0.926307564698098	NA	NA	NA	NA	NA	NA	NA	NA	NA	NA	NA	NA	NA	NA	NA	NA	NA	NA	NA	NA	NA	NA	NA	NA	NA	NA	NA	NA	NA	NA	NA	NA	NA	NA	NA	NA	NA	NA	NA
purple	0.514346338327602	0.53335396354296	0.554171838778829	0.577071501538285	0.602381655114525	0.630504047977015	0.661934957646856	0.697294731025428	0.737369140854475	0.783168466373386	0.83601384197213	0.897666780170665	0.970529343496206	NA	NA	NA	NA	NA	NA	NA	NA	NA	NA	NA	NA	NA	NA	NA	NA	NA	NA	NA	NA	NA	NA	NA	NA	NA	NA	NA	NA	NA	NA	NA	NA	NA	NA	NA	NA
purple	0.507140681769362	0.51707293170609	0.52755697330597	0.538640102997272	0.550375181493945	0.562821476869204	0.576045665705416	0.590123028014933	0.605138881145084	0.621190310353176	0.638388270218989	0.656860153037826	0.67675294991965	0.69823717055202	0.721511742903754	0.74681019111216	0.774408498248604	0.804635215588518	0.837884604662424	0.87463392942832	0.915466512501537	0.961102928877486	NA	NA	NA	NA	NA	NA	NA	NA	NA	NA	NA	NA	NA	NA	NA	NA	NA	NA	NA	NA	NA	NA	NA	NA	NA	NA	NA
purple	0.509572789814944	0.526558549475442	0.545021331715114	0.565162548703847	0.587221976834364	0.611487347777933	0.638306968294509	0.66810654664626	0.701411957745276	0.738880545231669	0.781344944382914	0.829875686270052	0.885872696139826	0.951202540987896	NA	NA	NA	NA	NA	NA	NA	NA	NA	NA	NA	NA	NA	NA	NA	NA	NA	NA	NA	NA	NA	NA	NA	NA	NA	NA	NA	NA	NA	NA	NA	NA	NA	NA	NA
purple	0.502509975020371	0.516422211316616	0.531364983634805	0.54745719997747	0.564836793627548	0.583664686748467	0.604129787966856	0.626455352932372	0.650907162180318	0.677804152353058	0.707532404649245	0.740563796089453	0.777481233581449	0.819013350759945	0.866083083562241	0.919877063907722	0.98194704122943	NA	NA	NA	NA	NA	NA	NA	NA	NA	NA	NA	NA	NA	NA	NA	NA	NA	NA	NA	NA	NA	NA	NA	NA	NA	NA	NA	NA	NA	NA	NA	NA
purple	0.509833609777718	0.524585739690268	0.54047264882686	0.557630510694379	0.576218194384192	0.596422198394858	0.618462930042857	0.642602778990666	0.669156612833255	0.698505587080328	0.731115558465964	0.76756199707344	0.80856424050685	0.855033449731382	0.90814111741656	0.969419195514844	NA	NA	NA	NA	NA	NA	NA	NA	NA	NA	NA	NA	NA	NA	NA	NA	NA	NA	NA	NA	NA	NA	NA	NA	NA	NA	NA	NA	NA	NA	NA	NA	NA
[truncated: 51 more columns]
