# Supplementary material for: Inference of past demography, dormancy and self-fertilization rates from whole genome sequence data
Source: PLoS Genet. 2020 Apr 6;16(4):e1008698. doi: 10.1371/journal.pgen.1008698 (PMC7173940; doi:10.1371/journal.pgen.1008698)
Supplement: S1 Data — File containing all numerical data presented in this study. It contains all plotted results and all requirements to build summary statistics. (ZIP) [file pgen.1008698.s003.zip › S1_data/Supplementary_Figure/FigS17/F17S_beta_b.csv]

	V1	V2	V3	V4	V5	V6	V7	V8	V9	V10	V11	V12	V13	V14	V15	V16	V17	V18	V19	V20	V21	V22	V23	V24	V25	V26	V27	V28	V29	V30	V31	V32	V33	V34	V35	V36	V37	V38	V39	V40	V41	V42	V43	V44	V45	V46	V47	V48	V49
blue	0.131667859341726	0.13233284853032	0.133011408926845	0.133703960259381	0.134410939744678	0.135132803008613	0.135870025065398	0.136623101359963	0.137392548878322	0.138178907331152	0.138982740416266	0.139804637166214	0.140645213387752	0.14150511320059	0.142385010683494	0.143285611636584	0.144207655469509	0.145151917226119	0.146119209757281	0.147110386054644	0.148126341759441	0.149168017861828	0.150236403607866	0.151332539633022	0.152457521343051	0.153612502565346	0.154798699496353	0.156017394973414	0.157269943102617	0.158557774277712	0.159882400629238	0.161245421947475	0.162648532128014	0.164093526194539	0.165582307960049	0.167116898395267	0.168699444781586	0.170332230735724	0.172017687204512	0.17375840454113	0.175557145788967	0.177416861316393	0.179340704965454	0.181332051900447	0.183394518368832	0.185531983617886	0.187748614246535	0.190048891314	0.192437640576368
blue	0.142388707121308	0.143107842005759	0.143841653112342	0.144590594344833	0.145355138519669	0.146135778361342	0.14693302756135	0.147747421905443	0.148579520474408	0.14942990692401	0.15029919085027	0.151188009246782	0.152097028061397	0.153026943860256	0.153978485607926	0.154952416573188	0.155949536370956	0.156970683151803	0.158016735951696	0.159088617215782	0.160187295511472	0.161313788447558	0.162469165817903	0.163654552990075	0.164871134561515	0.166120158308193	0.16740293945343	0.168720865287577	0.170075400172674	0.171468090970026	0.172900572933017	0.174374576112327	0.175891932326322	0.17745458275566	0.179064586228312	0.180724128269353	0.182435530999176	0.184201263974391	0.186023956077838	0.18790640857812	0.189851609495077	0.191862749426169	0.193943239010057	0.196096728228468	0.198327127776108	0.200638632761843	0.203035749043347	0.20552332254302	0.208106571946527
blue	0.141952060114428	0.142668989710965	0.143400550523759	0.144147195064651	0.144909394700145	0.145687640643755	0.146482445011697	0.147294341946691	0.148123888815055	0.148971667482724	0.14983828567634	0.150724378436106	0.151630609667684	0.152557673801138	0.153506297565602	0.15447724188923	0.15547130393485	0.156489319282773	0.157532164273328	0.15860075852291	0.159696067628731	0.160819106079004	0.161970940386975	0.16315269246918	0.16436554329039	0.165610736800166	0.166889584188584	0.168203468491753	0.169553849581122	0.170942269574417	0.172370358710377	0.173839841734336	0.175352544847234	0.176910403276936	0.178515469537841	0.180169922452928	0.181876077021611	0.183636395227395	0.18545349789143	0.187330177691991	0.189269413485904	0.19127438608639	0.1933484956731	0.195495381034782	0.197718940873667	0.200023357433966	0.202413122755758	0.204893067901014	0.207468395551856
blue	0.1335381411019	0.13421257615797	0.134900775194777	0.135603163902445	0.13632018570819	0.137052302709845	0.137799996668982	0.138563770068101	0.139344147236765	0.140141675551994	0.140956926718672	0.141790498136287	0.142643014358848	0.14351512865549	0.144407524679962	0.14532091825795	0.146256059302081	0.147213733865348	0.148194766344792	0.149200021848419	0.150230408739638	0.151286881374937	0.152370443052168	0.153482149188548	0.154623110749569	0.155794497952217	0.15699754426845	0.158233550757731	0.159503890760603	0.160810014988908	0.162153457052307	0.16353583946537	0.1649588801847	0.166424399731473	0.16793432896148	0.169490717552412	0.17109574328681	0.172751722219125	0.174461119826676	0.176226563257426	0.178050854802533	0.179936986739001	0.18188815770776	0.183907790815775	0.185999553677647	0.188167380643586	0.190415497497154	0.192748448948969	0.195171129302777
blue	0.129424363597934	0.130078021999943	0.130745020369341	0.131425771282438	0.132120704506224	0.132830267903142	0.133554928393612	0.134295172980651	0.135051509841322	0.135824469490139	0.136614606020041	0.137422498427019	0.138248752025065	0.139093999958699	0.139958904821021	0.140844160385986	0.141750493464403	0.142678665894107	0.143629476675755	0.144603764266827	0.145602409047675	0.146626335974874	0.147676517438668	0.148753976343079	0.149859789429186	0.150995090864256	0.152161076121895	0.153359006181113	0.154590212075309	0.155856099825681	0.157158155797491	0.158497952522107	0.159877155032741	0.161297527767574	0.162760942100432	0.164269384566608	0.165824965859852	0.167429930686216	0.169086668571494	0.170797725731699	0.172565818130578	0.174393845865012	0.176284909038565	0.178242325305926	0.180269649297122	0.182370694160724	0.184549555500757	0.186810638023432	0.189158685258518
blue	0.134690341955348	0.135370596207647	0.13606473319979	0.136773182294863	0.137496390746084	0.138234824638383	0.138988969890093	0.139759333319258	0.140546443779493	0.141350853370722	0.142173138730645	0.143013902413262	0.143873774361394	0.144753413480747	0.145653509323806	0.146574783892584	0.147517993570143	0.148483931191739	0.14947342826752	0.150487357369864	0.151526634699766	0.152592222848147	0.153685133769563	0.15480643198764	0.15595723805356	0.157138732281239	0.158352158785341	0.1595988298512	0.160880130668887	0.162197524467355	0.163552558088636	0.164946868046766	0.166382187121312	0.167860351541366	0.169383308822634	0.170953126327941	0.172572000630289	0.174242267767632	0.175966414490051	0.177747090613205	0.17958712260713	0.181489528566951	0.183457534732284	0.185494593745523	0.187604404866377	0.189790936391626	0.192058450565959	0.194411531312907	0.196855115165508
blue	0.143289806069516	0.144013491958756	0.144751946947776	0.145505627812859	0.146275010362631	0.147060590439766	0.147862884986628	0.148682433179659	0.149519797637756	0.150375565710316	0.151250350851156	0.152144794085048	0.153059565574256	0.1539953662931	0.15495292981936	0.15593302425212	0.156936454266613	0.157964063317599	0.159016736003975	0.160095400608533	0.161201031828205	0.162334653711667	0.163497342822909	0.164690231651327	0.165914512291018	0.167171440414435	0.168462339568215	0.169788605822098	0.171151712805255	0.17255321716822	0.173994764512984	0.175478095838755	0.177005054556461	0.178577594131412	0.180197786420755	0.181867830780539	0.183590064026567	0.185366971343897	0.187201198252109	0.189095563747476	0.191053074759355	0.19307694207672	0.195170597922272	0.197337715376438	0.19958222988254	0.201908363097954	0.204320649395421	0.20682396536449	0.209423562716985
blue	0.135732672890376	0.136418191440327	0.137117700164767	0.137831631749505	0.138560436908925	0.139304585334859	0.140064566706026	0.140840891762594	0.141634093450827	0.142444728143196	0.143273376939841	0.144120647057758	0.144987173314719	0.145873619715519	0.146780681148895	0.147709085204232	0.14865959411803	0.149633006861077	0.150630161378344	0.151651936994802	0.152699257001673	0.153773091439096	0.154874460092864	0.156004435724653	0.157164147557277	0.158354785038772	0.159577601911658	0.160833920616678	0.162125137063504	0.163452725804607	0.164818245652599	0.16622334578604	0.167669772393993	0.169159375915617	0.170694118937897	0.1722760848224	0.173907487140794	0.175590680008978	0.177328169421297	0.179122625699594	0.180976897187168	0.182894025335337	0.184877261350684	0.18693008459464	0.189056222954452	0.191259675436438	0.19354473726961	0.195916027851203	0.198378521916703
blue	0.145326689942408	0.146060663123936	0.146809615349984	0.147574009889971	0.148354329316209	0.14915107651984	0.149964775791634	0.150795973972499	0.151645241679035	0.15251317460989	0.153400394939209	0.154307552804018	0.155235327893027	0.156184431145002	0.157155606565628	0.158149633172621	0.159167327079781	0.160209543731691	0.161277180301941	0.162371178268987	0.163492526185209	0.164642262656273	0.165821479549671	0.167031325453288	0.168273009406999	0.16954780493281	0.17085705439175	0.172202173698881	0.17358465743121	0.175006084367266	0.176468123501496	0.177972540581645	0.179521205222975	0.181116098659569	0.182759322200301	0.184453106465365	0.186199821488711	0.188001987782639	0.189862288473146	0.191783582628916	0.193768919923211	0.195821556786804	0.197944974231901	0.200142897552264	0.202419318134069	0.204778517646121	0.207225094917879	0.209763995860269	0.212400546838905
blue	0.140219906911515	0.140928088259553	0.141650722288163	0.142388255987466	0.143141154972171	0.143909904461818	0.144695010323584	0.145497000182378	0.14631642460332	0.147153858352194	0.148009901739932	0.148885182057732	0.149780355110027	0.15069610685318	0.151633155148499	0.152592251639001	0.15357418376023	0.154579776896429	0.155609896694486	0.156665451549285	0.157747395275454	0.158856729982033	0.159994509168267	0.161161841060637	0.162359892213333	0.163589891396767	0.164853133801375	0.166150985586932	0.167484888810976	0.168856366773726	0.170267029821125	0.171718581652507	0.173212826184812	0.174751675031515	0.17633715566145	0.177971420310769	0.179656755730378	0.181395593861721	0.183190523545689	0.185044303383228	0.18695987588202	0.188940383041787	0.190989183551891	0.193109871799191	0.195306298912467	0.197582596102589	0.199943200596049	0.202392884504356	0.204936787024522
green	0.514557450481419	0.546517540573433	0.58339456760268	0.626417765803467	0.677263363677125	0.738278081125515	0.812851624673547	0.906068554108587	NA	NA	NA	NA	NA	NA	NA	NA	NA	NA	NA	NA	NA	NA	NA	NA	NA	NA	NA	NA	NA	NA	NA	NA	NA	NA	NA	NA	NA	NA	NA	NA	NA	NA	NA	NA	NA	NA	NA	NA	NA
green	0.500015225149233	0.526725440167889	0.556997017189032	0.591593105213195	0.631511668317999	0.678083325273604	0.733122556221137	0.799169633358176	0.879893838747891	0.980799095485035	NA	NA	NA	NA	NA	NA	NA	NA	NA	NA	NA	NA	NA	NA	NA	NA	NA	NA	NA	NA	NA	NA	NA	NA	NA	NA	NA	NA	NA	NA	NA	NA	NA	NA	NA	NA	NA	NA	NA
green	0.523467004245107	0.55878866445058	0.599997268023632	0.648698344973602	0.707139637313566	0.778567883506855	0.867853191248468	0.982648586916254	NA	NA	NA	NA	NA	NA	NA	NA	NA	NA	NA	NA	NA	NA	NA	NA	NA	NA	NA	NA	NA	NA	NA	NA	NA	NA	NA	NA	NA	NA	NA	NA	NA	NA	NA	NA	NA	NA	NA	NA	NA
green	0.507536961885277	0.539060996784983	0.575434883207722	0.61787108403425	0.668022957738329	0.728205206183223	0.801761287615872	0.893706389406684	NA	NA	NA	NA	NA	NA	NA	NA	NA	NA	NA	NA	NA	NA	NA	NA	NA	NA	NA	NA	NA	NA	NA	NA	NA	NA	NA	NA	NA	NA	NA	NA	NA	NA	NA	NA	NA	NA	NA	NA	NA
green	0.500031099357971	0.531088931616231	0.566924891914222	0.608733512261878	0.658143699945472	0.717435925165785	0.789904200435057	0.880489544521646	0.996956415490118	NA	NA	NA	NA	NA	NA	NA	NA	NA	NA	NA	NA	NA	NA	NA	NA	NA	NA	NA	NA	NA	NA	NA	NA	NA	NA	NA	NA	NA	NA	NA	NA	NA	NA	NA	NA	NA	NA	NA	NA
green	0.515543101423782	0.547564412071222	0.584512078202884	0.627617688689822	0.678560682901658	0.739692275955862	0.814408667466555	0.907804156854922	NA	NA	NA	NA	NA	NA	NA	NA	NA	NA	NA	NA	NA	NA	NA	NA	NA	NA	NA	NA	NA	NA	NA	NA	NA	NA	NA	NA	NA	NA	NA	NA	NA	NA	NA	NA	NA	NA	NA	NA	NA
green	0.510800801344081	0.540157169237419	0.573707303972662	0.612418997897943	0.657582640810771	0.710957855162294	0.775008112384123	0.853291760099691	0.951146319744151	NA	NA	NA	NA	NA	NA	NA	NA	NA	NA	NA	NA	NA	NA	NA	NA	NA	NA	NA	NA	NA	NA	NA	NA	NA	NA	NA	NA	NA	NA	NA	NA	NA	NA	NA	NA	NA	NA	NA	NA
green	0.504462082946275	0.53345415667882	0.566587955230299	0.604819261251237	0.649422451608998	0.702135312940897	0.765390746539176	0.842702943159295	0.939343188934444	NA	NA	NA	NA	NA	NA	NA	NA	NA	NA	NA	NA	NA	NA	NA	NA	NA	NA	NA	NA	NA	NA	NA	NA	NA	NA	NA	NA	NA	NA	NA	NA	NA	NA	NA	NA	NA	NA	NA	NA
green	0.510820914250496	0.538108356251056	0.569034123851692	0.604377858252418	0.645159090253256	0.692737194254234	0.748965862619025	0.816440264656776	0.89890897825847	NA	NA	NA	NA	NA	NA	NA	NA	NA	NA	NA	NA	NA	NA	NA	NA	NA	NA	NA	NA	NA	NA	NA	NA	NA	NA	NA	NA	NA	NA	NA	NA	NA	NA	NA	NA	NA	NA	NA	NA
green	0.513078452341642	0.542565719717598	0.576265453861548	0.615149762489183	0.660514789221424	0.714128002632254	0.77846385872525	0.8570965717278	0.955387462980989	NA	NA	NA	NA	NA	NA	NA	NA	NA	NA	NA	NA	NA	NA	NA	NA	NA	NA	NA	NA	NA	NA	NA	NA	NA	NA	NA	NA	NA	NA	NA	NA	NA	NA	NA	NA	NA	NA	NA	NA
orange	0.198906464569602	0.201612674971909	0.204431644140979	0.207370569444904	0.210437274109868	0.213640276759942	0.216988870439565	0.220493212662426	0.224164428324471	0.228014727677348	0.232057541997868	0.236307680129698	0.240781509742149	0.245497167982301	0.250474807235794	0.255736883018059	0.261308492669869	0.267217775633909	0.273496388783202	0.280180073748578	0.287309337711647	0.294930275051478	0.30309556505844	0.311865691362215	0.321310442766279	0.331510774282669	0.342561133425425	0.354572393363203	0.367675586022597	0.382026701792409	0.397812929139203	0.415260864627765	0.434647459615055	0.456314830483204	0.480690622709871	0.50831652056676	0.539888975260347	0.576318730676025	0.618820111994316	0.66904901718866	0.729323703421872	0.802992764373577	0.895079090563206	NA	NA	NA	NA	NA	NA
orange	0.213656425443813	0.216563315585906	0.219591326150585	0.222748188228656	0.226042305179686	0.22948282732854	0.233079736847796	0.236843944484227	0.240787400103345	0.2449232194112	0.249265829684448	0.253831137920427	0.258636725537247	0.263702074646868	0.269048832040357	0.274701118427759	0.280685892249715	0.287033379636638	0.293777584985243	0.300956900356339	0.308614836752174	0.31680090669255	0.325571695914382	0.334992173226719	0.345137302640005	0.356094042406355	0.3679638438199	0.380865801878101	0.394940665214321	0.410355991725418	0.427312850887626	0.446054642593224	0.466878855599443	0.490152976018159	0.516336361489215	0.546010865023078	0.579924583347492	0.61905579679874	0.664708879158529	0.718662521947371	0.783406893293981	0.862538902717615	0.961453914497157	NA	NA	NA	NA	NA	NA
orange	0.212907865629862	0.21580457128469	0.218821973008469	0.221967774805601	0.225250350593912	0.228678818639481	0.232263126141667	0.2360141456207	0.239943785074924	0.244065114258622	0.248392509901505	0.252941823269665	0.257730574183517	0.262778176498118	0.26810620116353	0.273738684381251	0.279702490141191	0.286027738674461	0.29274831524106	0.299902477392601	0.307533583687578	0.315690973175312	0.324431033340742	0.333818505370277	0.343928090632854	0.354846442716436	0.366674657473651	0.379531412644536	0.393556963740048	0.40891828160656	0.425815731259724	0.444491859823747	0.465243113783772	0.488435691739095	0.514527341938833	0.544097878831869	0.577892778138197	0.61688689272242	0.662380026404015	0.716144638936808	0.78066217397616	0.859516939024257	0.958085395334377	NA	NA	NA	NA	NA	NA
orange	0.200313371158026	0.203038723146571	0.205877631467971	0.208837344398793	0.21192574050052	0.215151398651213	0.218523677626938	0.222052806787579	0.225749989717775	0.22962752303481	0.233698933017697	0.237979133256116	0.242484607191295	0.247233620258104	0.252246467384181	0.257545762917462	0.263156781717407	0.269107862262803	0.275430885342286	0.282161845394639	0.289341536117149	0.29701637792397	0.305239422716992	0.314071581939127	0.323583138024504	0.33385561859671	0.3449841392166	0.357080357281699	0.370276231534533	0.384728855716209	0.400626742316052	0.418198090663247	0.43772181104902	0.459542439715472	0.48409064696523	0.511911948514956	0.543707721714642	0.580395152329665	0.623197154713859	0.673781339349724	0.734482360912762	0.808672498378698	0.901410170211116	NA	NA	NA	NA	NA	NA
orange	0.194223606446713	0.196866104493607	0.199618706625788	0.202488440763594	0.20548294595087	0.20861054025758	0.211880297941868	0.215302137378914	0.218886921551057	0.222646573243793	0.226594207521165	0.230744284581992	0.235112786751284	0.23971742417297	0.244577874784749	0.249716065431488	0.255156502586858	0.26092666320619	0.26705745886423	0.273583789726015	0.280545209311918	0.287986726800298	0.295959781252134	0.304523432330031	0.313745825798536	0.323706010744521	0.334496211102672	0.346224689752836	0.359019393734833	0.37303264095321	0.388447212893425	0.405484371353663	0.424414547420594	0.445571803024812	0.469373715579556	0.496349216474933	0.527178360355363	0.562750449448167	0.604251220056439	0.653297585320761	0.712153223637947	0.784087892692285	0.874006229010206	0.989615518561821	NA	NA	NA	NA	NA
orange	0.202259886789074	0.205011721983484	0.20787821697766	0.210866690482226	0.213985097617426	0.217242100625302	0.220647149224445	0.224210572177036	0.227943681936893	0.231858894611866	0.235969867920587	0.240291660373345	0.244840915586774	0.249636076487416	0.254697635215871	0.260048425871667	0.26571396891898	0.271722878211585	0.278107344334977	0.284903711498589	0.292153169806441	0.299902590756214	0.308205541773828	0.317123526200154	0.326727509428505	0.337099811315124	0.348336471692295	0.360550232971828	0.373874336185865	0.388467401610762	0.404519773578149	0.422261868910524	0.441975308168718	0.464007975574935	0.48879472640693	0.516886377349857	0.54899112128463	0.586035056593985	0.629252981121565	0.680328710108705	0.741619584893273	0.816530654074411	0.910169490550834	NA	NA	NA	NA	NA	NA
orange	0.214936307459337	0.217860610962185	0.220906760444318	0.22408253330867	0.227396383254081	0.230857515419288	0.234475971773822	0.238262728423916	0.242229806819253	0.246390401233874	0.250759025369226	0.25535168151152	0.260186056398145	0.265281748846208	0.270660535319165	0.276346681019147	0.282367305877952	0.288752817091836	0.295537422756588	0.30275974491584	0.310463555219042	0.318698662784534	0.327521992318989	0.33699890181896	0.34720480435739	0.358227179098895	0.370168085068858	0.383147330688383	0.397306507727865	0.412814177818726	0.429872614918674	0.44872667697651	0.469675634818551	0.493089175936126	0.519429409693397	0.549281674618305	0.5833985488182	0.622764172895001	0.668690734317937	0.722967579635951	0.788099794017568	0.867705833817323	0.967213383567015	NA	NA	NA	NA	NA	NA
orange	0.20357644471989	0.206346192267099	0.209231345962109	0.212239272154779	0.21537797774713	0.218656181365807	0.22208339423988	0.225670012363909	0.229427421827177	0.233368119556947	0.237505852173205	0.241855776205681	0.246434643608287	0.251261017356981	0.256355522980602	0.261741143211287	0.267443564632012	0.273491587350963	0.279917611489848	0.286758217831242	0.294054864595396	0.301854728377767	0.310211725287451	0.319187759005259	0.328854256855206	0.339294074533149	0.350603877017588	0.362897140587629	0.376307973573129	0.390996028747725	0.407152889439779	0.425010472309945	0.444852231054574	0.467028314357394	0.491976408073067	0.520250914284163	0.552564635668272	0.589849698803783	0.633348939128546	0.684757132239629	0.746446963972929	0.821845647202518	0.916094001239503	NA	NA	NA	NA	NA	NA
orange	0.217962786985135	0.220928267080171	0.224017308845834	0.227237799197269	0.230598310868332	0.234108178613664	0.237777585801966	0.241617663092049	0.24564060120547	0.249859780202472	0.254289918149325	0.258947242657554	0.263849689508322	0.269017133486158	0.274471657684985	0.280237868980888	0.28634326917655	0.292818693626495	0.299698832104561	0.307022850484438	0.314835136756307	0.323186201391753	0.332133770644016	0.341744122803854	0.352093732822142	0.363271311641892	0.375380355363289	0.388542359408285	0.402900909275553	0.418626940082562	0.435925573970271	0.455045116688265	0.476289053041592	0.500032276024723	0.526743401880744	0.557016011184235	0.591613278959653	0.631533203315905	0.678106448398199	0.733147556222728	0.799196885612163	0.879923843754806	0.980832541433108	NA	NA	NA	NA	NA	NA
orange	0.210363714271709	0.213225805622345	0.216207150779257	0.219315361687527	0.222558712200504	0.225946211625169	0.22948768829641	0.233193884812825	0.237076566877641	0.241148648067569	0.245424333316994	0.249919284476646	0.254650812013122	0.259638097794812	0.264902455008819	0.270467632635055	0.276360173651069	0.282609838365024	0.2892501071236	0.296318780318214	0.303858698392469	0.311918610816672	0.320554231271176	0.329829527314902	0.339818307669684	0.350606190452849	0.362293063467944	0.374996186310438	0.388854138502251	0.404031895664712	0.420727428543419	0.439180385935674	0.459683671927069	0.482599109211569	0.508378976156631	0.537596158694369	0.570987224451783	0.609515377248799	0.654464888845318	0.707587038913931	0.771333618996268	0.849246105763568	0.946636714222691	NA	NA	NA	NA	NA	NA
purple	0.514506728432267	0.546463668086445	0.583337059995112	0.62635601722189	0.677196603035355	0.738205306011514	0.812771498537929	0.905979239195948	NA	NA	NA	NA	NA	NA	NA	NA	NA	NA	NA	NA	NA	NA	NA	NA	NA	NA	NA	NA	NA	NA	NA	NA	NA	NA	NA	NA	NA	NA	NA	NA	NA	NA	NA	NA	NA	NA	NA	NA	NA
purple	0.500052611526701	0.526764823680905	0.557038664122336	0.591637338912543	0.631558886747397	0.678134025888061	0.733177372145209	0.799229387653786	0.879959628830936	0.980872430302373	NA	NA	NA	NA	NA	NA	NA	NA	NA	NA	NA	NA	NA	NA	NA	NA	NA	NA	NA	NA	NA	NA	NA	NA	NA	NA	NA	NA	NA	NA	NA	NA	NA	NA	NA	NA	NA	NA	NA
purple	0.523347493214427	0.558661089247789	0.599860284620045	0.648550242787256	0.70697819258791	0.778390131233154	0.867655054539707	0.982424241648134	NA	NA	NA	NA	NA	NA	NA	NA	NA	NA	NA	NA	NA	NA	NA	NA	NA	NA	NA	NA	NA	NA	NA	NA	NA	NA	NA	NA	NA	NA	NA	NA	NA	NA	NA	NA	NA	NA	NA	NA	NA
purple	0.50754639356743	0.539071014285904	0.575445576653374	0.617882566082089	0.66803537177057	0.728218738596748	0.801776186939854	0.893722997368735	NA	NA	NA	NA	NA	NA	NA	NA	NA	NA	NA	NA	NA	NA	NA	NA	NA	NA	NA	NA	NA	NA	NA	NA	NA	NA	NA	NA	NA	NA	NA	NA	NA	NA	NA	NA	NA	NA	NA	NA	NA
purple	0.501220898357825	0.532352631175081	0.568273861348838	0.610181963218221	0.659709719972947	0.719143028078618	0.791783737985549	0.882584625369212	0.999328623433923	NA	NA	NA	NA	NA	NA	NA	NA	NA	NA	NA	NA	NA	NA	NA	NA	NA	NA	NA	NA	NA	NA	NA	NA	NA	NA	NA	NA	NA	NA	NA	NA	NA	NA	NA	NA	NA	NA	NA	NA
purple	0.515602856905941	0.547627879074011	0.584579827729477	0.627690434494188	0.678639333397937	0.739778012082436	0.814503063807935	0.907909378464807	NA	NA	NA	NA	NA	NA	NA	NA	NA	NA	NA	NA	NA	NA	NA	NA	NA	NA	NA	NA	NA	NA	NA	NA	NA	NA	NA	NA	NA	NA	NA	NA	NA	NA	NA	NA	NA	NA	NA	NA	NA
purple	0.510786192230345	0.540141720519446	0.573690895706989	0.612401482461846	0.657563833675847	0.710937521474211	0.774985946832248	0.853267355603182	0.951119116566849	NA	NA	NA	NA	NA	NA	NA	NA	NA	NA	NA	NA	NA	NA	NA	NA	NA	NA	NA	NA	NA	NA	NA	NA	NA	NA	NA	NA	NA	NA	NA	NA	NA	NA	NA	NA	NA	NA	NA	NA
purple	0.504452962291095	0.533444511848055	0.566577711341723	0.604808326142109	0.649410710075892	0.702122618361273	0.765376908303731	0.842687707122289	0.939326205645486	NA	NA	NA	NA	NA	NA	NA	NA	NA	NA	NA	NA	NA	NA	NA	NA	NA	NA	NA	NA	NA	NA	NA	NA	NA	NA	NA	NA	NA	NA	NA	NA	NA	NA	NA	NA	NA	NA	NA	NA
purple	0.510364810685689	0.537627888179582	0.568526042672662	0.603838219236181	0.644583038347934	0.692118660644979	0.748297123359669	0.815711278617297	0.898106357265509	NA	NA	NA	NA	NA	NA	NA	NA	NA	NA	NA	NA	NA	NA	NA	NA	NA	NA	NA	NA	NA	NA	NA	NA	NA	NA	NA	NA	NA	NA	NA	NA	NA	NA	NA	NA	NA	NA	NA	NA
purple	0.513077873465772	0.542565107573001	0.576264803695547	0.615149068452332	0.660514044001914	0.714127196924147	0.778462980430827	0.857095604716769	0.955386385074196	NA	NA	NA	NA	NA	NA	NA	NA	NA	NA	NA	NA	NA	NA	NA	NA	NA	NA	NA	NA	NA	NA	NA	NA	NA	NA	NA	NA	NA	NA	NA	NA	NA	NA	NA	NA	NA	NA	NA	NA
[truncated: 51 more columns]
