# Supplementary material for: Inference of past demography, dormancy and self-fertilization rates from whole genome sequence data
Source: PLoS Genet. 2020 Apr 6;16(4):e1008698. doi: 10.1371/journal.pgen.1008698 (PMC7173940; doi:10.1371/journal.pgen.1008698)
Supplement: S1 Data — File containing all numerical data presented in this study. It contains all plotted results and all requirements to build summary statistics. (ZIP) [file pgen.1008698.s003.zip › S1_data/Supplementary_Figure/FigS17/F17S_beta_a.csv]

	V1	V2	V3	V4	V5	V6	V7	V8	V9	V10	V11	V12	V13	V14	V15	V16	V17	V18	V19	V20	V21	V22	V23	V24	V25	V26	V27	V28	V29	V30	V31	V32	V33	V34	V35	V36	V37	V38	V39	V40	V41	V42	V43	V44	V45	V46	V47	V48	V49
blue	0.172230227611182	0.173100077245582	0.173987678913337	0.174893581646407	0.175818357353082	0.176762602022003	0.177726937003028	0.178712010370743	0.179718498376886	0.180747106998548	0.181798573589581	0.182873668643334	0.183973197675581	0.185098003237305	0.186248967067906	0.187427012400404	0.188633106431295	0.189868262968954	0.191133545275824	0.192430069121135	0.19375900606258	0.195121586977225	0.196519105864041	0.197952923942722	0.199424474076106	0.200935265546379	0.202486889218552	0.204081023128318	0.205719438535579	0.207404006489522	0.209136704956435	0.210919626567317	0.212754987049107	0.214645134410951	0.216592558965577	0.218599904275731	0.220669979126827	0.222805770639862	0.225010458653318	0.227287431519675	0.229640303481576	0.232072933815067	0.234589447953162	0.237194260832944	0.239892102744146	0.242688047997575	0.245587546778908	0.248596460608593	0.251721101893266
blue	0.172261180408495	0.173131186370154	0.174018947555521	0.174925013095225	0.175849955000339	0.176794369366613	0.177758877655575	0.178744128058277	0.179750796947995	0.180779590428695	0.181831245986745	0.182906534253964	0.184006260890893	0.185131268599935	0.186282439278954	0.187460696326892	0.188667007114066	0.189902385631052	0.191167895331379	0.1924646521848	0.193793827959557	0.195156653753928	0.196554423799437	0.197988499560413	0.199460314157205	0.200971377143244	0.202523279669447	0.20411770007308	0.205756409932369	0.207441280632765	0.20917429049603	0.210957532529244	0.212793222857553	0.21468370991208	0.216631484453108	0.218639190518475	0.220709637398385	0.222845812750672	0.225050896985292	0.22732827906367	0.229681573877994	0.232114641397888	0.234631607797778	0.237236888808191	0.239935215568975	0.24273166330288	0.245631683175076	0.248641137759432	0.251766340597031
blue	0.163830459434312	0.164657885997112	0.165502198816295	0.166363920147214	0.16724359400586	0.168141787314163	0.169059091118386	0.169996121886141	0.170953522887978	0.171931965670075	0.172932151625107	0.173954813669017	0.175000718032106	0.176070666173657	0.177165496830128	0.178286088207928	0.179433360332818	0.180608277569151	0.181811851323444	0.183045142948213	0.184309266863601	0.185605393916088	0.186934754995561	0.188298644934242	0.189698426713414	0.191135536006698	0.192611486091691	0.194127873165315	0.195686382102095	0.197288792699066	0.198936986455951	0.200632953944919	0.202378802830621	0.204176766608434	0.20602921413709	0.207938660051242	0.209907776150212	0.211939403871372	0.214036567970634	0.21620249154856	0.218440612579083	0.220754602119116	0.223148384401908	0.2256261590455	0.228192425640649	0.230852011021076	0.233610099563741	0.236472266919337	0.239444517634764
blue	0.167482149069851	0.168328018509598	0.169191150590972	0.170072079210107	0.170971360508806	0.171889574045374	0.172827324040166	0.173785240701512	0.174763981638106	0.175764233364514	0.176786712907065	0.177832169517988	0.178901386506432	0.17999518319576	0.181114417017397	0.182259985752485	0.183432829933647	0.184633935420378	0.185864336162884	0.187125117170636	0.188417417703583	0.189742434705717	0.191101426502779	0.192495716788076	0.193926698922986	0.195395840581493	0.196904688771312	0.1984548752677	0.2000481225001	0.201686249936229	0.203371181013391	0.205104950672499	0.206889713556875	0.208727752945262	0.210621490496934	0.21257349689635	0.214586503495747	0.216663415066553	0.218807323784806	0.221021524592181	0.223309532093135	0.225675099170393	0.228122237526177	0.230655240385672	0.233278707633007	0.235997573689336	0.238817138488491	0.241743101959314	0.244781602486706
blue	0.14777732178172	0.148523671891728	0.149285253636635	0.150062538097932	0.150856015985506	0.151666198670712	0.152493619285392	0.153338833891784	0.154202422728751	0.155084991540156	0.155987172991815	0.156909628183961	0.157853048266837	0.15881815616771	0.159805708438371	0.160816497233048	0.161851352427598	0.162911143891896	0.163996783928494	0.165109229891921	0.166249487004435	0.167418611385619	0.168617713315039	0.169847960749119	0.171110583115676	0.172406875412006	0.173738202635265	0.175106004576969	0.176511801017054	0.17795719735686	0.179443890734945	0.180973676674715	0.182548456318595	0.184170244310054	0.185841177392163	0.187563523799875	0.189339693532828	0.19117224960651	0.193063920392247	0.195017613170958	0.197036429042293	0.199123679349944	0.201282903806136	0.203517890523947	0.205832698195967	0.208231680692423	0.210719514392452	0.213301228609463	0.215982239527129
blue	0.157739337848604	0.158536001171072	0.159348922928692	0.160178605959665	0.161025574053784	0.161890373055147	0.162773572035262	0.163675764541832	0.164597569928979	0.165539634775184	0.166502634395749	0.167487274457226	0.168494292701918	0.169524460791316	0.170578586278142	0.171657514717599	0.172762131929424	0.173893366423462	0.17505219200272	0.176239630559243	0.17745675507968	0.178704692879115	0.179984629083664	0.181297810384435	0.182645549087858	0.184029227490039	0.185450302605792	0.18691031128636	0.188410875763611	0.189953709662756	0.191540624530448	0.193173536930537	0.194854476165923	0.196585592691918	0.198369167294457	0.200207621115536	0.202103526618525	0.204059619597798	0.206078812350596	0.20816420814447	0.210319117131473	0.212547073880747	0.214851856724823	0.217237509142376	0.219708363431985	0.222269066968488	0.224924611376714	0.227680365007891	0.230542109163345
blue	0.147529582845289	0.148274681748548	0.149034986751873	0.14981096814702	0.150603115821232	0.151411940288586	0.15223797378716	0.153081771446993	0.153943912534214	0.154825001777199	0.155725670781138	0.156646579537975	0.157588418039286	0.158551908000397	0.159537804704789	0.160546898978697	0.161580019306745	0.162638034100529	0.163721854133186	0.164832435154304	0.16597078070095	0.167137945122194	0.168335036836291	0.169563221841663	0.170823727505071	0.172117846652837	0.173446941993786	0.174812450905719	0.176215890620762	0.177658863848904	0.179143064883565	0.180670286238071	0.18224242586771	0.183861495038532	0.1855296269115	0.187249085919021	0.189022278020526	0.190851761934778	0.192740261459168	0.19469067900075	0.196706110460385	0.198789861630516	0.200945466289273	0.203176706199214	0.205487633248795	0.207882594009271	0.210366257020134	0.212943643163483	0.215620159543115
blue	0.173061736615503	0.173935785790329	0.174827672703417	0.175737949037393	0.17666718946166	0.177615992842227	0.178584983528764	0.179574812724689	0.180586159946612	0.181619734580006	0.182676277538587	0.183756563035563	0.184861400475651	0.185991636477581	0.187148157037696	0.188331889846283	0.189543806769361	0.190784926509862	0.192056317463546	0.193359100786457	0.194694453692441	0.196063613001108	0.197467878958715	0.19890861935678	0.200387273975846	0.201905359384754	0.203464474129038	0.205066304345768	0.206712629846296	0.208405330713036	0.210146394461683	0.211937923826232	0.213782145230916	0.215681418020814	0.217638244531618	0.219655281088908	0.221735350038614	0.223881452923231	0.226096784933158	0.228384750779476	0.230748982154005	0.233193356964958	0.235722020562496	0.238339409198544	0.241050276000165	0.243859719776391	0.24677321702581	0.249796657567661	0.252936384284197
blue	0.158450661896526	0.159250917764691	0.160067505385266	0.160900929863998	0.161751717352704	0.162620416156961	0.163507597914501	0.164413858849621	0.165339821109419	0.166286134188113	0.167253476446333	0.168242556732829	0.169254116116744	0.17028892973937	0.171347808795081	0.172431602652102	0.173541201124767	0.174677536910026	0.175841588202243	0.177034381501675	0.178256994633592	0.179510559996698	0.180796268061421	0.182115371140813	0.183469187459136	0.184859105545947	0.186286588986457	0.187753181562322	0.189260512820851	0.190810304114831	0.192404375160068	0.194044651163137	0.195733170578062	0.197472093557611	0.199263711172904	0.201110455484053	0.203014910554924	0.204979824516935	0.207008122800301	0.209102922666727	0.211267549195369	0.213505552894472	0.215820729134924	0.218217139629427	0.220699136213019	0.223271387217833	0.22593890677838	0.22870708745442	0.231581736618
blue	0.153677247642927	0.154453395358295	0.155245382822957	0.156053699926065	0.156878856968821	0.157721385738793	0.158581840652808	0.159460799973575	0.160358867105663	0.161276671976918	0.162214872511978	0.16317415620513	0.164155241800399	0.165158881087513	0.166185860823165	0.167237004787891	0.168313175989872	0.169415279028046	0.170544262628126	0.17170112236648	0.172886903598293	0.174102704608126	0.175349680002827	0.176629044368819	0.177942076218126	0.179290122250081	0.180674601958576	0.182097012617989	0.183558934684607	0.185062037654511	0.186608086423554	0.188198948200396	0.189836600029498	0.191523136987827	0.193260781126711	0.195051891239099	0.1968989735425	0.198804693379342	0.20077188804963	0.20280358090583	0.204902996857236	0.207073579451062	0.209319009720538	0.211643227017013	0.214050452074077	0.216545212587761	0.219132371638988	0.221817159333659	0.224605208093508
green	0.157468249707945	0.15826354389839	0.159075068582516	0.159903325734357	0.160748838243528	0.161612151016049	0.162493832145433	0.16339447415932	0.164314695347421	0.16525514117702	0.166216485802831	0.167199433678661	0.168204721278942	0.169233118938999	0.170285432823708	0.171362507035117	0.172465225870607	0.173594516244301	0.174751350285647	0.175936748130482	0.177151780921438	0.178397574036217	0.179675310564194	0.180986235053937	0.182331657556568	0.183712957992603	0.185131590872855	0.18658909040736	0.188087076040046	0.189627258451117	0.191211446073934	0.192841552178571	0.194519602580403	0.196247744039007	0.198028253420598	0.199863547706238	0.201756194938305	0.203708926209485	0.205724648811993	0.207806460680157	0.20995766627726	0.212181794097994	0.214482615981512	0.216864168457433	0.219330776378924	0.221887079133923	0.224538059768737	0.227289077408638	0.230145903419305
green	0.155072554479589	0.155855749199183	0.156654927484483	0.157470583672573	0.158303232697914	0.159153411176421	0.160021678558725	0.160908618357854	0.161814839456963	0.162740977503305	0.163687696395122	0.164655689868777	0.165645683194107	0.166658434986685	0.167694739146533	0.168755426933671	0.169841369191931	0.170953478733523	0.172092712898081	0.17326007630127	0.174456623789538	0.175683463619282	0.176941760880557	0.17823274118758	0.179557694660577	0.180917980226188	0.182315030266544	0.183750355650472	0.185225551183954	0.186742301521196	0.188302387582359	0.189907693529352	0.19156021435714	0.193262064164861	0.195015485178878	0.19682285760871	0.198686710426974	0.200609733175977	0.202594788916883	0.204644928452573	0.206763405972786	0.208953696290294	0.21121951386013	0.213564833800838	0.215993915168	0.218511326766694	0.221121975832007	0.223831139956388	0.226644502700938
green	0.153817908052832	0.154594766174311	0.155387478543167	0.156196535496948	0.157022447803933	0.157865747738433	0.158726990224731	0.15960675405482	0.160505643185564	0.161424288121379	0.1623633473891	0.163323509112277	0.164305492692798	0.165310050608503	0.166337970336202	0.167390076410435	0.168467232629292	0.169570344419688	0.170700361375704	0.171858279984954	0.173045146559436	0.174262060388968	0.175510177137206	0.176790712502281	0.178104946166437	0.179454226061637	0.180839972981032	0.182263685569452	0.183726945729772	0.185231424486157	0.186778888349867	0.188371206238613	0.19001035700644	0.191698437647932	0.193437672248258	0.195230421759364	0.197079194692691	0.198986658830251	0.200955654069022	0.202989206528737	0.205090544070443	0.207263113393223	0.209510598899547	0.211836943546444	0.21424637193073	0.216743415892627	0.219332942964223	0.222020188038522	0.224810788692601
green	0.155772612640396	0.156559343007267	0.15736212909591	0.158181467475041	0.159017875403738	0.159871891920406	0.16074407900126	0.161635022793529	0.162545334929109	0.163475653924811	0.164426646675974	0.165399010050758	0.16639347259315	0.167410796343414	0.168451778785544	0.169517254932196	0.170608099558529	0.171725229597545	0.172869606710683	0.174042240048837	0.175244189220445	0.176476567485006	0.177740545192247	0.179037353489286	0.180368288320459	0.181734714747129	0.183138071617763	0.184579876621839	0.186061731764917	0.187585329306392	0.189152458206195	0.190765011132079	0.192424992085195	0.194134524708553	0.195895861350801	0.197711392966656	0.199583659945507	0.201515363971306	0.203509381030195	0.205568775697572	0.207696816853861	0.2098969949985	0.212173041355022	0.214528948987212	0.216968996177694	0.219497772356922	0.222120206913157	0.224841601263968	0.227667664628271
green	0.146339592480777	0.14707868133169	0.14783285362854	0.148602575869655	0.149388333990794	0.150190634388166	0.15101000500676	0.151846996498871	0.152702183458202	0.153576165735321	0.15446956984082	0.155383050443073	0.156317291968103	0.157273010309801	0.158250954659445	0.159251909464375	0.160276696526566	0.161326177252905	0.162401255070131	0.163502878018646	0.164632041540874	0.165789791481387	0.16697722731781	0.168195505643491	0.169445843925111	0.170729524560907	0.172047899267941	0.173402393829962	0.174794513240928	0.17622584728319	0.177698076583801	0.179212979197474	0.180772437770372	0.182378447345446	0.184033123877341	0.185738713533294	0.187497602865996	0.189312329955291	0.191185596628112	0.19312028188037	0.195119456641036	0.197186400037658	0.199324617344507	0.201537859820018	0.203830146669654	0.206205789404732	0.208669418907775	0.211226015561877	0.213880942856521
green	0.154462868189149	0.155242983685053	0.156039019905364	0.15685146924362	0.157680844609756	0.158527680509916	0.159392534195185	0.160275986884439	0.161178645066938	0.16210114189081	0.163044138644101	0.164008326335669	0.164994427383863	0.166003197421671	0.1670354272278	0.168091944794074	0.169173617540496	0.170281354690447	0.171416109819665	0.172578883594049	0.173770726712792	0.174992743075048	0.176246093190182	0.177531997853762	0.178851742113751	0.180206679554007	0.18159823692508	0.183027919155635	0.184497314781483	0.186008101833411	0.187562054229681	0.189161048724392	0.190807072468948	0.192502231250655	0.194248758480293	0.196049025009304	0.197905549867347	0.19982101202247	0.201798263279372	0.203840342446336	0.205950490918865	0.20813216984809	0.21038907908522	0.212725178120143	0.215144709263457	0.217652223357437	0.220252608343786	0.222951121065469	0.225753422737987
green	0.146165389225544	0.146903598262037	0.14765687278907	0.14842567874965	0.149210501501076	0.150011846836743	0.150830242073168	0.151666237207151	0.152520406148394	0.153393348033401	0.154285688626963	0.155198081818134	0.156131211218195	0.157085791868832	0.158062572069484	0.15906233533368	0.16008590248512	0.161134133905268	0.162207931945421	0.163308243517429	0.164436062878737	0.165592434628939	0.166778456936839	0.167995285018969	0.169244134892735	0.170526287429801	0.17184309273814	0.17319597490424	0.174586437130511	0.176016067306817	0.177486544059589	0.178999643326934	0.180557245513907	0.182161343288551	0.183814050086669	0.185517609401652	0.187274404945228	0.189086971775902	0.19095800850434	0.192890390699283	0.194887185634059	0.196951668532725	0.199087340496862	0.20129794831939	0.203587506421293	0.205960321181448	0.208421017969757	0.210974571240644	0.213626338098872
green	0.161123622382345	0.161937378050943	0.162767740978084	0.16361522479032	0.164480364515311	0.165363717708197	0.166265865649867	0.167187414622541	0.168128997268534	0.169091274038615	0.17007493473692	0.171080700170018	0.172109323908414	0.173161594169532	0.174238335832071	0.175340412592552	0.176468729275902	0.177624234313067	0.17880792239992	0.180020837353114	0.181264075180138	0.18253878738253	0.183846184513189	0.185187540010877	0.186564194337452	0.18797755944607	0.189429123611676	0.190920456658532	0.192453215623357	0.19402915089705	0.195650112892848	0.197318059294321	0.199035062942897	0.200803320431729	0.202625161480828	0.204503059177592	0.20643964117738	0.208437701970812	0.210500216338225	0.212630354127521	0.214831496509794	0.217107253888075	0.219461485658712	0.221898322052879	0.224422188318267	0.227037831538759	0.229750350434085	0.232565228533008	0.235488371174197
green	0.146436101764562	0.1471756780361	0.147930347700935	0.148700577565045	0.149486853884657	0.150289683389945	0.151109594374069	0.151947137852476	0.152802888797804	0.153677447456216	0.154571440751482	0.15548552378372	0.156420381430328	0.157376730057317	0.15835531935005	0.1593569342732	0.160382397170711	0.161432570017559	0.162508356836282	0.163610706292504	0.164740614485132	0.165899127948459	0.167087346885205	0.168306428651477	0.169557591516861	0.170842118725322	0.172161362885363	0.173516750721022	0.174909788218782	0.176342066209437	0.177815266428397	0.179331168102978	0.18089165512093	0.182498723840909	0.18415449161301	0.18586120608579	0.187621255385845	0.189437179266854	0.191311681337573	0.193247642492578	0.195248135686083	0.197316442208181	0.199456069644834	0.201670771728388	0.203964570314926	0.206341779759156	0.208807033997616	0.211365316697906	0.214021994886668
green	0.144165660463531	0.144893769859811	0.145636738631526	0.146395026346987	0.147169111723188	0.147959493633624	0.148766692180452	0.149591249835814	0.150433732657597	0.151294731585354	0.152174863822616	0.153074774312401	0.153995137313317	0.154936658084369	0.155900074687306	0.156886159916195	0.157895723364819	0.158929613643531	0.159988720758308	0.161073978666044	0.162186368021472	0.163326919132734	0.164496715144285	0.165696895467824	0.166928659484088	0.168193270540786	0.169492060274691	0.170826433288978	0.172197872220328	0.173607943234252	0.17505830199143	0.176550700132875	0.178086992337303	0.17966914401052	0.181299239673834	0.182979492126789	0.184712252468899	0.186500021075837	0.188345459637838	0.1902514043822	0.192220880618041	0.194257118760181	0.196363572010671	0.198543935901529	0.200802169931346	0.203142521562248	0.205569552883183	0.2080881702917	0.210703657600545
orange	0.178717863758261	0.179519469130778	0.180337433796611	0.181172263713286	0.182024485919892	0.182894649646636	0.183783327495227	0.1846911166954	0.185618640443403	0.186566549328725	0.187535522855942	0.188526271069165	0.189539536287233	0.190576094958591	0.191636759645561	0.192722381148696	0.193833850782857	0.194972102817842	0.196138117097582	0.197332921853366	0.198557596728044	0.199813276029929	0.20110115223699	0.202422479774105	0.203778579088513	0.205170841051305	0.206600731715793	0.208069797466981	0.209579670600145	0.211132075370864	0.212728834563603	0.214371876631494	0.216063243466087	0.217805098862907	0.219599737756601	0.221449596308562	0.223357262940272	0.225325490417433	0.227357209103535	0.229455541517049	0.231623818344348	0.233865596081047	0.236184676498321	0.238585128158307	0.241071310234721	0.243647898932095	0.246319916840483	0.249092765613339	0.25197226241592
orange	0.178411519067856	0.179211577244966	0.180027963139977	0.180861181733853	0.181711759048436	0.182580243253852	0.183467205846617	0.184373242903743	0.185298976418632	0.186245055725057	0.18721215901607	0.188200994965307	0.189212304458846	0.190246862446489	0.191305479922216	0.192389006044431	0.193498330407651	0.194634385478419	0.19579814920945	0.196990647847419	0.198212958951338	0.199466214640166	0.200751605090246	0.202070382305263	0.203423864183833	0.204813438912498	0.206240569714911	0.207706799991363	0.209213758886605	0.210763167328192	0.212356844582396	0.2139967153802	0.215684817672057	0.217423311077104	0.219214486100485	0.221060774201509	0.22296475880569	0.224929187365559	0.22695698458865	0.229051266966596	0.231215358757141	0.233452809591433	0.235767413902769	0.238163232400468	0.240644615844513	0.243216231413797	0.245883092004165	0.248650588843226	0.251524527868405
orange	0.175333349299282	0.17611786116443	0.176918383475805	0.177735411401848	0.178569460743017	0.179421069017684	0.180290796617344	0.181179228036352	0.182086973181859	0.183014668770125	0.183962979815909	0.184932601222271	0.185924259478778	0.186938714476814	0.187976761451549	0.189039233060983	0.190127001613499	0.191240981456437	0.192382131539447	0.193551458167716	0.194750017961692	0.195978921041591	0.197239334456873	0.198532485882941	0.199859667609695	0.201222240849162	0.202621640392399	0.204059379649149	0.205537056107475	0.207056357254769	0.208619067006271	0.210227072692599	0.211882372663819	0.213587084574478	0.215343454421824	0.217153866418319	0.219020853789705	0.220947110601452	0.222935504729707	0.224989092108069	0.227111132399042	0.229305106259202	0.231574734390401	0.233923998596379	0.236357165095428	0.238878810376261	0.241493849926754	0.244207570215001	0.247025664360489
orange	0.178218274047884	0.179017356240045	0.179832746232046	0.18066494838883	0.181514488090548	0.182381912838617	0.183267793432391	0.184172725221729	0.18509732944127	0.186042254632669	0.187008178161655	0.18799580783736	0.189005883642058	0.190039179580197	0.191096505656432	0.192178709993285	0.193286681100063	0.194421350305799	0.195583694370212	0.196774738288068	0.197995558303869	0.199247285155514	0.200531107567457	0.201848276016074	0.203200106792286	0.204587986389198	0.206013376245485	0.207477817878657	0.208982938446083	0.210530456775973	0.212122189915287	0.213760060247046	0.215446103235621	0.217182475865646	0.218971465848096	0.22081550167616	0.222717163623851	0.224679195792103	0.226704519320622	0.228796246899256	0.230957698730512	0.233192420115369	0.235504200858324	0.237897096715068	0.240375453138124	0.242943931612927	0.24560753892013	0.248371659710625	0.251242092839215
orange	0.167147349249659	0.167890517680213	0.168648852813431	0.169422823722592	0.170212919025694	0.171019647914124	0.171843541246989	0.172685152716044	0.173545060086601	0.174423866520247	0.175322201985751	0.176240724765087	0.177180123062136	0.178141116722335	0.179124459072306	0.180130938889335	0.181161382511531	0.182216656100528	0.183297668069744	0.18440537169252	0.185540767905866	0.186704908327145	0.187898898502816	0.189123901410322	0.190381141236447	0.191671907457936	0.192997559252978	0.194359530275281	0.195759333825982	0.197198568462618	0.198678924088872	0.200202188573858	0.201770254955461	0.203385129288754	0.205048939207905	0.206763943278413	0.208532541226126	0.210357285140432	0.212240891761651	0.214186255977009	0.216196465666212	0.218274818056744	0.220424837771087	0.222650296773653	0.224955236454882	0.22734399212452	0.229821220226366	0.232391928633942	0.235061510441809
orange	0.177460473335337	0.178255728251172	0.179067212859166	0.179895429108563	0.180740899863156	0.181604170002056	0.18248580759072	0.183386405127527	0.184306580871656	0.185246980258512	0.186208277409522	0.1871911767437	0.188196414699109	0.189224761573034	0.190277023490538	0.191354044511984	0.192456708891083	0.193585943496184	0.194742720408727	0.195928059714172	0.197143032502254	0.198388764095096	0.199666437523653	0.20097729727503	0.202322653335653	0.203703885557893	0.205122448380734	0.206579875938447	0.208077787594985	0.209617893946074	0.211202003335766	0.212832028939651	0.214509996473063	0.216238052589561	0.218018474042923	0.21985367769485	0.2217462314609	0.223698866298888	0.225714489357456	0.227796198417944	0.229947297780449	0.232171315765411	0.234472024025717	0.236853458891648	0.23931994500279	0.241876121517974	0.244526971237424	0.247277853021759	0.250134537951646
orange	0.169333870767193	0.170088082235714	0.170857685775021	0.171643157428541	0.172444993074843	0.173263709471592	0.174099845366146	0.174953962677786	0.175826647757071	0.176718512728208	0.177630196920926	0.178562368398873	0.179515725592229	0.180490999042902	0.181488953271499	0.182510388776063	0.183556144173592	0.184627098496363	0.185724173656275	0.18684833709174	0.188000604613092	0.189182043464098	0.190393775618976	0.191636981336319	0.192912902993592	0.194222849228391	0.195568199415483	0.19695040851181	0.198371012305258	0.199831633106971	0.201333985931591	0.202879885214895	0.204471252124179	0.206110122523292	0.207798655661773	0.209539143666052	0.211334021920466	0.213185880436924	0.215097476324881	0.217071747487853	0.21911182768959	0.221221063152404	0.223403030872556	0.22566155886359	0.22800074856859	0.230424999717408	0.232939037945812	0.235547945541325	0.238257195736666
orange	0.184384088371668	0.185214311040212	0.186061477028522	0.186926110356797	0.187808756879411	0.18870998543408	0.189630389064381	0.190570586321139	0.191531222648697	0.192512971862575	0.19351653772565	0.194542655630591	0.195592094397009	0.19666565819254	0.197764188587967	0.198888566757403	0.200039715835636	0.201218603445875	0.202426244412461	0.203663703674518	0.204932099418127	0.206232606446383	0.207566459808698	0.208934958712891	0.210339470746142	0.211781436433613	0.213262374166691	0.214783885536292	0.216347661110604	0.217955486701093	0.219609250165597	0.221310948802985	0.223062697400296	0.224866737000512	0.226725444467401	0.228641342933271	0.2306171132262	0.232655606385571	0.234759857388792	0.236933100228185	0.239178784495557	0.241500593653349	0.243902465195893	0.246388612932911	0.248963551660538	0.251632124523714	0.25439953341886	0.257271372838351	0.26025366762013
orange	0.169628863710764	0.170384565042636	0.17115568885067	0.171942712118662	0.172746131704738	0.173566465387363	0.174404252978129	0.17526005750633	0.176134466480797	0.177028093234922	0.177941578361362	0.178875591243451	0.179830831691043	0.180808031689154	0.181807957268617	0.182831410508772	0.183879231683217	0.184952301560661	0.18605154387414	0.187177927973137	0.188332471674609	0.189516244330549	0.190730370131513	0.191976031667566	0.193254473770358	0.194567007662558	0.195915015443736	0.197299954944946	0.198723364987857	0.200186871088314	0.201692191648785	0.203241144689269	0.20483565517212	0.206477762982818	0.208169631636264	0.209913557786739	0.211711981629416	0.213567498292496	0.215482870331804	0.217461041454369	0.219505151614352	0.221618553644165	0.22380483160604	0.22606782107535	0.228411631597135	0.23084067159244	0.233359676032015	0.235973737242895	0.238688339269578
orange	0.166304679058766	0.167043591579265	0.167797583947121	0.168567122549366	0.169352693205824	0.170154802191892	0.170973977326599	0.17181076913087	0.172665752061321	0.173539525825408	0.174432716784253	0.175345979450038	0.1762799980855	0.177235488413731	0.17821319944727	0.179213915446304	0.180238458016744	0.181287688359965	0.182362509687167	0.183463869812572	0.184592763941112	0.185750237667843	0.186937390208079	0.188155377879231	0.189405417857519	0.190688792235227	0.192006852406928	0.193361023816209	0.194752811097971	0.196183803655275	0.197655681714216	0.199170222905301	0.200729309425535	0.202334935841895	0.203989217604206	0.205694400343819	0.207452870044044	0.209267164179197	0.211139983931614	0.213074207610339	0.215072905411688	0.21713935568088	0.219277062855906	0.221489777300231	0.223781517260424	0.22615659321917	0.228619634954167	0.231175621660295	0.233829915547427
purple	0.196217532637991	0.197006510075557	0.197811589093481	0.198633267678785	0.199472064567949	0.200328520338991	0.201203198573246	0.202096687092109	0.203009599274426	0.203942575460749	0.204896284451213	0.205871425104384	0.206868728045127	0.207888957490255	0.208932913201549	0.210001432576638	0.211095392889229	0.21221571369128	0.213363359390942	0.214539342021459	0.21574472421774	0.21698062241899	0.218248210317708	0.219548722577432	0.22088345884399	0.222253788077657	0.223661153236557	0.225107076345017	0.226593163984267	0.228121113247159	0.229692718203275	0.231309876926236	0.232974599141048	0.234689014556303	0.236455381953838	0.238276099117451	0.240153713692426	0.242090935079306	0.244090647478666	0.246155924218989	0.248290043517322	0.250496505842717	0.252779053075885	0.255141689685655	0.257588706174345	0.260124705080806	0.262754629872691	0.265483797109554	0.268317932317064
purple	0.195004341117873	0.195787191325539	0.196586018068056	0.197401315465057	0.198233598224496	0.199083402726238	0.199951288174827	0.200837837826611	0.201743660296911	0.202669390953373	0.2036156934022	0.204583261074596	0.205572818921365	0.206585125224381	0.207620973534444	0.208681194745921	0.209766659319576	0.210878279666089	0.212017012703981	0.213183862607007	0.214379883757607	0.215606183924679	0.216863927685779	0.218154340115997	0.219478710768064	0.220838397970852	0.222234833476419	0.223669527488987	0.225144074113015	0.226660157261664	0.228219557071703	0.229824156876236	0.231475950792667	0.233177051990185	0.234929701708841	0.236736279111147	0.238599312057275	0.240521488906455	0.242505671460447	0.244554909180144	0.246672454823831	0.248861781675778	0.251126602557103	0.253470890837773	0.255898903699895	0.258415207938822	0.261024708631042	0.263732681047496	0.266544806249199
purple	0.192002059178096	0.192769746345662	0.193553100598281	0.194352606484974	0.195168768744306	0.196002113366993	0.196853188726333	0.197722566781573	0.198610844359752	0.199518644522068	0.200446618021324	0.201395444857641	0.202365835940239	0.203358534863816	0.204374319808871	0.205414005576163	0.206478445766486	0.207568535118022	0.208685212014716	0.209829461180465	0.211002316575358	0.212204864511894	0.213438247010904	0.21470366541898	0.21600238431148	0.217335735707779	0.218705123628302	0.2201120290261	0.221558015129392	0.223044733235595	0.224573929001974	0.22614744928332	0.227767249572942	0.229435402110015	0.231154104723969	0.232925690495276	0.234752638321936	0.236637584492299	0.238583335377835	0.240592881374373	0.242669412237461	0.244816333977265	0.2470372875012	0.249336169218957	0.251717153855205	0.254184719750953	0.256743676976174	0.259399198624988	0.262156855721833
purple	0.196994692916753	0.197787595406232	0.198596679579169	0.199422445900002	0.200265415685852	0.201126132204036	0.202005161839628	0.202903095338352	0.203820549130525	0.204758166742307	0.205716620301017	0.206696612141946	0.207698876524714	0.208724181468005	0.209773330712303	0.210847165821173	0.211946568432635	0.213072462673288	0.21422581774908	0.215407650727977	0.216619029531347	0.217861076152524	0.219134970122962	0.220441952248476	0.221783328640451	0.223160475069546	0.224574841672399	0.226027958045194	0.227521438761678	0.229056989357499	0.230636412827486	0.232261616687908	0.233934620661872	0.235657565052969	0.23743271988016	0.239262494855879	0.24114945029959	0.243096309090721	0.245105969778339	0.247181520980306	0.249326257222338	0.251543696387829	0.253837598972819	0.256211989367809	0.258671179419764	0.261219794564516	0.263862802862778	0.266605547323238	0.269453781955255
purple	0.184909980042746	0.18564184862882	0.186388653308488	0.187150856022788	0.187928937960303	0.188723400570186	0.189534766639854	0.190363581442204	0.191210413957648	0.192075858176727	0.192960534489565	0.193865091168983	0.194790205954751	0.195736587747089	0.196704978418318	0.1976961547524	0.198710930523007	0.199750158721822	0.200814733949876	0.201905594986031	0.203023727548089	0.204170167263617	0.205346002869287	0.206552379659519	0.20779050320739	0.209061643383203	0.210367138698904	0.211708401009555	0.213086920606613	0.214504271741616	0.215962118623334	0.217462221936406	0.219006445935156	0.220596766172675	0.222235277932544	0.223924205438869	0.225665911929768	0.227462910690218	0.229317877152619	0.231233662187558	0.233213306723661	0.235260057854208	0.237377386609947	0.239569007602729	0.241838900773824	0.244191335514778	0.246630897468359	0.249162518363586	0.251791509293244
purple	0.194384147777249	0.195163865695316	0.195959496223955	0.196771531505763	0.197600484189275	0.198446888508229	0.199311301429714	0.200194303876393	0.201096502028434	0.202018528711289	0.202961044875985	0.203924741179214	0.204910339671152	0.205918595599687	0.206950299340513	0.208006278463477	0.209087399946511	0.210194572549618	0.211328749362557	0.212490930541247	0.213682166249405	0.214903559823592	0.216156271181733	0.217441520497228	0.21876059216313	0.220114839073457	0.22150568725163	0.222934640859343	0.224403287622825	0.225913304717673	0.227466465158088	0.229064644741703	0.23070982960719	0.232404124468661	0.234149761598661	0.235949110640354	0.2378046893396	0.239719175299139	0.241695418870277	0.243736457312599	0.245845530369665	0.248026097428666	0.250281856455218	0.252616764921299	0.255035062975454	0.257541299140669	0.260140358867558	0.262837496319991	0.265638369828287
purple	0.186343930047288	0.187083040805102	0.187837235455933	0.188606980511936	0.189392761923273	0.190195086101164	0.191014481006244	0.191851497307132	0.192706709614561	0.193580717796879	0.194474148383248	0.195387656061446	0.196321925277785	0.197277671947372	0.198255645283695	0.199256629757342	0.200281447194648	0.201330959028034	0.202406068711014	0.203507724312093	0.204636921303199	0.205794705559902	0.206982176592418	0.208200491028376	0.209450866370544	0.210734585055169	0.212052998839379	0.213407533549183	0.214799694223149	0.216231070690748	0.217703343628849	0.219218291144867	0.220777795940767	0.222383853118635	0.224038578695831	0.225744218906173	0.227503160373087	0.22931794125165	0.231191263448876	0.233126006046011	0.23512524006305	0.237192244724735	0.239330525409237	0.241543833486177	0.243836188280151	0.246211901430269	0.248675603956318	0.25123227638901	0.253887282376805
purple	0.201369518183271	0.202184515749854	0.203016145919835	0.203864923103631	0.204731383145423	0.205616084451252	0.20651960918912	0.207442564566513	0.20838558419124	0.209349329522005	0.210334491415675	0.211341791778867	0.212371985332131	0.213425861495815	0.214504246407491	0.215608005081795	0.216738043724535	0.217895312214088	0.219080806764362	0.220295572785013	0.22154070795618	0.222817365536744	0.224126757927066	0.225470160509344	0.226848915791156	0.228264437880483	0.229718217323576	0.231211826340452	0.232746924496685	0.234325264854503	0.235948700651115	0.237619192557774	0.239338816579335	0.241109772661241	0.242934394078962	0.244815157694152	0.246754695172316	0.248755805268835	0.250821467303951	0.25295485596317	0.255159357577695	0.25743858806051	0.259796412697904	0.26223696802433	0.264764686040985	0.267384321076428	0.270100979631702	0.272920153604156	0.275847757344781
purple	0.186834099264054	0.187575685623973	0.188332406399401	0.189104729665044	0.189893142998722	0.190698154507845	0.191520293921417	0.192360113752486	0.193218190536404	0.194095126150738	0.194991549223168	0.195908116634304	0.196845515122966	0.197804463002173	0.198785711994849	0.199790049199117	0.200818299193964	0.20187132629712	0.202950036988157	0.204055382511072	0.20518836167206	0.206350023849782	0.20754147223719	0.208763867335958	0.210018430726799	0.211306449141396	0.212629278864496	0.213988350497817	0.215385174120953	0.216821344888403	0.218298549106351	0.219818570837863	0.22138329909089	0.222994735649977	0.224655003619946	0.226366356758222	0.228131189682069	0.229952049047943	0.231831645812715	0.233772868700923	0.235778799018738	0.237852726974445	0.239998169687246	0.242218891091723	0.244518923974932	0.24690259441753	0.249374548950595	0.251939784786795	0.254603683539771
purple	0.184431563855733	0.185161016198438	0.185905355323648	0.186665041647316	0.187440554769394	0.188232394483515	0.189041081851128	0.189867160344927	0.190711197066851	0.191573784046401	0.192455539625496	0.193357109936705	0.19427917048226	0.195222427821966	0.196187621378874	0.197175525372415	0.198186950889612	0.199222748106019	0.200283808669167	0.201371068258566	0.202485509337699	0.203628164115039	0.204800117732823	0.206002511704316	0.207236547622427	0.208503491165021	0.209804676424983	0.211141510596176	0.212515479049903	0.213928150840354	0.215381184681961	0.216876335446513	0.218415461233552	0.220000531073935	0.221633633333724	0.223316984893815	0.225052941190158	0.226844007210194	0.228692849553457	0.230602309678467	0.23257541847431	0.23461541231408	0.236725750769015	0.238910136187281	0.241172535370485	0.243517203614896	0.245948711423915	0.248471974244595	0.251092285635302
[truncated: 51 more columns]
