# Supplementary material for: Inference of past demography, dormancy and self-fertilization rates from whole genome sequence data
Source: PLoS Genet. 2020 Apr 6;16(4):e1008698. doi: 10.1371/journal.pgen.1008698 (PMC7173940; doi:10.1371/journal.pgen.1008698)
Supplement: S1 Data — File containing all numerical data presented in this study. It contains all plotted results and all requirements to build summary statistics. (ZIP) [file pgen.1008698.s003.zip › S1_data/Supplementary_Figure/FigS17/F17S_beta_d.csv]

	V1	V2	V3	V4	V5	V6	V7	V8	V9	V10	V11	V12	V13	V14	V15	V16	V17	V18	V19	V20	V21	V22	V23	V24	V25	V26	V27	V28	V29	V30	V31	V32	V33	V34	V35	V36	V37	V38	V39	V40	V41	V42	V43	V44	V45	V46	V47	V48	V49
blue	0.149945889030565	0.150703191500416	0.151475949122713	0.152264639891862	0.153069761718701	0.153891833478737	0.154731396127285	0.155589013886554	0.156465275510154	0.157360795630977	0.158276216198929	0.159212208015599	0.160169472373558	0.16114874280871	0.162150786974913	0.163176408650909	0.164226449890618	0.165301793328875	0.16640336465587	0.16753213527489	0.168689125159385	0.169875405927032	0.17109210415026	0.17234040492474	0.173621555719601	0.174936870535659	0.176287734400799	0.177675608234847	0.179102034119841	0.18056864101568	0.182077150965686	0.183629385841778	0.185227274684815	0.186872861702271	0.188568314992983	0.190315936077255	0.192118170320411	0.193977618349064	0.195897048572189	0.197879410933778	0.199927852040753	0.20204573182932	0.204236641955424	0.206504426121041	0.208853202578286	0.211287389088523	0.213811730654694	0.216431330393173	0.219151683967748
blue	0.159095182163787	0.159898693184816	0.160718602389948	0.161555416939515	0.162409665125532	0.163281897483886	0.164172687977524	0.165082635255972	0.166012363996995	0.166962526336721	0.167933803395108	0.168926906904245	0.169942580947681	0.170981603819702	0.172044790014327	0.173132992354709	0.174247104274623	0.175388062264897	0.176556848498836	0.177754493652132	0.17898207993426	0.180240744350113	0.181531682212526	0.182856150928508	0.184215474084384	0.185611045857751	0.187044335787154	0.188516893933802	0.190030356473412	0.191586451760616	0.193187006913169	0.194833954968695	0.196529342672913	0.198275338965316	0.200074244236277	0.201928500438652	0.203840702147352	0.2058136086722	0.207850157343011	0.20995347810139	0.212126909551715	0.214374016644424	0.216698610188606	0.219104768418548	0.221596860870988	0.224179574867154	0.226857944937251	0.229637385576031	0.232523727777842
blue	0.149643369368908	0.15039914396168	0.151170342525733	0.151957442091107	0.152760939564093	0.153581352773353	0.154419221582809	0.15527510907634	0.15614960281973	0.157043316205832	0.157956889889403	0.158890993318672	0.159846326371333	0.160823621103366	0.161823643619865	0.162847196077929	0.163895118832613	0.164968292738013	0.166067641616715	0.167194134912175	0.168348790540021	0.169532677955914	0.170746921459395	0.171992703755173	0.173271269795577	0.174583930930392	0.175932069393175	0.177317143156309	0.17874069119064	0.1802043391696	0.181709805662245	0.183258908864822	0.184853573926298	0.186495840929907	0.188187873600293	0.189931968814383	0.191730567003913	0.193586263548666	0.195501821272283	0.197480184167165	0.199524492491877	0.201638099403867	0.203824589312823	0.206087798165952	0.208431835906693	0.210861111383461	0.213380360026035	0.215994674655122	0.218709539846865
blue	0.151876693166427	0.152643747172318	0.153426455341595	0.15422530182364	0.155040790940728	0.155873448249754	0.156723821671739	0.157592482694196	0.158480027651924	0.159387079092239	0.160314287231229	0.161262331508173	0.162231922245956	0.163223802425988	0.16423874958695	0.165277577857582	0.166341140134658	0.167430330418411	0.16854608631884	0.169689391747675	0.17086127981223	0.172062835929053	0.173295201177077	0.174559575912062	0.175857223666389	0.177189475360832	0.178557733857826	0.179963478888985	0.181408272393232	0.182893764306049	0.184421698844947	0.185993921341494	0.187612385676175	0.189279162379055	0.19099644746687	0.19276657209585	0.194592013119485	0.196475404651806	0.198419550749687	0.20042743934258	0.202502257555236	0.20464740858866	0.206866530347375	0.209163516027448	0.211542536910381	0.214008067643602	0.216564914329905	0.219218245796824	0.221973628474009
blue	0.151435575714827	0.152200401854801	0.152980836691509	0.153777362968149	0.15459048354222	0.155420722444165	0.156268626003598	0.157134764048181	0.158019731180689	0.158924148140286	0.15984866325454	0.160793953989339	0.161760728604475	0.162749727923406	0.163761727226499	0.1647975382779	0.165858011497192	0.166944038288033	0.168056553537186	0.169196538298665	0.170365022679181	0.171563088942747	0.172791874854098	0.174052577282626	0.175346456090853	0.176674838333965	0.178039122799865	0.179440784922364	0.180881382103821	0.182362559487574	0.183886056225147	0.185453712288448	0.187067475883022	0.188729411525195	0.190441708853495	0.192206692253435	0.194026831384622	0.195904752710451	0.197843252143565	0.199845308935141	0.201914100953103	0.204053021514047	0.206265697956403	0.208556012168666	0.210928123317081	0.213386493052711	0.215935913519291	0.218581538531779	0.22132891835244
blue	0.155063092113637	0.155846239043504	0.156645368563776	0.157460974981374	0.158293573199338	0.159143699800838	0.16001191420237	0.160898799881355	0.161804965683795	0.162731047218158	0.163677708342173	0.164645642749873	0.16563557566684	0.166648265662357	0.167684506588003	0.168745129653076	0.169831005648269	0.170943047330094	0.172082211979768	0.173249504151657	0.174445978627842	0.175672743597095	0.176930964078381	0.178221865611129	0.179546738236843	0.180906940799244	0.18230390559306	0.183739143394926	0.185214248913511	0.186730906700225	0.18829089756656	0.189896105559454	0.19154852555214	0.193250271514757	0.195003585536847	0.196810847682694	0.198674586770598	0.200597492178753	0.202582426793623	0.204632441231931	0.20675078948485	0.208940946153121	0.211206625465127	0.213551802296851	0.215980735443995	0.218497993432853	0.221108483199075	0.22381748201308	0.226630673089162
blue	0.156104063721664	0.156892468083894	0.157696962331068	0.158518044088494	0.159356231715865	0.16021206539855	0.161086108308525	0.161978947840221	0.162891196926953	0.163823495444164	0.164776511706201	0.165750944064014	0.166747522611777	0.167767011011213	0.168810208443194	0.169877951697105	0.170971117409441	0.172090624464244	0.173237436569163	0.174412565022353	0.175617071686872	0.176852072190999	0.178118739374719	0.179418307004769	0.180752073782979	0.182121407675274	0.183527750591686	0.184972623451012	0.186457631667543	0.18798447110144	0.189554934519163	0.191170918615661	0.192834431656173	0.194547601802372	0.196312686195426	0.198132080877496	0.200008331643382	0.201944145925644	0.203942405829915	0.206006182452359	0.208138751628885	0.210343611285971	0.212624500586404	0.214985421090361	0.217430660183746	0.219964817062344	0.222592831603113	0.225320016503911	0.228152093131662
blue	0.15342240375571	0.154197264380739	0.154987938487912	0.155794915153995	0.156618703833954	0.157459835433492	0.158318863450042	0.159196365187377	0.160092943049437	0.161009225919454	0.161945870631028	0.162903563538367	0.1638830221936	0.164884997139758	0.16591027382885	0.166959674675332	0.168034061256254	0.169134336670452	0.170261448070362	0.17141638938138	0.172600204225174	0.173813989065014	0.175058896593054	0.176336139381563	0.177646993822402	0.178992804381662	0.180374988199281	0.181795040066698	0.183254537819321	0.184755148184694	0.186298633131934	0.187886856773298	0.189521792874701	0.191205533038833	0.192940295632181	0.194728435536094	0.196572454812004	0.198475014382387	0.200438946842138	0.202467270530077	0.204563205007614	0.206730188111508	0.208971894770709	0.211292257803917	0.213695490945454	0.216186114383046	0.218768983133143	0.221449318628525	0.224232743950654
blue	0.148957012374909	0.149709320518216	0.150476981888938	0.15126047132916	0.152060283466052	0.152876933753196	0.153710959578363	0.154562921442781	0.155433404217296	0.15632301848136	0.157232401951292	0.158162221004819	0.159113172309561	0.160085984563839	0.161081420358913	0.162100278172695	0.163143394505852	0.164211646172339	0.16530595275752	0.166427279258385	0.167576638921772	0.168755096298156	0.169963770530344	0.171203838898434	0.172476540644631	0.17378318110406	0.175125136170501	0.176503857129172	0.177920875892252	0.179377810676827	0.180876372169532	0.182418370227243	0.184005721169005	0.185640455720968	0.187324727683597	0.189060823398922	0.190851172105352	0.192698357278652	0.194605129070445	0.196574417970166	0.198609349833211	0.200713262437377	0.202889723752031	0.205142552130356	0.207475838665051	0.209893971982826	0.212401665793851	0.21500398956001	0.217706402701789
blue	0.149690715162598	0.15044672887554	0.151218171439767	0.152005520036246	0.152809271728485	0.153629944508982	0.154468078412468	0.155324236700975	0.156199007126189	0.157093003275034	0.158006866004964	0.158941264976017	0.15989690028732	0.16087450422647	0.161874843140949	0.16289871944165	0.163946973749512	0.165020487197322	0.166120183899956	0.167247033607594	0.168402054557922	0.169586316544968	0.17080094422399	0.172047120673895	0.173326091240903	0.174639167689697	0.175987732691162	0.177373244678968	0.178797243110881	0.180261354174677	0.181767296983154	0.183316890307819	0.184912059906738	0.186554846508611	0.188247414522661	0.189992061552528	0.191791228802078	0.193647512472249	0.195563676260813	0.197542665091625	0.199587620216797	0.201701895854687	0.203889077549055	0.20615300246077	0.208497781833618	0.210927825910933	0.213447871620741	0.21606301339507	0.218778737545335
green	0.134893602371867	0.135574883191927	0.136270067702192	0.1369795859137	0.137703885754614	0.138443434013232	0.139198717341182	0.139970243321346	0.140758541605426	0.141564165126519	0.142387691392526	0.143229723866757	0.144090893442676	0.144971860020339	0.145873314192833	0.146795979051737	0.147740612121568	0.148708007434046	0.149698997754145	0.150714456971036	0.15175530266835	0.152822498889646	0.153917059116617	0.155040049479353	0.156192592220056	0.157375869433844	0.15859112711287	0.159839679522828	0.161122913944174	0.162442295814008	0.163799374308695	0.165195788411924	0.166633273518188	0.168113668627625	0.169638924194923	0.171211110702754	0.172832428038954	0.17450521576678	0.176231964389052	0.17801532772025	0.179858136495822	0.181763413365481	0.183734389437543	0.185774522564764	0.187887517589386	0.190077348796721	0.192348284863588	0.194704916631091	0.197152188081959
green	0.143054516049645	0.143777013605451	0.144514256009335	0.145266699287526	0.146034818467346	0.146819108577267	0.147620085710804	0.14843828815904	0.149274277617021	0.150128640469682	0.151001989163514	0.15189496367069	0.15280823305303	0.153742497133814	0.154698488286244	0.155676973348143	0.15667875567342	0.157704677331837	0.158755621469728	0.159832514845591	0.16093633055585	0.162068090967635	0.163228870877159	0.164419800914202	0.165642071215378	0.166896935391252	0.168185714815123	0.169509803264305	0.170870671948187	0.172269874961192	0.17370905520314	0.17518995081442	0.176714402178973	0.178284359554408	0.179901891395765	0.181569193447626	0.183288598688607	0.185062588222953	0.186893803226149	0.188785058065515	0.19073935473286	0.19275989874486	0.194850116688309	0.19701367561223	0.199254504497719	0.201576818069954	0.203985143255975	0.206484348637695	0.209079677303327
green	0.135973095379399	0.136659828184346	0.137360575944495	0.13807577211207	0.138805868199803	0.139551334731489	0.14031266225321	0.141090362409807	0.141884969091547	0.142697039656403	0.14352715623381	0.144375927116328	0.145243988246177	0.146132004804297	0.147040672910281	0.147970721442288	0.148922913986961	0.149898050930302	0.150896971701529	0.151920557183156	0.152969732301824	0.154045468815902	0.15514878831752	0.15628076546853	0.157442531491936	0.158635277942633	0.159860260783888	0.161118804798877	0.162412308369838	0.163742248661108	0.165110187246413	0.166517776225496	0.167966764880434	0.169459006928057	0.170996468431669	0.172581236443084	0.174215528454855	0.175901702752715	0.17764226976986	0.17943990455806	0.181297460505866	0.183217984451902	0.185204733361596	0.187261192759348	0.189391097135592	0.191598452580063	0.193887561929884	0.196263052764605	0.19872990863143
green	0.139517335648125	0.140221968656449	0.140940981930248	0.141674820220003	0.142423946807461	0.14318884448097	0.143970016573065	0.14476798806499	0.145583306763261	0.146416544553801	0.147268298739687	0.148139193469076	0.149029881260497	0.149941044633329	0.150873397852042	0.151827688793547	0.152804700947946	0.153805255563896	0.154830213950968	0.155880479952534	0.15695700260414	0.158060778993761	0.159192857342091	0.160354340322845	0.161546388645197	0.162770224922812	0.164027137856579	0.165318486761134	0.166645706468593	0.168010312646685	0.169413907572723	0.17085818640966	0.172344944035919	0.173876082486842	0.175453619072642	0.177079695245697	0.17875658629916	0.180486711989241	0.182272648185453	0.184117139666787	0.1860231141975	0.187993698034337	0.190032233037963	0.192142295585575	0.194327717509888	0.196592609322357	0.19894138601677	0.201378795793991	0.203909952101105
green	0.137991869019789	0.138688797651202	0.13939994931591	0.140125763901539	0.140866699624368	0.141623233993994	0.14239586483957	0.143185111402255	0.143991515498911	0.144815642762526	0.145658083965333	0.146519456431125	0.147400405543866	0.148301606360348	0.149223765335354	0.150167622168594	0.151133951783579	0.152123566449527	0.153137318058547	0.154176100571493	0.155240852647263	0.156332560471787	0.157452260804631	0.158601044263005	0.159780058865019	0.160990513856421	0.16223368384759	0.163510913290572	0.164823621329193	0.166173307059042	0.167561555238316	0.168990042495249	0.170460544083269	0.171974941241081	0.173535229221856	0.175143526063579	0.176802082181605	0.178513290874807	0.180279699848434	0.182104023870378	0.183989158693052	0.185938196391072	0.187954442285575	0.190041433650061	0.192202960420421	0.194443088164249	0.196766183602292	0.19917694301913	0.201680423952
green	0.141052805249649	0.14176519315495	0.142492119588931	0.143234034196808	0.143991405359016	0.144764721177271	0.145554490523574	0.146361244156893	0.147185535912677	0.148027943970785	0.148889072207962	0.149769551641481	0.150670041971216	0.151591233228071	0.152533847537411	0.153498641006971	0.154486405749615	0.155497972052324	0.156534210703878	0.157596035494978	0.158684405905855	0.15980032999802	0.160944867528445	0.162119133306414	0.163324300815383	0.16456160612459	0.16583235211783	0.167137913069789	0.168479739603747	0.169859364068239	0.171278406374573	0.172738580341961	0.174241700602507	0.175789690124562	0.177384588420013	0.179028560509169	0.180723906726112	0.182473073457879	0.184278664922928	0.186143456108143	0.188070406999532	0.19006267826012	0.192123648529694	0.194256933545569	0.196466407312011	0.19875622557905	0.201130851930055	0.203595086822606	0.206154099980256
green	0.141585611184888	0.142300690029256	0.143030362319428	0.143775079399087	0.144535311417906	0.145311548321332	0.146104300903555	0.146914101928405	0.147741507323361	0.148587097452273	0.149451478472937	0.150335283786201	0.151239175583858	0.152163846503299	0.153110021397611	0.154078459230613	0.155069955107258	0.15608534245081	0.157125495339327	0.158191331015214	0.159283812582999	0.160403951911993	0.161552812762244	0.16273151415406	0.163941234003555	0.165183213049036	0.166458759095747	0.167769251609491	0.169116146693061	0.17050098248321	0.171925385010221	0.173391074567001	0.174899872640156	0.176453709461763	0.178054632247662	0.179704814196204	0.181406564330638	0.183162338278863	0.184974750096386	0.186846585252188	0.188780814913184	0.190780611681332	0.192849366958727	0.194990710140591	0.197208529864665	0.199506997578706	0.2018905937266	0.204364136898942	0.206932816347144
green	0.138312252310463	0.139010799039304	0.139723601823835	0.140451101572996	0.141193757566931	0.141952048423897	0.142726473128882	0.143517552128599	0.144325828497875	0.145151869182959	0.145996266327711	0.1468596386892	0.147742633149813	0.148645926333659	0.149570226335734	0.150516274573151	0.151484847768603	0.152476760077198	0.153492865368929	0.154534059680209	0.155601283849271	0.156695526351727	0.157817826354247	0.158969277006182	0.160151028991063	0.161364294362207	0.162610350689328	0.16389054554596	0.165206301370831	0.166559120740065	0.167950592091277	0.169382395945422	0.170856311677631	0.172374224894383	0.17393813548134	0.17555016639405	0.177212573272781	0.17892775497306	0.180698265115283	0.182526824770366	0.184416336413951	0.186369899299692	0.188390826422872	0.190482663269673	0.192649208575288	0.194894537346562	0.197223026442698	0.199639383051895	0.202148676453754
green	0.135457354389853	0.136141482442327	0.13683957229179	0.137552055746397	0.138279382606308	0.139022021610638	0.139780461444848	0.140555211813127	0.141346804580716	0.142155794991549	0.142982762967067	0.143828314492596	0.144693083098252	0.145577731441968	0.14648295300298	0.14740947389484	0.148358054807934	0.149329493092428	0.150324624993617	0.15134432805286	0.152389523688584	0.153461179973314	0.154560314624319	0.155687998227298	0.156845357714566	0.158033580121495	0.159253916647529	0.16050768705099	0.161796284410102	0.163121180286372	0.164483930330535	0.165886180375979	0.167329673069818	0.168816255097801	0.170347885066027	0.171926642110198	0.173554735311999	0.17523451401227	0.176968479122227	0.178759295547265	0.180609805853137	0.18252304532192	0.184502258565489	0.18655091788778	0.188672743614438	0.190871726640247	0.193152153481827	0.195518634166485	0.197976133339015
green	0.135261949121791	0.135945090278971	0.136642173092421	0.137353628747385	0.138079906395161	0.13882147409868	0.139578819838444	0.140352452583363	0.141142903431434	0.141950726825615	0.142776501850779	0.143620833618081	0.144484354743731	0.145367726929741	0.14627164265496	0.147196826985478	0.148144039514342	0.149114076441492	0.15010777280589	0.151126004882988	0.152169692762014	0.153239803118991	0.154337352203069	0.155463409055565	0.156619098983126	0.157805607308756	0.15902418342697	0.160276145192259	0.16156288367325	0.162885868308635	0.164246652505032	0.165646879721613	0.167088290091624	0.168572727636858	0.170102148138009	0.171678627731504	0.173304372312294	0.174981727832158	0.176713191594597	0.178501424660724	0.180349265495721	0.182259745003091	0.184236103114163	0.18628180712387	0.188400571991066	0.190596382853432	0.192873520044035	0.195236586939943	0.197690541024156
orange	0.154132427557861	0.154809864060679	0.155501125798248	0.156206640355148	0.156926853131983	0.157662228283068	0.158413249713963	0.159180422143372	0.15996427223429	0.160765349799734	0.161584229088854	0.162421510159752	0.163277820345897	0.164153815823678	0.165050183289315	0.165967641754143	0.166906944468134	0.167868880982462	0.168854279362992	0.169864008567734	0.170898981002594	0.171960155271248	0.173048539136534	0.174165192712607	0.175311231909103	0.176487832150838	0.177696232399107	0.178937739503493	0.180213732916334	0.181525669805594	0.182875090605974	0.184263625052743	0.185692998747946	0.187165040314648	0.188681689201553	0.190245004208055	0.19185717280851	0.193520521364535	0.195237526325593	0.197010826531276	0.198843236743815	0.200737762556779	0.202697616846052	0.204726237952493	0.206827309812735	0.209004784286077	0.211262905962136	0.213606239776913	0.216039701815336
orange	0.163878305619779	0.16460496372897	0.165346451595491	0.166103227871632	0.166875770320192	0.1676645768203	0.168470166437432	0.169293080562459	0.170133884124987	0.170993166886692	0.171871544820878	0.172769661585047	0.173688190093855	0.174627834200568	0.175589330495808	0.176573450233289	0.177581001393092	0.178612830894094	0.179669826968292	0.180752921710988	0.181863093822252	0.183001371556586	0.184168835899492	0.185366623991565	0.186595932822903	0.187858023223076	0.189154224174606	0.190485937480972	0.191854642823625	0.193261903246354	0.194709371109732	0.196198794563353	0.197732024589139	0.199311022675397	0.200937869188511	0.202614772517412	0.204344079075342	0.206128284254159	0.207970044438744	0.209872190203152	0.211837740826373	0.213869920284279	0.215972174895907	0.21814819282724	0.220401925684693	0.222737612464235	0.225159806161537	0.227673403394587	0.230283677444293
orange	0.15683200140498	0.157523072119147	0.158228246317276	0.158947960189593	0.159682668100917	0.160432843547216	0.161198980173224	0.161981592855705	0.16278121885737	0.163598419056875	0.164433779260812	0.165287911604164	0.166161456046229	0.16705508196972	0.167969489891432	0.168905413293655	0.169863620586407	0.170844917211514	0.171850147900649	0.172880199100626	0.173936001580603	0.175018533237287	0.176128822115939	0.177267949666763	0.178437054258398	0.179637334972477	0.180870055705855	0.182136549610011	0.183438223900393	0.184776565072194	0.18615314456319	0.187569624908997	0.189027766441446	0.190529434586803	0.192076607827475	0.193671386398628	0.195316001800131	0.197012827214379	0.198764388932313	0.200573378903293	0.202442668539973	0.204375323927049	0.206374622603335	0.208444072110367	0.210587430528365	0.212808729252472	0.215112298299694	0.217502794480773	0.219985232822663
orange	0.159885435913783	0.160591928014357	0.161312838321066	0.16204861275781	0.162799715828653	0.163566631595724	0.164349864719542	0.165149941566452	0.165967411388295	0.166802847579849	0.167656849020104	0.16853004150396	0.169423079271541	0.170336646642973	0.17127145976723	0.172228268494411	0.173207858381762	0.174211052844712	0.175238715465295	0.176291752471572	0.177371115403006	0.178477803978273	0.179612869183675	0.180777416602205	0.181972610005433	0.183199675232746	0.184459904385123	0.185754660363592	0.187085381785907	0.18845358831871	0.189860886466736	0.19130897586543	0.19279965612879	0.194334834310461	0.19591653304309	0.197546899429032	0.199228214764534	0.200962905190052	0.202753553371232	0.204602911328844	0.20651391455171	0.208489697544843	0.210533610986014	0.21264924068828	0.214840428594197	0.21711129606033	0.219466269728912	0.221910110328384	0.224447944797067
orange	0.15726734180136	0.157960611204397	0.158668028962598	0.159390032653958	0.160127078088888	0.160879640269816	0.161648214412041	0.162433317030443	0.163235487097071	0.164055287275053	0.164893305234769	0.165750155058747	0.166626478742361	0.167522947798013	0.168440264971238	0.16937916607795	0.170340421972918	0.171324840660535	0.172333269560045	0.173366597938556	0.17442575952653	0.17551173533192	0.176625556670782	0.17776830843403	0.178941132612101	0.180145232101586	0.181381874820517	0.182652398161885	0.183958213818291	0.185300813014313	0.186681772187365	0.188102759162535	0.189565539872268	0.191071985677814	0.192624081356255	0.194223933824803	0.195873781682992	0.197576005663664	0.199333140095325	0.201147885491958	0.203023122401813	0.204961926664544	0.20696758624668	0.209043619849241	0.211193797509037	0.21342216344737	0.215733061457494	0.218131163166113	0.220621499555833
orange	0.156837662025115	0.157528761328272	0.158233964698841	0.158953708345091	0.159688446650638	0.160438653131039	0.161204821451449	0.161987466509931	0.162787125591424	0.163604359597786	0.164439754359844	0.165293922037903	0.166167502617737	0.16706116550975	0.167975611259717	0.168911573380272	0.169869820313221	0.170851157533711	0.171856429808359	0.172886523620653	0.173942369778255	0.175024946218327	0.176135281028657	0.177274455704191	0.17844360866066	0.179643939029301	0.180876710759257	0.182143257057157	0.183444985196665	0.18478338173447	0.186160018173354	0.187576557117713	0.189034758972201	0.190536489240255	0.19208372648613	0.193678571031877	0.195323254469679	0.197020150080109	0.198771784258618	0.200580849065931	0.202450216033487	0.204382951372825	0.206382332758346	0.208451867876694	0.210595314963553	0.212816705580844	0.215120369924701	0.217510964998515	0.219993506036707
orange	0.162688782439906	0.163409432856269	0.164144790423986	0.164895310003409	0.165661465407404	0.16644375039885	0.167242679751817	0.168058790381192	0.168892642545988	0.169744821131989	0.1706159370199	0.171506628545742	0.172417563060808	0.173349438599209	0.174302985661758	0.17527896912578	0.176278190291325	0.177301489075318	0.178349746366237	0.179423886553228	0.180524880244894	0.181653747194577	0.182811559450661	0.183999444752359	0.185218590193575	0.18647024617989	0.187755730706375	0.189076433987011	0.190433823469887	0.191829449276224	0.1932649501056	0.194742059654667	0.196262613602236	0.197828557219882	0.199441953674427	0.201104993096803	0.202820002501129	0.204589456648449	0.206415989961812	0.208302409613318	0.210251709919874	0.212267088202924	0.214351962288837	0.216509989851449	0.218745089827011	0.221061466165321	0.223463634219865	0.225956450125524	0.228545143566016
orange	0.159201682072393	0.159904720870738	0.160622107399662	0.161354285403409	0.162101717115568	0.162864884232193	0.163644288947044	0.164440455053612	0.165253929119019	0.166085281735313	0.166935108854192	0.167804033211698	0.168692705850056	0.169601807744468	0.170532051543401	0.171484183431722	0.172458985126906	0.173457276019566	0.174479915470582	0.175527805278414	0.176601892331442	0.177703171461761	0.178832688518499	0.179991543680607	0.181180895031192	0.182401962417792	0.183656031625651	0.184944458894	0.186268675808691	0.187630194608304	0.189030613945048	0.190471625146626	0.191955019030603	0.193482693329027	0.195056660788009	0.19667905801496	0.198352155155253	0.200078366490476	0.20186026206232	0.203700580439797	0.20560224276319	0.20756836821619	0.209602291098604	0.21170757969619	0.213888057172261	0.216147824738372	0.218491287399523	0.220923182613925	0.223448612259651
orange	0.154602559292696	0.155282370198215	0.155976054795683	0.156684042168356	0.15740677927796	0.158144731905662	0.158898385653101	0.159668247008012	0.160454844479335	0.16125872980717	0.162080479253401	0.162920694979323	0.163780006517198	0.1646590723433	0.165558581560706	0.166479255700875	0.167421850653905	0.168387158738333	0.169376010922382	0.170389279209741	0.171427879204283	0.172492772869573	0.17358497150064	0.174705538927319	0.17585559497049	0.177036319174812	0.178248954844115	0.179494813408468	0.180775279155165	0.182091814359514	0.183445964855416	0.184839366090331	0.186273749714507	0.1877509507603	0.189272915474148	0.190841709871499	0.192459529093767	0.194128707656424	0.195851730688845	0.197631246279705	0.199470079056928	0.201371245148633	0.203337968691775	0.205373700078537	0.207482136157684	0.209667242639708	0.211933278991437	0.214284826148891	0.216726817427786
orange	0.153506874730503	0.154181151875606	0.154869189778773	0.155571414030459	0.156288267954055	0.1570202135392	0.157767732434668	0.158531327005307	0.159311521457916	0.160108863041352	0.160923923326642	0.161757299573399	0.162609616189401	0.163481526290828	0.164373713371358	0.165286893089077	0.166221815181027	0.167179265516157	0.168160068298485	0.169165088433463	0.170195234071816	0.171251459346582	0.172334767320702	0.173446213164279	0.174586907582687	0.17575802051892	0.176960785156132	0.178196502249157	0.179466544816989	0.180772363231803	0.182115490744182	0.183497549488804	0.184920257020033	0.186385433432791	0.187895009130784	0.189451033311792	0.191055683248457	0.192711274452952	0.194420271825334	0.19618530189845	0.198009166307337	0.199894856628389	0.201845570753616	0.203864730988499	0.205956004088915	0.20812332348389	0.210370913967569	0.21270331918648	0.215125432298427
purple	0.174944779854503	0.175626319146698	0.176321767404039	0.177031554800707	0.177756129434806	0.178495958271727	0.179251528147732	0.180023346838275	0.180811944196003	0.181617873363792	0.182441712068642	0.183284064002815	0.184145560299129	0.185026861108001	0.185928657284521	0.186851672194607	0.18779666365017	0.188764425984181	0.189755792277559	0.190771636751019	0.191812877336316	0.19288047844276	0.193975453936549	0.195098870352254	0.196251850357846	0.197435576496921	0.198651295234349	0.199900321334446	0.20118404260399	0.202503925036057	0.203861518394754	0.205258462285587	0.206696492761445	0.208177449520165	0.209703283756421	0.211276066738408	0.212897999188582	0.21457142155781	0.216298825293787	0.218082865217828	0.219926373139338	0.221832372854797	0.223804096698375	0.225845003834711	0.22795880051163	0.230149462522255	0.232421260162903	0.234778786016406	0.237226985941197
purple	0.183237845215959	0.183961268676646	0.184699455881428	0.185452863440948	0.186221966991292	0.187007262195327	0.187809265807958	0.188628516810108	0.189465577616653	0.190321035364001	0.191195503283513	0.192089622167507	0.193004061935229	0.193939523306807	0.194896739594003	0.195876478617368	0.196879544760336	0.197906781171811	0.198959072129906	0.200037345580794	0.201142575867954	0.202275786668713	0.203438054156672	0.204630510410551	0.205854347092163	0.207110819418619	0.208401250456601	0.209727035769596	0.211089648452396	0.21249064459105	0.213931669190808	0.215414462619544	0.216940867619714	0.218512836948248	0.220132441710979	0.22180188046641	0.223523489182948	0.225299752144455	0.227133313911173	0.229026992457127	0.230983793621279	0.233006927028284	0.23509982365622	0.237266155253558	0.239509855836515	0.241835145531579	0.244246557067201	0.246748965264545	0.249347619931018
purple	0.176468534426398	0.177157769448754	0.177861070491973	0.178578872587631	0.179311628893615	0.180059811648145	0.180823913184687	0.181604447012338	0.182401948966676	0.183216978436495	0.184050119672309	0.184901983183086	0.185773207228198	0.186664459412278	0.187576438391337	0.188509875699315	0.189465537705103	0.190444227711029	0.191446788204905	0.192474103278877	0.193527101229698	0.194606757356489	0.195714096973711	0.196850198658912	0.198016197756882	0.199213290164131	0.200442736420225	0.201705866135389	0.203004082787087	0.20433886892193	0.205711791803483	0.207124509551169	0.208578777820845	0.210076457083645	0.211619520566531	0.213210062925813	0.214850309733822	0.21654262786907	0.218289536911907	0.220093721661066	0.221958045901864	0.223885567574553	0.225879555511818	0.22794350793811	0.230081172951054	0.232296571237197	0.234594021311716	0.236978167615461	0.239454011853966
purple	0.179132996779377	0.179835688682303	0.180552721236309	0.181284537966687	0.182031600878947	0.182794391431466	0.183573411570208	0.184369184830213	0.185182257508915	0.186013199916818	0.186862607711564	0.187731103321922	0.18861933746888	0.189527990791629	0.190457775587	0.191409437671675	0.192383758377413	0.193381556690518	0.194403691547845	0.195451064302884	0.196524621376799	0.197625357110813	0.198754316838007	0.199912600194478	0.20110136469191	0.202321829575939	0.203575279997375	0.204863071526248	0.206186635042033	0.207547482037137	0.208947210374957	0.210387510548657	0.211870172492171	0.213397093001163	0.21497028382861	0.21659188052767	0.218264152123576	0.219989511706654	0.221770528050476	0.223609938372784	0.225510662372502	0.227475817694245	0.229508736992599	0.23161298679265	0.233792388371275	0.236051040916394	0.238393347259482	0.240824042521176	0.243348226062166
purple	0.178654554658164	0.179354830186741	0.180069397052635	0.180798697255971	0.181543191213542	0.182303358728116	0.183079700019595	0.183872736822719	0.184683013556345	0.185511098569831	0.186357585472506	0.18722309455277	0.188108274293948	0.189013802994694	0.189940390502433	0.190888780069179	0.191859750339894	0.192854117484603	0.193872737486499	0.194916508599554	0.195986373990435	0.197083324581085	0.198208402109956	0.199362702431786	0.200547379077874	0.201763647101191	0.203012787233247	0.204296150382619	0.205615162508363	0.206971329905254	0.208366244942056	0.209801592298766	0.211279155754203	0.212800825581443	0.21436860661557	0.215984627066131	0.217651148155773	0.219370574676831	0.221145466569537	0.222978551639053	0.224872739544219	0.226831137208882	0.228857065827499	0.230954079660805	0.2331259868453	0.235376872472867	0.237711124234789	0.240133460968859	0.242648964500394
purple	0.181615747295607	0.182330978342555	0.183060805941481	0.183805681532137	0.184566075364266	0.185342477487597	0.186135398805042	0.186945372193829	0.187772953699764	0.188618723810225	0.18948328881203	0.190367282240841	0.191271366429399	0.192196234162521	0.193142610447575	0.194111254409926	0.19510296132376	0.196118564789736	0.197158939071954	0.198225001608055	0.199317715707558	0.20043809345515	0.201587198837296	0.202766151112484	0.203976128447545	0.205218371844875	0.206494189388079	0.207804960836576	0.209152142603087	0.210537273151752	0.211961978858952	0.213427980383751	0.214937099600456	0.216491267151988	0.21809253068993	0.219743063875194	0.221445176222497	0.223201323882413	0.225014121466842	0.226886355037646	0.228820996394143	0.230821218813573	0.232890414419879	0.235032213380793	0.237250505161739	0.239549462098356	0.241933565588181	0.244407635247433	0.246976861432041
purple	0.182103714606401	0.182821410134717	0.183553752510548	0.184301194729181	0.185064208660701	0.185843286043412	0.186638939540648	0.187451703865782	0.188282136980593	0.189130821372652	0.189998365417868	0.190885404834887	0.191792604238656	0.192720658801132	0.193670296027853	0.194642277659907	0.195637401711773	0.196656504656455	0.197700463770519	0.198770199652831	0.199866678932202	0.20099091718067	0.202143982050894	0.203326996658007	0.204541143228465	0.205787667040802	0.207067880685904	0.208383168677448	0.209734992446535	0.211124895758413	0.212554510593487	0.214025563539723	0.215539882749084	0.217099405516933	0.218706186550474	0.220362407000432	0.222070384339452	0.223832583181297	0.225651627147073	0.227530311898612	0.229471619475202	0.231478734088287	0.233555059550098	0.235704238536886	0.237930173916059	0.240237052399929	0.242629370827646	0.245111965422447	0.24769004442474
purple	0.178374981093725	0.179073844634603	0.179786970696723	0.180514800388989	0.181257793199845	0.182016427964613	0.182791203894589	0.183582641672521	0.184391284619539	0.185217699939019	0.186062480043377	0.186926243970304	0.18780963889557	0.188713341750153	0.189638060950191	0.190584538249054	0.191553550721699	0.19254591289248	0.193562479018646	0.194604145542989	0.195671853730441	0.196766592504917	0.197889401504379	0.199041374373957	0.20022366231905	0.20143747794268	0.202684099393974	0.203964874857633	0.205281227417505	0.206634660331176	0.208026762756667	0.209459215977098	0.210933800174602	0.212452401810837	0.214017021678473	0.215629783695882	0.217292944526336	0.219008904113311	0.220780217235351	0.222609606197457	0.224499974791634	0.226454423677138	0.228476267351798	0.23056905290978	0.232736580809117	0.234982927904795	0.237312473041053	0.239729925540943	0.242240356983137
purple	0.175066009382422	0.175748160944959	0.176444233967957	0.177154659012047	0.177879884577889	0.17862037805038	0.179376626703137	0.180149138767782	0.180938444572962	0.181745097758476	0.182569676570334	0.183412785243133	0.184275055476678	0.185157148014442	0.186059754332154	0.186983598445577	0.187929438847414	0.188898070584236	0.18989032748537	0.190907084556903	0.191949260555224	0.193017820756035	0.194113779936353	0.195238205588887	0.196392221390173	0.197577010946159	0.198793821841496	0.200043970021637	0.201328844540115	0.202649912707001	0.204008725678655	0.205406924533545	0.206846246884168	0.208328534081078	0.209855739071833	0.211429934985381	0.213053324521228	0.214728250232815	0.216457205806067	0.218242848447294	0.220088012509896	0.221995724506822	0.223969219676057	0.226011960289826	0.228127655925516	0.230320285947958	0.23259412448975	0.234953768259533	0.237404167558924
purple	0.176238651932495	0.176926725932154	0.177628842258336	0.178345435209801	0.179076957181088	0.179823879614929	0.180586694015447	0.181365913026728	0.182162071581734	0.182975728126959	0.183807465928744	0.184657894467649	0.185527650927892	0.18641740178952	0.187327844531651	0.18825970945595	0.189213761640351	0.190190803034015	0.191191674705573	0.192217259257911	0.193268483424056	0.194346320860231	0.195451795153744	0.19658598306527	0.197750018027099	0.198945093921244	0.200172469163879	0.20143347112549	0.202729500919369	0.204062038594765	0.205432648775172	0.206842986786896	0.208294805328376	0.209789961736766	0.211330425915107	0.212918288991243	0.214555772788509	0.216245240198386	0.217989206556969	0.219790352140423	0.221651535909993	0.223575810654802	0.225566439701157	0.227626915380716	0.229760979477403	0.231972645904879	0.234266225903742	0.236646356091242	0.239118029747492
[truncated: 51 more columns]
