# Supplementary material for: Inference of past demography, dormancy and self-fertilization rates from whole genome sequence data
Source: PLoS Genet. 2020 Apr 6;16(4):e1008698. doi: 10.1371/journal.pgen.1008698 (PMC7173940; doi:10.1371/journal.pgen.1008698)
Supplement: S1 Data — File containing all numerical data presented in this study. It contains all plotted results and all requirements to build summary statistics. (ZIP) [file pgen.1008698.s003.zip › S1_data/Supplementary_Figure/FigS5/F5S_time.csv]

	V1	V2	V3	V4	V5	V6	V7	V8	V9	V10	V11	V12	V13	V14	V15	V16	V17	V18	V19	V20	V21	V22	V23	V24	V25	V26	V27	V28	V29	V30	V31	V32	V33	V34	V35	V36	V37	V38	V39	V40
Constant	0	269.9732	546.96	831.332	1123.5	1423.896	1733	2051.336	2379.464	2718.012	3067.664	3429.168	3803.36	4191.16	4593.6	5011.84	5447.12	5900.96	6374.96	6871.04	7391.28	7938.24	8514.8	9124.28	9770.76	10458.96	11194.64	11984.88	12838.4	13766.24	14782.6	15906.08	17162.04	18585.96	20229.72	22173.88	24553.32	27621	31944.64	39335.92
Constant	0	249.0156	504.5	766.8	1036.284	1313.36	1598.472	1892.092	2194.748	2507.016	2829.524	3162.964	3508.108	3865.808	4237	4622.76	5024.28	5442.88	5880.08	6337.64	6817.52	7322	7853.8	8416	9012.28	9647.04	10325.64	11054.52	11841.8	12697.6	13635.04	14671.32	15829.76	17143.12	18659.32	20452.56	22647.28	25476.8	29464.8	36282.32
Constant	0	255.7436	518.132	787.516	1064.28	1348.844	1641.656	1943.212	2254.044	2574.748	2905.972	3248.42	3602.892	3970.252	4351.48	4747.68	5160	5589.92	6038.96	6508.88	7001.72	7519.84	8066	8643.36	9255.76	9907.68	10604.6	11353.2	12161.72	13040.64	14003.4	15067.68	16257.44	17606.32	19163.44	21005.12	23259.16	26165.12	30260.88	37262.56
Constant	0	263.1716	533.18	810.388	1095.196	1388.024	1689.34	1999.652	2319.516	2649.536	2990.376	3342.776	3707.54	4085.56	4477.88	4885.56	5309.88	5752.28	6214.36	6697.92	7205.08	7738.24	8300.28	8894.4	9524.6	10195.44	10912.6	11682.96	12514.96	13419.44	14410.16	15505.36	16729.68	18117.68	19720.04	21615.24	23934.76	26925.12	31139.84	38344.92
Constant	0	252.7336	512.032	778.248	1051.756	1332.968	1622.336	1920.34	2227.52	2544.448	2871.772	3210.192	3560.488	3923.524	4300.28	4691.8	5099.28	5524.12	5967.88	6432.24	6919.32	7431.32	7971.04	8541.64	9146.84	9791.08	10479.8	11219.56	12018.6	12887.16	13838.6	14890.36	16066.12	17399.08	18937.88	20757.92	22985.44	25857.2	29904.72	36824.04
Constant	0	255.356	517.344	786.32	1062.668	1346.8	1639.168	1940.268	2250.632	2570.848	2901.568	3243.5	3597.432	3964.236	4344.88	4740.48	5152.2	5581.44	6029.8	6499	6991.08	7508.44	8053.76	8630.28	9241.72	9892.68	10588.52	11336	12143.28	13020.88	13982.2	15044.88	16232.84	17579.64	19134.4	20973.28	23223.92	26125.48	30215.04	37206.12
Constant	0	260.2868	527.336	801.504	1083.188	1372.808	1670.82	1977.732	2294.088	2620.488	2957.596	3306.128	3666.896	4040.8	4428.8	4832	5251.68	5689.24	6146.24	6624.48	7126.08	7653.44	8209.28	8796.92	9420.16	10083.68	10793	11554.88	12377.76	13272.32	14252.2	15335.36	16546.28	17919.08	19503.88	21378.28	23672.36	26629.96	30798.44	37924.56
Constant	0	248.6784	503.816	765.76	1034.88	1311.58	1596.304	1889.528	2191.776	2503.62	2825.692	3158.68	3503.356	3860.572	4231.28	4616.52	5017.48	5435.48	5872.12	6329.04	6808.28	7312.08	7843.16	8404.6	9000.04	9633.96	10311.64	11039.56	11825.76	12680.4	13616.56	14651.44	15808.32	17119.92	18634.04	20424.84	22616.6	25442.32	29424.88	36233.16
Constant	0	242.5512	491.404	746.892	1009.38	1279.264	1556.976	1842.972	2137.772	2441.936	2756.068	3080.856	3417.04	3765.452	4127	4502.76	4893.84	5301.56	5727.44	6173.12	6640.52	7131.92	7649.92	8197.52	8778.32	9396.6	10057.56	10767.56	11534.36	12367.96	13281.08	14290.44	15418.84	16698.12	18174.92	19921.6	22059.36	24815.44	28699.92	35340.44
Constant	0	246.5408	499.488	759.176	1025.984	1300.308	1582.584	1873.288	2172.936	2482.1	2801.404	3131.532	3473.244	3827.388	4194.88	4576.84	4974.32	5388.76	5821.64	6274.64	6749.76	7249.24	7775.76	8332.36	8922.68	9551.16	10223	10944.64	11724.08	12571.4	13499.52	14525.52	15672.44	16972.76	18473.84	20249.28	22422.2	25223.6	29171.96	35921.72
Constant	0	269.1816	545.356	828.896	1120.204	1419.72	1727.916	2045.316	2372.484	2710.04	3058.664	3419.108	3792.204	4178.88	4580.12	4997.12	5431.16	5883.64	6356.28	6850.88	7369.6	7914.96	8489.8	9097.52	9742.08	10428.28	11161.8	11949.72	12800.76	13725.88	14739.2	15859.44	17111.72	18531.4	20170.36	22108.84	24481.32	27539.96	31850.92	39220.52
Constant	0	252.092	510.732	776.272	1049.084	1329.588	1618.216	1915.468	2221.864	2537.988	2864.48	3202.04	3551.448	3913.568	4289.36	4679.88	5086.36	5510.12	5952.72	6415.92	6901.72	7412.48	7950.84	8519.96	9123.6	9766.2	10453.2	11191.08	11988.08	12854.48	13803.48	14852.56	16025.36	17354.92	18889.84	20705.2	22927.08	25791.56	29828.8	36730.56
Constant	0	234.336	474.76	721.596	975.192	1235.936	1504.24	1780.552	2065.368	2359.224	2662.72	2976.504	3301.304	3637.912	3987.228	4350.24	4728.08	5122	5533.44	5964.04	6415.6	6890.36	7390.8	7919.84	8480.96	9078.32	9716.92	10402.84	11143.68	11949.04	12831.24	13806.4	14896.6	16132.52	17559.32	19246.84	21312.2	23974.92	27727.8	34143.44
Constant	0	239.1568	484.528	736.44	995.256	1261.364	1535.184	1817.18	2107.856	2407.76	2717.5	3037.74	3369.22	3712.756	4069.24	4439.76	4825.36	5227.4	5647.28	6086.72	6547.6	7032.12	7542.84	8082.8	8655.44	9265.12	9916.84	10616.84	11372.96	12194.88	13095.2	14090.44	15203.04	16464.44	17920.56	19642.8	21750.64	24468.16	28298.28	34845.88
Constant	0	246.8568	500.128	760.152	1027.3	1301.976	1584.612	1875.688	2175.724	2485.284	2804.996	3135.544	3477.696	3832.292	4200.28	4582.68	4980.72	5395.68	5829.12	6282.68	6758.4	7258.52	7785.72	8343.04	8934.12	9563.4	10236.12	10958.68	11739.12	12587.52	13516.84	14544.12	15692.56	16994.52	18497.52	20275.24	22450.96	25255.96	29209.36	35967.76
Constant	0	254.2452	515.096	782.9	1058.048	1340.944	1632.04	1931.828	2240.844	2559.668	2888.948	3229.392	3581.784	3946.996	4326	4719.84	5129.8	5557.2	6003.56	6470.72	6960.68	7475.8	8018.72	8592.72	9201.52	9849.64	10542.48	11286.68	12090.48	12964.28	13921.4	14979.44	16162.24	17503.16	19051.16	20882.08	23122.92	26011.88	30083.6	37044.28
Constant	0	241.7936	489.868	744.56	1006.228	1275.268	1552.112	1837.216	2131.096	2434.308	2747.46	3071.232	3406.364	3753.688	4114.12	4488.68	4878.56	5285	5709.56	6153.84	6619.8	7109.64	7626	8171.88	8750.88	9367.24	10026.16	10733.92	11498.36	12329.32	13239.56	14245.8	15370.68	16645.92	18118.12	19859.36	21990.44	24737.92	28610.24	35230.04
Constant	0	241.4764	489.224	743.58	1004.908	1273.596	1550.072	1834.804	2128.3	2431.112	2743.856	3067.2	3401.896	3748.764	4108.72	4482.8	4872.16	5278.08	5702.04	6145.76	6611.12	7100.32	7616	8161.16	8739.4	9354.96	10013	10719.84	11483.24	12313.16	13222.2	14227.12	15350.52	16624.08	18094.36	19833.32	21961.6	24705.44	28572.72	35183.8
Constant	0	211.3328	428.156	650.76	879.464	1114.612	1356.576	1605.768	1862.624	2127.636	2401.34	2684.324	2977.236	3280.804	3595.832	3923.212	4263.96	4619.2	4990.28	5378.56	5785.84	6214	6665.32	7142.4	7648.48	8187.16	8763.08	9381.68	10049.8	10776.12	11571.68	12451.12	13434.28	14548.92	15835.64	17357.52	19220.12	21621.48	25005.96	30791.8
Constant	0	251.744	510.028	775.2	1047.636	1327.752	1615.984	1912.824	2218.796	2534.488	2860.528	3197.624	3546.548	3908.164	4283.44	4673.4	5079.32	5502.52	5944.52	6407.08	6892.2	7402.24	7939.84	8508.2	9111	9752.76	10438.76	11175.64	11971.52	12836.72	13784.44	14832.08	16003.24	17330.96	18863.76	20676.64	22895.44	25755.96	29787.64	36679.88
Constant	0	234.704	475.504	722.728	976.724	1237.88	1506.604	1783.348	2068.612	2362.932	2666.904	2981.184	3306.492	3643.632	3993.496	4357.08	4735.52	5130.04	5542.12	5973.4	6425.68	6901.2	7402.44	7932.28	8494.32	9092.6	9732.2	10419.2	11161.2	11967.84	12851.4	13828.12	14920	16157.88	17586.92	19277.08	21345.68	24012.6	27771.4	34197.08
Constant	0	245.2904	496.952	755.328	1020.78	1293.712	1574.556	1863.784	2161.916	2469.512	2787.192	3115.648	3455.628	3807.972	4173.6	4553.6	4949.12	5361.44	5792.12	6242.84	6715.52	7212.48	7736.32	8290.08	8877.44	9502.72	10171.16	10889.16	11664.64	12507.64	13431.04	14451.84	15592.96	16886.68	18380.16	20146.56	22308.48	25095.68	29024	35739.52
Constant	0	235.9748	478.08	726.64	982.012	1244.58	1514.76	1793.004	2079.812	2375.724	2681.344	2997.32	3324.392	3663.356	4015.12	4380.68	4761.16	5157.84	5572.16	6005.72	6460.48	6938.56	7442.48	7975.24	8540.28	9141.84	9784.88	10475.6	11221.64	12032.64	12920.96	13902.96	15000.76	16245.36	17682.12	19381.44	21461.24	24142.6	27921.72	34382.2
Constant	0	227.0156	459.928	699.052	944.728	1197.328	1457.248	1724.928	2000.848	2285.528	2579.54	2883.524	3198.176	3524.272	3862.676	4214.36	4580.4	4962	5360.6	5777.72	6215.2	6675.12	7159.92	7672.44	8216.04	8794.76	9413.36	10077.88	10795.6	11575.8	12430.4	13375.12	14431.24	15628.56	17010.8	18645.6	20646.44	23226	26861.64	33076.84
Constant	0	281.5072	570.328	866.852	1171.496	1484.728	1807.04	2138.972	2481.12	2834.132	3198.72	3575.672	3965.848	4370.2	4789.84	5225.96	5679.84	6153.08	6647.32	7164.56	7707.08	8277.4	8878.56	9514.12	10188.2	10905.8	11672.92	12496.92	13386.92	14354.4	15414.12	16585.64	17895.24	19380	21093.96	23121.2	25602.32	28801.04	33309.4	41016.4
Constant	0	276.5112	560.204	851.464	1150.708	1458.38	1774.968	2101.012	2437.088	2783.836	3141.952	3512.212	3895.464	4292.64	4704.84	5133.2	5579.04	6043.84	6529.36	7037.4	7570.28	8130.48	8721	9345.24	10007.36	10712.24	11465.76	12275.12	13149.32	14099.64	15140.56	16291.28	17577.64	19036.04	20719.6	22710.84	25147.96	28289.88	32718.24	40288.4
Constant	0	252.7612	512.088	778.332	1051.868	1333.116	1622.512	1920.552	2227.76	2544.724	2872.084	3210.54	3560.876	3923.952	4300.72	4692.28	5099.84	5524.72	5968.52	6432.96	6920.04	7432.16	7971.92	8542.56	9147.8	9792.12	10480.92	11220.8	12019.88	12888.56	13840.12	14892	16067.88	17401	18939.96	20760.16	22987.92	25860	29908	36828.04
Constant	0	262.9052	532.64	809.568	1094.084	1386.616	1687.628	1997.628	2317.164	2646.852	2987.348	3339.388	3703.78	4081.44	4473.32	4880.6	5304.52	5746.44	6208.04	6691.12	7197.76	7730.4	8291.84	8885.4	9514.92	10185.12	10901.56	11671.12	12502.28	13405.84	14395.56	15489.64	16712.72	18099.32	19700.08	21593.32	23910.48	26897.84	31108.28	38306.04
Constant	0	268.0044	542.972	825.272	1115.304	1413.512	1720.364	2036.372	2362.112	2698.192	3045.292	3404.16	3775.624	4160.6	4560.12	4975.28	5407.4	5857.92	6328.48	6820.92	7337.4	7880.36	8452.68	9057.76	9699.48	10382.68	11113	11897.48	12744.8	13665.84	14674.76	15790.08	17036.88	18450.4	20082.16	22012.16	24374.28	27419.56	31711.64	39049.04
Constant	0	258.5772	523.872	796.24	1076.072	1363.788	1659.848	1964.744	2279.02	2603.28	2938.168	3284.412	3642.812	4014.24	4399.68	4800.28	5217.2	5651.88	6105.84	6580.96	7079.28	7603.16	8155.36	8739.12	9358.32	10017.44	10722.08	11478.96	12296.48	13185.16	14158.56	15234.64	16437.6	17801.4	19375.76	21237.84	23516.88	26455.04	30596.16	37675.44
Constant	0	270.2376	547.496	832.148	1124.6	1425.288	1734.696	2053.34	2381.792	2720.672	3070.664	3432.524	3807.084	4195.28	4598.08	5016.72	5452.44	5906.72	6381.2	6877.76	7398.52	7946	8523.12	9133.24	9780.32	10469.2	11205.6	11996.64	12851	13779.72	14797.04	15921.64	17178.84	18604.12	20249.52	22195.56	24577.36	27648.04	31975.88	39374.4
Constant	0	244.6716	495.7	753.42	1018.204	1290.448	1570.584	1859.084	2156.464	2463.284	2780.164	3107.788	3446.912	3798.368	4163.08	4542.12	4936.64	5347.92	5777.52	6227.08	6698.6	7194.28	7716.8	8269.16	8855.04	9478.76	10145.48	10861.68	11635.2	12476.08	13397.16	14415.36	15553.64	16844.08	18333.8	20095.76	22252.2	25032.36	28950.8	35649.4
Constant	0	246.9028	500.22	760.292	1027.492	1302.216	1584.908	1876.036	2176.128	2485.744	2805.516	3136.128	3478.344	3833.004	4201.04	4583.56	4981.64	5396.68	5830.2	6283.84	6759.68	7259.88	7787.16	8344.56	8935.8	9565.2	10238	10960.72	11741.32	12589.84	13519.32	14546.84	15695.48	16997.68	18500.96	20279	22455.12	25260.64	29214.8	35974.48
Constant	0	248.1696	502.784	764.192	1032.76	1308.896	1593.04	1885.66	2187.292	2498.496	2819.908	3152.216	3496.188	3852.672	4222.6	4607.04	5007.2	5424.36	5860.08	6316.08	6794.36	7297.12	7827.12	8387.4	8981.64	9614.24	10290.52	11016.96	11801.56	12654.44	13588.68	14621.44	15776	17084.88	18595.88	20383.04	22570.32	25390.24	29364.68	36159.04
Constant	0	245.1364	496.64	754.852	1020.14	1292.9	1573.568	1862.616	2160.556	2467.96	2785.444	3113.692	3453.456	3805.58	4171	4550.76	4946	5358.08	5788.48	6238.88	6711.32	7207.96	7731.44	8284.88	8871.88	9496.76	10164.76	10882.32	11657.32	12499.8	13422.6	14442.76	15583.16	16876.08	18368.6	20133.92	22294.48	25079.92	29005.76	35717.08
Constant	0	230.4888	466.964	709.748	959.184	1215.648	1479.544	1751.32	2031.46	2320.496	2619.008	2927.644	3247.108	3578.192	3921.776	4278.84	4650.48	5037.92	5442.6	5866.12	6310.28	6777.24	7269.48	7789.84	8341.76	8929.32	9557.4	10232.08	10960.76	11752.88	12620.6	13579.76	14652.04	15867.68	17271.04	18930.88	20962.36	23581.36	27272.64	33582.92
Constant	0	227.3764	460.66	700.164	946.232	1199.232	1459.564	1727.672	2004.028	2289.16	2583.64	2888.108	3203.256	3529.872	3868.812	4221.04	4587.68	4969.88	5369.12	5786.88	6225.08	6685.72	7171.32	7684.64	8229.12	8808.72	9428.32	10093.88	10812.76	11594.2	12450.16	13396.4	14454.2	15653.4	17037.84	18675.24	20679.24	23262.92	26904.32	33129.4
Constant	0	266.112	539.136	819.444	1107.432	1403.532	1708.216	2021.996	2345.432	2679.136	3023.788	3380.124	3748.964	4131.2	4527.92	4940.16	5369.2	5816.56	6283.8	6772.76	7285.56	7824.72	8393	8993.8	9631	10309.36	11034.52	11813.48	12654.8	13569.36	14571.16	15678.6	16916.6	18320.12	19940.36	21856.72	24202.16	27225.96	31487.72	38773.32
Constant	0	264.4468	535.764	814.316	1100.5	1394.748	1697.524	2009.344	2330.756	2662.372	3004.864	3358.972	3725.504	4105.36	4499.56	4909.24	5335.64	5780.16	6244.48	6730.36	7240	7775.76	8340.48	8937.52	9570.76	10244.84	10965.48	11739.56	12575.6	13484.44	14479.96	15580.48	16810.72	18205.48	19815.6	21719.96	24050.72	27055.56	31290.68	38530.68
Constant	0	247.2108	500.844	761.24	1028.772	1303.84	1586.884	1878.376	2178.84	2488.844	2809.012	3140.04	3482.68	3837.784	4206.28	4589.24	4987.84	5403.4	5837.44	6291.68	6768.08	7268.92	7796.88	8354.96	8946.92	9577.12	10250.76	10974.4	11755.96	12605.56	13536.2	14564.96	15715.04	17018.88	18524.04	20304.28	22483.12	25292.16	29251.24	36019.32
Constant	0	247.2652	500.952	761.408	1029	1304.128	1587.232	1878.792	2179.32	2489.392	2809.632	3140.728	3483.448	3838.632	4207.2	4590.28	4988.96	5404.6	5838.76	6293.08	6769.6	7270.52	7798.6	8356.8	8948.92	9579.2	10253.04	10976.8	11758.52	12608.32	13539.16	14568.16	15718.48	17022.64	18528.12	20308.76	22488.08	25297.72	29257.68	36027.24
Constant	0	252.8384	512.244	778.568	1052.192	1333.52	1623.008	1921.136	2228.44	2545.5	2872.96	3211.52	3561.964	3925.152	4302.04	4693.72	5101.4	5526.44	5970.36	6434.92	6922.16	7434.4	7974.36	8545.16	9150.6	9795.12	10484.12	11224.2	12023.56	12892.52	13844.32	14896.52	16072.76	17406.32	18945.72	20766.52	22994.96	25867.92	29917.12	36839.28
Constant	0	258.2208	523.148	795.144	1074.592	1361.908	1657.56	1962.036	2275.88	2599.688	2934.12	3279.888	3637.788	4008.72	4393.64	4793.64	5210	5644.08	6097.44	6571.92	7069.52	7592.68	8144.12	8727.08	9345.4	10003.64	10707.32	11463.16	12279.52	13166.96	14139.04	15213.64	16414.92	17776.84	19349.04	21208.6	23484.48	26418.6	30554	37623.52
Constant	0	242.976	492.264	748.2	1011.148	1281.508	1559.7	1846.2	2141.52	2446.212	2760.896	3086.252	3423.024	3772.048	4134.24	4510.64	4902.4	5310.88	5737.48	6183.92	6652.16	7144.44	7663.32	8211.88	8793.68	9413.08	10075.2	10786.4	11554.6	12389.64	13304.32	14315.48	15445.84	16727.36	18206.76	19956.48	22098	24858.92	28750.16	35402.36
Constant	0	235.7624	477.648	725.988	981.128	1243.46	1513.396	1791.388	2077.94	2373.588	2678.928	2994.624	3321.4	3660.06	4011.52	4376.72	4756.88	5153.2	5567.12	6000.32	6454.68	6932.32	7435.8	7968.08	8532.6	9133.6	9776.08	10466.16	11211.52	12021.8	12909.32	13890.48	14987.28	16230.72	17666.2	19364	21441.96	24120.88	27896.6	34351.28
Constant	0	242.9256	492.16	748.044	1010.94	1281.24	1559.376	1845.816	2141.072	2445.704	2760.324	3085.608	3422.312	3771.26	4133.4	4509.72	4901.4	5309.76	5736.28	6182.64	6650.76	7142.92	7661.72	8210.16	8791.84	9411.08	10073.08	10784.16	11552.16	12387.04	13301.56	14312.48	15442.64	16723.88	18202.96	19952.32	22093.4	24853.72	28744.2	35394.96
Constant	0	250.7064	507.924	772.004	1043.32	1322.28	1609.324	1904.94	2209.652	2524.04	2848.736	3184.444	3531.932	3892.056	4265.76	4654.16	5058.4	5479.84	5920	6380.68	6863.8	7371.72	7907.12	8473.12	9073.44	9712.56	10395.72	11129.6	11922.2	12783.8	13727.6	14770.92	15937.28	17259.56	18786	20591.4	22801.08	25649.8	29664.88	36528.68
Constant	0	235.2632	476.636	724.452	979.052	1240.828	1510.192	1787.596	2073.54	2368.56	2673.256	2988.284	3314.368	3652.308	4003	4367.48	4746.8	5142.28	5555.36	5987.64	6441	6917.64	7420.04	7951.2	8514.56	9114.28	9755.36	10444	11187.8	11996.36	12882	13861.04	14955.56	16196.36	17628.8	19323	21396.56	24069.8	27837.56	34278.56
Constant	0	287.1432	581.744	884.204	1194.952	1514.452	1843.216	2181.796	2530.792	2890.872	3262.76	3647.256	4045.24	4457.72	4885.76	5330.56	5793.56	6276.24	6780.4	7308	7861.36	8443.12	9056.32	9704.56	10392.16	11124.12	11906.6	12747.12	13654.92	14641.76	15722.72	16917.68	18253.52	19767.96	21516.28	23584.08	26114.88	29377.64	33976.24	41837.6
Constant	0	264.5776	536.028	814.716	1101.044	1395.436	1698.364	2010.336	2331.908	2663.688	3006.348	3360.628	3727.344	4107.4	4501.8	4911.64	5338.24	5783	6247.56	6733.68	7243.56	7779.6	8344.6	8941.92	9575.48	10249.92	10970.92	11745.36	12581.8	13491.12	14487.12	15588.16	16819.04	18214.48	19825.4	21730.68	24062.6	27068.96	31306.16	38549.72
Constant	0	257.5044	521.7	792.936	1071.608	1358.132	1652.96	1956.592	2269.568	2592.48	2925.98	3270.788	3627.7	3997.592	4381.44	4780.36	5195.56	5628.4	6080.52	6553.68	7049.92	7571.6	8121.52	8702.88	9319.48	9975.92	10677.6	11431.36	12245.48	13130.44	14099.84	15171.44	16369.4	17727.52	19295.4	21149.76	23419.32	26345.32	30469.24	37519.16
Constant	0	261.5068	529.808	805.264	1088.264	1379.24	1678.652	1987.004	2304.844	2632.776	2971.46	3321.628	3684.084	4059.72	4449.56	4854.64	5276.32	5715.88	6175.04	6655.56	7159.48	7689.32	8247.76	8838.16	9464.32	10130.96	10843.6	11609.04	12435.8	13334.52	14319	15407.24	16623.84	18003.08	19595.28	21478.48	23783.32	26754.8	30942.84	38102.32
Constant	0	264.5872	536.048	814.748	1101.084	1395.488	1698.428	2010.408	2331.992	2663.788	3006.464	3360.756	3727.484	4107.56	4501.96	4911.84	5338.44	5783.24	6247.8	6733.96	7243.84	7779.88	8344.92	8942.28	9575.84	10250.28	10971.32	11745.8	12582.28	13491.6	14487.68	15588.76	16819.64	18215.16	19826.12	21731.48	24063.48	27069.96	31307.32	38551.16
Constant	0	272.4292	551.936	838.896	1133.72	1436.848	1748.764	2069.996	2401.108	2742.736	3095.568	3460.36	3837.956	4229.28	4635.4	5057.4	5496.68	5954.64	6432.96	6933.52	7458.52	8010.48	8592.24	9207.28	9859.64	10554.08	11296.48	12093.92	12955.2	13891.48	14917.04	16050.76	17318.16	18755	20413.72	22375.56	24776.68	27872.24	32235.2	39693.72
Constant	0	253.9024	514.4	781.844	1056.62	1339.132	1629.836	1929.22	2237.816	2556.212	2885.048	3225.036	3576.952	3941.668	4320.16	4713.48	5122.88	5549.68	5995.48	6462	6951.28	7465.68	8007.92	8581.12	9189.12	9836.36	10528.24	11271.44	12074.16	12946.76	13902.6	14959.2	16140.4	17479.56	19025.48	20853.88	23091.72	25976.76	30043	36994.32
Constant	0	268.9984	544.984	828.332	1119.444	1418.756	1726.744	2043.928	2370.872	2708.2	3056.588	3416.788	3789.628	4176.04	4577	4993.72	5427.44	5879.64	6351.96	6846.2	7364.6	7909.6	8484.04	9091.36	9735.48	10421.2	11154.24	11941.6	12792.08	13716.56	14729.2	15848.64	17100.08	18518.84	20156.68	22093.8	24464.68	27521.28	31829.28	39193.88
Constant	0	240.6352	487.52	740.992	1001.408	1269.16	1544.672	1828.412	2120.884	2422.644	2734.296	3056.516	3390.044	3735.704	4094.4	4467.2	4855.2	5259.68	5682.2	6124.36	6588.08	7075.6	7589.48	8132.76	8708.96	9322.36	9978.12	10682.48	11443.24	12270.24	13176.16	14177.56	15297.04	16566.2	18031.32	19764.2	21885.08	24619.4	28473.16	35061.24
Constant	0	259.4988	525.74	799.08	1079.908	1368.652	1665.764	1971.744	2287.144	2612.56	2948.644	3296.12	3655.796	4028.56	4415.36	4817.36	5235.8	5672	6127.64	6604.44	7104.52	7630.24	8184.44	8770.28	9391.68	10053.16	10760.32	11519.88	12340.32	13232.16	14209.04	15288.96	16496.2	17864.84	19444.84	21313.56	23600.72	26549.36	30705.24	37809.76
Constant	0	251.1344	508.792	773.324	1045.1	1324.536	1612.072	1908.192	2213.424	2528.348	2853.6	3189.876	3537.96	3898.7	4273.04	4662.08	5067.04	5489.2	5930.12	6391.56	6875.52	7384.32	7920.64	8487.6	9088.96	9729.12	10413.48	11148.56	11942.56	12805.64	13751.04	14796.16	15964.48	17289	18818.08	20626.56	22840	25693.6	29715.52	36591.04
Constant	0	262.9364	532.704	809.664	1094.216	1386.78	1687.828	1997.864	2317.44	2647.164	2987.7	3339.784	3704.224	4081.92	4473.88	4881.2	5305.16	5747.16	6208.8	6691.92	7198.64	7731.32	8292.84	8886.44	9516.08	10186.32	10902.84	11672.48	12503.76	13407.44	14397.28	15491.48	16714.72	18101.48	19702.4	21595.88	23913.32	26901.04	31111.96	38310.6
Bottleneck	0	116.654	236.3384	359.2148	485.46	615.256	748.82	886.372	1028.156	1174.44	1325.52	1481.724	1643.412	1810.98	1984.872	2165.584	2353.676	2549.772	2754.588	2968.932	3193.74	3430.076	3679.196	3942.56	4221.88	4519.24	4837.16	5178.6	5547.4	5948.32	6387.48	6872.92	7415.64	8030.88	8741.16	9581.2	10609.36	11934.88	13803.12	16996.84
Bottleneck	0	124.2552	251.7384	382.6216	517.092	655.348	797.616	944.128	1095.148	1250.968	1411.892	1578.276	1750.496	1928.984	2114.208	2306.696	2507.044	2715.916	2934.08	3162.392	3401.844	3653.584	3918.936	4199.44	4497	4813.72	5152.36	5516.04	5908.88	6335.92	6803.68	7320.76	7898.84	8554.2	9310.72	10205.52	11300.68	12712.56	14702.52	18104.36
Bottleneck	0	126.1812	255.64	388.5512	525.104	665.504	809.976	958.76	1112.12	1270.352	1433.772	1602.736	1777.628	1958.88	2146.972	2342.444	2545.896	2758.008	2979.548	3211.4	3454.564	3710.204	3979.668	4264.56	4566.68	4888.32	5232.2	5601.52	6000.48	6434.12	6909.12	7434.24	8021.24	8686.76	9455.04	10363.68	11475.8	12909.6	14930.4	18384.96
Bottleneck	0	115.2884	233.5716	355.0096	479.776	608.056	740.056	875.996	1016.116	1160.688	1310.004	1464.38	1624.172	1789.78	1961.636	2140.232	2326.12	2519.924	2722.34	2934.176	3156.348	3389.92	3636.124	3896.404	4172.48	4466.36	4780.52	5118	5482.48	5878.68	6312.68	6792.48	7328.8	7936.88	8638.8	9469.04	10485.16	11795.16	13641.52	16797.88
Bottleneck	0	131.4024	266.2184	404.628	546.832	693.044	843.492	998.432	1158.144	1322.92	1493.104	1669.06	1851.188	2039.94	2235.816	2439.376	2651.248	2872.136	3102.848	3344.292	3597.52	3863.736	4144.36	4441	4755.68	5090.64	5448.72	5833.32	6248.76	6700.36	7195.04	7741.88	8353.16	9046.24	9846.28	10792.56	11950.68	13443.8	15548.2	19145.72
Bottleneck	0	129.1692	261.6936	397.7524	537.54	681.264	829.156	981.464	1138.456	1300.436	1467.728	1640.688	1819.72	2005.268	2197.812	2397.916	2606.184	2823.32	3050.108	3287.448	3536.372	3798.064	4073.92	4365.52	4674.84	5004.08	5356.08	5734.2	6142.56	6586.48	7072.76	7610.28	8211.2	8892.48	9678.92	10609.12	11747.56	13215.28	15283.96	18820.32
Bottleneck	0	132.3012	268.0392	407.396	550.576	697.784	849.264	1005.264	1166.064	1331.972	1503.316	1680.476	1863.848	2053.892	2251.108	2456.06	2669.38	2891.78	3124.068	3367.164	3622.124	3890.164	4172.68	4471.4	4788.2	5125.44	5485.96	5873.24	6291.52	6746.2	7244.24	7794.84	8410.32	9108.08	9913.64	10866.36	12032.44	13535.76	15654.56	19276.68
Bottleneck	0	126.4012	256.0864	389.23	526.02	666.668	811.388	960.432	1114.064	1272.572	1436.276	1605.536	1780.732	1962.3	2150.72	2346.536	2550.34	2762.824	2984.752	3217.008	3460.596	3716.684	3986.62	4272	4574.68	4896.88	5241.32	5611.32	6010.92	6445.36	6921.2	7447.2	8035.24	8701.92	9471.52	10381.8	11495.84	12932.12	14956.44	18417.04
Bottleneck	0	134.378	272.2468	413.792	559.216	708.736	862.592	1021.04	1184.368	1352.876	1526.916	1706.852	1893.104	2086.132	2286.444	2494.612	2711.28	2937.172	3173.108	3420.02	3678.98	3951.228	4238.2	4541.56	4863.36	5205.88	5572.08	5965.44	6390.28	6852.08	7357.96	7917.16	8542.32	9251.08	10069.24	11036.96	12221.32	13748.24	15900.28	19579.28
Bottleneck	0	127.1964	257.6968	391.6776	529.328	670.86	816.492	966.472	1121.068	1280.576	1445.308	1615.632	1791.928	1974.64	2164.248	2361.292	2566.38	2780.2	3003.524	3237.24	3482.36	3740.056	4011.68	4298.84	4603.44	4927.68	5274.28	5646.6	6048.72	6485.88	6964.72	7494.04	8085.8	8756.64	9531.08	10447.08	11568.16	13013.44	15050.52	18532.88
Bottleneck	0	127.6208	258.5572	392.9852	531.096	673.1	819.22	969.7	1124.812	1284.852	1450.136	1621.024	1797.912	1981.232	2171.472	2369.176	2574.948	2789.48	3013.552	3248.048	3493.988	3752.544	4025.08	4313.2	4618.8	4944.12	5291.92	5665.48	6068.92	6507.56	6987.96	7519.08	8112.8	8785.88	9562.92	10481.96	11606.76	13056.92	15100.76	18594.76
Bottleneck	0	130.0848	263.5488	400.572	541.352	686.096	835.036	988.42	1146.528	1309.656	1478.132	1652.32	1832.624	2019.48	2213.396	2414.912	2624.66	2843.336	3071.732	3310.756	3561.44	3824.992	4102.8	4396.48	4707.96	5039.56	5394.08	5774.84	6186.12	6633.16	7122.88	7664.24	8269.4	8955.52	9747.56	10684.32	11830.84	13309	15392.28	18953.72
Bottleneck	0	134.2908	272.0704	413.524	558.852	708.28	862.032	1020.38	1183.6	1352	1525.924	1705.744	1891.876	2084.78	2284.96	2492.996	2709.524	2935.268	3171.052	3417.804	3676.596	3948.668	4235.44	4538.64	4860.2	5202.52	5568.48	5961.56	6386.12	6847.64	7353.2	7912.04	8536.8	9245.08	10062.72	11029.8	12213.4	13739.32	15890	19566.56
Bottleneck	0	126.9868	257.2724	391.0328	528.456	669.756	815.148	964.88	1119.224	1278.468	1442.932	1612.972	1788.98	1971.388	2160.684	2357.404	2562.156	2775.62	2998.58	3231.908	3476.628	3733.9	4005.08	4291.76	4595.84	4919.56	5265.6	5637.32	6038.8	6475.2	6953.24	7481.72	8072.48	8742.24	9515.4	10429.88	11549.12	12992.04	15025.72	18502.36
Bottleneck	0	131.5696	266.5568	405.144	547.528	693.924	844.564	999.704	1159.616	1324.604	1495.004	1671.18	1853.54	2042.532	2238.656	2442.476	2654.616	2875.788	3106.792	3348.544	3602.092	3868.648	4149.64	4446.64	4761.72	5097.08	5455.64	5840.76	6256.72	6708.88	7204.2	7751.72	8363.8	9057.72	9858.8	10806.28	11965.88	13460.88	15568	19170.08
Bottleneck	0	135.76	275.0464	418.048	564.968	716.028	871.464	1031.544	1196.548	1366.792	1542.616	1724.404	1912.572	2107.584	2309.956	2520.268	2739.164	2967.38	3205.74	3455.192	3716.816	3991.86	4281.8	4588.28	4913.36	5259.44	5629.4	6026.76	6455.96	6922.56	7433.64	7998.6	8630.16	9346.2	10172.8	11150.44	12347	13889.6	16063.8	19780.64
Bottleneck	0	134.2404	271.9676	413.368	558.644	708.012	861.708	1019.996	1183.152	1351.492	1525.348	1705.104	1891.164	2083.992	2284.1	2492.056	2708.504	2934.164	3169.856	3416.512	3675.208	3947.176	4233.84	4536.92	4858.36	5200.56	5566.36	5959.32	6383.72	6845.08	7350.4	7909.08	8533.56	9241.6	10058.92	11025.64	12208.76	13734.12	15884	19559.2
Bottleneck	0	133.1208	269.6996	409.92	553.984	702.108	854.524	1011.488	1173.288	1340.22	1512.628	1690.884	1875.392	2066.612	2265.052	2471.272	2685.916	2909.692	3143.42	3388.02	3644.56	3914.26	4198.56	4499.08	4817.84	5157.2	5519.96	5909.6	6330.48	6787.96	7289.12	7843.12	8462.4	9164.52	9975.04	10933.68	12106.96	13619.6	15751.52	19396.08
Bottleneck	0	128.372	260.0792	395.2984	534.224	677.06	824.04	975.408	1131.432	1292.412	1458.672	1630.568	1808.496	1992.896	2184.256	2383.12	2590.104	2805.9	3031.292	3267.168	3514.552	3774.632	4048.76	4338.6	4646	4973.24	5323.04	5698.8	6104.64	6545.84	7029.12	7563.32	8160.56	8837.6	9619.2	10543.68	11675.08	13133.76	15189.64	18704.2
Bottleneck	0	131.4052	266.2236	404.636	546.844	693.056	843.508	998.452	1158.164	1322.948	1493.136	1669.092	1851.224	2039.98	2235.86	2439.424	2651.3	2872.192	3102.908	3344.356	3597.588	3863.812	4144.44	4441.08	4755.76	5090.72	5448.8	5833.44	6248.88	6700.48	7195.16	7742.04	8353.36	9046.4	9846.48	10792.76	11950.92	13444.08	15548.52	19146.12
Bottleneck	0	126.1968	255.6716	388.5996	525.168	665.588	810.076	958.88	1112.26	1270.512	1433.952	1602.936	1777.848	1959.124	2147.24	2342.736	2546.212	2758.352	2979.92	3211.8	3454.996	3710.668	3980.164	4265.08	4567.24	4888.96	5232.84	5602.24	6001.2	6434.92	6910	7435.16	8022.24	8687.84	9456.2	10365	11477.24	12911.2	14932.24	18387.24
Bottleneck	0	132.5828	268.61	408.264	551.748	699.272	851.072	1007.404	1168.548	1334.808	1506.52	1684.052	1867.816	2058.264	2255.9	2461.292	2675.064	2897.94	3130.72	3374.336	3629.836	3898.448	4181.6	4480.92	4798.4	5136.36	5497.64	5885.72	6304.92	6760.56	7259.68	7811.4	8428.2	9127.48	9934.72	10889.52	12058.04	13564.56	15687.88	19317.72
Bottleneck	0	133.4504	270.3676	410.936	555.356	703.844	856.64	1013.996	1176.192	1343.54	1516.376	1695.072	1880.04	2071.732	2270.664	2477.396	2692.568	2916.9	3151.208	3396.416	3653.588	3923.956	4208.96	4510.24	4829.8	5169.96	5533.64	5924.24	6346.16	6804.8	7307.16	7862.52	8483.36	9187.2	9999.76	10960.76	12136.96	13653.32	15790.56	19444.12
Bottleneck	0	131.78	266.9828	405.792	548.404	695.036	845.916	1001.3	1161.468	1326.72	1497.392	1673.852	1856.504	2045.796	2242.236	2446.38	2658.86	2880.384	3111.756	3353.896	3607.848	3874.832	4156.24	4453.76	4769.32	5105.24	5464.36	5850.08	6266.72	6719.6	7215.68	7764.12	8377.16	9072.2	9874.56	10823.56	11985	13482.4	15592.88	19200.72
Bottleneck	0	134.3104	272.11	413.584	558.936	708.38	862.16	1020.528	1183.772	1352.2	1526.148	1705.996	1892.156	2085.084	2285.296	2493.364	2709.924	2935.7	3171.516	3418.304	3677.136	3949.244	4236.08	4539.28	4860.92	5203.28	5569.28	5962.44	6387.04	6848.64	7354.28	7913.2	8538.04	9246.44	10064.2	11031.4	12215.16	13741.32	15892.32	19569.44
Bottleneck	0	130.6512	264.6964	402.316	543.708	689.08	838.668	992.724	1151.52	1315.356	1484.568	1659.516	1840.6	2028.276	2223.032	2425.428	2636.088	2855.712	3085.104	3325.168	3576.948	3841.644	4120.64	4415.6	4728.48	5061.52	5417.56	5799.96	6213.04	6662.04	7153.88	7697.6	8305.4	8994.48	9790	10730.84	11882.36	13366.92	15459.32	19036.24
Bottleneck	0	128.3712	260.0768	395.2952	534.22	677.056	824.032	975.4	1131.424	1292.4	1458.66	1630.552	1808.48	1992.876	2184.236	2383.1	2590.084	2805.876	3031.264	3267.14	3514.524	3774.6	4048.76	4338.56	4645.96	4973.2	5323	5698.76	6104.6	6545.8	7029.04	7563.28	8160.48	8837.52	9619.12	10543.56	11675	13133.64	15189.52	18704.04
Bottleneck	0	137.6448	278.8652	423.852	572.812	725.968	883.564	1045.864	1213.16	1385.768	1564.036	1748.348	1939.128	2136.848	2342.028	2555.26	2777.196	3008.58	3250.252	3503.164	3768.42	4047.28	4341.24	4652	4981.6	5332.44	5707.56	6110.44	6545.6	7018.68	7536.84	8109.64	8750	9475.96	10314.04	11305.28	12518.44	14082.48	16286.84	20055.28
Bottleneck	0	139.4148	282.4512	429.304	580.176	735.304	894.924	1059.312	1228.76	1403.588	1584.148	1770.828	1964.064	2164.324	2372.144	2588.116	2812.908	3047.268	3292.044	3548.212	3816.876	4099.32	4397.04	4711.8	5045.64	5401.04	5780.96	6189.04	6629.8	7108.92	7633.76	8213.92	8862.52	9597.8	10446.68	11450.64	12679.4	14263.56	16496.28	20313.16
Bottleneck	0	130.2008	263.7836	400.928	541.832	686.704	835.776	989.3	1147.548	1310.82	1479.448	1653.792	1834.256	2021.28	2215.364	2417.064	2626.996	2845.868	3074.468	3313.704	3564.612	3828.396	4106.44	4400.4	4712.16	5044.08	5398.88	5779.96	6191.6	6639.08	7129.24	7671.04	8276.76	8963.48	9756.24	10693.84	11841.4	13320.84	15406	18970.6
Bottleneck	0	127.8024	258.9244	393.5436	531.852	674.056	820.384	971.076	1126.412	1286.676	1452.196	1623.328	1800.468	1984.048	2174.556	2372.54	2578.608	2793.444	3017.832	3252.664	3498.952	3757.876	4030.8	4319.32	4625.36	4951.16	5299.4	5673.52	6077.56	6516.8	6997.92	7529.76	8124.32	8798.36	9576.52	10496.84	11623.28	13075.48	15122.2	18621.16
Bottleneck	0	130.514	264.4184	401.896	543.136	688.36	837.792	991.684	1150.312	1313.976	1483.008	1657.772	1838.672	2026.148	2220.7	2422.884	2633.32	2852.716	3081.868	3321.68	3573.196	3837.612	4116.32	4411	4723.52	5056.2	5411.88	5793.88	6206.52	6655.08	7146.4	7689.52	8296.72	8985.08	9779.72	10719.6	11869.88	13352.92	15443.08	19016.28
Bottleneck	0	131.22	265.8488	404.068	546.076	692.084	842.324	997.048	1156.536	1321.084	1491.032	1666.74	1848.616	2037.108	2232.712	2435.988	2647.568	2868.148	3098.54	3339.648	3592.524	3858.372	4138.6	4434.84	4749.04	5083.56	5441.16	5825.24	6240.08	6691.08	7185.04	7731.12	8341.6	9033.68	9832.6	10777.56	11934.12	13425.12	15526.64	19119.16
Bottleneck	0	124.5924	252.4212	383.6592	518.492	657.124	799.776	946.688	1098.12	1254.36	1415.72	1582.556	1755.244	1934.216	2119.94	2312.952	2513.84	2723.284	2942.036	3170.968	3411.068	3663.492	3929.564	4210.84	4509.2	4826.8	5166.32	5531	5924.92	6353.12	6822.12	7340.64	7920.24	8577.4	9336	10233.2	11331.32	12747.04	14742.4	18153.48
Bottleneck	0	132.4372	268.3148	407.816	551.14	698.5	850.136	1006.296	1167.26	1333.34	1504.864	1682.2	1865.764	2056.004	2253.42	2458.584	2672.124	2894.752	3127.28	3370.624	3625.848	3894.16	4177	4476	4793.12	5130.72	5491.6	5879.28	6297.96	6753.12	7251.68	7802.84	8418.96	9117.44	9923.8	10877.52	12044.8	13549.68	15670.64	19296.48
Bottleneck	0	132.5428	268.5288	408.14	551.58	699.06	850.812	1007.1	1168.192	1334.404	1506.064	1683.544	1867.252	2057.644	2255.22	2460.548	2674.256	2897.064	3129.776	3373.316	3628.74	3897.272	4180.32	4479.56	4796.92	5134.8	5496	5883.96	6303	6758.52	7257.48	7809.08	8425.68	9124.72	9931.76	10886.24	12054.4	13560.48	15683.16	19311.92
Bottleneck	0	129.2976	261.9536	398.1476	538.072	681.94	829.98	982.44	1139.588	1301.728	1469.184	1642.32	1821.528	2007.26	2199.996	2400.296	2608.772	2826.124	3053.14	3290.716	3539.884	3801.84	4077.96	4369.88	4679.48	5009.08	5361.4	5739.88	6148.64	6593.04	7079.76	7617.84	8219.36	8901.32	9688.56	10619.64	11759.24	13228.44	15299.12	18839
Bottleneck	0	132.824	269.098	409.008	552.748	700.54	852.616	1009.232	1170.668	1337.232	1509.256	1687.112	1871.212	2062.004	2260	2465.76	2679.924	2903.204	3136.408	3380.464	3636.432	3905.528	4189.2	4489.04	4807.12	5145.68	5507.64	5896.44	6316.36	6772.84	7272.88	7825.6	8443.52	9144.08	9952.8	10909.28	12079.96	13589.2	15716.4	19352.84
Bottleneck	0	125.6764	254.6172	386.9968	523.004	662.844	806.736	954.924	1107.672	1265.272	1428.04	1596.324	1770.516	1951.044	2138.384	2333.072	2535.712	2746.976	2967.632	3198.552	3440.744	3695.364	3963.748	4247.48	4548.4	4868.8	5211.28	5579.12	5976.44	6408.36	6881.48	7404.48	7989.16	8652	9417.2	10322.24	11429.92	12857.96	14870.64	18311.4
Bottleneck	0	129.2968	261.952	398.1452	538.072	681.936	829.976	982.432	1139.58	1301.72	1469.176	1642.308	1821.52	2007.248	2199.984	2400.28	2608.756	2826.108	3053.12	3290.696	3539.864	3801.816	4077.92	4369.84	4679.44	5009.04	5361.4	5739.84	6148.64	6593	7079.72	7617.8	8219.32	8901.24	9688.48	10619.6	11759.16	13228.36	15299.04	18838.88
Bottleneck	0	129.7148	262.7996	399.4332	539.812	684.144	832.66	985.612	1143.268	1305.932	1473.928	1647.624	1827.412	2013.74	2207.1	2408.048	2617.2	2835.252	3063	3301.34	3551.316	3814.116	4091.12	4383.96	4694.6	5025.24	5378.72	5758.4	6168.52	6614.32	7102.64	7642.44	8245.92	8930.04	9719.84	10653.96	11797.2	13271.16	15348.52	18899.84
Bottleneck	0	130.286	263.9564	401.192	542.188	687.156	836.324	989.948	1148.3	1311.68	1480.416	1654.876	1835.456	2022.604	2216.816	2418.648	2628.716	2847.732	3076.48	3315.872	3566.948	3830.904	4109.12	4403.28	4715.24	5047.36	5402.4	5783.76	6195.68	6643.44	7133.88	7676.08	8282.2	8969.36	9762.6	10700.84	11849.16	13329.56	15416.08	18983.04
Bottleneck	0	126.4796	256.2444	389.47	526.348	667.08	811.892	961.028	1114.752	1273.356	1437.164	1606.524	1781.832	1963.512	2152.048	2347.984	2551.916	2764.528	2986.596	3218.996	3462.736	3718.98	3989.08	4274.64	4577.48	4899.88	5244.56	5614.8	6014.64	6449.32	6925.48	7451.8	8040.24	8707.28	9477.4	10388.2	11502.96	12940.12	14965.68	18428.44
Bottleneck	0	129.6272	262.6216	399.1632	539.448	683.68	832.096	984.944	1142.496	1305.048	1472.932	1646.508	1826.176	2012.38	2205.608	2406.42	2615.428	2833.332	3060.928	3299.108	3548.916	3811.536	4088.36	4381	4691.4	5021.84	5375.08	5754.52	6164.36	6609.84	7097.84	7637.28	8240.32	8924	9713.24	10646.76	11789.24	13262.16	15338.16	18887.08
Bottleneck	0	127.2028	257.7104	391.698	529.356	670.896	816.536	966.524	1121.128	1280.644	1445.388	1615.716	1792.024	1974.744	2164.36	2361.416	2566.516	2780.344	3003.68	3237.412	3482.544	3740.256	4011.92	4299.08	4603.68	4927.92	5274.56	5646.92	6049.04	6486.24	6965.08	7494.44	8086.2	8757.12	9531.6	10447.64	11568.76	13014.16	15051.32	18533.84
Bottleneck	0	126.986	257.2708	391.0304	528.456	669.752	815.144	964.876	1119.216	1278.46	1442.924	1612.964	1788.968	1971.376	2160.672	2357.388	2562.14	2775.604	2998.56	3231.892	3476.608	3733.88	4005.08	4291.76	4595.84	4919.52	5265.56	5637.28	6038.76	6475.16	6953.2	7481.68	8072.44	8742.2	9515.36	10429.84	11549.04	12991.96	15025.64	18502.24
Bottleneck	0	132.53	268.5028	408.104	551.528	698.992	850.732	1007	1168.08	1334.272	1505.916	1683.38	1867.072	2057.444	2255	2460.308	2673.996	2896.784	3129.472	3372.988	3628.388	3896.892	4179.92	4479.12	4796.48	5134.32	5495.48	5883.4	6302.4	6757.88	7256.76	7808.32	8424.84	9123.84	9930.76	10885.16	12053.24	13559.16	15681.64	19310.04
Bottleneck	0	130.7492	264.8944	402.616	544.116	689.596	839.3	993.468	1152.384	1316.344	1485.68	1660.76	1841.98	2029.796	2224.696	2427.244	2638.064	2857.852	3087.416	3327.66	3579.628	3844.524	4123.76	4418.92	4732	5065.32	5421.6	5804.32	6217.68	6667.04	7159.24	7703.36	8311.64	9001.24	9797.32	10738.88	11891.28	13376.96	15470.88	19050.52
Bottleneck	0	130.0612	263.5012	400.5	541.252	685.972	834.884	988.244	1146.32	1309.42	1477.864	1652.02	1832.292	2019.116	2212.996	2414.476	2624.184	2842.82	3071.176	3310.156	3560.796	3824.3	4102.04	4395.68	4707.12	5038.68	5393.08	5773.8	6185	6631.96	7121.6	7662.84	8267.92	8953.88	9745.8	10682.4	11828.72	13306.56	15389.52	18950.32
Bottleneck	0	128.7788	260.9032	396.5512	535.916	679.208	826.652	978.5	1135.02	1296.508	1463.296	1635.736	1814.228	1999.212	2191.176	2390.672	2598.312	2814.792	3040.896	3277.52	3525.692	3786.596	4061.6	4352.36	4660.72	4989	5339.92	5716.88	6124	6566.6	7051.4	7587.28	8186.4	8865.6	9649.68	10577.08	11712.08	13175.4	15237.8	18763.48
Bottleneck	0	128.9616	261.2736	397.114	536.676	680.172	827.824	979.888	1136.628	1298.348	1465.372	1638.056	1816.8	2002.048	2194.284	2394.064	2602	2818.788	3045.212	3282.172	3530.696	3791.968	4067.36	4358.52	4667.32	4996.08	5347.48	5725	6132.68	6575.92	7061.4	7598.08	8198	8878.2	9663.4	10592.08	11728.72	13194.08	15259.4	18790.12
Bottleneck	0	133.4304	270.3264	410.872	555.272	703.74	856.508	1013.84	1176.016	1343.336	1516.144	1694.816	1879.752	2071.42	2270.316	2477.02	2692.16	2916.46	3150.728	3395.9	3653.032	3923.36	4208.32	4509.56	4829.04	5169.16	5532.8	5923.36	6345.2	6803.76	7306.08	7861.32	8482.08	9185.8	9998.24	10959.08	12135.12	13651.24	15788.16	19441.2
Bottleneck	0	128.6776	260.698	396.2392	535.496	678.672	826.004	977.728	1134.128	1295.488	1462.144	1634.448	1812.8	1997.64	2189.452	2388.792	2596.268	2812.58	3038.504	3274.944	3522.92	3783.616	4058.4	4348.92	4657.04	4985.08	5335.72	5712.36	6119.2	6561.44	7045.84	7581.32	8179.96	8858.64	9642.12	10568.76	11702.88	13165.04	15225.8	18748.72
Bottleneck	0	126.458	256.2008	389.404	526.256	666.964	811.752	960.864	1114.56	1273.14	1436.92	1606.252	1781.528	1963.176	2151.684	2347.584	2551.484	2764.06	2986.088	3218.448	3462.144	3718.348	3988.404	4273.88	4576.72	4899.08	5243.68	5613.84	6013.64	6448.24	6924.28	7450.56	8038.84	8705.8	9475.76	10386.44	11501	12937.92	14963.16	18425.28
Bottleneck	0	121.6508	246.4612	374.6008	506.252	641.612	780.896	924.336	1072.192	1224.744	1382.296	1545.192	1713.804	1888.548	2069.888	2258.34	2454.488	2658.984	2872.572	3096.1	3330.532	3576.992	3836.784	4111.44	4402.72	4712.84	5044.32	5400.4	5785.04	6203.12	6661.08	7167.32	7733.24	8374.88	9115.56	9991.6	11063.8	12446.08	14394.32	17724.84
Bottleneck	0	123.602	250.4152	380.61	514.372	651.904	793.42	939.164	1089.392	1244.392	1404.472	1569.98	1741.296	1918.844	2103.092	2294.568	2493.864	2701.64	2918.656	3145.768	3383.96	3634.376	3898.332	4177.4	4473.36	4788.44	5125.24	5487.04	5877.84	6302.6	6767.92	7282.28	7857.32	8509.2	9261.8	10151.88	11241.28	12645.76	14625.24	18009.2
Bottleneck	0	125.5752	254.4124	386.686	522.584	662.312	806.088	954.156	1106.784	1264.256	1426.892	1595.04	1769.092	1949.476	2136.664	2331.2	2533.672	2744.768	2965.248	3195.984	3437.98	3692.392	3960.564	4244.08	4544.76	4864.88	5207.08	5574.64	5971.64	6403.24	6875.96	7398.56	7982.76	8645.04	9409.64	10313.96	11420.72	12847.6	14858.72	18296.68
Bottleneck	0	124.268	251.764	382.6604	517.144	655.416	797.696	944.224	1095.26	1251.092	1412.036	1578.436	1750.676	1929.18	2114.42	2306.928	2507.296	2716.192	2934.376	3162.712	3402.188	3653.952	3919.332	4199.88	4497.44	4814.24	5152.88	5516.6	5909.48	6336.56	6804.36	7321.52	7899.64	8555.04	9311.68	10206.56	11301.84	12713.88	14704	18106.2
Bottleneck	0	127.1828	257.6696	391.6364	529.272	670.788	816.408	966.372	1120.952	1280.44	1445.156	1615.46	1791.74	1974.432	2164.02	2361.04	2566.108	2779.904	3003.208	3236.9	3481.992	3739.664	4011.28	4298.4	4602.96	4927.16	5273.72	5646	6048.12	6485.2	6964	7493.28	8084.92	8755.72	9530.08	10445.96	11566.92	13012.08	15048.92	18530.92
Bottleneck	0	127.8436	259.0084	393.6716	532.024	674.276	820.648	971.392	1126.776	1287.092	1452.668	1623.856	1801.052	1984.692	2175.264	2373.312	2579.444	2794.352	3018.812	3253.72	3500.088	3759.096	4032.12	4320.72	4626.88	4952.76	5301.12	5675.36	6079.52	6518.92	7000.16	7532.2	8126.96	8801.24	9579.64	10500.28	11627.04	13079.72	15127.12	18627.2
Expansion	0	142.94	289.5928	440.156	594.848	753.896	917.552	1086.1	1259.828	1439.076	1624.204	1815.604	2013.724	2219.048	2432.124	2653.56	2884.032	3124.316	3375.284	3637.928	3913.388	4203	4508.24	4830.96	5173.2	5537.6	5927.12	6345.52	6797.44	7288.68	7826.76	8421.64	9086.6	9840.52	10710.8	11740.16	13000	14624.2	16913.4	20826.76
Expansion	0	150.6056	305.1236	463.764	626.748	794.324	966.76	1144.344	1327.392	1516.252	1711.308	1912.976	2121.72	2338.056	2562.556	2795.868	3038.7	3291.872	3556.296	3833.024	4123.24	4428.4	4750	5090.04	5450.64	5834.56	6244.96	6685.8	7161.96	7679.56	8246.52	8873.28	9573.92	10368.24	11285.2	12369.76	13697.16	15408.48	17820.44	21943.68
Expansion	0	136.2448	276.0284	419.54	566.984	718.584	874.576	1035.224	1200.82	1371.672	1548.124	1730.564	1919.404	2115.112	2318.204	2529.268	2748.944	2977.976	3217.188	3467.528	3730.088	4006.12	4297.08	4604.68	4930.92	5278.2	5649.48	6048.28	6479.04	6947.28	7460.16	8027.16	8661	9379.56	10209.12	11190.24	12391.08	13939.2	16121.16	19851.24
Expansion	0	131.0712	265.5472	403.608	545.456	691.296	841.364	995.916	1155.22	1319.584	1489.34	1664.848	1846.516	2034.796	2230.176	2433.224	2644.56	2864.892	3095.02	3335.856	3588.444	3853.992	4133.92	4429.8	4743.68	5077.8	5434.96	5818.64	6233	6683.48	7176.88	7722.36	8332.12	9023.4	9821.44	10765.32	11920.56	13409.88	15509	19097.44
Expansion	0	135.3848	274.2864	416.892	563.408	714.048	869.056	1028.692	1193.24	1363.012	1538.356	1719.64	1907.288	2101.76	2303.572	2513.304	2731.596	2959.18	3196.88	3445.644	3706.544	3980.828	4269.96	4575.6	4899.8	5244.88	5613.84	6010.12	6438.12	6903.44	7413.08	7976.48	8606.32	9320.36	10144.68	11119.64	12312.88	13851.24	16019.4	19725.96
Expansion	0	137.3344	278.236	422.896	571.52	724.328	881.568	1043.504	1210.424	1382.64	1560.508	1744.404	1934.752	2132.024	2336.744	2549.492	2770.928	3001.788	3242.916	3495.26	3759.916	4038.16	4331.44	4641.48	4970.32	5320.44	5694.68	6096.68	6530.84	7002.84	7519.84	8091.36	8730.24	9454.6	10290.76	11279.76	12490.16	14050.68	16250.08	20010
Expansion	0	139.2568	282.1312	428.816	579.52	734.472	893.912	1058.112	1227.368	1401.996	1582.352	1768.824	1961.84	2161.872	2369.46	2585.188	2809.724	3043.816	3288.316	3544.192	3812.556	4094.68	4392.08	4706.48	5039.92	5394.92	5774.4	6182	6622.28	7100.88	7625.12	8204.64	8852.48	9586.96	10434.84	11437.68	12665.04	14247.4	16477.6	20290.16
Expansion	0	137.3784	278.3252	423.032	571.704	724.56	881.852	1043.84	1210.812	1383.084	1561.008	1744.96	1935.372	2132.708	2337.492	2550.312	2771.816	3002.752	3243.956	3496.38	3761.12	4039.44	4332.84	4642.96	4971.92	5322.12	5696.48	6098.6	6532.92	7005.08	7522.24	8093.96	8733.04	9457.6	10294.08	11283.36	12494.16	14055.2	16255.28	20016.44
Expansion	0	141.8616	287.4088	436.836	590.36	748.208	910.632	1077.904	1250.328	1428.224	1611.952	1801.912	1998.536	2202.312	2413.78	2633.544	2862.28	3100.752	3349.824	3610.488	3883.872	4171.28	4474.24	4794.52	5134.2	5495.84	5882.4	6297.64	6746.16	7233.68	7767.76	8358.12	9018.08	9766.28	10630	11651.6	12901.92	14513.88	16785.8	20669.68
Expansion	0	132.886	269.2244	409.2	553.008	700.868	853.016	1009.708	1171.22	1337.86	1509.964	1687.904	1872.088	2062.972	2261.06	2466.92	2681.184	2904.564	3137.88	3382.052	3638.136	3907.364	4191.16	4491.16	4809.36	5148.12	5510.24	5899.2	6319.32	6776	7276.28	7829.28	8447.48	9148.36	9957.44	10914.4	12085.64	13595.6	15723.76	19361.92
Expansion	0	138.1428	279.8744	425.384	574.884	728.596	886.76	1049.648	1217.548	1390.78	1569.696	1754.672	1946.144	2144.58	2350.504	2564.504	2787.244	3019.464	3262.008	3515.84	3782.056	4061.92	4356.92	4668.8	4999.6	5351.76	5728.2	6132.56	6569.28	7044.08	7564.12	8139	8781.68	9510.24	10351.36	11346.16	12563.72	14133.4	16345.76	20127.84
Expansion	0	126.538	256.3628	389.6504	526.588	667.388	812.268	961.472	1115.268	1273.948	1437.828	1607.268	1782.656	1964.42	2153.044	2349.068	2553.096	2765.808	2987.98	3220.484	3464.336	3720.7	3990.928	4276.6	4579.6	4902.16	5247	5617.4	6017.44	6452.32	6928.68	7455.28	8043.96	8711.32	9481.76	10393	11508.28	12946.12	14972.6	18436.96
Expansion	0	150.2344	304.3712	462.62	625.204	792.368	964.376	1141.524	1324.12	1512.516	1707.088	1908.256	2116.488	2332.292	2556.24	2788.972	3031.208	3283.756	3547.528	3823.576	4113.08	4417.48	4738.28	5077.48	5437.2	5820.2	6229.6	6669.32	7144.32	7660.64	8226.2	8851.4	9550.32	10342.68	11257.4	12339.28	13663.4	15370.48	17776.48	21889.6
Expansion	0	140.636	284.9256	433.064	585.26	741.744	902.764	1068.592	1239.524	1415.884	1598.024	1786.344	1981.268	2183.284	2392.928	2610.792	2837.552	3073.964	3320.884	3579.296	3850.316	4135.24	4435.56	4753.08	5089.84	5448.36	5831.6	6243.24	6687.88	7171.2	7700.64	8285.88	8940.16	9681.92	10538.2	11550.96	12790.48	14388.48	16640.8	20491.12
Expansion	0	156.11	316.2756	480.712	649.656	823.356	1002.096	1186.168	1375.908	1571.672	1773.852	1982.892	2199.264	2423.508	2656.216	2898.052	3149.76	3412.184	3686.276	3973.12	4273.96	4590.24	4923.6	5276.04	5649.88	6047.8	6473.24	6930.16	7423.72	7960.24	8547.92	9197.56	9923.84	10747.2	11697.68	12821.88	14197.8	15971.64	18471.76	22745.72
Expansion	0	147.7816	299.402	455.064	614.996	779.432	948.632	1122.884	1302.5	1487.82	1679.216	1877.1	2081.932	2294.212	2514.504	2743.436	2981.716	3230.14	3489.608	3761.148	4045.92	4345.36	4660.92	4994.56	5348.44	5725.16	6127.88	6560.44	7027.64	7535.56	8091.88	8706.88	9394.36	10173.8	11073.6	12137.8	13440.32	15119.52	17486.24	21532.2
Expansion	0	128.5664	260.4728	395.8968	535.032	678.088	825.288	976.884	1133.148	1294.368	1460.88	1633.036	1811.232	1995.912	2187.56	2386.728	2594.024	2810.148	3035.88	3272.112	3519.872	3780.348	4054.92	4345.16	4653	4980.76	5331.12	5707.44	6113.88	6555.76	7039.76	7574.76	8172.88	8850.96	9633.76	10559.64	11692.76	13153.64	15212.64	18732.52
Expansion	0	149.1196	302.1128	459.188	620.564	786.488	957.22	1133.052	1314.296	1501.292	1694.42	1894.1	2100.784	2314.984	2537.272	2768.28	3008.716	3259.388	3521.208	3795.204	4082.56	4384.68	4703.12	5039.8	5396.88	5777	6183.36	6619.84	7091.28	7603.8	8165.16	8785.72	9479.44	10265.92	11173.88	12247.72	13562	15256.44	17644.6	21727.16
Expansion	0	130.6656	264.7252	402.36	543.768	689.156	838.764	992.832	1151.648	1315.5	1484.732	1659.696	1840.804	2028.496	2223.276	2425.696	2636.376	2856.028	3085.444	3325.536	3577.34	3842.068	4121.12	4416.12	4729	5062.08	5418.16	5800.6	6213.72	6662.8	7154.68	7698.44	8306.32	8995.48	9791.04	10732.04	11883.68	13368.4	15461	19038.36
Expansion	0	134.1616	271.808	413.124	558.316	707.596	861.204	1019.396	1182.46	1350.696	1524.452	1704.1	1890.052	2082.768	2282.76	2490.592	2706.912	2932.44	3167.992	3414.508	3673.052	3944.86	4231.36	4534.24	4855.52	5197.52	5563.12	5955.8	6379.96	6841.04	7346.12	7904.4	8528.56	9236.16	10053	11019.16	12201.6	13726.08	15874.68	19547.72
Expansion	0	143.2692	290.2596	441.172	596.216	755.632	919.668	1088.6	1262.732	1442.392	1627.944	1819.784	2018.36	2224.16	2437.724	2659.668	2890.672	3131.508	3383.056	3646.304	3922.396	4212.64	4518.6	4842.08	5185.12	5550.36	5940.76	6360.12	6813.08	7305.44	7844.8	8441	9107.52	9863.16	10735.48	11767.2	13029.92	14657.88	16952.32	20874.72
Expansion	0	121.7304	246.6232	374.8468	506.584	642.032	781.408	924.944	1072.896	1225.548	1383.204	1546.204	1714.928	1889.788	2071.244	2259.824	2456.1	2660.728	2874.46	3098.132	3332.72	3579.34	3839.304	4114.12	4405.6	4715.92	5047.64	5403.96	5788.8	6207.16	6665.44	7172.04	7738.32	8380.36	9121.52	9998.16	11071.04	12454.24	14403.76	17736.48
Expansion	0	143.8552	291.4476	442.976	598.656	758.724	923.428	1093.052	1267.896	1448.292	1634.604	1827.232	2026.62	2233.26	2447.7	2670.552	2902.5	3144.324	3396.9	3661.224	3938.448	4229.88	4537.12	4861.88	5206.36	5573.04	5965.08	6386.16	6840.96	7335.36	7876.88	8475.56	9144.8	9903.52	10779.4	11815.36	13083.24	14717.84	17021.68	20960.16
Expansion	0	131.644	266.7076	405.372	547.84	694.316	845.044	1000.268	1160.272	1325.352	1495.848	1672.124	1854.588	2043.688	2239.924	2443.86	2656.12	2877.416	3108.548	3350.436	3604.128	3870.836	4151.96	4449.16	4764.4	5099.96	5458.72	5844.04	6260.24	6712.68	7208.24	7756.08	8368.52	9062.84	9864.36	10812.4	11972.64	13468.52	15576.8	19180.92
Expansion	0	124.7852	252.8124	384.2536	519.296	658.144	801.016	948.156	1099.82	1256.304	1417.916	1585.008	1757.964	1937.212	2123.224	2316.536	2517.736	2727.504	2946.596	3175.88	3416.356	3669.168	3935.652	4217.36	4516.16	4834.28	5174.32	5539.6	5934.08	6362.96	6832.72	7352	7932.52	8590.68	9350.44	10249.08	11348.88	12766.8	14765.24	18181.6
Expansion	0	132.2896	268.016	407.36	550.528	697.724	849.188	1005.176	1165.964	1331.856	1503.188	1680.328	1863.684	2053.712	2250.912	2455.848	2669.148	2891.528	3123.796	3366.872	3621.808	3889.824	4172.32	4471	4787.76	5125	5485.48	5872.72	6290.96	6745.6	7243.6	7794.16	8409.56	9107.32	9912.76	10865.44	12031.4	13534.56	15653.2	19275
Expansion	0	128.438	260.2124	395.5012	534.496	677.408	824.464	975.908	1132.016	1293.076	1459.42	1631.404	1809.424	1993.916	2185.376	2384.344	2591.436	2807.34	3032.844	3268.844	3516.356	3776.568	4050.84	4340.84	4648.36	4975.76	5325.8	5701.72	6107.8	6549.2	7032.72	7567.2	8164.72	8842.12	9624.16	10549.08	11681.08	13140.52	15197.44	18713.8
Expansion	0	133.4396	270.346	410.904	555.312	703.788	856.572	1013.912	1176.096	1343.432	1516.252	1694.936	1879.888	2071.564	2270.48	2477.196	2692.352	2916.664	3150.952	3396.14	3653.292	3923.64	4208.6	4509.88	4829.4	5169.56	5533.2	5923.76	6345.64	6804.24	7306.6	7861.88	8482.68	9186.48	9998.92	10959.88	12135.96	13652.24	15789.28	19442.56
Expansion	0	132.148	267.7288	406.924	549.936	696.976	848.28	1004.1	1164.712	1330.428	1501.576	1678.528	1861.688	2051.512	2248.5	2453.216	2666.288	2888.432	3120.452	3363.268	3617.928	3885.66	4167.88	4466.2	4782.64	5119.52	5479.6	5866.44	6284.2	6738.4	7235.84	7785.8	8400.56	9097.56	9902.16	10853.8	12018.52	13520.08	15636.44	19254.36
Expansion	0	130.73	264.8556	402.56	544.036	689.496	839.176	993.324	1152.212	1316.148	1485.46	1660.512	1841.708	2029.496	2224.372	2426.888	2637.676	2857.432	3086.964	3327.172	3579.1	3843.956	4123.12	4418.28	4731.32	5064.56	5420.8	5803.48	6216.76	6666.08	7158.2	7702.24	8310.4	8999.92	9795.88	10737.32	11889.52	13375	15468.64	19047.72
Expansion	0	132.24	267.9152	407.208	550.32	697.46	848.868	1004.796	1165.524	1331.352	1502.62	1679.696	1862.984	2052.94	2250.068	2454.924	2668.144	2890.444	3122.624	3365.608	3620.448	3888.364	4170.76	4469.32	4785.96	5123.08	5483.44	5870.52	6288.6	6743.08	7240.88	7791.2	8406.44	9103.88	9909.04	10861.36	12026.88	13529.48	15647.32	19267.76
Expansion	0	142.0264	287.742	437.344	591.044	749.076	911.688	1079.156	1251.776	1429.88	1613.82	1804	2000.852	2204.864	2416.58	2636.596	2865.596	3104.344	3353.708	3614.672	3888.372	4176.12	4479.4	4800.08	5140.16	5502.2	5889.24	6304.96	6753.96	7242.08	7776.76	8367.8	9028.52	9777.6	10642.36	11665.12	12916.88	14530.72	16805.28	20693.64
Expansion	0	136.6976	276.946	420.936	568.868	720.972	877.484	1038.668	1204.812	1376.232	1553.272	1736.316	1925.78	2122.14	2325.912	2537.672	2758.084	2987.872	3227.88	3479.052	3742.484	4019.44	4311.36	4619.96	4947.28	5295.76	5668.28	6068.4	6500.56	6970.36	7484.96	8053.84	8689.76	9410.76	10243.04	11227.44	12432.28	13985.52	16174.76	19917.24
Expansion	0	131.112	265.63	403.736	545.624	691.512	841.628	996.228	1155.584	1320	1489.804	1665.368	1847.096	2035.432	2230.876	2433.984	2645.388	2865.788	3095.988	3336.9	3589.568	3855.2	4135.2	4431.2	4745.16	5079.36	5436.68	5820.44	6234.96	6685.56	7179.12	7724.76	8334.72	9026.24	9824.52	10768.72	11924.28	13414.08	15513.84	19103.44
Expansion	0	135.3052	274.1248	416.648	563.076	713.628	868.544	1028.088	1192.54	1362.212	1537.448	1718.628	1906.164	2100.524	2302.216	2511.824	2729.988	2957.436	3195	3443.616	3704.36	3978.488	4267.44	4572.92	4896.88	5241.8	5610.52	6006.56	6434.36	6899.36	7408.72	7971.8	8601.28	9314.88	10138.72	11113.08	12305.64	13843.08	16010	19714.36
Expansion	0	135.9988	275.5304	418.784	565.96	717.288	872.996	1033.356	1198.652	1369.196	1545.332	1727.44	1915.94	2111.292	2314.024	2524.704	2743.984	2972.6	3211.38	3461.272	3723.356	3998.888	4289.32	4596.36	4922	5268.68	5639.28	6037.36	6467.36	6934.72	7446.72	8012.68	8645.36	9362.64	10190.68	11170.08	12368.72	13914.04	16092.08	19815.44
Expansion	0	136.8256	277.2052	421.328	569.4	721.644	878.304	1039.64	1205.94	1377.52	1554.724	1737.94	1927.584	2124.128	2328.088	2540.048	2760.664	2990.668	3230.9	3482.308	3745.988	4023.2	4315.4	4624.28	4951.92	5300.72	5673.56	6074.08	6506.64	6976.88	7491.96	8061.36	8697.92	9419.56	10252.64	11237.96	12443.88	13998.64	16189.88	19935.88
Expansion	0	109.6168	222.0816	337.5452	456.172	578.144	703.648	832.9	966.132	1103.592	1245.56	1392.34	1544.272	1701.732	1865.136	2034.944	2211.692	2395.96	2588.42	2789.832	3001.076	3223.16	3457.248	3704.724	3967.208	4246.64	4545.36	4866.2	5212.76	5589.48	6002.16	6458.32	6968.28	7546.44	8213.84	9003.24	9969.36	11214.92	12970.44	15971.52
Expansion	0	141.478	286.6312	435.656	588.764	746.184	908.168	1074.992	1246.944	1424.36	1607.592	1797.036	1993.128	2196.356	2407.252	2626.42	2854.536	3092.364	3340.764	3600.72	3873.364	4160	4462.12	4781.52	5120.32	5480.96	5866.48	6280.6	6727.92	7214.12	7746.72	8335.48	8993.68	9739.84	10601.28	11620.08	12867.04	14474.64	16740.4	20613.76
Expansion	0	142.048	287.786	437.412	591.136	749.192	911.828	1079.32	1251.968	1430.1	1614.068	1804.276	2001.16	2205.204	2416.952	2637.004	2866.036	3104.824	3354.224	3615.228	3888.972	4176.76	4480.12	4800.8	5140.96	5503.04	5890.12	6305.92	6755	7243.2	7777.96	8369.08	9029.92	9779.12	10644	11666.92	12918.88	14532.96	16807.84	20696.84
Expansion	0	140.6488	284.9512	433.1	585.312	741.812	902.844	1068.688	1239.636	1416.012	1598.168	1786.504	1981.448	2183.48	2393.14	2611.024	2837.804	3074.236	3321.18	3579.616	3850.66	4135.6	4435.96	4753.52	5090.28	5448.84	5832.12	6243.8	6688.48	7171.84	7701.32	8286.64	8940.96	9682.76	10539.12	11551.96	12791.6	14389.8	16642.28	20492.92
Expansion	0	143.5144	290.7568	441.928	597.236	756.924	921.24	1090.464	1264.892	1444.86	1630.732	1822.9	2021.816	2227.968	2441.9	2664.224	2895.624	3136.872	3388.848	3652.548	3929.116	4219.88	4526.36	4850.36	5194	5559.84	5950.92	6371	6824.72	7317.96	7858.24	8455.48	9123.12	9880.04	10753.84	11787.36	13052.24	14682.96	16981.36	20910.48
Expansion	0	145.2276	294.2276	447.2	604.368	765.96	932.24	1103.48	1279.992	1462.108	1650.196	1844.664	2045.952	2254.564	2471.052	2696.028	2930.188	3174.32	3429.304	3696.152	3976.02	4270.24	4580.4	4908.24	5256	5626.2	6021.96	6447.08	6906.2	7405.32	7952.04	8556.4	9232.04	9998	10882.24	11928.04	13208.04	14858.24	17184.08	21160.08
Expansion	0	137.58	278.734	423.652	572.544	725.628	883.148	1045.372	1212.588	1385.116	1563.3	1747.524	1938.216	2135.844	2340.928	2554.056	2775.888	3007.164	3248.72	3501.516	3766.648	4045.4	4339.2	4649.8	4979.24	5329.96	5704.88	6107.56	6542.52	7015.36	7533.28	8105.84	8745.88	9471.52	10309.2	11299.96	12512.52	14075.84	16279.16	20045.84
Expansion	0	139.9836	283.6032	431.052	582.544	738.304	898.576	1063.636	1233.772	1409.312	1590.608	1778.052	1972.076	2173.152	2381.82	2598.676	2824.384	3059.696	3305.472	3562.684	3832.448	4116.04	4415	4731.04	5066.24	5423.04	5804.52	6214.28	6656.84	7137.92	7664.88	8247.44	8898.68	9636.96	10489.28	11497.36	12731.12	14321.72	16563.56	20396
Expansion	0	137.4592	278.4896	423.28	572.04	724.988	882.372	1044.456	1211.524	1383.9	1561.928	1745.992	1936.516	2133.968	2338.872	2551.816	2773.452	3004.524	3245.868	3498.444	3763.344	4041.84	4335.4	4645.72	4974.88	5325.28	5699.84	6102.2	6536.8	7009.2	7526.68	8098.72	8738.2	9463.2	10300.12	11290.04	12501.56	14063.48	16264.88	20028.24
Expansion	0	141.998	287.6848	437.256	590.928	748.928	911.508	1078.944	1251.528	1429.596	1613.5	1803.644	2000.456	2204.428	2416.1	2636.076	2865.032	3103.732	3353.044	3613.96	3887.604	4175.28	4478.52	4799.12	5139.12	5501.12	5888.08	6303.72	6752.64	7240.64	7775.2	8366.12	9026.72	9775.68	10640.24	11662.8	12914.36	14527.84	16801.96	20689.56
Expansion	0	144.0752	291.8932	443.652	599.572	759.884	924.84	1094.724	1269.836	1450.508	1637.104	1830.024	2029.72	2236.676	2451.44	2674.632	2906.94	3149.132	3402.092	3666.82	3944.468	4236.36	4544.04	4869.32	5214.32	5581.56	5974.2	6395.92	6851.4	7346.56	7888.92	8488.52	9158.76	9918.64	10795.88	11833.4	13103.24	14740.36	17047.72	20992.2
Expansion	0	144.2972	292.3428	444.336	600.496	761.052	926.268	1096.412	1271.792	1452.74	1639.624	1832.844	2032.844	2240.12	2455.22	2678.756	2911.416	3153.984	3407.332	3672.472	3950.548	4242.88	4551.04	4876.8	5222.32	5590.16	5983.4	6405.76	6861.96	7357.88	7901.08	8501.6	9172.88	9933.96	10812.52	11851.64	13123.44	14763.08	17074	21024.52
Expansion	0	135.784	275.0956	418.124	565.068	716.152	871.62	1031.728	1196.76	1367.036	1542.892	1724.712	1912.912	2107.96	2310.368	2520.716	2739.652	2967.908	3206.312	3455.808	3717.476	3992.572	4282.56	4589.08	4914.24	5260.36	5630.4	6027.84	6457.12	6923.8	7434.96	8000.04	8631.72	9347.88	10174.6	11152.44	12349.2	13892.08	16066.68	19784.16
Expansion	0	130.7524	264.9012	402.628	544.128	689.616	839.32	993.492	1152.412	1316.376	1485.716	1660.8	1842.028	2029.844	2224.752	2427.308	2638.128	2857.928	3087.496	3327.744	3579.72	3844.62	4123.84	4419.04	4732.12	5065.44	5421.76	5804.48	6217.84	6667.2	7159.44	7703.56	8311.84	9001.48	9797.56	10739.16	11891.56	13377.28	15471.28	19051
Expansion	0	139.2984	282.2152	428.944	579.692	734.688	894.176	1058.428	1227.732	1402.416	1582.824	1769.348	1962.42	2162.516	2370.164	2585.956	2810.556	3044.72	3289.292	3545.244	3813.688	4095.92	4393.4	4707.88	5041.44	5396.52	5776.12	6183.84	6624.24	7103	7627.36	8207.08	8855.12	9589.8	10437.92	11441.08	12668.8	14251.64	16482.48	20296.16
Expansion	0	135.5052	274.5304	417.264	563.908	714.684	869.828	1029.608	1194.304	1364.228	1539.724	1721.172	1908.984	2103.632	2305.624	2515.54	2734.028	2961.812	3199.724	3448.708	3709.844	3984.372	4273.76	4579.68	4904.16	5249.56	5618.84	6015.48	6443.88	6909.56	7419.68	7983.6	8614	9328.68	10153.72	11129.52	12323.84	13863.56	16033.68	19743.52
Expansion	0	146.5952	296.9984	451.412	610.06	773.172	941.016	1113.872	1292.044	1475.876	1665.736	1862.032	2065.22	2275.796	2494.32	2721.416	2957.78	3204.212	3461.596	3730.956	4013.44	4310.44	4623.52	4954.48	5305.52	5679.2	6078.68	6507.76	6971.24	7475.04	8026.92	8636.96	9318.96	10092.12	10984.72	12040.36	13332.44	14998.16	17345.88	21359.36
Expansion	0	141.3768	286.426	435.344	588.34	745.652	907.52	1074.22	1246.052	1423.34	1606.44	1795.748	1991.7	2194.78	2405.528	2624.54	2852.492	3090.148	3338.372	3598.144	3870.592	4157	4458.92	4778.12	5116.64	5477.04	5862.28	6276.12	6723.08	7208.96	7741.2	8329.52	8987.24	9732.88	10593.68	11611.76	12857.84	14464.28	16728.4	20599
Expansion	0	137.0816	277.7244	422.12	570.468	722.996	879.948	1041.588	1208.196	1380.1	1557.636	1741.196	1931.196	2128.108	2332.448	2544.808	2765.836	2996.272	3236.952	3488.832	3753.004	4030.72	4323.48	4632.96	4961.2	5310.64	5684.2	6085.44	6518.84	6989.96	7506	8076.48	8714.2	9437.2	10271.84	11259	12467.2	14024.84	16220.2	19973.24
Expansion	0	129.3968	262.1552	398.454	538.488	682.468	830.62	983.196	1140.464	1302.732	1470.316	1643.584	1822.932	2008.804	2201.692	2402.144	2610.78	2828.3	3055.488	3293.248	3542.608	3804.764	4081.08	4373.24	4683.08	5012.92	5365.56	5744.32	6153.4	6598.08	7085.2	7623.72	8225.68	8908.16	9696	10627.84	11768.28	13238.6	15310.92	18853.52
Expansion	0	131.4888	266.3928	404.896	547.192	693.5	844.044	999.088	1158.9	1323.788	1494.084	1670.152	1852.4	2041.276	2237.28	2440.976	2652.984	2874.02	3104.88	3346.484	3599.876	3866.268	4147.08	4443.92	4758.76	5093.96	5452.28	5837.16	6252.84	6704.76	7199.76	7746.96	8358.64	9052.16	9852.72	10799.64	11958.52	13452.6	15558.4	19158.28
Expansion	0	139.3588	282.338	429.128	579.944	735.008	894.568	1058.888	1228.268	1403.024	1583.512	1770.12	1963.276	2163.456	2371.192	2587.08	2811.78	3046.044	3290.724	3546.788	3815.344	4097.68	4395.28	4709.92	5043.6	5398.84	5778.64	6186.52	6627.12	7106.08	7630.68	8210.64	8858.96	9593.96	10442.48	11446.04	12674.32	14257.8	16489.64	20305
Expansion	0	131.2076	265.8236	404.028	546.024	692.016	842.24	996.952	1156.424	1320.96	1490.892	1666.584	1848.44	2036.912	2232.5	2435.756	2647.316	2867.876	3098.244	3339.332	3592.18	3858.004	4138.2	4434.44	4748.6	5083.08	5440.64	5824.68	6239.48	6690.44	7184.36	7730.4	8340.8	9032.8	9831.68	10776.56	11932.96	13423.84	15525.16	19117.32
Decrease	0	797.116	1614.936	2454.568	3317.208	4204.16	5116.8	6056.72	7025.52	8025.12	9057.48	10124.84	11229.68	12374.68	13562.92	14797.76	16083	17422.96	18822.52	20287.16	21823.28	23438.24	25140.48	26940.08	28848.84	30880.76	33052.96	35386.2	37906.32	40646	43646.4	46963.6	50672	54876.4	59729.6	65470	72495.6	81552.8	94318.8	116142
Decrease	0	834.616	1690.912	2570.044	3473.264	4401.92	5357.52	6341.64	7356.04	8402.64	9483.6	10601.16	11757.96	12956.84	14201	15493.92	16839.64	18242.64	19708	21241.56	22849.96	24540.88	26323.24	28207.48	30206	32333.56	34607.92	37050.96	39689.6	42558	45700	49173.2	53056	57458	62539.6	68550	75906	85389.6	98756	121606
Decrease	0	914.492	1852.744	2816.016	3805.68	4823.24	5870.28	6948.6	8060.08	9206.84	10391.24	11615.8	12883.28	14196.92	15560.12	16976.8	18451.32	19988.6	21594.2	23274.52	25036.88	26889.6	28842.56	30907.16	33096.92	35428.12	37920.16	40596.8	43488	46631.2	50073.6	53879.6	58134	62957.2	68525.2	75110.4	83170.8	93562	108207.6	133244.4
Decrease	0	854.4	1730.992	2630.964	3555.596	4506.28	5484.52	6491.96	7530.4	8601.84	9708.4	10852.48	12036.68	13264	14537.6	15861.2	17238.8	18675.08	20175.16	21745.08	23391.6	25122.6	26947.2	28876.12	30922.04	33100	35428.28	37929.2	40630.4	43566.8	46783.2	50338.8	54313.6	58820	64022	70174.8	77705.2	87413.6	101096.8	124488.4
Decrease	0	870.228	1763.064	2679.712	3621.476	4589.76	5586.12	6612.24	7669.96	8761.2	9888.28	11053.56	12259.72	13509.76	14806.96	16155.08	17558.24	19021.08	20549	22148	23825.04	25588.08	27446.48	29411.16	31494.96	33713.32	36084.76	38632	41383.2	44374	47650	51271.6	55320	59909.6	65208.4	71475.2	79145.2	89033.2	102970	126795.2
Decrease	0	874.64	1771.996	2693.288	3639.824	4613.04	5614.44	6645.76	7708.8	8805.6	9938.36	11109.56	12321.84	13578.2	14882	16236.92	17647.16	19117.44	20653.08	22260.2	23945.72	25717.72	27585.52	29560.16	31654.52	33884.08	36267.52	38827.68	41592.8	44598.8	47891.6	51531.2	55600.4	60213.2	65538.4	71837.2	79546	89484.4	103491.6	127437.2
Decrease	0	951.876	1928.48	2931.132	3961.256	5020.4	6110.24	7232.64	8389.56	9583.24	10816.04	12090.64	13409.96	14777.28	16196.2	17670.8	19205.6	20805.72	22476.96	24226	26060.36	27988.84	30021.6	32170.6	34449.92	36876.4	39470.32	42256.4	45266	48537.2	52120.8	56082	60510.4	65530.8	71326.4	78181.2	86570.8	97386.8	112631.2	138691.2
Decrease	0	940.444	1905.32	2895.928	3913.68	4960.12	6036.88	7145.76	8288.8	9468.12	10686.12	11945.4	13248.92	14599.8	16001.68	17458.56	18974.92	20555.84	22207	23935.04	25747.36	27652.68	29661.04	31784.24	34036.16	36433.48	38996.28	41749.2	44722.4	47954.4	51494.8	55408.4	59783.6	64743.6	70469.6	77242	85530.8	96217.2	111278.4	137025.6
Decrease	0	936.432	1897.188	2883.568	3896.976	4938.92	6011.08	7115.28	8253.44	9427.72	10640.52	11894.44	13192.36	14537.48	15933.4	17384.04	18893.96	20468.08	22112.24	23832.88	25637.48	27534.68	29534.48	31648.6	33890.92	36278	38829.84	41570.8	44531.6	47749.6	51274.8	55172	59528.4	64467.2	70168.8	76912.4	85166	95806.4	110803.2	136440.8
Decrease	0	897.14	1817.58	2762.572	3733.456	4731.68	5758.88	6816.72	7907.12	9032.12	10194.04	11395.32	12638.8	13927.48	15264.84	16654.6	18101.12	19609.24	21184.4	22832.84	24561.72	26379.28	28295.16	30320.6	32468.84	34755.76	37200.52	39826.52	42662.8	45746	49123.6	52856.8	57030.4	61762.4	67224.4	73685.2	81592.4	91786.4	106154	130715.6
Decrease	0	912.692	1849.092	2810.468	3798.184	4813.72	5858.72	6934.88	8044.2	9188.72	10370.76	11592.88	12857.92	14168.96	15529.48	16943.36	18414.96	19949.2	21551.68	23228.68	24987.52	26836.64	28785.72	30846.24	33031.72	35358.28	37845.44	40516.8	43402.4	46539.2	49975.2	53773.2	58019.2	62832.8	68390	74962.8	83006.8	93377.6	107994.4	132982
Decrease	0	900.756	1824.916	2773.72	3748.52	4750.8	5782.12	6844.2	7939	9068.56	10235.16	11441.32	12689.8	13983.68	15326.4	16721.8	18174.16	19688.36	21269.88	22924.96	24660.8	26485.72	28409.32	30442.92	32599.84	34895.96	37350.6	39987.24	42834.8	45930.8	49321.6	53070	57260.8	62011.6	67496	73982.4	81921.6	92156.8	106582.4	131243.2
Decrease	0	789.052	1598.6	2429.74	3283.656	4161.64	5065.04	5995.44	6954.48	7943.96	8965.88	10022.44	11116.08	12249.52	13425.72	14648.08	15920.32	17246.76	18632.12	20081.96	21602.56	23201.16	24886.2	26667.6	28557.04	30568.44	32718.64	35028.28	37522.88	40234.8	43205.2	46488.8	50159.6	54321.2	59125.6	64807.6	71762	80728	93364.8	114967.2
Decrease	0	929.364	1882.868	2861.804	3867.564	4901.64	5965.72	7061.56	8191.12	9356.56	10560.2	11804.64	13092.8	14427.76	15813.12	17252.84	18751.32	20313.6	21945.32	23653	25443.96	27326.84	29311.52	31409.68	33635.08	36004.16	38536.76	41257.2	44195.2	47389.2	50888	54755.6	59079.2	63980.8	69639.2	76332	84523.2	95083.2	109967.2	135410.8
Decrease	0	879.076	1780.988	2706.956	3658.292	4636.44	5642.92	6679.48	7747.92	8850.28	9988.8	11165.92	12384.36	13647.08	14957.52	16319.32	17736.72	19214.44	20757.88	22373.16	24067.24	25848.2	27725.52	29710.16	31815.16	34056.04	36451.56	39024.72	41804	44825.2	48134.4	51792.8	55882.4	60518.8	65871.2	72201.6	79949.6	89938.4	104016.8	128084
Decrease	0	800.836	1622.476	2466.028	3332.696	4223.76	5140.68	6085	7058.32	8062.6	9099.76	10172.12	11282.12	12432.48	13626.24	14866.84	16158.12	17504.32	18910.4	20381.88	21925.16	23547.64	25257.88	27065.88	28983.52	31024.96	33207.28	35551.44	38083.28	40835.6	43850.4	47183.2	50908.8	55132.4	60008.4	65775.6	72834	81933.6	94759.2	116684.4
Decrease	0	872.384	1767.428	2686.344	3630.44	4601.12	5599.96	6628.6	7688.92	8782.92	9912.76	11080.92	12290.08	13543.2	14843.64	16195.08	17601.68	19068.16	20599.84	22202.8	23884	25651.44	27514.44	29483.96	31572.92	33796.76	36174.04	38727.6	41485.6	44484	47768	51398.4	55456.8	60058	65369.6	71652	79340.8	89253.6	103224.8	127108.8
Decrease	0	921.268	1866.468	2836.88	3833.876	4858.96	5913.76	7000.08	8119.8	9275.08	10468.24	11701.84	12978.76	14302.12	15675.4	17102.56	18588	20136.68	21754.2	23447	25222.36	27088.84	29056.24	31136.12	33342.16	35690.6	38201.12	40897.6	43810.4	46976.4	50444.8	54278.8	58564.4	63423.6	69032.8	75667.2	83786.8	94255.2	109009.2	134231.6
Decrease	0	880.96	1784.804	2712.752	3666.128	4646.36	5655	6693.76	7764.52	8869.24	10010.2	11189.84	12410.88	13676.32	14989.52	16354.24	17774.68	19255.6	20802.36	22421.08	24118.76	25903.56	27784.88	29773.76	31883.28	34128.96	36529.64	39108.28	41893.6	44921.2	48237.6	51903.6	56002	60648.4	66012.4	72356.4	80120.8	90130.8	104239.6	128358.4
Decrease	0	911.24	1846.148	2805.992	3792.136	4806.08	5849.4	6923.84	8031.4	9174.08	10354.24	11574.44	12837.44	14146.4	15504.76	16916.36	18385.64	19917.44	21517.36	23191.72	24947.76	26793.92	28739.88	30797.16	32979.16	35302	37785.2	40452.4	43333.2	46465.2	49895.6	53687.6	57926.8	62732.8	68281.2	74843.2	82874.8	93228.8	107822.4	132770
Decrease	0	946.86	1918.316	2915.684	3940.38	4993.96	6078.04	7194.52	8345.36	9532.72	10759.04	12026.92	13339.28	14699.4	16110.84	17577.68	19104.36	20696.04	22358.52	24098.32	25923	27841.32	29863.4	32001.04	34268.36	36682.04	39262.28	42034	45027.2	48281.6	51846	55786.4	60191.2	65185.2	70950.4	77769.2	86114.4	96873.6	112037.2	137960.4
Decrease	0	846.764	1715.528	2607.456	3523.828	4466	5435.52	6433.96	7463.12	8524.96	9621.64	10755.52	11929.16	13145.48	14407.72	15719.48	17084.8	18508.2	19994.92	21550.8	23182.6	24898.12	26706.44	28618.12	30645.72	32804.24	35111.76	37590.32	40267.2	43177.6	46365.2	49889.2	53828.4	58294.4	63450	69548	77010.8	86632.4	100193.6	123376
Decrease	0	854.768	1731.74	2632.1	3557.132	4508.24	5486.88	6494.76	7533.68	8605.56	9712.6	10857.16	12041.88	13269.72	14543.88	15868.04	17246.28	18683.12	20183.88	21754.48	23401.72	25133.44	26958.84	28888.6	30935.4	33114.32	35443.6	37945.6	40648	43585.6	46803.6	50360.4	54337.2	58845.2	64049.6	70205.2	77738.8	87451.6	101140.4	124542.4
Decrease	0	929.192	1882.524	2861.28	3866.856	4900.76	5964.64	7060.28	8189.64	9354.84	10558.28	11802.48	13090.4	14425.12	15810.24	17249.68	18747.92	20309.88	21941.32	23648.68	25439.32	27321.84	29306.16	31403.96	33628.96	35997.6	38529.72	41249.6	44187.2	47380.8	50878.8	54745.6	59068.4	63969.2	69626.4	76318	84507.6	95066	109946.8	135386.4
Decrease	0	947.136	1918.88	2916.536	3941.532	4995.4	6079.84	7196.64	8347.8	9535.52	10762.16	12030.44	13343.2	14703.68	16115.56	17582.8	19109.96	20702.12	22365.04	24105.36	25930.6	27849.48	29872.12	32010.4	34278.36	36692.76	39273.8	42046	45040.4	48295.6	51861.2	55802.8	60208.8	65204.4	70971.2	77791.6	86139.6	96901.6	112070	138000.8
Decrease	0	879.028	1780.892	2706.808	3658.096	4636.2	5642.64	6679.12	7747.48	8849.8	9988.28	11165.32	12383.68	13646.36	14956.68	16318.44	17735.76	19213.44	20756.8	22371.96	24065.92	25846.84	27724.04	29708.56	31813.44	34054.2	36449.6	39022.64	41801.6	44822.8	48132	51790	55879.2	60515.6	65867.6	72197.6	79945.2	89933.6	104011.2	128077.2
Decrease	0	1027.6	2081.896	3164.312	4276.4	5419.8	6596.32	7808	9056.96	10345.6	11676.48	13052.48	14476.76	15952.84	17484.68	19076.56	20733.44	22460.84	24265.08	26153.24	28133.52	30215.44	32409.92	34729.88	37190.52	39810	42610.4	45618	48866.8	52398.4	56267.2	60543.6	65324	70744	77000.4	84400.4	93457.6	105134	121591.2	149724.8
Decrease	0	875.056	1772.84	2694.568	3641.556	4615.2	5617.12	6648.92	7712.48	8809.8	9943.08	11114.84	12327.68	13584.64	14889.08	16244.64	17655.56	19126.56	20662.92	22270.8	23957.12	25729.96	27598.68	29574.24	31669.56	33900.2	36284.8	38846.16	41612.8	44620	47914.4	51555.6	55626.8	60242	65569.6	71871.2	79584	89526.8	103540.8	127498
Decrease	0	920.92	1865.764	2835.804	3832.428	4857.12	5911.52	6997.4	8116.72	9271.56	10464.28	11697.4	12973.84	14296.68	15669.48	17096.12	18581	20129.08	21745.96	23438.12	25212.84	27078.6	29045.24	31124.36	33329.52	35677.08	38186.68	40882.4	43794	46958.8	50425.6	54258	58542.4	63399.6	69006.8	75638.4	83755.2	94219.6	108968	134180.8
Decrease	0	957.96	1940.804	2949.86	3986.564	5052.48	6149.28	7278.84	8443.16	9644.44	10885.12	12167.88	13495.64	14871.68	16299.68	17783.72	19328.28	20938.64	22620.56	24380.76	26226.88	28167.68	30213.44	32376.16	34670.04	37112	39722.52	42526.4	45555.2	48847.6	52453.6	56440.4	60896.8	65949.2	71782	78680.4	87123.6	98008.8	113350.8	139577.6
Decrease	0	907.972	1839.528	2795.932	3778.54	4788.84	5828.4	6899.04	8002.6	9141.2	10317.12	11532.96	12791.44	14095.68	15449.16	16855.72	18319.72	19846.04	21440.2	23108.56	24858.32	26697.84	28636.84	30686.72	32860.92	35175.44	37649.72	40307.6	43178	46298.4	49716.8	53495.2	57719.2	62508	68036.4	74574.8	82577.6	92894.8	107436	132294
Decrease	0	953.008	1930.772	2934.616	3965.964	5026.36	6117.52	7241.24	8399.52	9594.6	10828.88	12105	13425.92	14794.84	16215.48	17691.8	19228.4	20830.44	22503.68	24254.8	26091.32	28022.12	30057.28	32208.84	34490.88	36920.2	39517.24	42306.8	45319.6	48595.2	52182.8	56148.8	60582.4	65608.4	71411.2	78274	86673.6	97502.4	112764.8	138856.4
Decrease	0	884.748	1792.48	2724.42	3681.892	4666.36	5679.32	6722.56	7797.92	8907.4	10053.24	11237.96	12464.24	13735.12	15054	16424.6	17851.16	19338.4	20891.8	22517.48	24222.48	26014.96	27904.4	29901.84	32020.4	34275.72	36686.72	39276.48	42073.6	45114.4	48444.8	52126.8	56242.8	60909.2	66296	72667.6	80465.2	90518.8	104688	128910.4
Decrease	0	837.856	1697.476	2580.02	3486.748	4419	5378.32	6366.24	7384.6	8435.28	9520.4	10642.32	11803.6	13007.16	14256.12	15554.08	16905	18313.44	19784.52	21324.04	22938.68	24636.12	26425.4	28316.96	30323.24	32459.08	34742.28	37194.76	39843.68	42723.2	45877.2	49364	53262	57680.8	62782.4	68816	76200.4	85720.8	99139.2	122078
Decrease	0	909.908	1843.456	2801.9	3786.604	4799.04	5840.84	6913.76	8019.68	9160.68	10339.16	11557.56	12818.72	14125.76	15482.12	16891.68	18358.8	19888.4	21485.96	23157.88	24911.36	26754.8	28697.96	30752.2	32931.04	35250.52	37730.08	40393.6	43270	46397.2	49822.8	53609.2	57842.4	62641.6	68181.6	74734	82753.6	93092.8	107665.2	132576.4
Decrease	0	859.376	1741.08	2646.292	3576.312	4532.52	5516.48	6529.8	7574.28	8651.96	9764.96	10915.68	12106.84	13341.28	14622.32	15953.6	17339.24	18783.88	20292.72	21871.8	23527.88	25268.96	27104.2	29044.36	31102.2	33292.84	35634.72	38150.2	40867.2	43820.8	47055.6	50632	54630	59162.8	64395.2	70583.6	78158	87922.8	101686	125213.6
Decrease	0	917.904	1859.656	2826.52	3819.88	4841.24	5892.16	6974.52	8090.16	9241.2	10430	11659.12	12931.36	14249.88	15618.16	17040.12	18520.16	20063.16	21674.76	23361.36	25130.28	26989.92	28950.16	31022.44	33220.44	35560.28	38061.64	40748.4	43650.4	46805.2	50260.4	54080.4	58350.8	63192	68780.8	75390.8	83480.8	93910.8	108611.2	133741.6
Decrease	0	904.152	1831.788	2784.168	3762.64	4768.68	5803.88	6870	7968.92	9102.72	10273.72	11484.4	12737.6	14036.36	15384.16	16784.8	18242.64	19762.52	21350	23011.32	24753.72	26585.52	28516.36	30557.6	32722.64	35027.44	37491.32	40138	42996.4	46103.6	49507.6	53270	57476.4	62245.2	67750	74261.2	82230	92503.6	106983.6	131737.6
Decrease	0	925.956	1875.968	2851.316	3853.388	4883.68	5943.88	7035.68	8161.12	9322.28	10521.48	11761.4	13044.8	14374.88	15755.16	17189.6	18682.6	20239.16	21864.88	23566.28	25350.72	27226.68	29204.08	31294.56	33511.8	35872.2	38395.52	41106	44033.2	47215.6	50701.6	54554.8	58862.4	63746.4	69384	76052	84213.2	94734.8	109564	134914.8
Decrease	0	875.692	1774.128	2696.528	3644.2	4618.56	5621.2	6653.76	7718.08	8816.2	9950.32	11122.92	12336.64	13594.52	14899.88	16256.44	17668.4	19140.44	20677.92	22286.96	23974.52	25748.64	27618.72	29595.72	31692.6	33924.84	36311.16	38874.4	41642.8	44652.4	47949.2	51593.2	55667.2	60285.6	65617.6	71923.6	79641.6	89592	103616	127590.8
Decrease	0	899.176	1821.708	2768.84	3741.928	4742.44	5771.92	6832.2	7925.04	9052.64	10217.16	11421.2	12667.48	13959.08	15299.48	16692.4	18142.2	19653.76	21232.48	22884.64	24617.44	26439.16	28359.4	30389.4	32542.52	34834.64	37284.96	39916.92	42759.6	45850	49234.8	52976.8	57160	61902.4	67377.2	73852.4	81777.6	91994.4	106394.8	131012.4
Decrease	0	885.644	1794.296	2727.176	3685.624	4671.08	5685.08	6729.36	7805.8	8916.4	10063.44	11249.32	12476.88	13749.04	15069.24	16441.24	17869.24	19358	20912.96	22540.28	24247.04	26041.32	27932.64	29932.12	32052.84	34310.44	36723.88	39316.28	42116.4	45160	48494	52179.6	56300	60970.8	66363.2	72741.2	80546.8	90610.4	104794	129040.8
Decrease	0	917.336	1858.5	2824.768	3817.508	4838.2	5888.52	6970.16	8085.12	9235.48	10423.52	11651.88	12923.32	14241.04	15608.48	17029.56	18508.64	20050.72	21661.32	23346.88	25114.68	26973.16	28932.2	31003.2	33199.8	35538.2	38038	40723.2	43623.2	46776	50229.2	54046.8	58314.4	63152.8	68738	75344	83429.2	93852.8	108544	133658.4
Decrease	0	752.488	1524.524	2317.152	3131.496	3968.784	4830.36	5717.64	6632.2	7575.84	8550.4	9558.04	10601	11681.92	12803.6	13969.32	15182.64	16447.56	17768.76	19151.4	20601.52	22126.04	23733.04	25431.88	27233.76	29151.96	31202.52	33405.16	35784.16	38370.28	41203.2	44334.4	47835.2	51804	56385.6	61804.4	68436.8	76987.2	89038.4	109640
Decrease	0	894.636	1812.512	2754.868	3723.044	4718.48	5742.8	6797.68	7885.04	9006.92	10165.6	11363.56	12603.56	13888.64	15222.24	16608.16	18050.64	19554.56	21125.28	22769.16	24493.2	26305.72	28216.24	30236	32378.24	34658.8	37096.76	39715.44	42544	45618.4	48986.4	52709.6	56871.6	61590	67037.2	73479.6	81364.8	91530.4	105858	130351.2
Decrease	0	942.604	1909.692	2902.576	3922.66	4971.48	6050.72	7162.16	8307.84	9489.84	10710.64	11972.84	13279.32	14633.32	16038.4	17498.64	19018.48	20603	22257.96	23989.96	25806.44	27716.16	29729.12	31857.16	34114.28	36517.12	39085.76	41844.8	44824.8	48064.4	51612.8	55535.6	59920.8	64892.4	70631.2	77419.2	85727.2	96438	111533.6	137340
Decrease	0	938.956	1902.308	2891.348	3907.488	4952.24	6027.32	7134.48	8275.68	9453.16	10669.2	11926.52	13227.96	14576.72	15976.36	17430.96	18944.92	20523.32	22171.88	23897.16	25706.64	27608.96	29614.12	31733.96	33982.32	36375.84	38934.6	41683.2	44651.6	47878.4	51413.2	55320.8	59688.8	64641.2	70358	77120	85395.6	96064.8	111102.4	136808.8
Decrease	0	907.66	1838.896	2794.968	3777.24	4787.2	5826.4	6896.64	7999.84	9138.04	10313.56	11528.96	12787	14090.8	15443.84	16849.92	18313.4	19839.2	21432.84	23100.6	24849.76	26688.64	28627	30676.16	32849.6	35163.32	37636.76	40293.6	43163.2	46282.4	49699.6	53476.8	57699.2	62486.4	68012.8	74549.2	82549.2	92862.8	107398.8	132248.4
Decrease	0	887.668	1798.4	2733.416	3694.052	4681.76	5698.08	6744.76	7823.64	8936.8	10086.44	11275.08	12505.4	13780.48	15103.72	16478.84	17910.08	19402.28	20960.8	22591.84	24302.48	26100.88	27996.52	30000.56	32126.12	34388.92	36807.88	39406.2	42212.4	45263.2	48604.8	52299.2	56428.8	61110.4	66515.2	72907.6	80731.2	90817.6	105033.6	129336
Decrease	0	867.148	1756.824	2670.228	3608.656	4573.52	5566.36	6588.84	7642.8	8730.2	9853.28	11014.4	12216.32	13461.92	14754.56	16097.88	17496.08	18953.76	20476.24	22069.6	23740.68	25497.52	27349.32	29307.04	31383.48	33593.96	35957	38495.24	41236.8	44216.8	47481.2	51090	55124	59697.6	64977.6	71222	78864.8	88718	102605.6	126346
Decrease	0	901.164	1825.736	2774.968	3750.212	4752.92	5784.72	6847.28	7942.6	9072.64	10239.76	11446.48	12695.52	13990	15333.32	16729.36	18182.36	19697.24	21279.44	22935.28	24671.92	26497.68	28422.16	30456.64	32614.52	34911.72	37367.44	40005.2	42854.4	45951.2	49344	53094	57286.4	62039.2	67526.4	74015.6	81958.4	92198	106630.4	131302.4
Decrease	0	875.628	1774	2696.332	3643.936	4618.24	5620.8	6653.24	7717.52	8815.56	9949.6	11122.08	12335.76	13593.52	14898.8	16255.28	17667.12	19139.04	20676.44	22285.36	23972.76	25746.76	27616.72	29593.56	31690.28	33922.36	36308.52	38871.56	41640	44649.2	47945.6	51589.6	55663.2	60281.2	65612.8	71918.4	79636	89585.6	103608.4	127581.2
Decrease	0	881.504	1785.904	2714.424	3668.388	4649.24	5658.52	6697.92	7769.28	8874.72	10016.36	11196.72	12418.52	13684.76	14998.8	16364.36	17785.68	19267.48	20815.2	22434.88	24133.64	25919.56	27802.04	29792.16	31902.96	34150	36552.16	39132.44	41919.2	44948.8	48267.2	51935.6	56036.4	60686	66052.8	72400.8	80170.4	90186.8	104304	128437.6
Decrease	0	888.024	1799.116	2734.508	3695.528	4683.64	5700.36	6747.44	7826.76	8940.36	10090.48	11279.56	12510.4	13786	15109.76	16485.4	17917.24	19410.04	20969.16	22600.88	24312.2	26111.32	28007.72	30012.56	32138.96	34402.68	36822.6	39421.92	42229.6	45281.2	48624.4	52320	56451.2	61134.8	66541.6	72936.4	80763.2	90854	105075.6	129387.6
Decrease	0	923.968	1871.94	2845.196	3845.116	4873.2	5931.12	7020.6	8143.6	9302.24	10498.92	11736.16	13016.8	14344.04	15721.36	17152.72	18642.52	20195.72	21817.96	23515.72	25296.32	27168.24	29141.4	31227.4	33439.88	35795.2	38313.12	41017.6	43938.8	47114.4	50592.8	54437.6	58736	63609.6	69235.2	75888.8	84032.4	94531.6	109328.8	134625.2
Decrease	0	911.752	1847.192	2807.576	3794.276	4808.76	5852.68	6927.76	8035.92	9179.24	10360.08	11580.96	12844.68	14154.36	15513.48	16925.92	18396	19928.68	21529.48	23204.8	24961.84	26809.04	28756.12	30814.52	32997.76	35321.92	37806.52	40475.2	43358	46491.2	49923.6	53718	57959.6	62768.4	68319.6	74885.6	82921.6	93281.6	107883.2	132845.2
Decrease	0	983.748	1993.052	3029.272	4093.88	5188.48	6314.84	7474.8	8670.48	9904.08	11178.16	12495.44	13858.96	15272.08	16738.52	18262.48	19848.64	21502.32	23229.56	25037.12	26932.92	28925.96	31026.8	33247.76	35603.4	38111.12	40792	43671.6	46781.6	50162.4	53866	57959.6	62536.4	67724.8	73714.4	80798.8	89469.2	100647.6	116402	143335.2
Decrease	0	962.228	1949.452	2963.004	4004.32	5075	6176.68	7311.28	8480.8	9687.44	10933.64	12222.08	13555.76	14937.96	16372.32	17862.92	19414.4	21031.92	22721.36	24489.4	26343.72	28293.16	30348.04	32520.4	34824.48	37277.36	39899.48	42716	45758	49065.2	52687.6	56691.6	61168.4	66243.2	72102	79031.2	87512	98445.6	113855.6	140199.2
Decrease	0	975.88	1977.108	3005.036	4061.12	5147	6264.32	7415	8601.08	9824.84	11088.76	12395.48	13748.08	15149.88	16604.6	18116.36	19689.84	21330.32	23043.72	24836.84	26717.44	28694.56	30778.56	32981.76	35318.52	37806.2	40465.6	43322	46407.2	49761.2	53434.8	57496	62036	67182.8	73124.8	80152.4	88753.6	99842	115470.8	142188.4
Decrease	0	931.036	1886.26	2866.96	3874.528	4910.48	5976.48	7074.28	8205.88	9373.4	10579.24	11825.92	13116.36	14453.76	15841.6	17283.92	18785.12	20350.2	21984.88	23695.6	25489.8	27376.08	29364.32	31466.28	33695.68	36069.04	38606.16	41331.6	44274.8	47474.8	50979.6	54854	59185.6	64096	69764.8	76469.6	84675.2	95254.4	110165.2	135654.8
