# Supplementary material for: Inference of past demography, dormancy and self-fertilization rates from whole genome sequence data
Source: PLoS Genet. 2020 Apr 6;16(4):e1008698. doi: 10.1371/journal.pgen.1008698 (PMC7173940; doi:10.1371/journal.pgen.1008698)
Supplement: S1 Data — File containing all numerical data presented in this study. It contains all plotted results and all requirements to build summary statistics. (ZIP) [file pgen.1008698.s003.zip › S1_data/Supplementary_Figure/FigS5/F5S_popsize.csv]

	V1	V2	V3	V4	V5	V6	V7	V8	V9	V10	V11	V12	V13	V14	V15	V16	V17	V18	V19	V20	V21	V22	V23	V24	V25	V26	V27	V28	V29	V30	V31	V32	V33	V34	V35	V36	V37	V38	V39	V40
Constant	9.33596947505278	4.89396217004984	3.99894594456828	3.96642446903068	4.00299608544855	4.01575743413915	4.02152388896238	4.02484172228511	4.02377730122875	4.01749471816908	4.0007911361095	4.0007911361095	3.97757059772722	3.97757059772722	3.96256652949752	3.96256652949752	3.96011812597197	3.96011812597197	3.96948022309928	3.96948022309928	3.98695621831067	3.98695621831067	4.00733825338802	4.00733825338802	4.02537894145906	4.02537894145906	4.03714903984343	4.03714903984343	4.04087867621554	4.04087867621554	4.03706389403317	4.03706389403317	4.02823955235404	4.02823955235404	4.0188929685082	4.0188929685082	4.01660264594549	4.01660264594549	4.02774623455049	4.02774623455049
Constant	4.94479278224282	3.91172566812234	4.0654573640656	3.99661918203031	4.02815150152723	4.05898948736271	4.05955449215565	4.04016233613911	4.01374457704689	3.98838092829235	3.95910704089355	3.95910704089355	3.93473874770235	3.93473874770235	3.92107126101196	3.92107126101196	3.91539155329547	3.91539155329547	3.91811465890101	3.91811465890101	3.92915066887735	3.92915066887735	3.94653739507454	3.94653739507454	3.96690409971727	3.96690409971727	3.98658550529691	3.98658550529691	4.00275782181433	4.00275782181433	4.01430189613199	4.01430189613199	4.02210156923094	4.02210156923094	4.02853859497541	4.02853859497541	4.03846263499857	4.03846263499857	4.06449021507307	4.06449021507307
Constant	8.41493990858311	4.05661679250068	4.32002503716143	4.22437317070017	4.11580950212878	4.02050967167639	3.94954290521427	3.90495973518713	3.88063934486561	3.86989067497353	3.87041160538845	3.87041160538845	3.88787362273528	3.88787362273528	3.91737078841594	3.91737078841594	3.95288290949198	3.95288290949198	3.98902516374231	3.98902516374231	4.02081596632558	4.02081596632558	4.04459008500964	4.04459008500964	4.05857180683613	4.05857180683613	4.06266895497718	4.06266895497718	4.05797457554584	4.05797457554584	4.04644566844173	4.04644566844173	4.03104915281592	4.03104915281592	4.01656091023396	4.01656091023396	4.01190278211629	4.01190278211629	4.02706508068137	4.02706508068137
Constant	10.7140153575128	4.30061761175753	3.6369467579931	4.06907260772499	4.20814275137243	4.13520867585091	4.038366557003	3.97297470494211	3.93889637834677	3.92587320182826	3.9289026394285	3.9289026394285	3.94862266771662	3.94862266771662	3.97314511714847	3.97314511714847	3.99642746193301	3.99642746193301	4.01691071185127	4.01691071185127	4.03383713993521	4.03383713993521	4.04623789284255	4.04623789284255	4.0533095279012	4.0533095279012	4.05499081831375	4.05499081831375	4.05222451600547	4.05222451600547	4.04672245427402	4.04672245427402	4.04016233613911	4.04016233613911	4.03254329137044	4.03254329137044	4.01976249085272	4.01976249085272	4.00429681512408	4.00429681512408
Constant	3.83876754874645	4.07558889454911	3.78257462368794	3.80772045276134	3.97477710929563	4.06309185197996	4.07717856159898	4.06321239655656	4.04300724086935	4.02255077261766	3.99442163803234	3.99442163803234	3.96622955053272	3.96622955053272	3.95094971718652	3.95094971718652	3.94832181693259	3.94832181693259	3.95624978145058	3.95624978145058	3.97219594618033	3.97219594618033	3.99340775257067	3.99340775257067	4.01670079707306	4.01670079707306	4.0385243259039	4.0385243259039	4.05548031569278	4.05548031569278	4.06494262817176	4.06494262817176	4.06536269771978	4.06536269771978	4.05630890893423	4.05630890893423	4.04013970903664	4.04013970903664	4.03167585480312	4.03167585480312
Constant	3.81119381054328	4.35077957250928	4.54756184469129	4.08560659246773	3.92923921927103	3.91644632132006	3.94807319380502	3.99179598324618	4.02977519906395	4.05282001745362	4.05604077061257	4.05604077061257	4.02761200089253	4.02761200089253	3.98931744751166	3.98931744751166	3.96100649736593	3.96100649736593	3.94921437004709	3.94921437004709	3.95292090137614	3.95292090137614	3.96765628539542	3.96765628539542	3.98767959797153	3.98767959797153	4.00737469476121	4.00737469476121	4.02236440540492	4.02236440540492	4.03022775824548	4.03022775824548	4.03075187328641	4.03075187328641	4.02589953882804	4.02589953882804	4.02069866069542	4.02069866069542	4.02791408498865	4.02791408498865
Constant	6.47598705696756	3.92668497943937	3.93057149700041	3.86978769009262	3.90250928937529	4.01264102221232	4.1166367123963	4.1746209495807	4.18747434066245	4.17096171048053	4.12214509404103	4.12214509404103	4.05749961212251	4.05749961212251	4.00971776704897	4.00971776704897	3.97861841309153	3.97861841309153	3.9583566808169	3.9583566808169	3.94474593438272	3.94474593438272	3.93648181432225	3.93648181432225	3.9339882595885	3.9339882595885	3.93798145989015	3.93798145989015	3.94855515100703	3.94855515100703	3.96500176855924	3.96500176855924	3.98619722796353	3.98619722796353	4.0116740818828	4.0116740818828	4.04494395086246	4.04494395086246	4.08440627949207	4.08440627949207
Constant	6.05761613469007	3.96507790240136	3.89215601627226	3.85512158150125	3.92449044793659	4.00904100889202	4.04790167528368	4.04760475244101	4.03103865713222	4.01263431544501	3.99297059622787	3.99297059622787	3.9816480335138	3.9816480335138	3.98036245352225	3.98036245352225	3.98164491108857	3.98164491108857	3.98164491108857	3.98164491108857	3.97949162915153	3.97949162915153	3.97587571053576	3.97587571053576	3.97207070050084	3.97207070050084	3.96939623057405	3.96939623057405	3.96891181975307	3.96891181975307	3.97120311918848	3.97120311918848	3.97623533387898	3.97623533387898	3.98298023261584	3.98298023261584	3.98835344524699	3.98835344524699	3.98798576258196	3.98798576258196
Constant	9.19208631320711	4.060629281524	3.85335577098851	3.93087325881958	4.00091188935443	4.03593374698322	4.03145984975735	4.00367662130675	3.97284923450828	3.95091092764614	3.94050000811249	3.94050000811249	3.94989974395534	3.94989974395534	3.96630288588758	3.96630288588758	3.97763040483688	3.97763040483688	3.98101879822246	3.98101879822246	3.97795742722671	3.97795742722671	3.97139418404712	3.97139418404712	3.96414918035564	3.96414918035564	3.95806577155126	3.95806577155126	3.95370095629078	3.95370095629078	3.95046412806834	3.95046412806834	3.94740512236565	3.94740512236565	3.945643615016	3.945643615016	3.95510272099816	3.95510272099816	3.9874126719157	3.9874126719157
Constant	10.4830384730921	3.47513024243089	3.77143091011788	4.16459958340654	4.24064193661523	4.2001892195202	4.13649423928476	4.08648019035229	4.0576434104446	4.04549458071964	4.0431547131533	4.0431547131533	4.04238912176554	4.04238912176554	4.03271885989188	4.03271885989188	4.01636694821659	4.01636694821659	3.99932628065627	3.99932628065627	3.98494322454002	3.98494322454002	3.97352495853612	3.97352495853612	3.96396927004759	3.96396927004759	3.95538675285112	3.95538675285112	3.9480895715696	3.9480895715696	3.94407341220747	3.94407341220747	3.94738396110471	3.94738396110471	3.96532743444849	3.96532743444849	4.01141874931568	4.01141874931568	4.07355079386114	4.07355079386114
Constant	5.72591665711127	3.84042453600147	4.11337816024864	4.16511218824708	4.11127446995073	4.0636886235608	4.04750541950839	4.04990057480488	4.05589009270517	4.05826005145298	4.05341510873525	4.05341510873525	4.04157827712553	4.04157827712553	4.03085677223883	4.03085677223883	4.02278527442772	4.02278527442772	4.01605814101611	4.01605814101611	4.0096611452124	4.0096611452124	4.00352116385137	4.00352116385137	3.99825763599267	3.99825763599267	3.99477121139569	3.99477121139569	3.99369551111235	3.99369551111235	3.99469612590417	3.99469612590417	3.99584097949756	3.99584097949756	3.99405306793062	3.99405306793062	3.98821077277188	3.98821077277188	3.98706686162021	3.98706686162021
Constant	10.1462105594698	4.47243453929228	3.7962146887295	3.68159802652181	3.78174225372864	3.96919289426507	4.1067918585329	4.16340848934104	4.16346859930403	4.13589700330948	4.08161969367403	4.08161969367403	4.02457853195865	4.02457853195865	3.99278154754549	3.99278154754549	3.97990401637209	3.97990401637209	3.97709346707084	3.97709346707084	3.97790170253886	3.97790170253886	3.97897204027393	3.97897204027393	3.97917690348615	3.97917690348615	3.97837145847406	3.97837145847406	3.97646873460691	3.97646873460691	3.97311551981155	3.97311551981155	3.96790629534077	3.96790629534077	3.96134209222881	3.96134209222881	3.95716469731881	3.95716469731881	3.96219614859489	3.96219614859489
Constant	3.51798442354929	3.61786493906979	3.88059810539807	4.09475880610541	4.18407044302328	4.14342365289444	4.07028866264165	4.01160828315242	3.97606987015465	3.95952721604139	3.95843757835427	3.95843757835427	3.97422526793916	3.97422526793916	3.99061497577652	3.99061497577652	3.99685302275646	3.99685302275646	3.9931298027244	3.9931298027244	3.98527685175293	3.98527685175293	3.97976409239491	3.97976409239491	3.98111338529912	3.98111338529912	3.99103274911056	3.99103274911056	4.00835755578602	4.00835755578602	4.02928013481773	4.02928013481773	4.04759748340721	4.04759748340721	4.05434926604377	4.05434926604377	4.03640812142881	4.03640812142881	3.99925582291314	3.99925582291314
Constant	4.14941655522946	3.64260168558361	4.2334421643801	4.14254085281385	3.96994196601046	3.89895182952327	3.89121264329511	3.90631746626305	3.92572951223103	3.94340860141293	3.96265120389435	3.96265120389435	3.97530298330251	3.97530298330251	3.97894721493484	3.97894721493484	3.97948230833847	3.97948230833847	3.97933113197517	3.97933113197517	3.97950198584512	3.97950198584512	3.98099177712677	3.98099177712677	3.98454174301767	3.98454174301767	3.99003628518629	3.99003628518629	3.99634993626538	3.99634993626538	4.00164801324912	4.00164801324912	4.00378065560994	4.00378065560994	4.0003247565181	4.0003247565181	3.98781048332318	3.98781048332318	3.96889665903337	3.96889665903337
Constant	3.91485040300712	3.65290183293896	4.06044830130455	4.09994436397334	4.03891365524944	3.96040942257259	3.91740310413076	3.91275468472997	3.93005362207854	3.95420972144367	3.98509217105977	3.98509217105977	4.00605922291885	4.00605922291885	4.00917960295834	4.00917960295834	4.00434396854082	4.00434396854082	3.99852698536683	3.99852698536683	3.99483558072233	3.99483558072233	3.99378968914012	3.99378968914012	3.99481412322004	3.99481412322004	3.99720024442018	3.99720024442018	4.0006149618801	4.0006149618801	4.00543650899029	4.00543650899029	4.01303802374269	4.01303802374269	4.02610241823298	4.02610241823298	4.04970087902317	4.04970087902317	4.08333290465435	4.08333290465435
Constant	9.74169862333731	4.89201543802207	4.14416296264568	3.93630269190671	3.91412902565066	3.96448021008461	4.02253819317245	4.06024868647939	4.0728324577418	4.06592342323725	4.03462541548886	4.03462541548886	3.98653392544212	3.98653392544212	3.95041666445514	3.95041666445514	3.9334635021913	3.9334635021913	3.93211676503802	3.93211676503802	3.93906336334431	3.93906336334431	3.9481415991543	3.9481415991543	3.95629395972048	3.95629395972048	3.96333518102862	3.96333518102862	3.97072582447089	3.97072582447089	3.98009894860074	3.98009894860074	3.99207308048132	3.99207308048132	4.00612198390785	4.00612198390785	4.02165625372309	4.02165625372309	4.03518430088025	4.03518430088025
Constant	3.31008763350887	4.34680920149164	4.51310925710993	4.29211273440446	4.07696722008661	3.9365681195521	3.86058929146868	3.83543748413987	3.84372804970302	3.86947888189458	3.91915263456336	3.91915263456336	3.97887998676679	3.97887998676679	4.02250617441052	4.02250617441052	4.04950492549177	4.04950492549177	4.06277809074149	4.06277809074149	4.06540561057298	4.06540561057298	4.06048199535582	4.06048199535582	4.05134256785868	4.05134256785868	4.04137042813636	4.04137042813636	4.03346757801106	4.03346757801106	4.02955665043344	4.02955665043344	4.03022775824548	4.03022775824548	4.03479477005168	4.03479477005168	4.04452512057218	4.04452512057218	4.0697554227676	4.0697554227676
Constant	3.65937001120802	4.30100828148274	3.76477212826473	4.13508714512795	4.29772244142773	4.26973264421346	4.18568246983688	4.10984735413017	4.05379836179887	4.0135440275165	3.97326965217965	3.97326965217965	3.94414214509582	3.94414214509582	3.93536514666843	3.93536514666843	3.93923324446847	3.93923324446847	3.94896523557563	3.94896523557563	3.96012902130674	3.96012902130674	3.97079383230607	3.97079383230607	3.98057524146911	3.98057524146911	3.98947955917117	3.98947955917117	3.9971355236832	3.9971355236832	4.00230569902123	4.00230569902123	4.00224566980216	4.00224566980216	3.99188975021091	3.99188975021091	3.96545175290153	3.96545175290153	3.9432656617648	3.9432656617648
Constant	3.38937975551688	3.7303411480092	4.04265135556468	4.20417557590765	4.0726899598282	3.94907047262696	3.88827385898871	3.86787805106115	3.86611235909168	3.87145615209108	3.88370115320012	3.88370115320012	3.90255613303212	3.90255613303212	3.92419308716218	3.92419308716218	3.94682740552987	3.94682740552987	3.96838453771773	3.96838453771773	3.98761733572337	3.98761733572337	4.00364048890629	4.00364048890629	4.01534894161125	4.01534894161125	4.02135278742396	4.02135278742396	4.02040951807143	4.02040951807143	4.01213941836704	4.01213941836704	3.99797656581948	3.99797656581948	3.98247418283428	3.98247418283428	3.97653764779048	3.97653764779048	3.99344090461713	3.99344090461713
Constant	8.57255040823108	3.87684198786553	4.04823155820382	4.1065406299012	4.00686479358384	3.92875425830922	3.89888042618119	3.89783223530296	3.9068743663968	3.91636034103444	3.92551909734727	3.92551909734727	3.93162858196736	3.93162858196736	3.938785090674	3.938785090674	3.9527845356993	3.9527845356993	3.97374975234778	3.97374975234778	3.99768055782792	3.99768055782792	4.01913117614555	4.01913117614555	4.03342653498053	4.03342653498053	4.03808674717307	4.03808674717307	4.03342067200707	4.03342067200707	4.0224512905958	4.0224512905958	4.01038223718032	4.01038223718032	4.00405016557684	4.00405016557684	4.01245103723227	4.01245103723227	4.03657935387346	4.03657935387346
Constant	3.8050370264523	3.92446854940166	4.11278652244229	4.19756666240448	4.20879372954884	4.17789242520725	4.13370232069409	4.08872384238363	4.04969600954128	4.01864129099268	3.98507643485921	3.98507643485921	3.95730933407341	3.95730933407341	3.94491327137891	3.94491327137891	3.94573271865368	3.94573271865368	3.95599559829457	3.95599559829457	3.97074510919312	3.97074510919312	3.98581350080771	3.98581350080771	3.99884631040595	3.99884631040595	4.00916962270784	4.00916962270784	4.0171365399284	4.0171365399284	4.02345515959244	4.02345515959244	4.02856874247769	4.02856874247769	4.03203220596366	4.03203220596366	4.03154156876207	4.03154156876207	4.02398263354881	4.02398263354881
Constant	3.92187319710067	4.33040654240626	4.10002910676059	3.85896119771854	3.8355274322717	3.9027435582021	3.96737922480107	4.00495303652323	4.01880452465227	4.0174630690778	4.00038452079204	4.00038452079204	3.97081312004846	3.97081312004846	3.946226473216	3.946226473216	3.93447070071279	3.93447070071279	3.93633738524433	3.93633738524433	3.94784685855179	3.94784685855179	3.96347589880722	3.96347589880722	3.97853883497269	3.97853883497269	3.99023369659669	3.99023369659669	3.99779072701199	3.99779072701199	4.00211363471974	4.00211363471974	4.00515295305041	4.00515295305041	4.00909422378259	4.00909422378259	4.01556720662114	4.01556720662114	4.02375665865689	4.02375665865689
Constant	8.98748756345997	3.54615440409724	4.18757131909101	4.2285650266121	4.02910246770322	3.91315986325662	3.8824047619405	3.88867614489692	3.90367059235056	3.91666493119107	3.92731455544099	3.92731455544099	3.93245584605649	3.93245584605649	3.93900958150537	3.93900958150537	3.95384444388459	3.95384444388459	3.97582744092981	3.97582744092981	3.99948241238065	3.99948241238065	4.01877391366736	4.01877391366736	4.02948808603036	4.02948808603036	4.03001945264225	4.03001945264225	4.02111107882089	4.02111107882089	4.00516503886705	4.00516503886705	3.98564224717388	3.98564224717388	3.96662148587794	3.96662148587794	3.95169029178161	3.95169029178161	3.94065340482023	3.94065340482023
Constant	3.49631143580097	5.19937398192616	3.88620700642357	3.66377548929539	3.82875563210471	4.01084173805137	4.1184584320487	4.16321081787518	4.16610897520549	4.14335719181076	4.08751887930685	4.08751887930685	4.01677527134894	4.01677527134894	3.96841482395047	3.96841482395047	3.94375566401998	3.94375566401998	3.93722817093977	3.93722817093977	3.9426020853688	3.9426020853688	3.95384737269651	3.95384737269651	3.96525125685351	3.96525125685351	3.97203099599683	3.97203099599683	3.97125697471005	3.97125697471005	3.96283355894146	3.96283355894146	3.95046315937132	3.95046315937132	3.94296945003216	3.94296945003216	3.9579484768471	3.9579484768471	4.00560255207582	4.00560255207582
Constant	8.66936710528405	4.21683635133844	4.26132446154612	4.25371033788517	4.14395570802665	4.05094071982621	3.98760783887691	3.9538542066678	3.94383674882029	3.9487693115806	3.96914536169406	3.96914536169406	3.99957243047876	3.99957243047876	4.0268074690597	4.0268074690597	4.04865155111138	4.04865155111138	4.06389485738948	4.06389485738948	4.07156445872864	4.07156445872864	4.07143901408256	4.07143901408256	4.06425348468298	4.06425348468298	4.05146845084946	4.05146845084946	4.03481947311072	4.03481947311072	4.01603110266624	4.01603110266624	3.99717651236338	3.99717651236338	3.98243455847187	3.98243455847187	3.9831869957565	3.9831869957565	4.01305928194685	4.01305928194685
Constant	5.54990877563964	4.34744424978818	4.263916382118	4.05797953874118	3.96173162789889	3.94705128773859	3.9525713066593	3.95405536884353	3.95050675287643	3.94664684646696	3.94754846896089	3.94754846896089	3.96116631938096	3.96116631938096	3.98391353543854	3.98391353543854	4.00998432190533	4.00998432190533	4.03574272754289	4.03574272754289	4.05810239590362	4.05810239590362	4.07398313896571	4.07398313896571	4.08104096248868	4.08104096248868	4.07856455164651	4.07856455164651	4.06772161030887	4.06772161030887	4.05097124234078	4.05097124234078	4.03084744686144	4.03084744686144	4.00850921830745	4.00850921830745	3.98333429620749	3.98333429620749	3.96475442570703	3.96475442570703
Constant	6.39922307084222	3.8579806866973	4.06939604670129	4.01396315824111	3.99052148361064	3.99542392915409	4.00192056477046	4.00624422871046	4.01091410089011	4.01681702766665	4.02582463573301	4.02582463573301	4.03213390729268	4.03213390729268	4.02957292154196	4.02957292154196	4.02051422466181	4.02051422466181	4.00876284550795	4.00876284550795	3.99735885099996	3.99735885099996	3.98822028281218	3.98822028281218	3.982196888188	3.982196888188	3.97911377876164	3.97911377876164	3.97779336944309	3.97779336944309	3.97620141381728	3.97620141381728	3.97171755968753	3.97171755968753	3.96148017842097	3.96148017842097	3.9429656415506	3.9429656415506	3.92393511380849	3.92393511380849
Constant	6.72449227816346	3.61114246292789	4.49228914212942	4.48182178103974	4.18301010469569	4.01427496689842	3.95953117256267	3.96219813904575	3.98273495959918	4.00184641382012	4.01588580036927	4.01588580036927	4.01579909270428	4.01579909270428	4.00760224642011	4.00760224642011	4.00057038590518	4.00057038590518	3.99782961692686	3.99782961692686	3.99961364981145	3.99961364981145	4.0050650663184	4.0050650663184	4.01288700856345	4.01288700856345	4.02146228464264	4.02146228464264	4.02878563426638	4.02878563426638	4.03250818618162	4.03250818618162	4.03033835209606	4.03033835209606	4.02092532826394	4.02092532826394	4.00584348238974	4.00584348238974	4.00101199857736	4.00101199857736
Constant	3.95724340522469	4.25549187921329	4.56776450110956	4.10378804320814	3.88354501640826	3.87532870826345	3.9382027103911	4.00036170073501	4.04049711679477	4.05953332233647	4.06314081917895	4.06314081917895	4.05237760197524	4.05237760197524	4.03855873425395	4.03855873425395	4.02567256457638	4.02567256457638	4.01409660288904	4.01409660288904	4.00443500008208	4.00443500008208	3.99767299822232	3.99767299822232	3.99479910359921	3.99479910359921	3.99636716299559	3.99636716299559	4.00196855154443	4.00196855154443	4.00969556152732	4.00969556152732	4.01592183981626	4.01592183981626	4.01582161251149	4.01582161251149	4.00583027726689	4.00583027726689	3.99515542315221	3.99515542315221
Constant	10.6096147292537	3.78552903728089	3.90013211408159	4.06461618808699	4.12172242018068	4.14371529558425	4.13224975298697	4.09866157568708	4.06005415032202	4.02655693530336	3.99178000226015	3.99178000226015	3.96678137645614	3.96678137645614	3.95620757085776	3.95620757085776	3.95380929968212	3.95380929968212	3.95696995657093	3.95696995657093	3.96361566371267	3.96361566371267	3.97182947526022	3.97182947526022	3.98077982377755	3.98077982377755	3.99117528792259	3.99117528792259	4.00463248346726	4.00463248346726	4.02196792662733	4.02196792662733	4.04037199061905	4.04037199061905	4.04924460230582	4.04924460230582	4.02313211159451	4.02313211159451	3.94889670038325	3.94889670038325
Constant	10.9735137218993	5.35454334217788	4.16638600153592	4.13129826672165	4.14109753516806	4.09686522869876	4.0344796352933	3.98273078593806	3.95190794818763	3.93986900046895	3.94393884180295	3.94393884180295	3.96306584863424	3.96306584863424	3.98512469434788	3.98512469434788	4.0049958680326	4.0049958680326	4.02026274372368	4.02026274372368	4.02929988009555	4.02929988009555	4.0314972051087	4.0314972051087	4.02731706405138	4.02731706405138	4.01808177465578	4.01808177465578	4.00569604797116	4.00569604797116	3.99249866230345	3.99249866230345	3.98140143106072	3.98140143106072	3.97616955193002	3.97616955193002	3.98136918539689	3.98136918539689	3.99363345039461	3.99363345039461
Constant	4.03153573118034	4.44506889621701	3.6966511021408	3.767973880482	3.94121537513214	4.02984846071448	4.05733603744476	4.05621497990025	4.04623064665051	4.03752056545475	4.03351566192336	4.03351566192336	4.03757975492924	4.03757975492924	4.0414241726496	4.0414241726496	4.03875218365069	4.03875218365069	4.02984613475785	4.02984613475785	4.01748680568003	4.01748680568003	4.0042946220665	4.0042946220665	3.9918865532765	3.9918865532765	3.9809252708221	3.9809252708221	3.97130372265244	3.97130372265244	3.96230663241653	3.96230663241653	3.95292674657639	3.95292674657639	3.94278382541723	3.94278382541723	3.93493498451312	3.93493498451312	3.93879734978261	3.93879734978261
Constant	9.66597170385896	4.19520655062659	3.58513941619643	3.85674234394858	3.99987190202136	4.0546976307847	4.08334079711492	4.08861864070933	4.07536153552427	4.05251726344308	4.0145600526674	4.0145600526674	3.97435932444954	3.97435932444954	3.95162132523551	3.95162132523551	3.94549802260945	3.94549802260945	3.95188656638787	3.95188656638787	3.96575568086254	3.96575568086254	3.98225837811316	3.98225837811316	3.99751319735552	3.99751319735552	4.00899334275565	4.00899334275565	4.01528033455384	4.01528033455384	4.01545693532852	4.01545693532852	4.00853136325247	4.00853136325247	3.99338743482524	3.99338743482524	3.96989637743672	3.96989637743672	3.94931966749264	3.94931966749264
Constant	3.56150511768554	4.28638976940832	4.20136661620468	4.02472447370599	3.89896043312803	3.85681573298938	3.86732015130781	3.90446365913755	3.95051644091629	3.99406484876264	4.04248729122008	4.04248729122008	4.07399601297731	4.07399601297731	4.07648527951616	4.07648527951616	4.06117142517311	4.06117142517311	4.03657462931417	4.03657462931417	4.00863324454598	4.00863324454598	3.98155020819013	3.98155020819013	3.9584415249611	3.9584415249611	3.94169832152678	3.94169832152678	3.93313759578072	3.93313759578072	3.9342186820114	3.9342186820114	3.94680146955829	3.94680146955829	3.97464292378276	3.97464292378276	4.02507976527899	4.02507976527899	4.08504365648033	4.08504365648033
Constant	4.00348723335506	3.80215247187245	3.90523897262514	3.98498937152104	4.00371056660334	4.0488264656132	4.07597671290778	4.0743192757367	4.0578914504546	4.0388459723447	4.01585314220351	4.01585314220351	3.99729410662408	3.99729410662408	3.98818435708588	3.98818435708588	3.98338340746217	3.98338340746217	3.97913240477529	3.97913240477529	3.97376917181823	3.97376917181823	3.96770869491196	3.96770869491196	3.96258445916847	3.96258445916847	3.96019439905601	3.96019439905601	3.9617833272558	3.9617833272558	3.96787705287489	3.96787705287489	3.97870834357954	3.97870834357954	3.99528750735977	3.99528750735977	4.02134480433156	4.02134480433156	4.05388562369803	4.05388562369803
Constant	3.90383587647926	3.74740968744879	3.73890850311157	3.88808166599075	3.9271731425868	3.95526234362526	3.97631551910331	3.98610888811235	3.988408413077	3.98846973155767	3.99067023060899	3.99067023060899	3.99764600070502	3.99764600070502	4.0039789373345	4.0039789373345	4.0049167977759	4.0049167977759	4.00000434296653	4.00000434296653	3.99184499527053	3.99184499527053	3.98380892246473	3.98380892246473	3.97823512530145	3.97823512530145	3.97558719972777	3.97558719972777	3.97447192295539	3.97447192295539	3.97232937765193	3.97232937765193	3.96683569231034	3.96683569231034	3.95851257001751	3.95851257001751	3.9560014850245	3.9560014850245	3.9723792976704	3.9723792976704
Constant	3.25297293452207	4.42702970572276	4.36770977628508	4.28916152619753	4.2078272641146	4.13125419887725	4.06645703694041	4.01203894383098	3.9684430930067	3.93618644254658	3.90936549827996	3.90936549827996	3.90457346193998	3.90457346193998	3.92323671168709	3.92323671168709	3.95091965499067	3.95091965499067	3.97710788666484	3.97710788666484	3.99605073085605	3.99605073085605	4.00568174729507	4.00568174729507	4.00652188525233	4.00652188525233	4.00087381038255	4.00087381038255	3.99213171986665	3.99213171986665	3.98410294902775	3.98410294902775	3.98031160744766	3.98031160744766	3.98330190671708	3.98330190671708	3.9938721116708	3.9938721116708	4.00611537706083	4.00611537706083
Constant	4.01900411581317	5.35910384589509	4.10402388805456	4.00957567132572	4.10779405402423	4.14094580659887	4.11907356295968	4.0817297660484	4.04826553096889	4.02321113305142	3.99876402116101	3.99876402116101	3.97914171808168	3.97914171808168	3.96661042644241	3.96661042644241	3.95922860272983	3.95922860272983	3.95822845949768	3.95822845949768	3.96496070189648	3.96496070189648	3.97947713019542	3.97947713019542	4.00004668916639	4.00004668916639	4.02319853446443	4.02319853446443	4.04426175326391	4.04426175326391	4.05824515241704	4.05824515241704	4.06071043507621	4.06071043507621	4.04825946420879	4.04825946420879	4.0182051687255	4.0182051687255	3.98023379335045	3.98023379335045
Constant	10.641302949695	6.27775695384113	4.40165276538563	3.93232389814065	3.88505225126504	3.94172300511718	4.00081832985706	4.04142058947512	4.06498928250629	4.0772032031933	4.08325793343158	4.08325793343158	4.07742374285787	4.07742374285787	4.05629284068545	4.05629284068545	4.02253018826065	4.02253018826065	3.9825920345395	3.9825920345395	3.94390926099273	3.94390926099273	3.91297855244913	3.91297855244913	3.89489023193371	3.89489023193371	3.8931786941998	3.8931786941998	3.90928619472147	3.90928619472147	3.94162048246837	3.94162048246837	3.98489498521123	3.98489498521123	4.03071807790958	4.03071807790958	4.06940114215553	4.06940114215553	4.08844424850897	4.08844424850897
Constant	10.7305571089288	5.41167506032248	4.0619057715692	3.87297785509156	3.84679662590041	3.89108335364871	3.95121648910384	3.99215517783789	4.00969889228319	4.01148786383877	3.9995084397927	3.9995084397927	3.97722944227015	3.97722944227015	3.9573546044514	3.9573546044514	3.94366791870487	3.94366791870487	3.93635051317591	3.93635051317591	3.93473968195328	3.93473968195328	3.93853149905949	3.93853149905949	3.94767838761568	3.94767838761568	3.96166303632908	3.96166303632908	3.97878071496534	3.97878071496534	3.99602706152975	3.99602706152975	4.00994877180383	4.00994877180383	4.01808290655214	4.01808290655214	4.01948873275956	4.01948873275956	4.01438606075086	4.01438606075086
Constant	3.82560362087694	3.87239151776889	4.23518896134426	4.24080825186935	4.15249674715536	4.08968782313236	4.05998807773628	4.0456332518561	4.03696339615562	4.03161863219569	4.02961941378279	4.02961941378279	4.03206142804502	4.03206142804502	4.03078567129329	4.03078567129329	4.01954324343271	4.01954324343271	3.9991799581249	3.9991799581249	3.97430815295955	3.97430815295955	3.95020556266173	3.95020556266173	3.93131609885477	3.93131609885477	3.92079432557481	3.92079432557481	3.92048501833261	3.92048501833261	3.93091215136032	3.93091215136032	3.95092644304655	3.95092644304655	3.97664155251443	3.97664155251443	3.99968959040365	3.99968959040365	4.00768843788543	4.00768843788543
Constant	10.0694941446983	4.22368571373471	3.7022613682672	3.89368753770249	4.07579827344933	4.12197683781445	4.09627532133351	4.05841155400594	4.02955548823473	4.01079609999972	3.99316613990339	3.99316613990339	3.97669814475098	3.97669814475098	3.9645342388824	3.9645342388824	3.95547493845116	3.95547493845116	3.94722720751095	3.94722720751095	3.93840334550716	3.93840334550716	3.93023758190666	3.93023758190666	3.92612774976752	3.92612774976752	3.92995289318242	3.92995289318242	3.94416123949546	3.94416123949546	3.96841987186127	3.96841987186127	3.99945530215166	3.99945530215166	4.03288161677189	4.03288161677189	4.06947121071443	4.06947121071443	4.11190900330068	4.11190900330068
Constant	10.7323220854335	5.5820386522587	4.31031163211803	3.91271116829328	3.8221908891132	3.83752147518912	3.88195115173643	3.928558951771	3.96864607848025	4.00006189137354	4.03136764248892	4.03136764248892	4.0512167213453	4.0512167213453	4.05285925609258	4.05285925609258	4.04237715139879	4.04237715139879	4.02545722154857	4.02545722154857	4.00742770585404	4.00742770585404	3.99229275235388	3.99229275235388	3.98201247063189	3.98201247063189	3.9764286259973	3.9764286259973	3.97375792886108	3.97375792886108	3.97151821793305	3.97151821793305	3.96772986208661	3.96772986208661	3.96198919149932	3.96198919149932	3.95611629220966	3.95611629220966	3.95242726592733	3.95242726592733
Constant	4.73785278537317	3.53258059825686	4.25769129988393	4.42228995883904	4.39789115329089	4.30923483542834	4.20961454452724	4.12251491151937	4.05359195273942	4.00161531855787	3.95027043164924	3.95027043164924	3.91713567422803	3.91713567422803	3.91250341521617	3.91250341521617	3.92429796112612	3.92429796112612	3.94218845841423	3.94218845841423	3.95891241515638	3.95891241515638	3.97069842133862	3.97069842133862	3.97642965437692	3.97642965437692	3.97652530432684	3.97652530432684	3.97214299238011	3.97214299238011	3.96473940942223	3.96473940942223	3.95571214857709	3.95571214857709	3.9456397830115	3.9456397830115	3.93147555769193	3.93147555769193	3.90912851178399	3.90912851178399
Constant	4.56650618672866	3.3546219484034	3.79719642984571	4.1512783518679	4.23349420596763	4.1745268199841	4.1013474810783	4.05134378984825	4.02335890739824	4.00828119106253	3.99547657579327	3.99547657579327	3.98336564317576	3.98336564317576	3.97431326983723	3.97431326983723	3.9690189705929	3.9690189705929	3.9677974023507	3.9677974023507	3.97031293092857	3.97031293092857	3.97575145284723	3.97575145284723	3.9828549695129	3.9828549695129	3.99003204076509	3.99003204076509	3.99558403772066	3.99558403772066	3.99789876315322	3.99789876315322	3.99521877560451	3.99521877560451	3.98449040530985	3.98449040530985	3.95899539211434	3.95899539211434	3.92178794938582	3.92178794938582
Constant	3.93806900512262	5.11744558042531	4.1433738061282	3.76485551789986	3.76438760602298	3.87341731693586	3.96964319468916	4.02033100469191	4.0338993511146	4.02760968688291	4.00873293416076	4.00873293416076	3.99378112665726	3.99378112665726	3.99441949427867	3.99441949427867	4.00216818980468	4.00216818980468	4.00860223466561	4.00860223466561	4.00937814670909	4.00937814670909	4.00356713843041	4.00356713843041	3.99205069298634	3.99205069298634	3.97626925659018	3.97626925659018	3.95756428752073	3.95756428752073	3.93697830377555	3.93697830377555	3.91556761711871	3.91556761711871	3.89553593558648	3.89553593558648	3.88324950682381	3.88324950682381	3.89116447206539	3.89116447206539
Constant	3.56389303530843	4.99783501857937	4.46060708223859	4.09496412521375	3.98410294902775	4.0092295076514	4.05568021882451	4.07691926117877	4.07017634719311	4.04689901247953	4.00458090969784	4.00458090969784	3.9649987635498	3.9649987635498	3.95292187557072	3.95292187557072	3.96201107652874	3.96201107652874	3.9821145678512	3.9821145678512	4.00498159039345	4.00498159039345	4.02502570541945	4.02502570541945	4.0387189469492	4.0387189469492	4.04389042425801	4.04389042425801	4.03916666897374	4.03916666897374	4.02365346051258	4.02365346051258	3.9969985632621	3.9969985632621	3.96018152084217	3.96018152084217	3.91973437266016	3.91973437266016	3.90550703489598	3.90550703489598
Constant	3.8594181143229	5.09484794590037	3.90936637951196	3.67915141071434	3.76031020675647	3.89276288779521	3.99026660722439	4.03788885501326	4.04632123274214	4.03210000420338	3.99651361779782	3.99651361779782	3.95735657283575	3.95735657283575	3.9378967554968	3.9378967554968	3.93512195918689	3.93512195918689	3.94203071835702	3.94203071835702	3.95252847874855	3.95252847874855	3.96288838007089	3.96288838007089	3.97162703091723	3.97162703091723	3.97872281689193	3.97872281689193	3.98466015719775	3.98466015719775	3.98948591772437	3.98948591772437	3.99177467539548	3.99177467539548	3.98719650821511	3.98719650821511	3.96597247230908	3.96597247230908	3.92735129358699	3.92735129358699
Constant	4.66742319388019	3.97591576811183	5.01266561457863	4.59149292395344	4.21432144552809	4.02729740871513	3.94682836615115	3.92158668607702	3.92475422953452	3.94141171486996	3.97475866913439	3.97475866913439	4.01513640742607	4.01513640742607	4.04557898396418	4.04557898396418	4.06678739661802	4.06678739661802	4.0801899798298	4.0801899798298	4.08579307719259	4.08579307719259	4.08304098439864	4.08304098439864	4.07211530781026	4.07211530781026	4.05460404955416	4.05460404955416	4.03358251913591	4.03358251913591	4.01349698461326	4.01349698461326	4.00019330405779	4.00019330405779	4.00137890022102	4.00137890022102	4.0276467125164	4.0276467125164	4.07078294039394	4.07078294039394
Constant	3.91511910789348	3.90496147986368	4.29905195280965	4.36740353316839	4.18020444397092	4.04341501000114	3.98245749845157	3.97157109560426	3.98658866344622	4.01121258584733	4.04682644562496	4.04682644562496	4.07604655700598	4.07604655700598	4.08372243714467	4.08372243714467	4.07603232859346	4.07603232859346	4.05973883772204	4.05973883772204	4.04017662754809	4.04017662754809	4.02108030483318	4.02108030483318	4.00492338641414	4.00492338641414	3.9933703258821	3.9933703258821	3.98771970380696	3.98771970380696	3.98933863514053	3.98933863514053	4.00006297726584	4.00006297726584	4.02215640886475	4.02215640886475	4.05622733782308	4.05622733782308	4.08570445389872	4.08570445389872
Constant	3.39720775439975	4.23805525598145	4.93801063967353	4.61276905838739	4.28266658039503	4.0724820737783	3.95482670253544	3.90099307214987	3.88883497824233	3.90148692823004	3.94184644411737	3.94184644411737	3.99630902551953	3.99630902551953	4.03454428982518	4.03454428982518	4.05438372077327	4.05438372077327	4.06100396296642	4.06100396296642	4.05992824708651	4.05992824708651	4.05470625112282	4.05470625112282	4.04688207912889	4.04688207912889	4.03693147816659	4.03693147816659	4.02545376771768	4.02545376771768	4.01430189613199	4.01430189613199	4.00757572941029	4.00757572941029	4.01237506650499	4.01237506650499	4.03795875870915	4.03795875870915	4.07372316561289	4.07372316561289
Constant	6.80023317043095	3.46252092063172	4.37196375805131	4.40828721912213	4.25242118788852	4.13522794604031	4.0654573640656	4.02672894523602	4.00541672000893	3.99303363074709	3.98178648359591	3.98178648359591	3.97298796816319	3.97298796816319	3.97067101993533	3.97067101993533	3.97604829257661	3.97604829257661	3.98822133949618	3.98822133949618	4.00393072792313	4.00393072792313	4.01892245379653	4.01892245379653	4.02952875852274	4.02952875852274	4.03386765751344	4.03386765751344	4.03246840373105	4.03246840373105	4.02843889122075	4.02843889122075	4.02732400144127	4.02732400144127	4.03631603810192	4.03631603810192	4.06134020242045	4.06134020242045	4.09101127727204	4.09101127727204
Constant	5.56709481636343	3.46730930521935	4.12497058603813	4.38408149630409	4.28075781883002	4.16531072722735	4.08294897814644	4.0279685056071	3.99609269328694	3.98181459539392	3.9800045821813	3.9800045821813	3.98913421765053	3.98913421765053	4.00056929874344	4.00056929874344	4.01226336898348	4.01226336898348	4.02390691312635	4.02390691312635	4.03420231778328	4.03420231778328	4.04157708230686	4.04157708230686	4.04497887162584	4.04497887162584	4.04424372025009	4.04424372025009	4.04009326762468	4.04009326762468	4.03401323239588	4.03401323239588	4.02809242479579	4.02809242479579	4.02503260630344	4.02503260630344	4.0284678725106	4.0284678725106	4.03784028449403	4.03784028449403
Constant	8.53442755793199	4.1945739094556	4.1174512720039	4.06608900092942	3.93526972611585	3.87525456744949	3.87998904228687	3.91816771282578	3.96744469590089	4.01553232185805	4.07282732186968	4.07282732186968	4.11570886879663	4.11570886879663	4.12643673781571	4.12643673781571	4.11712697101096	4.11712697101096	4.09810324620918	4.09810324620918	4.07541836412282	4.07541836412282	4.05184876571692	4.05184876571692	4.02864991923336	4.02864991923336	4.00688133941718	4.00688133941718	3.98810406326556	3.98810406326556	3.97473920536913	3.97473920536913	3.97026628950882	3.97026628950882	3.97903307526551	3.97903307526551	4.00446242296062	4.00446242296062	4.03220639863838	4.03220639863838
Constant	8.55506175829156	4.14799145947969	3.7455189935783	3.77405589753406	3.85288584031272	3.95021911657478	4.03518194617019	4.09405848006707	4.1283643181043	4.14342214230231	4.13843572122156	4.13843572122156	4.10424605792627	4.10424605792627	4.0583271034407	4.0583271034407	4.01568988820207	4.01568988820207	3.98211873559451	3.98211873559451	3.95870800387017	3.95870800387017	3.94526441049643	3.94526441049643	3.94127796656966	3.94127796656966	3.94554303610162	3.94554303610162	3.9557278364584	3.9557278364584	3.96872285393154	3.96872285393154	3.98213332301107	3.98213332301107	3.99625843071693	3.99625843071693	4.01377707703071	4.01377707703071	4.02635384351062	4.02635384351062
Constant	7.92556757521681	4.35226504190293	4.10718356534605	4.04614853158926	4.02119201341893	4.01304361790605	4.0079825015859	4.00245417054338	3.99613896425696	3.98936512113028	3.98052956112176	3.98052956112176	3.97642142740816	3.97642142740816	3.98279548219325	3.98279548219325	3.99501908566244	3.99501908566244	4.00688575174587	4.00688575174587	4.0145656664706	4.0145656664706	4.01703603193292	4.01703603193292	4.01522073394126	4.01522073394126	4.01103436119626	4.01103436119626	4.0065659740485	4.0065659740485	4.00327386034993	4.00327386034993	4.00105553152517	4.00105553152517	3.9970902249054	3.9970902249054	3.98455222084656	3.98455222084656	3.96201605055287	3.96201605055287
Constant	5.49313996537143	3.92046784105437	4.0327633485207	3.80656162590286	3.83877129384927	3.92289202232082	3.97306041290329	3.98662445741025	3.9826285437678	3.97572578420203	3.9734177115854	3.9734177115854	3.98349837041041	3.98349837041041	3.9988798802334	3.9988798802334	4.01140983211383	4.01140983211383	4.01795502092851	4.01795502092851	4.01785545466051	4.01785545466051	4.01173654413789	4.01173654413789	4.0009303860598	4.0009303860598	3.98704683836094	3.98704683836094	3.97174095783181	3.97174095783181	3.95675171467517	3.95675171467517	3.94422807650613	3.94422807650613	3.93717649488592	3.93717649488592	3.93890392430607	3.93890392430607	3.94378428045616	3.94378428045616
Constant	8.5620949255738	4.25003770918193	3.77809696696605	3.88438283252257	3.96096183713126	4.01893946545044	4.07774697088684	4.1199800055084	4.13624900573707	4.13047053850385	4.09918378636617	4.09918378636617	4.05433203970402	4.05433203970402	4.02385758722551	4.02385758722551	4.00882821451095	4.00882821451095	4.00302341761646	4.00302341761646	4.00069107777877	4.00069107777877	3.9983117088098	3.9983117088098	3.99421588591809	3.99421588591809	3.98793824013059	3.98793824013059	3.97977963727742	3.97977963727742	3.97059187003596	3.97059187003596	3.96177835589634	3.96177835589634	3.9553857731117	3.9553857731117	3.95362386349059	3.95362386349059	3.95280011818114	3.95280011818114
Constant	10.0525074611729	3.79843424374192	4.21029064010112	4.20877441426578	4.03960058010453	3.97618907990621	3.97554409357569	3.98788861112159	3.99424374247794	3.99262567099633	3.98236366073997	3.98236366073997	3.9699196776654	3.9699196776654	3.96540964105284	3.96540964105284	3.96706711373023	3.96706711373023	3.97081108971945	3.97081108971945	3.97446987544924	3.97446987544924	3.97803999546485	3.97803999546485	3.98235740561338	3.98235740561338	3.98778514759581	3.98778514759581	3.99354144565121	3.99354144565121	3.99785230431888	3.99785230431888	3.99881599150165	3.99881599150165	3.99550666245273	3.99550666245273	3.98870557121169	3.98870557121169	3.98230528306173	3.98230528306173
Constant	10.6970033100546	5.27296734413263	4.05573206058602	4.15501985591743	4.13896468722315	4.0818936158883	4.03300811747549	3.99640377206627	3.97261980918365	3.96121298659025	3.96215932689944	3.96215932689944	3.97647079155854	3.97647079155854	3.99130510276318	3.99130510276318	4.0004486407032	4.0004486407032	4.00378175084043	4.00378175084043	4.00279169536889	4.00279169536889	3.99886363644448	3.99886363644448	3.9930624801042	3.9930624801042	3.9864939289555	3.9864939289555	3.9806603858487	3.9806603858487	3.97736958247205	3.97736958247205	3.97801831978279	3.97801831978279	3.98218750913418	3.98218750913418	3.98564224717388	3.98564224717388	3.98165115596148	3.98165115596148
Bottleneck	10.28539155958	3.16576850679499	3.54582614782228	3.97056143160754	4.04671157289738	4.13465465315376	4.22131887181683	4.26277156526893	4.2574358937855	4.22340413429881	4.15151067677727	4.15151067677727	4.05481463568669	4.05481463568669	3.96220411045305	3.96220411045305	3.87253559915528	3.87253559915528	3.78622068260057	3.78622068260057	3.70489107493223	3.70489107493223	3.62962617712469	3.62962617712469	3.56056071969562	3.56056071969562	3.49732712249779	3.49732712249779	3.43970172945284	3.43970172945284	3.38833509737821	3.38833509737821	3.34547693118871	3.34547693118871	3.31543738070797	3.31543738070797	3.3028753191234	3.3028753191234	3.28455031700619	3.28455031700619
Bottleneck	10.3961387129616	3.73434272339832	4.67422273044251	4.17464529676269	3.78292883164349	3.81443518196752	3.96917873508287	4.08789224652967	4.14386194646419	4.15370774253679	4.11971388141137	4.11971388141137	4.04211269047668	4.04211269047668	3.95207612358258	3.95207612358258	3.86053337445088	3.86053337445088	3.77176843805668	3.77176843805668	3.68803963335578	3.68803963335578	3.61056013053434	3.61056013053434	3.53980902425142	3.53980902425142	3.4759058467302	3.4759058467302	3.41912917202497	3.41912917202497	3.37063882845143	3.37063882845143	3.33330889775016	3.33330889775016	3.31250894088169	3.31250894088169	3.31481603863549	3.31481603863549	3.30879469410735	3.30879469410735
Bottleneck	3.55835198747435	4.68037663653448	4.72924141468456	3.83686621672333	3.71435719065099	4.00281355067726	4.30524348238431	4.48004409843943	4.53167482803484	4.50017893896111	4.36948059714181	4.36948059714181	4.16366797083616	4.16366797083616	3.97688237782942	3.97688237782942	3.82681081686944	3.82681081686944	3.71029791822523	3.71029791822523	3.61973583187355	3.61973583187355	3.54808314225559	3.54808314225559	3.49003175108457	3.49003175108457	3.4421590850141	3.4421590850141	3.40271627263857	3.40271627263857	3.37123824770129	3.37123824770129	3.34826176145971	3.34826176145971	3.33561425856	3.33561425856	3.33542853251805	3.33542853251805	3.32057210338788	3.32057210338788
Bottleneck	3.2907215567929	3.50295971774407	3.4961174304962	4.24494116503528	4.38442604401935	4.35348109807637	4.2975565383158	4.26897360321667	4.26769270555569	4.27458049309239	4.26605079643254	4.26605079643254	4.20732121068142	4.20732121068142	4.10941552272849	4.10941552272849	3.9965879409618	3.9965879409618	3.88460252790168	3.88460252790168	3.7808131478856	3.7808131478856	3.68734511876219	3.68734511876219	3.60387173301846	3.60387173301846	3.52949395710802	3.52949395710802	3.46391208750568	3.46391208750568	3.40808156357557	3.40808156357557	3.36407916279524	3.36407916279524	3.33402288425208	3.33402288425208	3.3166647291427	3.3166647291427	3.28454404519818	3.28454404519818
Bottleneck	10.2815502136702	5.16666479832081	3.6743535138417	3.60351732023345	3.95044475453846	4.31873388188244	4.56035157043653	4.65505734657334	4.63883711410608	4.55837555094944	4.38925202888856	4.38925202888856	4.17120158948227	4.17120158948227	3.98900293281068	3.98900293281068	3.84366592917173	3.84366592917173	3.72743845649215	3.72743845649215	3.63306319824828	3.63306319824828	3.55527227428303	3.55527227428303	3.49068656522365	3.49068656522365	3.43748409634566	3.43748409634566	3.39488627954609	3.39488627954609	3.36232018317278	3.36232018317278	3.33837659077077	3.33837659077077	3.3201634410819	3.3201634410819	3.30103651013007	3.30103651013007	3.23699152780734	3.23699152780734
Bottleneck	10.4994102212951	4.81848940354453	3.58524803159262	3.53818644637738	3.86940332166396	4.26488236396506	4.55518259758864	4.698885325168	4.7248430375151	4.67615205647633	4.52958215813026	4.52958215813026	4.30412885899056	4.30412885899056	4.08934091696055	4.08934091696055	3.9048751267867	3.9048751267867	3.75325713572405	3.75325713572405	3.63129668969421	3.63129668969421	3.53471755357325	3.53471755357325	3.45991151911568	3.45991151911568	3.40427511730257	3.40427511730257	3.36577471387993	3.36577471387993	3.34203394414454	3.34203394414454	3.32956859063939	3.32956859063939	3.32360364093375	3.32360364093375	3.3165904501768	3.3165904501768	3.27107835362714	3.27107835362714
Bottleneck	9.7365314096654	4.66502631160956	3.92057814908843	3.98554981928692	4.1907012771228	4.35101096176399	4.43536647946926	4.45714968581799	4.43487857952236	4.38344834683702	4.27293274037325	4.27293274037325	4.11086784552799	4.11086784552799	3.95578470977909	3.95578470977909	3.82033620287733	3.82033620287733	3.70645293696	3.70645293696	3.61210275503638	3.61210275503638	3.53443499129925	3.53443499129925	3.47095482923423	3.47095482923423	3.41973095071126	3.41973095071126	3.37903156435571	3.37903156435571	3.3468405699054	3.3468405699054	3.32099251852296	3.32099251852296	3.30053735095004	3.30053735095004	3.285324535271	3.285324535271	3.23664689125178	3.23664689125178
Bottleneck	9.8337593947563	3.42504900254006	3.97274215427409	4.17480764620045	4.2811372411943	4.33210363939501	4.33904444842095	4.32185279630396	4.28945532331921	4.24540323939211	4.16313019375261	4.16313019375261	4.04680588722042	4.04680588722042	3.93460610447239	3.93460610447239	3.83252020450956	3.83252020450956	3.74117781040048	3.74117781040048	3.65959009463419	3.65959009463419	3.58648230495998	3.58648230495998	3.52082433244233	3.52082433244233	3.46220922940353	3.46220922940353	3.41099201795826	3.41099201795826	3.36821897198407	3.36821897198407	3.335350974266	3.335350974266	3.31426721601545	3.31426721601545	3.30665564485367	3.30665564485367	3.28331026212272	3.28331026212272
Bottleneck	3.5301485413262	5.44625043629983	5.53904956421056	4.8841183469279	4.55070291610442	4.44235747810027	4.41086896062927	4.38645414867263	4.34755058434184	4.29309881177156	4.19234660561066	4.19234660561066	4.05479000045599	4.05479000045599	3.92726404556414	3.92726404556414	3.81444792985968	3.81444792985968	3.71510419973741	3.71510419973741	3.6273203883407	3.6273203883407	3.5499935175298	3.5499935175298	3.48295923492608	3.48295923492608	3.42663516153764	3.42663516153764	3.38140022891226	3.38140022891226	3.34664998140917	3.34664998140917	3.32025422170136	3.32025422170136	3.29920977862565	3.29920977862565	3.27878107094756	3.27878107094756	3.21085838687387	3.21085838687387
Bottleneck	8.94758407242984	4.5405962026359	4.00594693641232	3.77045509591492	3.67271464644116	3.74955803953646	3.92672808454461	4.10742265229517	4.23519269337441	4.29789487545147	4.29383503630772	4.29383503630772	4.20394629959746	4.20394629959746	4.07995497905226	4.07995497905226	3.95326590286771	3.95326590286771	3.83353436249861	3.83353436249861	3.72325392939782	3.72325392939782	3.62275432484884	3.62275432484884	3.53181888550436	3.53181888550436	3.45052160500384	3.45052160500384	3.37985873768957	3.37985873768957	3.32190747469126	3.32190747469126	3.27879344929961	3.27879344929961	3.25101778558852	3.25101778558852	3.23405776953006	3.23405776953006	3.16826296486145	3.16826296486145
Bottleneck	10.3846892416384	4.25522212986511	3.46756094919183	4.53396322476765	4.92921246776964	4.85805193623048	4.6904001703806	4.52950130650908	4.39529076609715	4.28732925748318	4.16292158902895	4.16292158902895	4.03876405451768	4.03876405451768	3.93645086119041	3.93645086119041	3.84311556589293	3.84311556589293	3.75457308913654	3.75457308913654	3.6694583924182	3.6694583924182	3.5871783906558	3.5871783906558	3.50782651438112	3.50782651438112	3.43272654468295	3.43272654468295	3.36491856398913	3.36491856398913	3.3090357212876	3.3090357212876	3.2698013463482	3.2698013463482	3.24966327410363	3.24966327410363	3.24497742582149	3.24497742582149	3.19681952789158	3.19681952789158
Bottleneck	10.3402834121886	4.97581203686569	3.54963155409827	3.62681710753712	3.94939213469309	4.11331191309638	4.19686565228566	4.25181391181278	4.28566604824332	4.29597180663773	4.26682079742402	4.26682079742402	4.17895180237061	4.17895180237061	4.06481277898122	4.06481277898122	3.94671214639891	3.94671214639891	3.83421573900241	3.83421573900241	3.73015154115969	3.73015154115969	3.63449891159397	3.63449891159397	3.54653640968262	3.54653640968262	3.46610089920341	3.46610089920341	3.39434216556717	3.39434216556717	3.33390809905337	3.33390809905337	3.2880662958382	3.2880662958382	3.25873412816192	3.25873412816192	3.24172602029804	3.24172602029804	3.17634322293177	3.17634322293177
Bottleneck	10.3325750670128	5.07125987027739	3.51073779287932	3.60711583057119	3.96771575052221	4.20785529814783	4.35969499994119	4.44869946896366	4.48022449211254	4.46487684583481	4.38331185465942	4.38331185465942	4.23681168330954	4.23681168330954	4.08371585430208	4.08371585430208	3.94229681911599	3.94229681911599	3.81713473694746	3.81713473694746	3.70779434075022	3.70779434075022	3.61238952269179	3.61238952269179	3.52920008300353	3.52920008300353	3.45750446345262	3.45750446345262	3.39802687625547	3.39802687625547	3.3527662219688	3.3527662219688	3.32397663510833	3.32397663510833	3.31256914512841	3.31256914512841	3.31369002094617	3.31369002094617	3.27784134701621	3.27784134701621
Bottleneck	10.3937234587071	4.54890468836608	3.72143501523527	3.93014975216778	4.08847219979786	4.13001478779562	4.12186757808544	4.10476259348287	4.09114250550635	4.07943972817042	4.05377869956609	4.05377869956609	3.99689182878925	3.99689182878925	3.91886340854034	3.91886340854034	3.83332645935955	3.83332645935955	3.74976119484107	3.74976119484107	3.67205950056954	3.67205950056954	3.60069411383938	3.60069411383938	3.53482542186584	3.53482542186584	3.47372535457425	3.47372535457425	3.41765534630742	3.41765534630742	3.36818602086499	3.36818602086499	3.32751191441458	3.32751191441458	3.29628313578643	3.29628313578643	3.26684086778356	3.26684086778356	3.18069630890442	3.18069630890442
Bottleneck	9.19292860205837	3.77129879382149	3.4837456533181	3.82931593324677	4.19959913722405	4.44027586483804	4.54230351243379	4.55071835068899	4.50937442839047	4.44486623684839	4.32918844792326	4.32918844792326	4.17161565212309	4.17161565212309	4.02017515786437	4.02017515786437	3.88238322957894	3.88238322957894	3.7610742750335	3.7610742750335	3.65640335112113	3.65640335112113	3.56745559600528	3.56745559600528	3.49341041693159	3.49341041693159	3.43417283440841	3.43417283440841	3.3904882960015	3.3904882960015	3.36323636906689	3.36323636906689	3.35223327924535	3.35223327924535	3.35494880806664	3.35494880806664	3.36334914841794	3.36334914841794	3.33913689260567	3.33913689260567
Bottleneck	10.4128224111611	6.47327958968374	4.27154475915763	3.8916134321941	3.96513601352475	4.07496781430681	4.13876139242592	4.16721495103599	4.1757081631916	4.17035857386454	4.13875989796362	4.13875989796362	4.06788025855124	4.06788025855124	3.97790479816728	3.97790479816728	3.88230456271799	3.88230456271799	3.78821157039025	3.78821157039025	3.69877949942104	3.69877949942104	3.61527213921509	3.61527213921509	3.5382239375921	3.5382239375921	3.46820186612463	3.46820186612463	3.40647026465044	3.40647026465044	3.35528575550424	3.35528575550424	3.31735861280378	3.31735861280378	3.29460032442633	3.29460032442633	3.28510259109989	3.28510259109989	3.24027551189809	3.24027551189809
Bottleneck	10.714742074813	5.68831711481752	3.89093383127718	3.97808335007477	4.25669018218145	4.37113105671636	4.39248868300108	4.38436290031833	4.36378048626507	4.33187511121236	4.26045732148673	4.26045732148673	4.1393281642832	4.1393281642832	4.00503431016351	4.00503431016351	3.87408140693995	3.87408140693995	3.75436150371934	3.75436150371934	3.64814525660722	3.64814525660722	3.55531906947548	3.55531906947548	3.47541890394933	3.47541890394933	3.4086209217493	3.4086209217493	3.35593086566453	3.35593086566453	3.31849419502676	3.31849419502676	3.29672797206655	3.29672797206655	3.29048200218038	3.29048200218038	3.29876887487274	3.29876887487274	3.28091949930607	3.28091949930607
Bottleneck	10.3166309644015	3.84921056728919	4.07595990026526	4.43224747475304	4.39603330463115	4.29510983867503	4.21823026874245	4.16023293816021	4.11168007132478	4.06911334268303	4.01290602240003	4.01290602240003	3.94547025065435	3.94547025065435	3.87781362197691	3.87781362197691	3.80719915519704	3.80719915519704	3.73530729070358	3.73530729070358	3.6649675752366	3.6649675752366	3.59859084234993	3.59859084234993	3.53795407305682	3.53795407305682	3.48443079887622	3.48443079887622	3.43917013526063	3.43917013526063	3.40275743994339	3.40275743994339	3.3745074879481	3.3745074879481	3.35181569423542	3.35181569423542	3.32840834382704	3.32840834382704	3.26818568586927	3.26818568586927
Bottleneck	8.60507663040638	3.31719405309488	5.50866982868339	5.78615432176867	5.20894828274688	4.75473477778926	4.49524717551934	4.3527099631968	4.26549619937963	4.19975561154817	4.11130112415477	4.11130112415477	4.00191511206344	4.00191511206344	3.90153712367856	3.90153712367856	3.81111860249757	3.81111860249757	3.7297469345133	3.7297469345133	3.65663572422076	3.65663572422076	3.59146325512144	3.59146325512144	3.53419718663009	3.53419718663009	3.48486495254291	3.48486495254291	3.44326342175339	3.44326342175339	3.4084484767099	3.4084484767099	3.37830713203021	3.37830713203021	3.34942537561557	3.34942537561557	3.31423139865233	3.31423139865233	3.23292023491728	3.23292023491728
Bottleneck	10.7971903040826	5.28941938062788	3.84694467190684	3.84637489522175	4.09886193217248	4.27884502956447	4.36131610293507	4.38503690691222	4.37607652566439	4.34482073189705	4.26370511061238	4.26370511061238	4.12502994802703	4.12502994802703	3.97692252836843	3.97692252836843	3.83984747528092	3.83984747528092	3.72135384307711	3.72135384307711	3.62188884622421	3.62188884622421	3.53933890473985	3.53933890473985	3.47152359934987	3.47152359934987	3.41736856051036	3.41736856051036	3.37728097586485	3.37728097586485	3.35278089936883	3.35278089936883	3.34599682533009	3.34599682533009	3.36000580259971	3.36000580259971	3.40011692792631	3.40011692792631	3.43902092803546	3.43902092803546
Bottleneck	10.1833544307701	5.82130716270384	3.91307541988484	3.53880171137751	3.55516700353184	3.72123382754676	3.92529872846403	4.09987603505853	4.21659850668979	4.27392920998495	4.26999538753238	4.26999538753238	4.18072593728728	4.18072593728728	4.05412537690558	4.05412537690558	3.92609294664065	3.92609294664065	3.80995979722051	3.80995979722051	3.70871219877022	3.70871219877022	3.62108271008113	3.62108271008113	3.54447755991401	3.54447755991401	3.47661776508822	3.47661776508822	3.41670768703291	3.41670768703291	3.36635483262251	3.36635483262251	3.33002334444174	3.33002334444174	3.31540371125	3.31540371125	3.33529692670428	3.33529692670428	3.37275195151975	3.37275195151975
Bottleneck	10.3195692967664	5.2829268545493	3.98613517785661	3.95660038604914	4.08662596099841	4.18366754088716	4.23743396237292	4.2547006987182	4.24429851576075	4.21626252727029	4.15615079940539	4.15615079940539	4.06435042780468	4.06435042780468	3.9646923617584	3.9646923617584	3.86229941429384	3.86229941429384	3.7621761217032	3.7621761217032	3.66820942487882	3.66820942487882	3.58268195630449	3.58268195630449	3.50668836508146	3.50668836508146	3.44084776401333	3.44084776401333	3.38583073155082	3.38583073155082	3.34253300563245	3.34253300563245	3.31213006868818	3.31213006868818	3.297123764964	3.297123764964	3.30408512075036	3.30408512075036	3.31694620411951	3.31694620411951
Bottleneck	10.4694929454629	8.24769796750511	5.16415412467622	4.038383161557	3.71444269099223	3.71064074028009	3.81019678137253	3.91691772401987	3.99648992323111	4.04300364460989	4.05887010907376	4.05887010907376	4.02129690885854	4.02129690885854	3.94929068399789	3.94929068399789	3.86705386088161	3.86705386088161	3.78620740962296	3.78620740962296	3.7110524842787	3.7110524842787	3.64245056984169	3.64245056984169	3.57996169386682	3.57996169386682	3.52290769921094	3.52290769921094	3.47092271754936	3.47092271754936	3.42424367083395	3.42424367083395	3.38381866663104	3.38381866663104	3.35126441354115	3.35126441354115	3.32764118177877	3.32764118177877	3.28828132546341	3.28828132546341
Bottleneck	10.3844997232758	6.79585898171456	4.34162604723948	3.7100455734822	3.72197044544561	3.89654094466514	4.04749451849687	4.13074333839677	4.15571858047137	4.14326506940207	4.08994017127657	4.08994017127657	4.00573235180239	4.00573235180239	3.92342872860384	3.92342872860384	3.84545506821882	3.84545506821882	3.77068747777662	3.77068747777662	3.69890649341216	3.69890649341216	3.63044741654488	3.63044741654488	3.56568663847503	3.56568663847503	3.50506312810826	3.50506312810826	3.44932534821159	3.44932534821159	3.39980604945283	3.39980604945283	3.3584465735461	3.3584465735461	3.32745652589194	3.32745652589194	3.30640494189538	3.30640494189538	3.25732984616001	3.25732984616001
Bottleneck	3.46669196205034	4.04799261063009	4.03393926486571	4.22562721477362	4.4144941513307	4.52423804054306	4.55105418868632	4.51138936063543	4.43555291323094	4.35000106186062	4.23040484272531	4.23040484272531	4.0988046780299	4.0988046780299	3.98644025524889	3.98644025524889	3.88444440259393	3.88444440259393	3.78961325072592	3.78961325072592	3.7011196446429	3.7011196446429	3.61883932527745	3.61883932527745	3.54301182271543	3.54301182271543	3.47437220378811	3.47437220378811	3.41442366202468	3.41442366202468	3.36552776808754	3.36552776808754	3.33074589672792	3.33074589672792	3.31400760703341	3.31400760703341	3.32135189827353	3.32135189827353	3.33093428307516	3.33093428307516
Bottleneck	4.93305755333592	3.54648290866846	4.25467727830491	4.37468754903833	4.2522814197702	4.17010630920816	4.16454566018151	4.19198156419228	4.21309426042178	4.21160357804379	4.16657237727033	4.16657237727033	4.06817359310034	4.06817359310034	3.95505278976969	3.95505278976969	3.84456147505692	3.84456147505692	3.74310373941354	3.74310373941354	3.6526436350307	3.6526436350307	3.57335456724789	3.57335456724789	3.50488947977252	3.50488947977252	3.44714630554951	3.44714630554951	3.40067925578775	3.40067925578775	3.36672348439065	3.36672348439065	3.34702641390084	3.34702641390084	3.34419190386835	3.34419190386835	3.3649034706063	3.3649034706063	3.40129154654479	3.40129154654479
Bottleneck	10.4546805106483	4.16219856983398	3.19865461148293	3.65764000029092	4.12894543330443	4.47540268192243	4.6369886452604	4.6506462105105	4.58397143017905	4.486835690868	4.33650637958081	4.33650637958081	4.16977553438065	4.16977553438065	4.03713248240622	4.03713248240622	3.92615156404035	3.92615156404035	3.82790886289444	3.82790886289444	3.73804816113636	3.73804816113636	3.65474686907634	3.65474686907634	3.5772665679892	3.5772665679892	3.5054002040134	3.5054002040134	3.43956130145902	3.43956130145902	3.38111551500455	3.38111551500455	3.33258207227091	3.33258207227091	3.29720124491281	3.29720124491281	3.27532689170482	3.27532689170482	3.22011503680736	3.22011503680736
Bottleneck	8.77920961170147	3.68851898275256	3.84886007712855	4.49750801382891	4.78033428035704	4.76092398344015	4.62466017038342	4.4751496967278	4.3473645159552	4.24520651128362	4.1273732535944	4.1273732535944	4.00746857298818	4.00746857298818	3.90825041123477	3.90825041123477	3.82064716242056	3.82064716242056	3.74150818479852	3.74150818479852	3.66915873822624	3.66915873822624	3.60226068174166	3.60226068174166	3.53975258303276	3.53975258303276	3.48106513013335	3.48106513013335	3.42647570495944	3.42647570495944	3.37745442287549	3.37745442287549	3.33669256723548	3.33669256723548	3.30744388227782	3.30744388227782	3.28984665681614	3.28984665681614	3.23616972163245	3.23616972163245
Bottleneck	10.4409406564218	5.43790350483449	3.92754238205968	4.15111533707102	4.45648448138541	4.5444699526573	4.50993963495468	4.43592898347826	4.35443773746156	4.27490343422239	4.16327722545174	4.16327722545174	4.03308192657229	4.03308192657229	3.91984178628177	3.91984178628177	3.82019336539766	3.82019336539766	3.73120095923827	3.73120095923827	3.65096737873008	3.65096737873008	3.57869228399665	3.57869228399665	3.51453411602765	3.51453411602765	3.45939839420435	3.45939839420435	3.41453363034005	3.41453363034005	3.38088840015792	3.38088840015792	3.35883089509701	3.35883089509701	3.34913417966216	3.34913417966216	3.35522916942308	3.35522916942308	3.35628337243647	3.35628337243647
Bottleneck	3.92094363156794	3.35758989363696	4.23013916275869	4.19681440326128	4.04936744567419	4.02650499938675	4.0811705207928	4.14645235757719	4.18965824983995	4.2037640071108	4.17768641711412	4.17768641711412	4.09715029860347	4.09715029860347	3.99431767816628	3.99431767816628	3.88922011709421	3.88922011709421	3.79010045661613	3.79010045661613	3.69973177311058	3.69973177311058	3.61868948560777	3.61868948560777	3.54682695881867	3.54682695881867	3.48391435697571	3.48391435697571	3.4301697941969	3.4301697941969	3.3867318043692	3.3867318043692	3.35626364422043	3.35626364422043	3.34358314468562	3.34358314468562	3.35458755642907	3.35458755642907	3.36390846534108	3.36390846534108
Bottleneck	8.03409308450481	4.12234651198329	3.66704170792602	3.7292658617789	3.821859370993	3.8688852041515	3.8901751865121	3.90525730386132	3.9222252478363	3.94170591632825	3.96869759735084	3.96869759735084	3.98299589304437	3.98299589304437	3.96388234010818	3.96388234010818	3.91587254614831	3.91587254614831	3.84936174114775	3.84936174114775	3.7737327087066	3.7737327087066	3.69539262050934	3.69539262050934	3.61813345482292	3.61813345482292	3.54419618012339	3.54419618012339	3.47548379811696	3.47548379811696	3.41467465610549	3.41467465610549	3.36561090762367	3.36561090762367	3.33208031468264	3.33208031468264	3.31352014065751	3.31352014065751	3.2735682605975	3.2735682605975
Bottleneck	9.81798215778552	4.23086093649829	3.5099923314293	3.65338594046985	3.94422807650613	4.17348302548071	4.30272269563871	4.35180349018716	4.3477052992748	4.31077107973268	4.22122128567285	4.22122128567285	4.08780983897039	4.08780983897039	3.96033707558897	3.96033707558897	3.84830615883813	3.84830615883813	3.75250852785781	3.75250852785781	3.67085392168735	3.67085392168735	3.60053828672849	3.60053828672849	3.53909088677165	3.53909088677165	3.48504736024096	3.48504736024096	3.43830544605637	3.43830544605637	3.39999691337226	3.39999691337226	3.37162384350465	3.37162384350465	3.35334635677575	3.35334635677575	3.33918193664566	3.33918193664566	3.28826445654654	3.28826445654654
Bottleneck	10.4008568405596	6.30625986419715	4.13015834895668	3.77923834602486	3.9046832925109	4.06793484694656	4.16344012512658	4.19536315251564	4.18708330264321	4.15674385661508	4.09097780702863	4.09097780702863	3.99473044908952	3.99473044908952	3.89869809983	3.89869809983	3.80768210073755	3.80768210073755	3.72324876263917	3.72324876263917	3.64595930454508	3.64595930454508	3.57611953666702	3.57611953666702	3.51428566989146	3.51428566989146	3.46168081019686	3.46168081019686	3.42043074630861	3.42043074630861	3.39330431515613	3.39330431515613	3.38266934307317	3.38266934307317	3.3883643030167	3.3883643030167	3.40426960888723	3.40426960888723	3.4007202304443	3.4007202304443
Bottleneck	3.55820670762208	3.50690808179191	3.55618569126183	3.83637951784449	4.08196704067182	4.19315890897382	4.23491660972972	4.24784587390415	4.24302176294858	4.2233442086933	4.17158019161757	4.17158019161757	4.08568197026749	4.08568197026749	3.99459102802032	3.99459102802032	3.90596670569336	3.90596670569336	3.82126975025638	3.82126975025638	3.74002168509066	3.74002168509066	3.66161473254645	3.66161473254645	3.58595050975007	3.58595050975007	3.51367580523026	3.51367580523026	3.4463778710179	3.4463778710179	3.38665245605501	3.38665245605501	3.33738380917914	3.33738380917914	3.3000062682105	3.3000062682105	3.27045051156387	3.27045051156387	3.20355923634947	3.20355923634947
Bottleneck	8.82958278807039	3.50106258458325	3.71290569376822	4.29336541563577	4.48965945121282	4.46288011513065	4.37416814716503	4.28913828455001	4.22229412975664	4.17019627214756	4.10570055604482	4.10570055604482	4.02684327139734	4.02684327139734	3.94571355503801	3.94571355503801	3.86170046035053	3.86170046035053	3.77751439041324	3.77751439041324	3.69589525221005	3.69589525221005	3.61879283334226	3.61879283334226	3.54748906614512	3.54748906614512	3.48302526572707	3.48302526572707	3.42659456703547	3.42659456703547	3.37957763418905	3.37957763418905	3.34299197956564	3.34299197956564	3.31658819949735	3.31658819949735	3.29527052383228	3.29527052383228	3.22962486987596	3.22962486987596
Bottleneck	10.418198202046	6.26932873385683	4.56516772514368	4.08330922813316	4.01542655938117	4.07049805533484	4.13266217163793	4.16462971988988	4.16373603127988	4.13873449289123	4.07516527574329	4.07516527574329	3.97868249957848	3.97868249957848	3.88447186233212	3.88447186233212	3.7983113953027	3.7983113953027	3.72007652391001	3.72007652391001	3.64841915505907	3.64841915505907	3.58231245879025	3.58231245879025	3.5214912217937	3.5214912217937	3.46655524698377	3.46655524698377	3.41893256262656	3.41893256262656	3.38068488087715	3.38068488087715	3.35397141914083	3.35397141914083	3.33992702606484	3.33992702606484	3.33381910284242	3.33381910284242	3.2940080700853	3.2940080700853
Bottleneck	7.61588100323733	4.18350184603694	3.83413199058141	3.82243969388226	3.96104917699267	4.12702691463349	4.23948704798321	4.28898618810948	4.29425385380721	4.27286150601977	4.21051095056436	4.21051095056436	4.10247737184368	4.10247737184368	3.98197913796191	3.98197913796191	3.86350377058977	3.86350377058977	3.75497865887973	3.75497865887973	3.65897770665751	3.65897770665751	3.57509387376909	3.57509387376909	3.5019721743106	3.5019721743106	3.43855871113894	3.43855871113894	3.38466291469748	3.38466291469748	3.34086851927759	3.34086851927759	3.30797090530116	3.30797090530116	3.28632678923469	3.28632678923469	3.27326464293576	3.27326464293576	3.22366572465848	3.22366572465848
Bottleneck	6.84077806371611	4.0702797273948	3.91147676413719	3.90098442818347	3.99355107314149	4.14910422439044	4.28068528945788	4.34920453412869	4.36020483309374	4.3326941717716	4.25073726170775	4.25073726170775	4.11888793285188	4.11888793285188	3.98530833925217	3.98530833925217	3.86283347977971	3.86283347977971	3.75477983916932	3.75477983916932	3.66062160978995	3.66062160978995	3.57877871690257	3.57877871690257	3.50792440877279	3.50792440877279	3.44755385393981	3.44755385393981	3.39807574690784	3.39807574690784	3.36031433875732	3.36031433875732	3.33462307214278	3.33462307214278	3.32020202052658	3.32020202052658	3.31300420155314	3.31300420155314	3.27268652264724	3.27268652264724
Bottleneck	6.72931650656679	3.12633651651453	4.39837180339699	4.71380297180887	4.60502065684594	4.43809698565402	4.31824560316991	4.25455043967738	4.22741977428144	4.21475204789716	4.18922831014148	4.18922831014148	4.12209187775894	4.12209187775894	4.02354340951419	4.02354340951419	3.91420476300661	3.91420476300661	3.80813068255404	3.80813068255404	3.71106420628525	3.71106420628525	3.62396762091151	3.62396762091151	3.54605513765933	3.54605513765933	3.4766828386558	3.4766828386558	3.41644985048693	3.41644985048693	3.36765407965379	3.36765407965379	3.33371841859335	3.33371841859335	3.31804457384638	3.31804457384638	3.32376835959886	3.32376835959886	3.33047857492021	3.33047857492021
Bottleneck	10.4486049022714	5.22312455218986	3.87203637516501	3.67325001554588	3.8051063364686	3.95299397203437	4.05716013950616	4.12718695293607	4.17205592581699	4.19524229173657	4.19289812941067	4.19289812941067	4.14228314213113	4.14228314213113	4.05582588522118	4.05582588522118	3.95179036131397	3.95179036131397	3.8424208487873	3.8424208487873	3.73503940254772	3.73503940254772	3.6334803879844	3.6334803879844	3.53939153282566	3.53939153282566	3.45346042101068	3.45346042101068	3.3765491196724	3.3765491196724	3.31048470024198	3.31048470024198	3.25787803783562	3.25787803783562	3.22128995511772	3.22128995511772	3.20013069158644	3.20013069158644	3.12947612427301	3.12947612427301
Bottleneck	7.76838515929898	4.08869853838757	3.80460478163393	4.04876450866997	4.26768667252876	4.34604981245062	4.33699676687036	4.29790781076362	4.25281744200534	4.20686294464781	4.13536582695417	4.13536582695417	4.03951138488781	4.03951138488781	3.94387777395698	3.94387777395698	3.85031527149723	3.85031527149723	3.75959678906811	3.75959678906811	3.67217432221022	3.67217432221022	3.58849393245922	3.58849393245922	3.50922359698217	3.50922359698217	3.43570093351918	3.43570093351918	3.37037891224745	3.37037891224745	3.31691241748843	3.31691241748843	3.27918974296445	3.27918974296445	3.25975577060975	3.25975577060975	3.25630213399877	3.25630213399877	3.21416496864133	3.21416496864133
Bottleneck	8.68820430039367	3.8286956165539	3.33953296603203	3.62259220074883	4.09439838172315	4.45985830116445	4.65016999733219	4.70490318214374	4.67540222967263	4.59938862708469	4.44676647428524	4.44676647428524	4.24516832198061	4.24516832198061	4.07001558244388	4.07001558244388	3.92541758575516	3.92541758575516	3.80555781527152	3.80555781527152	3.70374407282257	3.70374407282257	3.61485820511197	3.61485820511197	3.53581608640245	3.53581608640245	3.46562799299775	3.46562799299775	3.40541134309177	3.40541134309177	3.35796107917938	3.35796107917938	3.32628809116303	3.32628809116303	3.31135997177587	3.31135997177587	3.30857147633268	3.30857147633268	3.27546404131811	3.27546404131811
Bottleneck	10.3099546197106	3.70889822506483	3.39223946963057	3.87255341028659	4.19791245463932	4.33715012652472	4.38916955873429	4.40569310138402	4.39965069362666	4.37241397914323	4.29461316198122	4.29461316198122	4.15862488521302	4.15862488521302	4.01340067456513	4.01340067456513	3.87810463457697	3.87810463457697	3.75887706337715	3.75887706337715	3.65609781223371	3.65609781223371	3.56844727842923	3.56844727842923	3.49470415037803	3.49470415037803	3.43449751188965	3.43449751188965	3.38837757895622	3.38837757895622	3.35714488934715	3.35714488934715	3.3404950062777	3.3404950062777	3.33588005546138	3.33588005546138	3.33751604900674	3.33751604900674	3.31582813729941	3.31582813729941
Bottleneck	10.4397704660856	4.19961804870755	3.76566877407778	4.11191040816385	4.19215052670624	4.23307062000177	4.27652996118273	4.29819464248526	4.28725141505409	4.2483552877558	4.15794177772865	4.15794177772865	4.02683865157502	4.02683865157502	3.90599556058136	3.90599556058136	3.80254162435147	3.80254162435147	3.71456815946356	3.71456815946356	3.63847472461868	3.63847472461868	3.57137123395431	3.57137123395431	3.51178782670124	3.51178782670124	3.45975188482179	3.45975188482179	3.41654333396267	3.41654333396267	3.38382129414057	3.38382129414057	3.36207269414629	3.36207269414629	3.34851361342295	3.34851361342295	3.33185179877002	3.33185179877002	3.26562827738214	3.26562827738214
Bottleneck	6.22164974358088	3.66096168271496	3.85585640875883	3.80317327537647	3.8292902827682	3.9700655857787	4.11388309812751	4.2016463505621	4.23225619296419	4.22457160795183	4.17535521112507	4.17535521112507	4.08714715979547	4.08714715979547	3.98823930351754	3.98823930351754	3.88452761926338	3.88452761926338	3.78008097585601	3.78008097585601	3.67930288339673	3.67930288339673	3.58624354467148	3.58624354467148	3.50436548286701	3.50436548286701	3.43698787350286	3.43698787350286	3.38771427862338	3.38771427862338	3.35988145484394	3.35988145484394	3.35454825465018	3.35454825465018	3.36735293526172	3.36735293526172	3.38383443192669	3.38383443192669	3.36824178576192	3.36824178576192
Bottleneck	3.46918900474035	8.41427989930677	6.32593380354366	4.95388251998022	4.29971390806563	4.04398052348324	3.98364368530997	3.99795387193533	4.02398378092947	4.03645535122239	4.01956822977801	4.01956822977801	3.9596904524743	3.9596904524743	3.88432210303068	3.88432210303068	3.80980491593381	3.80980491593381	3.74008434166288	3.74008434166288	3.6744150726011	3.6744150726011	3.61124935297523	3.61124935297523	3.5496931435944	3.5496931435944	3.49007201884265	3.49007201884265	3.43413152922668	3.43413152922668	3.3849157192345	3.3849157192345	3.34586438580543	3.34586438580543	3.31854619131575	3.31854619131575	3.29495349552972	3.29495349552972	3.21726229345244	3.21726229345244
Bottleneck	9.44686064146652	4.11864815909825	3.74989668452584	4.17284889838539	4.5365699080972	4.70582101020693	4.7229864868888	4.64479328251266	4.51966602128462	4.3834037196745	4.19868377517034	4.19868377517034	4.01209476014791	4.01209476014791	3.87597369675563	3.87597369675563	3.76999198351943	3.76999198351943	3.68225206062386	3.68225206062386	3.60718569758926	3.60718569758926	3.54234514578154	3.54234514578154	3.48676241751684	3.48676241751684	3.44031177351343	3.44031177351343	3.40330671055369	3.40330671055369	3.37584945032332	3.37584945032332	3.35683612664585	3.35683612664585	3.34301589775273	3.34301589775273	3.32551776969649	3.32551776969649	3.25670978977546	3.25670978977546
Bottleneck	10.230936690746	5.55553361197981	3.763173137495	3.566258160176	3.86812881904399	4.16717665698021	4.31892617922063	4.34998161696365	4.31644418026827	4.25659215748791	4.15548399422328	4.15548399422328	4.03235024793833	4.03235024793833	3.92454519910525	3.92454519910525	3.82892913832469	3.82892913832469	3.74311816211163	3.74311816211163	3.6661126082429	3.6661126082429	3.59743342868117	3.59743342868117	3.536704390038	3.536704390038	3.48369604706452	3.48369604706452	3.4384573873818	3.4384573873818	3.40134899308584	3.40134899308584	3.37269048243053	3.37269048243053	3.35160339271143	3.35160339271143	3.33063662358438	3.33063662358438	3.26253700167592	3.26253700167592
Bottleneck	3.78336705335365	3.52692197015576	4.14987014093477	4.1903611769087	4.27754089972663	4.34650528651639	4.39315932120123	4.41309777726676	4.40156516958932	4.36208019174198	4.26731881627717	4.26731881627717	4.12354977009348	4.12354977009348	3.98386017967326	3.98386017967326	3.8594039756753	3.8594039756753	3.75157917482339	3.75157917482339	3.65867332047044	3.65867332047044	3.5785030148615	3.5785030148615	3.50936741181444	3.50936741181444	3.45023677453121	3.45023677453121	3.40050720443298	3.40050720443298	3.35953347041867	3.35953347041867	3.3263249168457	3.3263249168457	3.29958619763101	3.29958619763101	3.27397409471866	3.27397409471866	3.196020815755	3.196020815755
Bottleneck	3.50406732987696	4.12650792351082	3.90393855829592	4.04431224968649	4.20183294028406	4.31359613151979	4.40026153496048	4.45426931277819	4.4646773921865	4.43381891740358	4.33347265975111	4.33347265975111	4.17117099351326	4.17117099351326	4.01363812861283	4.01363812861283	3.87538982284585	3.87538982284585	3.75687324021616	3.75687324021616	3.65520996900355	3.65520996900355	3.56725512587095	3.56725512587095	3.49040101202686	3.49040101202686	3.42292201103915	3.42292201103915	3.36409673840133	3.36409673840133	3.31407920780546	3.31407920780546	3.27364572727147	3.27364572727147	3.24413847813471	3.24413847813471	3.2241293445002	3.2241293445002	3.153997089104	3.153997089104
Bottleneck	9.76895305829625	4.73582347062564	3.9348134941276	3.91423149699189	4.07026568666402	4.23917808907098	4.35927266495805	4.40902170365811	4.3960819514508	4.34213657502014	4.22658293548202	4.22658293548202	4.07214094570985	4.07214094570985	3.93584912060501	3.93584912060501	3.81885913731562	3.81885913731562	3.71740110901788	3.71740110901788	3.62840252910919	3.62840252910919	3.54974319149213	3.54974319149213	3.47997196194547	3.47997196194547	3.41834326790997	3.41834326790997	3.36500158697236	3.36500158697236	3.32100388674446	3.32100388674446	3.28808526475841	3.28808526475841	3.26844346565538	3.26844346565538	3.2629127620612	3.2629127620612	3.22745643427799	3.22745643427799
Bottleneck	10.6357591246886	6.69747156203945	4.77902157942677	4.23672553420657	4.15005876360137	4.17452519723892	4.19078381683426	4.17743639573224	4.14449598736056	4.10439653561517	4.04433990497753	4.04433990497753	3.97141349847117	3.97141349847117	3.90004757836446	3.90004757836446	3.82545105024396	3.82545105024396	3.74750194963168	3.74750194963168	3.6687438228918	3.6687438228918	3.59234570909361	3.59234570909361	3.5211017782029	3.5211017782029	3.45716212925113	3.45716212925113	3.40203620486532	3.40203620486532	3.35656459693331	3.35656459693331	3.32098342416001	3.32098342416001	3.29546128071881	3.29546128071881	3.27847378831918	3.27847378831918	3.22301748723204	3.22301748723204
Bottleneck	10.7208705541341	6.36352464119717	4.04524749410871	3.49499594199403	3.67513595910304	4.04730561109297	4.33468876804344	4.47042849719842	4.48865148450979	4.4414294178651	4.32261663875088	4.32261663875088	4.16009321210443	4.16009321210443	4.0126935621399	4.0126935621399	3.88162282835917	3.88162282835917	3.76493892354986	3.76493892354986	3.66175672161334	3.66175672161334	3.57175583587254	3.57175583587254	3.49490770524661	3.49490770524661	3.43166624700608	3.43166624700608	3.38306260466976	3.38306260466976	3.35033175838307	3.35033175838307	3.33413535631902	3.33413535631902	3.33402054139372	3.33402054139372	3.34656557019651	3.34656557019651	3.33584241061445	3.33584241061445
Bottleneck	10.5372913680302	7.58208842242629	5.08427179768736	4.00271739554616	3.65297165571334	3.67805843230708	3.84700497314554	4.02520056162046	4.15646668446838	4.23075933569432	4.25377265621349	4.25377265621349	4.19713224474435	4.19713224474435	4.09265045533919	4.09265045533919	3.9711421587322	3.9711421587322	3.84651898496326	3.84651898496326	3.72577920569895	3.72577920569895	3.61265778847377	3.61265778847377	3.50930426773088	3.50930426773088	3.41752754706515	3.41752754706515	3.33980117285761	3.33980117285761	3.27939628922278	3.27939628922278	3.23906699295614	3.23906699295614	3.21963947662834	3.21963947662834	3.2181513158967	3.2181513158967	3.17645567640127	3.17645567640127
Bottleneck	3.24209746324806	3.37119740992072	3.95905269498206	3.88554998806006	3.87672181025843	3.99266730377658	4.15275287524656	4.28929254784165	4.37168516179873	4.39838267169526	4.35901449765722	4.35901449765722	4.24347228875464	4.24347228875464	4.1074588048003	4.1074588048003	3.97636692767614	3.97636692767614	3.8564184872963	3.8564184872963	3.74753716010542	3.74753716010542	3.64799654463442	3.64799654463442	3.55597863786963	3.55597863786963	3.47041246050587	3.47041246050587	3.39185654936375	3.39185654936375	3.323454990223	3.323454990223	3.27102971407188	3.27102971407188	3.24175443583106	3.24175443583106	3.2427615454278	3.2427615454278	3.2439328020902	3.2439328020902
Bottleneck	9.05486883811368	3.5100239523835	3.55377748419557	3.6908512294408	3.83109463625675	3.98338236248403	4.14933232626729	4.30226950207423	4.40988575524397	4.45901707219758	4.43520082773082	4.43520082773082	4.31485190424981	4.31485190424981	4.16011047918242	4.16011047918242	4.00770059446848	4.00770059446848	3.86883222231983	3.86883222231983	3.74535526264538	3.74535526264538	3.63606523932041	3.63606523932041	3.53897068660118	3.53897068660118	3.4524529590313	3.4524529590313	3.37617461764131	3.37617461764131	3.31168253404467	3.31168253404467	3.26183407007077	3.26183407007077	3.22937807815497	3.22937807815497	3.21415963519565	3.21415963519565	3.16240367131142	3.16240367131142
Bottleneck	10.138158047909	3.34019310004052	3.72324015151134	4.43973460213729	4.87442765586915	4.99396632800686	4.92281293696888	4.77771608825413	4.62000822292212	4.47389990893729	4.28881092078225	4.28881092078225	4.10115556830702	4.10115556830702	3.95841981906736	3.95841981906736	3.84287882905112	3.84287882905112	3.74399102545054	3.74399102545054	3.65623997669879	3.65623997669879	3.57691394305769	3.57691394305769	3.50477838126426	3.50477838126426	3.43956727619343	3.43956727619343	3.38198591563338	3.38198591563338	3.33363882431347	3.33363882431347	3.29646574289584	3.29646574289584	3.27169492663335	3.27169492663335	3.25617090324008	3.25617090324008	3.19988289598106	3.19988289598106
Bottleneck	10.3219439307743	5.55734780165748	3.992847758624	3.63230916765709	3.63960352134106	3.75800488893038	3.87715525995838	3.96870365879626	4.03593728517273	4.0839186516587	4.11944792028825	4.11944792028825	4.10571302050911	4.10571302050911	4.0380286736585	4.0380286736585	3.94186543784722	3.94186543784722	3.8362484334592	3.8362484334592	3.73154840373316	3.73154840373316	3.63245865804302	3.63245865804302	3.54088657576609	3.54088657576609	3.45784395191133	3.45784395191133	3.38468924163836	3.38468924163836	3.32392398461248	3.32392398461248	3.2793921573348	3.2793921573348	3.25596728027975	3.25596728027975	3.25776991660365	3.25776991660365	3.24549303814719	3.24549303814719
Bottleneck	7.96292227295787	3.36391599469661	3.90152846887697	4.44420749138697	4.60348158985409	4.56907074761503	4.47424922827844	4.3721299785352	4.27756970073251	4.19291167254568	4.08284516592552	4.08284516592552	3.96452823535071	3.96452823535071	3.87022554459377	3.87022554459377	3.79324358966569	3.79324358966569	3.72771909576744	3.72771909576744	3.6684881811936	3.6684881811936	3.61139709082481	3.61139709082481	3.55368034528187	3.55368034528187	3.49431765877612	3.49431765877612	3.43435875635659	3.43435875635659	3.37720592326052	3.37720592326052	3.3283528408659	3.3283528408659	3.2939397028238	3.2939397028238	3.27578968923123	3.27578968923123	3.22915166883516	3.22915166883516
Bottleneck	10.3188673498189	4.53463945877267	3.42047934541535	3.54192899179692	3.94742339882991	4.29391193169776	4.48242475511883	4.52768245368316	4.48187775976589	4.39425872323046	4.24776711227891	4.24776711227891	4.08385543193423	4.08385543193423	3.95774254850897	3.95774254850897	3.85633424611631	3.85633424611631	3.76842019329575	3.76842019329575	3.68816987929198	3.68816987929198	3.61350816870888	3.61350816870888	3.54445473854362	3.54445473854362	3.48217094268835	3.48217094268835	3.42848332487659	3.42848332487659	3.38534529761372	3.38534529761372	3.35410635453889	3.35410635453889	3.33586593826138	3.33586593826138	3.33458553608953	3.33458553608953	3.33528987751817	3.33528987751817
Expansion	5.73844928342973	3.78987686297836	3.8683380366609	3.90689276679329	3.93626893888676	3.97572783763781	4.01301005400667	4.03720936156065	4.04501018228386	4.03853500406563	4.01020879910973	4.01020879910973	3.95957370744301	3.95957370744301	3.90537691234752	3.90537691234752	3.85228812997843	3.85228812997843	3.80052045688486	3.80052045688486	3.74918004542156	3.74918004542156	3.69757761064849	3.69757761064849	3.64564901939536	3.64564901939536	3.59408190208784	3.59408190208784	3.54442431191511	3.54442431191511	3.49918055645858	3.49918055645858	3.4618883267857	3.4618883267857	3.43685128890414	3.43685128890414	3.42688751246409	3.42688751246409	3.40643981571978	3.40643981571978
Expansion	11.1629326488851	5.85064692354037	4.62420246112942	4.40731260823384	4.34940595647645	4.27861193548603	4.1981882586297	4.12945710761098	4.0792663761091	4.04395649519545	4.00426720978112	4.00426720978112	3.95372340360242	3.95372340360242	3.89561703625059	3.89561703625059	3.83188792491192	3.83188792491192	3.76741107277378	3.76741107277378	3.70569969720403	3.70569969720403	3.64849454367448	3.64849454367448	3.59635623756445	3.59635623756445	3.5493198912379	3.5493198912379	3.50737927795681	3.50737927795681	3.470646655028	3.470646655028	3.439116414754	3.439116414754	3.41183758100281	3.41183758100281	3.38264837912062	3.38264837912062	3.30882343344375	3.30882343344375
Expansion	10.5031671799613	4.65464097492064	3.66727883571087	3.68175452922749	3.86208755252539	4.02798934935216	4.143923947811	4.20427983243943	4.21660208233656	4.19436832948212	4.12284902520299	4.12284902520299	4.01012099470409	4.01012099470409	3.90317946087134	3.90317946087134	3.81213325050792	3.81213325050792	3.73718299930283	3.73718299930283	3.67569438980811	3.67569438980811	3.6244644074905	3.6244644074905	3.58044074680428	3.58044074680428	3.54115071991872	3.54115071991872	3.50511176208699	3.50511176208699	3.47235721224325	3.47235721224325	3.44493277128817	3.44493277128817	3.4270558279135	3.4270558279135	3.42162155958374	3.42162155958374	3.40318855873559	3.40318855873559
Expansion	3.18775697613999	6.28491632930507	5.442318393506	4.36010033071139	3.94069223603679	3.91380662144079	4.00043125131717	4.06770511421822	4.0884482414401	4.07432314089053	4.0196227504308	4.0196227504308	3.93583600782063	3.93583600782063	3.86040109242621	3.86040109242621	3.79852776834901	3.79852776834901	3.74773876467061	3.74773876467061	3.70432516439094	3.70432516439094	3.66525078785407	3.66525078785407	3.62827841616696	3.62827841616696	3.5916158592825	3.5916158592825	3.55363761104203	3.55363761104203	3.51308094909539	3.51308094909539	3.46981951879207	3.46981951879207	3.42610772874711	3.42610772874711	3.38574890846895	3.38574890846895	3.33444011451829	3.33444011451829
Expansion	10.4268149828151	5.26838303478845	3.95736346225125	3.81743271502865	3.91137051407228	4.02633538532891	4.11073052053773	4.15335985359474	4.15902868938125	4.13861346559904	4.07997325233068	4.07997325233068	3.98805124647849	3.98805124647849	3.89716854476141	3.89716854476141	3.81455205165419	3.81455205165419	3.74100972716244	3.74100972716244	3.67520379633654	3.67520379633654	3.61558027274211	3.61558027274211	3.56125597656661	3.56125597656661	3.51241624137642	3.51241624137642	3.47041887511183	3.47041887511183	3.43734438347506	3.43734438347506	3.41514036631044	3.41514036631044	3.40460850647538	3.40460850647538	3.40403556579484	3.40403556579484	3.38929992197218	3.38929992197218
Expansion	3.85075162735459	3.62446806580083	4.24803803535588	4.49825285074388	4.53960963143234	4.45943591937904	4.3307691498806	4.19689469608418	4.07774697088684	3.98135254341033	3.88342047942954	3.88342047942954	3.81802785705956	3.81802785705956	3.79401520329424	3.79401520329424	3.78030089069052	3.78030089069052	3.75996647050485	3.75996647050485	3.72769995550953	3.72769995550953	3.68458073979301	3.68458073979301	3.63413217359387	3.63413217359387	3.58031267228874	3.58031267228874	3.52693292920869	3.52693292920869	3.47781994482207	3.47781994482207	3.43703242124799	3.43703242124799	3.40839564435351	3.40839564435351	3.39097150250595	3.39097150250595	3.34867351834019	3.34867351834019
Expansion	10.6035391084929	10.6985359268567	7.64887071573249	5.92367729360145	4.97123055418571	4.4438754757959	4.15591753431932	4.00109362643441	3.91891114909585	3.87575016624537	3.84685156492083	3.84685156492083	3.8295072603167	3.8295072603167	3.81166151726145	3.81166151726145	3.78218585433177	3.78218585433177	3.74005808447514	3.74005808447514	3.68909914661583	3.68909914661583	3.63455320015929	3.63455320015929	3.5812555235353	3.5812555235353	3.53289899055662	3.53289899055662	3.49178348996502	3.49178348996502	3.45845507665735	3.45845507665735	3.43136419845369	3.43136419845369	3.40714622675305	3.40714622675305	3.37948917628568	3.37948917628568	3.31617202434836	3.31617202434836
Expansion	7.67261551963079	3.7960904296971	3.70696964735353	3.84176268720054	3.89358385176843	3.93750450726767	3.99507168324502	4.04974105433223	4.08568197026749	4.0976951667216	4.07501813908895	4.07501813908895	4.00448984757084	4.00448984757084	3.91446861034106	3.91446861034106	3.82393190393437	3.82393190393437	3.74196226098741	3.74196226098741	3.67229836368898	3.67229836368898	3.6158514139528	3.6158514139528	3.57208402883256	3.57208402883256	3.53979773542086	3.53979773542086	3.5175838092528	3.5175838092528	3.50421984769482	3.50421984769482	3.49936564996369	3.49936564996369	3.50539672766908	3.50539672766908	3.53324356140574	3.53324356140574	3.5860676999931	3.5860676999931
Expansion	7.84007204710402	4.25265229218325	4.09019533882203	4.1267564385098	4.08116135883473	4.01346226573869	3.96622553251495	3.94197941767397	3.92921339020777	3.91792767301887	3.89364844009877	3.89364844009877	3.85068079554155	3.85068079554155	3.80309944340647	3.80309944340647	3.75786746803614	3.75786746803614	3.71775412142529	3.71775412142529	3.6834043641799	3.6834043641799	3.65457039315868	3.65457039315868	3.63042238123458	3.63042238123458	3.60953430811349	3.60953430811349	3.58999928745654	3.58999928745654	3.56982009402524	3.56982009402524	3.54749289629087	3.54749289629087	3.5225820787339	3.5225820787339	3.49615146024673	3.49615146024673	3.46544404785231	3.46544404785231
Expansion	10.36743136453	4.59542710935826	3.65036944816809	4.13052919068613	4.20350025251785	4.10439101257648	4.021368754049	3.97229372400864	3.94225309136848	3.92191673430347	3.90166523491216	3.90166523491216	3.87989845635555	3.87989845635555	3.84992085076838	3.84992085076838	3.80610979766571	3.80610979766571	3.75202734704891	3.75202734704891	3.69409697558053	3.69409697558053	3.63777725595897	3.63777725595897	3.58660382989119	3.58660382989119	3.54261017882	3.54261017882	3.50705113176535	3.50705113176535	3.48107170402789	3.48107170402789	3.46611360177238	3.46611360177238	3.46454763820583	3.46454763820583	3.48606361158572	3.48606361158572	3.54863194702021	3.54863194702021
Expansion	10.3982631353706	5.47887826805266	4.1590537438685	3.79957840166074	3.75342202738511	3.81048442103467	3.88016862297985	3.92733843488238	3.94752730071432	3.94847125200917	3.931867036316	3.931867036316	3.90167129516335	3.90167129516335	3.86884667126929	3.86884667126929	3.83238732727247	3.83238732727247	3.79080613357664	3.79080613357664	3.74429402000199	3.74429402000199	3.69427791852979	3.69427791852979	3.64276811674563	3.64276811674563	3.59196790112123	3.59196790112123	3.54403655914166	3.54403655914166	3.50087332627161	3.50087332627161	3.46371623453341	3.46371623453341	3.43273830764613	3.43273830764613	3.40476288896578	3.40476288896578	3.3547079402565	3.3547079402565
Expansion	3.3182388253849	4.16398620547966	3.53595779456119	3.7026181574397	3.85835899099565	3.98716699176658	4.09435790328779	4.16855577409713	4.20465884197535	4.2067458320783	4.1624368121777	4.1624368121777	4.0653160032558	4.0653160032558	3.95552295814072	3.95552295814072	3.85215601790683	3.85215601790683	3.76297808045965	3.76297808045965	3.69013731310398	3.69013731310398	3.63296106184413	3.63296106184413	3.58949692247062	3.58949692247062	3.5574927944252	3.5574927944252	3.53500402138114	3.53500402138114	3.52060106330078	3.52060106330078	3.51287577115328	3.51287577115328	3.50861379023372	3.50861379023372	3.49740561325581	3.49740561325581	3.45818370595615	3.45818370595615
Expansion	6.39870340891311	4.00628278150549	4.18710167688787	4.2334811949861	4.21912667165448	4.22014567785419	4.21495860380972	4.19085120782221	4.15458566064399	4.11471654147568	4.05445633075991	4.05445633075991	3.97565289352115	3.97565289352115	3.89664619488219	3.89664619488219	3.82063997839465	3.82063997839465	3.75104210033521	3.75104210033521	3.68961738834454	3.68961738834454	3.63685358507855	3.63685358507855	3.59260059669889	3.59260059669889	3.55637329653785	3.55637329653785	3.52728010899603	3.52728010899603	3.50369665762355	3.50369665762355	3.48311112078004	3.48311112078004	3.46253666854878	3.46253666854878	3.43697896450215	3.43697896450215	3.38132707357749	3.38132707357749
Expansion	10.4387495023643	3.84962277419192	3.49899211635146	3.9535331262093	4.13652694755627	4.13580644967609	4.0811561235169	4.03287810338939	4.00335700864453	3.98723762375457	3.97239050499386	3.97239050499386	3.94901833365274	3.94901833365274	3.91184175398295	3.91184175398295	3.86133422553233	3.86133422553233	3.80282147859555	3.80282147859555	3.74224884883031	3.74224884883031	3.68440484138266	3.68440484138266	3.63260447237773	3.63260447237773	3.58883502624481	3.58883502624481	3.55397182722865	3.55397182722865	3.52782885330764	3.52782885330764	3.50924113282681	3.50924113282681	3.49598133815233	3.49598133815233	3.48218741951245	3.48218741951245	3.4470794311541	3.4470794311541
Expansion	10.6775088393087	5.33148362816823	3.69515524449336	3.91445880233532	4.26625118609207	4.39954170516829	4.3844523566046	4.3127542697213	4.23136559803971	4.1571864529324	4.0655608895564	4.0655608895564	3.97181726488707	3.97181726488707	3.89630828674867	3.89630828674867	3.83029104119605	3.83029104119605	3.77027849205436	3.77027849205436	3.71546549909252	3.71546549909252	3.66617905045451	3.66617905045451	3.62313573723731	3.62313573723731	3.58709866163203	3.58709866163203	3.5587134346586	3.5587134346586	3.53827643073061	3.53827643073061	3.52544867148287	3.52544867148287	3.51870431115273	3.51870431115273	3.51333578767662	3.51333578767662	3.48938462370314	3.48938462370314
Expansion	10.5336626017407	6.59032042993964	4.18412518696625	3.66785605118048	3.7626693144392	3.90422671912466	3.98885687213452	4.03547991838215	4.05985097802784	4.06820916227016	4.05682216953818	4.05682216953818	4.01566174716189	4.01566174716189	3.95804014143216	3.95804014143216	3.89386437082111	3.89386437082111	3.82775840146954	3.82775840146954	3.76180204587161	3.76180204587161	3.69727846858693	3.69727846858693	3.63545603971081	3.63545603971081	3.57796856934638	3.57796856934638	3.52722161717192	3.52722161717192	3.48677573902483	3.48677573902483	3.46139799273316	3.46139799273316	3.45643789309585	3.45643789309585	3.47478021402354	3.47478021402354	3.4865626439162	3.4865626439162
Expansion	2.96083978925038	4.1818995286767	3.50511871024285	3.76478728882566	4.08163934740919	4.27516523360435	4.37149357086845	4.40531470343325	4.39928568990107	4.36858159939607	4.2948335991988	4.2948335991988	4.1790452563296	4.1790452563296	4.06065175329717	4.06065175329717	3.95308069850264	3.95308069850264	3.86133106967793	3.86133106967793	3.78479020122467	3.78479020122467	3.72031480866758	3.72031480866758	3.66421524773792	3.66421524773792	3.6131244228048	3.6131244228048	3.56441042691339	3.56441042691339	3.51657318630518	3.51657318630518	3.46978428828382	3.46978428828382	3.42632789751942	3.42632789751942	3.3880060059682	3.3880060059682	3.33885961906375	3.33885961906375
Expansion	10.4709805202918	5.91449357717341	3.86265142813503	3.663514249289	3.88035734508959	4.07886649663113	4.20420685023935	4.25910661118253	4.25793899075731	4.22093588172066	4.13474200551726	4.13474200551726	4.01900865304213	4.01900865304213	3.92107578756745	3.92107578756745	3.84185320073192	3.84185320073192	3.77588732134644	3.77588732134644	3.71853255527295	3.71853255527295	3.66724401522426	3.66724401522426	3.62119706760635	3.62119706760635	3.5806308624911	3.5806308624911	3.54631098574871	3.54631098574871	3.51915260499325	3.51915260499325	3.49996946581613	3.49996946581613	3.48900953031729	3.48900953031729	3.48279090181046	3.48279090181046	3.45544829692973	3.45544829692973
Expansion	10.5958935658425	6.94974401403097	4.86953917874303	4.07108719442125	3.84464877767866	3.84072614481226	3.88777970037383	3.92551818272249	3.94299801470847	3.94344482026047	3.92181152686695	3.92181152686695	3.87363153331171	3.87363153331171	3.81615456375965	3.81615456375965	3.75807392669266	3.75807392669266	3.70378963130658	3.70378963130658	3.65547215327315	3.65547215327315	3.61392572698874	3.61392572698874	3.57881988147596	3.57881988147596	3.54872796316909	3.54872796316909	3.52113782312743	3.52113782312743	3.49269746431519	3.49269746431519	3.46003989512828	3.46003989512828	3.42113167133397	3.42113167133397	3.37272377710721	3.37272377710721	3.2884627077133	3.2884627077133
Expansion	9.3620901887376	3.65108113214195	3.54971624190745	3.79295770502974	4.07411318402399	4.26088671556878	4.31652743556084	4.2841031550883	4.21258380735589	4.13078882171003	4.01450504123585	4.01450504123585	3.89205692927824	3.89205692927824	3.80606186194732	3.80606186194732	3.74920564108869	3.74920564108869	3.71199012724014	3.71199012724014	3.68564921116282	3.68564921116282	3.66312018440158	3.66312018440158	3.63934411613324	3.63934411613324	3.61123693286374	3.61123693286374	3.57749633823827	3.57749633823827	3.53839268812146	3.53839268812146	3.4956242985212	3.4956242985212	3.45170580538163	3.45170580538163	3.40498077191098	3.40498077191098	3.33036936900855	3.33036936900855
Expansion	10.2843726508418	10.295471999884	6.09104341113267	4.75570926904304	4.45331239025339	4.37971556039346	4.3003877150013	4.2027134115834	4.1085419937071	4.02708356990298	3.92771057272339	3.92771057272339	3.82745106709263	3.82745106709263	3.75534133787754	3.75534133787754	3.70575262961993	3.70575262961993	3.67211716275449	3.67211716275449	3.64744366700976	3.64744366700976	3.62574807781755	3.62574807781755	3.60294424589622	3.60294424589622	3.57707381888525	3.57707381888525	3.5480601306349	3.5480601306349	3.51706570512349	3.51706570512349	3.48550205460875	3.48550205460875	3.45336789587464	3.45336789587464	3.41334238131823	3.41334238131823	3.32874845432929	3.32874845432929
Expansion	10.5391509993347	3.57154932302674	3.82992025689837	4.14558767535282	4.0400182573715	3.96985079364799	3.93356877565233	3.91263036362018	3.90223180097318	3.89845397121357	3.89341138001807	3.89341138001807	3.87163870139559	3.87163870139559	3.82901921318689	3.82901921318689	3.77431152246595	3.77431152246595	3.71744019257302	3.71744019257302	3.66490734105364	3.66490734105364	3.61986838624286	3.61986838624286	3.58301020082083	3.58301020082083	3.55308632803637	3.55308632803637	3.52709734819634	3.52709734819634	3.50056380864419	3.50056380864419	3.46838698330854	3.46838698330854	3.42675406726934	3.42675406726934	3.37363139926787	3.37363139926787	3.29885961259084	3.29885961259084
Expansion	10.540306023522	5.70262910652773	3.89276119144172	3.69384152874996	4.0521902321445	4.33802176533484	4.42730551922978	4.39883938599598	4.32396976729036	4.23676298823853	4.10903714990705	4.10903714990705	3.96482550983434	3.96482550983434	3.84957669813498	3.84957669813498	3.76056474685026	3.76056474685026	3.69453039815109	3.69453039815109	3.64785512237485	3.64785512237485	3.61633316300351	3.61633316300351	3.59513636254688	3.59513636254688	3.57900928878472	3.57900928878472	3.56274900454729	3.56274900454729	3.54215971884258	3.54215971884258	3.51500300151275	3.51500300151275	3.4812591018655	3.4812591018655	3.43931342244021	3.43931342244021	3.3705980469942	3.3705980469942
Expansion	4.47221548173597	3.37733274383963	4.94892565759578	4.82850172054988	4.62833054851015	4.41334800602012	4.21734824838968	4.06695837097122	3.96488859422624	3.90112534629345	3.85117223666104	3.85117223666104	3.81938245145016	3.81938245145016	3.79738637137065	3.79738637137065	3.77317849362111	3.77317849362111	3.74459360807127	3.74459360807127	3.71196327736567	3.71196327736567	3.67601867072299	3.67601867072299	3.63760659868069	3.63760659868069	3.59773861754532	3.59773861754532	3.55764959783594	3.55764959783594	3.5185824552367	3.5185824552367	3.48122293107323	3.48122293107323	3.44414106795973	3.44414106795973	3.3981653573894	3.3981653573894	3.31238409941405	3.31238409941405
Expansion	5.7845561015942	3.37039929221129	4.18828929830518	4.19553854556986	4.00035300769535	3.87477173978638	3.82891888708547	3.82979550960743	3.85040066115332	3.87492963782537	3.90270450462087	3.90270450462087	3.91201283779639	3.91201283779639	3.88940523979427	3.88940523979427	3.84263617538962	3.84263617538962	3.7817350284326	3.7817350284326	3.71518759318552	3.71518759318552	3.64883927499881	3.64883927499881	3.58642783930331	3.58642783930331	3.530428327558	3.530428327558	3.48267211770563	3.48267211770563	3.44447026541864	3.44447026541864	3.41626294388176	3.41626294388176	3.39656330804956	3.39656330804956	3.37696532477627	3.37696532477627	3.32254818015556	3.32254818015556
Expansion	10.491638644854	8.06588804077245	5.20255067536699	4.12893958908084	3.84826175338875	3.88052635805817	3.97810502900283	4.04079756678476	4.05233963162261	4.02747202549756	3.95863692683869	3.95863692683869	3.86452466165917	3.86452466165917	3.78773047353588	3.78773047353588	3.72913200169712	3.72913200169712	3.68238423978449	3.68238423978449	3.64157304102537	3.64157304102537	3.60311835264578	3.60311835264578	3.56586640687513	3.56586640687513	3.53063091691581	3.53063091691581	3.49954739255152	3.49954739255152	3.47526968415277	3.47526968415277	3.45969868642717	3.45969868642717	3.45108875926535	3.45108875926535	3.43558251325289	3.43558251325289	3.37721627457279	3.37721627457279
Expansion	3.44112050464342	7.3096687779216	4.60812053543733	4.17714406964377	4.34995731206668	4.39065909211548	4.28635827817986	4.15388720754417	4.04607005376235	3.9690007733037	3.89436976217395	3.89436976217395	3.83245376080911	3.83245376080911	3.78865916225797	3.78865916225797	3.7506768773288	3.7506768773288	3.7134323884422	3.7134323884422	3.67509382312652	3.67509382312652	3.63563711458772	3.63563711458772	3.59597920861187	3.59597920861187	3.55735955602467	3.55735955602467	3.52091079003169	3.52091079003169	3.48739230568073	3.48739230568073	3.45701905129094	3.45701905129094	3.42971981770315	3.42971981770315	3.4054279120498	3.4054279120498	3.37222206649311	3.37222206649311
Expansion	3.46038450617459	5.36481292132327	3.96717280365205	3.72934445104702	4.00191620259937	4.23325449474052	4.3165206845371	4.29521481291156	4.22481568264831	4.14043092569985	4.02162886460044	4.02162886460044	3.90043416175406	3.90043416175406	3.8155981953898	3.8155981953898	3.75473601228532	3.75473601228532	3.70755507376992	3.70755507376992	3.66737978043436	3.66737978043436	3.63044278026742	3.63044278026742	3.59508080075369	3.59508080075369	3.56108996185438	3.56108996185438	3.52925884191811	3.52925884191811	3.50083204450718	3.50083204450718	3.47652667847125	3.47652667847125	3.45421678170319	3.45421678170319	3.42375657868836	3.42375657868836	3.36351210364663	3.36351210364663
Expansion	10.6249320063053	8.68760681982214	5.31679080737576	4.17873054423066	3.83111597788865	3.75669773249029	3.7733743214042	3.81512410417171	3.85543279719658	3.88343044107375	3.89599883962909	3.89599883962909	3.87511121012911	3.87511121012911	3.83174271178997	3.83174271178997	3.78185984589721	3.78185984589721	3.73201736794415	3.73201736794415	3.68435392290203	3.68435392290203	3.63986213400262	3.63986213400262	3.59944474278109	3.59944474278109	3.56380553767906	3.56380553767906	3.53299529466388	3.53299529466388	3.50592893218278	3.50592893218278	3.48008673018216	3.48008673018216	3.451315828517	3.451315828517	3.41114868682321	3.41114868682321	3.33631556115632	3.33631556115632
Expansion	10.4405272879378	3.71757049649839	3.54747374589988	4.32975182698292	4.48107499101248	4.36228767656868	4.22575500965836	4.12298447205643	4.05126803299614	3.99964727900696	3.94065719307876	3.94065719307876	3.87492556756747	3.87492556756747	3.81550802142848	3.81550802142848	3.76222510178817	3.76222510178817	3.71501406266818	3.71501406266818	3.6723815883241	3.6723815883241	3.63236038909703	3.63236038909703	3.59334487447466	3.59334487447466	3.55443471374618	3.55443471374618	3.51551509096806	3.51551509096806	3.47722006795473	3.47722006795473	3.44087772713552	3.44087772713552	3.40862648563269	3.40862648563269	3.38341421977078	3.38341421977078	3.35692008836915	3.35692008836915
Expansion	10.5019445829774	5.33997927773208	3.68760311789958	3.77016527301449	3.72675848478409	3.73930863406252	3.81440048126786	3.88650119179562	3.92912761184181	3.94416123949546	3.93371787908018	3.93371787908018	3.89595611563938	3.89595611563938	3.84838732535825	3.84838732535825	3.79955513307412	3.79955513307412	3.75316302787835	3.75316302787835	3.71063014497751	3.71063014497751	3.67192226474979	3.67192226474979	3.63632175295392	3.63632175295392	3.60321457656845	3.60321457656845	3.57285483875701	3.57285483875701	3.54701056373898	3.54701056373898	3.52936168915204	3.52936168915204	3.52528851460756	3.52528851460756	3.54178910230616	3.54178910230616	3.57091420316152	3.57091420316152
Expansion	10.4433508052524	4.81258927675989	3.84882404713039	3.71252299298328	3.78295451966183	3.88057666242245	3.94087317845549	3.96097672336587	3.95714895744921	3.9430427698124	3.91660489211035	3.91660489211035	3.88214065020293	3.88214065020293	3.84792503225238	3.84792503225238	3.81223752340051	3.81223752340051	3.77498487142393	3.77498487142393	3.73732292235886	3.73732292235886	3.70057279058148	3.70057279058148	3.6655160905572	3.6655160905572	3.63238134506379	3.63238134506379	3.60120960724786	3.60120960724786	3.57237596426225	3.57237596426225	3.54693405225541	3.54693405225541	3.52621387125125	3.52621387125125	3.50965167385805	3.50965167385805	3.48652602872205	3.48652602872205
Expansion	10.6901335895486	6.45256991418173	3.73681088112074	3.55520988853545	3.9359456054063	4.22073729345228	4.33951398421503	4.35266593967561	4.30969979041178	4.24005089910829	4.12042963912232	4.12042963912232	3.97816697476087	3.97816697476087	3.86681250135883	3.86681250135883	3.78283794777695	3.78283794777695	3.71808529590693	3.71808529590693	3.66607033212737	3.66607033212737	3.6227187980985	3.6227187980985	3.58566603645843	3.58566603645843	3.55352496819821	3.55352496819821	3.52546323412791	3.52546323412791	3.50100751911277	3.50100751911277	3.48011296718097	3.48011296718097	3.46345102616138	3.46345102616138	3.45207153483649	3.45207153483649	3.43290890642483	3.43290890642483
Expansion	9.71549594989934	3.76088641866694	3.56125993007143	3.59933683441514	3.71482202043968	3.85709456824156	3.95059298402968	3.98558552772962	3.98220314100308	3.96078919408876	3.91984268902982	3.91984268902982	3.87104367947653	3.87104367947653	3.83033585043838	3.83033585043838	3.79389967779084	3.79389967779084	3.75893377487672	3.75893377487672	3.72469901335472	3.72469901335472	3.6915038838157	3.6915038838157	3.65961191077857	3.65961191077857	3.62871550654079	3.62871550654079	3.59813439280039	3.59813439280039	3.56749169045894	3.56749169045894	3.53749718504834	3.53749718504834	3.50979563053961	3.50979563053961	3.4826655195412	3.4826655195412	3.43880615964826	3.43880615964826
Expansion	10.4378916011375	5.99641669365157	4.08027226015297	3.78548398261822	3.86850484167124	3.96284751275423	4.01015433605866	4.02504985899315	4.02262968835899	4.00982770110395	3.97601335972307	3.97601335972307	3.91653052684682	3.91653052684682	3.84923972363294	3.84923972363294	3.78252329408778	3.78252329408778	3.72097676303672	3.72097676303672	3.66639354695614	3.66639354695614	3.61897160625767	3.61897160625767	3.57829738105341	3.57829738105341	3.54402515988757	3.54402515988757	3.51622732951969	3.51622732951969	3.49544418992939	3.49544418992939	3.48282390316169	3.48282390316169	3.48122293107323	3.48122293107323	3.49963314659311	3.49963314659311	3.53693609548694	3.53693609548694
Expansion	10.4438151365857	4.26801861352772	3.84575258049679	4.14674147537643	4.17669697919918	4.06127393390261	3.96271098399804	3.91650633848164	3.90770140128579	3.9147076374906	3.9226575353051	3.9226575353051	3.90613811436865	3.90613811436865	3.86282556290374	3.86282556290374	3.8069582317287	3.8069582317287	3.7484554610139	3.7484554610139	3.69255263574756	3.69255263574756	3.64175430561236	3.64175430561236	3.5971241602426	3.5971241602426	3.55894932325378	3.55894932325378	3.52704618895165	3.52704618895165	3.50091117133646	3.50091117133646	3.47993261981659	3.47993261981659	3.46385837709497	3.46385837709497	3.45212995713865	3.45212995713865	3.43219754082295	3.43219754082295
Expansion	10.573736861593	5.19778403429611	3.6716790200781	3.43635875355409	3.78202216224967	4.17250633748806	4.37760721717416	4.42312906443135	4.38019995020187	4.2985334772955	4.15818550973098	4.15818550973098	3.99468861806895	3.99468861806895	3.86848478960437	3.86848478960437	3.77497711098015	3.77497711098015	3.70599366394745	3.70599366394745	3.65482875864892	3.65482875864892	3.61656121570259	3.61656121570259	3.58745125858441	3.58745125858441	3.56440246237225	3.56440246237225	3.54483905818277	3.54483905818277	3.5271740983648	3.5271740983648	3.51156210191347	3.51156210191347	3.50000379875277	3.50000379875277	3.49188120348619	3.49188120348619	3.46332479336021	3.46332479336021
Expansion	2.69146599878794	6.44316701898232	4.55265975830952	3.62942631324748	3.59269409298172	3.96716173016832	4.35927763121818	4.59000351147414	4.6550622532125	4.61520588324056	4.47382232055878	4.47382232055878	4.28086145323526	4.28086145323526	4.12156438258855	4.12156438258855	3.99449882021304	3.99449882021304	3.89031601366178	3.89031601366178	3.80302286462488	3.80302286462488	3.72950516671157	3.72950516671157	3.66779996248939	3.66779996248939	3.61626764244692	3.61626764244692	3.57367176644536	3.57367176644536	3.53967357764763	3.53967357764763	3.51510963703319	3.51510963703319	3.50056037079826	3.50056037079826	3.4906832046826	3.4906832046826	3.46899075807674	3.46899075807674
Expansion	10.4340017385105	5.49144334887268	3.75058638377057	3.52852125980528	3.81014979494667	4.08756005353628	4.24713753296745	4.3207743063566	4.341113737459	4.32588781336212	4.25810222941687	4.25810222941687	4.13549485196686	4.13549485196686	4.00751386268301	4.00751386268301	3.89237798541635	3.89237798541635	3.79428285408309	3.79428285408309	3.71146853002229	3.71146853002229	3.64059238515203	3.64059238515203	3.57881576484304	3.57881576484304	3.52481203330007	3.52481203330007	3.47913997992493	3.47913997992493	3.44386642437992	3.44386642437992	3.42124335159935	3.42124335159935	3.41200576986908	3.41200576986908	3.4133789431827	3.4133789431827	3.39781516695363	3.39781516695363
Expansion	6.71833384260264	3.54970469259737	3.59400942196798	3.91760962241828	4.12650937640161	4.2060455639773	4.20030974304928	4.15273126824878	4.09240861632976	4.03390874225544	3.96045006109589	3.96045006109589	3.89032950848077	3.89032950848077	3.84214070628756	3.84214070628756	3.80448225200968	3.80448225200968	3.76928292071726	3.76928292071726	3.73258830217284	3.73258830217284	3.69337234896623	3.69337234896623	3.65208237693377	3.65208237693377	3.6097433456523	3.6097433456523	3.56790097072607	3.56790097072607	3.5292882243569	3.5292882243569	3.49897498948635	3.49897498948635	3.48563158024755	3.48563158024755	3.50067383408532	3.50067383408532	3.52130006231913	3.52130006231913
Expansion	10.4727762318814	3.74903320420115	4.26710588349394	3.99340989133601	3.79496624656896	3.91913821375098	4.12497927265166	4.27077039507214	4.32794603574595	4.31677729724282	4.22962486987596	4.22962486987596	4.08673996122933	4.08673996122933	3.95786865571105	3.95786865571105	3.85316138873276	3.85316138873276	3.76780846016999	3.76780846016999	3.69576698005489	3.69576698005489	3.63272516727307	3.63272516727307	3.5762381958033	3.5762381958033	3.5255433374054	3.5255433374054	3.48155515792261	3.48155515792261	3.44701560610862	3.44701560610862	3.4267946766838	3.4267946766838	3.42906905361607	3.42906905361607	3.4721381936773	3.4721381936773	3.55160676314137	3.55160676314137
Expansion	5.4893377193094	3.94525101033389	3.9789068767852	4.03732529740355	4.08904359880331	4.1008692276638	4.10276339950343	4.11076134481719	4.11780714376243	4.1150291418012	4.08637420606001	4.08637420606001	4.02095267305204	4.02095267305204	3.94152272878078	3.94152272878078	3.85999190324241	3.85999190324241	3.78068666506733	3.78068666506733	3.70506941526482	3.70506941526482	3.63425376157128	3.63425376157128	3.56994511089332	3.56994511089332	3.51476494334336	3.51476494334336	3.4721961584318	3.4721961584318	3.44593504450536	3.44593504450536	3.43827863839854	3.43827863839854	3.44797092231354	3.44797092231354	3.46839656048185	3.46839656048185	3.4732892753613	3.4732892753613
Expansion	10.5352385447625	8.72803764387144	5.73301905093554	4.43894037744352	4.09114786260317	4.09773051843848	4.12709237772024	4.10324236742219	4.04857504816378	3.98962370924215	3.91756112669353	3.91756112669353	3.85395107516449	3.85395107516449	3.8111614765164	3.8111614765164	3.77480124477238	3.77480124477238	3.73880793292828	3.73880793292828	3.70175842150351	3.70175842150351	3.6636163243794	3.6636163243794	3.62445389001995	3.62445389001995	3.58436318961773	3.58436318961773	3.54368332132091	3.54368332132091	3.50312222140336	3.50312222140336	3.46357098131713	3.46357098131713	3.42536403646781	3.42536403646781	3.38307047353511	3.38307047353511	3.2958130073887	3.2958130073887
Expansion	10.4162063213938	8.89131153782523	5.77460735724504	4.40778159231733	3.85208109500146	3.69190748439782	3.71105415883169	3.79060698036132	3.87166940306342	3.93146350352496	3.97160872402173	3.97160872402173	3.96167894065588	3.96167894065588	3.9111288919668	3.9111288919668	3.84539270018454	3.84539270018454	3.77786384255812	3.77786384255812	3.71503997515956	3.71503997515956	3.65969720258701	3.65969720258701	3.61219476681493	3.61219476681493	3.57102336148712	3.57102336148712	3.53332511279001	3.53332511279001	3.49588269786357	3.49588269786357	3.45659010001463	3.45659010001463	3.41577623157036	3.41577623157036	3.37398059523058	3.37398059523058	3.30826887902751	3.30826887902751
Expansion	3.69123609155726	4.70578461274781	6.65343433203296	5.55573654968285	4.68162149833263	4.20783252035799	3.99017319001495	3.91555420873308	3.90927297886949	3.92724384325813	3.95257325348287	3.95257325348287	3.95096232453313	3.95096232453313	3.91022201774585	3.91022201774585	3.84782100760622	3.84782100760622	3.77898241628109	3.77898241628109	3.7122962212365	3.7122962212365	3.65130435041405	3.65130435041405	3.59662206827714	3.59662206827714	3.54742012929711	3.54742012929711	3.50238280249382	3.50238280249382	3.46043465420523	3.46043465420523	3.42104864564739	3.42104864564739	3.38354811825583	3.38354811825583	3.3417738954181	3.3417738954181	3.25167627716957	3.25167627716957
Expansion	10.5369809559851	3.75017328791738	3.96408120547946	4.24989098481066	4.26673249885938	4.18265778424246	4.10612316237829	4.06335181794525	4.042076803215	4.02759464612093	4.00120901997719	4.00120901997719	3.95236985760003	3.95236985760003	3.89331285547576	3.89331285547576	3.83164322828963	3.83164322828963	3.77067723242996	3.77067723242996	3.71117753532983	3.71117753532983	3.65330432247483	3.65330432247483	3.59762253453581	3.59762253453581	3.54549432687456	3.54549432687456	3.49900239279473	3.49900239279473	3.46055064370934	3.46055064370934	3.43193328033456	3.43193328033456	3.4130612390641	3.4130612390641	3.39916318279843	3.39916318279843	3.35708558987863	3.35708558987863
Expansion	10.3401028066691	6.37637603377005	4.12321944284616	4.03075536950998	4.09326640921719	4.02853859497541	3.95709288879934	3.92667397456617	3.93022371287223	3.9503149741765	3.98145032421491	3.98145032421491	3.99147541057011	3.99147541057011	3.95967363133981	3.95967363133981	3.8998207934045	3.8998207934045	3.82756711318824	3.82756711318824	3.75297487334193	3.75297487334193	3.68104445970284	3.68104445970284	3.61393242189736	3.61393242189736	3.55254736877301	3.55254736877301	3.49750460008745	3.49750460008745	3.44964015514356	3.44964015514356	3.41025419646594	3.41025419646594	3.38063532010988	3.38063532010988	3.3587316827784	3.3587316827784	3.30965105749289	3.30965105749289
Expansion	8.40981322032083	4.15853415919815	3.7800194719926	3.9805804327217	4.24671768116211	4.40887136709655	4.44492974677431	4.39676357970133	4.3102583942599	4.21480367766597	4.08317114081291	4.08317114081291	3.94747823283792	3.94747823283792	3.84915456190969	3.84915456190969	3.77506442396904	3.77506442396904	3.7149256338502	3.7149256338502	3.66288031999713	3.66288031999713	3.61641260871734	3.61641260871734	3.5749714464799	3.5749714464799	3.53892937547485	3.53892937547485	3.50904477179948	3.50904477179948	3.48649274486051	3.48649274486051	3.47334739396334	3.47334739396334	3.47296008344599	3.47296008344599	3.48799638950607	3.48799638950607	3.49437527167212	3.49437527167212
Expansion	10.5100836871349	5.08894498213429	3.641472688192	3.73947308041942	4.15164766823824	4.45185021635218	4.57579645716994	4.5735904112291	4.50277654185161	4.40268882993647	4.24201025932718	4.24201025932718	4.056095126294	4.056095126294	3.90866108497393	3.90866108497393	3.79418077586477	3.79418077586477	3.70504629294178	3.70504629294178	3.63551373154103	3.63551373154103	3.58168627676424	3.58168627676424	3.54092052815847	3.54092052815847	3.51133297019745	3.51133297019745	3.4915477202819	3.4915477202819	3.48069715076457	3.48069715076457	3.47902219006526	3.47902219006526	3.48910327329666	3.48910327329666	3.51763386583497	3.51763386583497	3.55353661955144	3.55353661955144
Expansion	10.5957009313386	5.06673168618455	3.70771900174195	3.59426528816792	3.68576557659485	3.86901045963528	4.04746423934492	4.16692623328969	4.22262030728192	4.23031257431632	4.18551600459946	4.18551600459946	4.08456322758123	4.08456322758123	3.96891586270104	3.96891586270104	3.85770910613442	3.85770910613442	3.75944076805096	3.75944076805096	3.67731202361586	3.67731202361586	3.61187480983053	3.61187480983053	3.56257448714519	3.56257448714519	3.52834164098184	3.52834164098184	3.50735134096655	3.50735134096655	3.49616507289358	3.49616507289358	3.48893588931174	3.48893588931174	3.47744492469072	3.47744492469072	3.45027045441773	3.45027045441773	3.3895208306539	3.3895208306539
Expansion	3.76561244210842	3.60641251382785	3.77324547739996	3.74633918086302	3.81896790037759	3.89964496567663	3.9731634889239	4.03230697118686	4.07067560749017	4.08666837619328	4.07380937715097	4.07380937715097	4.01923897968054	4.01923897968054	3.94499839893413	3.94499839893413	3.86715779867704	3.86715779867704	3.79307567706131	3.79307567706131	3.72559273405103	3.72559273405103	3.66535226709638	3.66535226709638	3.61213386794915	3.61213386794915	3.56560676528739	3.56560676528739	3.52568537499095	3.52568537499095	3.49268395992359	3.49268395992359	3.46740803420671	3.46740803420671	3.45104888097857	3.45104888097857	3.44351658088729	3.44351658088729	3.42874257995517	3.42874257995517
Expansion	10.5001892435262	4.87526108481583	3.61312531380784	4.19704165330961	4.47748730203976	4.44628684240382	4.33800048502463	4.24566886819635	4.1797065665514	4.13043388491195	4.06814437774713	4.06814437774713	3.98844435734321	3.98844435734321	3.90617135449385	3.90617135449385	3.82401877615145	3.82401877615145	3.74577951943946	3.74577951943946	3.67426119206001	3.67426119206001	3.61134162778202	3.61134162778202	3.55831271785673	3.55831271785673	3.5160349099691	3.5160349099691	3.48469256478572	3.48469256478572	3.46327431051145	3.46327431051145	3.4493497910635	3.4493497910635	3.44026090376619	3.44026090376619	3.43591120904891	3.43591120904891	3.42896991959493	3.42896991959493
Expansion	10.3187881689755	3.97476686466495	3.8498317136499	4.10488974991028	4.11454407112195	4.05886513569043	4.03699413421414	4.04930784405689	4.06931070672877	4.07827711812175	4.05767688757569	4.05767688757569	3.98911939318102	3.98911939318102	3.90114436941831	3.90114436941831	3.81600314392241	3.81600314392241	3.74220147084697	3.74220147084697	3.68024194714817	3.68024194714817	3.62751007498964	3.62751007498964	3.58092032874952	3.58092032874952	3.5381789485228	3.5381789485228	3.4983280887833	3.4983280887833	3.46209908903574	3.46209908903574	3.43239731100011	3.43239731100011	3.41521944550853	3.41521944550853	3.42405338047835	3.42405338047835	3.46567557770088	3.46567557770088
Expansion	10.4058616912823	4.88360480684526	4.11806070230051	4.1188365416165	4.11843989174541	4.10349307266837	4.10546656750832	4.12005586643184	4.13361074661871	4.13659385851248	4.11211135040089	4.11211135040089	4.03977902551344	4.03977902551344	3.9425573756531	3.9425573756531	3.84239592312851	3.84239592312851	3.75117982692682	3.75117982692682	3.67321624785316	3.67321624785316	3.60910638235936	3.60910638235936	3.55813604850561	3.55813604850561	3.51914184051964	3.51914184051964	3.49054880435909	3.49054880435909	3.47016877565873	3.47016877565873	3.45550717528323	3.45550717528323	3.444518608991	3.444518608991	3.43511802554962	3.43511802554962	3.40766499276	3.40766499276
Expansion	4.25343196207116	3.93295333412388	3.95601914569307	3.83287843732572	3.91114835836603	4.04928595163934	4.13753020570661	4.16285997498577	4.14694854110866	4.1099634208734	4.0383985806399	4.0383985806399	3.94209342742239	3.94209342742239	3.85411632370035	3.85411632370035	3.77894586719781	3.77894586719781	3.71786013782584	3.71786013782584	3.67054923553808	3.67054923553808	3.63550388117381	3.63550388117381	3.6101577405863	3.6101577405863	3.59100576411072	3.59100576411072	3.57394848823178	3.57394848823178	3.55503447665133	3.55503447665133	3.53151605080795	3.53151605080795	3.50269016493812	3.50269016493812	3.46778404676864	3.46778404676864	3.41336206809354	3.41336206809354
Expansion	10.4219943593389	9.4352392769677	5.9321474107946	4.43580457774668	3.85809892033981	3.69469593252829	3.70904877033187	3.7820865798832	3.85626483742308	3.90971636995839	3.94347818239779	3.94347818239779	3.93265198357951	3.93265198357951	3.88762879626282	3.88762879626282	3.82967886662082	3.82967886662082	3.76894795601007	3.76894795601007	3.71015418072972	3.71015418072972	3.65569026976153	3.65569026976153	3.60710177064312	3.60710177064312	3.56570660906744	3.56570660906744	3.53270274444821	3.53270274444821	3.50896765425134	3.50896765425134	3.49486698663964	3.49486698663964	3.49049505587346	3.49049505587346	3.496124236233	3.496124236233	3.49790760692557	3.49790760692557
Expansion	10.4627635018935	4.32736884184221	3.5028767605985	3.6527246409109	3.86518085374009	3.98647393209341	4.03222276932668	4.03972786366582	4.03164432304598	4.01605926765056	3.98037179324432	3.98037179324432	3.91791329282353	3.91791329282353	3.8477758870153	3.8477758870153	3.78111016684409	3.78111016684409	3.7230180434212	3.7230180434212	3.67403149857652	3.67403149857652	3.63277970067808	3.63277970067808	3.59764832807885	3.59764832807885	3.56738742577646	3.56738742577646	3.54106391197454	3.54106391197454	3.5177089615277	3.5177089615277	3.49570588170527	3.49570588170527	3.47220904053905	3.47220904053905	3.44111450850262	3.44111450850262	3.3889116080815	3.3889116080815
Expansion	3.47158148212777	6.63913263568865	4.34699020428744	4.01219524759947	4.17661381241838	4.32402700242558	4.34922151794899	4.29105248663306	4.20188651325612	4.1120452961912	3.99847180381745	3.99847180381745	3.88738410772956	3.88738410772956	3.80605699919902	3.80605699919902	3.74135194384192	3.74135194384192	3.68683908219032	3.68683908219032	3.64007112594157	3.64007112594157	3.60032195289825	3.60032195289825	3.56746361673574	3.56746361673574	3.54154345955557	3.54154345955557	3.52245189887157	3.52245189887157	3.50940951297117	3.50940951297117	3.50015489592673	3.50015489592673	3.48998142163681	3.48998142163681	3.47095804053331	3.47095804053331	3.43832927647481	3.43832927647481
Expansion	10.7074465609105	6.54978939467121	5.00955347306807	4.3939197354188	4.16252677870774	4.10787338319117	4.1065406299012	4.10248699471201	4.08310671508598	4.05190749351078	3.99350293782419	3.99350293782419	3.91218576297338	3.91218576297338	3.83248993445205	3.83248993445205	3.75789731141188	3.75789731141188	3.69056573504727	3.69056573504727	3.63199359062791	3.63199359062791	3.58300604427625	3.58300604427625	3.54394537348558	3.54394537348558	3.51479336134004	3.51479336134004	3.49503327832306	3.49503327832306	3.4831507519143	3.4831507519143	3.47590909484815	3.47590909484815	3.46794666148564	3.46794666148564	3.45198852718733	3.45198852718733	3.41280836655019	3.41280836655019
Expansion	10.5016136236344	5.32686845868839	4.04631519308149	3.81107011075766	3.85080244859879	3.91788812862737	3.95533874821851	3.96751521427891	3.96555203564655	3.95553373880082	3.93022556205123	3.93022556205123	3.88698803812151	3.88698803812151	3.83857209920871	3.83857209920871	3.78944406119187	3.78944406119187	3.74126397079957	3.74126397079957	3.69425160463333	3.69425160463333	3.6480791024614	3.6480791024614	3.60228327608076	3.60228327608076	3.55650623265816	3.55650623265816	3.51082226542652	3.51082226542652	3.46625970802585	3.46625970802585	3.4253958415809	3.4253958415809	3.392668312483	3.392668312483	3.3713658905217	3.3713658905217	3.33526873064632	3.33526873064632
Decrease	4.27651764717634	4.14215057866506	4.16334206169154	4.11709853510505	4.13106475808325	4.21619107580947	4.32944106666584	4.43118248405238	4.50851924174329	4.56426310654076	4.62039493145361	4.62039493145361	4.66606429301822	4.66606429301822	4.69302253678187	4.69302253678187	4.70974050460154	4.70974050460154	4.72049845692898	4.72049845692898	4.72712092664059	4.72712092664059	4.73055243836742	4.73055243836742	4.73168476682023	4.73168476682023	4.73136470315707	4.73136470315707	4.73026587876709	4.73026587876709	4.7288725470543	4.7288725470543	4.72752367280097	4.72752367280097	4.72625816378895	4.72625816378895	4.72375424787219	4.72375424787219	4.71767873513219	4.71767873513219
Decrease	3.93632613304738	4.10075830428152	3.98187498985438	4.08712990911596	4.24553889999308	4.36728210809446	4.45170273332944	4.50964816331552	4.54848604311722	4.57457175767649	4.60085432776521	4.60085432776521	4.62682446393293	4.62682446393293	4.65083276041303	4.65083276041303	4.6756403665221	4.6756403665221	4.70024108823675	4.70024108823675	4.72189661294818	4.72189661294818	4.7380737030662	4.7380737030662	4.74742850248718	4.74742850248718	4.74977767105859	4.74977767105859	4.74559876679982	4.74559876679982	4.73561905142966	4.73561905142966	4.72087911840535	4.72087911840535	4.70399168313831	4.70399168313831	4.69465938054983	4.69465938054983	4.71397545703683	4.71397545703683
Decrease	4.14931395120988	4.18090375004441	4.07961836620474	4.15086324600576	4.23992071462732	4.33836949142031	4.43336809111203	4.51093844201312	4.56550694445604	4.60021815092425	4.62873536374997	4.62873536374997	4.64940168223035	4.64940168223035	4.66527238788452	4.66527238788452	4.68108196736796	4.68108196736796	4.69597827203289	4.69597827203289	4.70750801129219	4.70750801129219	4.71365020823438	4.71365020823438	4.71371310437516	4.71371310437516	4.70840640036975	4.70840640036975	4.69939201782506	4.69939201782506	4.68864142082962	4.68864142082962	4.67774606649239	4.67774606649239	4.66725562174293	4.66725562174293	4.65650524520352	4.65650524520352	4.65089398956433	4.65089398956433
Decrease	3.76294348271485	4.27587779949862	3.89409487204048	4.06613072129648	4.2455694772478	4.3698748126527	4.45616157199411	4.51991756539152	4.57050611327126	4.61276950352429	4.66632052569018	4.66632052569018	4.72196701109761	4.72196701109761	4.75830662123154	4.75830662123154	4.77232471205113	4.77232471205113	4.76671699446946	4.76671699446946	4.74896802504825	4.74896802504825	4.7273213837992	4.7273213837992	4.70805757590069	4.70805757590069	4.69471098423716	4.69471098423716	4.68825143525071	4.68825143525071	4.687497362012	4.687497362012	4.68943996961593	4.68943996961593	4.68943572095422	4.68943572095422	4.68095278793411	4.68095278793411	4.66582078558928	4.66582078558928
Decrease	3.7350087298673	4.30051566138583	4.08689510263117	4.19418831456114	4.30409824175991	4.37592684903357	4.42387181743021	4.46660293339822	4.51209485959562	4.55948447888777	4.62593570230319	4.62593570230319	4.69066158910146	4.69066158910146	4.72605877447441	4.72605877447441	4.7389192161012	4.7389192161012	4.73886803420212	4.73886803420212	4.73354309791538	4.73354309791538	4.72741063437962	4.72741063437962	4.72235526438096	4.72235526438096	4.71866659572899	4.71866659572899	4.71580960465693	4.71580960465693	4.71293988989722	4.71293988989722	4.70925328438791	4.70925328438791	4.70429054075107	4.70429054075107	4.69920675935026	4.69920675935026	4.70379841421441	4.70379841421441
Decrease	3.94370225171692	4.50270052926071	4.11181348326521	4.03016374309662	4.15563622781866	4.34098039777766	4.50673718141174	4.62273246188932	4.69093275762009	4.7254871215478	4.74310794598434	4.74310794598434	4.74680803620449	4.74680803620449	4.74656991074097	4.74656991074097	4.74512517700757	4.74512517700757	4.74045808189549	4.74045808189549	4.731714620247	4.731714620247	4.71960888551551	4.71960888551551	4.70572671398522	4.70572671398522	4.69195502290941	4.69195502290941	4.6802372675729	4.6802372675729	4.6725133507232	4.6725133507232	4.67075064016332	4.67075064016332	4.67696458532729	4.67696458532729	4.69276825612781	4.69276825612781	4.710190389182	4.710190389182
Decrease	6.44101858150709	4.01731050760433	4.13389882701792	4.17631226259589	4.21578938023172	4.2855214486215	4.38005666038989	4.48087453046512	4.57131458456081	4.64350184140433	4.71628898617193	4.71628898617193	4.76572004885122	4.76572004885122	4.78130566762551	4.78130566762551	4.77968854755757	4.77968854755757	4.77034822920168	4.77034822920168	4.7573914947823	4.7573914947823	4.74203598832575	4.74203598832575	4.72468403758362	4.72468403758362	4.70606263430567	4.70606263430567	4.68764013854518	4.68764013854518	4.67161122142265	4.67161122142265	4.66068274362035	4.66068274362035	4.65793329038984	4.65793329038984	4.6676857862769	4.6676857862769	4.69006657101136	4.69006657101136
Decrease	4.22931548165992	3.94984943998599	4.10061866327399	4.264061940205	4.35389293056073	4.42485835907067	4.50040569589082	4.57124580594423	4.6273369595993	4.66614683477943	4.69730280336947	4.69730280336947	4.71268264411302	4.71268264411302	4.71790039682145	4.71790039682145	4.72328780189358	4.72328780189358	4.73073462748977	4.73073462748977	4.73843560946037	4.73843560946037	4.74350956061007	4.74350956061007	4.74347226936151	4.74347226936151	4.73705675150909	4.73705675150909	4.72441398634867	4.72441398634867	4.70694642364107	4.70694642364107	4.6871543614219	4.6871543614219	4.66911008294767	4.66911008294767	4.66132093771012	4.66132093771012	4.67642358955963	4.67642358955963
Decrease	4.23929486477254	4.10924793689907	4.09057235263351	4.16179023308242	4.25851945507313	4.37528485723403	4.4837026609043	4.56918346981568	4.63252992858208	4.6780972351385	4.72096991006558	4.72096991006558	4.74730955660285	4.74730955660285	4.75171032921696	4.75171032921696	4.74527493018718	4.74527493018718	4.73470035388806	4.73470035388806	4.72272150250325	4.72272150250325	4.70978335718169	4.70978335718169	4.6956031917128	4.6956031917128	4.67993995795891	4.67993995795891	4.66285933816349	4.66285933816349	4.64492795883822	4.64492795883822	4.6276473271798	4.6276473271798	4.61446968989861	4.61446968989861	4.61414626693336	4.61414626693336	4.63817351481037	4.63817351481037
Decrease	4.25286214040219	3.77895826743488	4.35703617983923	4.33868434081852	4.28615678837215	4.30467595898318	4.37287491580495	4.45727413619621	4.53605104883608	4.60057291014381	4.66890690471307	4.66890690471307	4.72010103042483	4.72010103042483	4.74121909345874	4.74121909345874	4.74515294990658	4.74515294990658	4.73980037090453	4.73980037090453	4.72953836540116	4.72953836540116	4.7169040918245	4.7169040918245	4.7036787623692	4.7036787623692	4.69130382419648	4.69130382419648	4.68102883246505	4.68102883246505	4.67411864474799	4.67411864474799	4.67224322976896	4.67224322976896	4.67801808103977	4.67801808103977	4.69629971917238	4.69629971917238	4.72616914971116	4.72616914971116
Decrease	4.12805072226595	3.91911928716138	3.98601530953798	4.11421345887904	4.23944182075256	4.35367225744917	4.46490851356963	4.56617418328623	4.64846844613432	4.70896321422143	4.76282209788389	4.76282209788389	4.78994848074424	4.78994848074424	4.7867499412039	4.7867499412039	4.76852594940828	4.76852594940828	4.74461350755538	4.74461350755538	4.72124068468369	4.72124068468369	4.70233959601716	4.70233959601716	4.68970399925769	4.68970399925769	4.68346198111831	4.68346198111831	4.68292539202088	4.68292539202088	4.68745823885972	4.68745823885972	4.69691144917061	4.69691144917061	4.71110384017453	4.71110384017453	4.72745294788169	4.72745294788169	4.73675047163095	4.73675047163095
Decrease	4.40588380628799	3.80010433037105	4.01361124050469	4.1831441607615	4.2707683697519	4.3636249546336	4.45997726794248	4.54310281255065	4.60651078677663	4.65189918643573	4.69452180068638	4.69452180068638	4.72163343641014	4.72163343641014	4.72732080430991	4.72732080430991	4.72228995857668	4.72228995857668	4.7142942011688	4.7142942011688	4.7074626146757	4.7074626146757	4.70305030845553	4.70305030845553	4.70074009951766	4.70074009951766	4.6995556107914	4.6995556107914	4.69833910720527	4.69833910720527	4.69613626916668	4.69613626916668	4.69270618072773	4.69270618072773	4.68922440248819	4.68922440248819	4.69081127023636	4.69081127023636	4.708807700825	4.708807700825
Decrease	3.71542264601814	4.09139972072176	4.07736665126065	4.14112758671803	4.25316154390319	4.36516768056789	4.45280699886432	4.51635922178211	4.56375384281921	4.60205130552518	4.64983875228915	4.64983875228915	4.69642437091188	4.69642437091188	4.72287462311019	4.72287462311019	4.7311764029744	4.7311764029744	4.72712382276157	4.72712382276157	4.71759656197562	4.71759656197562	4.70820949361422	4.70820949361422	4.7022827017107	4.7022827017107	4.7009101994186	4.7009101994186	4.70360852343192	4.70360852343192	4.70928052314607	4.70928052314607	4.71737165706842	4.71737165706842	4.72907323269581	4.72907323269581	4.74878594075365	4.74878594075365	4.77351029327747	4.77351029327747
Decrease	4.10099113911712	4.01240299537466	4.04965218666097	4.20919427624554	4.32609020659995	4.39678794336473	4.44752951195485	4.49153088448699	4.53374423185727	4.57396884238266	4.62540194221643	4.62540194221643	4.67030066015292	4.67030066015292	4.69244245921845	4.69244245921845	4.70167920582704	4.70167920582704	4.70560873468488	4.70560873468488	4.70762983054189	4.70762983054189	4.70826550588674	4.70826550588674	4.70689666272437	4.70689666272437	4.70304154066376	4.70304154066376	4.69700331005456	4.69700331005456	4.69008997313494	4.69008997313494	4.68463221011325	4.68463221011325	4.68375280139697	4.68375280139697	4.69032991763617	4.69032991763617	4.70180049363378	4.70180049363378
Decrease	4.09469398865348	4.12047118928532	4.00768622763417	4.01838862654566	4.15966489442324	4.3239926604393	4.4664153970334	4.57458806430668	4.65006472810966	4.69821390476191	4.73037207636278	4.73037207636278	4.7311226179144	4.7311226179144	4.70967873754307	4.70967873754307	4.68523034319662	4.68523034319662	4.66718396905956	4.66718396905956	4.65892572317942	4.65892572317942	4.66051824858035	4.66051824858035	4.6701670270938	4.6701670270938	4.68496113392528	4.68496113392528	4.70143127221589	4.70143127221589	4.71614381718604	4.71614381718604	4.72633505426848	4.72633505426848	4.73069374507442	4.73069374507442	4.73031372282121	4.73031372282121	4.73066746555379	4.73066746555379
Decrease	3.79877772122845	4.20305639601129	4.02572324904563	4.1548089068521	4.29592888219556	4.392668312483	4.47816590259878	4.551146879372	4.60291421953925	4.63244841095338	4.64493754593404	4.64493754593404	4.63652246539843	4.63652246539843	4.62431215765438	4.62431215765438	4.62117210605367	4.62117210605367	4.62966597582113	4.62966597582113	4.64745572053336	4.64745572053336	4.66986637604749	4.66986637604749	4.69177077341282	4.69177077341282	4.70926996097583	4.70926996097583	4.72073183646358	4.72073183646358	4.72692519362972	4.72692519362972	4.73042518490036	4.73042518490036	4.73444462103097	4.73444462103097	4.74041567665332	4.74041567665332	4.74385796742078	4.74385796742078
Decrease	4.1465390727093	3.88575692091579	4.10816438083996	4.22484847925457	4.24203869346443	4.28632469005285	4.37439948711718	4.48468593585369	4.59112856159773	4.67758583349335	4.75866959979089	4.75866959979089	4.7979341948262	4.7979341948262	4.7912094134517	4.7912094134517	4.76556560985389	4.76556560985389	4.73529017396373	4.73529017396373	4.7075467682562	4.7075467682562	4.68585194938126	4.68585194938126	4.67141298382769	4.67141298382769	4.66367888224691	4.66367888224691	4.6609477563725	4.6609477563725	4.66130998649115	4.66130998649115	4.6638555943358	4.6638555943358	4.66986485300791	4.66986485300791	4.68362072913245	4.68362072913245	4.70324379290783	4.70324379290783
Decrease	4.70173219678312	3.86169809146077	4.07261038674569	4.29494493040829	4.4196681670614	4.47719726290491	4.5184570510269	4.5609714187589	4.60267669285107	4.63760235667441	4.66975622329536	4.66975622329536	4.68310906643467	4.68310906643467	4.67990670520446	4.67990670520446	4.67539965871294	4.67539965871294	4.67598674661891	4.67598674661891	4.68195336899239	4.68195336899239	4.69086241867692	4.69086241867692	4.69983239167803	4.69983239167803	4.70664020798489	4.70664020798489	4.71006562200683	4.71006562200683	4.70997819494563	4.70997819494563	4.70735965944876	4.70735965944876	4.70444664375125	4.70444664375125	4.70582045870751	4.70582045870751	4.71708913312916	4.71708913312916
Decrease	4.26473653069125	3.88697046200735	4.05454988016217	4.3444054112919	4.40365585835675	4.39218321543005	4.39857562926276	4.43528068764538	4.48928412049018	4.54671606844924	4.62091123023421	4.62091123023421	4.6836521712669	4.6836521712669	4.71173903387595	4.71173903387595	4.71894673751837	4.71894673751837	4.71596708155948	4.71596708155948	4.70866612098755	4.70866612098755	4.69998798843496	4.69998798843496	4.69161809248733	4.69161809248733	4.68483762692857	4.68483762692857	4.68089602364237	4.68089602364237	4.68115438716394	4.68115438716394	4.68702864477802	4.68702864477802	4.69954854404104	4.69954854404104	4.71797298584935	4.71797298584935	4.73228222560846	4.73228222560846
Decrease	4.62271606539192	4.02437291777407	4.23727268401539	4.26618705134052	4.29628957943627	4.36122879276957	4.43217698146153	4.49403986857089	4.54216350227456	4.57752917248537	4.61278641906474	4.61278641906474	4.64132862016763	4.64132862016763	4.66004647863791	4.66004647863791	4.67412633495568	4.67412633495568	4.68448359305692	4.68448359305692	4.6912686232388	4.6912686232388	4.69535008782771	4.69535008782771	4.69805460838267	4.69805460838267	4.70031514101258	4.70031514101258	4.70208691097004	4.70208691097004	4.70223730102486	4.70223730102486	4.69860860459161	4.69860860459161	4.68780200871322	4.68780200871322	4.66450649464056	4.66450649464056	4.63782488225013	4.63782488225013
Decrease	4.49776070518907	4.03183588456328	4.03934850223716	4.20202998311084	4.30992137262545	4.41076830328874	4.50268671021889	4.56938080409467	4.61134428984624	4.63707572722812	4.66057390155949	4.66057390155949	4.68118721450219	4.68118721450219	4.69617402443026	4.69617402443026	4.70743659680305	4.70743659680305	4.71561551816052	4.71561551816052	4.72056976988615	4.72056976988615	4.72178960672512	4.72178960672512	4.7191343573768	4.7191343573768	4.71331846954145	4.71331846954145	4.70604221793838	4.70604221793838	4.69980138779674	4.69980138779674	4.69751538511083	4.69751538511083	4.70189885997116	4.70189885997116	4.71462724910069	4.71462724910069	4.73044269463298	4.73044269463298
Decrease	3.84877575628916	4.21716203418897	4.24871127080236	4.23125278394966	4.23556979371036	4.26686896784525	4.32405676767713	4.39297948855935	4.46045659578964	4.51864696293317	4.581934982725	4.581934982725	4.62913916996954	4.62913916996954	4.65225443198489	4.65225443198489	4.66764234657489	4.66764234657489	4.68298608494297	4.68298608494297	4.6997160025836	4.6997160025836	4.71618335256853	4.71618335256853	4.72985883408694	4.72985883408694	4.73874367542024	4.73874367542024	4.7422614438474	4.7422614438474	4.74156327164042	4.74156327164042	4.73926098008959	4.73926098008959	4.73848198379795	4.73848198379795	4.74061997659782	4.74061997659782	4.74257703825268	4.74257703825268
Decrease	3.7964721470557	3.98206143262961	4.11501074731689	4.21676301691864	4.25685883642684	4.28507328619648	4.32410485431638	4.37471327814654	4.43247371800605	4.49213738465339	4.57638554191762	4.57638554191762	4.66332817410024	4.66332817410024	4.7171196979951	4.7171196979951	4.74143754016292	4.74143754016292	4.74596458167058	4.74596458167058	4.74052976214156	4.74052976214156	4.73166954821592	4.73166954821592	4.72225559104474	4.72225559104474	4.71273867596534	4.71273867596534	4.70267783331708	4.70267783331708	4.69187330261682	4.69187330261682	4.68099549623701	4.68099549623701	4.67187890928638	4.67187890928638	4.66800666746889	4.66800666746889	4.67356121118561	4.67356121118561
Decrease	4.1972570525729	4.2281939571898	4.05648322583549	4.10453049081166	4.22967092863448	4.38632727945261	4.52691101137937	4.62305641962247	4.67516011205477	4.69612278593937	4.69598474177654	4.69598474177654	4.68114188216393	4.68114188216393	4.67132790701017	4.67132790701017	4.67266916793052	4.67266916793052	4.68255827607121	4.68255827607121	4.69613141515662	4.69613141515662	4.70897321341646	4.70897321341646	4.71821749596176	4.71821749596176	4.72279203450335	4.72279203450335	4.72318619233084	4.72318619233084	4.72100132040466	4.72100132040466	4.71825892314349	4.71825892314349	4.7161008971311	4.7161008971311	4.71149646683284	4.71149646683284	4.70003968500883	4.70003968500883
Decrease	4.43846334694848	3.97726344272307	4.18099268373107	4.22476284888049	4.33204766218972	4.43271478203837	4.50605773322438	4.55973654519551	4.59913835304849	4.62682998131156	4.65259240417164	4.65259240417164	4.67455309853163	4.67455309853163	4.69491261991794	4.69491261991794	4.71597442058543	4.71597442058543	4.73409779569824	4.73409779569824	4.74553893550999	4.74553893550999	4.74874880249586	4.74874880249586	4.74455381183823	4.74455381183823	4.73535687403332	4.73535687403332	4.72407507654243	4.72407507654243	4.71323038526342	4.71323038526342	4.70440651332631	4.70440651332631	4.69809740677136	4.69809740677136	4.69415334437913	4.69415334437913	4.69612332526042	4.69612332526042
Decrease	4.08891033834982	3.80040318814683	4.1428847051146	4.18953224685595	4.3022019992779	4.45955477049397	4.58269857031858	4.65232951418901	4.68386551385898	4.69483679391926	4.69348276168259	4.69348276168259	4.68188394739242	4.68188394739242	4.67188298961608	4.67188298961608	4.67126780289861	4.67126780289861	4.68074451494089	4.68074451494089	4.69602032708951	4.69602032708951	4.71128866000203	4.71128866000203	4.7220975354174	4.7220975354174	4.72672723399851	4.72672723399851	4.72612869479718	4.72612869479718	4.72294403262646	4.72294403262646	4.72017683839965	4.72017683839965	4.7200223865118	4.7200223865118	4.72379965545281	4.72379965545281	4.73423555053253	4.73423555053253
Decrease	4.2987364731387	4.30363050398513	4.15944070601532	4.30257884260582	4.46798493262246	4.55103101910563	4.5894378588935	4.6148215294434	4.63759010222235	4.65916143146263	4.68858682296388	4.68858682296388	4.71932604073807	4.71932604073807	4.7402222179494	4.7402222179494	4.75218809051458	4.75218809051458	4.75645288440156	4.75645288440156	4.75374214512354	4.75374214512354	4.74497788957986	4.74497788957986	4.73179775236589	4.73179775236589	4.71635904615384	4.71635904615384	4.70087639221064	4.70087639221064	4.68734617582298	4.68734617582298	4.67760237093788	4.67760237093788	4.67353919495435	4.67353919495435	4.67718860731224	4.67718860731224	4.68754494897453	4.68754494897453
Decrease	4.29544841806978	3.82965466162433	4.11259933837145	4.13461172368581	4.19728954268565	4.30015143857726	4.41364340522112	4.51783057256774	4.60211341283473	4.66264158660748	4.7109816007902	4.7109816007902	4.72837559500937	4.72837559500937	4.72459016278385	4.72459016278385	4.7193687117517	4.7193687117517	4.71782498513531	4.71782498513531	4.71948593637967	4.71948593637967	4.72269455427568	4.72269455427568	4.72592185570748	4.72592185570748	4.72820077988637	4.72820077988637	4.72935376627334	4.72935376627334	4.73006814036334	4.73006814036334	4.73164496544313	4.73164496544313	4.73536572879507	4.73536572879507	4.74225904476836	4.74225904476836	4.75634631013242	4.75634631013242
Decrease	4.12828845090578	3.97277682498338	4.04585642446056	4.13785072430508	4.29003928005329	4.42764253973693	4.53716792462173	4.6117819775544	4.65521880409831	4.67885847137309	4.69915516182342	4.69915516182342	4.721352128336	4.721352128336	4.74178249068565	4.74178249068565	4.75465330880646	4.75465330880646	4.75650308250649	4.75650308250649	4.74815380594932	4.74815380594932	4.73267629512265	4.73267629512265	4.71376252916243	4.71376252916243	4.69502342496987	4.69502342496987	4.67983293474577	4.67983293474577	4.67140432255136	4.67140432255136	4.6729390427351	4.6729390427351	4.68765970787565	4.68765970787565	4.71939829944915	4.71939829944915	4.76295354722906	4.76295354722906
Decrease	4.3836111435951	4.0687226990937	3.9763473917016	4.13799242419001	4.3760971747658	4.54906610898441	4.64999149130688	4.70502702527959	4.73178838457104	4.74099597233945	4.73677297614505	4.73677297614505	4.72186914359485	4.72186914359485	4.7077090313819	4.7077090313819	4.69781252476317	4.69781252476317	4.69221470706227	4.69221470706227	4.69047256388411	4.69047256388411	4.69204049849063	4.69204049849063	4.69617995769868	4.69617995769868	4.70189831342996	4.70189831342996	4.7079422869769	4.7079422869769	4.71284291444257	4.71284291444257	4.71503772183806	4.71503772183806	4.71325675256866	4.71325675256866	4.70892099793594	4.70892099793594	4.71574809693131	4.71574809693131
Decrease	3.86256280452062	4.54081113550709	4.06490732552005	4.06428243945288	4.23421972003815	4.41215719555874	4.53937649557894	4.6205997456658	4.66950455043953	4.69662896363989	4.71179606238789	4.71179606238789	4.70918825181307	4.70918825181307	4.6947405516127	4.6947405516127	4.67960183380676	4.67960183380676	4.67040586795032	4.67040586795032	4.66898593532374	4.66898593532374	4.67359756601051	4.67359756601051	4.68105123168052	4.68105123168052	4.68854972153531	4.68854972153531	4.69468303147873	4.69468303147873	4.69958768441137	4.69958768441137	4.70452141717354	4.70452141717354	4.71081587904179	4.71081587904179	4.71708007728568	4.71708007728568	4.71706140020483	4.71706140020483
Decrease	3.97709346707084	4.07767295769403	4.07887821424506	4.23937587281612	4.37284417146954	4.45959856594706	4.50472631362033	4.52765317967945	4.54426460707901	4.56282041824749	4.59828505423054	4.59828505423054	4.64658342776618	4.64658342776618	4.68509571770136	4.68509571770136	4.70970655945507	4.70970655945507	4.7222836576589	4.7222836576589	4.72585658895776	4.72585658895776	4.72321431915225	4.72321431915225	4.71691880170399	4.71691880170399	4.7093533535223	4.7093533535223	4.7026367710536	4.7026367710536	4.69857551844298	4.69857551844298	4.69866122218341	4.69866122218341	4.70377371273884	4.70377371273884	4.7133134196415	4.7133134196415	4.72434376599276	4.72434376599276
Decrease	3.9283094188846	4.43163397937238	3.9813307017707	4.21910149683067	4.33121817979478	4.40149674766459	4.46126607425207	4.5064687594731	4.53817519964405	4.5621305772194	4.59437194359115	4.59437194359115	4.63496667105296	4.63496667105296	4.66950302866831	4.66950302866831	4.69461584470753	4.69461584470753	4.71182457945232	4.71182457945232	4.72365482759723	4.72365482759723	4.73148872177633	4.73148872177633	4.73588847954994	4.73588847954994	4.73745162021828	4.73745162021828	4.73725829127719	4.73725829127719	4.73675639375844	4.73675639375844	4.7373288522976	4.7373288522976	4.73956009534697	4.73956009534697	4.74107551712312	4.74107551712312	4.73644618297817	4.73644618297817
Decrease	3.82600564681097	4.14228012887567	4.06271034807322	4.19443627903684	4.33044139535663	4.40191839814226	4.43279124492348	4.44715846563692	4.46235402780861	4.48713557428681	4.54475150993884	4.54475150993884	4.63029768979642	4.63029768979642	4.70079243085314	4.70079243085314	4.74323957213847	4.74323957213847	4.7597459975845	4.7597459975845	4.75812866713327	4.75812866713327	4.74629317066655	4.74629317066655	4.73027288000677	4.73027288000677	4.71401535751275	4.71401535751275	4.6997470003697	4.6997470003697	4.68848665637995	4.68848665637995	4.6806591518758	4.6806591518758	4.67699038842287	4.67699038842287	4.68053165903205	4.68053165903205	4.69498039052406	4.69498039052406
Decrease	4.55533076906148	3.95885513079363	4.04018258244064	4.17010470289645	4.28808104937121	4.39407305427415	4.47762098077144	4.53698469456908	4.57956563549056	4.61310303928031	4.65373604547819	4.65373604547819	4.69066478460098	4.69066478460098	4.70845855401283	4.70845855401283	4.71242163097519	4.71242163097519	4.70967317337454	4.70967317337454	4.7052274507621	4.7052274507621	4.70131008746544	4.70131008746544	4.6982816505205	4.6982816505205	4.69572656600658	4.69572656600658	4.69332947780766	4.69332947780766	4.69157699525374	4.69157699525374	4.69226334831369	4.69226334831369	4.69876484865753	4.69876484865753	4.7162065106783	4.7162065106783	4.74154171508753	4.74154171508753
Decrease	4.24967484973351	3.95627432437904	4.28775026908312	4.2844353482479	4.2733155706794	4.32537764913708	4.40847906680146	4.4954000237554	4.57103953542459	4.62964098551591	4.68620657379736	4.68620657379736	4.72261773233731	4.72261773233731	4.73345728011792	4.73345728011792	4.73157122547254	4.73157122547254	4.72386518868568	4.72386518868568	4.71411484367684	4.71411484367684	4.70414657997816	4.70414657997816	4.69459757170371	4.69459757170371	4.68565658180371	4.68565658180371	4.67778018824915	4.67778018824915	4.67229223735222	4.67229223735222	4.67188094944644	4.67188094944644	4.68099289195196	4.68099289195196	4.7055910956746	4.7055910956746	4.73746407687405	4.73746407687405
Decrease	4.47824753659324	4.01112012268007	4.15946264942106	4.2728696464974	4.34279350943614	4.43272066332084	4.51861112414111	4.58479703777275	4.62865039973554	4.65377126719108	4.66720617003549	4.66720617003549	4.66444682575299	4.66444682575299	4.6527910184363	4.6527910184363	4.64053164214285	4.64053164214285	4.63176984677613	4.63176984677613	4.62862085093073	4.62862085093073	4.63172985482235	4.63172985482235	4.64045287870428	4.64045287870428	4.65315481072962	4.65315481072962	4.66780602578245	4.66780602578245	4.68283384546996	4.68283384546996	4.69807031869364	4.69807031869364	4.71572665591866	4.71572665591866	4.74201620659177	4.74201620659177	4.77675918137448	4.77675918137448
Decrease	4.26313956847497	3.93058630250463	4.28326440209291	4.24547010904027	4.2708230567138	4.36669064653892	4.46745581435608	4.53894064175596	4.58179403186098	4.6060647886428	4.62492285081209	4.62492285081209	4.64051361069737	4.64051361069737	4.65607174559885	4.65607174559885	4.67272435595359	4.67272435595359	4.68761792577913	4.68761792577913	4.69825726082999	4.69825726082999	4.70369742149655	4.70369742149655	4.70436473764537	4.70436473764537	4.70158908142277	4.70158908142277	4.69727468329886	4.69727468329886	4.6938426017417	4.6938426017417	4.69458306133658	4.69458306133658	4.70472270961382	4.70472270961382	4.73411015652703	4.73411015652703	4.78031463906584	4.78031463906584
Decrease	4.10041749488874	4.10296565772275	4.17103092370656	4.13512863960003	4.22831516282562	4.35579782560708	4.4714978761469	4.56541912109923	4.63510395736947	4.68132584618183	4.71421266585348	4.71421266585348	4.7202817374194	4.7202817374194	4.70667612463656	4.70667612463656	4.68778190390786	4.68778190390786	4.66990242287663	4.66990242287663	4.65604617230773	4.65604617230773	4.64780541832058	4.64780541832058	4.64585841353437	4.64585841353437	4.65021366486552	4.65021366486552	4.66056495684971	4.66056495684971	4.67675357354625	4.67675357354625	4.69910519953436	4.69910519953436	4.72879462458553	4.72879462458553	4.76949743379313	4.76949743379313	4.8155186709213	4.8155186709213
Decrease	4.22534802252151	3.78646564184997	4.07884176048434	4.19323852873969	4.256723515618	4.32867670818039	4.40921944762427	4.48502082345028	4.55057174427803	4.60388307202669	4.65811657380074	4.65811657380074	4.68996818951411	4.68996818951411	4.69210515057254	4.69210515057254	4.68309755179611	4.68309755179611	4.67397101916096	4.67397101916096	4.66881623986827	4.66881623986827	4.6677009406836	4.6677009406836	4.66896060343373	4.66896060343373	4.67068908995105	4.67068908995105	4.67168105929936	4.67168105929936	4.67216156275092	4.67216156275092	4.67443867243923	4.67443867243923	4.68372554510098	4.68372554510098	4.7090087679745	4.7090087679745	4.7447902308529	4.7447902308529
Decrease	4.24351793769226	3.92665013163083	4.16154289526127	4.20092320941676	4.25017868849075	4.32640087967947	4.41544263947433	4.4991531419064	4.56741950455121	4.61853112697616	4.66796926123337	4.66796926123337	4.70114474121145	4.70114474121145	4.71199851816635	4.71199851816635	4.71146014932954	4.71146014932954	4.70592966925218	4.70592966925218	4.69869811254396	4.69869811254396	4.69105001451396	4.69105001451396	4.68318653648466	4.68318653648466	4.67499620669333	4.67499620669333	4.66664745435178	4.66664745435178	4.65906881652264	4.65906881652264	4.65467528964322	4.65467528964322	4.65898958946906	4.65898958946906	4.68481030246603	4.68481030246603	4.73444815548191	4.73444815548191
Decrease	4.22289593698849	3.84202447377402	4.1248678076353	4.26615097970447	4.37719815993823	4.47037397485963	4.52556154475644	4.55479680915431	4.57429871259946	4.59132765198019	4.61441696088436	4.61441696088436	4.63770936215835	4.63770936215835	4.65329454889305	4.65329454889305	4.66396325875584	4.66396325875584	4.67198398999406	4.67198398999406	4.67853724303062	4.67853724303062	4.68392896025051	4.68392896025051	4.68796288067051	4.68796288067051	4.69040442848796	4.69040442848796	4.69131235819167	4.69131235819167	4.69104468396828	4.69104468396828	4.69004476562205	4.69004476562205	4.68876919605905	4.68876919605905	4.68873473015778	4.68873473015778	4.69560696246017	4.69560696246017
Decrease	4.16957654860018	4.0556974987241	4.00922728954327	4.10697099972352	4.25441778659554	4.37130717016488	4.45982073947773	4.53170068098533	4.59109468296076	4.63847850287068	4.68694626201169	4.68694626201169	4.71881829308925	4.71881829308925	4.72705547945641	4.72705547945641	4.72484707087907	4.72484707087907	4.71947170840278	4.71947170840278	4.71365975438369	4.71365975438369	4.7078104073765	4.7078104073765	4.70169450152169	4.70169450152169	4.69551001078647	4.69551001078647	4.6904198644771	4.6904198644771	4.68869284451366	4.68869284451366	4.69350688470148	4.69350688470148	4.70822834842411	4.70822834842411	4.73343435905536	4.73343435905536	4.75282797271749	4.75282797271749
Decrease	3.66924643285782	3.99378005635877	3.90153452721998	4.11472361139407	4.22540092753052	4.28553821132784	4.34897653000557	4.42116030456173	4.49308927444848	4.5571284451788	4.63092800326189	4.63092800326189	4.68991661460681	4.68991661460681	4.7153707769007	4.7153707769007	4.72011128937653	4.72011128937653	4.71472293508584	4.71472293508584	4.70660318931405	4.70660318931405	4.69974591269063	4.69974591269063	4.6957793744499	4.6957793744499	4.69535816333297	4.69535816333297	4.69924152324571	4.69924152324571	4.70894099461226	4.70894099461226	4.72695182666484	4.72695182666484	4.75649378612338	4.75649378612338	4.80036067747759	4.80036067747759	4.84106561116068	4.84106561116068
Decrease	4.37083769291339	4.08761185891858	3.93571801057415	4.14673082025244	4.34368853794526	4.4714207156782	4.53983160279289	4.57302541311035	4.58871708698262	4.59776011780434	4.61111275128068	4.61111275128068	4.63333567948315	4.63333567948315	4.65593848593147	4.65593848593147	4.67262931427491	4.67262931427491	4.68207658050699	4.68207658050699	4.68641273679893	4.68641273679893	4.68864195093963	4.68864195093963	4.69110705544851	4.69110705544851	4.69499222457157	4.69499222457157	4.70038866177284	4.70038866177284	4.70644244333328	4.70644244333328	4.71127358111787	4.71127358111787	4.71169263384759	4.71169263384759	4.70368973822938	4.70368973822938	4.69570824621017	4.69570824621017
Decrease	4.36960009566082	4.15033801418494	4.14875082661338	4.13502342919269	4.19376404635104	4.28117872821998	4.39202788452912	4.50475408225359	4.59915560869726	4.66799251337925	4.72720434265702	4.72720434265702	4.75521711556707	4.75521711556707	4.75082488716095	4.75082488716095	4.73331683414979	4.73331683414979	4.71434875402976	4.71434875402976	4.70016051573719	4.70016051573719	4.69307019751226	4.69307019751226	4.69298880257227	4.69298880257227	4.69858799325218	4.69858799325218	4.70797886572449	4.70797886572449	4.71904792846397	4.71904792846397	4.7296117609847	4.7296117609847	4.73745933143925	4.73745933143925	4.73965010858162	4.73965010858162	4.73451060219208	4.73451060219208
Decrease	4.25488224975758	3.98625402735818	4.11159723611343	4.13218792395479	4.27223717918714	4.42606428756977	4.5303252274482	4.58934506092692	4.62319546293276	4.64587330549479	4.67246687182511	4.67246687182511	4.69939256122127	4.69939256122127	4.71445675516043	4.71445675516043	4.71841615539229	4.71841615539229	4.71624887627003	4.71624887627003	4.71257116222932	4.71257116222932	4.709462900064	4.709462900064	4.70673415011848	4.70673415011848	4.70307551684292	4.70307551684292	4.69722223341724	4.69722223341724	4.68886571513661	4.68886571513661	4.67941807949631	4.67941807949631	4.6728592895413	4.6728592895413	4.67671128034109	4.67671128034109	4.69298773168789	4.69298773168789
Decrease	4.4725924581145	3.75419440559968	4.07166560885836	4.30561858617337	4.40617417017343	4.46540282945408	4.5126706900996	4.55250862050326	4.584513318784	4.60955684220591	4.63900872856031	4.63900872856031	4.6705802539029	4.6705802539029	4.69561181061204	4.69561181061204	4.71250395080141	4.71250395080141	4.72143901707209	4.72143901707209	4.72457691827992	4.72457691827992	4.72445197914313	4.72445197914313	4.72284020928198	4.72284020928198	4.7203570066753	4.7203570066753	4.71663317968749	4.71663317968749	4.71070152885359	4.71070152885359	4.70143727774505	4.70143727774505	4.6882101257731	4.6882101257731	4.67366926049864	4.67366926049864	4.67487858235443	4.67487858235443
Decrease	4.23783742048846	3.9592394757713	4.17185427990033	4.17758835235765	4.21785537049327	4.3089583126577	4.41398688350446	4.50204460990135	4.56308236899527	4.60064649406769	4.62893814397008	4.62893814397008	4.64604916532025	4.64604916532025	4.65733654989951	4.65733654989951	4.6693600059778	4.6693600059778	4.68287987789489	4.68287987789489	4.69661276545174	4.69661276545174	4.70845744429564	4.70845744429564	4.71630141534403	4.71630141534403	4.7186194496657	4.7186194496657	4.71472743847516	4.71472743847516	4.70473866300463	4.70473866300463	4.68933960608985	4.68933960608985	4.66938941814495	4.66938941814495	4.64563701591058	4.64563701591058	4.63041079130186	4.63041079130186
Decrease	4.09852260711942	3.85454020593016	4.25133334961032	4.3686551761638	4.39587929230802	4.41676154035937	4.44750517133416	4.48845418356635	4.53231051806637	4.57155337135451	4.61437362064108	4.61437362064108	4.64606069960037	4.64606069960037	4.66049092160314	4.66049092160314	4.66807744483735	4.66807744483735	4.67457260015505	4.67457260015505	4.68207031467113	4.68207031467113	4.69031022761801	4.69031022761801	4.69786667045627	4.69786667045627	4.7029834585137	4.7029834585137	4.70408505405209	4.70408505405209	4.70004458289811	4.70004458289811	4.6904816139206	4.6904816139206	4.67689079693499	4.67689079693499	4.66839659177956	4.66839659177956	4.68935765919325	4.68935765919325
Decrease	4.39600087644507	4.04671036387236	4.14486564096676	4.16283154068304	4.22196638696932	4.31352461034018	4.40762335764639	4.48994451708168	4.55706187673538	4.60963108042799	4.66545527770483	4.66545527770483	4.70962087367464	4.70962087367464	4.72995968496451	4.72995968496451	4.73452002889061	4.73452002889061	4.72932291035136	4.72932291035136	4.71858934702549	4.71858934702549	4.70515145439037	4.70515145439037	4.69122809233671	4.69122809233671	4.67888697891258	4.67888697891258	4.6700623850423	4.6700623850423	4.66640160522733	4.66640160522733	4.66926062787367	4.66926062787367	4.68060815024695	4.68060815024695	4.7076625060613	4.7076625060613	4.75555773022283	4.75555773022283
Decrease	4.33200335201853	3.87793082331735	4.07613193727167	4.11478017488489	4.23447486804197	4.36414946948765	4.46923698124144	4.54792975447717	4.60534785448646	4.64684382430338	4.6879194817074	4.6879194817074	4.71750817235197	4.71750817235197	4.72802313295915	4.72802313295915	4.727070537227	4.727070537227	4.72054238432563	4.72054238432563	4.71254651683132	4.71254651683132	4.70559385172273	4.70559385172273	4.70088348060071	4.70088348060071	4.6985305036328	4.6985305036328	4.69774593481747	4.69774593481747	4.69702384632121	4.69702384632121	4.69431121594921	4.69431121594921	4.68725897695642	4.68725897695642	4.67524080293058	4.67524080293058	4.67178762193308	4.67178762193308
Decrease	4.19870093119545	4.10594852761206	3.96172765128018	4.09694122904578	4.25827733665843	4.41637621100946	4.53518269437402	4.60391534620906	4.63348692434512	4.63943735162787	4.62846713724176	4.62846713724176	4.60942386378641	4.60942386378641	4.59874166223811	4.59874166223811	4.59933251863813	4.59933251863813	4.60905121107053	4.60905121107053	4.62462677467562	4.62462677467562	4.6430367347595	4.6430367347595	4.66176668750175	4.66176668750175	4.67874031461716	4.67874031461716	4.6922708320667	4.6922708320667	4.70096909567933	4.70096909567933	4.70345326984246	4.70345326984246	4.69770154719197	4.69770154719197	4.68007767224884	4.68007767224884	4.65853777642935	4.65853777642935
Decrease	3.87691967136016	4.34084471905937	4.26411778365138	4.17854706743565	4.21720858025433	4.29437786708101	4.37496292963064	4.44948730774429	4.51530520351639	4.57139146767149	4.6367246817848	4.6367246817848	4.69248631254653	4.69248631254653	4.71940228256237	4.71940228256237	4.7255448301155	4.7255448301155	4.7191804219157	4.7191804219157	4.70720914519694	4.70720914519694	4.69427684446199	4.69427684446199	4.6830834206115	4.6830834206115	4.67518169668011	4.67518169668011	4.67156993569748	4.67156993569748	4.6728592895413	4.6728592895413	4.6792401091968	4.6792401091968	4.69052154280365	4.69052154280365	4.70725174871781	4.70725174871781	4.72705084640126	4.72705084640126
Decrease	4.05760125772778	4.08786034497433	4.11378996487157	4.23105866437118	4.39053365716837	4.51380338047555	4.58855707776691	4.6265390352182	4.64185710340154	4.64495144759891	4.64161632831529	4.64161632831529	4.64225186356402	4.64225186356402	4.65596847808406	4.65596847808406	4.67704819292075	4.67704819292075	4.69595131580507	4.69595131580507	4.70673967675921	4.70673967675921	4.70846243804534	4.70846243804534	4.70346259446313	4.70346259446313	4.69529786985189	4.69529786985189	4.68738264599582	4.68738264599582	4.68252273146261	4.68252273146261	4.68328234626627	4.68328234626627	4.69332787022154	4.69332787022154	4.7196026233757	4.7196026233757	4.75540995348997	4.75540995348997
Decrease	3.97363018842628	4.17523166436849	4.13175830813036	4.09656949680256	4.16680346678427	4.31925441249692	4.47462149782482	4.58811104760415	4.6526416832682	4.67908450980975	4.67715246691707	4.67715246691707	4.65556302183091	4.65556302183091	4.64426935291477	4.64426935291477	4.65109863531169	4.65109863531169	4.6686658488806	4.6686658488806	4.68729491133813	4.68729491133813	4.70111691684239	4.70111691684239	4.70875550523917	4.70875550523917	4.71154005184603	4.71154005184603	4.71177034272013	4.71177034272013	4.71196103995106	4.71196103995106	4.71490254393885	4.71490254393885	4.72425974671743	4.72425974671743	4.74730227525998	4.74730227525998	4.78768385812403	4.78768385812403
Decrease	4.02865107901123	4.35810468934922	4.30170149950892	4.24191359718324	4.30364798044842	4.40987738521146	4.5107624290084	4.58958131294587	4.64271136084498	4.67339074253337	4.69064401427434	4.69064401427434	4.69234407274184	4.69234407274184	4.68870185753901	4.68870185753901	4.68565289646763	4.68565289646763	4.68289243303944	4.68289243303944	4.68041928821373	4.68041928821373	4.67950683246438	4.67950683246438	4.68154743604352	4.68154743604352	4.68696738430817	4.68696738430817	4.69491799815114	4.69491799815114	4.70364803143634	4.70364803143634	4.71138584759388	4.71138584759388	4.71771500960974	4.71771500960974	4.72585254620738	4.72585254620738	4.74142736349289	4.74142736349289
Decrease	4.23703837453712	4.12228176031392	4.11911069850439	4.15313580607155	4.34839251251874	4.54305352402354	4.65958711979032	4.7101007091521	4.72087283792324	4.71280648417376	4.69178519011961	4.69178519011961	4.67203347855078	4.67203347855078	4.66680823835845	4.66680823835845	4.67297994749067	4.67297994749067	4.68525611611685	4.68525611611685	4.6985749760681	4.6985749760681	4.70945455798481	4.70945455798481	4.71643815971937	4.71643815971937	4.71963165769419	4.71963165769419	4.71990900477879	4.71990900477879	4.71830659766756	4.71830659766756	4.71579041782602	4.71579041782602	4.71333698634367	4.71333698634367	4.71212048459676	4.71212048459676	4.7137703927154	4.7137703927154
Decrease	4.32607870445649	4.08652259131223	4.15689341617799	4.23494271823564	4.35744645356806	4.48361668884252	4.58131762504427	4.64330790683768	4.67617729622792	4.68852905211419	4.68428411654403	4.68428411654403	4.66759234578554	4.66759234578554	4.65761581516751	4.65761581516751	4.6608383506463	4.6608383506463	4.67373379565888	4.67373379565888	4.68976086366656	4.68976086366656	4.70349550648938	4.70349550648938	4.71206285398714	4.71206285398714	4.71486143567175	4.71486143567175	4.71272354665277	4.71272354665277	4.70712837596822	4.70712837596822	4.69967902566249	4.69967902566249	4.69177451103159	4.69177451103159	4.68354370552212	4.68354370552212	4.67242703672832	4.67242703672832
Decrease	4.26546818799679	3.96301200219309	4.04609782121842	4.12983027886356	4.30095834298565	4.47378999615834	4.60312880127069	4.68215334433373	4.72067533455739	4.73264696215841	4.72497731104728	4.72497731104728	4.70406143480661	4.70406143480661	4.68744237912629	4.68744237912629	4.67875275065671	4.67875275065671	4.67577312148579	4.67577312148579	4.67622159811422	4.67622159811422	4.67912910926771	4.67912910926771	4.68420277742497	4.68420277742497	4.69098285441937	4.69098285441937	4.69848169766491	4.69848169766491	4.70532329123288	4.70532329123288	4.71036311718985	4.71036311718985	4.71433863030062	4.71433863030062	4.72575264447542	4.72575264447542	4.75974474876495	4.75974474876495
