# Supplementary material for: Inference of past demography, dormancy and self-fertilization rates from whole genome sequence data
Source: PLoS Genet. 2020 Apr 6;16(4):e1008698. doi: 10.1371/journal.pgen.1008698 (PMC7173940; doi:10.1371/journal.pgen.1008698)
Supplement: S1 Data — File containing all numerical data presented in this study. It contains all plotted results and all requirements to build summary statistics. (ZIP) [file pgen.1008698.s003.zip › S1_data/Supplementary_Figure/FigS20/F20S_d_time.csv]

	V1	V2	V3	V4	V5	V6	V7	V8	V9	V10	V11	V12	V13	V14	V15	V16	V17	V18	V19	V20	V21	V22	V23	V24	V25	V26	V27	V28	V29	V30	V31	V32	V33	V34	V35	V36	V37	V38	V39	V40
1	0	3024.18571428571	6126.91428571429	9312.41428571429	12585.1857142857	15950.1428571429	19412.7142857143	22978.5714285714	26654.2857142857	30446.5714285714	34363.2857142857	38412.7142857143	42604.4285714286	46948.4285714286	51456.4285714286	56141.2857142857	61017.4285714286	66101.1428571429	71410.8571428571	76967.5714285714	82795.5714285714	88922.4285714286	95380.7142857143	102208.285714286	109449.714285714	117158.857142857	125400	134252	143812.857142857	154207.142857143	165591.428571429	178175.714285714	192245.714285714	208195.714285714	226608.571428571	248387.142857143	275041.428571429	309404.285714286	357837.142857143	440631.428571429
2	0	2933.11428571429	5942.41428571429	9031.97142857143	12206.2	15469.8571428571	18828.1428571429	22286.5714285714	25851.5714285714	29529.7142857143	33328.4285714286	37256	41321.4285714286	45534.7142857143	49907	54450.7142857143	59180	64110.5714285714	69260.4285714286	74649.8571428571	80302.2857142857	86244.7142857143	92508.4285714286	99130.4285714286	106153.857142857	113630.714285714	121623.714285714	130209.142857143	139482.285714286	149562.857142857	160604.285714286	172811.428571429	186455.714285714	201925.714285714	219784.285714286	240907.142857143	266758.571428571	300087.142857143	347060	427362.857142857
3	0	2931.08571428571	5938.31428571428	9025.75714285714	12197.7857142857	15459.1428571429	18815.1428571429	22271.2857142857	25833.7142857143	29509.2857142857	33305.4285714286	37230.2857142857	41292.8571428571	45503.2857142857	49872.5714285714	54413.1428571429	59139.2857142857	64066.4285714286	69212.7142857143	74598.4285714286	80247	86185.2857142857	92444.7142857143	99062	106080.714285714	113552.428571429	121539.857142857	130119.428571429	139386.142857143	149460	160494.285714286	172691.428571429	186327.142857143	201787.142857143	219632.857142857	240741.428571429	266574.285714286	299880	346821.428571429	427068.571428571
4	0	3143.74285714286	6369.15714285714	9680.58571428571	13082.7428571429	16580.7142857143	20180.1428571429	23887	27708	31650.2857142857	35721.8571428571	39931.4285714286	44288.7142857143	48804.5714285714	53490.8571428571	58361	63429.8571428571	68714.5714285714	74234.1428571429	80010.5714285714	86069	92438.1428571428	99151.7142857143	106249.142857143	113777	121790.857142857	130357.714285714	139559.857142857	149498.571428571	160302.857142857	172138.571428571	185220	199845.714285714	216427.142857143	235567.142857143	258207.142857143	285914.285714286	321637.142857143	371984.285714286	458052.857142857
5	0	2813.07142857143	5699.21428571429	8662.32857142857	11706.6285714286	14836.7142857143	18057.5714285714	21374.4285714286	24793.5714285714	28321.1428571429	31964.4285714286	35731.2857142857	39630.2857142857	43671	47864.4285714286	52222.2857142857	56758	61486.7142857143	66425.8571428571	71594.7142857143	77015.7142857143	82715	88722.4285714286	95073.2857142857	101809.285714286	108980.142857143	116646	124880.142857143	133773.714285714	143441.428571429	154031.428571429	165738.571428571	178825.714285714	193661.428571429	210790	231047.142857143	255841.428571429	287805.714285714	332857.142857143	409872.857142857
6	0	2773.48571428571	5619.02857142857	8540.44285714286	11541.9285714286	14628	17803.4285714286	21073.7142857143	24444.7142857143	27922.7142857143	31514.7142857143	35228.5714285714	39072.7142857143	43056.5714285714	47191	51487.4285714286	55959.4285714286	60621.7142857143	65491.2857142857	70587.2857142857	75932.1428571429	81551.1428571429	87474.1428571428	93735.5714285714	100376.857142857	107446.857142857	115004.857142857	123123.142857143	131891.571428571	141423.428571429	151864.285714286	163405.714285714	176308.571428571	190937.142857143	207824.285714286	227797.142857143	252241.428571429	283755.714285714	328172.857142857	404105.714285714
7	0	2681.91428571429	5433.5	8258.47142857143	11160.8571428571	14145	17215.7142857143	20378	23637.5714285714	27000.7142857143	30474.1428571429	34065.4285714286	37782.5714285714	41635	45632.8571428571	49787.5714285714	54111.8571428571	58620.1428571428	63329	68256.8571428571	73425.1428571428	78858.7142857143	84586	90640.8571428571	97062.8571428571	103899.428571429	111207.857142857	119058	127537	136754.142857143	146850	158011.428571429	170488.571428571	184632.857142857	200962.857142857	220275.714285714	243912.857142857	274387.142857143	317338.571428571	390762.857142857
8	0	3284.57142857143	6654.47142857143	10114.2428571429	13668.8142857143	17323.5714285714	21084.1428571429	24957.1428571429	28949.2857142857	33068.1428571429	37322.1428571429	41720.2857142857	46272.8571428571	50990.8571428571	55887.1428571429	60975.2857142857	66271.2857142857	71792.7142857143	77559.7142857143	83594.8571428571	89924.5714285714	96579.1428571429	103593.428571429	111008.857142857	118873.857142857	127246.714285714	136197.428571429	145811.428571429	156195.714285714	167484.285714286	179848.571428571	193518.571428571	208798.571428571	226121.428571429	246120	269774.285714286	298722.857142857	336045.714285714	388647.142857143	478572.857142857
9	0	2742.98571428571	5557.22857142857	8446.52857142857	11414.9857142857	14467.1428571429	17607.7142857143	20842	24175.8571428571	27615.5714285714	31168.1428571429	34841	38643	42583.1428571429	46672	50921.2857142857	55344	59955	64771	69811	75097.1428571429	80654.2857142857	86512	92704.7142857143	99273	106265.142857143	113740	121769	130441	139868	150194.285714286	161608.571428571	174370	188837.142857143	205538.571428571	225291.428571429	249467.142857143	280635.714285714	324564.285714286	399661.428571429
10	0	2597.9	5263.3	7999.77142857143	10811.2285714286	13701.9	16676.4285714286	19739.5714285714	22897.1428571429	26155	29519.5714285714	32998.2857142857	36599	40330.8571428571	44203.4285714286	48227.8571428571	52416.7142857143	56783.8571428571	61345.1428571429	66118.5714285714	71125.1428571428	76388.4285714286	81936.2857142857	87801.4285714286	94022.2857142857	100644.714285714	107724.142857143	115328.428571429	123541.857142857	132470.285714286	142250.142857143	153061.428571429	165147.142857143	178848.571428571	194667.142857143	213375.714285714	236272.857142857	265791.428571429	307397.142857143	378522.857142857
11	0	3165.08571428571	6412.37142857143	9746.28571428571	13171.5285714286	16693.2857142857	20317.1428571429	24049.1428571429	27896	31865.1428571429	35964.2857142857	40202.4285714286	44589.2857142857	49135.8571428571	53853.8571428571	58757	63860.2857142857	69180.8571428571	74738	80553.5714285714	86653	93065.4285714286	99824.5714285714	106970.142857143	114549.142857143	122617.285714286	131242.428571429	140507	150512.857142857	161391.428571429	173305.714285714	186477.142857143	201202.857142857	217895.714285714	237167.142857143	259958.571428571	287855.714285714	323820	374508.571428571	461161.428571429
12	0	2556.01428571429	5178.42857142857	7870.78571428571	10636.9142857143	13480.9714285714	16407.4285714286	19421.2857142857	22528	25733.2857142857	29043.5714285714	32466.1428571429	36008.8571428571	39680.5714285714	43490.7142857143	47450.2857142857	51571.5714285714	55868.2857142857	60356	65052.5714285714	69978.2857142857	75156.7142857143	80615.1428571429	86385.7142857143	92506.1428571428	99021.8571428571	105987.142857143	113468.857142857	121549.857142857	130334.285714286	139956.428571429	150592.857142857	162484.285714286	175965.714285714	191528.571428571	209934.285714286	232462.857142857	261505.714285714	302441.428571429	372418.571428571
13	0	2974.87142857143	6027.02857142857	9160.57142857143	12379.9857142857	15690.1428571429	19096.1428571429	22604	26219.5714285714	29950.1428571429	33803	37786.4285714286	41909.7142857143	46183	50617.5714285714	55226	60022.5714285714	65023.4285714286	70246.5714285714	75712.7142857143	81445.5714285714	87472.7142857143	93825.5714285714	100541.857142857	107665.285714286	115248.571428571	123355.428571429	132063.142857143	141468.285714286	151692.857142857	162891.428571429	175271.428571429	189111.428571429	204801.428571429	222914.285714286	244337.142857143	270557.142857143	304360	352002.857142857	433447.142857143
14	0	2558.31428571429	5183.1	7877.87142857143	10646.5	13493.1142857143	16422.2857142857	19438.8571428571	22548.2857142857	25756.4285714286	29069.7142857143	32495.4285714286	36041.4285714286	39716.2857142857	43529.8571428571	47493	51618	55918.5714285714	60410.4285714286	65111.1428571428	70041.2857142857	75224.4285714286	80687.8571428571	86463.5714285714	92589.5714285714	99111	106082.714285714	113571.142857143	121659.285714286	130451.714285714	140082.571428571	150728.571428571	162631.428571429	176124.285714286	191700	210124.285714286	232672.857142857	261741.428571429	302712.857142857	372754.285714286
15	0	2986.3	6050.18571428571	9195.78571428571	12427.5571428571	15750.4285714286	19169.5714285714	22690.8571428571	26320.4285714286	30065.2857142857	33932.8571428571	37931.7142857143	42070.8571428571	46360.4285714286	50812	55438.2857142857	60253.2857142857	65273.2857142857	70516.5714285714	76003.7142857143	81758.5714285714	87808.8571428571	94186.1428571428	100928.142857143	108079	115691.571428571	123829.428571429	132570.714285714	142011.857142857	152275.714285714	163517.142857143	175944.285714286	189837.142857143	205588.571428571	223770	245275.714285714	271595.714285714	305528.571428571	353354.285714286	435112.857142857
16	0	2664.42857142857	5398.07142857143	8204.62857142857	11088.0857142857	14052.7714285714	17103.4285714286	20245.1428571429	23483.5714285714	26824.7142857143	30275.4285714286	33843.2857142857	37536.2857142857	41363.5714285714	45335.2857142857	49462.8571428571	53759	58238	62916	67811.7142857143	72946.4285714286	78344.4285714286	84034.4285714286	90049.8571428571	96429.8571428571	103221.857142857	110482.714285714	118281.714285714	126705.428571429	135862.428571429	145892.857142857	156981.428571429	169375.714285714	183428.571428571	199651.428571429	218838.571428571	242322.857142857	272598.571428571	315268.571428571	388215.714285714
17	0	2498.9	5062.71428571428	7694.9	10399.2	13179.7	16040.8571428571	18987.2857142857	22024.5714285714	25158.1428571429	28394.5714285714	31740.7142857143	35204.2857142857	38793.7142857143	42518.7142857143	46389.8571428571	50419.1428571429	54619.7142857143	59007.1428571428	63598.8571428571	68414.4285714286	73477.1428571428	78813.5714285714	84455.2857142857	90439	96809	103618.714285714	110933.142857143	118833.571428571	127421.714285714	136828.857142857	147228.571428571	158852.857142857	172032.857142857	187248.571428571	205242.857142857	227267.142857143	255662.857142857	295682.857142857	364097.142857143
18	0	2527.64285714286	5120.95714285714	7783.42857142857	10518.8571428571	13331.3428571429	16225.4285714286	19205.7142857143	22277.8571428571	25447.5714285714	28721.2857142857	32105.8571428571	35609.2857142857	39240.1428571428	43008	46923.5714285714	50999.1428571429	55248.1428571429	59686.1428571429	64330.5714285714	69201.5714285714	74322.5714285714	79720.4285714286	85426.8571428571	91479.4285714286	97922.8571428571	104810.857142857	112209.571428571	120200.714285714	128887.714285714	138403.142857143	148921.428571429	160681.428571429	174012.857142857	189402.857142857	207604.285714286	229882.857142857	258604.285714286	299084.285714286	368285.714285714
19	0	2242.84285714286	4543.95714285714	6906.42857142857	9333.64285714286	11829.2428571429	14397.1428571429	17041.7142857143	19767.7142857143	22580.2857142857	25485.1428571429	28488.2857142857	31597	34818.7142857143	38162	41636.5714285714	45252.8571428571	49023.1428571429	52961	57082.1428571428	61404.2857142857	65948.2857142857	70738	75801.4285714286	81172.1428571429	86889.4285714286	93001.2857142857	99566.4285714286	106657.142857143	114365.285714286	122808.571428571	132142.285714286	142576.428571429	154405.714285714	168061.428571429	184212.857142857	203980	229465.714285714	265385.714285714	326790
20	0	2857.77142857143	5789.78571428571	8800	11892.7	15072.5714285714	18344.5714285714	21714.1428571429	25187.5714285714	28771.2857142857	32472.4285714286	36299.1428571429	40260.1428571429	44365.1428571429	48625.1428571428	53052.2857142857	57660	62464	67481.5714285714	72732.5714285714	78239.8571428571	84029.5714285714	90132.5714285714	96584.2857142857	103427.428571429	110712.285714286	118500	126865	135899.857142857	145721.428571429	156480	168372.857142857	181667.142857143	196740	214140	234720	259907.142857143	292380	338147.142857143	416387.142857143
21	0	1990.7	4033.1	6129.98571428571	8284.31428571428	10499.3428571429	12778.5857142857	15125.8571428571	17545.4285714286	20041.7142857143	22620	25285.5714285714	28044.7142857143	30904.2857142857	33871.7142857143	36955.5714285714	40165.2857142857	43511.7142857143	47006.8571428571	50664.7142857143	54501	58534.1428571429	62785.2857142857	67279.5714285714	72046.4285714286	77120.8571428571	82545.7142857143	88372.7142857143	94666.2857142857	101507.857142857	109002	117286.285714286	126547.285714286	137046.714285714	149167.142857143	163502.857142857	181048.571428571	203668.571428571	235548.571428571	290050
22	0	2305.75714285714	4671.41428571429	7100.15714285714	9595.44285714286	12161.0285714286	14801	17519.7142857143	20322.2857142857	23213.7142857143	26199.8571428571	29287.4285714286	32483.2857142857	35795.4285714286	39232.4285714286	42804.4285714286	46522.1428571429	50398.1428571429	54446.4285714286	58683.1428571429	63126.5714285714	67798	72722.1428571429	77927.5714285714	83448.8571428571	89326.5714285714	95609.8571428571	102359.142857143	109648.714285714	117573.142857143	126253.285714286	135848.714285714	146575.714285714	158737.142857143	172775.714285714	189380	209701.428571429	235901.428571429	272828.571428571	335955.714285714
23	0	2453.81428571429	4971.37142857143	7556.08571428571	10211.6	12941.9428571429	15751.4285714286	18644.8571428571	21627.1428571429	24704.2857142857	27882.2857142857	31168.1428571429	34569.1428571429	38093.8571428571	41751.7142857143	45553	49509.5714285714	53634.4285714286	57942.7142857143	62451.4285714286	67180.2857142857	72151.5714285714	77391.8571428571	82931.7142857143	88807.4285714286	95062.5714285714	101749.428571429	108932	116689.714285714	125123	134360.428571429	144571.428571429	155987.142857143	168930	183870	201540	223168.571428571	251050	290348.571428571	357528.571428571
24	0	2582.07142857143	5231.21428571429	7951	10745.3142857143	13618.3571428571	16574.7142857143	19619.2857142857	22757.5714285714	25995.4285714286	29339.5714285714	32797.1428571429	36375.8571428571	40084.8571428571	43933.8571428571	47933.8571428571	52097.1428571428	56437.7142857143	60971.1428571428	65715.5714285714	70691.4285714286	75922.7142857143	81436.7142857143	87266.1428571429	93449	100031	107067.428571429	114625.285714286	122788.571428571	131662.571428571	141382.857142857	152128.571428571	164140	177758.571428571	193480	212074.285714286	234831.428571429	264171.428571429	305522.857142857	376214.285714286
25	0	2245.22857142857	4548.77142857143	6913.75714285714	9343.54285714286	11841.7714285714	14412.4285714286	17059.8571428571	19788.7142857143	22604.2857142857	25512.1428571429	28518.5714285714	31630.4285714286	34855.5714285714	38202.5714285714	41680.7142857143	45300.8571428571	49075.1428571428	53017.1428571429	57142.5714285714	61469.4285714286	66018.1428571429	70812.8571428571	75881.8571428571	81258.1428571428	86981.4285714286	93099.8571428571	99671.8571428571	106770.142857143	114486.571428571	122938.714285714	132282.285714286	142727.428571429	154568.571428571	168240	184408.571428571	204197.142857143	229708.571428571	265665.714285714	327135.714285714
26	0	2388.34285714286	4838.71428571429	7354.44285714286	9939.11428571428	12596.5857142857	15331.1428571429	18147.2857142857	21050.1428571429	24045.1428571429	27138.2857142857	30336.4285714286	33646.7142857143	37077.4285714286	40637.5714285714	44337.4285714286	48188.4285714286	52203.1428571429	56396.5714285714	60785	65387.5714285714	70226.2857142857	75326.7142857143	80718.7142857143	86437.5714285714	92525.8571428571	99034.2857142857	106025.142857143	113575.857142857	121784	130775.142857143	140714.142857143	151825.714285714	164421.428571429	178962.857142857	196162.857142857	217212.857142857	244351.428571429	282600	347987.142857143
27	0	2633.28571428571	5334.97142857143	8108.7	10958.4428571429	13888.4714285714	16903.4285714286	20008.4285714286	23209	26511.1428571429	29921.5714285714	33447.5714285714	37097.4285714286	40880	44805.2857142857	48884.5714285714	53130.4285714286	57557.1428571428	62180.4285714286	67019	72093.5714285714	77428.5714285714	83052	88997	95302.5714285714	102015.142857143	109191	116898.857142857	125224.142857143	134274	144187.142857143	155145.714285714	167395.714285714	181284.285714286	197317.142857143	216281.428571429	239490	269411.428571429	311582.857142857	383677.142857143
28	0	2284.67142857143	4628.7	7035.24285714286	9507.72857142857	12049.8714285714	14665.7142857143	17359.5714285714	20136.4285714286	23001.4285714286	25960.4285714286	29019.7142857143	32186.2857142857	35468.1428571428	38873.8571428571	42413.1428571429	46096.8571428571	49937.4285714286	53948.8571428571	58146.7142857143	62549.5714285714	67178.2857142857	72057.2857142857	77215.2857142857	82686	88510	94735.8571428571	101423.428571429	108646.428571429	116498.428571429	125099.142857143	134606.857142857	145235.714285714	157285.714285714	171195.714285714	187648.571428571	207785.714285714	233745.714285714	270334.285714286	332884.285714286
29	0	2544.1	5154.28571428571	7834.08571428571	10587.3142857143	13418.1142857143	16331	19330.8571428571	22422.8571428571	25613.2857142857	28908.1428571429	32314.8571428571	35841	39495.4285714286	43287.8571428571	47229	51331.1428571429	55607.7142857143	60074.5714285714	64749.2857142857	69652	74806.2857142857	80239.2857142857	85983	92074.8571428571	98560.1428571429	105493	112939.857142857	120983.142857143	129726.571428571	139304	149891.428571429	161727.142857143	175144.285714286	190635.714285714	208955.714285714	231378.571428571	260287.142857143	301031.428571429	370682.857142857
30	0	2502.9	5070.82857142857	7707.24285714286	10415.8857142857	13200.8428571429	16066.5714285714	19017.8571428571	22059.8571428571	25198.5714285714	28440.1428571429	31791.5714285714	35260.7142857143	38856	42587	46464.2857142857	50500	54707.4285714286	59101.8571428571	63700.8571428571	68524.1428571429	73595	78940.1428571429	84590.7142857143	90584	96964.2857142857	103784.857142857	111111.142857143	119024.142857143	127626.142857143	137048.428571429	147464.285714286	159108.571428571	172308.571428571	187548.571428571	205572.857142857	227632.857142857	256072.857142857	296157.142857143	364681.428571429
31	0	2769.97142857143	5611.88571428571	8529.6	11527.2571428571	14609.4285714286	17780.8571428571	21047	24413.5714285714	27887.1428571429	31474.7142857143	35183.7142857143	39023	43001.8571428571	47131	51422	55888.2857142857	60544.7142857143	65408	70497.7142857143	75835.7142857143	81447.5714285714	87363	93616.5714285714	100249.285714286	107310.285714286	114858.714285714	122966.714285714	131724	141243.714285714	151671.428571429	163198.571428571	176085.714285714	190694.285714286	207560	227507.142857143	251921.428571429	283395.714285714	327755.714285714	403591.428571429
32	0	2839.45714285714	5752.68571428571	8743.6	11816.4714285714	14975.8571428571	18227	21575	25026.1428571429	28586.8571428571	32264.2857142857	36066.4285714286	40002	44080.8571428571	48313.4285714286	52712.1428571429	57290.4285714286	62063.7142857143	67049	72266.4285714286	77738.2857142857	83491	89554.8571428571	95965.2857142857	102764.428571429	110002.714285714	117740.428571429	126051.857142857	135028.857142857	144787.142857143	155477.142857143	167292.857142857	180502.857142857	195478.571428571	212767.142857143	233214.285714286	258241.428571429	290505.714285714	335980	413717.142857143
33	0	2764.17142857143	5600.14285714286	8511.74285714286	11503.1428571429	14578.8571428571	17743.5714285714	21003	24362.5714285714	27828.8571428571	31408.8571428571	35110.1428571429	38941.2857142857	42911.8571428571	47032.4285714286	51314.4285714286	55771.2857142857	60418	65271.1428571429	70350.1428571428	75677	81277.1428571428	87180.1428571428	93420.5714285714	100039.571428571	107085.714285714	114618.285714286	122709.285714286	131448.285714286	140948.142857143	151354.285714286	162857.142857143	175717.142857143	190295.714285714	207125.714285714	227031.428571429	251392.857142857	282802.857142857	327070	402747.142857143
34	0	2994.01428571429	6065.8	9219.51428571428	12459.6285714286	15791	19219	22749.2857142857	26388.2857142857	30142.8571428571	34020.4285714286	38029.5714285714	42179.2857142857	46480.1428571428	50943.1428571429	55581.2857142857	60408.7142857143	65441.7142857143	70698.4285714286	76199.8571428571	81969.5714285714	88035.4285714286	94429.2857142857	101188.571428571	108357.857142857	115990	124149	132912.714285714	142378.428571429	152668.571428571	163938.571428571	176398.571428571	190327.142857143	206118.571428571	224348.571428571	245908.571428571	272297.142857143	306317.142857143	354267.142857143	436235.714285714
35	0	2752.07142857143	5575.62857142857	8474.5	11452.7857142857	14515	17666	20911	24255.8571428571	27707	31271.2857142857	34956.4285714286	38770.8571428571	42724.1428571429	46826.5714285714	51089.8571428571	55527.2857142857	60153.5714285714	64985.4285714286	70042.2857142857	75345.7142857143	80921.4285714286	86798.5714285714	93011.7142857143	99601.7142857143	106617.142857143	114116.714285714	122172.285714286	130873	140331.285714286	150691.428571429	162144.285714286	174947.142857143	189462.857142857	206218.571428571	226037.142857143	250292.857142857	281564.285714286	325638.571428571	400984.285714286
36	0	2503.44285714286	5071.92857142857	7708.91428571428	10418.1428571429	13203.7142857143	16070	19021.8571428571	22064.5714285714	25204	28446.2857142857	31798.4285714286	35268.2857142857	38864.4285714286	42596.2857142857	46474.4285714286	50510.8571428571	54719.2857142857	59114.7142857143	63714.5714285714	68539	73611	78957.1428571429	84609	90603.7142857143	96985.2857142857	103807.428571429	111135.285714286	119050	127653.714285714	137078.142857143	147495.714285714	159142.857142857	172347.142857143	187588.571428571	205617.142857143	227681.428571429	256128.571428571	296221.428571429	364760
37	0	2251.28571428571	4561.05714285714	6932.42857142857	9368.77142857143	11873.7571428571	14451.4285714286	17105.8571428571	19842.1428571429	22665.2857142857	25581	28595.5714285714	31715.8571428571	34949.7142857143	38305.7142857143	41793.2857142857	45423.1428571428	49207.5714285714	53160.2857142857	57296.8571428571	61635.4285714286	66196.4285714286	71004.1428571428	76086.7142857143	81477.5714285714	87216.4285714286	93351.2857142857	99941.1428571429	107058.571428571	114795.714285714	123270.857142857	132639.571428571	143112.857142857	154987.142857143	168694.285714286	184905.714285714	204748.571428571	230330	266384.285714286	328018.571428571
38	0	2892.92857142857	5861.01428571428	8908.24285714286	12038.9857142857	15257.8571428571	18570.1428571429	21981.2857142857	25497.4285714286	29125.1428571429	32871.8571428571	36745.5714285714	40755.2857142857	44910.8571428571	49223.2857142857	53704.8571428571	58369.2857142857	63232.4285714286	68311.5714285714	73627.2857142857	79202.2857142857	85063.2857142857	91241.1428571429	97772.4285714286	104699.571428571	112074.142857143	119957.571428571	128425.428571429	137571.571428571	147514.285714286	158404.285714286	170442.857142857	183901.428571429	199160	216774.285714286	237607.142857143	263104.285714286	295975.714285714	342305.714285714	421508.571428571
39	0	2321.04285714286	4702.38571428571	7147.22857142857	9659.07142857143	12241.6714285714	14899.1428571429	17636	20457	23367.5714285714	26373.5714285714	29481.5714285714	32698.7142857143	36032.7142857143	39492.5714285714	43088.2857142857	46830.5714285714	50732.2857142857	54807.5714285714	59072.2857142857	63545.1428571429	68247.5714285714	73204.2857142857	78444.2857142857	84002.1428571429	89918.8571428571	96243.8571428571	103037.857142857	110375.857142857	118352.714285714	127090.428571429	136749.428571429	147547.142857143	159788.571428571	173921.428571429	190635.714285714	211092.857142857	237465.714285714	274637.142857143	338182.857142857
40	0	2377.38571428571	4816.52857142857	7320.72857142857	9893.54285714286	12538.8285714286	15260.8571428571	18064	20953.5714285714	23934.8571428571	27013.8571428571	30197.2857142857	33492.4285714286	36907.4285714286	40451.2857142857	44134.1428571429	47967.4285714286	51963.8571428571	56138	60506.2857142857	65087.7142857143	69904.2857142857	74981.2857142857	80348.5714285714	86041.2857142857	92101.5714285714	98580.1428571428	105539	113055.142857143	121225.714285714	130175.571428571	140069	151128.571428571	163668.571428571	178142.857142857	195262.857142857	216217.142857143	243230	281304.285714286	346392.857142857
41	0	2795.45714285714	5663.52857142857	8608.1	11633.3571428571	14743.8571428571	17944.4285714286	21240.7142857143	24638.2857142857	28143.8571428571	31764.2857142857	35507.5714285714	39382.1428571429	43397.7142857143	47564.7142857143	51895.2857142857	56402.7142857143	61101.8571428571	66010	71146.4285714286	76533.7142857143	82197.1428571429	88167	94478.1428571428	101172	108298	115915.857142857	124098.428571429	132936.285714286	142543.714285714	153067.142857143	164700	177705.714285714	192450	209470	229601.428571429	254238.571428571	286004.285714286	330772.857142857	407307.142857143
42	0	2514.4	5094.12857142857	7742.64285714286	10463.7428571429	13261.5	16140.2857142857	19105.1428571429	22161.1428571429	25314.2857142857	28570.7142857143	31937.7142857143	35422.7142857143	39034.5714285714	42782.7142857143	46677.8571428571	50732	54958.7142857143	59373.4285714286	63993.4285714286	68839	73933.1428571429	79302.7142857143	84979.4285714286	91000.2857142857	97409.7142857143	104261.714285714	111621.714285714	119571	128212.428571429	137678	148141.428571429	159838.571428571	173101.428571429	188410	206517.142857143	228678.571428571	257248.571428571	297517.142857143	366355.714285714
43	0	2739.18571428571	5549.52857142857	8434.81428571428	11399.1714285714	14447	17583.2857142857	20813.1428571429	24142.4285714286	27577.2857142857	31124.8571428571	34792.8571428571	38589.4285714286	42524.1428571429	46607.2857142857	50850.7142857143	55267.2857142857	59871.8571428571	64681.2857142857	69714.2857142857	74993	80542.5714285714	86392.1428571428	92576.2857142857	99135.4285714286	106118	113582.428571429	121600.285714286	130260.285714286	139674.285714286	149985.714285714	161385.714285714	174128.571428571	188575.714285714	205252.857142857	224978.571428571	249121.428571429	280245.714285714	324114.285714286	399107.142857143
44	0	2520.12857142857	5105.71428571429	7760.25714285714	10487.5428571429	13291.6714285714	16177.1428571429	19148.5714285714	22211.5714285714	25371.8571428571	28635.7142857143	32010.2857142857	35503.2857142857	39123.2857142857	42880	46784	50847.4285714286	55083.7142857143	59508.4285714286	64139	68995.5714285714	74101.2857142857	79483.1428571429	85172.7142857143	91207.2857142857	97631.4285714286	104498.857142857	111875.571428571	119843	128504.142857143	137991.285714286	148478.571428571	160202.857142857	173494.285714286	188838.571428571	206987.142857143	229198.571428571	257834.285714286	298194.285714286	367190
45	0	2729.1	5529.1	8403.78571428571	11357.2285714286	14393.8571428571	17518.5714285714	20736.5714285714	24053.5714285714	27475.8571428571	31010.4285714286	34664.7142857143	38447.4285714286	42367.5714285714	46435.8571428571	50663.5714285714	55063.8571428571	59651.5714285714	64443.1428571428	69457.7142857143	74717	80246.1428571428	86074.2857142857	92235.5714285714	98770.5714285714	105727.428571429	113164.428571429	121152.857142857	129781	139160.285714286	149434.285714286	160791.428571429	173487.142857143	187881.428571429	204498.571428571	224151.428571429	248204.285714286	279215.714285714	322921.428571429	397638.571428571
46	0	2865.28571428571	5805.01428571429	8823.14285714286	11923.9571428571	15112.1428571429	18392.7142857143	21771.2857142857	25253.8571428571	28846.8571428571	32557.8571428571	36394.5714285714	40366	44481.8571428571	48753	53191.7142857143	57811.7142857143	62628.2857142857	67659	72923.8571428571	78445.5714285714	84250.5714285714	90369.4285714286	96838.2857142857	103699.285714286	111003.428571429	118811.428571429	127198.571428571	136257.142857143	146104.285714286	156891.428571429	168815.714285714	182144.285714286	197257.142857143	214702.857142857	235337.142857143	260590	293148.571428571	339035.714285714	417481.428571429
47	0	2861.01428571429	5796.35714285714	8809.97142857143	11906.1714285714	15089.5714285714	18365.2857142857	21738.8571428571	25216.1428571429	28803.8571428571	32509.2857142857	36340.2857142857	40305.7142857143	44415.4285714286	48680.2857142857	53112.2857142857	57725.4285714286	62534.8571428571	67558	72815	78328.4285714286	84124.8571428571	90234.5714285714	96693.7142857143	103544.571428571	110837.714285714	118634.142857143	127008.714285714	136053.857142857	145887.142857143	156657.142857143	168562.857142857	181872.857142857	196962.857142857	214382.857142857	234985.714285714	260201.428571429	292711.428571429	338530	416858.571428571
48	0	2926.31428571429	5928.64285714286	9011.05714285714	12177.9142857143	15434	18784.4285714286	22235	25791.7142857143	29461.2857142857	33251.2857142857	37169.7142857143	41225.7142857143	45429.1428571428	49791.2857142857	54324.5714285714	59042.8571428571	63962.1428571428	69100	74476.8571428571	80116.2857142857	86044.8571428571	92294.1428571429	98900.7142857143	105907.857142857	113367.428571429	121341.857142857	129907.571428571	139159.142857143	149215.714285714	160232.857142857	172410	186024.285714286	201458.571428571	219275.714285714	240348.571428571	266140	299391.428571429	346257.142857143	426372.857142857
49	0	2988.98571428571	6055.61428571428	9204.02857142857	12438.7142857143	15764.5714285714	19186.7142857143	22711.1428571429	26344	30092.2857142857	33963.2857142857	37965.7142857143	42108.5714285714	46402	50857.5714285714	55488	60307.4285714286	65331.8571428571	70579.8571428571	76071.8571428571	81832	87887.5714285714	94270.7142857143	101018.714285714	108176	115795.285714286	123940.571428571	132689.714285714	142139.428571429	152411.428571429	163664.285714286	176102.857142857	190008.571428571	205772.857142857	223971.428571429	245495.714285714	271840	305802.857142857	353671.428571429	435504.285714286
50	0	2718.05714285714	5506.72857142857	8369.75714285714	11311.2428571429	14335.5714285714	17447.5714285714	20652.5714285714	23956.1428571429	27364.5714285714	30884.8571428571	34524.4285714286	38291.7142857143	42196.1428571428	46247.8571428571	50458.4285714286	54841	59410.1428571429	64182.2857142857	69176.5714285714	74414.5714285714	79921.2857142857	85725.8571428571	91862.1428571429	98370.7142857143	105299.428571429	112706.285714286	120662.428571429	129255.571428571	138596.857142857	148828.571428571	160140	172785.714285714	187121.428571429	203670	223244.285714286	247200	278084.285714286	321614.285714286	396028.571428571
51	0	2333.67142857143	4727.95714285714	7186.11428571428	9711.61428571429	12308.2571428571	14980.1428571429	17731.8571428571	20568.2857142857	23494.7142857143	26517.1428571429	29642	32876.5714285714	36228.7142857143	39707.4285714286	43322.5714285714	47085.4285714286	51008.2857142857	55105.7142857143	59393.5714285714	63890.8571428571	68618.8571428571	73602.4285714286	78871	84459.1428571428	90408	96767.4285714286	103598.285714286	110976.285714286	118996.571428571	127781.714285714	137493.285714286	148350	160658.571428571	174867.142857143	191672.857142857	212241.428571429	238758.571428571	276131.428571429	340022.857142857
52	0	2469.44285714286	5003.01428571429	7604.17142857143	10276.6	13024.3142857143	15851.7142857143	18763.4285714286	21764.8571428571	24861.5714285714	28059.8571428571	31366.4285714286	34789.1428571429	38336.4285714286	42017.4285714286	45843	49824.7142857143	53975.8571428571	58311.5714285714	62849	67607.8571428571	72610.8571428571	77884.4285714286	83459.5714285714	89372.7142857143	95667.5714285714	102397	109625.285714286	117432.571428571	125919.428571429	135215.714285714	145492.857142857	156980	170004.285714286	185040	202822.857142857	224588.571428571	252648.571428571	292195.714285714	359804.285714286
53	0	2809.05714285714	5691.1	8650	11689.9714285714	14815.5714285714	18031.8571428571	21344	24758.2857142857	28280.8571428571	31918.8571428571	35680.4285714286	39573.8571428571	43608.8571428571	47796.2857142857	52147.8571428571	56677.1428571429	61399.2857142857	66331.2857142857	71492.7142857143	76906.1428571429	82597.1428571428	88596.1428571429	94937.8571428571	101664.285714286	108825	116480	124702.428571429	133583.285714286	143237.142857143	153812.857142857	165502.857142857	178570	193385.714285714	210490	230718.571428571	255477.142857143	287395.714285714	332382.857142857	409288.571428571
54	0	2194.61428571429	4446.22857142857	6757.9	9132.91428571428	11574.8285714286	14087.5428571429	16675.2857142857	19342.5714285714	22094.7142857143	24937	27875.7142857143	30917.4285714286	34069.8571428571	37341.2857142857	40741.1428571429	44279.5714285714	47968.8571428571	51822	55854.4285714286	60083.7142857143	64530	69216.5714285714	74171.2857142857	79426.4285714286	85020.7142857143	91001.1428571429	97425	104363.428571429	111905.714285714	120167.428571429	129300.428571429	139510.142857143	151084.285714286	164447.142857143	180251.428571429	199594.285714286	224531.428571429	259677.142857143	319761.428571429
55	0	2492.51428571429	5049.77142857143	7675.22857142857	10372.6285714286	13146.0142857143	15999.8571428571	18938.8571428571	21968.2857142857	25093.8571428571	28322	31659.5714285714	35114.2857142857	38694.5714285714	42410.1428571428	46271.2857142857	50290.1428571428	54480.1428571428	58856.4285714286	63436.2857142857	68239.5714285714	73289.2857142857	78612.1428571428	84239.2857142857	90207.7142857143	96561.5714285714	103353.857142857	110649.571428571	118529.714285714	127095.857142857	136479.142857143	146851.428571429	158447.142857143	171592.857142857	186770	204718.571428571	226687.142857143	255008.571428571	294927.142857143	363165.714285714
56	0	2707.27142857143	5484.85714285714	8336.52857142857	11266.3428571429	14278.6857142857	17378.4285714286	20570.5714285714	23861	27256	30762.2857142857	34387.4285714286	38139.7142857143	42028.5714285714	46064.1428571428	50258.1428571428	54623.2857142857	59174.1428571429	63927.4285714286	68902	74119.1428571429	79604	85385.4285714286	91497.4285714286	97980.1428571428	104881.285714286	112258.857142857	120183.285714286	128742.428571429	138046.571428571	148238.571428571	159504.285714286	172100	186378.571428571	202861.428571429	222357.142857143	246218.571428571	276980	320337.142857143	394457.142857143
57	0	2277.52857142857	4614.22857142857	7013.24285714286	9478	12012.1857142857	14619.8571428571	17305.2857142857	20073.4285714286	22929.5714285714	25879.2857142857	28929	32085.7142857143	35357.2857142857	38752.2857142857	42280.4285714286	45952.7142857143	49781.2857142857	53780.1428571429	57964.8571428571	62354	66968.1428571428	71832	76973.8571428571	82427.4285714286	88233.2857142857	94439.7142857143	101106.285714286	108306.714285714	116134	124708	134186	144781.428571429	156794.285714286	170660	187061.428571429	207135.714285714	233014.285714286	269490	331842.857142857
58	0	2902.97142857143	5881.35714285714	8939.17142857143	12080.7857142857	15310.8571428571	18634.5714285714	22057.5714285714	25586	29226.2857142857	32986	36873.2857142857	40896.8571428571	45066.8571428571	49394.1428571429	53891.2857142857	58572	63451.8571428571	68548.8571428571	73882.8571428571	79477.1428571429	85358.5714285714	91558	98111.8571428571	105063.142857143	112463.142857143	120374	128871.285714286	138049.142857143	148025.714285714	158954.285714286	171035.714285714	184540	199851.428571429	217525.714285714	238431.428571429	264017.142857143	297002.857142857	343494.285714286	422971.428571429
59	0	2511.65714285714	5088.57142857143	7734.2	10452.3285714286	13247.0285714286	16122.7142857143	19084.2857142857	22137	25286.7142857143	28539.5714285714	31902.8571428571	35384	38991.8571428571	42736	46626.8571428571	50676.5714285714	54898.7142857143	59308.5714285714	63923.7142857143	68763.8571428571	73852.4285714286	79216.2857142857	84886.7142857143	90901	97303.5714285714	104148	111499.857142857	119440.571428571	128072.571428571	137527.857142857	147980	159664.285714286	172911.428571429	188204.285714286	206291.428571429	228428.571428571	256968.571428571	297192.857142857	365957.142857143
60	0	2793.98571428571	5660.54285714286	8603.54285714286	11627.2	14736	17935	21229.4285714286	24625.2857142857	28129	31747.5714285714	35488.7142857143	39361.2857142857	43374.7142857143	47539.5714285714	51867.8571428571	56372.8571428571	61069.5714285714	65975	71108.8571428571	76493.1428571428	82153.7142857143	88120.2857142857	94428.1428571428	101118.428571429	108240.714285714	115854.428571429	124032.714285714	132866	142468.142857143	152985.714285714	164612.857142857	177611.428571429	192347.142857143	209358.571428571	229480	254104.285714286	285852.857142857	330597.142857143	407091.428571429
61	0	2908.02857142857	5891.61428571428	8954.75714285714	12101.8285714286	15337.5714285714	18667.1428571429	22096	25630.5714285714	29277.2857142857	33043.5714285714	36937.4285714286	40968.1428571429	45145.2857142857	49480.2857142857	53985.1428571429	58674	63562.4285714286	68668.2857142857	74011.5714285714	79615.7142857143	85507.2857142857	91717.5714285714	98282.8571428571	105246.285714286	112659.142857143	120583.857142857	129096	138289.714285714	148284.285714286	159231.428571429	171332.857142857	184861.428571429	200200	217905.714285714	238847.142857143	264477.142857143	297521.428571429	344092.857142857	423708.571428571
62	0	3014.7	6107.71428571428	9283.21428571429	12545.7142857143	15900.1428571429	19351.8571428571	22906.5714285714	26570.7142857143	30351.1428571429	34255.5714285714	38292.2857142857	42470.8571428571	46801.2857142857	51295.1428571429	55965.2857142857	60826.1428571429	65893.8571428571	71187	76726.2857142857	82536	88643.7142857143	95081.7142857143	101887.714285714	109106.571428571	116791.428571429	125006.714285714	133831.142857143	143361.428571429	153722.857142857	165071.428571429	177617.142857143	191642.857142857	207542.857142857	225898.571428571	247608.571428571	274178.571428571	308434.285714286	356714.285714286	439250
63	0	2909.12857142857	5893.82857142857	8958.11428571428	12106.3857142857	15343.2857142857	18674.1428571429	22104.4285714286	25640.1428571429	29288.2857142857	33055.8571428571	36951.4285714286	40983.5714285714	45162.2857142857	49498.8571428571	54005.4285714286	58696.1428571429	63586.4285714286	68694.1428571429	74039.4285714286	79645.5714285714	85539.4285714286	91752	98319.7142857143	105285.857142857	112701.571428571	120629.142857143	129144.428571429	138341.714285714	148340	159291.428571429	171397.142857143	184931.428571429	200274.285714286	217987.142857143	238937.142857143	264577.142857143	297632.857142857	344222.857142857	423868.571428571
64	0	3077.64285714286	6235.24285714286	9477.04285714286	12807.6857142857	16232.1428571429	19755.8571428571	23384.8571428571	27125.4285714286	30984.8571428571	34970.8571428571	39091.8571428571	43357.5714285714	47778.4285714286	52366.1428571428	57133.8571428571	62096.2857142857	67269.8571428571	72673.4285714286	78328.4285714286	84259.2857142857	90494.5714285714	97067	104015.285714286	111384.857142857	119230.142857143	127617	136625.571428571	146355.714285714	156932.857142857	168518.571428571	181325.714285714	195644.285714286	211875.714285714	230614.285714286	252778.571428571	279902.857142857	314874.285714286	364162.857142857	448422.857142857
65	0	3093.87142857143	6268.11428571428	9527	12875.1857142857	16317.7142857143	19860	23508.1428571429	27268.4285714286	31148.1428571429	35155.1428571429	39298	43586.1428571428	48030.2857142857	52642.2857142857	57435	62423.5714285714	67624.4285714286	73056.4285714286	78741.2857142857	84703.4285714286	90971.5714285714	97578.7142857143	104563.571428571	111971.857142857	119858.571428571	128289.571428571	137345.714285714	147127.142857143	157760	169407.142857143	182282.857142857	196675.714285714	212992.857142857	231830	254110	281378.571428571	316534.285714286	366082.857142857	450785.714285714
66	0	2745.08571428571	5561.48571428571	8452.98571428571	11423.7285714286	14478.1428571429	17621.1428571429	20858	24194.4285714286	27636.7142857143	31192	34867.7142857143	38672.5714285714	42615.7142857143	46707.7142857143	50960.1428571429	55386.2857142857	60000.8571428571	64820.5714285714	69864.4285714286	75154.5714285714	80716	86578.2857142857	92775.7142857143	99349	106346.571428571	113827.142857143	121862.285714286	130540.857142857	139975.142857143	150308.571428571	161732.857142857	174502.857142857	188981.428571429	205695.714285714	225464.285714286	249658.571428571	280850	324812.857142857	399967.142857143
67	0	2706.3	5482.9	8333.55714285714	11262.3142857143	14273.5857142857	17372.1428571429	20563.2857142857	23852.5714285714	27246.2857142857	30751.2857142857	34375.1428571429	38126.1428571429	42013.5714285714	46047.7142857143	50240.1428571429	54603.7142857143	59153.1428571428	63904.7142857143	68877.2857142857	74092.7142857143	79575.5714285714	85355	91464.8571428571	97945.1428571429	104843.857142857	112218.714285714	120140.428571429	128696.428571429	137997.285714286	148185.714285714	159447.142857143	172038.571428571	186311.428571429	202788.571428571	222278.571428571	246130	276881.428571429	320222.857142857	394315.714285714
68	0	3162.31428571429	6406.78571428571	9737.77142857143	13160.0428571429	16678.7142857143	20299.4285714286	24028.1428571429	27871.7142857143	31837.2857142857	35932.8571428571	40167.2857142857	44550.4285714286	49092.8571428571	53806.8571428571	58705.7142857143	63804.5714285714	69120.4285714286	74672.7142857143	80483.2857142857	86577.4285714286	92984.1428571428	99737.4285714286	106876.857142857	114449.142857143	122510.285714286	131127.857142857	140384.285714286	150381.428571429	161250	173154.285714286	186314.285714286	201027.142857143	217705.714285714	236960	259732.857142857	287604.285714286	323537.142857143	374181.428571429	460758.571428571
69	0	2757.28571428571	5586.21428571429	8490.57142857143	11474.5285714286	14542.5714285714	17699.4285714286	20950.7142857143	24302	27759.5714285714	31330.7142857143	35022.7142857143	38844.4285714286	42805.1428571429	46915.4285714286	51186.8571428571	55632.5714285714	60267.7142857143	65108.7142857143	70175.1428571429	75488.7142857143	81075	86963.2857142857	93188.2857142857	99790.7142857143	106819.428571429	114333.285714286	122404.142857143	131121.285714286	140597.571428571	150977.142857143	162451.428571429	175280	189821.428571429	206610	226465.714285714	250768.571428571	282098.571428571	326257.142857143	401745.714285714
70	0	2620.14285714286	5308.34285714286	8068.24285714286	10903.7714285714	13819.1857142857	16819.1428571429	19908.5714285714	23093.1428571429	26378.8571428571	29772.2857142857	33280.7142857143	36912.2857142857	40676	44581.7142857143	48640.7142857143	52865.4285714286	57269.8571428571	61870.2857142857	66684.5714285714	71733.8571428571	77042.2857142857	82637.7142857143	88553	94827	101506.142857143	108646.285714286	116315.714285714	124599.285714286	133604.142857143	143467.142857143	154371.428571429	166561.428571429	180380	196332.857142857	215201.428571429	238294.285714286	268067.142857143	310028.571428571	381762.857142857
71	0	2991	6059.68571428571	9210.22857142857	12447.0857142857	15775.1428571429	19199.7142857143	22726.4285714286	26361.7142857143	30112.4285714286	33986.1428571429	37991.2857142857	42136.8571428571	46433.2857142857	50891.8571428571	55525.2857142857	60348	65375.8571428571	70627.2857142857	76123.1428571429	81887.1428571429	87946.7142857143	94334.1428571429	101086.714285714	108248.857142857	115873.285714286	124024	132779	142235	152514.285714286	163774.285714286	176221.428571429	190135.714285714	205911.428571429	224121.428571429	245661.428571429	272022.857142857	306008.571428571	353910	435797.142857143
72	0	2476.85714285714	5018.05714285714	7627.02857142857	10307.4857142857	13063.4571428571	15899.2857142857	18819.8571428571	21830.2857142857	24936.2857142857	28144.1428571429	31460.7142857143	34893.7142857143	38451.5714285714	42143.7142857143	45980.7142857143	49974.4285714286	54138	58486.7142857143	63037.8571428571	67811	72829.1428571429	78118.5714285714	83710.2857142857	89641.2857142857	95955.1428571429	102704.714285714	109954.857142857	117785.428571429	126297.857142857	135622	145930	157452.857142857	170515.714285714	185597.142857143	203432.857142857	225262.857142857	253407.142857143	293074.285714286	360885.714285714
73	0	3005.31428571429	6088.68571428571	9254.3	12506.6428571429	15850.5714285714	19291.5714285714	22835.1428571429	26487.8571428571	30256.5714285714	34148.8571428571	38173	42338.5714285714	46655.4285714286	51135.4285714286	55791	60636.7142857143	65688.7142857143	70965.2857142857	76487.2857142857	82278.8571428571	88367.5714285714	94785.5714285714	101570.428571429	108766.857142857	116427.714285714	124617.428571429	133414.285714286	142915.714285714	153244.285714286	164557.142857143	177064.285714286	191045.714285714	206895.714285714	225194.285714286	246837.142857143	273324.285714286	307472.857142857	355602.857142857	437882.857142857
74	0	2637.98571428571	5344.48571428571	8123.18571428571	10978.0142857143	13913.2714285714	16933.5714285714	20044.1428571429	23250.4285714286	26558.4285714286	29975	33507.2857142857	37163.7142857143	40953	44885.2857142857	48971.8571428571	53225.2857142857	57659.8571428571	62291.4285714286	67138.5714285714	72222.2857142857	77566.8571428571	83200.2857142857	89155.8571428571	95472.7142857143	102197.285714286	109386	117107.571428571	125447.714285714	134513.857142857	144444.285714286	155422.857142857	167694.285714286	181608.571428571	197670	216667.142857143	239917.142857143	269892.857142857	312140	384361.428571429
75	0	3141.57142857143	6364.75714285714	9673.9	13073.7	16569.2857142857	20166.2857142857	23870.5714285714	27688.8571428571	31628.4285714286	35697.1428571429	39903.8571428571	44258.1428571429	48770.8571428571	53453.8571428571	58320.5714285714	63386	68667	74182.8571428571	79955.2857142857	86009.4285714286	92374.2857142857	99083.1428571428	106175.714285714	113698.285714286	121706.571428571	130267.714285714	139463.428571429	149395.714285714	160192.857142857	172018.571428571	185092.857142857	199707.142857143	216277.142857143	235404.285714286	258028.571428571	285717.142857143	321414.285714286	371727.142857143	457735.714285714
76	0	3113.1	6307.05714285714	9586.21428571429	12955.2	16419.1428571429	19983.4285714286	23654.1428571429	27437.8571428571	31341.7142857143	35373.5714285714	39542.1428571428	43857	48328.8571428571	52969.4285714286	57792	62811.4285714286	68044.7142857143	73510.4285714286	79230.5714285714	85229.8571428571	91537	98185.1428571429	105213.285714286	112667.714285714	120603.428571429	129086.857142857	138199.285714286	148041.428571429	158740	170460	183414.285714286	197897.142857143	214317.142857143	233271.428571429	255690	283127.142857143	318501.428571429	368357.142857143	453587.142857143
77	0	2186.01428571429	4428.81428571428	6731.42857142857	9097.12857142857	11529.4857142857	14032.3571428571	16610	19266.8571428571	22008.1428571429	24839.2857142857	27766.4285714286	30796.2857142857	33936.4285714286	37195	40581.4285714286	44106.1428571429	47780.8571428571	51619	55635.7142857143	59848.2857142857	64277.1428571429	68945.4285714286	73880.7142857143	79115.1428571429	84687.5714285714	90644.7142857143	97043.4285714286	103954.571428571	111467.285714286	119696.714285714	128793.857142857	138963.571428571	150492.857142857	163802.857142857	179545.714285714	198811.428571429	223651.428571429	258660	318508.571428571
78	0	2083.08571428571	4220.28571428571	6414.48571428571	8668.81428571428	10986.6428571429	13371.6714285714	15827.8571428571	18359.7142857143	20972	23669.8571428571	26459.1428571429	29346.4285714286	32338.5714285714	35443.8571428571	38670.8571428571	42029.5714285714	45531.2857142857	49188.5714285714	53016.1428571429	57030.5714285714	61250.8571428571	65699.2857142857	70402.1428571428	75390.2857142857	80700.2857142857	86376.8571428571	92474.2857142857	99060	106219.142857143	114061	122729.857142857	132420.714285714	143407.142857143	156090	171091.428571429	189451.428571429	213121.428571429	246481.428571429	303512.857142857
79	0	1920.01428571429	3889.9	5912.32857142857	7990.17142857143	10126.5428571429	12324.8571428571	14588.8571428571	16922.4285714286	19330.1428571429	21816.7142857143	24387.7142857143	27049	29807	32669	35643.4285714286	38739.1428571429	41966.7142857143	45337.8571428571	48865.7142857143	52565.8571428571	56455.7142857143	60556	64890.7142857143	69488.2857142857	74382.5714285714	79614.7142857143	85234.8571428571	91305	97903.5714285714	105131.571428571	113121.714285714	122054	132180.571428571	143871.428571429	157697.142857143	174620	196437.142857143	227185.714285714	279751.428571429
80	0	3012.12857142857	6102.5	9275.3	12535.0285714286	15886.5714285714	19335.2857142857	22887	26548	30325.2857142857	34226.2857142857	38259.7142857143	42434.5714285714	46761.2857142857	51251.4285714286	55917.5714285714	60774.2857142857	65837.7142857143	71126.2857142857	76660.8571428571	82465.5714285714	88568.1428571428	95000.5714285714	101800.857142857	109013.571428571	116691.857142857	124900.142857143	133717	143240	153591.428571429	164931.428571429	177465.714285714	191478.571428571	207365.714285714	225705.714285714	247397.142857143	273944.285714286	308171.428571429	356410	438875.714285714
81	0	2969.92857142857	6017.01428571429	9145.35714285714	12359.4285714286	15664	19064.4285714286	22566.4285714286	26176.1428571429	29900.4285714286	33746.8571428571	37723.7142857143	41840.1428571429	46106.2857142857	50533.4285714286	55134.2857142857	59923	64915.4285714286	70129.8571428571	75587	81310.4285714286	87327.4285714286	93669.8571428571	100374.857142857	107486.428571429	115057.142857143	123150.428571429	131843.857142857	141233.285714286	151440	162621.428571429	174980	188797.142857143	204461.428571429	222544.285714286	243931.428571429	270107.142857143	303854.285714286	351417.142857143	432728.571428571
82	0	2874.57142857143	5823.81428571428	8851.71428571428	11962.5714285714	15161.1428571429	18452.2857142857	21841.8571428571	25335.5714285714	28940.2857142857	32663.2857142857	36512.4285714286	40496.7142857143	44625.8571428571	48910.8571428571	53364	57998.8571428571	62831	67878	73159.8571428571	78699.5714285714	84523.2857142857	90662.1428571429	97151.8571428571	104035.142857143	111362.714285714	119196.142857143	127610.428571429	136698.428571429	146577.142857143	157398.571428571	169361.428571429	182734.285714286	197895.714285714	215398.571428571	236098.571428571	261434.285714286	294097.142857143	340134.285714286	418832.857142857
83	0	2375.05714285714	4811.8	7313.54285714286	9883.82857142857	12526.5285714286	15245.8571428571	18046.2857142857	20933	23911.2857142857	26987.4285714286	30167.7142857143	33459.5714285714	36871.1428571429	40411.5714285714	44090.8571428571	47920.4285714286	51912.8571428571	56082.8571428571	60446.8571428571	65023.8571428571	69835.7142857143	74907.7142857143	80269.7142857143	85956.8571428571	92011.2857142857	98483.4285714286	105435.571428571	112944.285714286	121106.857142857	130047.857142857	139931.571428571	150981.428571429	163507.142857143	177968.571428571	195071.428571429	216004.285714286	242991.428571429	281028.571428571	346052.857142857
84	0	3190.1	6463.05714285714	9823.31428571428	13275.6428571429	16825.2857142857	20477.7142857143	24239.2857142857	28116.5714285714	32117	36248.5714285714	40520.1428571429	44941.7142857143	49524.1428571429	54279.5714285714	59221.4285714286	64365.1428571429	69727.7142857143	75328.7142857143	81190.2857142857	87338	93801	100613.571428571	107815.714285714	115454.571428571	123586.571428571	132279.714285714	141617.571428571	151702.857142857	162667.142857143	174675.714285714	187951.428571429	202792.857142857	219617.142857143	239041.428571429	262014.285714286	290130	326378.571428571	377468.571428571	464807.142857143
85	0	258.375714285714	523.461428571429	795.618571428571	1075.23285714286	1362.72428571429	1658.54285714286	1963.21428571429	2277.24285714286	2601.24285714286	2935.87142857143	3281.84285714286	3639.97142857143	4011.1	4396.25714285714	4796.51428571428	5213.11428571429	5647.44285714286	6101.08571428571	6575.84285714286	7073.75714285714	7597.21428571428	8148.98571428571	8732.3	9351	10009.6285714286	10713.7142857143	11470.0142857143	12286.8714285714	13174.8428571429	14147.5142857143	15222.7142857143	16424.7142857143	17787.4285714286	19360.5714285714	21221.2857142857	23498.5714285714	26434.4285714286	30572.2857142857	37646
86	0	3054.35714285714	6188.07142857143	9405.35714285714	12710.7857142857	16109.2857142857	19606.4285714286	23207.8571428571	26920.2857142857	30750.4285714286	34706.2857142857	38796.1428571429	43029.5714285714	47417	51970	56701.7142857143	61626.4285714286	66760.8571428571	72123.5714285714	77735.8571428571	83621.8571428571	89810	96332.7142857143	103228.285714286	110542.142857143	118328.142857143	126651.571428571	135592	145248.571428571	155745.714285714	167244.285714286	179954.285714286	194164.285714286	210272.857142857	228870	250865.714285714	277785.714285714	312492.857142857	361408.571428571	445030
87	0	3090.25714285714	6260.77142857143	9515.85714285714	12860.1428571429	16298.5714285714	19836.8571428571	23480.5714285714	27236.5714285714	31111.7142857143	35114	39252	43535.1428571429	47974.1428571429	52580.7142857143	57367.8571428571	62350.5714285714	67545.2857142857	72971	78649.1428571429	84604.4285714286	90865.2857142857	97464.5714285714	104441.285714286	111841	119718.428571429	128139.571428571	137185.142857143	146954.285714286	157575.714285714	169208.571428571	182068.571428571	196445.714285714	212744.285714286	231560	253812.857142857	281050	316164.285714286	365654.285714286	450258.571428571
88	0	2901.8	5878.98571428571	8935.57142857143	12075.9142857143	15304.7142857143	18627.1428571429	22048.7142857143	25575.5714285714	29214.5714285714	32972.7142857143	36858.4285714286	40880.2857142857	45048.5714285714	49374.2857142857	53869.5714285714	58548.4285714286	63426.2857142857	68521.1428571429	73853.1428571429	79445.1428571429	85324.1428571429	91521.1428571428	98072.2857142857	105020.857142857	112417.857142857	120325.571428571	128819.428571429	137993.571428571	147965.714285714	158890	170965.714285714	184465.714285714	199770	217438.571428571	238335.714285714	263911.428571429	296884.285714286	343355.714285714	422801.428571429
89	0	2956.95714285714	5990.72857142857	9105.4	12305.4142857143	15595.5714285714	18981.1428571429	22467.7142857143	26061.7142857143	29769.7142857143	33599.4285714286	37558.8571428571	41657.2857142857	45904.8571428571	50312.5714285714	54893.4285714286	59661.1428571429	64631.8571428571	69823.4285714286	75256.7142857143	80955	86945.8571428571	93260.4285714286	99936.2857142857	107016.714285714	114554.428571429	122612.428571429	131267.714285714	140616.142857143	150778.571428571	161910	174215.714285714	187971.428571429	203567.142857143	221571.428571429	242865.714285714	268927.142857143	302525.714285714	349881.428571429	430837.142857143
90	0	2944.54285714286	5965.55714285714	9067.15714285714	12253.7428571429	15530.1428571429	18901.4285714286	22373.4285714286	25952.2857142857	29644.7142857143	33458.2857142857	37401.1428571429	41482.4285714286	45712	50101.2857142857	54662.8571428571	59410.5714285714	64360.2857142857	69530.2857142857	74940.7142857143	80615.1428571429	86580.7142857143	92868.8571428571	99516.5714285714	106567.285714286	114073.428571429	122097.428571429	130716.428571429	140025.571428571	150145.714285714	161230	173484.285714286	187182.857142857	202712.857142857	220640	241845.714285714	267797.142857143	301255.714285714	348412.857142857	429027.142857143
91	0	2725.58571428571	5521.95714285714	8392.92857142857	11342.5571428571	14375.2857142857	17495.8571428571	20709.7142857143	24022.4285714286	27440.2857142857	30970.2857142857	34620	38397.7142857143	42312.8571428571	46375.8571428571	50598.1428571429	54992.7142857143	59574.5714285714	64360	69368	74620.5714285714	80142.4285714286	85963.1428571429	92116.4285714286	98643	105590.857142857	113018.285714286	120996.285714286	129613.285714286	138980.428571429	149241.428571429	160584.285714286	173262.857142857	187638.571428571	204234.285714286	223861.428571429	247884.285714286	278854.285714286	322504.285714286	397125.714285714
92	0	2140.24285714286	4336.1	6590.5	8906.68571428571	11288.1285714286	13738.6	16262.2857142857	18863.5714285714	21547.4285714286	24319.2857142857	27185.1428571429	30151.7142857143	33226	36416.4285714286	39731.8571428571	43182.8571428571	46780.5714285714	50538.4285714286	54471	58595.4285714286	62931.5714285714	67502.1428571429	72334	77459	82914.7142857143	88747.1428571428	95011.8571428571	101778.285714286	109133.857142857	117190.857142857	126097.571428571	136054.428571429	147342.857142857	160374.285714286	175785.714285714	194650	218968.571428571	253245.714285714	311841.428571429
93	0	2181.41428571429	4419.5	6717.28571428571	9078.01428571428	11505.2571428571	14002.8714285714	16575	19226.4285714286	21961.8571428571	24787.1428571429	27708.1428571429	30731.5714285714	33865.1428571429	37116.8571428571	40496.1428571429	44013.4285714286	47680.4285714286	51510.5714285714	55518.7142857143	59722.5714285714	64142.1428571428	68800.5714285714	73725.4285714286	78949	84509.7142857143	90454.1428571428	96839.4285714286	103736	111233.142857143	119445.142857143	128523.142857143	138671.571428571	150177.142857143	163458.571428571	179167.142857143	198394.285714286	223181.428571429	258117.142857143	317838.571428571
94	0	2570.87142857143	5208.52857142857	7916.52857142857	10698.7285714286	13559.3142857143	16502.8571428571	19534.2857142857	22658.8571428571	25882.8571428571	29212.4285714286	32654.8571428571	36218.2857142857	39911.1428571429	43743.4285714286	47726.1428571429	51871.2857142857	56193	60706.8571428571	65430.5714285714	70385	75593.5714285714	81083.7142857143	86887.8571428571	93043.8571428571	99597.4285714286	106603.142857143	114128.428571429	122256.285714286	131091.714285714	140770	151468.571428571	163428.571428571	176988.571428571	192641.428571429	211154.285714286	233814.285714286	263025.714285714	304198.571428571	374584.285714286
95	0	2564.88571428571	5196.4	7898.1	10673.8285714286	13527.7571428571	16464.4285714286	19488.7142857143	22606.1428571429	25822.5714285714	29144.4285714286	32578.8571428571	36133.8571428571	39818.2857142857	43641.5714285714	47615	51750.5714285714	56062.1428571429	60565.4285714286	65278.2857142857	70221.1428571428	75417.5714285714	80895	86685.5714285714	92827.2857142857	99365.5714285714	106355	113862.714285714	121971.714285714	130786.571428571	140442.285714286	151115.714285714	163048.571428571	176575.714285714	192192.857142857	210662.857142857	233270	262414.285714286	303490	373711.428571429
96	0	2518.22857142857	5101.87142857143	7754.41428571428	10479.6571428571	13281.6571428571	16164.8571428571	19134.1428571429	22194.8571428571	25352.7142857143	28614.1428571429	31986.2857142857	35476.5714285714	39093.8571428571	42847.7142857143	46748.7142857143	50809.1428571429	55042.2857142857	59463.7142857143	64090.7142857143	68943.7142857143	74045.5714285714	79423.2857142857	85108.5714285714	91138.5714285714	97557.8571428571	104420.285714286	111791.285714286	119752.714285714	128407.285714286	137887.285714286	148367.142857143	160082.857142857	173364.285714286	188697.142857143	206831.428571429	229025.714285714	257640	297970	366912.857142857
97	0	2553.27142857143	5172.85714285714	7862.31428571428	10625.4571428571	13466.4571428571	16389.8571428571	19400.4285714286	22503.7142857143	25705.5714285714	29012.2857142857	32431.2857142857	35970.1428571429	39637.8571428571	43443.8571428571	47399.1428571429	51516	55808.1428571428	60291	64982.4285714286	69902.8571428571	75075.7142857143	80528.4285714286	86292.7142857143	92406.5714285714	98915.2857142857	105873.142857143	113346.714285714	121419	130193.857142857	139805.857142857	150431.428571429	162310	175775.714285714	191321.428571429	209708.571428571	232212.857142857	261224.285714286	302115.714285714	372018.571428571
98	0	2717.67142857143	5505.92857142857	8368.55714285714	11309.6285714286	14333.5714285714	17445.1428571429	20649.5714285714	23952.7142857143	27360.7142857143	30880.4285714286	34519.4285714286	38286.2857142857	42190	46241.1428571428	50451.1428571429	54833.1428571429	59401.5714285714	64173.1428571428	69166.7142857143	74403.8571428571	79909.8571428571	85713.5714285714	91849	98356.5714285714	105284.285714286	112690.142857143	120645.142857143	129237	138577	148807.142857143	160117.142857143	172760	187094.285714286	203641.428571429	223211.428571429	247164.285714286	278044.285714286	321568.571428571	395972.857142857
99	0	2616.74285714286	5301.47142857143	8057.78571428571	10889.6285714286	13801.2571428571	16797.2857142857	19882.7142857143	23063.1428571429	26344.5714285714	29733.5714285714	33237.5714285714	36864.4285714286	40623.2857142857	44524	48577.7142857143	52796.8571428571	57195.5714285714	61790	66598.1428571429	71640.8571428571	76942.2857142857	82530.4285714286	88438.1428571428	94704	101374.428571429	108505.285714286	116164.857142857	124437.714285714	133430.857142857	143281.428571429	154171.428571429	166344.285714286	180145.714285714	196078.571428571	214922.857142857	237985.714285714	267720	309627.142857143	381267.142857143
100	0	547.024285714286	1108.25857142857	1684.45714285714	2276.45714285714	2885.11428571429	3511.42857142857	4156.44285714286	4821.3	5507.27142857143	6215.74285714286	6948.22857142857	7706.42857142857	8492.2	9307.62857142857	10155.0428571429	11037.0571428571	11956.6	12917.0428571429	13922.1714285714	14976.2857142857	16084.5714285714	17252.8571428571	18487.7142857143	19797.7142857143	21192.1428571429	22682.7142857143	24284	26013.4285714286	27893.4285714286	29952.7142857143	32229.1428571429	34774	37659.1428571429	40989.7142857143	44929	49750.2857142857	55966.1428571429	64726.7142857143	79703
101	0	2777.85714285714	5627.88571428571	8553.91428571429	11560.1142857143	14651	17831.5714285714	21107	24483.2857142857	27966.7142857143	31564.4285714286	35284	39134.2857142857	43124.4285714286	47265.2857142857	51568.5714285714	56047.5714285714	60717.2857142857	65594.4285714286	70698.5714285714	76051.8571428571	81679.7142857143	87612	93883.4285714286	100535.142857143	107616.285714286	115186.142857143	123317.285714286	132099.428571429	141646.285714286	152104.285714286	163664.285714286	176587.142857143	191238.571428571	208151.428571429	228155.714285714	252638.571428571	284202.857142857	328690	404742.857142857
102	0	2259.92857142857	4578.55714285714	6959.02857142857	9404.72857142857	11919.3285714286	14506.8571428571	17171.5714285714	19918.2857142857	22752.2857142857	25679.1428571429	28705.2857142857	31837.7142857143	35083.8571428571	38452.7142857143	41953.7142857143	45597.5714285714	49396.4285714286	53364.4285714286	57516.8571428571	61872	66450.5714285714	71276.7142857143	76378.8571428571	81790.2857142857	87551.1428571428	93709.7142857143	100324.714285714	107469.571428571	115236.285714286	123744	133148.714285714	143662.857142857	155581.428571429	169341.428571429	185615.714285714	205534.285714286	231212.857142857	267405.714285714	329278.571428571
103	0	2700.37142857143	5470.9	8315.31428571428	11237.6571428571	14242.3428571429	17334.1428571429	20518.2857142857	23800.2857142857	27186.5714285714	30683.8571428571	34299.8571428571	38042.5714285714	41921.5714285714	45947	50130.1428571428	54484.2857142857	59023.5714285714	63764.7142857143	68726.5714285714	73930.4285714286	79401.4285714286	85168.1428571429	91264.5714285714	97730.7142857143	104614.428571429	111973.142857143	119877.428571429	128414.714285714	137695.285714286	147861.428571429	159098.571428571	171661.428571429	185904.285714286	202345.714285714	221791.428571429	245591.428571429	276275.714285714	319522.857142857	393452.857142857
104	0	2165.28571428571	4386.82857142857	6667.61428571428	9010.9	11420.2	13899.3428571429	16452.5714285714	19084.2857142857	21799.5714285714	24603.8571428571	27503.2857142857	30504.4285714286	33614.7142857143	36842.4285714286	40196.8571428571	43688.1428571429	47328	51129.7142857143	55108.2857142857	59281	63667.8571428571	68292	73180.4285714286	78365.2857142857	83884.8571428571	89785.4285714286	96123.5714285714	102969.142857143	110410.714285714	118562.142857143	127573	137646.285714286	149067.142857143	162250	177842.857142857	196927.142857143	221531.428571429	256208.571428571	315490
105	0	2795.68571428571	5664	8608.81428571428	11634.3142857143	14745	17946	21242.4285714286	24640.4285714286	28146.1428571429	31767	35510.4285714286	39385.4285714286	43401.2857142857	47568.7142857143	51899.5714285714	56407.2857142857	61106.8571428571	66015.4285714286	71152.4285714286	76540	82204	88174.2857142857	94485.8571428571	101180.285714286	108306.857142857	115925.428571429	124108.714285714	132947.285714286	142555.428571429	153080	164714.285714286	177720	192465.714285714	209487.142857143	229620	254260	286027.142857143	330800	407340
106	0	2753.85714285714	5579.25714285714	8480.01428571429	11460.2428571429	14524.4285714286	17677.4285714286	20924.5714285714	24271.7142857143	27725.1428571429	31291.7142857143	34979.2857142857	38796.1428571429	42752	46857	51123.1428571429	55563.4285714286	60192.7142857143	65027.7142857143	70087.8571428571	75394.8571428571	80974.1428571428	86855.1428571429	93072.2857142857	99666.5714285714	106686.571428571	114191	122251.857142857	130958.285714286	140422.571428571	150790	162250	175061.428571429	189585.714285714	206352.857142857	226184.285714286	250455.714285714	281748.571428571	325851.428571429	401245.714285714
107	0	2212.77142857143	4483.02857142857	6813.82857142857	9208.5	11670.6285714286	14204.1285714286	16813.2857142857	19502.7142857143	22277.5714285714	25143.4285714286	28106.4285714286	31173.2857142857	34351.8571428571	37650.4285714286	41078.2857142857	44646.1428571429	48365.8571428571	52250.8571428571	56316.7142857143	60581	65064	69789.4285714286	74785.1428571429	80083.7142857143	85724.2857142857	91754.2857142857	98231.2857142857	105227	112831.857142857	121162	130370.428571429	140664.714285714	152335.714285714	165808.571428571	181742.857142857	201245.714285714	226388.571428571	261827.142857143	322407.142857143
108	0	2028.3	4109.27142857143	6245.75714285714	8440.78571428571	10697.6428571429	13019.9428571429	15411.5714285714	17876.7142857143	20420.2857142857	23047.1428571429	25763.1428571429	28574.4285714286	31488	34511.4285714286	37653.5714285714	40924	44333.5714285714	47894.7142857143	51621.5714285714	55530.2857142857	59639.5714285714	63971.1428571429	68550.2857142857	73407.1428571429	78577.5714285714	84104.7142857143	90041.8571428571	96454.2857142857	103425.142857143	111060.714285714	119501.428571429	128937.428571429	139635.142857143	151984.285714286	166591.428571429	184467.142857143	207515.714285714	239998.571428571	295528.571428571
109	0	2824.41428571429	5722.2	8697.25714285714	11753.8428571429	14896.5714285714	18130.2857142857	21460.7142857143	24893.5714285714	28435.2857142857	32093.2857142857	35875.2857142857	39790	43847.1428571429	48057.4285714286	52432.8571428571	56986.8571428571	61734.7142857143	66693.7142857143	71883.4285714286	77326.2857142857	83048.5714285714	89080.1428571429	95456.7142857143	102219.857142857	109419.714285714	117116.428571429	125383.714285714	134313.142857143	144020	154652.857142857	166407.142857143	179545.714285714	194442.857142857	211640	231978.571428571	256872.857142857	288965.714285714	334198.571428571	411525.714285714
110	0	2592.44285714286	5252.24285714286	7982.95714285714	10788.5142857143	13673.1	16641.2857142857	19698.1428571429	22849	26100	29457.5714285714	32929	36522.1428571428	40246	44110.5714285714	48126.5714285714	52306.5714285714	56664.5714285714	61216.2857142857	65979.7142857143	70975.5714285714	76227.8571428571	81764.1428571429	87617	93824.7142857143	100433.142857143	107497.714285714	115086.142857143	123282.285714286	132191.857142857	141951.285714286	152740	164800	178472.857142857	194257.142857143	212927.142857143	235775.714285714	265232.857142857	306751.428571429	377727.142857143
111	0	2883.82857142857	5842.57142857143	8880.22857142857	12001.1	15209.8571428571	18511.7142857143	21912.1428571429	25417.1428571429	29033.5714285714	32768.4285714286	36630	40627.1428571428	44769.5714285714	49068.4285714286	53535.8571428571	58185.7142857143	63033.4285714286	68096.7142857143	73395.5714285714	78953	84795.5714285714	90954.1428571429	97464.7142857143	104370.285714286	111721.571428571	119580.142857143	128021.428571429	137138.714285714	147050	157905.714285714	169907.142857143	183322.857142857	198532.857142857	216091.428571429	236858.571428571	262275.714285714	295044.285714286	341230	420182.857142857
112	0	2051.18571428571	4155.64285714286	6316.22857142857	8536.02857142857	10818.3571428571	13166.8428571429	15585.4285714286	18078.4285714286	20650.7142857143	23307.2857142857	26053.8571428571	28896.8571428571	31843.2857142857	34900.8571428571	38078.4285714286	41385.7142857143	44833.7142857143	48435.1428571429	52204	56156.8571428571	60312.5714285714	64692.8571428571	69323.7142857143	74235.4285714286	79464.1428571428	85053.7142857143	91057.7142857143	97542.5714285714	104592	112313.857142857	120849.857142857	130392.285714286	141210.571428571	153700	168470	186548.571428571	209855.714285714	242705.714285714	298862.857142857
113	0	1253.98	2540.52857142857	3861.4	5218.45714285714	6613.75714285714	8049.48571428571	9528.1	11052.2	12624.7	14248.7714285714	15927.8571428571	17666	19467.2857142857	21336.4285714286	23279.1428571429	25301	27409	29610.5714285714	31914.7142857143	34331.2857142857	36871.8571428571	39549.7142857143	42380.7142857143	45383.4285714286	48580	51997.2857142857	55667.7142857143	59632.2857142857	63941.8571428571	68662.5714285714	73881	79714.7142857143	86328.5714285714	93963.5714285714	102993.857142857	114046	128294.857142857	148377.142857143	182708.571428571
114	0	2837.64285714286	5749	8738.01428571428	11808.9142857143	14966.2857142857	18215.2857142857	21561.2857142857	25010.1428571429	28568.5714285714	32243.7142857143	36043.4285714286	39976.4285714286	44052.5714285714	48282.5714285714	52678.4285714286	57253.8571428571	62024	67006.1428571429	72220.1428571428	77688.7142857143	83437.7142857143	89497.5714285714	95904	102698.857142857	109932.285714286	117665.142857143	125971.285714286	134942.571428571	144694.285714286	155377.142857143	167185.714285714	180387.142857143	195354.285714286	212631.428571429	233065.714285714	258075.714285714	290320	335764.285714286	413452.857142857
115	0	1657.84285714286	3358.75714285714	5105.02857142857	6899.14285714286	8743.81428571428	10641.9571428571	12596.7714285714	14611.7142857143	16690.7142857143	18837.8571428571	21057.7142857143	23355.5714285714	25737	28208.2857142857	30776.4285714286	33449.5714285714	36236.4285714286	39147.1428571428	42193.4285714286	45388.2857142857	48747	52287.4285714286	56030.1428571429	60000	64226	68743.7142857143	73596.4285714286	78837.7142857143	84535.4285714286	90776.4285714286	97675.5714285714	105388.142857143	114132	124226	136164.714285714	150775.714285714	169614.285714286	196164.285714286	241552.857142857
116	0	2812.48571428571	5698.04285714286	8660.54285714286	11704.2285714286	14833.7142857143	18053.8571428571	21370.1428571429	24788.4285714286	28315.2857142857	31957.8571428571	35723.8571428571	39622.1428571429	43662.1428571429	47854.5714285714	52211.4285714286	56746.2857142857	61474.1428571429	66412.1428571429	71580	76999.8571428571	82698	88704.1428571428	95053.7142857143	101788.285714286	108957.714285714	116622	124854.428571429	133746.142857143	143411.428571429	154000	165704.285714286	178788.571428571	193621.428571429	210745.714285714	231000	255788.571428571	287745.714285714	332788.571428571	409788.571428571
117	0	2518.38571428571	5102.2	7754.92857142857	10480.3285714286	13282.5285714286	16166	19135.4285714286	22196.2857142857	25354.4285714286	28616.1428571429	31988.2857142857	35478.8571428571	39096.4285714286	42850.4285714286	46751.8571428571	50812.4285714286	55045.8571428571	59467.5714285714	64095	68948.1428571429	74050.4285714286	79428.5714285714	85114.1428571429	91144.5714285714	97564.2857142857	104427	111798.714285714	119760.571428571	128415.714285714	137896.285714286	148377.142857143	160092.857142857	173375.714285714	188708.571428571	206844.285714286	229041.428571429	257657.142857143	297988.571428571	366937.142857143
118	0	1838.58571428571	3724.92857142857	5661.57142857143	7651.3	9697.07142857143	11802.1428571429	13970.0714285714	16204.7142857143	18510.2857142857	20891.5714285714	23353.4285714286	25901.7142857143	28542.8571428571	31283.5714285714	34131.7142857143	37096.2857142857	40186.8571428571	43415	46793.2857142857	50336.4285714286	54061.4285714286	57987.7142857143	62138.5714285714	66541.1428571429	71228	76238.2857142857	81620	87432.7142857143	93751.4285714286	100672.857142857	108324.142857143	116877.571428571	126574.714285714	137769.142857143	151010	167214.285714286	188105.714285714	217550	267887.142857143
119	0	2460.57142857143	4985.05714285714	7576.87142857143	10239.7142857143	12977.5714285714	15794.8571428571	18696.1428571429	21686.7142857143	24772.2857142857	27959	31253.8571428571	34664.2857142857	38198.7142857143	41866.7142857143	45678.4285714286	49645.8571428571	53782	58102.1428571428	62623.4285714286	67365.1428571429	72350.1428571429	77604.8571428571	83160	89051.8571428571	95324.2857142857	102029.428571429	109231.857142857	117011	125467.428571429	134730.285714286	144970	156417.142857143	169394.285714286	184375.714285714	202095.714285714	223782.857142857	251741.428571429	291147.142857143	358512.857142857
120	0	2698.58571428571	5467.25714285714	8309.78571428571	11230.2	14232.8857142857	17322.5714285714	20504.5714285714	23784.4285714286	27168.5714285714	30663.5714285714	34277	38017.4285714286	41893.7142857143	45916.4285714286	50096.8571428571	54448	58984.4285714286	63722.4285714286	68680.8571428571	73881.2857142857	79348.5714285714	85111.5714285714	91204	97665.8571428571	104544.857142857	111898.714285714	119797.714285714	128329.428571429	137603.714285714	147762.857142857	158992.857142857	171547.142857143	185780	202211.428571429	221644.285714286	245428.571428571	276091.428571429	319310	393191.428571429
121	0	3150.88571428571	6383.62857142857	9702.57142857143	13112.4714285714	16618.4285714286	20226	23941.2857142857	27771	31722.1428571429	35803	40022.1428571428	44389.4285714286	48915.4285714286	53612.4285714286	58493.5714285714	63574	68870.7142857143	74402.8571428571	80192.4285714286	86264.4285714286	92648.1428571429	99377	106490.571428571	114035.428571429	122067.571428571	130653.857142857	139876.857142857	149838.571428571	160667.142857143	172528.571428571	185641.428571429	200300	216918.571428571	236102.857142857	258792.857142857	286564.285714286	322367.142857143	372828.571428571	459092.857142857
122	0	2486.17142857143	5036.92857142857	7655.7	10346.2428571429	13112.5857142857	15959.1428571429	18890.5714285714	21912.4285714286	25030	28250	31579	35025	38596.1428571429	42302.2857142857	46153.7142857143	50162.2857142857	54341.5714285714	58706.7142857143	63274.8571428571	68066	73103	78412.2857142857	84025.1428571429	89978.4285714286	96316	103091	110368.285714286	118228.285714286	126772.714285714	136132	146478.571428571	158044.285714286	171157.142857143	186294.285714286	204198.571428571	226110	254360	294175.714285714	362242.857142857
123	0	1370.85	2777.31428571429	4221.28571428571	5704.81428571428	7230.14285714286	8799.7	10416.1	12082.2571428571	13801.3142857143	15576.7142857143	17412.4285714286	19312.4285714286	21281.5714285714	23325	25448.7142857143	27659	29963.4285714286	32370.2857142857	34889.1428571429	37530.8571428571	40308.2857142857	43235.7142857143	46330.5714285714	49613.1428571429	53107.7142857143	56843.2857142857	60856	65189.8571428571	69901.1428571429	75061.8571428571	80766.5714285714	87144.1428571429	94374.2857142857	102720.857142857	112592.714285714	124675	140251.714285714	162205.714285714	199737.142857143
124	0	818.17	1657.6	2519.4	3404.82857142857	4315.2	5251.95714285714	6216.68571428571	7211.1	8237.1	9296.72857142857	10392.3	11526.3	12701.5571428571	13921.1857142857	15188.5714285714	16507.8571428571	17883.1428571429	19319.7142857143	20823	22399.7142857143	24057.2857142857	25804.5714285714	27651.7142857143	29610.8571428571	31696.4285714286	33926	36320.8571428571	38907.5714285714	41719.4285714286	44799.4285714286	48204.2857142857	52010.5714285714	56325.8571428571	61307.2857142857	67199.2857142857	74410.2857142857	83707	96810.1428571429	119209.857142857
125	0	2770.42857142857	5612.82857142857	8531.02857142857	11529.2	14611.8571428571	17783.8571428571	21050.5714285714	24417.7142857143	27891.8571428571	31480	35189.7142857143	39029.5714285714	43009.1428571428	47138.8571428571	51430.7142857143	55897.7142857143	60554.8571428571	65419	70509.4285714286	75848.4285714286	81461.2857142857	87377.5714285714	93632.2857142857	100266.142857143	107328.285714286	114878	122987.285714286	131746.142857143	141267.428571429	151697.142857143	163225.714285714	176114.285714286	190725.714285714	207594.285714286	227545.714285714	251962.857142857	283442.857142857	327811.428571429	403660
126	0	3337.65714285714	6762.01428571428	10277.7	13889.7142857143	17603.4285714286	21425	25360.4285714286	29417.1428571429	33602.5714285714	37925.2857142857	42394.5714285714	47020.5714285714	51815	56790.2857142857	61960.7142857143	67342.4285714286	72953	78813.1428571429	84945.8571428571	91377.8571428571	98139.8571428571	105267.571428571	112802.857142857	120795	129303.142857143	138398.428571429	148168.571428571	158720	170191.428571429	182755.714285714	196645.714285714	212172.857142857	229775.714285714	250098.571428571	274134.285714286	303551.428571429	341475.714285714	394928.571428571	486307.142857143
127	0	3343.11428571429	6773.05714285714	10294.4857142857	13912.4	17632.2857142857	21459.8571428571	25401.8571428571	29465.1428571429	33657.4285714286	37987.1428571429	42463.7142857143	47097.4285714286	51899.5714285714	56883	62062	67452.2857142857	73072.1428571429	78941.8571428571	85084.5714285714	91527.1428571428	98300.1428571428	105439.428571429	112987	120992.285714286	129514.285714286	138624.428571429	148410	158980	170468.571428571	183054.285714286	196967.142857143	212520	230151.428571429	250507.142857143	274581.428571429	304045.714285714	342034.285714286	395572.857142857	487100
128	0	2967.98571428571	6013.08571428571	9139.38571428571	12351.3428571429	15653.8571428571	19052	22551.5714285714	26159	29880.8571428571	33724.7142857143	37699	41812.7142857143	46076.1428571429	50500.4285714286	55098.2857142857	59883.7142857143	64873	70084	75537.5714285714	81257.1428571428	87270.2857142857	93608.5714285714	100309.142857143	107416.142857143	114982	123070	131757.571428571	141141	151341.428571429	162514.285714286	174865.714285714	188672.857142857	204327.142857143	222398.571428571	243771.428571429	269930	303655.714285714	351187.142857143	432444.285714286
129	0	3173.41428571429	6429.27142857143	9771.97142857143	13206.2428571429	16737.2857142857	20370.7142857143	24112.5714285714	27969.5714285714	31949	36059	40308.4285714286	44706.8571428571	49265.2857142857	53995.8571428571	58911.8571428571	64028.5714285714	69363.1428571429	74935	80765.8571428571	86881.4285714286	93310.7142857143	100087.714285714	107252.142857143	114851	122940.571428571	131588.285714286	140877.285714286	150910	161815.714285714	173762.857142857	186968.571428571	201732.857142857	218470	237791.428571429	260644.285714286	288614.285714286	324672.857142857	375495.714285714	462377.142857143
130	0	2082.68571428571	4219.48571428571	6413.25714285714	8667.15714285714	10984.5428571429	13369.1142857143	15824.8571428571	18356.1428571429	20967.8571428571	23665.2857142857	26454	29340.7142857143	32332.4285714286	35437	38663.4285714286	42021.4285714286	45522.5714285714	49179.1428571429	53006	57019.5714285714	61239	65686.7142857143	70388.7142857143	75375.7142857143	80684.8571428571	86360.2857142857	92456.5714285714	99041	106198.714285714	114039.142857143	122706.285714286	132395.428571429	143380	156060	171058.571428571	189414.285714286	213080	246434.285714286	303454.285714286
131	0	3152.92857142857	6387.75714285714	9708.87142857143	13120.9714285714	16629.1428571429	20239.1428571429	23956.8571428571	27789	31742.7142857143	35826.2857142857	40048.1428571429	44418.1428571429	48947.1428571429	53647.1428571429	58531.4285714286	63615.1428571429	68915.2857142857	74451.1428571428	80244.4285714286	86320.4285714286	92708.2857142857	99441.4285714286	106559.571428571	114109.428571429	122146.714285714	130738.571428571	139967.571428571	149935.714285714	160771.428571429	172641.428571429	185761.428571429	200430	217058.571428571	236255.714285714	258961.428571429	286750	322577.142857143	373071.428571429	459391.428571429
132	0	2693.25714285714	5456.47142857143	8293.38571428571	11208.0428571429	14204.8	17288.4285714286	20464.1428571429	23737.5714285714	27114.8571428571	30603	34209.4285714286	37942.4285714286	41811.1428571429	45825.8571428571	49998	54340.5714285714	58868	63596.7142857143	68545.4285714286	73735.5714285714	79192.1428571429	84943.5714285714	91024	97473.1428571429	104338.571428571	111678	119561.428571429	128076.142857143	137332.285714286	147471.428571429	158678.571428571	171208.571428571	185412.857142857	201811.428571429	221207.142857143	244944.285714286	275547.142857143	318680	392415.714285714
133	0	2087.1	4228.41428571429	6426.82857142857	8685.48571428571	11007.7857142857	13397.4	15858.2857142857	18395	21012.2857142857	23715.2857142857	26510	29402.8571428571	32400.8571428571	35512	38745.1428571429	42110.4285714286	45618.8571428571	49283.2857142857	53118.1428571428	57140.1428571428	61368.5714285714	65825.7142857143	70537.5714285714	75535.2857142857	80855.5714285714	86543	92652.1428571429	99250.5714285714	106423.428571429	114280.428571429	122965.857142857	132675.428571429	143682.857142857	156391.428571429	171420	189815.714285714	213531.428571429	246955.714285714	304095.714285714
134	0	2944.72857142857	5965.94285714286	9067.74285714286	12254.5285714286	15531.1428571429	18902.7142857143	22374.8571428571	25953.8571428571	29646.5714285714	33460.4285714286	37403.5714285714	41485	45715	50104.5714285714	54666.2857142857	59414.2857142857	64364.4285714286	69534.7142857143	74945.4285714286	80620.2857142857	86586.1428571428	92874.7142857143	99522.8571428571	106574.142857143	114080.714285714	122105.285714286	130724.857142857	140034.571428571	150154.285714286	161240	173495.714285714	187194.285714286	202725.714285714	220654.285714286	241861.428571429	267814.285714286	301275.714285714	348434.285714286	429055.714285714
135	0	3026.85714285714	6132.35714285714	9320.65714285714	12596.3428571429	15964.2857142857	19429.8571428571	22999	26677.8571428571	30473.5714285714	34393.7142857143	38446.8571428571	42642.1428571429	46990	51502.1428571429	56191.1428571429	61071.5714285714	66159.7142857143	71474.1428571429	77035.8571428571	82869	89001.2857142857	95465.2857142857	102298.857142857	109546.857142857	117262.714285714	125511.142857143	134371	143940	154342.857142857	165738.571428571	178334.285714286	192415.714285714	208380	226810	248607.142857143	275284.285714286	309678.571428571	358154.285714286	441022.857142857
136	0	1284.92428571429	2603.22857142857	3956.68571428571	5347.22857142857	6776.95714285714	8248.12857142857	9763.21428571428	11324.9285714286	12936.2285714286	14600.4285714286	16321	18101.8571428571	19947.5714285714	21863	23853.5714285714	25925.2857142857	28085.2857142857	30341.2857142857	32702.2857142857	35178.4285714286	37781.7142857143	40525.7142857143	43426.5714285714	46503.4285714286	49778.8571428571	53280.2857142857	57041.4285714286	61103.7142857143	65519.7142857143	70356.8571428571	75704.1428571428	81681.8571428571	88458.7142857143	96282.1428571429	105535.285714286	116860.285714286	131460.714285714	152038.571428571	187217.142857143
137	0	3023.97142857143	6126.5	9311.77142857143	12584.3285714286	15949.1428571429	19411.4285714286	22977	26652.4285714286	30444.4285714286	34361	38410.1428571429	42601.4285714286	46945.2857142857	51453	56137.5714285714	61013.2857142857	66096.7142857143	71406	76962.4285714286	82790	88916.4285714286	95374.2857142857	102201.285714286	109442.428571429	117150.857142857	125391.428571429	134243	143802.857142857	154195.714285714	165580	178164.285714286	192232.857142857	208181.428571429	226592.857142857	248370	275022.857142857	309382.857142857	357812.857142857	440602.857142857
138	0	2792.72857142857	5658	8599.68571428571	11621.9857142857	14729.4285714286	17927	21220	24614.2857142857	28116.4285714286	31733.2857142857	35472.8571428571	39343.7142857143	43355.2857142857	47518.2857142857	51844.5714285714	56347.5714285714	61042.1428571429	65945.5714285714	71077	76458.8571428571	82116.8571428571	88080.8571428571	94385.8571428571	101073.142857143	108192.142857143	115802.571428571	123977.142857143	132806.428571429	142404.428571429	152917.142857143	164540	177531.428571429	192261.428571429	209265.714285714	229377.142857143	253991.428571429	285724.285714286	330450	406908.571428571
139	0	2353.4	4767.92857142857	7246.84285714286	9793.7	12412.3	15106.8571428571	17881.7142857143	20742.1428571429	23693.2857142857	26741.2857142857	29892.5714285714	33154.4285714286	36535	40043	43688.7142857143	47483.2857142857	51439.4285714286	55571.4285714286	59895.7142857143	64430.8571428571	69198.8571428571	74224.5714285714	79537.7142857143	85173	91172.1428571428	97585.2857142857	104474	111914.285714286	120002.285714286	128861.714285714	138655.428571429	149604.285714286	162015.714285714	176345.714285714	193292.857142857	214034.285714286	240775.714285714	278465.714285714	342897.142857143
140	0	3058.35714285714	6196.17142857143	9417.67142857143	12727.4285714286	16130.4285714286	19632.1428571429	23238.2857142857	26955.4285714286	30790.7142857143	34751.7142857143	38847	43085.8571428571	47479.1428571428	52038.1428571428	56775.8571428571	61707.1428571429	66848.2857142857	72218	77837.5714285714	83731.4285714286	89927.5714285714	96458.8571428571	103363.428571429	110686.857142857	118483	126817.285714286	135769.428571429	145438.571428571	155950	167462.857142857	180190	194418.571428571	210548.571428571	229170	251194.285714286	278150	312901.428571429	361881.428571429	445612.857142857
141	0	3081.84285714286	6243.74285714286	9489.97142857143	12825.1428571429	16254.2857142857	19782.8571428571	23416.7142857143	27162.4285714286	31027.1428571429	35018.4285714286	39145.1428571428	43416.7142857143	47843.5714285714	52437.5714285714	57211.7142857143	62180.8571428571	67361.5714285714	72772.4285714286	78435.1428571428	84374.1428571429	90618	97199.2857142857	104157	111536.571428571	119392.714285714	127790.857142857	136811.714285714	146555.714285714	157147.142857143	168748.571428571	181572.857142857	195911.428571429	212165.714285714	230928.571428571	253122.857142857	280285.714285714	315302.857142857	364658.571428571	449032.857142857
142	0	3008.22857142857	6094.58571428571	9263.27142857143	12518.7714285714	15866	19310.2857142857	22857.2857142857	26513.5714285714	30285.8571428571	34182	38210.1428571428	42379.5714285714	46700.7142857143	51185	55845.1428571428	60695.5714285714	65752.4285714286	71034.1428571429	76561.5714285714	82358.7142857143	88453.2857142857	94877.4285714286	101669	108872.285714286	116540.714285714	124738.285714286	133543.714285714	143054.285714286	153392.857142857	164717.142857143	177235.714285714	191231.428571429	207097.142857143	225412.857142857	247075.714285714	273590	307771.428571429	355948.571428571	438307.142857143
143	0	2386.71428571429	4835.42857142857	7349.45714285714	9932.35714285714	12588.0285714286	15320.7142857143	18135	21035.8571428571	24028.7142857143	27119.8571428571	30315.7142857143	33623.8571428571	37052.1428571429	40610	44307.2857142857	48155.5714285714	52167.7142857143	56358.2857142857	60743.7142857143	65343.1428571428	70178.5714285714	75275.4285714286	80663.8571428571	86378.8571428571	92463	98967	105953.142857143	113498.714285714	121701.285714286	130686.285714286	140618.571428571	151721.428571429	164310	178841.428571429	196030	217065.714285714	244185.714285714	282408.571428571	347751.428571429
144	0	3346.35714285714	6779.62857142857	10304.4857142857	13925.9142857143	17649.4285714286	21480.7142857143	25426.5714285714	29493.7142857143	33690.1428571429	38024	42505	47143.1428571428	51950	56938.2857142857	62122.1428571428	67517.8571428571	73143.1428571429	79018.4285714286	85167.1428571429	91616	98395.5714285714	105541.857142857	113096.714285714	121109.714285714	129640	138759.142857143	148554.285714286	159134.285714286	170634.285714286	183231.428571429	197157.142857143	212725.714285714	230375.714285714	250750	274848.571428571	304341.428571429	342365.714285714	395957.142857143	487574.285714286
145	0	382.598571428571	775.135714285714	1178.14142857143	1592.18571428571	2017.9	2455.95714285714	2907.08571428571	3372.11428571429	3851.88571428571	4347.4	4859.71428571429	5390.01428571429	5939.58571428571	6509.91428571429	7102.61428571428	7719.51428571428	8362.65714285714	9034.41428571429	9737.41428571428	10474.7285714286	11249.8571428571	12066.9142857143	12930.6857142857	13846.8285714286	14822.1428571429	15864.7142857143	16984.5714285714	18194.2857142857	19509.1428571429	20949.4285714286	22541.5714285714	24321.5714285714	26339.4285714286	28669	31424.1428571429	34796.2857142857	39143.7142857143	45271	55745.7142857143
146	0	2981.5	6040.45714285714	9181	12407.5857142857	15725.1428571429	19138.7142857143	22654.2857142857	26278.1428571429	30016.8571428571	33878.2857142857	37870.7142857143	42003.1428571429	46286	50730.2857142857	55349.1428571429	60156.4285714286	65168.4285714286	70403.1428571428	75881.5714285714	81627.1428571428	87667.7142857143	94034.8571428571	100766	107905.285714286	115505.571428571	123630.428571429	132357.571428571	141783.571428571	152030	163254.285714286	175661.428571429	189532.857142857	205257.142857143	223411.428571429	244881.428571429	271160	305038.571428571	352787.142857143	434414.285714286
147	0	3214.21428571429	6511.91428571429	9897.57142857143	13375.9857142857	16952.4285714286	20632.5714285714	24422.4285714286	28329	32359.7142857143	36522.5714285714	40826.4285714286	45281.4285714286	49898.5714285714	54689.8571428571	59669	64851.5714285714	70254.7142857143	75898.1428571428	81804	87998.1428571429	94510	101374.142857143	108630.571428571	116327.142857143	124520.714285714	133279.571428571	142688	152850	163895.714285714	175995.714285714	189372.857142857	204325.714285714	221277.142857143	240847.142857143	263994.285714286	292322.857142857	328845.714285714	380321.428571429	468320
148	0	2690.78571428571	5451.47142857143	8285.78571428571	11197.7571428571	14191.7571428571	17272.5714285714	20445.2857142857	23715.7142857143	27090	30575	34178	37907.5714285714	41772.7142857143	45783.7142857143	49952.1428571428	54290.7142857143	58814	63538.2857142857	68482.4285714286	73667.8571428571	79119.4285714286	84865.7142857143	90940.4285714286	97383.7142857143	104242.857142857	111575.428571429	119451.714285714	127958.714285714	137206.285714286	147335.714285714	158534.285714286	171051.428571429	185242.857142857	201627.142857143	221004.285714286	244720	275294.285714286	318387.142857143	392055.714285714
149	0	3112.98571428571	6306.84285714286	9585.87142857143	12954.7571428571	16418.5714285714	19982.7142857143	23653.4285714286	27437	31340.5714285714	35372.2857142857	39540.7142857143	43855.4285714286	48327.1428571428	52967.5714285714	57790	62809.2857142857	68042.2857142857	73507.8571428571	79227.8571428571	85226.8571428571	91533.7142857143	98181.7142857143	105209.571428571	112663.857142857	120599.285714286	129082.428571429	138194.428571429	148035.714285714	158734.285714286	170454.285714286	183408.571428571	197891.428571429	214308.571428571	233262.857142857	255680	283117.142857143	318490	368344.285714286	453571.428571429
150	0	3342.67142857143	6772.15714285714	10293.1285714286	13910.5571428571	17629.8571428571	21457.1428571429	25398.5714285714	29461.2857142857	33653	37982.1428571429	42458.1428571429	47091.1428571429	51892.7142857143	56875.4285714286	62053.7142857143	67443.4285714286	73062.4285714286	78931.2857142857	85073.2857142857	91515	98287.1428571428	105425.571428571	112972	120976.285714286	129497.142857143	138606.142857143	148390	158958.571428571	170445.714285714	183030	196940	212491.428571429	230121.428571429	250472.857142857	274544.285714286	304005.714285714	341988.571428571	395521.428571429	487035.714285714
