# Supplementary material for: Inference of past demography, dormancy and self-fertilization rates from whole genome sequence data
Source: PLoS Genet. 2020 Apr 6;16(4):e1008698. doi: 10.1371/journal.pgen.1008698 (PMC7173940; doi:10.1371/journal.pgen.1008698)
Supplement: S1 Data — File containing all numerical data presented in this study. It contains all plotted results and all requirements to build summary statistics. (ZIP) [file pgen.1008698.s003.zip › S1_data/Supplementary_Figure/FigS20/F20S_d_popsize.csv]

	V1	V2	V3	V4	V5	V6	V7	V8	V9	V10	V11	V12	V13	V14	V15	V16	V17	V18	V19	V20	V21	V22	V23	V24	V25	V26	V27	V28	V29	V30	V31	V32	V33	V34	V35	V36	V37	V38	V39	V40
1	4.60466259678757	4.52198631907706	4.89708903854487	4.98376666596896	5.02215572332659	5.02842312621124	5.0157346925006	4.99428338758627	4.96905112100067	4.94264508713968	4.90477483920885	4.90477483920885	4.864050752334	4.864050752334	4.83857509394032	4.83857509394032	4.83082949875305	4.83082949875305	4.84261033055967	4.84261033055967	4.87630381856296	4.87630381856296	4.93498489887444	4.93498489887444	5.0216537429816	5.0216537429816	5.13831985313713	5.13831985313713	5.28558573711779	5.28558573711779	5.46272417562469	5.46272417562469	5.66738179956817	5.66738179956817	5.89329417230795	5.89329417230795	6.11885224384879	6.11885224384879	6.23409536644911	6.23409536644911
2	4.61949010258939	4.73424991722781	4.81272808271281	4.89802312688643	4.96578237248561	4.99402543777833	4.9984648795691	4.98675818448979	4.96457026181545	4.93702075226914	4.89434643656545	4.89434643656545	4.84833755163659	4.84833755163659	4.82179540271318	4.82179540271318	4.81675635716807	4.81675635716807	4.83277987537169	4.83277987537169	4.86941216313945	4.86941216313945	4.92685338878107	4.92685338878107	5.00600637859348	5.00600637859348	5.10851606586973	5.10851606586973	5.23668284054981	5.23668284054981	5.39301244335725	5.39301244335725	5.57913467244595	5.57913467244595	5.79351413967315	5.79351413967315	6.02188387850101	6.02188387850101	6.15571224031611	6.15571224031611
3	4.80501083014671	4.57904009586995	4.67746233936592	4.86132507361774	4.9601767659059	4.99419938710596	4.99251082791419	4.97245592077934	4.9451859297108	4.91711199039018	4.8800562527868	4.8800562527868	4.84476328458764	4.84476328458764	4.8271936868138	4.8271936868138	4.8274776308835	4.8274776308835	4.84568925646411	4.84568925646411	4.88261467557348	4.88261467557348	4.93957112784959	4.93957112784959	5.01792469605679	5.01792469605679	5.11884824686307	5.11884824686307	5.2435445684552	5.2435445684552	5.39370130920768	5.39370130920768	5.57133708157823	5.57133708157823	5.776882187001	5.776882187001	6.00024674934917	6.00024674934917	6.13758892490346	6.13758892490346
4	4.61441856947148	4.57274651821547	4.92895979350682	4.99324951315672	5.02168889468338	5.02235731816931	5.00566128714658	4.98070545682552	4.95348844750349	4.92742661650337	4.8944203336713	4.8944203336713	4.86413300991918	4.86413300991918	4.85048468249834	4.85048468249834	4.85416086622276	4.85416086622276	4.87657829473408	4.87657829473408	4.91960587227477	4.91960587227477	4.98501013926235	4.98501013926235	5.07412760726094	5.07412760726094	5.18780957667161	5.18780957667161	5.32668818535856	5.32668818535856	5.4915110864272	5.4915110864272	5.68270445771861	5.68270445771861	5.89754022371049	5.89754022371049	6.11810943668612	6.11810943668612	6.23461789096957	6.23461789096957
5	4.54283687250677	4.43781590125982	4.81946612562738	4.90914260401847	4.97147266694767	4.98995161682357	4.97917566159981	4.95547866223718	4.92788213915262	4.90051825468402	4.86389072816318	4.86389072816318	4.82736934254095	4.82736934254095	4.80795859002154	4.80795859002154	4.8076715022301	4.8076715022301	4.82756755115677	4.82756755115677	4.86857350696122	4.86857350696122	4.93193330719074	4.93193330719074	5.01921287742215	5.01921287742215	5.13184713901382	5.13184713901382	5.27055924552297	5.27055924552297	5.4350430440532	5.4350430440532	5.6239483458952	5.6239483458952	5.83373659012637	5.83373659012637	6.04954849012422	6.04954849012422	6.1672620573559	6.1672620573559
6	4.22622196315835	4.89743938635541	4.89159025415314	4.9721849475521	5.02445882739242	5.03195904249672	5.01199027785697	4.98277502878689	4.95364962462543	4.92784351700332	4.89613062688808	4.89613062688808	4.86376630567165	4.86376630567165	4.84047220784529	4.84047220784529	4.82769837752577	4.82769837752577	4.82951561905274	4.82951561905274	4.85054932536531	4.85054932536531	4.89491171151605	4.89491171151605	4.96620684922065	4.96620684922065	5.06809738325891	5.06809738325891	5.20451422298304	5.20451422298304	5.37890871527069	5.37890871527069	5.5925852992233	5.5925852992233	5.84174790511581	5.84174790511581	6.10487426800694	6.10487426800694	6.24740783314998	6.24740783314998
7	4.3302048220098	4.88933421066491	4.63855171299183	4.7967919066985	4.91895204800938	4.97134458040975	4.98185853673798	4.97318410706405	4.95643182481351	4.93638483521483	4.90442828414761	4.90442828414761	4.86522606807183	4.86522606807183	4.83488660534315	4.83488660534315	4.81806013506948	4.81806013506948	4.81802814269515	4.81802814269515	4.83747173640613	4.83747173640613	4.8790840321082	4.8790840321082	4.94597444443806	4.94597444443806	5.04190171591188	5.04190171591188	5.17109306404555	5.17109306404555	5.3373663376421	5.3373663376421	5.54258866725146	5.54258866725146	5.78447955062301	5.78447955062301	6.04712235257344	6.04712235257344	6.20191444294863	6.20191444294863
8	4.83319377892778	4.58074563345484	4.86154161542996	5.04515809544664	5.08618561798919	5.06630169023469	5.02766754082251	4.98877983962352	4.95572567934112	4.92937816908964	4.90113762476052	4.90113762476052	4.8788493666234	4.8788493666234	4.87181566975199	4.87181566975199	4.87953992151242	4.87953992151242	4.90289407751556	4.90289407751556	4.94342632920827	4.94342632920827	5.00269008263025	5.00269008263025	5.08206408532266	5.08206408532266	5.18351291248275	5.18351291248275	5.31074860654516	5.31074860654516	5.46949614597048	5.46949614597048	5.66583406429273	5.66583406429273	5.90105289311241	5.90105289311241	6.1543984703543	6.1543984703543	6.28924850325283	6.28924850325283
9	4.27022721868546	4.98366125184355	4.88005394637181	4.92954097961308	4.99211956487083	5.01846996165553	5.01190903122751	4.98715349920108	4.95614867921147	4.92555806215151	4.88619063150268	4.88619063150268	4.8478597079831	4.8478597079831	4.82467899341166	4.82467899341166	4.81618855161601	4.81618855161601	4.82333700684639	4.82333700684639	4.84808892161296	4.84808892161296	4.89308735238968	4.89308735238968	4.96167993469565	4.96167993469565	5.05813789444415	5.05813789444415	5.18751359759679	5.18751359759679	5.35484920040154	5.35484920040154	5.56359688721517	5.56359688721517	5.8124397996415	5.8124397996415	6.08157226632281	6.08157226632281	6.23293055598213	6.23293055598213
10	4.1985971132905	4.91952251174182	4.77056467759785	4.85354419570501	4.9335059811541	4.98067347048915	5.00350452663162	5.00839253309931	4.99909543868305	4.97989489402805	4.94150375003297	4.94150375003297	4.89056826741849	4.89056826741849	4.84913799183951	4.84913799183951	4.82124313182341	4.82124313182341	4.80875444367926	4.80875444367926	4.81437654648267	4.81437654648267	4.84216410750331	4.84216410750331	4.89718259694253	4.89718259694253	4.98491616790881	4.98491616790881	5.11065627102895	5.11065627102895	5.27860847096019	5.27860847096019	5.49046684058114	5.49046684058114	5.74304497187104	5.74304497187104	6.01721877050847	6.01721877050847	6.17613912094483	6.17613912094483
11	4.56093285971322	4.7293742604746	5.00515339252876	5.08648231030197	5.05282516732287	5.02038061439394	4.99442442492794	4.97073313226486	4.94796550130228	4.9262167851957	4.89675575065361	4.89675575065361	4.86578144191779	4.86578144191779	4.8471086497823	4.8471086497823	4.84433608770254	4.84433608770254	4.86110863972075	4.86110863972075	4.90014125872703	4.90014125872703	4.96270261428814	4.96270261428814	5.04901725131651	5.04901725131651	5.15929089352964	5.15929089352964	5.29455077502352	5.29455077502352	5.45682230277564	5.45682230277564	5.64821567114088	5.64821567114088	5.86769835631765	5.86769835631765	6.09830960831189	6.09830960831189	6.22509540788388	6.22509540788388
12	4.16838953662981	5.09746789671747	4.761482955343	4.80607547793222	4.91452246915659	4.99055207883123	5.02983729623624	5.03797890254028	5.02396060442785	4.99695586632512	4.94631281807295	4.94631281807295	4.88208834367475	4.88208834367475	4.83218041502581	4.83218041502581	4.80183630985651	4.80183630985651	4.79344800465647	4.79344800465647	4.80901483027442	4.80901483027442	4.85052346706389	4.85052346706389	4.91996981469111	4.91996981469111	5.01980749002197	5.01980749002197	5.15338458316224	5.15338458316224	5.32443519312154	5.32443519312154	5.53534743643735	5.53534743643735	5.78408180860244	5.78408180860244	6.05289727190514	6.05289727190514	6.20914394166633	6.20914394166633
13	4.52433781720636	4.56142869921348	4.9186444097101	5.05182723418214	5.05300029922222	5.03070106468061	5.00248518129809	4.9738190531746	4.94772285759402	4.92498729383003	4.89670542003931	4.89670542003931	4.86795398722889	4.86795398722889	4.84981726901196	4.84981726901196	4.84476328458764	4.84476328458764	4.85562788751849	4.85562788751849	4.88471241728156	4.88471241728156	4.9337303688157	4.9337303688157	5.00458771269548	5.00458771269548	5.10049959317918	5.10049959317918	5.22651327774429	5.22651327774429	5.38883579440778	5.38883579440778	5.59303884317368	5.59303884317368	5.84044273189219	5.84044273189219	6.11465970351396	6.11465970351396	6.27294641870625	6.27294641870625
14	4.22234195379967	5.01016278294152	4.59317702415493	4.75978184023613	4.89191011883998	4.96239583625923	4.99452948249722	5.00021329095783	4.9884540839502	4.96671902218481	4.92660171615927	4.92660171615927	4.87649593366683	4.87649593366683	4.83847448226612	4.83847448226612	4.8166108485178	4.8166108485178	4.81312725591207	4.81312725591207	4.83052483469356	4.83052483469356	4.87201260150001	4.87201260150001	4.94135498538329	4.94135498538329	5.04257853687749	5.04257853687749	5.17952254571719	5.17952254571719	5.35499788282865	5.35499788282865	5.56920891687437	5.56920891687437	5.81639765677627	5.81639765677627	6.07189052824745	6.07189052824745	6.20459456092218	6.20459456092218
15	4.50989649886698	4.70183907244171	4.79554655294994	5.05307243288938	5.14485654734964	5.1300224041345	5.07556150181519	5.01453535279536	4.96032379676681	4.91661994590615	4.87013745529736	4.87013745529736	4.83337809291347	4.83337809291347	4.81833616716444	4.81833616716444	4.82152925753286	4.82152925753286	4.84249820297001	4.84249820297001	4.88175478948565	4.88175478948565	4.94017464560304	4.94017464560304	5.01941311053126	5.01941311053126	5.12244437727081	5.12244437727081	5.25362186122072	5.25362186122072	5.41794721035491	5.41794721035491	5.6192661099645	5.6192661099645	5.85611217733361	5.85611217733361	6.10728835818996	6.10728835818996	6.24338321106273	6.24338321106273
16	4.42218661963575	4.33214693338158	4.53598927496548	4.79267780138227	4.96480848863176	5.04433244989961	5.06386492225822	5.05105378596424	5.02264867602527	4.9885577069809	4.93901071368598	4.93901071368598	4.88966656537766	4.88966656537766	4.86282318786909	4.86282318786909	4.85586123906694	4.85586123906694	4.86488293896138	4.86488293896138	4.88790398412832	4.88790398412832	4.92562978116445	4.92562978116445	4.9810545517945	4.9810545517945	5.0587569786914	5.0587569786914	5.16414411106983	5.16414411106983	5.30250553947945	5.30250553947945	5.47765737459557	5.47765737459557	5.68991640193946	5.68991640193946	5.92873269657667	5.92873269657667	6.08383041000209	6.08383041000209
17	4.46420451502298	4.12621279689665	4.58099694553713	4.92711291836603	5.05966982352891	5.08585208123378	5.06511338221134	5.02661257133062	4.98508944341082	4.94718951815208	4.90197129670785	4.90197129670785	4.86294512309714	4.86294512309714	4.84480368812954	4.84480368812954	4.84388596675955	4.84388596675955	4.85767781093165	4.85767781093165	4.88526761707514	4.88526761707514	4.927583550584	4.927583550584	4.98725976450358	4.98725976450358	5.06812938976346	5.06812938976346	5.17449040704071	5.17449040704071	5.31032787096363	5.31032787096363	5.47843698657669	5.47843698657669	5.67893311325901	5.67893311325901	5.90211686865207	5.90211686865207	6.0455293046399	6.0455293046399
18	4.65497580634651	4.19952019926981	4.42873243988235	4.74740228304429	4.92453224070517	5.00128828915493	5.02524106467683	5.02398951787827	5.00965270808049	4.98804575390136	4.94943504097459	4.94943504097459	4.90120057897376	4.90120057897376	4.86535090953948	4.86535090953948	4.8460580659669	4.8460580659669	4.84378623894289	4.84378623894289	4.85860541843043	4.85860541843043	4.89172764863622	4.89172764863622	4.94554514323046	4.94554514323046	5.02293061470469	5.02293061470469	5.12675382182173	5.12675382182173	5.26025310266915	5.26025310266915	5.42793281936889	5.42793281936889	5.63518813112337	5.63518813112337	5.88046006415656	5.88046006415656	6.05177243145554	6.05177243145554
19	4.49926130236887	3.96016012403891	4.45041598154886	4.76048005036618	4.94853759838171	5.02406341655368	5.03870945121596	5.02179756338954	4.98900208594055	4.95038586431417	4.89457293522575	4.89457293522575	4.83810158399193	4.83810158399193	4.8051292112016	4.8051292112016	4.79414576383013	4.79414576383013	4.8026846997055	4.8026846997055	4.82887349164873	4.82887349164873	4.87172515637781	4.87172515637781	4.93139823138579	4.93139823138579	5.00977706135504	5.00977706135504	5.11104082469919	5.11104082469919	5.24167798333192	5.24167798333192	5.40945239966312	5.40945239966312	5.62129511231497	5.62129511231497	5.87657600671574	5.87657600671574	6.05780784514419	6.05780784514419
20	4.3706599343593	4.48092131822296	4.84960004272622	4.949067189618	4.99969957215457	5.02726919908122	5.03071411586522	5.01461394817388	4.98740739835002	4.95662711038814	4.91398097499412	4.91398097499412	4.87313250792084	4.87313250792084	4.85224856940022	4.85224856940022	4.84947319841867	4.84947319841867	4.86286530707741	4.86286530707741	4.89201916360553	4.89201916360553	4.93830593641433	4.93830593641433	5.00440034004104	5.00440034004104	5.09371345532367	5.09371345532367	5.20999112667775	5.20999112667775	5.35690220810072	5.35690220810072	5.53708310567314	5.53708310567314	5.74990754994386	5.74990754994386	5.981739010024	5.981739010024	6.12367937314484	6.12367937314484
21	3.82529054567887	4.44225983332835	4.48878476352406	4.55090175553298	4.73173639698211	4.85565841236838	4.91956545304843	4.94794392748219	4.95519065307746	4.94927271520249	4.92636815067091	4.92636815067091	4.89037455047455	4.89037455047455	4.85960541628763	4.85960541628763	4.8393199256558	4.8393199256558	4.83032527210199	4.83032527210199	4.83310475636885	4.83310475636885	4.85005182330711	4.85005182330711	4.88615086640794	4.88615086640794	4.94861861641804	4.94861861641804	5.04586704309637	5.04586704309637	5.18589490554266	5.18589490554266	5.37406279980687	5.37406279980687	5.61021022048515	5.61021022048515	5.88036080713441	5.88036080713441	6.05552176952065	6.05552176952065
22	4.01883173622806	4.38383947694217	4.56268410761396	4.80286809253431	4.99211956487083	5.08515248672415	5.1102524639502	5.09447233207332	5.05896237566303	5.01719662997446	4.95705374340179	4.95705374340179	4.89407241192997	4.89407241192997	4.85231563906705	4.85231563906705	4.83009290754798	4.83009290754798	4.82519296466123	4.82519296466123	4.83675093979744	4.83675093979744	4.86605827876174	4.86605827876174	4.91652712247693	4.91652712247693	4.9931477571858	4.9931477571858	5.10170054786502	5.10170054786502	5.24757660663433	5.24757660663433	5.43443586353335	5.43443586353335	5.66332037268864	5.66332037268864	5.92828659056177	5.92828659056177	6.10986077713105	6.10986077713105
23	4.06363255495364	4.62138918341403	4.70034825104417	4.85604233647239	4.96448061027322	5.00473213694919	5.01073889224081	5.00542419574035	4.99617469312295	4.98384574335766	4.95833063896249	4.95833063896249	4.91732555045454	4.91732555045454	4.87684378669457	4.87684378669457	4.84680730794343	4.84680730794343	4.8331772152095	4.8331772152095	4.83903443070616	4.83903443070616	4.86689656236635	4.86689656236635	4.92023791176435	4.92023791176435	5.00359647713415	5.00359647713415	5.12154254918843	5.12154254918843	5.27738203479145	5.27738203479145	5.47240309129792	5.47240309129792	5.7056133650438	5.7056133650438	5.96752508776564	5.96752508776564	6.13681339883683	6.13681339883683
24	4.16575705642295	4.76382034734432	4.63497294872941	4.81519021877455	4.95323451004279	5.00618211083505	5.01406721911861	5.00181915562391	4.98120300217062	4.95789171364348	4.92335336776839	4.92335336776839	4.88377159923411	4.88377159923411	4.85316030477289	4.85316030477289	4.83355005175601	4.83355005175601	4.82767997768611	4.82767997768611	4.83874912331089	4.83874912331089	4.87048025053591	4.87048025053591	4.92744462245217	4.92744462245217	5.01512359122918	5.01512359122918	5.13949609467594	5.13949609467594	5.30581930101038	5.30581930101038	5.51650855790804	5.51650855790804	5.7678112590666	5.7678112590666	6.03841376304103	6.03841376304103	6.19516863422637	6.19516863422637
25	3.97157516338411	4.60692307346962	4.6133676453785	4.79049356419853	4.98729814447597	5.0704043268557	5.09392097641973	5.08738847573607	5.06374168168882	5.03181181792717	4.98084797004224	4.98084797004224	4.92237595469136	4.92237595469136	4.87723774616933	4.87723774616933	4.84465272569022	4.84465272569022	4.82479676708581	4.82479676708581	4.82004225286176	4.82004225286176	4.83486789843075	4.83486789843075	4.875757669783	4.875757669783	4.95070326858774	4.95070326858774	5.06766730246696	5.06766730246696	5.23191092159454	5.23191092159454	5.44321196411165	5.44321196411165	5.69423560226776	5.69423560226776	5.96357392919506	5.96357392919506	6.12113251502872	6.12113251502872
26	4.06821830909899	4.46135527188558	4.70300658085411	4.99977856627503	5.11337900602229	5.10749078837136	5.06046926618477	5.00754413208772	4.96046810185424	4.92161387837163	4.8777467576206	4.8777467576206	4.8403269528688	4.8403269528688	4.82244936047997	4.82244936047997	4.82048239076418	4.82048239076418	4.83166842862117	4.83166842862117	4.85476535775855	4.85476535775855	4.89062970791075	4.89062970791075	4.94241870968605	4.94241870968605	5.01546053558162	5.01546053558162	5.116691252948	5.116691252948	5.25333194609176	5.25333194609176	5.43087034727797	5.43087034727797	5.65045148738226	5.65045148738226	5.90172393633109	5.90172393633109	6.06887687862688	6.06887687862688
27	4.2234140863818	4.579946339876	4.73162003290923	4.90551769095245	5.03084464928727	5.06685451185738	5.0559054051224	5.02780040263663	4.99491991897814	4.96176065831858	4.91524467952381	4.91524467952381	4.86516143212739	4.86516143212739	4.8320255167519	4.8320255167519	4.8173508576197	4.8173508576197	4.82085051963885	4.82085051963885	4.84238398953163	4.84238398953163	4.88315790648096	4.88315790648096	4.94603350655474	4.94603350655474	5.03522056502748	5.03522056502748	5.15553170905349	5.15553170905349	5.31117037249737	5.31117037249737	5.50405845776162	5.50405845776162	5.73128095212552	5.73128095212552	5.97562599892313	5.97562599892313	6.12253708179219	6.12253708179219
28	3.95321267289417	4.56455062675029	4.69948907917385	4.83434858377968	4.92531737776426	4.94258382041822	4.93320871563101	4.92424105245871	4.92125109208578	4.92116487978139	4.91784858783623	4.91784858783623	4.90259517327284	4.90259517327284	4.87942014663705	4.87942014663705	4.85791445860349	4.85791445860349	4.84509300222749	4.84509300222749	4.8451611041516	4.8451611041516	4.86153277487481	4.86153277487481	4.89836701205608	4.89836701205608	4.96122371082777	4.96122371082777	5.05696475336236	5.05696475336236	5.19291072451248	5.19291072451248	5.37492905097258	5.37492905097258	5.60463323777059	5.60463323777059	5.87259033023052	5.87259033023052	6.05653862628133	6.05653862628133
29	4.10642131251224	4.59757525035195	4.72650148494423	4.89905800993335	4.99827710143126	5.01485296550622	5.00440341107223	4.99109677941624	4.97859650181709	4.96593131375877	4.94485646519272	4.94485646519272	4.91525718508795	4.91525718508795	4.88720001185153	4.88720001185153	4.8652661917729	4.8652661917729	4.85368308729991	4.85368308729991	4.8564899491062	4.8564899491062	4.8777467576206	4.8777467576206	4.92171541131739	4.92171541131739	4.99305799230055	4.99305799230055	5.09697353322106	5.09697353322106	5.23886460746643	5.23886460746643	5.42312147072997	5.42312147072997	5.65051266279946	5.65051266279946	5.90926346370508	5.90926346370508	6.07905219290395	6.07905219290395
30	4.12991168742755	4.86569440873159	4.732844235147	4.97955833058491	5.11638114482405	5.13348523288933	5.10618832190477	5.07042220266119	5.03549759114029	5.00221009276305	4.95472201801765	4.95472201801765	4.8997139092428	4.8997139092428	4.85729681626236	4.85729681626236	4.82964498000346	4.82964498000346	4.81753256202235	4.81753256202235	4.82213840590841	4.82213840590841	4.84595783817552	4.84595783817552	4.89286875336146	4.89286875336146	4.96789479979172	4.96789479979172	5.07712720782205	5.07712720782205	5.22766508857804	5.22766508857804	5.42654087213749	5.42654087213749	5.67716878135165	5.67716878135165	5.9671303232778	5.9671303232778	6.15352742396847	6.15352742396847
31	4.43262763076741	4.40092691089823	4.72159626127762	4.97966855540275	5.06495801093905	5.07219914935979	5.050841841611	5.02298510123216	4.9958072136182	4.9703326029422	4.93437024906501	4.93437024906501	4.89178925337919	4.89178925337919	4.85797144860291	4.85797144860291	4.83732121047617	4.83732121047617	4.83355834064911	4.83355834064911	4.84989902585151	4.84989902585151	4.889904791509	4.889904791509	4.9579717361358	4.9579717361358	5.05886836838311	5.05886836838311	5.19640640349249	5.19640640349249	5.37186712369463	5.37186712369463	5.58296148861724	5.58296148861724	5.82274840988542	5.82274840988542	6.0703292565063	6.0703292565063	6.20538461149535	6.20538461149535
32	4.43058266310809	4.44183583835647	4.90937448693025	5.10599813892033	5.15997581417705	5.14993607287892	5.11261791243284	5.06714537998916	5.02239892875482	4.98160203205313	4.92939367222441	4.92939367222441	4.87631753825238	4.87631753825238	4.84098625313358	4.84098625313358	4.82321355787739	4.82321355787739	4.82395883246323	4.82395883246323	4.84556141876725	4.84556141876725	4.8913132285258	4.8913132285258	4.96478045516403	4.96478045516403	5.0692903295141	5.0692903295141	5.20754520229229	5.20754520229229	5.38085457803914	5.38085457803914	5.58783204886662	5.58783204886662	5.82225549253477	5.82225549253477	6.06360791722728	6.06360791722728	6.19706585475629	6.19706585475629
33	4.37636146670116	4.51291354491449	4.83132400333568	4.95415813421828	5.00162687040092	5.01981385391717	5.01575675862777	4.99854364940908	4.97693282397637	4.95565155945654	4.92771480130619	4.92771480130619	4.89826838776216	4.89826838776216	4.87637699524873	4.87637699524873	4.8627522594871	4.8627522594871	4.86005451567784	4.86005451567784	4.87193789273835	4.87193789273835	4.90261460794544	4.90261460794544	4.95691332110966	4.95691332110966	5.04031766133421	5.04031766133421	5.15843582109153	5.15843582109153	5.31582508174629	5.31582508174629	5.51471578459985	5.51471578459985	5.75328949385132	5.75328949385132	6.01696264191174	6.01696264191174	6.18119558657367	6.18119558657367
34	4.36941979264625	4.32403881669665	4.97655534070019	5.15575792879873	5.21535774863134	5.20227997587182	5.16482562628362	5.12324309111941	5.08259690569516	5.04335717943384	4.98735129157623	4.98735129157623	4.92333807875979	4.92333807875979	4.87605465296527	4.87605465296527	4.8496516510127	4.8496516510127	4.84645066979276	4.84645066979276	4.86791810012784	4.86791810012784	4.91538976621143	4.91538976621143	4.9905312568496	4.9905312568496	5.09555062952927	5.09555062952927	5.23298461563793	5.23298461563793	5.40488213186158	5.40488213186158	5.61116534671645	5.61116534671645	5.84645707388352	5.84645707388352	6.08928863821424	6.08928863821424	6.22154832177093	6.22154832177093
35	4.38771417257635	4.3501970177849	4.86361082766798	5.08673465822941	5.12635917322022	5.10312450332914	5.06458746302382	5.02468401879691	4.98808124562548	4.95606624432063	4.91681318261725	4.91681318261725	4.87944778406113	4.87944778406113	4.85783994450193	4.85783994450193	4.85119196753796	4.85119196753796	4.85949101421071	4.85949101421071	4.88348556630226	4.88348556630226	4.92452713045651	4.92452713045651	4.98457569210064	4.98457569210064	5.06639023610734	5.06639023610734	5.17373596392209	5.17373596392209	5.31169099062306	5.31169099062306	5.48661111386641	5.48661111386641	5.70401727575641	5.70401727575641	5.95726308443017	5.95726308443017	6.12285968650866	6.12285968650866
36	4.10266216817939	4.4580678480165	4.77754470417157	5.05106062460125	5.11822516713826	5.09938984370096	5.07443421434072	5.05828736767981	5.04579271809734	5.03090993071388	4.99847699707615	4.99847699707615	4.94449782060589	4.94449782060589	4.88892912912491	4.88892912912491	4.84312055917751	4.84312055917751	4.81435275463076	4.81435275463076	4.80739240833516	4.80739240833516	4.82629201728204	4.82629201728204	4.87576452095233	4.87576452095233	4.96196671075376	4.96196671075376	5.09195915365195	5.09195915365195	5.27116502660258	5.27116502660258	5.49943696628986	5.49943696628986	5.76710828521382	5.76710828521382	6.04494563662791	6.04494563662791	6.19637868925775	6.19637868925775
37	3.97419416455676	4.45344709617612	4.64610568622006	4.83999031655871	4.98373152508412	5.02920278843457	5.0336770751503	5.02643483805603	5.01472400560494	4.9996479299203	4.97131043037871	4.97131043037871	4.9291405236309	4.9291405236309	4.88574874185893	4.88574874185893	4.84611138804746	4.84611138804746	4.81583429842854	4.81583429842854	4.80092997992138	4.80092997992138	4.80741191955918	4.80741191955918	4.84145236903094	4.84145236903094	4.90986579686545	4.90986579686545	5.0204539014784	5.0204539014784	5.18160596533103	5.18160596533103	5.40017531063122	5.40017531063122	5.67678297490829	5.67678297490829	5.99207777134079	5.99207777134079	6.18807997433412	6.18807997433412
38	4.27162275859271	4.57577945103563	4.96678660657616	5.09072860177421	5.08318560504488	5.0548624320198	5.03003597379618	5.01034954547756	4.99287851817176	4.9747732163075	4.9436612431566	4.9436612431566	4.90007121220375	4.90007121220375	4.86185557178606	4.86185557178606	4.83727731690568	4.83727731690568	4.83142297185558	4.83142297185558	4.8470979603249	4.8470979603249	4.88626549332446	4.88626549332446	4.95116486807802	4.95116486807802	5.04466251978426	5.04466251978426	5.16990415337302	5.16990415337302	5.32963946378302	5.32963946378302	5.52533335257954	5.52533335257954	5.75523169903229	5.75523169903229	6.00573213177003	6.00573213177003	6.16204635250667	6.16204635250667
39	4.01497567022791	4.55008105015026	4.74712537614412	4.83971488972924	4.96884168059634	5.04515472227251	5.06595122576771	5.0594884955373	5.04290727594814	5.02245975139836	4.98753440360956	4.98753440360956	4.93856976399493	4.93856976399493	4.89004165372441	4.89004165372441	4.84758352706321	4.84758352706321	4.81740076883824	4.81740076883824	4.80564775096832	4.80564775096832	4.8179661641756	4.8179661641756	4.85958341354766	4.85958341354766	4.93571576331867	4.93571576331867	5.05179983195441	5.05179983195441	5.21300956877998	5.21300956877998	5.42287670251775	5.42287670251775	5.68057932136363	5.68057932136363	5.96971407098175	5.96971407098175	6.14597831675094	6.14597831675094
40	3.9489806816194	4.64503572997656	4.86001927540766	4.94164990778935	4.95665187116985	4.95733747988395	4.96254919818586	4.96887280723903	4.97101173209785	4.96688518600351	4.94883744064057	4.94883744064057	4.91246489415841	4.91246489415841	4.87093170952779	4.87093170952779	4.83394809718343	4.83394809718343	4.80911863687124	4.80911863687124	4.80258627865058	4.80258627865058	4.81997195251004	4.81997195251004	4.86711590075769	4.86711590075769	4.9503750169859	4.9503750169859	5.07607553266905	5.07607553266905	5.24874961892422	5.24874961892422	5.46835237954915	5.46835237954915	5.72702003784165	5.72702003784165	5.99956895955565	5.99956895955565	6.15456768191522	6.15456768191522
41	4.27093237025748	4.68426658798809	4.92892107540615	5.07379239083747	5.14135694853278	5.14890255354669	5.12161494836131	5.08114696186255	5.03806185757308	4.99621386911335	4.93879942443522	4.93879942443522	4.87747154221533	4.87747154221533	4.83642332076476	4.83642332076476	4.81675835077579	4.81675835077579	4.81792818171246	4.81792818171246	4.83948795157279	4.83948795157279	4.88202114896302	4.88202114896302	4.94735914603043	4.94735914603043	5.03849015755057	5.03849015755057	5.15936065333314	5.15936065333314	5.31430034970648	5.31430034970648	5.50666200654448	5.50666200654448	5.73646310861425	5.73646310861425	5.99234950120566	5.99234950120566	6.15719718058188	6.15719718058188
42	4.23223410042053	4.42362109704087	4.78260687230891	5.04342772895977	5.114533046658	5.09291071703344	5.05285950134522	5.01797538956841	4.98997835241805	4.96565033520797	4.93049063084131	4.93049063084131	4.88582352754184	4.88582352754184	4.84809963548942	4.84809963548942	4.82407843847166	4.82407843847166	4.81802814269515	4.81802814269515	4.83181700766658	4.83181700766658	4.8663062421629	4.8663062421629	4.92281857245993	4.92281857245993	5.00422225737838	5.00422225737838	5.11522218937699	5.11522218937699	5.26160136058611	5.26160136058611	5.44831644856492	5.44831644856492	5.67599508785189	5.67599508785189	5.93084566574809	5.93084566574809	6.09194788279016	6.09194788279016
43	4.26640346389382	4.63620644401505	4.85106250001651	5.04157708230686	5.10937557556913	5.10359890820821	5.06793027649214	5.02747642073296	4.99195539913402	4.96241256401973	4.92558111339979	4.92558111339979	4.88512058333694	4.88512058333694	4.85432169188471	4.85432169188471	4.83645878350776	4.83645878350776	4.83427385359247	4.83427385359247	4.84977639636304	4.84977639636304	4.88514858592567	4.88514858592567	4.94325289477838	4.94325289477838	5.0276545808702	5.0276545808702	5.14238530386047	5.14238530386047	5.29147202675493	5.29147202675493	5.4782677841987	5.4782677841987	5.70416954456647	5.70416954456647	5.9613516277056	5.9613516277056	6.13387813795416	6.13387813795416
44	4.16970953802386	4.52901357612289	4.76082870046407	4.96852205418965	5.04569138632068	5.05230019496456	5.02927432755392	4.9994444585339	4.97118239167326	4.94619462589149	4.9144126185219	4.9144126185219	4.88083190252213	4.88083190252213	4.85518334007855	4.85518334007855	4.83723551762924	4.83723551762924	4.82876690424302	4.82876690424302	4.83325589849829	4.83325589849829	4.85543170755264	4.85543170755264	4.90106741736379	4.90106741736379	4.9770049000668	4.9770049000668	5.0911521483282	5.0911521483282	5.25139145387053	5.25139145387053	5.46253805439282	5.46253805439282	5.72102976299881	5.72102976299881	6.0024484927577	6.0024484927577	6.16557452737157	6.16557452737157
45	4.14205630245988	4.60263294294566	5.02662226796512	5.19221305950069	5.18919520899851	5.14555731360211	5.09357013501293	5.04645195157792	5.00777309897576	4.97583011102315	4.93485143286006	4.93485143286006	4.88812009778669	4.88812009778669	4.85115959703908	4.85115959703908	4.82871157109832	4.82871157109832	4.82480285969638	4.82480285969638	4.84192954847556	4.84192954847556	4.88175942042883	4.88175942042883	4.94598518240731	4.94598518240731	5.03682911999723	5.03682911999723	5.1571517769944	5.1571517769944	5.31030240375505	5.31030240375505	5.49970972211124	5.49970972211124	5.72727143466154	5.72727143466154	5.98398636094394	5.98398636094394	6.14930966380835	6.14930966380835
46	4.29823649693334	4.57263741299058	4.83816231525289	4.91243010388147	5.00760600312744	5.05110849807573	5.04944287168996	5.02545054416697	4.99417538995261	4.96288678517666	4.9221294036967	4.9221294036967	4.88363669844442	4.88363669844442	4.86508789257993	4.86508789257993	4.86717187216751	4.86717187216751	4.88880909032753	4.88880909032753	4.92775341200988	4.92775341200988	4.98199851226499	4.98199851226499	5.05134452304364	5.05134452304364	5.13831567290774	5.13831567290774	5.2480461848807	5.2480461848807	5.38705103684003	5.38705103684003	5.56092401057918	5.56092401057918	5.77064713812184	5.77064713812184	6.00342178782129	6.00342178782129	6.14799115416646	6.14799115416646
47	4.08904226599634	4.64048305385179	4.99383357451457	5.03760745837461	5.07943164555907	5.07846542411801	5.04831334000381	5.00746989847313	4.96595942161471	4.92838453990138	4.88347394293098	4.88347394293098	4.84466548104977	4.84466548104977	4.82796628570431	4.82796628570431	4.83138173223141	4.83138173223141	4.85407830321003	4.85407830321003	4.89611387350028	4.89611387350028	4.95841626729712	4.95841626729712	5.04275964803259	5.04275964803259	5.15164397351951	5.15164397351951	5.2881882172153	5.2881882172153	5.45560722481146	5.45560722481146	5.65563425642614	5.65563425642614	5.88497126668336	5.88497126668336	6.12260561524627	6.12260561524627	6.24560326761824	6.24560326761824
48	4.23295446615379	4.71971080030057	4.78258475871079	4.99424438534272	5.0875892763255	5.08333290465435	5.0490206546249	5.01116289837312	4.97703373385262	4.94794123083003	4.91373914278739	4.91373914278739	4.88333216284438	4.88333216284438	4.86869706765173	4.86869706765173	4.86931539896694	4.86931539896694	4.88599184242891	4.88599184242891	4.92018731474191	4.92018731474191	4.97339565263963	4.97339565263963	5.04709863387331	5.04709863387331	5.14321735465628	5.14321735465628	5.26448876638113	5.26448876638113	5.41425351978742	5.41425351978742	5.5951568794675	5.5951568794675	5.80594711560508	5.80594711560508	6.03078264101982	6.03078264101982	6.15895059129272	6.15895059129272
49	4.27657954911562	4.53566145352574	4.68784613673341	4.92211415771541	5.0581587480866	5.10129346276574	5.09230869552792	5.06096223243797	5.02363947331797	4.98792451239049	4.94349839156735	4.94349839156735	4.90252230099537	4.90252230099537	4.88013006453436	4.88013006453436	4.87394818278898	4.87394818278898	4.88313003195011	4.88313003195011	4.90842307553145	4.90842307553145	4.95191533487219	4.95191533487219	5.01679513331292	5.01679513331292	5.10712881627783	5.10712881627783	5.22767381830632	5.22767381830632	5.38326671668643	5.38326671668643	5.57714713548431	5.57714713548431	5.80760317595672	5.80760317595672	6.05774533774236	6.05774533774236	6.20696561017539	6.20696561017539
50	4.07766127255337	4.46145642657941	4.90618832543353	5.01675089654365	5.1129805471638	5.14631030388539	5.12318253104208	5.07400862987894	5.01984249259962	4.970653565128	4.9131563074151	4.9131563074151	4.8638040730172	4.8638040730172	4.83871137607927	4.83871137607927	4.83213910341721	4.83213910341721	4.84217890376136	4.84217890376136	4.86952695790533	4.86952695790533	4.91602822296787	4.91602822296787	4.98393948335614	4.98393948335614	5.07610451026548	5.07610451026548	5.19665352062201	5.19665352062201	5.35112402197487	5.35112402197487	5.54499714649567	5.54499714649567	5.77970855282202	5.77970855282202	6.0403276688497	6.0403276688497	6.19328108894984	6.19328108894984
51	3.89401048249093	5.14105817078366	5.00821590433822	4.92389392518539	4.94473063821669	4.99001103149104	5.01488757102025	5.01378469806859	4.99525356969613	4.96823656936408	4.92392199134526	4.92392199134526	4.87231383079109	4.87231383079109	4.8336619651633	4.8336619651633	4.80927537308122	4.80927537308122	4.80041319932913	4.80041319932913	4.80951254413043	4.80951254413043	4.83969807542811	4.83969807542811	4.89463971527077	4.89463971527077	4.97968306075112	4.97968306075112	5.10313221308641	5.10313221308641	5.27555773735555	5.27555773735555	5.50615369742449	5.50615369742449	5.79612790736566	5.79612790736566	6.12097985612781	6.12097985612781	6.29944277380506	6.29944277380506
52	3.98575087508261	5.34743390772545	5.09185397031528	4.90162697070739	4.88927530906119	4.94481094909935	4.99736057764878	5.02328008815598	5.02346295237016	5.00633323576148	4.9647944716717	4.9647944716717	4.90751059624015	4.90751059624015	4.86092983186181	4.86092983186181	4.83095719183955	4.83095719183955	4.82023915440815	4.82023915440815	4.8310457752282	4.8310457752282	4.86584393804021	4.86584393804021	4.92760156304063	4.92760156304063	5.02015127387713	5.02015127387713	5.14828190956542	5.14828190956542	5.31727501769639	5.31727501769639	5.53125164941394	5.53125164941394	5.78891631924743	5.78891631924743	6.06900871245688	6.06900871245688	6.224996896638	6.224996896638
53	4.11206272228367	4.81268068056999	5.00288895993491	5.04509063694156	5.05216990799045	5.0396743286507	5.02248856509762	5.00534724583673	4.9882735428866	4.97063083433756	4.94213124726605	4.94213124726605	4.903935773384	4.903935773384	4.8708391221844	4.8708391221844	4.85017022449603	4.85017022449603	4.84777833411356	4.84777833411356	4.86764904135247	4.86764904135247	4.9124251340694	4.9124251340694	4.98409771549849	4.98409771549849	5.08449463824562	5.08449463824562	5.2156039044416	5.2156039044416	5.37980875043412	5.37980875043412	5.57920965631953	5.57920965631953	5.81241611365082	5.81241611365082	6.0628553804674	6.0628553804674	6.20943386725157	6.20943386725157
54	3.78123795403737	5.32238155140125	5.0876041541372	5.05739129896735	5.04410356914929	5.03826101432461	5.04853085260249	5.05771061529504	5.05324079138669	5.03410764735463	4.987531449577	4.987531449577	4.92018984445304	4.92018984445304	4.8617958583819	4.8617958583819	4.81917935073922	4.81917935073922	4.79435398501177	4.79435398501177	4.78882283855219	4.78882283855219	4.80503411567365	4.80503411567365	4.84682012674188	4.84682012674188	4.91979538755901	4.91979538755901	5.03178892081242	5.03178892081242	5.19223388322949	5.19223388322949	5.40950313066894	5.40950313066894	5.68600841212713	5.68600841212713	6.00391232210499	6.00391232210499	6.19558957611286	6.19558957611286
55	3.98706496464027	5.88010699701562	5.07971280022274	4.84505469958761	4.84340239452537	4.91638917835807	4.97953222880398	5.00998232213488	5.01283176131495	4.99930178174469	4.96601002034013	4.96601002034013	4.9200583190095	4.9200583190095	4.88097517988522	4.88097517988522	4.85333811036194	4.85333811036194	4.84066806319187	4.84066806319187	4.84688422641018	4.84688422641018	4.876674402391	4.876674402391	4.93563187410035	4.93563187410035	5.03017282103446	5.03017282103446	5.16693018790471	5.16693018790471	5.35133491892386	5.35133491892386	5.58488469434422	5.58488469434422	5.86056361600037	5.86056361600037	6.1472309795476	6.1472309795476	6.28590035990928	6.28590035990928
56	3.99707663619336	5.13880503299286	4.78411879249744	4.85135817409172	4.96637844430014	5.03190014667972	5.05369465355667	5.0491193621713	5.03050860525098	5.00558121583357	4.96589758673277	4.96589758673277	4.92097730037475	4.92097730037475	4.88973731197297	4.88973731197297	4.87345041620083	4.87345041620083	4.87254499038803	4.87254499038803	4.88848914898009	4.88848914898009	4.92438151364176	4.92438151364176	4.98505125812424	4.98505125812424	5.0764995227763	5.0764995227763	5.20463838788092	5.20463838788092	5.37363499250229	5.37363499250229	5.58410225519884	5.58410225519884	5.83013196900065	5.83013196900065	6.08731784575131	6.08731784575131	6.22663006322897	6.22663006322897
57	3.79664341758515	5.53773695386901	5.1549992528469	4.96313526056322	4.94497697200054	4.98931638815735	5.02475803575182	5.03469667748612	5.02459714542134	5.00357502027551	4.96486736480471	4.96486736480471	4.9160031677579	4.9160031677579	4.87493859252701	4.87493859252701	4.84415555865241	4.84415555865241	4.82657333306938	4.82657333306938	4.8261677256026	4.8261677256026	4.84793895508819	4.84793895508819	4.89809284382919	4.89809284382919	4.98436742903523	4.98436742903523	5.1160196316574	5.1160196316574	5.30232255356979	5.30232255356979	5.54882061967397	5.54882061967397	5.85117470297163	5.85117470297163	6.17740378917477	6.17740378917477	6.34034806820802	6.34034806820802
58	4.142828584308	4.83957619120969	4.83052895035119	5.00635791421342	5.12299283079929	5.15589458780421	5.14025963424381	5.10455701055394	5.06328423694386	5.02277680728109	4.96928332164465	4.96928332164465	4.9168834718349	4.9168834718349	4.88651122435581	4.88651122435581	4.8757097146237	4.8757097146237	4.88215554878455	4.88215554878455	4.90586756441634	4.90586756441634	4.9493268170521	4.9493268170521	5.01657399451192	5.01657399451192	5.11209420344907	5.11209420344907	5.23968369042747	5.23968369042747	5.40126911710099	5.40126911710099	5.59585280581637	5.59585280581637	5.81805213675495	5.81805213675495	6.05014861763845	6.05014861763845	6.18439097563054	6.18439097563054
59	4.13573580126519	5.58240443013143	4.95223930623531	4.7560144864207	4.78764110953039	4.88442576424569	4.96647411689388	5.01361841050409	5.02914101413168	5.02218131748529	4.98651350572293	4.98651350572293	4.92532505712065	4.92532505712065	4.86845671826606	4.86845671826606	4.82880174724763	4.82880174724763	4.81281302449324	4.81281302449324	4.82429746365536	4.82429746365536	4.86606944523982	4.86606944523982	4.9402673651712	4.9402673651712	5.04844247497019	5.04844247497019	5.19176369959804	5.19176369959804	5.371214867602	5.371214867602	5.58688573100874	5.58688573100874	5.83484711391754	5.83484711391754	6.09449122651812	6.09449122651812	6.23145794246144	6.23145794246144
60	4.04846626717898	5.13961766770261	4.93643210279019	4.94701995650157	5.03919494914831	5.09762773450332	5.10640966001276	5.08377510347774	5.04888114084547	5.01249997835612	4.96351802320758	4.96351802320758	4.91230090724749	4.91230090724749	4.87662176937305	4.87662176937305	4.85656204695201	4.85656204695201	4.85308660184834	4.85308660184834	4.8678956721955	4.8678956721955	4.90325157459637	4.90325157459637	4.96201127548861	4.96201127548861	5.04794313944001	5.04794313944001	5.16601005276122	5.16601005276122	5.32196279799901	5.32196279799901	5.52046600518635	5.52046600518635	5.76074107360561	5.76074107360561	6.02493830371218	6.02493830371218	6.18557599131725	6.18557599131725
61	4.37585264919674	4.43070312303012	4.7785038668963	4.89771794651304	4.99739381697668	5.04202560918779	5.04781415284082	5.03574508529544	5.01599640591674	4.99295029892331	4.95732370198654	4.95732370198654	4.91723006356334	4.91723006356334	4.89123039193722	4.89123039193722	4.88180804831374	4.88180804831374	4.88929415670524	4.88929415670524	4.91394606306028	4.91394606306028	4.95663811500573	4.95663811500573	5.01902544120147	5.01902544120147	5.1038536807237	5.1038536807237	5.2153183167521	5.2153183167521	5.35855176945872	5.35855176945872	5.53744448660214	5.53744448660214	5.7504856401538	5.7504856401538	5.98066474735171	5.98066474735171	6.11871636696694	6.11871636696694
62	4.45460677555844	4.39329056550366	4.79709284800837	5.02006211859511	5.10386526484453	5.11461616105325	5.09417013269824	5.06377688971163	5.03187070176608	5.00103528816165	4.9589027355439	4.9589027355439	4.91475474492299	4.91475474492299	4.88735947891869	4.88735947891869	4.87803362591296	4.87803362591296	4.88679457265652	4.88679457265652	4.91414060815547	4.91414060815547	4.9617328208916	4.9617328208916	5.03227656307635	5.03227656307635	5.12913336701359	5.12913336701359	5.25577173548964	5.25577173548964	5.41487973285682	5.41487973285682	5.60681487179185	5.60681487179185	5.82679158021935	5.82679158021935	6.0547417194571	6.0547417194571	6.17906499900179	6.17906499900179
63	4.45215013003248	4.47899261674041	4.64365246315077	4.81580644807195	4.95084984114461	5.00885458648729	5.0169942545542	5.00030758939269	4.97385912595499	4.94572754439411	4.90875805008095	4.90875805008095	4.8749659462136	4.8749659462136	4.85909523956547	4.85909523956547	4.85925130760368	4.85925130760368	4.87456037651576	4.87456037651576	4.90592386409309	4.90592386409309	4.955541775467	4.955541775467	5.02637668659664	5.02637668659664	5.12192479225212	5.12192479225212	5.24595929652977	5.24595929652977	5.40177564826343	5.40177564826343	5.59069172989976	5.59069172989976	5.8094694124866	5.8094694124866	6.04191175999606	6.04191175999606	6.17772453759261	6.17772453759261
64	4.42439261678274	4.34556315205099	4.93599113868894	5.06081533290255	5.06678005256103	5.06222341373765	5.0552040579126	5.04214618792999	5.02237332176885	4.99747239277526	4.95536343565255	4.95536343565255	4.90350467556635	4.90350467556635	4.86645151171011	4.86645151171011	4.85126966658075	4.85126966658075	4.86118592515963	4.86118592515963	4.89715140857049	4.89715140857049	4.95901890513501	4.95901890513501	5.04644180194156	5.04644180194156	5.15955244084807	5.15955244084807	5.29922474262481	5.29922474262481	5.46663968730118	5.46663968730118	5.66191959289823	5.66191959289823	5.88120868459899	5.88120868459899	6.10591665741503	6.10591665741503	6.22541763955554	6.22541763955554
65	4.49246335763297	4.38859844390932	4.80130113482649	5.06479210754693	5.16897142207018	5.16519013177039	5.12127718876648	5.0694401243586	5.02119383747099	4.98006036996025	4.93338079192251	4.93338079192251	4.89437980789495	4.89437980789495	4.87635869992132	4.87635869992132	4.87490668206999	4.87490668206999	4.88848914898009	4.88848914898009	4.91771273873401	4.91771273873401	4.96481689902495	4.96481689902495	5.03343732305849	5.03343732305849	5.1279929869748	5.1279929869748	5.25259223208104	5.25259223208104	5.4096944008187	5.4096944008187	5.59896152216723	5.59896152216723	5.81593576840505	5.81593576840505	6.04498946882661	6.04498946882661	6.18057682827332	6.18057682827332
66	4.10848874573749	5.14197619882893	4.76393154582313	4.82708546923879	4.93139823138579	4.98603633667471	5.00414245091733	5.00312773297832	4.99217330531991	4.97578698075522	4.94639073505545	4.94639073505545	4.90864964768642	4.90864964768642	4.87954452889814	4.87954452889814	4.86428200250519	4.86428200250519	4.86593100120045	4.86593100120045	4.88687891032541	4.88687891032541	4.92962111513908	4.92962111513908	4.99694379118521	4.99694379118521	5.09186148256599	5.09186148256599	5.21764090923003	5.21764090923003	5.37782039027491	5.37782039027491	5.57557690031651	5.57557690031651	5.81090485784645	5.81090485784645	6.06769572441569	6.06769572441569	6.21263440049503	6.21263440049503
67	4.09617613287814	4.7840540727479	4.66714582639636	4.83561055793388	4.98316673279524	5.05581897113521	5.07533002468821	5.0633862405644	5.0351381508901	5.00024674934917	4.94696614124743	4.94696614124743	4.88767858882304	4.88767858882304	4.84679662590041	4.84679662590041	4.82631647229189	4.82631647229189	4.82761865051674	4.82761865051674	4.8528612352216	4.8528612352216	4.90462593308101	4.90462593308101	4.98498958129124	4.98498958129124	5.09500547093234	5.09500547093234	5.23494831311968	5.23494831311968	5.40484892587901	5.40484892587901	5.60411977598908	5.60411977598908	5.82887144164422	5.82887144164422	6.06074190176385	6.06074190176385	6.18897014784611	6.18897014784611
68	4.33946501495829	4.98437329423365	4.94017199676337	5.00918049010282	5.03306974134896	5.03910845088287	5.03295493583875	5.01599009771464	4.99140664075398	4.96300123370596	4.92001532894503	4.92001532894503	4.87297364100539	4.87297364100539	4.84502278330135	4.84502278330135	4.84043220525089	4.84043220525089	4.86007654229889	4.86007654229889	4.90253930343312	4.90253930343312	4.96566999779046	4.96566999779046	5.04861924822304	5.04861924822304	5.15338458316224	5.15338458316224	5.28493608182551	5.28493608182551	5.44935810194654	5.44935810194654	5.65021909935465	5.65021909935465	5.88303016290364	5.88303016290364	6.1208272508692	6.1208272508692	6.23927474697753	6.23927474697753
69	4.02043478191621	5.07300762733842	5.00541188283951	4.99024282639183	5.0229883065349	5.04743759543736	5.05216305186387	5.0441843368176	5.02835497231404	5.00755650559054	4.9719882413593	4.9719882413593	4.92764273717561	4.92764273717561	4.89339643002839	4.89339643002839	4.8736253649993	4.8736253649993	4.87139268168418	4.87139268168418	4.8899425422952	4.8899425422952	4.93263041341272	4.93263041341272	5.00221314834526	5.00221314834526	5.10053791102655	5.10053791102655	5.22895385059605	5.22895385059605	5.38887077551037	5.38887077551037	5.58158119985099	5.58158119985099	5.8062661465577	5.8062661465577	6.04892877465816	6.04892877465816	6.18839698035801	6.18839698035801
70	4.05337483766824	4.90273366429604	4.61100766818106	4.849726924092	4.9991288110616	5.04244778133232	5.03598941783943	5.01237171516132	4.9861276062471	4.96228433431844	4.93274757462529	4.93274757462529	4.9027919895206	4.9027919895206	4.88101447387243	4.88101447387243	4.86700174144451	4.86700174144451	4.86288082571023	4.86288082571023	4.87314839780913	4.87314839780913	4.90370677549738	4.90370677549738	4.96053749637145	4.96053749637145	5.04869065782274	5.04869065782274	5.17216953402453	5.17216953402453	5.33431302779682	5.33431302779682	5.53758283366418	5.53758283366418	5.78074406928373	5.78074406928373	6.04634031862186	6.04634031862186	6.20083127212621	6.20083127212621
71	4.37370470713361	4.63683834050454	4.84164022225374	5.06418198725958	5.12600145148928	5.12347329646052	5.10009363171218	5.06676941656074	5.0287380711799	4.99015365986545	4.93756807069475	4.93756807069475	4.88383208560684	4.88383208560684	4.84998079808485	4.84998079808485	4.83563762553671	4.83563762553671	4.84119499432862	4.84119499432862	4.86820303567456	4.86820303567456	4.91909837874512	4.91909837874512	4.99719139868377	4.99719139868377	5.10681379588643	5.10681379588643	5.25301935982961	5.25301935982961	5.44018000321881	5.44018000321881	5.66917059877671	5.66917059877671	5.93240919509947	5.93240919509947	6.19783080914967	6.19783080914967	6.32111249099572	6.32111249099572
72	3.92684054480989	4.90602424249112	4.68246147611128	4.81427147563623	4.92623987143479	4.99152885841167	5.02467436534142	5.03518759749578	5.02960616298704	5.01295702833205	4.97519509133921	4.97519509133921	4.92042010986923	4.92042010986923	4.87382084570773	4.87382084570773	4.84437857603422	4.84437857603422	4.83614389223306	4.83614389223306	4.85132147366648	4.85132147366648	4.89193856266106	4.89193856266106	4.96060412554149	4.96060412554149	5.06079435131026	5.06079435131026	5.1964804760754	5.1964804760754	5.37080913241675	5.37080913241675	5.58430765497698	5.58430765497698	5.83251931852668	5.83251931852668	6.0952022548281	6.0952022548281	6.23860175257066	6.23860175257066
73	4.35647300629444	4.90061739128627	4.77898972646687	4.96499075029294	5.08205674064467	5.11158684772735	5.09759347859662	5.06454866200771	5.02443953070416	4.98372566854642	4.92893914342358	4.92893914342358	4.8739390860449	4.8739390860449	4.8405564358793	4.8405564358793	4.82836948191854	4.82836948191854	4.837645324115	4.837645324115	4.86914892503762	4.86914892503762	4.92371536483344	4.92371536483344	5.00279715909288	5.00279715909288	5.10937166485589	5.10937166485589	5.24805856322508	5.24805856322508	5.42363319189834	5.42363319189834	5.63786713727282	5.63786713727282	5.88470542349255	5.88470542349255	6.13631379338425	6.13631379338425	6.26215640366567	6.26215640366567
74	3.96578518222557	4.91574518317993	4.71739555830544	4.91496714869233	5.04043109334856	5.07774125713847	5.0790485459295	5.0671205421762	5.04858524777819	5.02576656591607	4.98667562684637	4.98667562684637	4.93616432119263	4.93616432119263	4.89511462665144	4.89511462665144	4.86938290658092	4.86938290658092	4.86219631640417	4.86219631640417	4.87590613598842	4.87590613598842	4.9128129502969	4.9128129502969	4.97536453064803	4.97536453064803	5.06634064819453	5.06634064819453	5.18915479276824	5.18915479276824	5.34789151375468	5.34789151375468	5.54613103626306	5.54613103626306	5.78318960266033	5.78318960266033	6.04089513850803	6.04089513850803	6.1886799488761	6.1886799488761
75	4.43141919670122	4.79645121862235	4.86594439708206	5.02792682111791	5.07458579425035	5.07511312687523	5.05714156289759	5.03004248935363	4.99862243353847	4.96613935498325	4.92075940442864	4.92075940442864	4.87432358961767	4.87432358961767	4.8485305523477	4.8485305523477	4.84499512441706	4.84499512441706	4.86372409899527	4.86372409899527	4.90476019044032	4.90476019044032	4.96862668472412	4.96862668472412	5.05600223161493	5.05600223161493	5.16738987015518	5.16738987015518	5.30323947731317	5.30323947731317	5.46431519070732	5.46431519070732	5.65125833569241	5.65125833569241	5.86204582477892	5.86204582477892	6.08055369831802	6.08055369831802	6.19811615580851	6.19811615580851
76	4.62565259936253	4.53979186534493	4.78195499403677	4.93648725479761	5.01035577227884	5.05322017255357	5.06619191841886	5.05677069243714	5.03470326334343	5.00716381886576	4.96389552835861	4.96389552835861	4.91310403990408	4.91310403990408	4.87602266040155	4.87602266040155	4.856979575825	4.856979575825	4.85849127943586	4.85849127943586	4.88249868864802	4.88249868864802	4.93138006077452	4.93138006077452	5.00825618176775	5.00825618176775	5.11663159957073	5.11663159957073	5.25985364302901	5.25985364302901	5.44052944362217	5.44052944362217	5.65944504514302	5.65944504514302	5.91241270978805	5.91241270978805	6.17581316078372	6.17581316078372	6.3108083007316	6.3108083007316
77	4.09045520265791	3.80413658641294	4.57058996262244	4.88950624908219	5.0930764193551	5.19774116747829	5.2217210134432	5.19773541570329	5.15486721781686	5.11014275602759	5.05292130942643	5.05292130942643	4.99502810193849	4.99502810193849	4.94766895517534	4.94766895517534	4.90563265323555	4.90563265323555	4.87042385114542	4.87042385114542	4.84675603653296	4.84675603653296	4.84102419861631	4.84102419861631	4.8616897214871	4.8616897214871	4.92033912349692	4.92033912349692	5.03171369593388	5.03171369593388	5.21063155177612	5.21063155177612	5.46528680481632	5.46528680481632	5.79007902948432	5.79007902948432	6.15273589822924	6.15273589822924	6.35113630442529	6.35113630442529
78	3.59909918527023	5.45574611737802	4.6195306107652	4.7194175325335	4.98314333756231	5.12713253329601	5.16807650189015	5.15569048558506	5.12184429206525	5.08304203601133	5.02914751627611	5.02914751627611	4.97061662819767	4.97061662819767	4.92159865047689	4.92159865047689	4.87888846873314	4.87888846873314	4.84411309213253	4.84411309213253	4.82187608497895	4.82187608497895	4.81872651186495	4.81872651186495	4.84348719282338	4.84348719282338	4.907935853427	4.907935853427	5.026218424839	5.026218424839	5.2116013865084	5.2116013865084	5.47091436890019	5.47091436890019	5.79910383228353	5.79910383228353	6.16614106299993	6.16614106299993	6.36761722253809	6.36761722253809
79	3.53204992045652	5.50614394682824	4.66987510824417	4.70507194778453	4.81158791676886	4.89389617441467	4.94190247800984	4.96360747624228	4.96951848050102	4.96632217614751	4.95188540013816	4.95188540013816	4.92651186841313	4.92651186841313	4.89902427720023	4.89902427720023	4.87202845046541	4.87202845046541	4.84857988851493	4.84857988851493	4.83377183415008	4.83377183415008	4.83459362291778	4.83459362291778	4.85990476427417	4.85990476427417	4.92118262797449	4.92118262797449	5.03292869883994	5.03292869883994	5.21052590047504	5.21052590047504	5.46412573112212	5.46412573112212	5.79056863541303	5.79056863541303	6.15851770540656	6.15851770540656	6.36069981919289	6.36069981919289
80	4.55467638866079	4.5731456676749	4.91711199039018	5.11661966987846	5.13424655073594	5.10470013461349	5.06425952725817	5.02188707568646	4.98131655729487	4.94418759114568	4.89645385442325	4.89645385442325	4.84903919824727	4.84903919824727	4.8222877978497	4.8222877978497	4.81818412778481	4.81818412778481	4.83742364606272	4.83742364606272	4.87985564049159	4.87985564049159	4.94522880526052	4.94522880526052	5.03387423081099	5.03387423081099	5.14728218546834	5.14728218546834	5.2882112394081	5.2882112394081	5.46005906085186	5.46005906085186	5.66538221302739	5.66538221302739	5.90311048617527	5.90311048617527	6.15640373810018	6.15640373810018	6.29461727007893	6.29461727007893
81	4.97151821793305	4.21928588226208	4.64729162848236	5.00134622578218	5.11431939693772	5.14210268500012	5.13286557928582	5.10646792563689	5.07427547306394	5.04190841194219	4.99711287370369	4.99711287370369	4.94694192655848	4.94694192655848	4.90808589895646	4.90808589895646	4.88272837282186	4.88272837282186	4.87395273123248	4.87395273123248	4.88509724922551	4.88509724922551	4.91945937047359	4.91945937047359	4.98022590896653	4.98022590896653	5.07075482683129	5.07075482683129	5.19503428569669	5.19503428569669	5.35767251683319	5.35767251683319	5.56250422403132	5.56250422403132	5.80864094049757	5.80864094049757	6.07645239231821	6.07645239231821	6.22608686771781	6.22608686771781
82	4.42566263360688	4.24813660873796	5.05063000064038	5.0991949737246	5.09519089948703	5.09505087468717	5.08072939563627	5.05372905638958	5.02201818055957	4.99112954275841	4.95064628150559	4.95064628150559	4.90808835915117	4.90808835915117	4.87753345047727	4.87753345047727	4.86037401107595	4.86037401107595	4.8594294255724	4.8594294255724	4.87777658309594	4.87777658309594	4.91837225589138	4.91837225589138	4.98419444130703	4.98419444130703	5.07873866498338	5.07873866498338	5.20664014324857	5.20664014324857	5.37334978218117	5.37334978218117	5.58314888595259	5.58314888595259	5.83470788333161	5.83470788333161	6.10656116689792	6.10656116689792	6.25471459542711	6.25471459542711
83	4.44758732639704	3.90909081730427	4.61596520923262	4.88623975811768	4.98457275812451	5.03635286908978	5.07050086494757	5.08330712361597	5.07624580374277	5.05577403225928	5.01275035712522	5.01275035712522	4.95397489279166	4.95397489279166	4.90177242726278	4.90177242726278	4.86009416440012	4.86009416440012	4.83191195978662	4.83191195978662	4.82123910322975	4.82123910322975	4.83350446567156	4.83350446567156	4.87551794692143	4.87551794692143	4.95531406218774	4.95531406218774	5.08175938552192	5.08175938552192	5.26331488742092	5.26331488742092	5.50536655416932	5.50536655416932	5.80583434365944	5.80583434365944	6.14099507501538	6.14099507501538	6.32750360568584	6.32750360568584
84	4.63275387802421	4.67780821145431	4.8831927521606	4.96965736902235	5.02896549301965	5.04263554520676	5.03551078726866	5.0195530106511	4.99859516049167	4.97512331495731	4.94010048419837	4.94010048419837	4.90183062352849	4.90183062352849	4.87811398300266	4.87811398300266	4.87176135946379	4.87176135946379	4.88418121004234	4.88418121004234	4.91612595210065	4.91612595210065	4.96808401086792	4.96808401086792	5.04094524497735	5.04094524497735	5.13703840893554	5.13703840893554	5.26097217012008	5.26097217012008	5.41924398748239	5.41924398748239	5.61793088125069	5.61793088125069	5.8577829717553	5.8577829717553	6.11953626994966	6.11953626994966	6.26720590872375	6.26720590872375
85	3.83008262880223	5.47068786066207	4.41927511944582	3.79464945179207	3.52556271005289	3.43428296141935	3.4225258940021	3.43912083152272	3.46104755466586	3.48001327501686	3.50094599170905	3.50094599170905	3.52163352792073	3.52163352792073	3.54570467956761	3.54570467956761	3.58293006965079	3.58293006965079	3.64234829861365	3.64234829861365	3.73594640478936	3.73594640478936	3.87947772658875	3.87947772658875	4.08773435673504	4.08773435673504	4.36534733447463	4.36534733447463	4.70190181130553	4.70190181130553	5.07695659089887	5.07695659089887	5.46812362996335	5.46812362996335	5.85272477191116	5.85272477191116	6.18908571791975	6.18908571791975	6.13963443906704	6.13963443906704
86	4.61454495154722	4.38355484052293	4.84718562164335	5.02135985828549	5.1015468860151	5.10360276728295	5.07559406318323	5.04454460888307	5.01722193353404	4.99297721976412	4.95920705514285	4.95920705514285	4.91845791555278	4.91845791555278	4.88513925152881	4.88513925152881	4.86401740910225	4.86401740910225	4.85971764760434	4.85971764760434	4.87655541509306	4.87655541509306	4.91840500611988	4.91840500611988	4.98853994127674	4.98853994127674	5.08970704449825	5.08970704449825	5.22470455700871	5.22470455700871	5.3969800852013	5.3969800852013	5.61007766122601	5.61007766122601	5.86367967534576	5.86367967534576	6.13687172359515	6.13687172359515	6.28317202968031	6.28317202968031
87	4.50559534107059	4.47834185928932	4.87562295207912	5.03730258100457	5.10954376956046	5.12916201724165	5.11301998223378	5.07853827154122	5.03824441443997	4.99884371155978	4.94753422839052	4.94753422839052	4.89677971966305	4.89677971966305	4.86571895478745	4.86571895478745	4.85385676428089	4.85385676428089	4.8618732662234	4.8618732662234	4.89133216482186	4.89133216482186	4.94394437650087	4.94394437650087	5.02120660604989	5.02120660604989	5.1247963113747	5.1247963113747	5.25741507498663	5.25741507498663	5.42306912382548	5.42306912382548	5.62557172049529	5.62557172049529	5.8645845924892	5.8645845924892	6.12314216234822	6.12314216234822	6.27108386645376	6.27108386645376
88	4.34321236374577	4.75674485834148	4.73847449222344	4.99505815754394	5.07628928790857	5.06892675699137	5.03739866055651	5.00567360712054	4.97954382940183	4.95826435765133	4.93100124692617	4.93100124692617	4.89865098263592	4.89865098263592	4.8715238317763	4.8715238317763	4.85492858422654	4.85492858422654	4.85494382182744	4.85494382182744	4.87700178565367	4.87700178565367	4.9255606233409	4.9255606233409	5.00418235231469	5.00418235231469	5.11584097254825	5.11584097254825	5.26315827534356	5.26315827534356	5.44791805119149	5.44791805119149	5.6695141884477	5.6695141884477	5.92164433576303	5.92164433576303	6.1789851155806	6.1789851155806	6.30726021403509	6.30726021403509
89	4.27107535403029	4.86061654377968	4.89707224814517	4.97327271496639	5.02117149336119	5.04768520453961	5.04690215731735	5.02578914770003	4.99512729333115	4.96217564748194	4.91641927152001	4.91641927152001	4.86944817391729	4.86944817391729	4.84118866736355	4.84118866736355	4.83282538545834	4.83282538545834	4.84512705185465	4.84512705185465	4.87887466758652	4.87887466758652	4.9348828329383	4.9348828329383	5.01425881015975	5.01425881015975	5.11903214629019	5.11903214629019	5.25289144950041	5.25289144950041	5.42115515044141	5.42115515044141	5.62892215831014	5.62892215831014	5.87650737176997	5.87650737176997	6.14520891267245	6.14520891267245	6.29562132392774	6.29562132392774
90	4.56016145041046	4.80744313934097	4.81184212351727	4.93974839036595	5.00935440541601	5.03050534396168	5.02177518819773	4.99779893681514	4.96808683553829	4.937789298809	4.8966479064786	4.8966479064786	4.8548502278657	4.8548502278657	4.83038286838442	4.83038286838442	4.82491457270694	4.82491457270694	4.83982209620494	4.83982209620494	4.87623065420506	4.87623065420506	4.9350869888033	4.9350869888033	5.0177061480452	5.0177061480452	5.12637950716762	5.12637950716762	5.26453963359412	5.26453963359412	5.43612217919493	5.43612217919493	5.6440059029479	5.6440059029479	5.88683673944372	5.88683673944372	6.14631456177879	6.14631456177879	6.28731074234353	6.28731074234353
91	4.54754345738085	4.2850216306532	4.60647937211244	4.92192108826381	5.05146087239455	5.06330182206584	5.03830085663667	5.0112627247112	4.98943801891448	4.97176598506836	4.94851599612436	4.94851599612436	4.92000015699706	4.92000015699706	4.89542037196667	4.89542037196667	4.87904031029914	4.87904031029914	4.87420296901367	4.87420296901367	4.88316952139686	4.88316952139686	4.90819908233992	4.90819908233992	4.95225292376938	4.95225292376938	5.01914297649138	5.01914297649138	5.11350927482752	5.11350927482752	5.24090965982884	5.24090965982884	5.40795577262334	5.40795577262334	5.62171477583433	5.62171477583433	5.88232708482656	5.88232708482656	6.06988624830116	6.06988624830116
92	4.00206039556437	4.57915889658945	4.53050434274138	4.83667579512097	5.10495555415735	5.25304113555296	5.31091776138823	5.31712860722241	5.29137389958858	5.24522346841073	5.15554388711548	5.15554388711548	5.03623058335423	5.03623058335423	4.93561876787362	4.93561876787362	4.86138030361838	4.86138030361838	4.8133289581079	4.8133289581079	4.78992719497852	4.78992719497852	4.79095545780305	4.79095545780305	4.81851428096842	4.81851428096842	4.87763894414194	4.87763894414194	4.97672819308099	4.97672819308099	5.12680674013395	5.12680674013395	5.33777771913336	5.33777771913336	5.61067635736445	5.61067635736445	5.92322088090523	5.92322088090523	6.11219259680177	6.11219259680177
93	3.94814622413014	5.33272995628773	4.70555471747831	4.92069608308768	5.12949777502499	5.2247290386419	5.24245935700232	5.22028333689694	5.17696811563311	5.12389767862221	5.04079494290907	5.04079494290907	4.94444966702372	4.94444966702372	4.87034941516314	4.87034941516314	4.81874653900232	4.81874653900232	4.78780520182065	4.78780520182065	4.77684763279945	4.77684763279945	4.78763365226286	4.78763365226286	4.82480082881669	4.82480082881669	4.89573828864553	4.89573828864553	5.00971488026695	5.00971488026695	5.17579447677648	5.17579447677648	5.39901948517865	5.39901948517865	5.67549942311176	5.67549942311176	5.98264940756205	5.98264940756205	6.16572544224094	6.16572544224094
94	4.19979028425884	4.49763570703199	4.64979948522269	4.90949047483116	5.04162726752139	5.07943529575202	5.07214889376605	5.04590758936688	5.01391024029038	4.98244498558516	4.94110273327202	4.94110273327202	4.8975810454876	4.8975810454876	4.86415302087698	4.86415302087698	4.83989778730085	4.83989778730085	4.82693849986957	4.82693849986957	4.82896780231851	4.82896780231851	4.85036404155098	4.85036404155098	4.8961761036273	4.8961761036273	4.9722049082315	4.9722049082315	5.08465346543707	5.08465346543707	5.23906382995744	5.23906382995744	5.43894121270633	5.43894121270633	5.68425483270618	5.68425483270618	5.96266634740906	5.96266634740906	6.1415927493044	6.1415927493044
95	4.13220558849437	4.57037964285444	4.83055364511604	5.04708508091195	5.11027597639678	5.09734235114146	5.05565306608563	5.00771120412813	4.96311291988113	4.92488755038149	4.87984180857612	4.87984180857612	4.83842628076443	4.83842628076443	4.81482883948821	4.81482883948821	4.80717004231502	4.80717004231502	4.81488044669361	4.81488044669361	4.83851849700559	4.83851849700559	4.87974960706272	4.87974960706272	4.94134967330244	4.94134967330244	5.02734365798111	5.02734365798111	5.14298067039188	5.14298067039188	5.29399046448658	5.29399046448658	5.48477583278948	5.48477583278948	5.71564349737415	5.71564349737415	5.97504580978658	5.97504580978658	6.14332305893465	6.14332305893465
96	5.02470976239394	4.13599767360681	4.25955953927603	4.65520800567357	4.96579923119807	5.10882841807098	5.14743157056469	5.14239374307195	5.12159081396263	5.09428721000278	5.0470816927377	5.0470816927377	4.98538328868405	4.98538328868405	4.93363903426507	4.93363903426507	4.89777560196315	4.89777560196315	4.8790541167107	4.8790541167107	4.87681173594814	4.87681173594814	4.89057535626247	4.89057535626247	4.92136014980898	4.92136014980898	4.97255294176864	4.97255294176864	5.05066416155047	5.05066416155047	5.16588219992317	5.16588219992317	5.33179240432279	5.33179240432279	5.56301297635364	5.56301297635364	5.86349980601956	5.86349980601956	6.08263735324006	6.08263735324006
97	4.53742981601355	4.03172350713566	4.76405689887761	5.0685812887756	5.14202678887687	5.12013317232436	5.07431154553224	5.03264675116346	5.00068194316653	4.97589050059514	4.94491805338348	4.94491805338348	4.90944605027282	4.90944605027282	4.88161819887226	4.88161819887226	4.86542672365704	4.86542672365704	4.86306043880643	4.86306043880643	4.87508449876803	4.87508449876803	4.90190095442246	4.90190095442246	4.94509215420036	4.94509215420036	5.00843282691387	5.00843282691387	5.09859181335744	5.09859181335744	5.22519751565771	5.22519751565771	5.39982022503164	5.39982022503164	5.6329092099957	5.6329092099957	5.922826207758	5.922826207758	6.12510437915525	6.12510437915525
98	4.5818596926896	4.14416538372198	4.79781176037794	5.03191977773129	5.13067086837833	5.15790198116045	5.14691107925723	5.11644076380718	5.07673887941779	5.03429841880191	4.97409391223644	4.97409391223644	4.91138273150706	4.91138273150706	4.87252232224169	4.87252232224169	4.8574894614474	4.8574894614474	4.86379518628747	4.86379518628747	4.88844917287911	4.88844917287911	4.92917926130158	4.92917926130158	4.98528335898229	4.98528335898229	5.058203934414	5.058203934414	5.15185523875262	5.15185523875262	5.27288259017104	5.27288259017104	5.43072197352411	5.43072197352411	5.6363906522036	5.6363906522036	5.89486159414304	5.89486159414304	6.08787948562633	6.08787948562633
99	4.55178033156241	4.15487156043598	4.70707439066803	4.97799210397474	5.06382266440887	5.05758563746583	5.0270976684634	4.99571990765479	4.96909641869571	4.94738877039165	4.92147684653715	4.92147684653715	4.89444179002514	4.89444179002514	4.87399821828765	4.87399821828765	4.86200821001937	4.86200821001937	4.8615394052743	4.8615394052743	4.87530573140503	4.87530573140503	4.90569136911955	4.90569136911955	4.95530309106891	4.95530309106891	5.02748613667431	5.02748613667431	5.12661951967327	5.12661951967327	5.25812504838218	5.25812504838218	5.42824238557251	5.42824238557251	5.64308274569822	5.64308274569822	5.90119331456033	5.90119331456033	6.08248661335175	6.08248661335175
100	9.01993478564732	3.6594117391808	3.74541180627758	3.55064133757212	3.49422806896234	3.51666836306573	3.53077256458669	3.52290350077134	3.53881522697625	3.63432149148275	3.93677888895825	3.93677888895825	4.35301277024424	4.35301277024424	4.6127091471234	4.6127091471234	4.7303077712006	4.7303077712006	4.77459120385763	4.77459120385763	4.79222726199459	4.79222726199459	4.80581295917975	4.80581295917975	4.8247602132172	4.8247602132172	4.85619076172988	4.85619076172988	4.91282787322386	4.91282787322386	5.01744340259014	5.01744340259014	5.2014868453644	5.2014868453644	5.49196950150579	5.49196950150579	5.87864701196402	5.87864701196402	6.11780230195001	6.11780230195001
101	4.62642491623697	4.31735771093683	4.71813839804596	4.933954872472	5.00498730139278	5.03877592570916	5.05452796810026	5.05272561400492	5.03646196380338	5.01073265994408	4.96467674706458	4.96467674706458	4.90951268881453	4.90951268881453	4.87233422227764	4.87233422227764	4.85666256695411	4.85666256695411	4.86111084768529	4.86111084768529	4.88351113881413	4.88351113881413	4.92301713384947	4.92301713384947	4.98113022603792	4.98113022603792	5.06176055523459	5.06176055523459	5.17022300758422	5.17022300758422	5.31144430423916	5.31144430423916	5.48832688843483	5.48832688843483	5.70056941236784	5.70056941236784	5.93821627153434	5.93821627153434	6.09272249565113	6.09272249565113
102	4.23916505734355	3.98754621994074	4.5437205306913	4.7859478717146	5.00380497037667	5.09399646322858	5.10707435197223	5.09122340470376	5.06645045761433	5.0397176320195	5.00132792917015	5.00132792917015	4.95855441309975	4.95855441309975	4.92404193082729	4.92404193082729	4.89620961585102	4.89620961585102	4.8757028643189	4.8757028643189	4.86536651724652	4.86536651724652	4.86969132479998	4.86969132479998	4.89462063421007	4.89462063421007	4.94747765560178	4.94747765560178	5.03680595683069	5.03680595683069	5.17191292500917	5.17191292500917	5.36164674343742	5.36164674343742	5.61151442959433	5.61151442959433	5.91415807159285	5.91415807159285	6.11996082767529	6.11996082767529
103	4.30159746798181	4.49223288450631	4.67304816474024	4.89617370999599	5.00748536276316	5.05964540958132	5.07177216206662	5.0579189916328	5.02940768191134	4.99434339787819	4.94008724242293	4.94008724242293	4.87976574091459	4.87976574091459	4.84058802560399	4.84058802560399	4.82536374583331	4.82536374583331	4.83335116576699	4.83335116576699	4.86286309017513	4.86286309017513	4.91277067145493	4.91277067145493	4.98339782841726	4.98339782841726	5.07688763712095	5.07688763712095	5.19685007194244	5.19685007194244	5.34725127075207	5.34725127075207	5.53113182865166	5.53113182865166	5.74932852129376	5.74932852129376	5.99306995987999	5.99306995987999	6.15030547685387	6.15030547685387
104	3.83969387195455	4.56348894358986	4.58638695265286	4.86185999532781	4.99278880891289	5.03833406135574	5.04214953781742	5.0257246314322	5.00100481606036	4.97483632799664	4.93985160634958	4.93985160634958	4.9045502790365	4.9045502790365	4.87869299338089	4.87869299338089	4.85918096013691	4.85918096013691	4.84634608300927	4.84634608300927	4.84337695826431	4.84337695826431	4.85520294287373	4.85520294287373	4.88791337813844	4.88791337813844	4.9485970101305	4.9485970101305	5.04541790856293	5.04541790856293	5.18736521566596	5.18736521566596	5.38275488648823	5.38275488648823	5.63585929244413	5.63585929244413	5.93735748197207	5.93735748197207	6.13897246214868	6.13897246214868
105	4.36935005081475	4.38292958996327	4.78624324759352	5.06947222997688	5.15759816055987	5.14426284324911	5.09563776688663	5.03987422638669	4.98738082055362	4.94186790709311	4.88913397779716	4.88913397779716	4.84516748925453	4.84516748925453	4.82744493721777	4.82744493721777	4.8308192025593	4.8308192025593	4.85079289991132	4.85079289991132	4.88489429533904	4.88489429533904	4.93332081820192	4.93332081820192	4.99878307623048	4.99878307623048	5.08581503740139	5.08581503740139	5.19979702649627	5.19979702649627	5.34593315299759	5.34593315299759	5.52827728953787	5.52827728953787	5.74779501203725	5.74779501203725	5.99297721976412	5.99297721976412	6.14741876411424	6.14741876411424
106	4.27526885156931	4.35314437214124	5.01946397808798	5.06206907275223	5.09034663979956	5.10797778575571	5.09932487732624	5.07024705148605	5.03189687492406	4.9924869238793	4.94035745456766	4.94035745456766	4.88987883974686	4.88987883974686	4.86081508042031	4.86081508042031	4.85101719550066	4.85101719550066	4.85858566145769	4.85858566145769	4.88254276003073	4.88254276003073	4.92304514340227	4.92304514340227	4.9815641521556	4.9815641521556	5.06112667894848	5.06112667894848	5.16664140437514	5.16664140437514	5.30476627485795	5.30476627485795	5.48274127249978	5.48274127249978	5.70515057335099	5.70515057335099	5.96322742802651	5.96322742802651	6.13290686203128	6.13290686203128
107	4.52505115429708	3.77973235113411	4.44085986886582	4.88362042014808	5.05637936904379	5.11381733833193	5.12765023241918	5.11849266238049	5.09515683524514	5.06372759927886	5.01050212781574	5.01050212781574	4.94498500697675	4.94498500697675	4.89305883323228	4.89305883323228	4.85868225964736	4.85868225964736	4.84320742125206	4.84320742125206	4.84764988009148	4.84764988009148	4.8739140709811	4.8739140709811	4.92528666169649	4.92528666169649	5.00656773769345	5.00656773769345	5.12392194156151	5.12392194156151	5.28408795131965	5.28408795131965	5.49249264781346	5.49249264781346	5.74969907901939	5.74969907901939	6.03941792795545	6.03941792795545	6.21050911712018	6.21050911712018
108	3.57584469934778	5.02148122133662	4.66119302478722	4.73177737767029	4.87779034939081	4.99522350056449	5.06175705061283	5.0846830210916	5.07910690119606	5.05759605091137	5.01130640595057	5.01130640595057	4.94725413048423	4.94725413048423	4.8914813170136	4.8914813170136	4.85078858766966	4.85078858766966	4.82896165099833	4.82896165099833	4.82927342756428	4.82927342756428	4.85556030441352	4.85556030441352	4.91250465788782	4.91250465788782	5.00563664824709	5.00563664824709	5.14095722195399	5.14095722195399	5.32367354722524	5.32367354722524	5.55582602849736	5.55582602849736	5.83266818901036	5.83266818901036	6.12981739545352	6.12981739545352	6.28764843105975	6.28764843105975
109	4.26681742569461	4.62306681214041	4.80205981545107	5.01071396359047	5.09869101003126	5.10568781496218	5.07573157143589	5.03395969273391	4.99250783983788	4.95598657213031	4.91240774017503	4.91240774017503	4.87174552024233	4.87174552024233	4.84735457994705	4.84735457994705	4.83810158399193	4.83810158399193	4.84516748925453	4.84516748925453	4.87082331656169	4.87082331656169	4.91776556389109	4.91776556389109	4.98898133813814	4.98898133813814	5.08783482541717	5.08783482541717	5.21784468435949	5.21784468435949	5.38202087263479	5.38202087263479	5.58155916012798	5.58155916012798	5.81284068354206	5.81284068354206	6.05583279941722	6.05583279941722	6.19103436195864	6.19103436195864
110	4.06494741946708	4.83851849700559	4.73164625307764	4.86851061683821	4.99567174635927	5.03864630987042	5.0361182430281	5.01985522150914	5.00140722005663	4.98319890329846	4.95593987453729	4.95593987453729	4.92065556227411	4.92065556227411	4.88802847125618	4.88802847125618	4.86144437921966	4.86144437921966	4.84487174469773	4.84487174469773	4.84302524274809	4.84302524274809	4.86174278669216	4.86174278669216	4.90832952586404	4.90832952586404	4.99151693322356	4.99151693322356	5.12026949327292	5.12026949327292	5.30112650662062	5.30112650662062	5.5349554945794	5.5349554945794	5.81347534972995	5.81347534972995	6.10667386013693	6.10667386013693	6.26117680666843	6.26117680666843
111	4.57436243492869	4.49674836709838	4.65695553894364	4.98382524042982	5.13456554223772	5.18184895933214	5.17783211684941	5.14487776608579	5.09835917159805	5.04876548047536	4.98060369029508	4.98060369029508	4.91086494294943	4.91086494294943	4.86525058767088	4.86525058767088	4.84188096199489	4.84188096199489	4.83993353490446	4.83993353490446	4.85986953615279	4.85986953615279	4.9027774074801	4.9027774074801	4.97005727580589	4.97005727580589	5.06371703777105	5.06371703777105	5.18686848188791	5.18686848188791	5.34358841374121	5.34358841374121	5.53732085001012	5.53732085001012	5.76736086888233	5.76736086888233	6.01802608899798	6.01802608899798	6.16742786372874	6.16742786372874
112	4.15348413391422	3.84294053459153	4.87993402966823	5.16114178288039	5.15936372477699	5.14117597408294	5.13917765086941	5.13659266889436	5.12134954371222	5.09308018605182	5.03597620715997	5.03597620715997	4.95941466810851	4.95941466810851	4.8944370218549	4.8944370218549	4.84477391673424	4.84477391673424	4.81056274814389	4.81056274814389	4.79284380816222	4.79284380816222	4.79477641271907	4.79477641271907	4.82227366397873	4.82227366397873	4.88434656018827	4.88434656018827	4.99229573895069	4.99229573895069	5.15698897431199	5.15698897431199	5.38527432199537	5.38527432199537	5.67763596456089	5.67763596456089	6.01900320837306	6.01900320837306	6.23013230151267	6.23013230151267
113	4.167714487066	3.91168526688837	3.66613837856069	3.71255547863241	4.00247600887242	4.36090146111579	4.66187353619416	4.88628187106827	5.03971096968172	5.12951825645951	5.16900955426165	5.16900955426165	5.13536197162409	5.13536197162409	5.0663973205571	5.0663973205571	4.99226288751534	4.99226288751534	4.92237849718325	4.92237849718325	4.86127647702649	4.86127647702649	4.81165884322024	4.81165884322024	4.77614804717962	4.77614804717962	4.75966645494951	4.75966645494951	4.77228524836293	4.77228524836293	4.83317307437863	4.83317307437863	4.97572948039343	4.97572948039343	5.24822597461672	5.24822597461672	5.69028276951562	5.69028276951562	6.05318237390178	6.05318237390178
114	4.50216453460629	4.54479885992812	4.75406188270232	5.00457235123926	5.11625398500741	5.12983789196732	5.10780630038838	5.07653215455142	5.04390844260775	5.01193402857158	4.96622653701591	4.96622653701591	4.91290995848921	4.91290995848921	4.87088202606015	4.87088202606015	4.84337695826431	4.84337695826431	4.83311096665294	4.83311096665294	4.84267381183994	4.84267381183994	4.87487933211572	4.87487933211572	4.9330810061057	4.9330810061057	5.02158664308689	5.02158664308689	5.14603788550106	5.14603788550106	5.31294840072691	5.31294840072691	5.52722073985452	5.52722073985452	5.78617263634519	5.78617263634519	6.06322796933799	6.06322796933799	6.21531781763733	6.21531781763733
115	4.21247768011652	3.6952305879032	3.91983582819172	4.33857911311412	4.67638308068288	4.87052311897168	4.97117101228162	5.01851754635866	5.03663723389626	5.0396476825697	5.02996756634398	5.02996756634398	5.0050857181018	5.0050857181018	4.96970556521588	4.96970556521588	4.92803408627281	4.92803408627281	4.88634972830157	4.88634972830157	4.85226804017196	4.85226804017196	4.83391076492295	4.83391076492295	4.84007655475073	4.84007655475073	4.88085962993591	4.88085962993591	4.96759561919952	4.96759561919952	5.11144929523455	5.11144929523455	5.32075539979739	5.32075539979739	5.59779194014119	5.59779194014119	5.92853408412926	5.92853408412926	6.13761396494509	6.13761396494509
116	4.50442347312899	4.48464404334356	4.74331592156638	4.95070598244484	5.0842325157643	5.13731775028455	5.13263859430448	5.09885893295862	5.0550349367615	5.01104750276646	4.95305438639565	4.95305438639565	4.89386760209598	4.89386760209598	4.8533619678698	4.8533619678698	4.83090775780377	4.83090775780377	4.8279458288709	4.8279458288709	4.84694619841718	4.84694619841718	4.89062970791075	4.89062970791075	4.96157418162047	4.96157418162047	5.06213220561679	5.06213220561679	5.19453774751138	5.19453774751138	5.36087005742994	5.36087005742994	5.56208145793598	5.56208145793598	5.7950266533403	5.7950266533403	6.0413396176149	6.0413396176149	6.18131510571385	6.18131510571385
117	4.61715084676053	4.06981483766706	4.80457445752487	5.0223797233738	5.08249028931196	5.09301615665013	5.08029028554335	5.05835343038459	5.03385122470485	5.00958122106742	4.97460687489392	4.97460687489392	4.9309286354404	4.9309286354404	4.89017855908374	4.89017855908374	4.85583069995833	4.85583069995833	4.83293918154388	4.83293918154388	4.82709976058059	4.82709976058059	4.84443381708049	4.84443381708049	4.89174660301102	4.89174660301102	4.97612063306583	4.97612063306583	5.10377260052842	5.10377260052842	5.27831062508333	5.27831062508333	5.49889580364313	5.49889580364313	5.75812393927754	5.75812393927754	6.03185761577857	6.03185761577857	6.18219381911992	6.18219381911992
118	3.54235650102364	5.27447712092009	4.99677477446948	4.7860314482809	4.85661448926774	5.01490330171095	5.12577802494199	5.17009705693414	5.16490827997381	5.13008392561454	5.05452796810026	5.05452796810026	4.95878106738736	4.95878106738736	4.88481966948549	4.88481966948549	4.83261442433774	4.83261442433774	4.79769726495832	4.79769726495832	4.77809331936367	4.77809331936367	4.77568530489413	4.77568530489413	4.79661106131058	4.79661106131058	4.85163028573137	4.85163028573137	4.95557745221965	4.95557745221965	5.12412418545395	5.12412418545395	5.36712278918843	5.36712278918843	5.68150550778346	5.68150550778346	6.03990755162319	6.03990755162319	6.24739278646972	6.24739278646972
119	4.09096093900355	4.69274963257614	4.91504713938786	5.02430447788813	5.06832503633876	5.07064034675369	5.05224533252727	5.02770642300006	5.00184663189259	4.97608322824023	4.93911375447875	4.93911375447875	4.89658560871498	4.89658560871498	4.86273452920145	4.86273452920145	4.83838646616731	4.83838646616731	4.82510759925271	4.82510759925271	4.82616161381468	4.82616161381468	4.84665991894983	4.84665991894983	4.89332270692424	4.89332270692424	4.97397363999175	4.97397363999175	5.09657844719809	5.09657844719809	5.26766117386062	5.26766117386062	5.49007201884265	5.49007201884265	5.75913014111839	5.75913014111839	6.04753933551636	6.04753933551636	6.20313084901349	6.20313084901349
120	4.33525143796976	4.73813833679846	4.70469905566471	4.93005565537938	5.11706526745851	5.17346392343844	5.15164397351951	5.10122437299145	5.04662114711458	4.99696190402098	4.93630344200361	4.93630344200361	4.87694911294693	4.87694911294693	4.83539199680601	4.83539199680601	4.80842184585274	4.80842184585274	4.79711952375432	4.79711952375432	4.80488472190152	4.80488472190152	4.83614389223306	4.83614389223306	4.89580285654939	4.89580285654939	4.98915031336182	4.98915031336182	5.12211805360173	5.12211805360173	5.30100671810358	5.30100671810358	5.53023422511823	5.53023422511823	5.80580518326638	5.80580518326638	6.09558093619236	6.09558093619236	6.24302183894727	6.24302183894727
121	4.46523888237276	4.78924740269445	4.84708299552655	5.00413938173091	5.05815527240999	5.04919425872631	5.01890793771211	4.98399222099821	4.95148827988929	4.92423849903947	4.89493319216079	4.89493319216079	4.87383448718074	4.87383448718074	4.87012392945586	4.87012392945586	4.88071639068236	4.88071639068236	4.90361667113912	4.90361667113912	4.93824791584875	4.93824791584875	4.98582737215636	4.98582737215636	5.0495280458419	5.0495280458419	5.13437080528071	5.13437080528071	5.24663950702853	5.24663950702853	5.39264139013808	5.39264139013808	5.57676035372683	5.57676035372683	5.79864658046794	5.79864658046794	6.04439979072991	6.04439979072991	6.19676015421691	6.19676015421691
122	3.9526616484663	4.64431807948171	5.36063146359789	5.18614591207834	5.02016719638934	4.97880491037557	4.98378130884356	4.98792746909785	4.98162534440161	4.96831569487261	4.94396842462812	4.94396842462812	4.9134501180848	4.9134501180848	4.88735478787497	4.88735478787497	4.86715619944562	4.86715619944562	4.85582197489315	4.85582197489315	4.85806133264572	4.85806133264572	4.87988791667432	4.87988791667432	4.92813455508738	4.92813455508738	5.01024059090463	5.01024059090463	5.13426311595472	5.13426311595472	5.30823399450012	5.30823399450012	5.53744867828991	5.53744867828991	5.8192775949353	5.8192775949353	6.12914973834105	6.12914973834105	6.30004899092707	6.30004899092707
123	3.06363607474293	4.85449562448656	5.04097865250219	5.35412441452944	5.23075194747204	5.05736354342235	4.95811250112267	4.92794651703509	4.93269029186132	4.94537890302717	4.95358951768764	4.95358951768764	4.94155954991692	4.94155954991692	4.91396601239311	4.91396601239311	4.8814376873644	4.8814376873644	4.8502283605309	4.8502283605309	4.82589685225553	4.82589685225553	4.81560558054365	4.81560558054365	4.82909700017263	4.82909700017263	4.879484636696	4.879484636696	4.98322230152496	4.98322230152496	5.15734215457481	5.15734215457481	5.41332415778448	5.41332415778448	5.75060203536172	5.75060203536172	6.1457401234226	6.1457401234226	6.38333064603586	6.38333064603586
124	2.76117763068194	4.17173636849228	3.93916132001458	4.16080575087381	4.26708162381729	4.30688413047873	4.35021948786104	4.41606592947171	4.49321229466491	4.56588558656384	4.65050586510532	4.65050586510532	4.71833861064201	4.71833861064201	4.74836348267074	4.74836348267074	4.75835915029431	4.75835915029431	4.76846363937707	4.76846363937707	4.80020205342631	4.80020205342631	4.8722979714079	4.8722979714079	4.995485171769	4.995485171769	5.17020906124966	5.17020906124966	5.38930194424082	5.38930194424082	5.64266996710102	5.64266996710102	5.91939118821329	5.91939118821329	6.20378407289762	6.20378407289762	6.45199344571692	6.45199344571692	6.49137064039275	6.49137064039275
125	4.08683489588291	4.89951124636224	5.12614369188944	5.19125719014282	5.20502620564789	5.16453690621903	5.10867611830911	5.05577403225928	5.00890112917597	4.96770002674771	4.91595556684089	4.91595556684089	4.86499431479851	4.86499431479851	4.83391906070351	4.83391906070351	4.82237664985849	4.82237664985849	4.83066067199287	4.83066067199287	4.85976607006899	4.85976607006899	4.91152901328604	4.91152901328604	4.98899022993209	4.98899022993209	5.09645695454135	5.09645695454135	5.23875396778096	5.23875396778096	5.4195913550503	5.4195913550503	5.63954878719988	5.63954878719988	5.8936462303393	5.8936462303393	6.16047921663192	6.16047921663192	6.30057465953453	6.30057465953453
126	4.53569380705597	4.86982421474785	4.89528897065197	5.0061759435876	5.07882613838067	5.09796663291283	5.08366082564158	5.05293161162856	5.01637822270659	4.98032177618635	4.93518910273616	4.93518910273616	4.89744418760336	4.89744418760336	4.88546140421402	4.88546140421402	4.8945538570988	4.8945538570988	4.91949725413292	4.91949725413292	4.95707852852012	4.95707852852012	5.00695988557132	5.00695988557132	5.07167892657981	5.07167892657981	5.15630264453178	5.15630264453178	5.26768651164919	5.26768651164919	5.41308563499992	5.41308563499992	5.59782084028362	5.59782084028362	5.82175103385522	5.82175103385522	6.06847805780243	6.06847805780243	6.2153367844017	6.2153367844017
127	4.51566655752777	4.77040697064331	4.83670710382273	5.03077937767203	5.10481234591205	5.10168517923321	5.07094450086547	5.03336181213974	4.99733942667371	4.9656671887956	4.92789243897254	4.92789243897254	4.89539647786121	4.89539647786121	4.88429997631292	4.88429997631292	4.89424872099181	4.89424872099181	4.92311390178256	4.92311390178256	4.96827330441451	4.96827330441451	5.02805976228835	5.02805976228835	5.10273148708277	5.10273148708277	5.19484617232288	5.19484617232288	5.30902536984881	5.30902536984881	5.45112066453145	5.45112066453145	5.62656770750162	5.62656770750162	5.83708089527722	5.83708089527722	6.07022918288828	6.07022918288828	6.21410068720544	6.21410068720544
128	4.40207095025213	4.50400023900181	4.85645499688286	4.99324951315672	5.02652854289936	5.02053994992617	5.00507649058785	4.98631904022668	4.96580485091433	4.94495822430079	4.91623874381868	4.91623874381868	4.88785232070449	4.88785232070449	4.87353220167207	4.87353220167207	4.87351629773527	4.87351629773527	4.88693280130065	4.88693280130065	4.91351986505935	4.91351986505935	4.95433871632237	4.95433871632237	5.01197152728568	5.01197152728568	5.09074358752263	5.09074358752263	5.1968912107258	5.1968912107258	5.33804247917155	5.33804247917155	5.52152744337159	5.52152744337159	5.75077154887901	5.75077154887901	6.01445991461119	6.01445991461119	6.1835773950478	6.1835773950478
129	4.43454664788088	4.7824521007626	4.76257264223235	4.99324053372961	5.08835242122381	5.10263906433675	5.07964340747962	5.04071814193484	4.99750261802213	4.95613219098147	4.90432583491723	4.90432583491723	4.85868225964736	4.85868225964736	4.84059855602286	4.84059855602286	4.84768199003527	4.84768199003527	4.87653711224805	4.87653711224805	4.92381228848634	4.92381228848634	4.98696759746489	4.98696759746489	5.06522641442335	5.06522641442335	5.16050825151095	5.16050825151095	5.27792592131162	5.27792592131162	5.42528366665315	5.42528366665315	5.61068876145451	5.61068876145451	5.83745919058576	5.83745919058576	6.09043273915022	6.09043273915022	6.24070694317782	6.24070694317782
130	3.78881909974287	3.91496464922048	4.93797637716064	5.27854149555906	5.26881921197852	5.18198160086327	5.14093198841253	5.13497601874874	5.13256845930486	5.11827306462358	5.07225659144595	5.07225659144595	4.99561456175684	4.99561456175684	4.92302986524044	4.92302986524044	4.86487625731935	4.86487625731935	4.82305575620242	4.82305575620242	4.79818789940235	4.79818789940235	4.79312125655352	4.79312125655352	4.81461850432431	4.81461850432431	4.87393681188865	4.87393681188865	4.98602456135271	4.98602456135271	5.16636886535555	5.16636886535555	5.42518897656217	5.42518897656217	5.76057112790439	5.76057112790439	6.14177389754786	6.14177389754786	6.35404746848218	6.35404746848218
131	4.39400322023776	4.55060245036566	4.90134831507413	4.99027849812901	5.02393811751937	5.02822194076048	5.00870568339342	4.98165448659707	4.95673992093967	4.93666851786511	4.91507963981682	4.91507963981682	4.89702427915119	4.89702427915119	4.88888440491068	4.88888440491068	4.89136530532686	4.89136530532686	4.90692378636938	4.90692378636938	4.93834022493782	4.93834022493782	4.98824987093604	4.98824987093604	5.05936649046483	5.05936649046483	5.15475866644885	5.15475866644885	5.27762796689324	5.27762796689324	5.43059085660155	5.43059085660155	5.61481285296997	5.61481285296997	5.82870952185797	5.82870952185797	6.06117217514912	6.06117217514912	6.20591911222813	6.20591911222813
132	4.19258425017417	4.60468094718111	4.9211699506197	5.05350548667381	5.10561414559623	5.10464597401671	5.08663073250104	5.05885792438578	5.02495762257527	4.98958342719953	4.94137623435646	4.94137623435646	4.89253393998555	4.89253393998555	4.86031229709866	4.86031229709866	4.84287066279829	4.84287066279829	4.84068070205424	4.84068070205424	4.85620822686028	4.85620822686028	4.89303269231642	4.89303269231642	4.95564332469461	4.95564332469461	5.04947353246035	5.04947353246035	5.18052292463381	5.18052292463381	5.35419931261419	5.35419931261419	5.5732856274089	5.5732856274089	5.83509451415997	5.83509451415997	6.12088346762067	6.12088346762067	6.28274918492521	6.28274918492521
133	3.585981310979	4.67595616346855	4.64750625254516	4.7137820759713	4.81226415927508	4.89597269204838	4.94874827672148	4.97285270230958	4.97730197978787	4.97019633676992	4.94899419735836	4.94899419735836	4.91683828460336	4.91683828460336	4.88697498151163	4.88697498151163	4.86438655020557	4.86438655020557	4.85362882748386	4.85362882748386	4.85929528055762	4.85929528055762	4.88612981577291	4.88612981577291	4.93941773512056	4.93941773512056	5.0253925243452	5.0253925243452	5.15129496435793	5.15129496435793	5.32427031302802	5.32427031302802	5.5486334831115	5.5486334831115	5.82109812598969	5.82109812598969	6.11774249577754	6.11774249577754	6.27955473546149	6.27955473546149
134	4.16509097376864	5.18977602007634	5.18001922605636	5.25624313401106	5.23397759845673	5.15812593899908	5.07746500918492	5.01056130682214	4.95969163987312	4.92193632746875	4.88311144992344	4.88311144992344	4.85145533724929	4.85145533724929	4.83600841327156	4.83600841327156	4.83477853208054	4.83477853208054	4.84926903540417	4.84926903540417	4.88270284635863	4.88270284635863	4.9392749698865	4.9392749698865	5.02379037536509	5.02379037536509	5.14102872495104	5.14102872495104	5.29464003649146	5.29464003649146	5.48579809404174	5.48579809404174	5.71213380227201	5.71213380227201	5.96590882878375	5.96590882878375	6.2219606672472	6.2219606672472	6.3445813819142	6.3445813819142
135	4.32832897677328	4.56387632985405	5.00116024613522	5.13627634613422	5.15654975526211	5.12035371288727	5.06853856953475	5.01831772563248	4.97462694720146	4.93821363461221	4.89667905871186	4.89667905871186	4.86082169987169	4.86082169987169	4.84381169918718	4.84381169918718	4.8440387857132	4.8440387857132	4.86187105437931	4.86187105437931	4.89835257783355	4.89835257783355	4.95451937354476	4.95451937354476	5.03147829356051	5.03147829356051	5.13088860824602	5.13088860824602	5.25537856407916	5.25537856407916	5.40842033572854	5.40842033572854	5.59350597645191	5.59350597645191	5.81214973523154	5.81214973523154	6.05429020715195	6.05429020715195	6.20280921208927	6.20280921208927
136	4.08562986562031	4.24487819296979	3.85454999271329	3.63226214238159	3.68593907689828	4.01350863285749	4.39928089786275	4.70801079151297	4.91653464796187	5.04139311945292	5.11107223187361	5.11107223187361	5.0855928407365	5.0855928407365	5.00026195856103	5.00026195856103	4.91119685119079	4.91119685119079	4.84031011485458	4.84031011485458	4.79119222783561	4.79119222783561	4.76319957131721	4.76319957131721	4.75863808396601	4.75863808396601	4.7865388245026	4.7865388245026	4.8656230099109	4.8656230099109	5.02358169492741	5.02358169492741	5.28641739959338	5.28641739959338	5.66022708115192	5.66022708115192	6.11061312808906	6.11061312808906	6.36475196210671	6.36475196210671
137	4.42890543631492	4.4354289702511	4.97608610542014	5.15850938490517	5.1790319420109	5.14469956091466	5.10374943753836	5.06536067839585	5.03016304480157	4.99814994299973	4.95642082542182	4.95642082542182	4.91250962861	4.91250962861	4.8813752200883	4.8813752200883	4.86460907589724	4.86460907589724	4.86592430341458	4.86592430341458	4.88958639983249	4.88958639983249	4.93867797964651	4.93867797964651	5.01411432383374	5.01411432383374	5.11504385794961	5.11504385794961	5.24079161747754	5.24079161747754	5.39282237042443	5.39282237042443	5.57438411243024	5.57438411243024	5.78631015305213	5.78631015305213	6.01508581937517	6.01508581937517	6.15197600790121	6.15197600790121
138	4.14838457561103	4.92912761184181	4.9050581458958	5.01295702833205	5.05002238560581	5.04563735237237	5.0278036436765	5.0070463910314	4.98601867381144	4.96493185739169	4.93333124781928	4.93333124781928	4.89460870897284	4.89460870897284	4.86295842719335	4.86295842719335	4.84258282488631	4.84258282488631	4.83836132198648	4.83836132198648	4.85586342051401	4.85586342051401	4.90058111917246	4.90058111917246	4.97697895129622	4.97697895129622	5.08797626517084	5.08797626517084	5.23538351749197	5.23538351749197	5.42076487492182	5.42076487492182	5.64483842558123	5.64483842558123	5.90282844676405	5.90282844676405	6.16687036225491	6.16687036225491	6.29500925859985	6.29500925859985
139	3.86267469483083	4.90426730334879	4.54134130533951	4.8364900765683	5.02527650795006	5.10276615068397	5.11382128928313	5.09096468739695	5.05481414296839	5.01575675862777	4.96061245490654	4.96061245490654	4.90127565169525	4.90127565169525	4.85982770646979	4.85982770646979	4.83657144907983	4.83657144907983	4.83120444645695	4.83120444645695	4.84404727723197	4.84404727723197	4.87693079350281	4.87693079350281	4.93374863803104	4.93374863803104	5.02041566319571	5.02041566319571	5.14403405982393	5.14403405982393	5.31154458154779	5.31154458154779	5.52797984300775	5.52797984300775	5.79287588496834	5.79287588496834	6.08608553006352	6.08608553006352	6.25073084079963	6.25073084079963
140	4.35984057707834	4.86023957402499	4.92527898301898	4.98937571597848	5.02241173281402	5.02285690851705	5.01191215581683	4.9962500347029	4.97719235390256	4.95565979437462	4.92167987208621	4.92167987208621	4.88155107685708	4.88155107685708	4.85355287512848	4.85355287512848	4.84242840229969	4.84242840229969	4.85165621001983	4.85165621001983	4.88409739457832	4.88409739457832	4.94175889376281	4.94175889376281	5.02549567605447	5.02549567605447	5.13527894205134	5.13527894205134	5.27105322251008	5.27105322251008	5.43344832163609	5.43344832163609	5.62331448289245	5.62331448289245	5.83942913510687	5.83942913510687	6.06918336482034	6.06918336482034	6.20329831091708	6.20329831091708
141	4.70406341218255	4.46371964541007	4.44154500188827	4.94380278675554	5.14909963296535	5.19011546033147	5.17599138281017	5.14408065408119	5.10653396946217	5.06835705962584	5.01504805080599	5.01504805080599	4.9570730205938	4.9570730205938	4.91557745019795	4.91557745019795	4.89222073143565	4.89222073143565	4.88913868809837	4.88913868809837	4.90845015945965	4.90845015945965	4.95136323500214	4.95136323500214	5.0178866798059	5.0178866798059	5.10768552179849	5.10768552179849	5.22192772601014	5.22192772601014	5.36480054772085	5.36480054772085	5.54295147663981	5.54295147663981	5.76097420009508	5.76097420009508	6.00765550630633	6.00765550630633	6.15965517196598	6.15965517196598
142	4.46277005661791	4.26646859318755	4.98077234496065	5.16006853707177	5.15055908700843	5.12426985939591	5.10158529638082	5.07948275105241	5.05616135058961	5.03114502513342	4.99156165436749	4.99156165436749	4.94251457279122	4.94251457279122	4.90375548834059	4.90375548834059	4.88069791163879	4.88069791163879	4.87725378697427	4.87725378697427	4.89653769343857	4.89653769343857	4.94077104566642	4.94077104566642	5.01125960479078	5.01125960479078	5.1092895480115	5.1092895480115	5.23765489840128	5.23765489840128	5.40137405310026	5.40137405310026	5.6056153948318	5.6056153948318	5.84902416640972	5.84902416640972	6.10607187345739	6.10607187345739	6.23931219545549	6.23931219545549
143	4.58770849910184	3.86720098015165	4.23280063241001	4.81176919628446	5.17220162081493	5.302278038659	5.30053093072617	5.23922780907965	5.1616134588257	5.08841576666514	5.00105052501411	5.00105052501411	4.92379698331353	4.92379698331353	4.87852978138156	4.87852978138156	4.85456304210053	4.85456304210053	4.84731607733575	4.84731607733575	4.85698832417788	4.85698832417788	4.88642929856231	4.88642929856231	4.93959758034851	4.93959758034851	5.0211108508574	5.0211108508574	5.13650524088296	5.13650524088296	5.29228108222727	5.29228108222727	5.49472355182852	5.49472355182852	5.74599579601444	5.74599579601444	6.02964196431203	6.02964196431203	6.19253546594649	6.19253546594649
144	4.66574675420003	4.54070418368079	4.90313967312277	5.11058175409722	5.17822970457842	5.15888966324276	5.10929345798536	5.05462793547796	5.00459385743011	4.96255756493962	4.91630392572138	4.91630392572138	4.88067250423765	4.88067250423765	4.86974312451993	4.86974312451993	4.87931652195802	4.87931652195802	4.90732390961998	4.90732390961998	4.95271344771969	4.95271344771969	5.01481207163528	5.01481207163528	5.09339293581913	5.09339293581913	5.18909887418675	5.18909887418675	5.3039373180961	5.3039373180961	5.44161811296178	5.44161811296178	5.60704483258875	5.60704483258875	5.80384040195336	5.80384040195336	6.02532484434833	6.02532484434833	6.16777263968339	6.16777263968339
145	4.90131440398437	3.51471677908576	3.71706581471509	3.75148457213274	3.71752720859706	3.67177415994698	3.62895708727685	3.59179006311817	3.56025863000053	3.53433598928519	3.51019558892035	3.51019558892035	3.5077567431341	3.5077567431341	3.56847895321259	3.56847895321259	3.73627258534059	3.73627258534059	4.03859314533033	4.03859314533033	4.44517334808907	4.44517334808907	4.89295427900832	4.89295427900832	5.33433140852026	5.33433140852026	5.74622791719457	5.74622791719457	6.11989271027868	6.11989271027868	6.45141712741873	6.45141712741873	6.7342218908368	6.7342218908368	6.94910504228663	6.94910504228663	7.02713649965174	7.02713649965174	6.55887036493874	6.55887036493874
146	4.6007072751336	4.34246123919794	4.78895558714045	5.00014942300401	5.09239518477706	5.11279130865673	5.10004387009862	5.07348263585081	5.04263554520676	5.01156858568946	4.96789197637008	4.96789197637008	4.92014178246119	4.92014178246119	4.88806370994178	4.88806370994178	4.87465831652767	4.87465831652767	4.88089198082288	4.88089198082288	4.90646520286126	4.90646520286126	4.95084984114461	4.95084984114461	5.01423996139094	5.01423996139094	5.09845068791252	5.09845068791252	5.2078134580183	5.2078134580183	5.34931343620305	5.34931343620305	5.5310667674323	5.5310667674323	5.75787841036913	5.75787841036913	6.01902544120147	6.01902544120147	6.18535559248999	6.18535559248999
147	4.46751481416651	4.54834648199428	4.78992157249761	4.93955525712358	5.02319349513197	5.07805770420565	5.10765046333703	5.11261003243099	5.09832104549128	5.07212376814981	5.02361379308428	5.02361379308428	4.96312409007852	4.96312409007852	4.91780078423245	4.91780078423245	4.89246748293028	4.89246748293028	4.88915517455493	4.88915517455493	4.90935474739355	4.90935474739355	4.95398583040847	4.95398583040847	5.023164634627	5.023164634627	5.1170175029864	5.1170175029864	5.2370599632111	5.2370599632111	5.38670651713254	5.38670651713254	5.56991526488694	5.56991526488694	5.78788727122165	5.78788727122165	6.02977868743374	6.02977868743374	6.18400071255132	6.18400071255132
148	4.18435053924197	4.7733500958136	4.66106624401974	4.86502996109966	4.99919252908803	5.05224533252727	5.06117917498765	5.04889134765124	5.02662226796512	4.99977856627503	4.95731267998332	4.95731267998332	4.907466373735	4.907466373735	4.87107175716054	4.87107175716054	4.85160220283174	4.85160220283174	4.85073899996785	4.85073899996785	4.86938515701545	4.86938515701545	4.90836891274162	4.90836891274162	4.96937113716393	4.96937113716393	5.05575329280788	5.05575329280788	5.17303037121443	5.17303037121443	5.32858933275053	5.32858933275053	5.52988806043323	5.52988806043323	5.78001986454283	5.78001986454283	6.0637804106709	6.0637804106709	6.23467111736143	6.23467111736143
149	4.3019884982248	4.77008814745324	4.81529153836018	4.89982010374495	4.98131946935518	5.03404845945762	5.05832561328406	5.06130519137752	5.0499916860638	5.02996430911501	4.99211060877581	4.99211060877581	4.94236279931168	4.94236279931168	4.90234745740179	4.90234745740179	4.87859643802776	4.87859643802776	4.87562751809673	4.87562751809673	4.89674376664495	4.89674376664495	4.94385086866252	4.94385086866252	5.01751936084428	5.01751936084428	5.11800969380146	5.11800969380146	5.24671085952538	5.24671085952538	5.40648908869357	5.40648908869357	5.60008099736861	5.60008099736861	5.8264448836908	5.8264448836908	6.07039360172557	6.07039360172557	6.21716998247154	6.21716998247154
150	4.51294424735801	4.83009907491221	5.03562297055185	5.12286372058447	5.12428604840611	5.09329117322511	5.05425231525937	5.01331737240212	4.97399654642293	4.93897637218711	4.89854507359022	4.89854507359022	4.86736222893623	4.86736222893623	4.86044675666662	4.86044675666662	4.87422117375069	4.87422117375069	4.90560574444147	4.90560574444147	4.95236187941616	4.95236187941616	5.01334872080343	5.01334872080343	5.08901614380561	5.08901614380561	5.18214063923165	5.18214063923165	5.29813803752493	5.29813803752493	5.44420930307731	5.44420930307731	5.62689720700432	5.62689720700432	5.84748508640955	5.84748508640955	6.08933718255568	6.08933718255568	6.23179218915594	6.23179218915594
