# Supplementary material for: Inference of past demography, dormancy and self-fertilization rates from whole genome sequence data
Source: PLoS Genet. 2020 Apr 6;16(4):e1008698. doi: 10.1371/journal.pgen.1008698 (PMC7173940; doi:10.1371/journal.pgen.1008698)
Supplement: S1 Data — File containing all numerical data presented in this study. It contains all plotted results and all requirements to build summary statistics. (ZIP) [file pgen.1008698.s003.zip › S1_data/Supplementary_Figure/FigS20/F20S_a_popsize.csv]

	V1	V2	V3	V4	V5	V6	V7	V8	V9	V10	V11	V12	V13	V14	V15	V16	V17	V18	V19	V20	V21	V22	V23	V24	V25	V26	V27	V28	V29	V30	V31	V32	V33	V34	V35	V36	V37	V38	V39	V40
1	4.52492087931508	4.52492087931508	4.94945864718254	4.94945864718254	4.9991071564404	4.9991071564404	4.96710320507205	4.96710320507205	4.92180164303988	4.92180164303988	4.88576860536456	4.88576860536456	4.86338315409728	4.86338315409728	4.85513596557607	4.85513596557607	4.8608117493817	4.8608117493817	4.87994038168761	4.87994038168761	4.91168438409164	4.91168438409164	4.95469625172038	4.95469625172038	5.00714411886055	5.00714411886055	5.06695895618987	5.06695895618987	5.13234069314441	5.13234069314441	5.2026367174934	5.2026367174934	5.27996341207233	5.27996341207233	5.37298786634854	5.37298786634854	5.51109940612387	5.51109940612387	5.69275351136577	5.69275351136577
2	4.23719696508711	4.23719696508711	4.84467427887241	4.84467427887241	4.99257880553061	4.99257880553061	4.98847813791994	4.98847813791994	4.95484857748321	4.95484857748321	4.9208691569891	4.9208691569891	4.89493898292753	4.89493898292753	4.87959861011205	4.87959861011205	4.87478146864151	4.87478146864151	4.8795571016363	4.8795571016363	4.89304540577482	4.89304540577482	4.91472773461714	4.91472773461714	4.94442170529427	4.94442170529427	4.98217538735015	4.98217538735015	5.02834391380018	5.02834391380018	5.08411500439317	5.08411500439317	5.153100302743	5.153100302743	5.24603973138898	5.24603973138898	5.39913593058557	5.39913593058557	5.61315307362435	5.61315307362435
3	4.32904621269891	4.32904621269891	5.07023381405858	5.07023381405858	5.07070456559499	5.07070456559499	5.01950921348341	5.01950921348341	4.97507840894239	4.97507840894239	4.93601137820426	4.93601137820426	4.90254978276328	4.90254978276328	4.87790442390589	4.87790442390589	4.86473408710642	4.86473408710642	4.86436102765219	4.86436102765219	4.87710607413642	4.87710607413642	4.90272311670141	4.90272311670141	4.94066449672606	4.94066449672606	4.99022204316676	4.99022204316676	5.05070609324597	5.05070609324597	5.12195628072227	5.12195628072227	5.2057533966303	5.2057533966303	5.30982210275347	5.30982210275347	5.46338457474526	5.46338457474526	5.66189532790695	5.66189532790695
4	4.34233600509236	4.34233600509236	5.11306217914961	5.11306217914961	5.04559963168438	5.04559963168438	5.01955497486022	5.01955497486022	4.97091974665617	4.97091974665617	4.92783508592599	4.92783508592599	4.89863368398381	4.89863368398381	4.8838916780701	4.8838916780701	4.88272803482669	4.88272803482669	4.89400122882646	4.89400122882646	4.91643193965712	4.91643193965712	4.94864023914963	4.94864023914963	4.98927471435902	4.98927471435902	5.03724935148559	5.03724935148559	5.09212664994045	5.09212664994045	5.15477134129426	5.15477134129426	5.22863787686102	5.22863787686102	5.32329448654523	5.32329448654523	5.46966371387991	5.46966371387991	5.66486009116299	5.66486009116299
5	4.4002304425181	4.4002304425181	4.97895341163559	4.97895341163559	5.04107059937842	5.04107059937842	5.02436271614755	5.02436271614755	4.98285934265897	4.98285934265897	4.94123091426961	4.94123091426961	4.91006185525876	4.91006185525876	4.89336537254754	4.89336537254754	4.89194309063175	4.89194309063175	4.90540504272038	4.90540504272038	4.93280668167338	4.93280668167338	4.97261667111035	4.97261667111035	5.02268537277903	5.02268537277903	5.08050456172459	5.08050456172459	5.14378655240708	5.14378655240708	5.21131477083666	5.21131477083666	5.28434780712971	5.28434780712971	5.37021143302471	5.37021143302471	5.49794547618455	5.49794547618455	5.67631981616546	5.67631981616546
6	4.24114473226044	4.24114473226044	4.93741901984696	4.93741901984696	5.06241604063618	5.06241604063618	5.04770732218277	5.04770732218277	5.00324031533112	5.00324031533112	4.96275788098946	4.96275788098946	4.93088448180898	4.93088448180898	4.90767490313509	4.90767490313509	4.89419038373244	4.89419038373244	4.89198819609305	4.89198819609305	4.90231305042947	4.90231305042947	4.92570441528445	4.92570441528445	4.9618066129374	4.9618066129374	5.0093386016217	5.0093386016217	5.06641776499051	5.06641776499051	5.13156296177717	5.13156296177717	5.20599991335403	5.20599991335403	5.29967382273814	5.29967382273814	5.45506746606292	5.45506746606292	5.685506437776	5.685506437776
7	4.19640055491771	4.19640055491771	4.76025071708446	4.76025071708446	5.05565301208608	5.05565301208608	5.07064630585704	5.07064630585704	5.02479372009465	5.02479372009465	4.97674160211044	4.97674160211044	4.93724371343749	4.93724371343749	4.90878473278741	4.90878473278741	4.89205047699716	4.89205047699716	4.88681903465763	4.88681903465763	4.89230707667512	4.89230707667512	4.9075355868958	4.9075355868958	4.93166252071727	4.93166252071727	4.96426278629875	4.96426278629875	5.00562240858699	5.00562240858699	5.0572046828889	5.0572046828889	5.12294114118827	5.12294114118827	5.21414559506178	5.21414559506178	5.37226395359974	5.37226395359974	5.60824945776989	5.60824945776989
8	4.15847463438785	4.15847463438785	4.87653298953632	4.87653298953632	5.05872003050394	5.05872003050394	5.0767980019451	5.0767980019451	5.03670050595817	5.03670050595817	4.98777048554651	4.98777048554651	4.94538213667062	4.94538213667062	4.91263488419771	4.91263488419771	4.8898369843181	4.8898369843181	4.87731058878613	4.87731058878613	4.87572996182622	4.87572996182622	4.8858974936126	4.8858974936126	4.90847227110404	4.90847227110404	4.94380771050578	4.94380771050578	4.99203855115155	4.99203855115155	5.0537209320304	5.0537209320304	5.13167642302703	5.13167642302703	5.23629516069255	5.23629516069255	5.40622624798097	5.40622624798097	5.63961935900249	5.63961935900249
9	4.31991981628112	4.31991981628112	5.13830262433264	5.13830262433264	5.07036291762334	5.07036291762334	5.03226014479654	5.03226014479654	4.98374732044939	4.98374732044939	4.94250477918394	4.94250477918394	4.91448785536657	4.91448785536657	4.8997771641098	4.8997771641098	4.89746965043565	4.89746965043565	4.9066218114337	4.9066218114337	4.92621825534629	4.92621825534629	4.95508660520909	4.95508660520909	4.99197922634141	4.99197922634141	5.03582985150816	5.03582985150816	5.08615934086074	5.08615934086074	5.14371636936524	5.14371636936524	5.21190696429863	5.21190696429863	5.30156059159816	5.30156059159816	5.45275016602661	5.45275016602661	5.67617949416086	5.67617949416086
10	4.2129357174208	4.2129357174208	4.91158343213357	4.91158343213357	5.08577746532089	5.08577746532089	5.06635236117941	5.06635236117941	5.0189070621013	5.0189070621013	4.97464652569886	4.97464652569886	4.93958289817015	4.93958289817015	4.91583126370781	4.91583126370781	4.90428660244527	4.90428660244527	4.90564785803929	4.90564785803929	4.92048777555974	4.92048777555974	4.94877444386992	4.94877444386992	4.98937921400282	4.98937921400282	5.04002635340486	5.04002635340486	5.09802152526489	5.09802152526489	5.16183816041489	5.16183816041489	5.23347999543317	5.23347999543317	5.32279094358272	5.32279094358272	5.46449483338433	5.46449483338433	5.6654592394686	5.6654592394686
