# Supplementary material for: Inference of past demography, dormancy and self-fertilization rates from whole genome sequence data
Source: PLoS Genet. 2020 Apr 6;16(4):e1008698. doi: 10.1371/journal.pgen.1008698 (PMC7173940; doi:10.1371/journal.pgen.1008698)
Supplement: S1 Data — File containing all numerical data presented in this study. It contains all plotted results and all requirements to build summary statistics. (ZIP) [file pgen.1008698.s003.zip › S1_data/Supplementary_Figure/FigS20/F20S_b_time.csv]

	V1	V2	V3	V4	V5	V6	V7	V8	V9	V10	V11	V12	V13	V14	V15	V16	V17	V18	V19	V20	V21	V22	V23	V24	V25	V26	V27	V28	V29	V30	V31	V32	V33	V34	V35	V36	V37	V38	V39	V40
1	0	202.154285714286	409.56	622.497142857143	841.268571428571	1066.20428571429	1297.66	1536.02857142857	1781.72857142857	2035.22857142857	2297.04285714286	2567.74285714286	2847.92857142857	3138.31428571429	3439.65714285714	3752.82857142857	4078.77142857143	4418.6	4773.52857142857	5144.97142857143	5534.54285714286	5944.11428571428	6375.81428571428	6832.21428571428	7316.27142857143	7831.6	8382.48571428571	8974.21428571429	9613.32857142857	10308.0857142857	11069.1	11910.3714285714	12850.8285714286	13917.0285714286	15147.8571428571	16603.7142857143	18385.4285714286	20682.4285714286	23919.8571428571	29454.4285714286
2	0	169.904285714286	344.221428571429	523.188571428571	707.058571428571	896.108571428571	1090.64	1290.97857142857	1497.48571428571	1710.54285714286	1930.58571428571	2158.1	2393.58571428571	2637.64285714286	2890.91428571429	3154.12857142857	3428.07142857143	3713.68571428571	4012	4324.18571428571	4651.6	4995.82857142857	5358.67142857143	5742.24285714286	6149.08571428571	6582.2	7045.2	7542.52857142857	8079.68571428571	8663.6	9303.21428571428	10010.2714285714	10800.7	11696.8	12731.2857142857	13954.8142857143	15452.2857142857	17382.8571428571	20103.8571428571	24755.5714285714
3	0	184.745714285714	374.291428571429	568.892857142857	768.825714285714	974.39	1185.91571428571	1403.75428571429	1628.3	1859.97142857143	2099.24285714286	2346.62857142857	2602.68571428571	2868.07142857143	3143.45714285714	3429.65714285714	3727.54285714286	4038.1	4362.47142857143	4701.92857142857	5057.95714285714	5432.24285714286	5826.78571428571	6243.87142857143	6686.25714285714	7157.2	7660.64285714286	8201.41428571429	8785.5	9420.42857142857	10115.9142857143	10884.7428571429	11744.2142857143	12718.6	13843.4571428571	15173.8571428571	16802.1428571429	18901.4285714286	21860.1428571429	26918.1428571429
4	0	185.99	376.811428571429	572.721428571429	774.001428571429	980.95	1193.89857142857	1413.20428571429	1639.25714285714	1872.48571428571	2113.37142857143	2362.42857142857	2620.21428571429	2887.37142857143	3164.62857142857	3452.74285714286	3752.62857142857	4065.28571428571	4391.84285714286	4733.58571428571	5092	5468.81428571429	5866.01428571429	6285.9	6731.27142857143	7205.38571428571	7712.21428571429	8256.62857142857	8844.64285714286	9483.84285714286	10184.0142857143	10958.0142857143	11823.2714285714	12804.2285714286	13936.6428571429	15276	16915.2857142857	19028.7142857143	22007.2857142857	27099.2857142857
5	0	200.068571428571	405.334285714286	616.075714285714	832.59	1055.20571428571	1284.27285714286	1520.18571428571	1763.34285714286	2014.22857142857	2273.34285714286	2541.25714285714	2818.55714285714	3105.94285714286	3404.17142857143	3714.11428571429	4036.7	4373.01428571429	4724.28571428571	5091.9	5477.45714285714	5882.78571428571	6310.04285714286	6761.72857142857	7240.8	7750.8	8296.01428571429	8881.62857142857	9514.15714285714	10201.7428571429	10954.9142857143	11787.5	12718.2571428571	13773.4714285714	14991.5714285714	16432.4285714286	18195.7142857143	20469	23673.1428571429	29150.5714285714
6	0	168.075714285714	340.515714285714	517.555714285714	699.447142857143	886.462857142857	1078.9	1277.08142857143	1481.35714285714	1692.12857142857	1909.81428571429	2134.87142857143	2367.82857142857	2609.25714285714	2859.8	3120.17142857143	3391.17142857143	3673.71428571429	3968.8	4277.62857142857	4601.52857142857	4942.04285714286	5300.98571428571	5680.42857142857	6082.9	6511.34285714286	6969.35714285714	7461.32857142857	7992.7	8570.34285714286	9203.07142857143	9902.51428571429	10684.4285714286	11570.8857142857	12594.2428571429	13804.6	15286	17195.7142857143	19887.4285714286	24489
7	0	161.471428571429	327.137142857143	497.222857142857	671.967142857143	851.634285714286	1036.51142857143	1226.90714285714	1423.16285714286	1625.64285714286	1834.77142857143	2050.98571428571	2274.8	2506.74285714286	2747.44285714286	2997.58571428571	3257.94285714286	3529.37142857143	3812.87142857143	4109.57142857143	4420.74285714286	4747.88571428571	5092.71428571428	5457.25714285714	5843.91428571429	6255.51428571429	6695.54285714286	7168.18571428571	7678.68571428571	8233.62857142857	8841.48571428571	9513.45714285714	10264.6571428571	11116.2857142857	12099.4285714286	13262.2428571429	14685.4285714286	16520.1428571429	19106.1428571429	23526.8571428571
8	0	161.885714285714	327.975714285714	498.497142857143	673.688571428571	853.817142857143	1039.16714285714	1230.05142857143	1426.81	1629.81428571429	1839.47142857143	2056.24285714286	2280.62857142857	2513.17142857143	2754.48571428571	3005.27142857143	3266.28571428571	3538.41428571429	3822.64285714286	4120.1	4432.07142857143	4760.05714285714	5105.75714285714	5471.24285714286	5858.88571428571	6271.55714285714	6712.7	7186.55714285714	7698.35714285714	8254.72857142857	8864.15714285714	9537.84285714286	10290.9571428571	11144.7714285714	12130.4428571429	13296.2285714286	14723	16562.5714285714	19155.1428571429	23587.1428571429
9	0	176.037142857143	356.648571428571	542.075714285714	732.584285714286	928.46	1130.01428571429	1337.58571428571	1551.54285714286	1772.3	2000.28571428571	2236.01428571429	2480	2732.87142857143	2995.28571428571	3268	3551.82857142857	3847.75714285714	4156.82857142857	4480.3	4819.54285714286	5176.18571428571	5552.12857142857	5949.55714285714	6371.08571428571	6819.82857142857	7299.54285714286	7814.82857142857	8371.37142857143	8976.37142857143	9639.07142857143	10371.6571428571	11190.6142857143	12119.0857142857	13190.9142857143	14458.5714285714	16010.1428571429	18010.4285714286	20829.7142857143	25649.2857142857
10	0	171.334285714286	347.12	527.594285714286	713.012857142857	903.654285714286	1099.82428571429	1301.85	1510.08571428571	1724.94285714286	1946.84285714286	2176.27142857143	2413.74285714286	2659.85714285714	2915.25714285714	3180.68571428571	3456.94285714286	3744.95714285714	4045.77142857143	4360.6	4690.77142857143	5037.9	5403.78571428571	5790.6	6200.87142857143	6637.62857142857	7104.52857142857	7606.04285714286	8147.71428571429	8736.55714285714	9381.54285714286	10094.5571428571	10891.6428571429	11795.3	12838.4857142857	14072.3285714286	15582.4285714286	17529.2857142857	20273.1428571429	24964
