# Supplementary material for: Inference of past demography, dormancy and self-fertilization rates from whole genome sequence data
Source: PLoS Genet. 2020 Apr 6;16(4):e1008698. doi: 10.1371/journal.pgen.1008698 (PMC7173940; doi:10.1371/journal.pgen.1008698)
Supplement: S1 Data — File containing all numerical data presented in this study. It contains all plotted results and all requirements to build summary statistics. (ZIP) [file pgen.1008698.s003.zip › S1_data/Supplementary_Figure/FigS20/F20S_b_popsize.csv]

	V1	V2	V3	V4	V5	V6	V7	V8	V9	V10	V11	V12	V13	V14	V15	V16	V17	V18	V19	V20	V21	V22	V23	V24	V25	V26	V27	V28	V29	V30	V31	V32	V33	V34	V35	V36	V37	V38	V39	V40
1	5.08373823637399	5.44509794172469	4.33147859711186	4.23602274675792	4.52485260477847	4.74078300759146	4.80595878333992	4.79934508785463	4.797878563315	4.80558362824181	4.8388812644642	4.8388812644642	4.92272441481917	4.92272441481917	5.00665725208074	5.00665725208074	5.06381210058896	5.06381210058896	5.10207724933245	5.10207724933245	5.14095301626193	5.14095301626193	5.1867735964803	5.1867735964803	5.22529454028416	5.22529454028416	5.25143755544752	5.25143755544752	5.25523627776865	5.25523627776865	5.23708777520273	5.23708777520273	5.19543983994809	5.19543983994809	5.13957154978968	5.13957154978968	5.07444503972278	5.07444503972278	5.30492268575604	5.30492268575604
2	4.55154861312464	5.93314615933441	5.20684616240089	4.21162662518235	4.09069863182858	4.21817765584156	4.3272690881523	4.40949298399368	4.49260132219455	4.56019568164886	4.60814343671169	4.60814343671169	4.62909036062189	4.62909036062189	4.71759860194854	4.71759860194854	4.83394394899601	4.83394394899601	4.92394240423717	4.92394240423717	4.97415978972555	4.97415978972555	4.99427738701312	4.99427738701312	4.99719441915887	4.99719441915887	5.00471369713593	5.00471369713593	5.02607636136882	5.02607636136882	5.0646544911269	5.0646544911269	5.10826244501769	5.10826244501769	5.19937295094902	5.19937295094902	5.30018611330649	5.30018611330649	5.68042927555364	5.68042927555364
3	11.1275115753008	5.69186497121549	4.31209932768014	4.13807746631826	4.32849087134287	4.49906364544059	4.60523059490562	4.59912575685781	4.54502167209317	4.5346961318874	4.59940002230095	4.59940002230095	4.75247033306707	4.75247033306707	4.93150207803702	4.93150207803702	5.0648697565642	5.0648697565642	5.14601661000948	5.14601661000948	5.19617088885106	5.19617088885106	5.2423169913188	5.2423169913188	5.2942842979244	5.2942842979244	5.33622814249763	5.33622814249763	5.34251475232548	5.34251475232548	5.32977456295831	5.32977456295831	5.301629127113	5.301629127113	5.25947333607627	5.25947333607627	5.20757216749725	5.20757216749725	5.36702297912142	5.36702297912142
4	4.171454749142	4.09081852402215	4.41093932277872	4.26911852601331	4.2224682780742	4.22927019687951	4.2943818874142	4.39793816292441	4.52099034621807	4.64221356230223	4.78776230807797	4.78776230807797	4.90490670036499	4.90490670036499	4.99410040739358	4.99410040739358	5.07344303195856	5.07344303195856	5.14042762522615	5.14042762522615	5.18654558235201	5.18654558235201	5.20824242286811	5.20824242286811	5.21711134045796	5.21711134045796	5.22794144393399	5.22794144393399	5.25311572568029	5.25311572568029	5.29085033489703	5.29085033489703	5.30755020563032	5.30755020563032	5.30151589547089	5.30151589547089	5.27841623309573	5.27841623309573	5.57417650922902	5.57417650922902
5	8.81299679262711	4.67257301444555	4.03619423477456	3.9530216446664	4.22153161331726	4.51711713058877	4.74617199344964	4.88412998755891	4.96558573584691	5.01236858726389	5.03533267335828	5.03533267335828	5.02019267362319	5.02019267362319	5.02374542033583	5.02374542033583	5.03112542907034	5.03112542907034	5.03569557517984	5.03569557517984	5.04289720881416	5.04289720881416	5.06139972767173	5.06139972767173	5.09766960650347	5.09766960650347	5.14444510887857	5.14444510887857	5.19897668717905	5.19897668717905	5.23956756410895	5.23956756410895	5.25768461811895	5.25768461811895	5.25864257385284	5.25864257385284	5.24313144289867	5.24313144289867	5.57032425298022	5.57032425298022
6	4.00993566343825	4.14948119289226	3.58250322971316	4.40893684062419	4.86969357683325	4.92556318454539	4.79440510911019	4.57154446508324	4.37340580368292	4.25149505368349	4.178072549798	4.178072549798	4.10402747498826	4.10402747498826	4.00711128143597	4.00711128143597	3.91967661497388	3.91967661497388	3.87552707679692	3.87552707679692	3.87883096684871	3.87883096684871	3.9022333613497	3.9022333613497	3.91043680934911	3.91043680934911	3.92123587690607	3.92123587690607	3.96030714926485	3.96030714926485	4.02553758843569	4.02553758843569	4.12517331897147	4.12517331897147	4.22745049514849	4.22745049514849	4.32338731383329	4.32338731383329	4.32111885892199	4.32111885892199
7	4.63119060223103	3.77988981897953	4.67022067862125	4.09412482092336	4.03388080420802	4.2937649879149	4.54457083571406	4.64041132014097	4.62571679966213	4.57740671338059	4.50671765422117	4.50671765422117	4.34598776999632	4.34598776999632	4.30181973949943	4.30181973949943	4.31742210894467	4.31742210894467	4.34510933744153	4.34510933744153	4.4292736911383	4.4292736911383	4.54066723183785	4.54066723183785	4.67615370474186	4.67615370474186	4.81049593058467	4.81049593058467	4.9380290898386	4.9380290898386	5.00996365805469	5.00996365805469	5.01277227213687	5.01277227213687	4.9855391073266	4.9855391073266	4.87954683260934	4.87954683260934	5.49947441204968	5.49947441204968
8	4.18429337697808	3.7429389940752	4.34460020241497	4.16270335668724	4.33056326325757	4.46011080000228	4.41608494765513	4.36716739259114	4.3312666935029	4.30522155651408	4.30913562092764	4.30913562092764	4.30307206450459	4.30307206450459	4.33102752966078	4.33102752966078	4.38258832299878	4.38258832299878	4.42284450644151	4.42284450644151	4.45565062396707	4.45565062396707	4.49307981279813	4.49307981279813	4.56682306665071	4.56682306665071	4.62147310185922	4.62147310185922	4.63627617078189	4.63627617078189	4.59783047409181	4.59783047409181	4.5025095890445	4.5025095890445	4.44329126203559	4.44329126203559	4.41705995209393	4.41705995209393	4.42744447944832	4.42744447944832
9	3.88725159773071	3.41749460935622	3.7984267353403	4.1276461536367	4.16050561189628	4.03915502473121	3.93416381732572	3.8770544647495	3.89325850667385	3.99418438872973	4.28522971354383	4.28522971354383	4.76980355372932	4.76980355372932	5.29754111470106	5.29754111470106	5.78053493429358	5.78053493429358	6.18150206453298	6.18150206453298	6.48531547275832	6.48531547275832	6.68359410990472	6.68359410990472	6.771698985971	6.771698985971	6.74327047099874	6.74327047099874	6.61305074317966	6.61305074317966	6.42277126925856	6.42277126925856	6.18793233602651	6.18793233602651	5.89296378289772	5.89296378289772	5.51815236222089	5.51815236222089	4.8794823333147	4.8794823333147
10	4.43969192789759	3.94702264743933	4.62235777434182	4.39104437718	4.22426412343692	4.35391009872557	4.50908291499363	4.52099236413695	4.4431461746969	4.3464998855071	4.18814560747342	4.18814560747342	3.94858890804979	3.94858890804979	3.79673478949265	3.79673478949265	3.72008564245166	3.72008564245166	3.70241937000936	3.70241937000936	3.71068379332646	3.71068379332646	3.7512684847445	3.7512684847445	3.80432834287444	3.80432834287444	3.86192192964368	3.86192192964368	3.93387393335774	3.93387393335774	4.02270953365825	4.02270953365825	4.11534508252796	4.11534508252796	4.21325737737426	4.21325737737426	4.33519289233449	4.33519289233449	4.40928073867881	4.40928073867881
