# Supplementary material for: Inference of past demography, dormancy and self-fertilization rates from whole genome sequence data
Source: PLoS Genet. 2020 Apr 6;16(4):e1008698. doi: 10.1371/journal.pgen.1008698 (PMC7173940; doi:10.1371/journal.pgen.1008698)
Supplement: S1 Data — File containing all numerical data presented in this study. It contains all plotted results and all requirements to build summary statistics. (ZIP) [file pgen.1008698.s003.zip › S1_data/Supplementary_Figure/FigS20/F20S_c_time.csv]

	V1	V2	V3	V4	V5	V6	V7	V8	V9	V10	V11	V12	V13	V14	V15	V16	V17	V18	V19	V20	V21	V22	V23	V24	V25	V26	V27	V28	V29	V30	V31	V32
1	0	206.704285714286	469.798571428571	804.665714285714	1230.88714285714	1773.38571428571	2463.87142857143	3342.72857142857	4461.35714285714	5885.12857142857	7697.32857142857	10003.9	12939.7142857143	16676.4285714286	21432.5714285714	27486.1428571429	35191.1428571429	44998.2857142857	57480.7142857143	73368.2857142857	93590.2857142857	119328.857142857	152088.571428571	193785.714285714	246858.571428571	314410	400388.571428571	509822.857142857	649112.857142857	826400	1052051.42857143	1339262.85714286
2	0	175.824285714286	399.612857142857	684.454285714286	1047	1508.45714285714	2095.78571428571	2843.35714285714	3794.85714285714	5005.92857142857	6547.4	8509.38571428571	11006.6	14185.0857142857	18230.7142857143	23379.8571428571	29933.8571428571	38275.7142857143	48893.4285714286	62407.5714285714	79608.4285714286	101501.857142857	129367.857142857	164835.714285714	209980	267438.571428571	340572.857142857	433658.571428571	552138.571428571	702941.428571429	894881.428571429	1139185.71428571
3	0	190.39	432.718571428571	741.155714285714	1133.73714285714	1633.41428571429	2269.41428571429	3078.9	4109.22857142857	5420.64285714286	7089.8	9214.32857142857	11918.4285714286	15360.1428571429	19741	25316.7142857143	32413.7142857143	41446.7142857143	52943.8571428571	67577.5714285714	86203.4285714286	109910.571428571	140085	178491.428571429	227374.285714286	289594.285714286	368787.142857143	469584.285714286	597880	761174.285714286	969017.142857143	1233558.57142857
4	0	190.828571428571	433.714285714286	742.861428571429	1136.34571428571	1637.17142857143	2274.62857142857	3085.98571428571	4118.68571428571	5433.11428571428	7106.11428571428	9235.52857142857	11945.8571428571	15395.5714285714	19786.4285714286	25375	32488.2857142857	41542	53065.7142857143	67733.1428571429	86401.8571428571	110163.571428571	140407.428571429	178901.428571429	227898.571428571	290261.428571429	369635.714285714	470665.714285714	599255.714285714	762925.714285714	971247.142857143	1236398.57142857
5	0	207.104285714286	470.707142857143	806.221428571429	1233.26571428571	1776.81428571429	2468.64285714286	3349.2	4469.97142857143	5896.51428571429	7712.21428571429	10023.2428571429	12964.7285714286	16708.7142857143	21474	27539.2857142857	35259.2857142857	45085.1428571429	57591.7142857143	73510.1428571429	93771.1428571428	119559.428571429	152382.857142857	194161.428571429	247335.714285714	315017.142857143	401162.857142857	510808.571428571	650367.142857143	827997.142857143	1054085.71428571	1341851.42857143
6	0	185.978571428571	422.692857142857	723.984285714286	1107.46857142857	1595.57142857143	2216.82857142857	3007.57142857143	4014.02857142857	5295.04285714286	6925.54285714286	9000.82857142857	11642.2857142857	15004.2857142857	19283.5714285714	24730.1428571429	31662.7142857143	40486.2857142857	51717.1428571429	66011.8571428571	84206.1428571429	107364	136839.428571429	174355.714285714	222107.142857143	282884.285714286	360242.857142857	458704.285714286	584027.142857143	743538.571428571	946565.714285714	1204978.57142857
7	0	171.258571428571	389.237142857143	666.68	1019.81142857143	1469.28571428571	2041.35714285714	2769.51428571429	3696.31428571429	4875.94285714286	6377.37142857143	8288.41428571429	10720.7857142857	13816.7285714286	17757.2857142857	22772.7142857143	29156.5714285714	37281.8571428571	47623.7142857143	60787	77541.1428571429	98866	126008.428571429	160555.714285714	204527.142857143	260494.285714286	331728.571428571	422397.142857143	537801.428571429	684687.142857143	871644.285714286	1109604.28571429
8	0	169.578571428571	385.42	660.142857142857	1009.81142857143	1454.87142857143	2021.34285714286	2742.35714285714	3660.07142857143	4828.12857142857	6314.84285714286	8207.14285714286	10615.6571428571	13681.2428571429	17583.1428571429	22549.4285714286	28870.7142857143	36916.2857142857	47156.7142857143	60191	76780.8571428571	97896.5714285714	124772.857142857	158981.428571429	202521.428571429	257940	328477.142857143	418255.714285714	532527.142857143	677972.857142857	863097.142857143	1098722.85714286
9	0	188.585714285714	428.618571428571	734.132857142857	1122.99285714286	1617.94285714286	2247.9	3049.72857142857	4070.28571428571	5369.27142857143	7022.61428571428	9127	11805.4857142857	15214.7142857143	19553.8571428571	25076.8571428571	32106.5714285714	41053.8571428571	52442.1428571429	66937.2857142857	85386.5714285714	108869	138757.571428571	176800	225220	286850	365292.857142857	465134.285714286	592214.285714286	753961.428571428	959834.285714286	1221870
10	0	191.361428571429	434.928571428571	744.941428571429	1139.52571428571	1641.75714285714	2281	3094.62857142857	4130.21428571429	5448.31428571429	7126	9261.37142857143	11979.2857142857	15438.7142857143	19841.7142857143	25446	32579.1428571429	41658.2857142857	53214.2857142857	67922.7142857143	86643.7142857143	110471.857142857	140800.428571429	179402.857142857	228535.714285714	291072.857142857	370670	471982.857142857	600932.857142857	765061.428571429	973965.714285714	1239858.57142857
