# Supplementary material for: Inference of past demography, dormancy and self-fertilization rates from whole genome sequence data
Source: PLoS Genet. 2020 Apr 6;16(4):e1008698. doi: 10.1371/journal.pgen.1008698 (PMC7173940; doi:10.1371/journal.pgen.1008698)
Supplement: S1 Data — File containing all numerical data presented in this study. It contains all plotted results and all requirements to build summary statistics. (ZIP) [file pgen.1008698.s003.zip › S1_data/Supplementary_Figure/FigS20/F20S_c_popsize.csv]

	V1	V2	V3	V4	V5	V6	V7	V8	V9	V10	V11	V12	V13	V14	V15	V16	V17	V18	V19	V20	V21	V22	V23	V24	V25	V26	V27	V28	V29	V30	V31	V32
1	4.04821481546151	4.04821481546151	4.09674175649391	4.29148154329584	4.66375466440485	4.72025003700068	4.644905525861	4.59984864430897	4.63717045457775	4.7372924437513	4.85439125656659	4.95220390264487	5.00775452959524	5.01630562011752	4.9883830424448	4.94218712783681	4.89517671375059	4.8613648385102	4.85459131711808	4.8898528895354	4.97564036987517	5.10170439010795	5.24315006767865	5.37996622977565	5.50619465231945	5.61793340382802	5.70430340063794	5.76036272861354	5.76036272861354	5.60530899780458	5.60530899780458	5.60530899780458
2	4.78349234081705	4.78349234081705	4.67843843539011	3.85474577470431	3.93920624780461	4.12931348556727	4.31974047209999	4.44449177764381	4.4974521683898	4.56265523238947	4.7063223921967	4.87408693175065	4.983509032153	5.02009714170175	5.00949731654232	4.9747732163075	4.93127364817283	4.89307546917983	4.87320288184028	4.88155339123664	4.92576556744536	5.00930781412764	5.12440748522201	5.25429835545722	5.38735280865476	5.5196967737177	5.64098153172808	5.75260617933043	5.75260617933043	5.46567037485281	5.46567037485281	5.46567037485281
3	5.54475622948105	5.54475622948105	3.62305149693761	4.1457401234226	4.30321808886978	4.29363406188785	4.30384367747641	4.40583150611709	4.59799428153625	4.79972447473557	4.95176296134383	5.03779645722449	5.0615398192778	5.04653992503057	5.01560862184877	4.97847786939639	4.93460031393035	4.88817884291138	4.85576526624173	4.86009636721305	4.91698892699614	5.02444917894112	5.16168712177656	5.29932344873793	5.41829035592237	5.51575227911821	5.59367889548031	5.66690998137055	5.66690998137055	5.78683460271567	5.78683460271567	5.78683460271567
4	3.86586626026362	3.86586626026362	4.16125106030534	3.89724498040671	3.88643163908481	4.19924595328614	4.5495850598146	4.80317520759656	4.88552212640931	4.88137290665802	4.89769392566769	4.91780078423245	4.99824379443378	5.04880289663629	5.0420423542335	4.9932554995446	4.93130479062576	4.88505758411312	4.888776144304	4.91263640125185	4.94973821151047	5.05626169469627	5.18524985939782	5.324866615343	5.46891493666761	5.60813233825099	5.73110087193337	5.84281562021092	5.84281562021092	5.42707858452466	5.42707858452466	5.42707858452466
5	4.5092783111593	4.5092783111593	3.65040527167031	4.06752877209709	4.26233823864099	4.4776418514087	4.57170885569488	4.59288403740449	4.63032540621119	4.71644980193185	4.84183871729916	4.95812630406769	5.02492542494752	5.03984756803853	5.01788351193519	4.97397363999175	4.92327183260813	4.88397635634697	4.874975064492	4.91207738847496	5.00027412631403	5.12626971516026	5.26478063509668	5.39093891588269	5.48757511089681	5.54787286138631	5.57216039964876	5.54086575294527	5.54086575294527	5.98262311934547	5.98262311934547	5.98262311934547
6	3.80962823650952	3.80962823650952	4.56683315808677	4.26230431257818	4.1111429063216	4.19852507975909	4.24305641973143	4.31053104095211	4.46704405835637	4.6707587796874	4.86764904135247	5.0028369370753	5.06662408398981	5.07511312687523	5.04527279895836	4.9967415824853	4.94427314955453	4.89564265013338	4.86240000576049	4.86638222324958	4.92999872655403	5.05591923615685	5.22137468649058	5.39227140382845	5.53647833478846	5.62380513465283	5.62136121420202	5.2497696271608	5.2497696271608	6.30131142279345	6.30131142279345	6.30131142279345
7	4.22573397568635	4.22573397568635	4.0915198066424	4.22701034582259	4.14989313931338	4.1015776140359	4.19690891116882	4.26581605737679	4.33739608689594	4.50423898553019	4.72903529891054	4.93199828845512	5.05578440235639	5.09002111395777	5.06454160764994	5.01232167150567	4.95413077984253	4.90307643721548	4.87274678903209	4.87726982837171	4.9230782479302	5.00390311948843	5.10643684966457	5.21762033626771	5.3283788338696	5.43250087511832	5.52003490664002	5.58186317498044	5.58186317498044	5.80815204185862	5.80815204185862	5.80815204185862
8	3.96233729417086	3.96233729417086	3.89260990336035	4.53718887012232	4.51775459744387	4.18682033546963	4.06620608096514	4.16101006963094	4.36075493000577	4.60505913789378	4.81174948832349	4.96236517037162	5.0603609585289	5.09926756212392	5.0852486604125	5.03691847521392	4.97659566676934	4.92092408313592	4.87955144006838	4.8637685271893	4.88976089673267	4.96745174722345	5.08884452277191	5.23444521102792	5.38625128139693	5.52700687351328	5.63765326348462	5.72717734655373	5.72717734655373	5.6137010164669	5.6137010164669	5.6137010164669
9	3.87725837017022	3.87725837017022	4.65759074303288	3.95694911071583	3.89712981793258	4.20808531562907	4.49327949734534	4.68586975273706	4.79471198014756	4.86690998806445	4.93239358394607	5.00235372837131	5.05515227913676	5.06763888237816	5.03922489486991	4.98758167086338	4.9343049119521	4.89609233437984	4.88596378541734	4.91311648397902	4.97913219781519	5.0771744115733	5.19486521807106	5.31725734484751	5.43144957185319	5.52971405207508	5.60574291968913	5.65977546759851	5.65977546759851	5.82447601032645	5.82447601032645	5.82447601032645
10	4.11882026899299	4.11882026899299	3.85314729746553	4.26841574698716	4.42424482436306	4.31405718931117	4.17857949787205	4.20584048227369	4.37499320641235	4.60818536678965	4.83353347444439	4.9999365976339	5.07842900498811	5.08760043463649	5.05990705904113	5.01582296373706	4.96535550324682	4.9187049115042	4.89019980688736	4.89810726942163	4.95889720443362	5.06894100900489	5.19955244657864	5.32529910951544	5.4371815409462	5.53000753848674	5.60355810874741	5.6928770164934	5.6928770164934	5.69902060259057	5.69902060259057	5.69902060259057
