# Supplementary material for: Inference of past demography, dormancy and self-fertilization rates from whole genome sequence data
Source: PLoS Genet. 2020 Apr 6;16(4):e1008698. doi: 10.1371/journal.pgen.1008698 (PMC7173940; doi:10.1371/journal.pgen.1008698)
Supplement: S1 Data — File containing all numerical data presented in this study. It contains all plotted results and all requirements to build summary statistics. (ZIP) [file pgen.1008698.s003.zip › S1_data/Supplementary_Figure/FigS2/F2S_b_popsize.csv]

11	3.28313935389229	3.28313935389229	4.20229803570875	4.20229803570875	4.2072827117246	4.2072827117246	4.59343001606543	4.59343001606543	4.92768575361091	4.92768575361091	4.86589304844628	4.86589304844628	4.5694452592017	4.5694452592017	4.23710209420023	4.23710209420023	3.95758595069632	3.95758595069632	3.74419460485118	3.74419460485118	3.58753945257004	3.58753945257004	3.48130514177669	3.48130514177669	3.40075301295319	3.40075301295319	3.33935978769933	3.33935978769933	3.30246118010091	3.30246118010091	3.29786469455465	3.29786469455465	3.30850519611738	3.30850519611738	3.32525134967312	3.32525134967312	3.34422788091185	3.34422788091185	3.3402572672669	3.3402572672669
12	3.50162740857271	3.50162740857271	3.75837259477227	3.75837259477227	4.23007276815456	4.23007276815456	5.08832846947269	5.08832846947269	5.08931824428246	5.08931824428246	4.7922572744444	4.7922572744444	4.4746182593226	4.4746182593226	4.19236520389615	4.19236520389615	3.95968055761041	3.95968055761041	3.75155834085529	3.75155834085529	3.58591284817247	3.58591284817247	3.47873439371896	3.47873439371896	3.3989073905061	3.3989073905061	3.3484942350089	3.3484942350089	3.32584642636234	3.32584642636234	3.3094251853832	3.3094251853832	3.30295165098406	3.30295165098406	3.31373473733198	3.31373473733198	3.34390659155095	3.34390659155095	3.33624961872726	3.33624961872726
13	3.37759685653978	3.37759685653978	4.23999995270727	4.23999995270727	6.42391792149022	6.42391792149022	6.56176231793654	6.56176231793654	5.97746750135856	5.97746750135856	5.27571798476606	5.27571798476606	4.68548761497694	4.68548761497694	4.23914419232837	4.23914419232837	3.90811331334225	3.90811331334225	3.66948984020783	3.66948984020783	3.51536211212404	3.51536211212404	3.42871052880939	3.42871052880939	3.37217857807971	3.37217857807971	3.33411426558764	3.33411426558764	3.3179836058148	3.3179836058148	3.31530720660142	3.31530720660142	3.32633872728179	3.32633872728179	3.34286045307755	3.34286045307755	3.36986209043638	3.36986209043638	3.40230481407449	3.40230481407449
14	3.51481822861262	3.51481822861262	8.21894149099658	8.21894149099658	5.53000135778125	5.53000135778125	4.43077829571264	4.43077829571264	4.10161630151092	4.10161630151092	4.03870232955227	4.03870232955227	3.97977134660417	3.97977134660417	3.87655753958039	3.87655753958039	3.75782892337739	3.75782892337739	3.63597413358134	3.63597413358134	3.52367205682698	3.52367205682698	3.44051830603452	3.44051830603452	3.38329085966981	3.38329085966981	3.35277600684704	3.35277600684704	3.32576366419307	3.32576366419307	3.3063280007167	3.3063280007167	3.30728744209006	3.30728744209006	3.32743806462074	3.32743806462074	3.35108162094653	3.35108162094653	3.34328626484961	3.34328626484961
15	2.95829256542528	2.95829256542528	4.08516516774978	4.08516516774978	5.7566630114508	5.7566630114508	5.77751178847251	5.77751178847251	5.26666026792987	5.26666026792987	4.78526142816026	4.78526142816026	4.43411677832806	4.43411677832806	4.1816140805351	4.1816140805351	3.9807912499965	3.9807912499965	3.815691229097	3.815691229097	3.67211256991048	3.67211256991048	3.55565458265641	3.55565458265641	3.46142940780232	3.46142940780232	3.39121464383136	3.39121464383136	3.35072600520526	3.35072600520526	3.34959775853555	3.34959775853555	3.35108162094653	3.35108162094653	3.35450895642761	3.35450895642761	3.37918751425812	3.37918751425812	3.37633471002492	3.37633471002492
16	3.61010818697543	3.61010818697543	3.72044997080593	3.72044997080593	4.71107871968412	4.71107871968412	5.20862167819407	5.20862167819407	5.04288977846019	5.04288977846019	4.65406097629336	4.65406097629336	4.32584182805026	4.32584182805026	4.0599681332705	4.0599681332705	3.82512284184507	3.82512284184507	3.64491837195403	3.64491837195403	3.51012234341153	3.51012234341153	3.41397843405849	3.41397843405849	3.35585941315989	3.35585941315989	3.31630020878252	3.31630020878252	3.29174486030881	3.29174486030881	3.29179375046911	3.29179375046911	3.30769077578321	3.30769077578321	3.32504475701731	3.32504475701731	3.32569700613573	3.32569700613573	3.31623498741275	3.31623498741275
17	3.79494457802594	3.79494457802594	4.31504024733423	4.31504024733423	4.63484675674711	4.63484675674711	4.34941323855186	4.34941323855186	3.97546918115741	3.97546918115741	3.87863633840275	3.87863633840275	3.88912758532723	3.88912758532723	3.84782253719992	3.84782253719992	3.76540236931757	3.76540236931757	3.67717208561556	3.67717208561556	3.59471341706767	3.59471341706767	3.53008598222467	3.53008598222467	3.48046732188956	3.48046732188956	3.44261311794049	3.44261311794049	3.41499072009754	3.41499072009754	3.40172942620319	3.40172942620319	3.3976849355843	3.3976849355843	3.39805402593896	3.39805402593896	3.39441485421558	3.39441485421558	3.37672227458478	3.37672227458478
18	3.38981377444622	3.38981377444622	3.57781657808629	3.57781657808629	3.9012991794584	3.9012991794584	4.14811818300093	4.14811818300093	4.28650315674167	4.28650315674167	4.27914638072769	4.27914638072769	4.17756383962802	4.17756383962802	4.02346776562626	4.02346776562626	3.85890941276863	3.85890941276863	3.69337770815862	3.69337770815862	3.55296607052515	3.55296607052515	3.45300415480471	3.45300415480471	3.38849442472679	3.38849442472679	3.34911234783457	3.34911234783457	3.33406740096238	3.33406740096238	3.33733422962306	3.33733422962306	3.34637028143059	3.34637028143059	3.35595304297026	3.35595304297026	3.37359033584287	3.37359033584287	3.39289630760262	3.39289630760262
19	2.98792240046898	2.98792240046898	3.66920790586771	3.66920790586771	3.52006137032223	3.52006137032223	4.18064364121412	4.18064364121412	4.5988235578308	4.5988235578308	4.61634752499425	4.61634752499425	4.44059316090472	4.44059316090472	4.21023425858536	4.21023425858536	3.98792556835509	3.98792556835509	3.80120206505088	3.80120206505088	3.67558069146574	3.67558069146574	3.5824784861957	3.5824784861957	3.50911138434017	3.50911138434017	3.45860174979719	3.45860174979719	3.42909238255708	3.42909238255708	3.41299941218481	3.41299941218481	3.41049720373624	3.41049720373624	3.40520704456751	3.40520704456751	3.40038162267345	3.40038162267345	3.40392822351364	3.40392822351364
20	3.11653588722523	3.11653588722523	7.84375835562591	7.84375835562591	5.5007804478192	5.5007804478192	4.64595978503454	4.64595978503454	4.4863030755426	4.4863030755426	4.5232987663224	4.5232987663224	4.52407107121291	4.52407107121291	4.42875423550375	4.42875423550375	4.25937878484494	4.25937878484494	4.04940515704462	4.04940515704462	3.83809470364573	3.83809470364573	3.65136613260169	3.65136613260169	3.49654299414896	3.49654299414896	3.37817224588274	3.37817224588274	3.32997691917077	3.32997691917077	3.32735730578508	3.32735730578508	3.34517635057613	3.34517635057613	3.38838820000004	3.38838820000004	3.4517119495512	3.4517119495512	3.55885888414814	3.55885888414814
