# Supplementary material for: Inference of past demography, dormancy and self-fertilization rates from whole genome sequence data
Source: PLoS Genet. 2020 Apr 6;16(4):e1008698. doi: 10.1371/journal.pgen.1008698 (PMC7173940; doi:10.1371/journal.pgen.1008698)
Supplement: S1 Data — File containing all numerical data presented in this study. It contains all plotted results and all requirements to build summary statistics. (ZIP) [file pgen.1008698.s003.zip › S1_data/Supplementary_Figure/FigS2/F2S_b_time.csv]

11	0	26.54692	53.7836	81.7464	110.4756	140.014	170.4088	201.7112	233.9768	267.2668	301.6484	337.196	373.9908	412.124	451.696	492.82	535.624	580.252	626.86	675.64	726.796	780.58	837.272	897.208	960.776	1028.448	1100.788	1178.496	1262.424	1353.66	1453.596	1564.072	1687.572	1827.588	1989.22	2180.392	2414.372	2716.02	3141.168	3867.968
12	0	27.9308	56.5872	86.0076	116.2344	147.3128	179.292	212.226	246.1736	281.1988	317.3728	354.7732	393.4864	433.608	475.244	518.512	563.548	610.5	659.536	710.86	764.684	821.272	880.92	943.976	1010.86	1082.056	1158.172	1239.928	1328.232	1424.224	1529.368	1645.604	1775.544	1922.856	2092.916	2294.056	2540.228	2857.6	3304.912	4069.6
13	0	28.1474	57.026	86.6748	117.136	148.4552	180.6828	213.872	248.0828	283.38	319.8344	357.5248	396.538	436.972	478.928	522.532	567.916	615.232	664.652	716.372	770.616	827.64	887.752	951.3	1018.7	1090.452	1167.152	1249.544	1338.532	1435.268	1541.232	1658.368	1789.316	1937.768	2109.148	2311.848	2559.932	2879.764	3330.544	4101.16
14	0	27.54088	55.7972	84.8072	114.612	145.2564	176.7892	209.2636	242.7372	277.2736	312.9428	349.8208	387.9936	427.556	468.608	511.272	555.68	601.976	650.332	700.936	754.012	809.808	868.624	930.8	996.748	1066.952	1142.004	1222.62	1309.692	1404.34	1508.02	1622.632	1750.756	1896.016	2063.7	2262.032	2504.768	2817.712	3258.78	4012.8
15	0	24.7248	50.092	76.1356	102.8928	130.4036	158.7124	187.866	217.9168	248.922	280.9436	314.0512	348.3208	383.8364	420.692	458.996	498.86	540.424	583.832	629.264	676.912	727.004	779.804	835.624	894.828	957.856	1025.232	1097.604	1175.772	1260.744	1353.824	1456.716	1571.74	1702.144	1852.684	2030.736	2248.652	2529.596	2925.564	3602.476
16	0	27.33528	55.3808	84.174	113.7564	144.172	175.4696	207.7012	240.9248	275.2036	310.6064	347.2092	385.0968	424.364	465.112	507.456	551.532	597.484	645.476	695.704	748.38	803.764	862.136	923.852	989.308	1058.988	1133.48	1213.492	1299.912	1393.856	1496.764	1610.52	1737.688	1881.86	2048.296	2245.144	2486.068	2796.676	3234.452	3982.832
17	0	28.65424	58.0528	88.2356	119.2452	151.1284	183.936	217.7228	252.5496	288.4824	325.5932	363.9624	403.68	444.84	487.552	531.94	578.144	626.312	676.62	729.272	784.492	842.544	903.736	968.428	1037.04	1110.084	1188.168	1272.044	1362.636	1461.112	1568.984	1688.228	1821.532	1972.66	2147.124	2353.472	2606.024	2931.616	3390.516	4175
18	0	24.65524	49.9508	75.9212	102.6032	130.0368	158.2656	187.3376	217.304	248.2216	280.1532	313.1676	347.3408	382.7564	419.508	457.704	497.456	538.904	582.192	627.496	675.008	724.96	777.612	833.272	892.312	955.16	1022.348	1094.516	1172.464	1257.2	1350.016	1452.616	1567.32	1697.356	1847.472	2025.024	2242.324	2522.48	2917.332	3592.34
19	0	25.66312	51.9928	79.0248	106.7976	135.3524	164.7356	194.9956	226.1868	258.3688	291.6056	325.9696	361.5396	398.4032	436.66	476.412	517.792	560.932	605.992	653.144	702.6	754.592	809.4	867.336	928.788	994.208	1064.14	1139.26	1220.392	1308.592	1405.2	1512	1631.388	1766.74	1922.996	2107.804	2333.988	2625.596	3036.588	3739.192
20	0	26.85728	54.4124	82.702	111.7672	141.6508	172.4008	204.0692	236.712	270.3912	305.1748	341.1376	378.3628	416.94	456.976	498.584	541.888	587.036	634.188	683.536	735.296	789.708	847.06	907.696	972.008	1040.468	1113.656	1192.272	1277.18	1369.484	1470.588	1582.356	1707.3	1848.952	2012.476	2205.884	2442.596	2747.768	3177.888	3913.184
