# Supplementary material for: Inference of past demography, dormancy and self-fertilization rates from whole genome sequence data
Source: PLoS Genet. 2020 Apr 6;16(4):e1008698. doi: 10.1371/journal.pgen.1008698 (PMC7173940; doi:10.1371/journal.pgen.1008698)
Supplement: S1 Data — File containing all numerical data presented in this study. It contains all plotted results and all requirements to build summary statistics. (ZIP) [file pgen.1008698.s003.zip › S1_data/Supplementary_Figure/FigS2/F2S_a_time.csv]

	V1	V2	V3	V4	V5	V6	V7	V8	V9	V10	V11	V12	V13	V14	V15	V16	V17	V18	V19	V20	V21	V22	V23	V24	V25	V26	V27	V28	V29	V30	V31	V32	V33	V34	V35	V36	V37	V38	V39	V40
1	0	158.951870433654	322.032819297168	489.463102263479	661.481082566775	838.345271930692	1020.33666739933	1207.76143709398	1400.95401934523	1600.28071398119	1806.14386264464	2018.98673801507	2239.29929127593	2467.62494521141	2704.56866985675	2950.8066427225	3207.09788198987	3474.29835688883	3753.37823651707	4045.44315392056	4351.76066206774	4673.79348136491	5013.24174463451	5372.09732946707	5752.71468141297	6157.90452471238	6591.05995334366	7056.32933192449	7558.85854405761	8105.13889858481	8703.52132413547	9365.00240670225	10104.4753434807	10942.8206154114	11910.6192061253	13055.2819862032	14456.2360055484	16262.3798681931	18807.9966676162	23159.7573296839
2	0	167.17992586434	338.702669613796	514.799888334079	695.722284000017	881.741750051269	1073.15382918811	1270.28053815483	1473.47362729678	1683.11835774953	1899.63789814789	2123.49846693582	2355.21537734805	2595.36018214791	2844.569167309	3103.55351229577	3373.11152544468	3654.14348475823	3947.66977959949	4254.85327549595	4577.02713959256	4915.72980920635	5272.74942359257	5650.18096878066	6050.50076688934	6476.66503774045	6932.24251694061	7421.59630690156	7950.13866503724	8524.69691919205	9154.05427918511	9849.77656318513	10627.5279064819	11509.2696565332	12527.1658046298	13731.0814187777	15204.5550460745	17104.1929442224	19781.582185667	24358.6093252596
3	0	169.532657008067	343.469248586384	522.04469194198	705.513217190643	894.150544141494	1088.25637468145	1288.15725731196	1494.20989257791	1706.80496341335	1926.37159372569	2153.38256307347	2388.3604367194	2631.88481091633	2884.60092612102	3147.22997026074	3420.5814863036	3705.56842190776	4003.22552642492	4314.73203044509	4641.43986283865	4984.90911142503	5346.95308002929	5729.6962375201	6135.64975541655	6567.81145656434	7029.80029955805	7526.04078895967	8062.02134914224	8644.66538926356	9282.87972567729	9988.39294286793	10777.0896182552	11671.2401623967	12703.4612119809	13924.3195885159	15418.5294810938	17344.9010748195	20059.9693439325	24701.4092067711
4	0	165.183800764445	334.658566251971	508.653187567141	687.415373308024	871.21377051184	1060.3403931047	1255.11341295718	1455.88038052224	1663.02195692492	1876.95625817467	2098.14393607617	2327.09415103408	2564.37163148269	2810.60506615333	3066.49714304131	3332.83663869691	3610.51308182059	3900.53467834606	4204.05040920875	4522.37752356355	4857.03608981552	5209.79289687158	5582.71791666825	5978.25790408579	6399.33378173822	6849.47167459764	7332.98258971688	7855.21416226046	8422.91220190961	9044.7550471271	9732.17042043513	10500.6354276493	11371.8491981612	12377.591685824	13567.1325706907	15023.0129512129	16899.9692093876	19545.3904747764	24067.76799834
5	0	147.515261253848	298.862513170382	454.246163996246	613.887426697785	778.026213044172	946.923302303113	1120.86283375699	1300.15518285203	1485.14029409274	1676.19156058478	1873.72036147672	2078.1813958962	2290.07898728257	2509.97457799288	2738.49569447178	2976.34674343681	3224.32210701282	3483.32215049602	3754.37295648099	4038.65087732381	4337.5133904942	4652.5383040216	4985.57417962693	5338.80606017584	5714.8424379086	6116.83227322002	6548.62545531669	7014.99762076063	7521.97302781984	8077.30175464763	8691.18918134541	9377.45693749966	10155.4831505438	11053.6484980844	12115.9526319714	13416.1078148235	15092.2993754083	17454.7586921473	21493.4095694711
6	0	165.32940443312	334.953555922716	509.10154733275	688.021305607646	871.981714587469	1061.27504559826	1256.21975096783	1457.16368750256	1664.48785186677	1878.61072862436	2099.99337562828	2329.14540209003	2566.63203423201	2813.0825149524	3069.20015164108	3335.77441612692	3613.69562119843	3903.97286148711	4207.75613071439	4526.36383914364	4861.31739506636	5214.38514475129	5587.6388847419	5983.5275266462	6404.974567768	6855.50924123367	7339.44635409604	7862.13825527056	8430.33670063075	9052.72767828728	9740.74898389493	10509.8913657898	11381.8730803773	12388.5020944142	13579.0915174309	15036.2552049335	16914.8659335578	19562.6190440771	24088.9828832208
7	0	172.970580741406	350.434402688412	532.631146893876	719.820198962591	912.282869978493	1110.32493943177	1314.27957784502	1524.51071923244	1741.41696912043	1965.43615354667	2197.05063948542	2436.79358921093	2685.25635250926	2943.09725455792	3211.05210813074	3489.94687277911	3780.71300967048	4084.40625166154	4402.2297427576	4735.56282736318	5085.99723005159	5455.38302632577	5845.88776679495	6260.07354659562	6700.99898090985	7172.35641657411	7678.6600819211	8225.50970014229	8819.96907902472	9471.12565472636	10190.945853689	10995.6363739588	11907.9192439373	12961.0725275055	14206.6884820895	15731.199201322	17696.6353548686	20466.7620286852	25202.3248560483
8	0	144.945368013686	293.655968804693	446.332649582205	603.19276951668	764.472060825777	930.426759688767	1101.33605534006	1277.50491611235	1459.26736426813	1646.99028795611	1841.07789960542	2041.97697693813	2250.18305747279	2466.24780256547	2690.78780639555	2924.49520406847	3168.15053861721	3422.63848989184	3688.96726489424	3968.2927225079	4261.94869131259	4571.48549202458	4898.71948219667	5245.79763862025	5615.28301046402	6010.26969944603	6434.54052507337	6892.78792657637	7390.93121239974	7936.5854450158	8539.77821453248	9214.09036112816	9978.56242195393	10861.0806490843	11904.8781675237	13182.3830836361	14829.3733715922	17150.675806144	21118.9685286519
9	0	154.439709782137	312.891286003061	475.568731946366	642.703644438251	814.547196839966	991.372409543294	1173.4767594868	1361.18519131302	1554.85360671087	1754.87292606635	1961.67383889439	2175.73238815299	2397.5765705046	2627.79418272325	2867.04220769444	3116.05811737937	3375.67358264228	3646.83123242791	3930.60531421933	4228.22739900746	4541.11868501052	4870.93104344571	5219.59980855075	5589.41259032048	5983.10032507381	6403.95978716045	6856.02158173071	7344.28551638682	7875.05863143537	8456.45479801492	9099.15844245317	9817.63998932794	10632.1871861679	11572.5129153943	12684.6821970224	14045.8673883354	15800.7403144017	18274.0947873429	22502.3221863503
10	0	162.741963209513	329.71145974775	501.133997125407	677.253622176176	858.335010649404	1044.66585976116	1236.5596379909	1434.35875811014	1638.43825410235	1849.21006115677	2067.12802147042	2292.69376875955	2526.46368333295	2769.05716030025	3021.16650013736	3283.56881926691	3557.14049688816	3842.87483508163	4141.90382991632	4455.52525824751	4785.23671799526	5132.77888042368	5500.19111800867	5889.88401635765	6304.73531940428	6748.21902700705	7224.58241854776	7739.09407751442	8298.40009332914	8911.05051649501	9588.30413867119	10345.4092746052	11203.7442852546	12194.6193357619	13366.5757747425	14800.9345328527	16650.1445940094	19256.4597911002	23711.9850493477
