# Supplementary material for: Inference of past demography, dormancy and self-fertilization rates from whole genome sequence data
Source: PLoS Genet. 2020 Apr 6;16(4):e1008698. doi: 10.1371/journal.pgen.1008698 (PMC7173940; doi:10.1371/journal.pgen.1008698)
Supplement: S1 Data — File containing all numerical data presented in this study. It contains all plotted results and all requirements to build summary statistics. (ZIP) [file pgen.1008698.s003.zip › S1_data/Supplementary_Figure/FigS2/F2S_d_popsize.csv]

	V1	V2	V3	V4	V5	V6	V7	V8	V9	V10	V11	V12	V13	V14	V15	V16	V17	V18	V19	V20	V21	V22	V23	V24	V25	V26	V27	V28	V29	V30	V31	V32	V33	V34	V35	V36	V37	V38	V39	V40
1	4.00933155287382	4.00933155287382	5.14809222456956	5.14809222456956	4.08191983760025	4.08191983760025	3.66483908574398	3.66483908574398	3.47062419254385	3.47062419254385	3.40169656991009	3.40169656991009	3.39143920286182	3.39143920286182	3.40656993062492	3.40656993062492	3.43657528161826	3.43657528161826	3.47989655932902	3.47989655932902	3.53869285105968	3.53869285105968	3.61965758497529	3.61965758497529	3.73514618396652	3.73514618396652	3.89878065322322	3.89878065322322	4.11545243011352	4.11545243011352	4.37662922754285	4.37662922754285	4.66629031358486	4.66629031358486	4.96324039688002	4.96324039688002	5.21371718737569	5.21371718737569	5.26648174856551	5.26648174856551
2	9.2875018228781	9.2875018228781	5.09906920075162	5.09906920075162	3.87767105599641	3.87767105599641	3.52186296121877	3.52186296121877	3.40238159008705	3.40238159008705	3.35815422111044	3.35815422111044	3.34807296828736	3.34807296828736	3.35676946272113	3.35676946272113	3.37762793918446	3.37762793918446	3.41160502705781	3.41160502705781	3.46669514198263	3.46669514198263	3.55517869902195	3.55517869902195	3.68978531233661	3.68978531233661	3.8810734215201	3.8810734215201	4.13538213834477	4.13538213834477	4.44987870455372	4.44987870455372	4.8048444027052	4.8048444027052	5.15560515540376	5.15560515540376	5.4071573168689	5.4071573168689	5.40420902092928	5.40420902092928
3	3.61257591202597	3.61257591202597	4.59947496192886	4.59947496192886	3.83569250953588	3.83569250953588	3.58943364037391	3.58943364037391	3.47837164966038	3.47837164966038	3.43583715675588	3.43583715675588	3.41758150215812	3.41758150215812	3.41292635540067	3.41292635540067	3.4245032921245	3.4245032921245	3.45537703381163	3.45537703381163	3.50723961097316	3.50723961097316	3.58346766376145	3.58346766376145	3.69162716642665	3.69162716642665	3.84199957085353	3.84199957085353	4.04271244644687	4.04271244644687	4.2948079114337	4.2948079114337	4.58904992651822	4.58904992651822	4.90194669293807	4.90194669293807	5.17416509781258	5.17416509781258	5.24453868283023	5.24453868283023
4	4.01504422916949	4.01504422916949	5.22865876260626	5.22865876260626	4.17019305886452	4.17019305886452	3.67852118784876	3.67852118784876	3.47310851165499	3.47310851165499	3.37317735108522	3.37317735108522	3.33263578300441	3.33263578300441	3.33346564011297	3.33346564011297	3.3667942205056	3.3667942205056	3.42405914562791	3.42405914562791	3.49569908252121	3.49569908252121	3.57752096369087	3.57752096369087	3.67692020758871	3.67692020758871	3.81238834065244	3.81238834065244	4.00469394106193	4.00469394106193	4.26329282932918	4.26329282932918	4.57736502606813	4.57736502606813	4.91584571095654	4.91584571095654	5.2068314784668	5.2068314784668	5.26516817936242	5.26516817936242
5	10.5721569942945	10.5721569942945	5.94075664668557	5.94075664668557	4.17082653506071	4.17082653506071	3.66744894111321	3.66744894111321	3.42065377522722	3.42065377522722	3.30298436874605	3.30298436874605	3.28371904719669	3.28371904719669	3.32608790614689	3.32608790614689	3.39217785826715	3.39217785826715	3.45775360338052	3.45775360338052	3.5168193758957	3.5168193758957	3.57725016047928	3.57725016047928	3.65744507690327	3.65744507690327	3.7861748925421	3.7861748925421	3.99662995533366	3.99662995533366	4.30544305868989	4.30544305868989	4.69104415091731	4.69104415091731	5.09308475994176	5.09308475994176	5.39695581908461	5.39695581908461	5.41100600395218	5.41100600395218
6	5.81624842790846	5.81624842790846	4.30078685882608	4.30078685882608	3.84424657232318	3.84424657232318	3.5119183773831	3.5119183773831	3.41618084368253	3.41618084368253	3.38854489057514	3.38854489057514	3.39159967328797	3.39159967328797	3.41314556263214	3.41314556263214	3.44285385768164	3.44285385768164	3.47743188633827	3.47743188633827	3.52360317327467	3.52360317327467	3.59437194359115	3.59437194359115	3.70405978700021	3.70405978700021	3.86428867501076	3.86428867501076	4.08119669888093	4.08119669888093	4.35462440507722	4.35462440507722	4.67651894979562	4.67651894979562	5.02077951846505	5.02077951846505	5.30673704447565	5.30673704447565	5.34678507348424	5.34678507348424
7	3.75977409697378	3.75977409697378	4.42431000373521	4.42431000373521	3.99790956824563	3.99790956824563	3.60940398679002	3.60940398679002	3.46131946500073	3.46131946500073	3.41126902450193	3.41126902450193	3.39474614543138	3.39474614543138	3.39778260544996	3.39778260544996	3.42546235070857	3.42546235070857	3.48225333306076	3.48225333306076	3.56287993863597	3.56287993863597	3.65759015079523	3.65759015079523	3.764022341204	3.764022341204	3.8924339192012	3.8924339192012	4.06191328407981	4.06191328407981	4.29278336425415	4.29278336425415	4.59504233906049	4.59504233906049	4.95069377022141	4.95069377022141	5.27784752277051	5.27784752277051	5.35670527750061	5.35670527750061
8	7.60180817354856	7.60180817354856	4.16545214231905	4.16545214231905	3.6232583889626	3.6232583889626	3.53360695363864	3.53360695363864	3.49244432682329	3.49244432682329	3.45689156500081	3.45689156500081	3.43396634777335	3.43396634777335	3.4255230853305	3.4255230853305	3.43219166662037	3.43219166662037	3.45550407622351	3.45550407622351	3.49816736879052	3.49816736879052	3.56553089936321	3.56553089936321	3.66740602990615	3.66740602990615	3.81737210483728	3.81737210483728	4.02680862392775	4.02680862392775	4.29562852983261	4.29562852983261	4.60605865223693	4.60605865223693	4.92020032484183	4.92020032484183	5.16429357863323	5.16429357863323	5.20530635695385	5.20530635695385
9	4.15881578457726	4.15881578457726	4.9070952226248	4.9070952226248	3.74401149953542	3.74401149953542	3.50888003729273	3.50888003729273	3.4577224530723	3.4577224530723	3.44241160103835	3.44241160103835	3.43536056224762	3.43536056224762	3.43714232522701	3.43714232522701	3.45224374944402	3.45224374944402	3.4817493486915	3.4817493486915	3.52621387125125	3.52621387125125	3.59165401870278	3.59165401870278	3.69238577733103	3.69238577733103	3.84900346013855	3.84900346013855	4.0807191969738	4.0807191969738	4.39280777763574	4.39280777763574	4.76428032887781	4.76428032887781	5.14039942220112	5.14039942220112	5.41232550827143	5.41232550827143	5.41107314299336	5.41107314299336
10	8.71108374366596	8.71108374366596	4.3796166654632	4.3796166654632	3.6103307801195	3.6103307801195	3.49329207364988	3.49329207364988	3.47466036173517	3.47466036173517	3.45849876134899	3.45849876134899	3.44543210475907	3.44543210475907	3.44820855635633	3.44820855635633	3.47177769782198	3.47177769782198	3.51556135099625	3.51556135099625	3.57952440017356	3.57952440017356	3.66868812574102	3.66868812574102	3.7934156156693	3.7934156156693	3.96417717310322	3.96417717310322	4.18410362034676	4.18410362034676	4.44566229404546	4.44566229404546	4.73120797556869	4.73120797556869	5.00992433279698	5.00992433279698	5.21614642461526	5.21614642461526	5.22751876337505	5.22751876337505
11	6.7184797456072	6.7184797456072	4.30055036520853	4.30055036520853	3.79841649682001	3.79841649682001	3.58103616929638	3.58103616929638	3.53605851004318	3.53605851004318	3.51366163251604	3.51366163251604	3.47988672517022	3.47988672517022	3.44810800300758	3.44810800300758	3.43461563663471	3.43461563663471	3.4477364623289	3.4477364623289	3.48927742110287	3.48927742110287	3.55953173017785	3.55953173017785	3.66384407832689	3.66384407832689	3.8176409933273	3.8176409933273	4.04272562403837	4.04272562403837	4.35087698453817	4.35087698453817	4.72543807529369	4.72543807529369	5.11233207242956	5.11233207242956	5.39724298280963	5.39724298280963	5.3966363694382	5.3966363694382
12	3.81270494530626	3.81270494530626	4.55505006595018	4.55505006595018	3.99890045657159	3.99890045657159	3.75402182559992	3.75402182559992	3.5857204066538	3.5857204066538	3.48840737954843	3.48840737954843	3.43367743131851	3.43367743131851	3.4022965888781	3.4022965888781	3.39239487623957	3.39239487623957	3.41185719968131	3.41185719968131	3.4688533175498	3.4688533175498	3.56884539094776	3.56884539094776	3.71754329940733	3.71754329940733	3.92235416251423	3.92235416251423	4.18749273145905	4.18749273145905	4.5072745235084	4.5072745235084	4.86293245290822	4.86293245290822	5.21706716727145	5.21706716727145	5.47591234299038	5.47591234299038	5.45502708476798	5.45502708476798
13	4.10633115251114	4.10633115251114	4.50433427121858	4.50433427121858	3.69367631965272	3.69367631965272	3.50875039662496	3.50875039662496	3.48396398817291	3.48396398817291	3.4879863702159	3.4879863702159	3.48814670660299	3.48814670660299	3.48136434312082	3.48136434312082	3.47946079204832	3.47946079204832	3.49644082083468	3.49644082083468	3.54176642176919	3.54176642176919	3.61988648554155	3.61988648554155	3.73278660480095	3.73278660480095	3.88239399562627	3.88239399562627	4.07043165159848	4.07043165159848	4.29509484442662	4.29509484442662	4.54687667748726	4.54687667748726	4.80382312384905	4.80382312384905	5.01397549174088	5.01397549174088	5.06405840503675	5.06405840503675
14	4.2238965636562	4.2238965636562	6.2886526075029	6.2886526075029	4.32404073998049	4.32404073998049	3.67403713691733	3.67403713691733	3.46721059867113	3.46721059867113	3.4142770809056	3.4142770809056	3.4098718052794	3.4098718052794	3.41924889090365	3.41924889090365	3.43873161212589	3.43873161212589	3.47564932214774	3.47564932214774	3.53888431327283	3.53888431327283	3.63633867126604	3.63633867126604	3.77329185683812	3.77329185683812	3.94995972938111	3.94995972938111	4.16099673062173	4.16099673062173	4.39810289964672	4.39810289964672	4.65196982255419	4.65196982255419	4.90767682187529	4.90767682187529	5.12161466103916	5.12161466103916	5.17642796777064	5.17642796777064
15	8.85082632123603	8.85082632123603	4.65551832194816	4.65551832194816	3.8265842573884	3.8265842573884	3.61636592698901	3.61636592698901	3.52589305198303	3.52589305198303	3.48557511560424	3.48557511560424	3.47142714519368	3.47142714519368	3.46837102182233	3.46837102182233	3.4682433510469	3.4682433510469	3.4720866759451	3.4720866759451	3.49135583089834	3.49135583089834	3.54496850966256	3.54496850966256	3.65173262811612	3.65173262811612	3.81963108547327	3.81963108547327	4.03950068269272	4.03950068269272	4.29157485042931	4.29157485042931	4.55746927879582	4.55746927879582	4.82047477858907	4.82047477858907	5.03847924322643	5.03847924322643	5.09358952897956	5.09358952897956
16	7.94335713771976	7.94335713771976	4.40117667625399	4.40117667625399	3.91216625001998	3.91216625001998	3.64217802708767	3.64217802708767	3.51368289176082	3.51368289176082	3.45644721035396	3.45644721035396	3.42412545034916	3.42412545034916	3.40684690062315	3.40684690062315	3.40637615667145	3.40637615667145	3.42636267121519	3.42636267121519	3.47258923470734	3.47258923470734	3.55490588628317	3.55490588628317	3.68603317739174	3.68603317739174	3.87593126606068	3.87593126606068	4.12445693708268	4.12445693708268	4.41846561600622	4.41846561600622	4.73480941023079	4.73480941023079	5.04101468778484	5.04101468778484	5.27286354112487	5.27286354112487	5.30189075116759	5.30189075116759
17	10.3308249625273	10.3308249625273	4.89481949320111	4.89481949320111	3.66790507155392	3.66790507155392	3.41949413258062	3.41949413258062	3.40794543982708	3.40794543982708	3.43458905576568	3.43458905576568	3.45379367481257	3.45379367481257	3.46433252191134	3.46433252191134	3.47288588836019	3.47288588836019	3.48638625364199	3.48638625364199	3.51372895702821	3.51372895702821	3.56876091233654	3.56876091233654	3.67161937709184	3.67161937709184	3.84565287976527	3.84565287976527	4.10585292403639	4.10585292403639	4.44364321581512	4.44364321581512	4.8229890112121	4.8229890112121	5.18424797120369	5.18424797120369	5.42405338047835	5.42405338047835	5.40508561531406	5.40508561531406
18	4.22703686234007	4.22703686234007	5.26070857432866	5.26070857432866	3.90813791746963	3.90813791746963	3.51467614908706	3.51467614908706	3.42489590343913	3.42489590343913	3.4285357460044	3.4285357460044	3.45139870767906	3.45139870767906	3.47402278555893	3.47402278555893	3.49753873870963	3.49753873870963	3.52915969086084	3.52915969086084	3.57893928080812	3.57893928080812	3.65857240044603	3.65857240044603	3.77935003610955	3.77935003610955	3.95091092764614	3.95091092764614	4.17792349840026	4.17792349840026	4.45325072565985	4.45325072565985	4.75446574137757	4.75446574137757	5.04371388398012	5.04371388398012	5.25111455999048	5.25111455999048	5.26668033087195	5.26668033087195
19	3.80314291304687	3.80314291304687	5.79626902078822	5.79626902078822	4.1638500168404	4.1638500168404	3.65904554207638	3.65904554207638	3.43685128890414	3.43685128890414	3.35995108520078	3.35995108520078	3.37172093480213	3.37172093480213	3.42047648649382	3.42047648649382	3.47060173122144	3.47060173122144	3.51098773844044	3.51098773844044	3.54675047967187	3.54675047967187	3.58834662910269	3.58834662910269	3.64721712300789	3.64721712300789	3.73814023793621	3.73814023793621	3.88420732252919	3.88420732252919	4.11401013021711	4.11401013021711	4.44328752579014	4.44328752579014	4.85281311231194	4.85281311231194	5.25758911941951	5.25758911941951	5.38596801779896	5.38596801779896
20	3.91966759102922	3.91966759102922	4.19984161045576	4.19984161045576	4.16312229023243	4.16312229023243	3.69650371337822	3.69650371337822	3.41274095873922	3.41274095873922	3.29285581165755	3.29285581165755	3.29173210725906	3.29173210725906	3.36205020213579	3.36205020213579	3.46014951443926	3.46014951443926	3.55810072325796	3.55810072325796	3.64782375507646	3.64782375507646	3.73674987942264	3.73674987942264	3.84136163758973	3.84136163758973	3.98068115530301	3.98068115530301	4.16854937178439	4.16854937178439	4.40749015209932	4.40749015209932	4.68786920784296	4.68786920784296	4.98543851180713	4.98543851180713	5.23289610388828	5.23289610388828	5.27185326749989	5.27185326749989
21	6.1885372684027	6.1885372684027	3.95150187389452	3.95150187389452	3.77386621265936	3.77386621265936	3.49205984019485	3.49205984019485	3.38564071451633	3.38564071451633	3.36817081349937	3.36817081349937	3.39100622864803	3.39100622864803	3.44044645749527	3.44044645749527	3.50797686127537	3.50797686127537	3.58152469423197	3.58152469423197	3.65290232117114	3.65290232117114	3.72418782531977	3.72418782531977	3.80725348588983	3.80725348588983	3.91911928716138	3.91911928716138	4.07556822062774	4.07556822062774	4.2854606892341	4.2854606892341	4.54859354650364	4.54859354650364	4.85207028245356	4.85207028245356	5.1403274227842	5.1403274227842	5.22521487636699	5.22521487636699
22	5.16865021917464	5.16865021917464	4.09762583132651	4.09762583132651	3.79202180644201	3.79202180644201	3.57125389698085	3.57125389698085	3.43629944963195	3.43629944963195	3.37383677465254	3.37383677465254	3.36318875991059	3.36318875991059	3.38535848158395	3.38535848158395	3.42529176078109	3.42529176078109	3.47601954531501	3.47601954531501	3.53948552741568	3.53948552741568	3.62510370754933	3.62510370754933	3.74734839249339	3.74734839249339	3.92119892797444	3.92119892797444	4.1545515636877	4.1545515636877	4.44157045130884	4.44157045130884	4.76135871895804	4.76135871895804	5.07652542080975	5.07652542080975	5.30842346444722	5.30842346444722	5.31436796818919	5.31436796818919
23	7.97917483367756	7.97917483367756	4.1382371517895	4.1382371517895	3.83691096374769	3.83691096374769	3.70651148500472	3.70651148500472	3.52974758334301	3.52974758334301	3.40180062336678	3.40180062336678	3.34324797255239	3.34324797255239	3.34462142446815	3.34462142446815	3.39250476619488	3.39250476619488	3.47296653579165	3.47296653579165	3.57282235599844	3.57282235599844	3.68435287309926	3.68435287309926	3.80952332771073	3.80952332771073	3.95977951639577	3.95977951639577	4.15060669379896	4.15060669379896	4.39328014613507	4.39328014613507	4.68616071451898	4.68616071451898	5.00267697304072	5.00267697304072	5.25969456218822	5.25969456218822	5.28861040037316	5.28861040037316
24	4.11511263425385	4.11511263425385	4.25629233928924	4.25629233928924	3.76459655699274	3.76459655699274	3.54763846686543	3.54763846686543	3.4766112582677	3.4766112582677	3.43274418924719	3.43274418924719	3.39980604945283	3.39980604945283	3.3845786792098	3.3845786792098	3.39686375017053	3.39686375017053	3.44331163116477	3.44331163116477	3.52368656001976	3.52368656001976	3.63218812280843	3.63218812280843	3.76496672899311	3.76496672899311	3.92804990948911	3.92804990948911	4.13688094914683	4.13688094914683	4.40496973723549	4.40496973723549	4.72883823618487	4.72883823618487	5.07711761208254	5.07711761208254	5.36377546824617	5.36377546824617	5.40193483437138	5.40193483437138
25	4.06004417645737	4.06004417645737	4.73541708997375	4.73541708997375	4.13089007586616	4.13089007586616	3.66845680584911	3.66845680584911	3.43592009617266	3.43592009617266	3.33986528219841	3.33986528219841	3.3166647291427	3.3166647291427	3.32994442443369	3.32994442443369	3.36038403855854	3.36038403855854	3.39750050796881	3.39750050796881	3.43630537965976	3.43630537965976	3.47784278259358	3.47784278259358	3.53140900125874	3.53140900125874	3.61669235533298	3.61669235533298	3.76349422852197	3.76349422852197	4.00307918057338	4.00307918057338	4.34754091648832	4.34754091648832	4.77043141659091	4.77043141659091	5.18792764991796	5.18792764991796	5.35134974308852	5.35134974308852
26	4.06881428429563	4.06881428429563	5.90707769024896	5.90707769024896	4.2291571896096	4.2291571896096	3.63069321010334	3.63069321010334	3.41250792068424	3.41250792068424	3.36550005844532	3.36550005844532	3.38390801087435	3.38390801087435	3.41365184815136	3.41365184815136	3.43721660042034	3.43721660042034	3.45509829048158	3.45509829048158	3.47413275727631	3.47413275727631	3.50548712166641	3.50548712166641	3.56814190412212	3.56814190412212	3.69062377747561	3.69062377747561	3.9016860132683	3.9016860132683	4.2084163591676	4.2084163591676	4.58279826775238	4.58279826775238	4.96996222913497	4.96996222913497	5.27745245143472	5.27745245143472	5.33004423743289	5.33004423743289
27	3.92133025584805	3.92133025584805	5.56559877877651	5.56559877877651	4.1878372848569	4.1878372848569	3.67972697657748	3.67972697657748	3.4710993612058	3.4710993612058	3.39702352926992	3.39702352926992	3.37076374549163	3.37076374549163	3.35613296741959	3.35613296741959	3.34924092884265	3.34924092884265	3.35876888474193	3.35876888474193	3.39349502905172	3.39349502905172	3.45775983371028	3.45775983371028	3.55378137020408	3.55378137020408	3.68730653780411	3.68730653780411	3.86891089463913	3.86891089463913	4.10713354054462	4.10713354054462	4.39973790409051	4.39973790409051	4.72845634734469	4.72845634734469	5.03987422638669	5.03987422638669	5.15805581477891	5.15805581477891
28	3.93502378744623	3.93502378744623	5.43356545418183	5.43356545418183	4.17813943671828	4.17813943671828	3.62764272069817	3.62764272069817	3.40309515911864	3.40309515911864	3.35071139708715	3.35071139708715	3.37062353495619	3.37062353495619	3.40226643115738	3.40226643115738	3.42083685889652	3.42083685889652	3.42737522615621	3.42737522615621	3.43658418234169	3.43658418234169	3.46899715171808	3.46899715171808	3.54801794583016	3.54801794583016	3.69681312552012	3.69681312552012	3.92953636396174	3.92953636396174	4.2403302670776	4.2403302670776	4.60242625597846	4.60242625597846	4.97368230198618	4.97368230198618	5.27595977858985	5.27595977858985	5.33757745975965	5.33757745975965
29	3.82391887460046	3.82391887460046	5.26244162221392	5.26244162221392	4.26600672311318	4.26600672311318	3.71986229327797	3.71986229327797	3.41990222499318	3.41990222499318	3.29373466559041	3.29373466559041	3.27592288608379	3.27592288608379	3.31487880540443	3.31487880540443	3.37435320926729	3.37435320926729	3.43350653044141	3.43350653044141	3.48446392508097	3.48446392508097	3.53073408962947	3.53073408962947	3.58670023591875	3.58670023591875	3.67703064431344	3.67703064431344	3.83342410964896	3.83342410964896	4.08295292087178	4.08295292087178	4.43007625420636	4.43007625420636	4.84725466356849	4.84725466356849	5.25755964875265	5.25755964875265	5.41027095122335	5.41027095122335
30	8.82682611935868	8.82682611935868	4.79623030850022	4.79623030850022	3.71241547161564	3.71241547161564	3.48209186263316	3.48209186263316	3.45267766390223	3.45267766390223	3.47249576630539	3.47249576630539	3.48948179892219	3.48948179892219	3.48899614011474	3.48899614011474	3.47695951014821	3.47695951014821	3.46809976627241	3.46809976627241	3.48042793486315	3.48042793486315	3.53392981193099	3.53392981193099	3.64867195184975	3.64867195184975	3.83813957743155	3.83813957743155	4.09912648977982	4.09912648977982	4.4081037919132	4.4081037919132	4.73034698337903	4.73034698337903	5.02972287687902	5.02972287687902	5.25113778905609	5.25113778905609	5.2771461070962	5.2771461070962
31	3.57015086214151	3.57015086214151	5.51833884592901	5.51833884592901	3.9567900465276	3.9567900465276	3.4714078569328	3.4714078569328	3.34562128381041	3.34562128381041	3.32306188285072	3.32306188285072	3.33346096041725	3.33346096041725	3.36070031745101	3.36070031745101	3.4015925413778	3.4015925413778	3.4562640076255	3.4562640076255	3.52658602673902	3.52658602673902	3.61750297595759	3.61750297595759	3.7390442205103	3.7390442205103	3.90435388408958	3.90435388408958	4.12285046590467	4.12285046590467	4.39348159575411	4.39348159575411	4.70282021256316	4.70282021256316	5.02553206129675	5.02553206129675	5.305774426257	5.305774426257	5.37670676536	5.37670676536
32	8.72863300911527	8.72863300911527	4.80721796120616	4.80721796120616	3.87186982516469	3.87186982516469	3.51925308628186	3.51925308628186	3.39131086919841	3.39131086919841	3.36600919032191	3.36600919032191	3.38006707987316	3.38006707987316	3.41059500364893	3.41059500364893	3.45429094506782	3.45429094506782	3.51148453610576	3.51148453610576	3.58231245879025	3.58231245879025	3.67082441017408	3.67082441017408	3.78850969131893	3.78850969131893	3.95128150927695	3.95128150927695	4.17045662706069	4.17045662706069	4.44338395531746	4.44338395531746	4.74985762009994	4.74985762009994	5.05264839008001	5.05264839008001	5.27775489567586	5.27775489567586	5.29106097533026	5.29106097533026
33	10.453549880717	10.453549880717	5.5064478504436	5.5064478504436	3.90054726793258	3.90054726793258	3.44238153190671	3.44238153190671	3.3746978404987	3.3746978404987	3.41822379838355	3.41822379838355	3.46263431838211	3.46263431838211	3.48430494233693	3.48430494233693	3.4897030374037	3.4897030374037	3.49222168781539	3.49222168781539	3.50836520681226	3.50836520681226	3.55874094839369	3.55874094839369	3.66858383937797	3.66858383937797	3.86207095578239	3.86207095578239	4.14702926258399	4.14702926258399	4.5028145531367	4.5028145531367	4.88665672252871	4.88665672252871	5.24475036867602	5.24475036867602	5.4905420854346	5.4905420854346	5.48519334158079	5.48519334158079
34	7.45284703892169	7.45284703892169	3.95040794721249	3.95040794721249	3.65175015756303	3.65175015756303	3.59464510088972	3.59464510088972	3.47089381906288	3.47089381906288	3.36262286141543	3.36262286141543	3.29695163677281	3.29695163677281	3.27985103706195	3.27985103706195	3.31246435052349	3.31246435052349	3.39247796120277	3.39247796120277	3.50954286023276	3.50954286023276	3.64645016129995	3.64645016129995	3.78901035441673	3.78901035441673	3.93610396187401	3.93610396187401	4.10134336777248	4.10134336777248	4.30473508704002	4.30473508704002	4.55864662284364	4.55864662284364	4.85417607691092	4.85417607691092	5.13732758113119	5.13732758113119	5.22853011053134	5.22853011053134
35	9.79286671992484	9.79286671992484	5.19687419437772	5.19687419437772	3.77286561014228	3.77286561014228	3.38596801779896	3.38596801779896	3.34142581706107	3.34142581706107	3.39124137096144	3.39124137096144	3.44497209188523	3.44497209188523	3.48373242442978	3.48373242442978	3.51558270344054	3.51558270344054	3.5505293148151	3.5505293148151	3.59200184794778	3.59200184794778	3.64145033787481	3.64145033787481	3.70766804452859	3.70766804452859	3.81277478452606	3.81277478452606	3.98981881199622	3.98981881199622	4.26765650865118	4.26765650865118	4.64489248842375	4.64489248842375	5.06652410114194	5.06652410114194	5.39707499607193	5.39707499607193	5.41828352903867	5.41828352903867
36	6.33920327492691	6.33920327492691	3.92074818683249	3.92074818683249	3.75317594343416	3.75317594343416	3.59348962511206	3.59348962511206	3.48475222972761	3.48475222972761	3.41414463667797	3.41414463667797	3.38688260611826	3.38688260611826	3.41197773386776	3.41197773386776	3.485943929103	3.485943929103	3.58609700249556	3.58609700249556	3.68405063545963	3.68405063545963	3.7661013178383	3.7661013178383	3.84083375175796	3.84083375175796	3.93463038823139	3.93463038823139	4.0821506569589	4.0821506569589	4.30987704713748	4.30987704713748	4.61468916498817	4.61468916498817	4.95308557129	4.95308557129	5.2318115929874	5.2318115929874	5.28323730526046	5.28323730526046
37	7.57569835401679	7.57569835401679	4.32167741627055	4.32167741627055	3.98216979369625	3.98216979369625	3.61887769615717	3.61887769615717	3.45708125330793	3.45708125330793	3.39851854837706	3.39851854837706	3.37814371764226	3.37814371764226	3.38037717389876	3.38037717389876	3.40793988466189	3.40793988466189	3.46622158861198	3.46622158861198	3.5580300813815	3.5580300813815	3.68247569160042	3.68247569160042	3.83732135978159	3.83732135978159	4.02382317712377	4.02382317712377	4.24855344771705	4.24855344771705	4.51699786139558	4.51699786139558	4.82204599897741	4.82204599897741	5.13187155598303	5.13187155598303	5.35943409748886	5.35943409748886	5.35155460243115	5.35155460243115
38	8.16486771294824	8.16486771294824	4.10415910835362	4.10415910835362	3.6808090688872	3.6808090688872	3.58111479298258	3.58111479298258	3.51215487988856	3.51215487988856	3.4723411041742	3.4723411041742	3.45618640265588	3.45618640265588	3.454315669004	3.454315669004	3.46110594137691	3.46110594137691	3.47995556895865	3.47995556895865	3.52267250437977	3.52267250437977	3.60624629013392	3.60624629013392	3.74754262405548	3.74754262405548	3.95462713890117	3.95462713890117	4.21931912744996	4.21931912744996	4.51898757904343	4.51898757904343	4.8233698264695	4.8233698264695	5.09180728995559	5.09180728995559	5.2452256071945	5.2452256071945	5.19476768544595	5.19476768544595
39	10.6096288707739	10.6096288707739	5.06527183743719	5.06527183743719	3.85016145862629	3.85016145862629	3.57071213053462	3.57071213053462	3.47504595054632	3.47504595054632	3.43175426183079	3.43175426183079	3.40910803149931	3.40910803149931	3.39767679742024	3.39767679742024	3.39957167426787	3.39957167426787	3.42369033025538	3.42369033025538	3.4816341403015	3.4816341403015	3.58622260704731	3.58622260704731	3.75115044158875	3.75115044158875	3.98561073545699	3.98561073545699	4.28543345502646	4.28543345502646	4.63230777079335	4.63230777079335	4.9986092297067	4.9986092297067	5.33815893013007	5.33815893013007	5.53956825948622	5.53956825948622	5.45821177092521	5.45821177092521
40	3.83957499055011	3.83957499055011	4.7596049036943	4.7596049036943	4.0871458327958	4.0871458327958	3.60650596035367	3.60650596035367	3.42931115234522	3.42931115234522	3.37410904671981	3.37410904671981	3.36065547650959	3.36065547650959	3.37237558982819	3.37237558982819	3.41214597703019	3.41214597703019	3.48376549740616	3.48376549740616	3.58589192648493	3.58589192648493	3.71238411623041	3.71238411623041	3.85915897889019	3.85915897889019	4.03195039459474	4.03195039459474	4.24427564963178	4.24427564963178	4.50364818184697	4.50364818184697	4.79795055839167	4.79795055839167	5.08834044518313	5.08834044518313	5.2861043324062	5.2861043324062	5.26138788216413	5.26138788216413
41	4.04664266384247	4.04664266384247	4.61755293053067	4.61755293053067	3.60438271832918	3.60438271832918	3.42790710969609	3.42790710969609	3.4285357460044	3.4285357460044	3.4466176710168	3.4466176710168	3.45378441430866	3.45378441430866	3.45662738331138	3.45662738331138	3.46598659279858	3.46598659279858	3.49374194978269	3.49374194978269	3.55310960753047	3.55310960753047	3.65908317797345	3.65908317797345	3.82821505944588	3.82821505944588	4.07236918971785	4.07236918971785	4.38700699082166	4.38700699082166	4.74614972279431	4.74614972279431	5.10707935351139	5.10707935351139	5.4109864236868	5.4109864236868	5.55731254046459	5.55731254046459	5.45577687816838	5.45577687816838
42	7.18202333619386	7.18202333619386	3.69365433227169	3.69365433227169	3.61910934770259	3.61910934770259	3.53854649571113	3.53854649571113	3.47292782315554	3.47292782315554	3.41891831902669	3.41891831902669	3.3847076714466	3.3847076714466	3.37555546095936	3.37555546095936	3.39405691289816	3.39405691289816	3.44632325155992	3.44632325155992	3.54367193133463	3.54367193133463	3.69879035215711	3.69879035215711	3.91742734249499	3.91742734249499	4.19091860926908	4.19091860926908	4.49698943282343	4.49698943282343	4.80874046385315	4.80874046385315	5.10290648400634	5.10290648400634	5.35488243319346	5.35488243319346	5.49780511210176	5.49780511210176	5.4218165226157	5.4218165226157
43	3.98374302922741	3.98374302922741	6.00544420494879	6.00544420494879	4.18524646625101	4.18524646625101	3.62381097908532	3.62381097908532	3.42774718550798	3.42774718550798	3.36052845231236	3.36052845231236	3.33601654539173	3.33601654539173	3.3264308080806	3.3264308080806	3.33196137813144	3.33196137813144	3.35859530283669	3.35859530283669	3.40764833823558	3.40764833823558	3.47725264867478	3.47725264867478	3.57030019369044	3.57030019369044	3.70098654795724	3.70098654795724	3.89396387110084	3.89396387110084	4.17257095094171	4.17257095094171	4.53959082551371	4.53959082551371	4.96270998759555	4.96270998759555	5.35039987423099	5.35039987423099	5.46269102836264	5.46269102836264
44	7.90112880498145	7.90112880498145	4.68899939235893	4.68899939235893	4.133813121598	4.133813121598	3.68442321549607	3.68442321549607	3.4591295586279	3.4591295586279	3.36441573368877	3.36441573368877	3.33551550824427	3.33551550824427	3.34505857971142	3.34505857971142	3.37924470992296	3.37924470992296	3.42896117356173	3.42896117356173	3.48948515017966	3.48948515017966	3.56110972218316	3.56110972218316	3.64788263094722	3.64788263094722	3.7572741350966	3.7572741350966	3.90266632229236	3.90266632229236	4.10426124138295	4.10426124138295	4.38022340212735	4.38022340212735	4.72551366653655	4.72551366653655	5.07520400420209	5.07520400420209	5.20887275556259	5.20887275556259
45	3.59962608921643	3.59962608921643	4.66356528383528	4.66356528383528	4.20527500334723	4.20527500334723	3.63966318751903	3.63966318751903	3.38972054362225	3.38972054362225	3.32037907604527	3.32037907604527	3.32967295629513	3.32967295629513	3.36980611711163	3.36980611711163	3.42093415349772	3.42093415349772	3.47310851165499	3.47310851165499	3.52215913677512	3.52215913677512	3.57114468070291	3.57114468070291	3.63000302260514	3.63000302260514	3.71424190434406	3.71424190434406	3.84514103729637	3.84514103729637	4.04835411531882	4.04835411531882	4.34418710715439	4.34418710715439	4.72779914598685	4.72779914598685	5.13212316012271	5.13212316012271	5.3009561718769	5.3009561718769
46	3.65502594539541	3.65502594539541	4.11338238913338	4.11338238913338	3.95595537444212	3.95595537444212	3.61095402796258	3.61095402796258	3.44588957419818	3.44588957419818	3.38482880107545	3.38482880107545	3.37143483324677	3.37143483324677	3.38138455173169	3.38138455173169	3.40387868986929	3.40387868986929	3.43555291323094	3.43555291323094	3.4774221078308	3.4774221078308	3.5326435177621	3.5326435177621	3.60609941712959	3.60609941712959	3.70572947089413	3.70572947089413	3.84400618588876	3.84400618588876	4.03725312961988	4.03725312961988	4.30004743099737	4.30004743099737	4.63178426338344	4.63178426338344	4.98559603077155	4.98559603077155	5.15547933485285	5.15547933485285
47	5.76591507488771	5.76591507488771	3.90714431704287	3.90714431704287	3.91565165242894	3.91565165242894	3.55878025675347	3.55878025675347	3.35904924200995	3.35904924200995	3.30569979163365	3.30569979163365	3.31449338132304	3.31449338132304	3.33975843855406	3.33975843855406	3.36875414388857	3.36875414388857	3.40243095326331	3.40243095326331	3.44411389766734	3.44411389766734	3.49782902539716	3.49782902539716	3.57218537306286	3.57218537306286	3.68440904111147	3.68440904111147	3.85921314896987	3.85921314896987	4.11830157753971	4.11830157753971	4.46461409271884	4.46461409271884	4.87309456911024	4.87309456911024	5.27043027369803	5.27043027369803	5.41038545936873	5.41038545936873
48	4.01982726385876	4.01982726385876	4.49781877668076	4.49781877668076	3.87356255059608	3.87356255059608	3.58582498385698	3.58582498385698	3.46840613786636	3.46840613786636	3.41024861169044	3.41024861169044	3.38249118172433	3.38249118172433	3.37654136808196	3.37654136808196	3.38827403738902	3.38827403738902	3.41537482158148	3.41537482158148	3.45792185366437	3.45792185366437	3.52038510562223	3.52038510562223	3.61280110941071	3.61280110941071	3.74980208141877	3.74980208141877	3.94689945802332	3.94689945802332	4.21410630434091	4.21410630434091	4.54904304522243	4.54904304522243	4.93034115136579	4.93034115136579	5.28845216015928	5.28845216015928	5.39622251732442	5.39622251732442
49	4.0868234920206	4.0868234920206	5.88174271618742	5.88174271618742	4.07545453164854	4.07545453164854	3.57588640453197	3.57588640453197	3.40675548099513	3.40675548099513	3.3371477667352	3.3371477667352	3.31841960252759	3.31841960252759	3.33189842490615	3.33189842490615	3.36732510892557	3.36732510892557	3.41938290117057	3.41938290117057	3.48591733747417	3.48591733747417	3.56687849235103	3.56687849235103	3.66605271829375	3.66605271829375	3.7951118601328	3.7951118601328	3.97476481576781	3.97476481576781	4.22663233192966	4.22663233192966	4.55592396099843	4.55592396099843	4.93437827687406	4.93437827687406	5.27280656178644	5.27280656178644	5.35468828347461	5.35468828347461
50	3.2190691313442	3.2190691313442	4.26875784178474	4.26875784178474	3.94643852849585	3.94643852849585	3.82339440666617	3.82339440666617	3.65589227257072	3.65589227257072	3.51000638490249	3.51000638490249	3.4193230191323	3.4193230191323	3.37472357021663	3.37472357021663	3.35698183528783	3.35698183528783	3.35208427009872	3.35208427009872	3.35714488934715	3.35714488934715	3.38254619434098	3.38254619434098	3.4509384679064	3.4509384679064	3.59322570428259	3.59322570428259	3.83822111000699	3.83822111000699	4.19412549672834	4.19412549672834	4.63779093030014	4.63779093030014	5.12267329544618	5.12267329544618	5.55989810209054	5.55989810209054	5.66229171477723	5.66229171477723
51	3.76309636265851	3.76309636265851	5.57500817104301	5.57500817104301	4.34154499056998	4.34154499056998	3.79380984586258	3.79380984586258	3.52703157313143	3.52703157313143	3.39147129220393	3.39147129220393	3.32287687987374	3.32287687987374	3.30011243281579	3.30011243281579	3.31616752733589	3.31616752733589	3.36584529561914	3.36584529561914	3.44416522075785	3.44416522075785	3.54848988206568	3.54848988206568	3.68021543022168	3.68021543022168	3.84475508282381	3.84475508282381	4.04999680250343	4.04999680250343	4.30349945292239	4.30349945292239	4.60719228939761	4.60719228939761	4.94550568415099	4.94550568415099	5.24907139910078	5.24907139910078	5.32452870492466	5.32452870492466
52	3.7811790413066	3.7811790413066	4.70088729747405	4.70088729747405	3.84035085795672	3.84035085795672	3.50018237378897	3.50018237378897	3.40309241237514	3.40309241237514	3.35286163393685	3.35286163393685	3.33360137322873	3.33360137322873	3.35268305940358	3.35268305940358	3.4090133502615	3.4090133502615	3.49741926527062	3.49741926527062	3.61212231146421	3.61212231146421	3.74851995480294	3.74851995480294	3.90990779384607	3.90990779384607	4.11235316639346	4.11235316639346	4.37507622093331	4.37507622093331	4.70036578731366	4.70036578731366	5.06103145233145	5.06103145233145	5.40115206514407	5.40115206514407	5.61782665756121	5.61782665756121	5.56215038495387	5.56215038495387
53	7.74452185689695	7.74452185689695	4.12107626603243	4.12107626603243	3.6818103621734	3.6818103621734	3.57333424186531	3.57333424186531	3.49294737133273	3.49294737133273	3.43507958704548	3.43507958704548	3.3906724383911	3.3906724383911	3.36234518990862	3.36234518990862	3.36743389474221	3.36743389474221	3.42650759159171	3.42650759159171	3.54825960520037	3.54825960520037	3.72178274091577	3.72178274091577	3.92764531068866	3.92764531068866	4.15624569638765	4.15624569638765	4.41054470380025	4.41054470380025	4.69278698751694	4.69278698751694	4.99104551187333	4.99104551187333	5.27170101559931	5.27170101559931	5.45035007180662	5.45035007180662	5.39404884243513	5.39404884243513
54	4.06426481458043	4.06426481458043	5.1987146565035	5.1987146565035	3.91802834772071	3.91802834772071	3.62101374708266	3.62101374708266	3.50086644570503	3.50086644570503	3.43745436643862	3.43745436643862	3.40579535302117	3.40579535302117	3.39292582160239	3.39292582160239	3.39123869817441	3.39123869817441	3.40216500691738	3.40216500691738	3.43711261870612	3.43711261870612	3.51465128994825	3.51465128994825	3.65523156621917	3.65523156621917	3.87228227442545	3.87228227442545	4.16333415431477	4.16333415431477	4.50956040897354	4.50956040897354	4.88092482934212	4.88092482934212	5.23414897560616	5.23414897560616	5.47985722402985	5.47985722402985	5.46152995129713	5.46152995129713
55	6.57007823292284	6.57007823292284	4.30352347599033	4.30352347599033	3.74559090969566	3.74559090969566	3.50697087841713	3.50697087841713	3.39303584600251	3.39303584600251	3.36673358884458	3.36673358884458	3.4067305517088	3.4067305517088	3.48146960988511	3.48146960988511	3.56390894586243	3.56390894586243	3.64029302335659	3.64029302335659	3.70994311769663	3.70994311769663	3.78378789863073	3.78378789863073	3.88121958675485	3.88121958675485	4.02364199556567	4.02364199556567	4.22612582762089	4.22612582762089	4.48960581267454	4.48960581267454	4.79564054283041	4.79564054283041	5.1025309876827	5.1025309876827	5.3252169107384	5.3252169107384	5.3243132913006	5.3243132913006
56	3.35468336941814	3.35468336941814	5.56229302731694	5.56229302731694	4.68609114417029	4.68609114417029	3.90836645095711	3.90836645095711	3.56039497049108	3.56039497049108	3.43101842024097	3.43101842024097	3.38332760156772	3.38332760156772	3.37224764994713	3.37224764994713	3.38424716070538	3.38424716070538	3.41220768252372	3.41220768252372	3.45145703953495	3.45145703953495	3.50266943703495	3.50266943703495	3.57464514233448	3.57464514233448	3.6842064504761	3.6842064504761	3.85189731828808	3.85189731828808	4.09331486185841	4.09331486185841	4.41054749808346	4.41054749808346	4.78757932460694	4.78757932460694	5.16691826038503	5.16691826038503	5.3089295643946	5.3089295643946
57	4.11544251563599	4.11544251563599	6.34254017337114	6.34254017337114	4.27224734019024	4.27224734019024	3.64225519841084	3.64225519841084	3.42547391855317	3.42547391855317	3.35956080196109	3.35956080196109	3.36798076634559	3.36798076634559	3.41644418546841	3.41644418546841	3.4799162283147	3.4799162283147	3.5412224439188	3.5412224439188	3.59535868083034	3.59535868083034	3.64785657015101	3.64785657015101	3.710190389182	3.710190389182	3.79742586785436	3.79742586785436	3.92760487153225	3.92760487153225	4.11990415783374	4.11990415783374	4.38924404722141	4.38924404722141	4.73671908570338	4.73671908570338	5.1187651749877	5.1187651749877	5.29443560947984	5.29443560947984
58	10.5057723337309	10.5057723337309	5.7736720972702	5.7736720972702	3.85613696730424	3.85613696730424	3.37014461137602	3.37014461137602	3.29858961558995	3.29858961558995	3.35284695380811	3.35284695380811	3.43004702709055	3.43004702709055	3.49339350877399	3.49339350877399	3.53986170934092	3.53986170934092	3.58223361800181	3.58223361800181	3.63446428277844	3.63446428277844	3.70466660234259	3.70466660234259	3.79840898872521	3.79840898872521	3.92560233626568	3.92560233626568	4.10187430612134	4.10187430612134	4.34136147696119	4.34136147696119	4.64406072335426	4.64406072335426	4.98130990123035	4.98130990123035	5.26748963972014	5.26748963972014	5.31392483335344	5.31392483335344
59	3.77429086031692	3.77429086031692	4.06483294718244	4.06483294718244	3.96703289583898	3.96703289583898	3.65823270978976	3.65823270978976	3.44301041010516	3.44301041010516	3.3396445009649	3.3396445009649	3.33620487778059	3.33620487778059	3.40282057072423	3.40282057072423	3.49866682135443	3.49866682135443	3.59179820677911	3.59179820677911	3.67325359712184	3.67325359712184	3.75571854864799	3.75571854864799	3.86238956593986	3.86238956593986	4.01405959312146	4.01405959312146	4.21928314792266	4.21928314792266	4.47066590951059	4.47066590951059	4.74688198466899	4.74688198466899	5.01312865806232	5.01312865806232	5.20249528971397	5.20249528971397	5.20375706414786	5.20375706414786
60	10.4510182078649	10.4510182078649	5.08855606445984	5.08855606445984	3.74425184109801	3.74425184109801	3.47417157747315	3.47417157747315	3.41839163396794	3.41839163396794	3.41261740491936	3.41261740491936	3.43042128279714	3.43042128279714	3.45503946753174	3.45503946753174	3.47539294899713	3.47539294899713	3.49300142419549	3.49300142419549	3.51955826125184	3.51955826125184	3.57199891795128	3.57199891795128	3.66790759852726	3.66790759852726	3.81944979070312	3.81944979070312	4.02736678446119	4.02736678446119	4.28156890010228	4.28156890010228	4.56836287721554	4.56836287721554	4.87156680335109	4.87156680335109	5.14280324180453	5.14280324180453	5.21759187980421	5.21759187980421
