# Supplementary material for: Inference of past demography, dormancy and self-fertilization rates from whole genome sequence data
Source: PLoS Genet. 2020 Apr 6;16(4):e1008698. doi: 10.1371/journal.pgen.1008698 (PMC7173940; doi:10.1371/journal.pgen.1008698)
Supplement: S1 Data — File containing all numerical data presented in this study. It contains all plotted results and all requirements to build summary statistics. (ZIP) [file pgen.1008698.s003.zip › S1_data/Supplementary_Figure/FigS2/F2S_d_time.csv]

	V1	V2	V3	V4	V5	V6	V7	V8	V9	V10	V11	V12	V13	V14	V15	V16	V17	V18	V19	V20	V21	V22	V23	V24	V25	V26	V27	V28	V29	V30	V31	V32	V33	V34	V35	V36	V37	V38	V39	V40
1	0	172.5192	349.52	531.24	717.94	909.904	1107.428	1310.848	1520.532	1736.872	1960.308	2191.316	2430.436	2678.248	2935.416	3202.672	3480.84	3770.848	4073.76	4390.76	4723.2	5072.72	5441.16	5830.64	6243.72	6683.52	7153.64	7658.64	8204.04	8796.96	9446.4	10164.36	10966.96	11876.84	12927.24	14169.6	15690.16	17650.44	20413.36	25136.56
2	0	158.9544	322.0384	489.472	661.492	838.36	1020.352	1207.78	1400.976	1600.308	1806.176	2019.02	2239.336	2467.668	2704.616	2950.856	3207.152	3474.356	3753.44	4045.52	4351.84	4673.88	5013.32	5372.2	5752.8	6158	6591.16	7056.44	7559	8105.28	8703.68	9365.16	10104.64	10943	11910.8	13055.52	14456.48	16262.64	18808.32	23160.16
3	0	151.0304	305.984	465.072	628.516	796.564	969.488	1147.572	1331.136	1520.528	1716.132	1918.368	2127.7	2344.648	2569.784	2803.748	3047.268	3301.152	3566.324	3843.832	4134.88	4440.88	4763.4	5104.36	5466.04	5851	6262.6	6704.68	7182.16	7701.2	8269.76	8898.28	9600.92	10397.48	11317.04	12404.64	13735.8	15451.92	17870.68	22005.56
4	0	155.3384	314.7124	478.336	646.444	819.288	997.144	1180.308	1369.108	1563.904	1765.088	1973.092	2188.396	2411.532	2643.088	2883.728	3134.196	3395.32	3668.056	3953.484	4252.84	4567.56	4899.28	5249.96	5621.96	6017.92	6441.24	6895.92	7387.04	7920.88	8505.68	9152.12	9874.8	10694.08	11639.88	12758.52	14127.6	15892.72	18380.44	22633.28
5	0	154.9464	313.918	477.128	644.812	817.22	994.624	1177.328	1365.652	1559.956	1760.632	1968.112	2182.872	2405.444	2636.416	2876.452	3126.284	3386.752	3658.8	3943.504	4242.12	4556.04	4886.92	5236.72	5607.76	6002.72	6424.96	6878.52	7368.4	7900.92	8484.2	9129	9849.84	10667.08	11610.48	12726.32	14091.96	15852.6	18334.08	22576.16
6	0	161.4392	327.0716	497.12	671.832	851.464	1036.304	1226.66	1422.876	1625.32	1834.404	2050.58	2274.34	2506.236	2746.888	2996.98	3257.28	3528.66	3812.108	4108.76	4419.84	4746.92	5091.68	5456.16	5842.72	6254.24	6694.2	7166.76	7677.12	8231.96	8839.72	9511.52	10262.6	11114.04	12097	13259.56	14682.44	16516.84	19102.28	23522.16
7	0	166.5668	337.4604	512.912	693.172	878.508	1069.216	1265.62	1468.068	1676.944	1892.668	2115.708	2346.576	2585.84	2834.136	3092.168	3360.736	3640.74	3933.188	4239.24	4560.24	4897.68	5253.4	5629.44	6028.32	6452.92	6906.8	7394.36	7920.96	8493.44	9120.48	9813.64	10588.56	11467.04	12481.2	13680.72	15148.8	17041.44	19709	24269.24
8	0	158.752	321.6276	488.848	660.648	837.292	1019.052	1206.24	1399.192	1598.268	1803.872	2016.444	2236.48	2464.52	2701.164	2947.092	3203.06	3469.924	3748.652	4040.36	4346.28	4667.92	5006.92	5365.32	5745.48	6150.16	6582.76	7047.44	7549.36	8094.92	8692.56	9353.2	10091.76	10929.04	11895.64	13038.84	14438.04	16241.92	18784.32	23130.6
9	0	168.8484	342.0828	519.936	702.664	890.54	1083.864	1282.96	1488.18	1699.916	1918.596	2144.692	2378.72	2621.264	2872.96	3134.528	3406.776	3690.612	3987.068	4297.32	4622.72	4964.8	5325.36	5706.56	6110.88	6541.32	7001.44	7495.68	8029.48	8609.76	9245.4	9948.08	10733.6	11624.12	12652.2	13868.12	15356.28	17274.88	19979	24601.72
10	0	173.4936	351.4936	534.24	721.996	915.04	1113.68	1318.252	1529.12	1746.68	1971.376	2203.692	2444.16	2693.372	2951.996	3220.76	3500.496	3792.144	4096.76	4415.52	4749.88	5101.36	5471.88	5863.56	6279	6721.24	7194.04	7701.88	8250.36	8846.64	9499.76	10221.76	11028.88	11943.92	13000.24	14249.64	15778.76	17750.12	20528.64	25278.52
11	0	172.9312	350.3544	532.508	719.656	912.076	1110.072	1313.98	1524.164	1741.02	1964.988	2196.552	2436.24	2684.644	2942.428	3210.32	3489.152	3779.852	4083.48	4401.24	4734.48	5084.84	5454.16	5844.56	6258.64	6699.48	7170.72	7676.92	8223.64	8817.96	9468.96	10188.64	10993.12	11905.2	12958.12	14203.44	15727.6	17692.6	20462.12	25196.6
12	0	164.5196	333.3132	506.608	684.652	867.712	1056.076	1250.068	1450.028	1656.336	1869.408	2089.708	2317.736	2554.06	2799.304	3054.168	3319.436	3595.996	3884.852	4187.16	4504.2	4837.52	5188.84	5560.28	5954.24	6373.6	6821.92	7303.48	7823.64	8389.04	9008.4	9693.04	10458.4	11326.12	12327.84	13512.6	14962.6	16832.04	19466.8	23971
13	0	165.6256	335.5532	510.012	689.252	873.544	1063.176	1258.468	1459.772	1667.468	1881.976	2103.756	2333.316	2571.228	2818.12	3074.696	3341.748	3620.168	3910.964	4215.28	4534.48	4870.04	5223.72	5597.64	5994.24	6416.44	6867.8	7352.6	7876.2	8445.44	9068.92	9758.2	10528.72	11402.24	12410.68	13603.4	15063.2	16945.16	19597.64	24132.12
14	0	170.0228	344.462	523.552	707.552	896.736	1091.4	1291.88	1498.528	1711.736	1931.94	2159.608	2395.264	2639.492	2892.936	3156.324	3430.468	3716.276	4014.8	4327.2	4654.84	4999.32	5362.4	5746.24	6153.4	6586.8	7050.12	7547.8	8085.32	8669.64	9309.72	10017.28	10808.24	11704.96	12740.16	13964.56	15463.08	17395.04	20117.96	24772.8
15	0	166.284	336.8872	512.04	691.992	877.016	1067.4	1263.472	1465.576	1674.096	1889.456	2112.116	2342.592	2581.448	2829.32	3086.916	3355.032	3634.556	3926.508	4232.04	4552.48	4889.4	5244.48	5619.88	6018.08	6441.96	6895.08	7381.8	7907.52	8479	9105	9796.96	10570.56	11447.56	12460	13657.48	15123.04	17012.52	19675.56	24228.04
16	0	168.9212	342.2308	520.164	702.968	890.928	1084.332	1283.512	1488.82	1700.652	1919.424	2145.616	2379.748	2622.396	2874.2	3135.88	3408.248	3692.208	3988.792	4299.16	4624.72	4966.92	5327.68	5709.04	6113.52	6544.12	7004.44	7498.92	8032.96	8613.48	9249.4	9952.36	10738.24	11629.16	12657.64	13874.12	15362.92	17282.36	19987.64	24612.32
17	0	165.8788	336.0668	510.792	690.308	874.88	1064.804	1260.396	1462.008	1670.02	1884.856	2106.972	2336.888	2575.164	2822.432	3079.404	3346.864	3625.708	3916.948	4221.76	4541.4	4877.48	5231.72	5606.2	6003.4	6426.28	6878.28	7363.84	7888.28	8458.36	9082.8	9773.12	10544.84	11419.72	12429.68	13624.24	15086.24	16971.08	19627.64	24169.04
18	0	181.67	368.0592	559.42	756.024	958.164	1166.168	1380.38	1601.184	1829	2064.288	2307.552	2559.352	2820.308	3091.12	3372.552	3665.472	3970.86	4289.84	4623.64	4973.72	5341.8	5729.76	6139.92	6574.92	7038.04	7533.08	8064.84	8639.2	9263.56	9947.48	10703.48	11548.64	12506.84	13612.96	14921.2	16522.4	18586.68	21496.12	26469.88
19	0	140.7476	285.1516	433.408	585.724	742.332	903.48	1069.44	1240.508	1417.004	1599.292	1787.76	1982.84	2185.016	2394.824	2612.86	2839.8	3076.4	3323.516	3582.132	3853.368	4138.52	4439.08	4756.84	5093.88	5452.68	5836.2	6248.2	6693.16	7176.88	7706.72	8292.48	8947.24	9689.56	10546.52	11560.12	12800.6	14399.92	16654	20507.36
20	0	171.5076	347.4708	528.128	713.732	904.568	1100.936	1303.164	1511.62	1726.688	1948.816	2178.472	2416.184	2662.548	2918.208	3183.896	3460.432	3748.74	4049.88	4365	4695.52	5043	5409.24	5796.44	6207.12	6644.32	7111.72	7613.72	8155.96	8745.36	9391.04	10104.76	10902.64	11807.2	12851.48	14086.56	15598.16	17546.96	20293.68	24989.2
21	0	173.2984	351.098	533.64	721.184	914.012	1112.428	1316.768	1527.4	1744.716	1969.16	2201.212	2441.408	2690.344	2948.672	3217.136	3496.556	3787.876	4092.16	4410.56	4744.52	5095.64	5465.72	5856.96	6271.92	6713.68	7185.96	7693.2	8241.08	8836.68	9489.08	10210.24	11016.48	11930.48	12985.64	14233.6	15761	17730.16	20505.52	25250.08
22	0	166.7392	337.8096	513.444	693.888	879.416	1070.324	1266.932	1469.588	1678.68	1894.628	2117.9	2349.004	2588.516	2837.068	3095.368	3364.216	3644.508	3937.26	4243.64	4564.96	4902.76	5258.84	5635.28	6034.56	6459.6	6913.96	7402.04	7929.16	8502.2	9129.92	9823.8	10599.52	11478.92	12494.12	13694.88	15164.44	17059.08	19729.4	24294.36
23	0	173.986	352.4916	535.76	724.048	917.64	1116.844	1321.996	1533.46	1751.64	1976.976	2209.948	2451.1	2701.02	2960.376	3229.904	3510.436	3802.908	4108.4	4428.08	4763.36	5115.84	5487.4	5880.2	6296.84	6740.32	7214.48	7723.76	8273.8	8871.76	9526.72	10250.76	11060.2	11977.84	13037.16	14290.08	15823.56	17800.52	20586.92	25350.28
24	0	169.1004	342.5932	520.712	703.716	891.872	1085.48	1284.872	1490.4	1702.452	1921.46	2147.892	2382.268	2625.172	2877.244	3139.204	3411.86	3696.12	3993.016	4303.72	4629.6	4972.2	5333.32	5715.08	6120	6551.08	7011.88	7506.84	8041.48	8622.6	9259.2	9962.92	10749.6	11641.48	12671.08	13888.8	15379.2	17300.68	20008.8	24638.4
25	0	138.6164	280.8332	426.844	576.856	731.092	889.8	1053.244	1221.724	1395.548	1575.072	1760.688	1952.812	2151.928	2358.56	2573.292	2796.796	3029.812	3273.188	3527.888	3795.016	4075.84	4371.88	4684.8	5016.72	5370.08	5747.84	6153.56	6591.8	7068.2	7590.04	8166.88	8811.76	9542.84	10386.84	11385.04	12606.76	14181.84	16401.8	20196.8
26	0	154.7696	313.5596	476.584	644.076	816.288	993.488	1175.984	1364.092	1558.176	1758.62	1965.864	2180.38	2402.696	2633.408	2873.168	3122.712	3382.884	3654.62	3939	4237.24	4550.8	4881.32	5230.76	5601.36	5995.88	6417.64	6870.68	7359.96	7891.88	8474.52	9118.6	9838.6	10654.88	11597.24	12711.76	14075.88	15834.48	18313.12	22550.4
27	0	136.3788	276.3004	419.952	567.544	719.292	875.436	1036.244	1202	1373.02	1549.648	1732.268	1921.292	2117.192	2320.488	2531.756	2751.652	2980.908	3220.352	3470.94	3733.76	4010.04	4301.32	4609.2	4935.76	5283.4	5655.04	6054.24	6485.4	6954.12	7467.52	8035.08	8669.52	9388.8	10219.16	11201.28	12403.28	13952.92	16137.04	19870.8
28	0	149.1644	302.2036	459.324	620.752	786.724	957.508	1133.392	1314.688	1501.744	1694.928	1894.668	2101.412	2315.68	2538.032	2769.108	3009.62	3260.368	3522.26	3796.344	4083.8	4386	4704.56	5041.32	5398.48	5778.72	6185.2	6621.84	7093.4	7606.08	8167.6	8788.36	9482.28	10269	11177.2	12251.4	13566.08	15261	17649.88	21733.68
29	0	139.4708	282.5648	429.476	580.412	735.6	895.284	1059.74	1229.256	1404.152	1584.784	1771.54	1964.852	2165.196	2373.1	2589.16	2814.04	3048.492	3293.368	3549.636	3818.412	4100.96	4398.84	4713.68	5047.68	5403.2	5783.28	6191.52	6632.44	7111.76	7636.84	8217.24	8866.08	9601.68	10450.88	11455.24	12684.48	14269.28	16502.92	20321.32
30	0	167.6648	339.6852	516.292	697.74	884.3	1076.268	1273.964	1477.748	1688	1905.148	2129.656	2362.048	2602.888	2852.82	3112.556	3382.896	3664.744	3959.12	4267.2	4590.32	4930	5288.04	5666.56	6068.04	6495.44	6952.36	7443.12	7973.2	8549.44	9180.6	9878.36	10658.36	11542.64	12563.48	13770.92	15248.64	17153.8	19838.96	24429.24
31	0	149.1552	302.1852	459.296	620.712	786.676	957.452	1133.324	1314.612	1501.652	1694.828	1894.552	2101.288	2315.54	2537.88	2768.94	3009.436	3260.168	3522.048	3796.112	4083.56	4385.72	4704.28	5041	5398.16	5778.36	6184.84	6621.44	7093	7605.6	8167.12	8787.8	9481.72	10268.4	11176.56	12250.64	13565.28	15260.08	17648.8	21732.36
32	0	173.1388	350.7756	533.148	720.52	913.172	1111.404	1315.56	1525.996	1743.112	1967.348	2199.188	2439.164	2687.868	2945.96	3214.176	3493.344	3784.392	4088.4	4406.52	4740.16	5090.96	5460.68	5851.56	6266.16	6707.52	7179.32	7686.12	8233.52	8828.56	9480.36	10200.88	11006.32	11919.52	12973.68	14220.52	15746.52	17713.84	20486.68	25226.84
33	0	173.6344	351.7796	534.676	722.584	915.784	1114.588	1319.324	1530.364	1748.104	1972.98	2205.484	2446.148	2695.564	2954.396	3223.38	3503.344	3795.228	4100.08	4419.12	4753.76	5105.52	5476.32	5868.32	6284.12	6726.72	7199.88	7708.12	8257.08	8853.84	9507.48	10230.08	11037.84	11953.64	13010.84	14261.24	15791.6	17764.56	20545.32	25299.08
34	0	147.7864	299.412	455.08	615.016	779.456	948.664	1122.924	1302.544	1487.872	1679.272	1877.164	2082	2294.288	2514.588	2743.528	2981.816	3230.248	3489.724	3761.276	4046.08	4345.48	4661.08	4994.72	5348.6	5725.36	6128.08	6560.68	7027.88	7535.8	8092.16	8707.16	9394.68	10174.16	11073.96	12138.24	13440.76	15120.04	17486.84	21532.92
35	0	169.752	343.9132	522.72	706.424	895.308	1089.664	1289.824	1496.14	1709.012	1928.864	2156.168	2391.448	2635.288	2888.332	3151.3	3425.004	3710.36	4008.4	4320.32	4647.44	4991.36	5353.88	5737.12	6143.6	6576.32	7038.88	7535.76	8072.44	8655.84	9294.88	10001.32	10791.04	11686.32	12719.88	13942.32	15438.48	17367.32	20085.92	24733.36
36	0	179.502	363.6672	552.744	747	946.732	1152.252	1363.908	1582.076	1807.176	2039.652	2280.012	2528.808	2786.652	3054.232	3332.304	3621.728	3923.476	4238.64	4568.48	4914.4	5278.04	5661.4	6066.64	6496.44	6954.04	7443.2	7968.6	8536.12	9153	9828.76	10575.76	11410.84	12357.56	13450.48	14743.16	16325.2	18364.88	21239.6	26154
37	0	176.0244	356.6216	542.036	732.528	928.392	1129.928	1337.484	1551.428	1772.164	2000.14	2235.844	2479.82	2732.668	2995.06	3267.748	3551.568	3847.468	4156.52	4479.96	4819.16	5175.8	5551.72	5949.12	6370.6	6819.32	7299	7814.24	8370.76	8975.68	9638.36	10370.88	11189.76	12118.16	13189.92	14457.52	16008.96	18009.08	20828.12	25647.32
38	0	171.9192	348.3044	529.392	715.444	906.736	1103.576	1306.292	1515.244	1730.832	1953.488	2183.696	2421.984	2668.936	2925.208	3191.536	3468.732	3757.732	4059.56	4375.48	4706.76	5055.08	5422.24	5810.36	6222.04	6660.28	7128.76	7632	8175.52	8766.36	9413.56	10129	10928.8	11835.52	12882.28	14120.32	15635.6	17589.08	20342.36	25049.12
39	0	170.8752	346.1888	526.18	711.1	901.232	1096.872	1298.356	1506.04	1720.32	1941.624	2170.432	2407.272	2652.724	2907.44	3172.148	3447.664	3734.908	4034.92	4348.88	4678.2	5024.36	5389.28	5775.08	6184.24	6619.8	7085.48	7585.64	8125.84	8713.12	9356.4	10067.48	10862.44	11763.64	12804.04	14034.56	15540.6	17482.24	20218.8	24897
40	0	172.4524	349.3844	531.036	717.664	909.548	1107	1310.34	1519.944	1736.2	1959.548	2190.468	2429.492	2677.212	2934.28	3201.432	3479.492	3769.384	4072.16	4389.04	4721.36	5070.76	5439.04	5828.36	6241.32	6680.92	7150.88	7655.64	8200.88	8793.56	9442.76	10160.4	10962.68	11872.24	12922.24	14164.12	15684.08	17643.6	20405.44	25126.8
41	0	175.8812	356.3312	541.592	731.932	927.632	1129.008	1336.396	1550.164	1770.72	1998.508	2234.02	2477.796	2730.44	2992.62	3265.084	3548.672	3844.332	4153.12	4476.32	4815.24	5171.56	5547.16	5944.24	6365.4	6813.76	7293.04	7807.88	8363.92	8968.4	9630.48	10362.44	11180.64	12108.28	13179.16	14445.76	15995.92	17994.4	20811.16	25626.4
42	0	171.4848	347.4244	528.056	713.636	904.448	1100.788	1302.992	1511.416	1726.46	1948.552	2178.18	2415.864	2662.192	2917.816	3183.472	3459.968	3748.24	4049.32	4364.4	4694.88	5042.32	5408.52	5795.68	6206.32	6643.44	7110.76	7612.72	8154.84	8744.2	9389.76	10103.4	10901.2	11805.64	12849.76	14084.64	15596.08	17544.64	20290.96	24985.84
43	0	140.8896	285.4392	433.844	586.316	743.08	904.392	1070.52	1241.76	1418.436	1600.908	1789.564	1984.84	2187.22	2397.24	2615.496	2842.664	3079.504	3326.872	3585.748	3857.256	4142.68	4443.56	4761.64	5099	5458.16	5842.08	6254.48	6699.92	7184.12	7714.52	8300.84	8956.28	9699.36	10557.16	11571.76	12813.52	14414.44	16670.8	20528.04
44	0	151.5324	307.0012	466.616	630.604	799.212	972.712	1151.388	1335.56	1525.584	1721.836	1924.744	2134.776	2352.444	2578.328	2813.072	3057.4	3312.128	3578.18	3856.612	4148.64	4455.64	4779.24	5121.36	5484.2	5870.48	6283.4	6726.96	7206.04	7726.8	8297.28	8927.88	9632.84	10432.04	11354.68	12445.88	13781.44	15503.28	17930.08	22078.72
45	0	146.0428	295.8792	449.712	607.76	770.26	937.472	1109.672	1287.176	1470.316	1659.46	1855.016	2057.436	2267.216	2484.92	2711.156	2946.636	3192.136	3448.548	3716.892	3998.332	4294.2	4606.08	4935.8	5285.52	5657.8	6055.76	6483.24	6944.96	7446.88	7996.68	8604.44	9283.84	10054.12	10943.32	11995	13282.16	14941.64	17280.52	21278.84
46	0	144.422	292.596	444.72	601.016	761.712	927.068	1097.36	1272.892	1454	1641.044	1834.432	2034.608	2242.06	2457.344	2681.076	2913.94	3156.716	3410.284	3675.652	3953.968	4246.56	4555	4881.04	5226.88	5595	5988.56	6411.32	6867.92	7364.24	7907.92	8508.96	9180.84	9942.56	10821.88	11861.92	13134.8	14775.84	17088.76	21042.72
47	0	137.9988	279.5824	424.944	574.284	727.836	885.836	1048.556	1216.28	1389.332	1568.06	1752.844	1944.116	2142.344	2348.052	2561.832	2784.34	3016.316	3258.608	3512.176	3778.112	4057.68	4352.4	4663.96	4994.4	5346.16	5722.24	6126.16	6562.44	7036.72	7556.24	8130.52	8772.52	9500.36	10340.56	11334.32	12550.64	14118.68	16328.72	20106.84
48	0	152.1836	308.3204	468.62	633.316	802.648	976.892	1156.336	1341.3	1532.14	1729.236	1933.016	2143.948	2362.552	2589.408	2825.16	3070.54	3326.36	3593.556	3873.188	4166.48	4474.8	4799.76	5143.36	5507.76	5895.68	6310.4	6755.88	7237	7760	8332.92	8966.24	9674.24	10476.88	11403.44	12499.4	13840.68	15569.92	18007.16	22173.6
49	0	150.2244	304.3508	462.588	625.16	792.316	964.312	1141.448	1324.032	1512.412	1706.972	1908.128	2116.344	2332.136	2556.068	2788.784	3031.004	3283.536	3547.292	3823.32	4112.8	4417.16	4737.96	5077.12	5436.84	5819.8	6229.16	6668.88	7143.84	7660.12	8225.64	8850.8	9549.68	10342	11256.64	12338.44	13662.48	15369.44	17775.32	21888.12
50	0	119.1748	241.4456	366.9772	495.948	628.552	765.004	905.524	1050.372	1199.816	1354.164	1513.744	1678.924	1850.112	2027.764	2212.38	2404.536	2604.872	2814.112	3033.088	3262.752	3504.196	3758.7	4027.76	4313.12	4616.92	4941.68	5290.52	5667.28	6076.88	6525.52	7021.44	7575.88	8204.44	8930.04	9788.24	10838.64	12192.8	14101.4	17364.12
51	0	147.69	299.2168	454.784	614.616	778.948	948.044	1122.192	1301.696	1486.9	1678.18	1875.94	2080.644	2292.792	2512.948	2741.74	2979.876	3228.144	3487.452	3758.824	4043.44	4342.64	4658.04	4991.48	5345.12	5721.6	6124.08	6556.4	7023.32	7530.88	8086.88	8701.48	9388.56	10167.52	11066.76	12130.32	13432	15110.2	17475.44	21518.88
52	0	176.3452	357.2712	543.024	733.864	930.08	1131.988	1339.92	1554.252	1775.392	2003.78	2239.916	2484.336	2737.644	3000.516	3273.7	3558.036	3854.476	4164.08	4488.12	4827.96	5185.24	5561.8	5959.96	6382.2	6831.72	7312.28	7828.48	8386	8992.04	9655.92	10389.76	11210.16	12140.24	13213.96	14483.88	16038.12	18041.88	20866.08	25694.04
53	0	174.6668	353.8708	537.856	726.88	921.228	1121.212	1327.168	1539.46	1758.492	1984.708	2218.596	2460.688	2711.588	2971.956	3242.54	3524.168	3817.788	4124.44	4445.4	4782	5135.88	5508.88	5903.2	6321.44	6766.72	7242.68	7753.96	8306.16	8906.44	9564	10290.88	11103.44	12024.68	13088.16	14346	15885.44	17870.16	20667.44	25449.44
54	0	159.2272	322.5908	490.312	662.628	839.796	1022.104	1209.856	1403.38	1603.052	1809.272	2022.484	2243.18	2471.9	2709.256	2955.92	3212.656	3480.32	3759.88	4052.44	4359.32	4681.88	5021.92	5381.4	5762.68	6168.56	6602.48	7068.56	7571.96	8119.2	8718.6	9381.24	10122	10961.8	11931.24	13077.92	14481.28	16290.56	18840.6	23199.88
55	0	191.2976	387.5644	589.064	796.088	1008.944	1227.968	1453.532	1686.04	1925.928	2173.684	2429.84	2694.984	2969.772	3254.932	3551.276	3859.724	4181.28	4517.16	4868.68	5237.32	5624.88	6033.4	6465.28	6923.36	7411	7932.32	8492.24	9097.04	9754.48	10474.64	11270.72	12160.68	13169.6	14334.36	15711.96	17398	19571.68	22635.32	27872.64
56	0	117.9792	239.0232	363.2956	490.972	622.248	757.328	896.44	1039.836	1187.78	1340.58	1498.56	1662.08	1831.552	2007.42	2190.188	2380.412	2578.74	2785.88	3002.66	3230.02	3469.044	3720.992	3987.348	4269.84	4570.6	4892.12	5237.44	5610.44	6015.92	6460.04	6951	7499.88	8122.12	8840.44	9690.08	10729.88	12070.48	13959.92	17189.92
57	0	152.8052	309.5796	470.536	635.9	805.924	980.88	1161.056	1346.78	1538.396	1736.3	1940.912	2152.704	2372.2	2599.98	2836.696	3083.076	3339.944	3608.232	3889.004	4183.48	4493.04	4819.36	5164.36	5530.24	5919.76	6336.16	6783.44	7266.56	7791.72	8366.96	9002.84	9713.72	10519.64	11450.04	12550.44	13897.2	15633.52	18080.68	22264.16
58	0	175.1488	354.8472	539.34	728.884	923.772	1124.308	1330.828	1543.708	1763.344	1990.184	2224.716	2467.476	2719.068	2980.156	3251.484	3533.892	3828.32	4135.84	4457.68	4795.2	5150.04	5524.08	5919.48	6338.92	6785.36	7262.68	7775.36	8329.08	8931.04	9590.4	10319.28	11134.08	12057.88	13124.28	14385.56	15929.28	17919.48	20724.48	25519.68
59	0	177.502	359.6152	546.584	738.68	936.184	1139.412	1348.712	1564.452	1787.04	2016.928	2254.612	2500.636	2755.608	3020.204	3295.176	3581.38	3879.764	4191.4	4517.56	4859.64	5219.24	5598.32	5999.04	6424.08	6876.56	7360.28	7879.84	8441	9051.04	9719.24	10457.92	11283.72	12219.88	13300.64	14578.88	16143.32	18160.28	21002.96	25862.6
60	0	161.9592	328.1256	498.724	673.996	854.208	1039.64	1230.612	1427.46	1630.56	1840.316	2057.188	2281.668	2514.312	2755.74	3006.636	3267.776	3540.032	3824.392	4122	4434.08	4762.24	5108.08	5473.72	5861.56	6274.4	6715.76	7189.84	7701.88	8258.48	8868.2	9542.2	10295.64	11149.84	12135.96	13302.28	14729.76	16570.08	19163.84	23597.96
