# Supplementary material for: Inference of past demography, dormancy and self-fertilization rates from whole genome sequence data
Source: PLoS Genet. 2020 Apr 6;16(4):e1008698. doi: 10.1371/journal.pgen.1008698 (PMC7173940; doi:10.1371/journal.pgen.1008698)
Supplement: S1 Data — File containing all numerical data presented in this study. It contains all plotted results and all requirements to build summary statistics. (ZIP) [file pgen.1008698.s003.zip › S1_data/Supplementary_Figure/FigS2/F2S_c_popsize.csv]

	V1	V2	V3	V4	V5	V6	V7	V8	V9	V10	V11	V12	V13	V14	V15	V16	V17	V18	V19	V20	V21	V22	V23	V24	V25	V26	V27	V28	V29	V30	V31	V32	V33	V34	V35	V36	V37	V38	V39	V40
1	3.49830414799324	3.49830414799324	3.56867645015484	3.56867645015484	4.08711133222738	4.08711133222738	4.51801663181623	4.51801663181623	5.3127475770962	5.3127475770962	4.83675586043816	4.83675586043816	4.03102349714799	4.03102349714799	3.59788914171554	3.59788914171554	3.43022534310023	3.43022534310023	3.44338395531746	3.44338395531746	3.53316943707003	3.53316943707003	3.64554244005621	3.64554244005621	3.8445197278321	3.8445197278321	4.07392778506413	4.07392778506413	4.36740100313304	4.36740100313304	4.63540867247412	4.63540867247412	4.61111452505331	4.61111452505331	4.43505593427227	4.43505593427227	3.98847290343872	3.98847290343872	6.79787011013062	6.79787011013062
2	3.37331838867494	3.37331838867494	3.82796584733349	3.82796584733349	4.10219565378551	4.10219565378551	5.46928816201834	5.46928816201834	5.24849572189062	5.24849572189062	4.37341842490873	4.37341842490873	3.80233701754061	3.80233701754061	3.5454981394685	3.5454981394685	3.51002043883045	3.51002043883045	3.544473756269	3.544473756269	3.60994673452432	3.60994673452432	3.73818420406832	3.73818420406832	3.91542104124381	3.91542104124381	4.15965705371492	4.15965705371492	4.45707503270532	4.45707503270532	4.65806666957578	4.65806666957578	4.66587460708883	4.66587460708883	4.48870166006087	4.48870166006087	4.00015528803667	4.00015528803667	6.82026657270956	6.82026657270956
3	6.28742184502352	6.28742184502352	3.45040213722296	3.45040213722296	6.47840758374794	6.47840758374794	6.82605656271562	6.82605656271562	5.91863648748021	5.91863648748021	4.66065739440242	4.66065739440242	3.93260084914876	3.93260084914876	3.56161589296529	3.56161589296529	3.47089702991087	3.47089702991087	3.48383826682096	3.48383826682096	3.5389969775459	3.5389969775459	3.69505731759754	3.69505731759754	3.91249098869518	3.91249098869518	4.14893896366042	4.14893896366042	4.41924318925626	4.41924318925626	4.56864025710483	4.56864025710483	4.54929296790697	4.54929296790697	4.47150109146395	4.47150109146395	3.99504806721589	3.99504806721589	6.82605656271562	6.82605656271562
4	3.26160992728911	3.26160992728911	6.81467533013042	6.81467533013042	6.81467036997585	6.81467036997585	5.00638193298196	5.00638193298196	4.30091492287275	4.30091492287275	4.21750766819795	4.21750766819795	3.92486289207165	3.92486289207165	3.59892271526755	3.59892271526755	3.47783951998127	3.47783951998127	3.44127643336932	3.44127643336932	3.57953677035757	3.57953677035757	3.7376444418299	3.7376444418299	3.94630322335217	3.94630322335217	4.17363522430453	4.17363522430453	4.47168440389632	4.47168440389632	4.55401070627346	4.55401070627346	4.60635329756523	4.60635329756523	4.41578471606634	4.41578471606634	4.11929213700803	4.11929213700803	6.81467674732784	6.81467674732784
5	3.35568699001634	3.35568699001634	3.13186714317612	3.13186714317612	5.95880871624823	5.95880871624823	6.7656643432087	6.7656643432087	6.32367455381161	6.32367455381161	5.07213453609306	5.07213453609306	4.14532056476627	4.14532056476627	3.61394491933625	3.61394491933625	3.41463516427487	3.41463516427487	3.43412267862738	3.43412267862738	3.5132331263732	3.5132331263732	3.59684514860149	3.59684514860149	3.73906267659023	3.73906267659023	3.99372226415711	3.99372226415711	4.32937847768845	4.32937847768845	4.5985348368715	4.5985348368715	4.68914213290723	4.68914213290723	4.49477538373003	4.49477538373003	3.94428250852818	3.94428250852818	6.76566497618723	6.76566497618723
6	3.94391403195488	3.94391403195488	3.4771581713196	3.4771581713196	4.42230144249074	4.42230144249074	5.41384326527497	5.41384326527497	5.42067093604288	5.42067093604288	4.55686223260471	4.55686223260471	3.87675696081135	3.87675696081135	3.5202339991173	3.5202339991173	3.4245234913981	3.4245234913981	3.46710554860445	3.46710554860445	3.56222962492706	3.56222962492706	3.82114386665021	3.82114386665021	3.90384631758906	3.90384631758906	4.10519120407058	4.10519120407058	4.3718461635239	4.3718461635239	4.61559147357201	4.61559147357201	4.67614742076303	4.67614742076303	4.45375046081698	4.45375046081698	4.03810097044211	4.03810097044211	6.8149616979358	6.8149616979358
7	4.70216838857183	4.70216838857183	3.74197964272822	3.74197964272822	4.65502741727491	4.65502741727491	5.47013672203986	5.47013672203986	4.719269721419	4.719269721419	4.09624144294761	4.09624144294761	3.76298625851116	3.76298625851116	3.53874164713816	3.53874164713816	3.46920499631851	3.46920499631851	3.47900583288891	3.47900583288891	3.53355131266616	3.53355131266616	3.71654498589867	3.71654498589867	3.95896575566652	3.95896575566652	4.32530416134437	4.32530416134437	4.60777188059774	4.60777188059774	4.68717443719673	4.68717443719673	4.62618308679671	4.62618308679671	4.4883137866421	4.4883137866421	3.91754137072847	3.91754137072847	6.83477719617826	6.83477719617826
8	4.79469411398448	4.79469411398448	3.25448996045291	3.25448996045291	3.69716113999551	3.69716113999551	4.2152062442334	4.2152062442334	4.53902702628887	4.53902702628887	4.58642364992033	4.58642364992033	4.21259266427259	4.21259266427259	3.68142646003495	3.68142646003495	3.3959630466214	3.3959630466214	3.44495696815736	3.44495696815736	3.54609331437345	3.54609331437345	3.71245298906913	3.71245298906913	3.86325724318148	3.86325724318148	4.01508132294469	4.01508132294469	4.22368934821106	4.22368934821106	4.48100596955996	4.48100596955996	4.57429871259946	4.57429871259946	4.38923340522673	4.38923340522673	4.18010580905109	4.18010580905109	6.7580291441909	6.7580291441909
9	3.10821452452803	3.10821452452803	3.11520746718464	3.11520746718464	3.77637493208841	3.77637493208841	4.60296252382561	4.60296252382561	5.00951684842335	5.00951684842335	4.65304100132647	4.65304100132647	4.03888634333424	4.03888634333424	3.64117034308647	3.64117034308647	3.47912034606297	3.47912034606297	3.43878826707584	3.43878826707584	3.49886539354061	3.49886539354061	3.67501110462485	3.67501110462485	3.90865492639708	3.90865492639708	4.16429991851355	4.16429991851355	4.44282676779784	4.44282676779784	4.64157589499954	4.64157589499954	4.63679336271959	4.63679336271959	4.43116197268619	4.43116197268619	4.05255770014638	4.05255770014638	6.78540846028614	6.78540846028614
10	2.76154991481298	2.76154991481298	6.80811323292148	6.80811323292148	6.22564729433675	6.22564729433675	5.16034757849275	5.16034757849275	4.88934212091728	4.88934212091728	4.56652619504361	4.56652619504361	3.99245491160774	3.99245491160774	3.57956151178267	3.57956151178267	3.44235747810027	3.44235747810027	3.48406326758613	3.48406326758613	3.63792015050392	3.63792015050392	3.79789260687213	3.79789260687213	3.94303134253889	3.94303134253889	4.13381016654033	4.13381016654033	4.37758390609437	4.37758390609437	4.56691854422474	4.56691854422474	4.57162219870091	4.57162219870091	4.39964796858183	4.39964796858183	4.13622523287767	4.13622523287767	6.80811462886629	6.80811462886629
