# Supplementary material for: Inference of past demography, dormancy and self-fertilization rates from whole genome sequence data
Source: PLoS Genet. 2020 Apr 6;16(4):e1008698. doi: 10.1371/journal.pgen.1008698 (PMC7173940; doi:10.1371/journal.pgen.1008698)
Supplement: S1 Data — File containing all numerical data presented in this study. It contains all plotted results and all requirements to build summary statistics. (ZIP) [file pgen.1008698.s003.zip › S1_data/Supplementary_Figure/FigS2/F2S_c_time.csv]

	V1	V2	V3	V4	V5	V6	V7	V8	V9	V10	V11	V12	V13	V14	V15	V16	V17	V18	V19	V20	V21	V22	V23	V24	V25	V26	V27	V28	V29	V30	V31	V32	V33	V34	V35	V36	V37	V38	V39	V40
1	0	19.40212	42.4016	69.6652	101.984	140.2948	185.7088	239.5428	303.3584	379.0056	468.68	574.976	700.984	850.356	1027.424	1237.316	1486.128	1781.072	2130.7	2545.156	3036.448	3618.836	4309.2	5127.56	6097.68	7247.64	8610.8	10226.72	12142.24	14412.92	17104.6	20295.36	24077.72	28561.32	33876.24	40176.4	47645.2	56498.4	66992.8	79433.6
2	0	20.42892	44.6456	73.352	107.3812	147.7196	195.5368	252.22	319.4128	399.0636	493.484	605.408	738.084	895.36	1081.796	1302.8	1564.78	1875.332	2243.464	2679.852	3197.148	3810.356	4537.24	5398.92	6420.36	7631.2	9066.52	10767.96	12784.84	15175.72	18009.84	21369.44	25351.96	30072.88	35669.08	42302.8	50166.4	59488.4	70538.4	83637.2
3	0	20.70312	45.2448	74.3368	108.8224	149.702	198.1612	255.6052	323.7	404.42	500.104	613.532	747.992	907.376	1096.316	1320.284	1585.78	1900.504	2273.576	2715.82	3240.06	3861.496	4598.16	5471.4	6506.56	7733.6	9188.2	10912.48	12956.44	15379.4	18251.56	21656.28	25692.24	30476.48	36147.8	42870.8	50840	60286.8	71485.2	84760
4	0	20.16768	44.0748	72.414	106.008	145.8304	193.0364	248.9948	315.328	393.9604	487.172	597.664	728.644	883.912	1067.964	1286.14	1544.768	1851.352	2214.776	2645.58	3156.264	3761.628	4479.24	5329.88	6338.28	7533.6	8950.56	10630.24	12621.36	14981.64	17779.52	21096.2	25027.76	29688.28	35212.92	41762	49525.2	58727.6	69636.4	82567.6
5	0	18.0154	39.371	64.686	94.6948	130.2676	172.4356	222.422	281.6764	351.9172	435.18	533.884	650.884	789.58	953.992	1148.884	1379.912	1653.776	1978.416	2363.248	2819.428	3360.192	4001.2	4761.08	5661.84	6729.64	7995.36	9495.8	11274.4	13382.8	15882.12	18844.8	22356.8	26520	31455.04	37305.08	44239.6	52460.4	62204.8	73756
6	0	20.18092	44.1036	72.4616	106.0776	145.9264	193.1632	249.158	315.5352	394.2192	487.492	598.056	729.124	884.492	1068.664	1286.984	1545.784	1852.568	2216.228	2647.32	3158.336	3764.1	4482.16	5333.4	6342.44	7538.56	8956.44	10637.24	12629.64	14991.48	17791.2	21110.04	25044.2	29707.8	35236.08	41789.2	49557.6	58766	69682	82622
7	0	21.123	46.1624	75.8444	111.0296	152.7384	202.1804	260.7896	330.2652	412.624	510.248	625.976	763.16	925.78	1118.552	1347.064	1617.944	1939.048	2319.688	2770.9	3305.772	3939.816	4691.4	5582.36	6638.52	7890.48	9374.56	11133.8	13219.24	15691.32	18621.76	22095.48	26213.32	31094.6	36880.96	43740	51871.2	61509.6	72935.2	86478.8
8	0	17.70144	38.68484	63.5588	93.0444	127.9972	169.4304	218.5456	276.7676	345.784	427.596	524.58	639.54	775.82	937.364	1128.86	1355.864	1624.952	1943.936	2322.06	2770.292	3301.628	3931.48	4678.12	5563.16	6612.36	7856.04	9330.32	11077.92	13149.56	15605.32	18516.4	21967.2	26057.8	30906.84	36654.92	43468.8	51546	61120.8	72470.8
9	0	18.85332	41.202	67.6948	99.0992	136.3264	180.456	232.7672	294.7776	368.2852	455.42	558.716	681.16	826.304	998.36	1202.32	1444.092	1730.696	2070.432	2473.164	2950.564	3516.476	4187.32	4982.52	5925.2	7042.64	8367.24	9937.44	11798.8	14005.24	16620.8	19721.32	23396.68	27753.44	32918.04	39040.2	46297.6	54900.4	65098	77186.8
10	0	19.86524	43.4136	71.328	104.4184	143.6436	190.1416	245.2608	310.5992	388.0524	479.864	588.704	717.72	870.656	1051.948	1266.852	1521.604	1823.588	2181.56	2605.908	3108.932	3705.22	4412.08	5249.96	6243.2	7420.64	8816.36	10470.84	12432.08	14756.96	17512.92	20779.8	24652.44	29243.08	34684.88	41135.6	48782.4	57846.8	68592	81329.6
