# Supplementary material for: Inference of past demography, dormancy and self-fertilization rates from whole genome sequence data
Source: PLoS Genet. 2020 Apr 6;16(4):e1008698. doi: 10.1371/journal.pgen.1008698 (PMC7173940; doi:10.1371/journal.pgen.1008698)
Supplement: S1 Data — File containing all numerical data presented in this study. It contains all plotted results and all requirements to build summary statistics. (ZIP) [file pgen.1008698.s003.zip › S1_data/Supplementary_Figure/FigS2/F2S_a_popsize.csv]

	V1	V2	V3	V4	V5	V6	V7	V8	V9	V10	V11	V12	V13	V14	V15	V16	V17	V18	V19	V20	V21	V22	V23	V24	V25	V26	V27	V28	V29	V30	V31	V32	V33	V34	V35	V36	V37	V38	V39	V40
1	4.18136779278843	4.18136779278843	4.88448311212912	4.88448311212912	3.94069006106286	3.94069006106286	3.58112307584066	3.58112307584066	3.43104470841919	3.43104470841919	3.37432110634151	3.37432110634151	3.37003874962845	3.37003874962845	3.39615924025973	3.39615924025973	3.43963636749101	3.43963636749101	3.49378861221587	3.49378861221587	3.55586376921318	3.55586376921318	3.62555589409459	3.62555589409459	3.70339844437616	3.70339844437616	3.79042958476866	3.79042958476866	3.88656898788406	3.88656898788406	3.98986513133011	3.98986513133011	4.09811933693579	4.09811933693579	4.21157509408731	4.21157509408731	4.33973083843816	4.33973083843816	4.47117750021588	4.47117750021588
2	4.21799766533851	4.21799766533851	4.31581821371135	4.31581821371135	3.74762578011214	3.74762578011214	3.55281513399424	3.55281513399424	3.4831116088623	3.4831116088623	3.45489111321051	3.45489111321051	3.44401693634086	3.44401693634086	3.44773357507706	3.44773357507706	3.4690738062517	3.4690738062517	3.5095133277336	3.5095133277336	3.56724218216859	3.56724218216859	3.63870441450905	3.63870441450905	3.72076773319453	3.72076773319453	3.81178444337854	3.81178444337854	3.9110755369904	3.9110755369904	4.01801613438833	4.01801613438833	4.13123511252465	4.13123511252465	4.24892590803637	4.24892590803637	4.37621633250183	4.37621633250183	4.50190414999924	4.50190414999924
3	4.44140222247987	4.44140222247987	4.62774100714769	4.62774100714769	3.80564125845528	3.80564125845528	3.54568173782476	3.54568173782476	3.46875113689885	3.46875113689885	3.4544056615764	3.4544056615764	3.45990116790691	3.45990116790691	3.47330767117307	3.47330767117307	3.49434543556667	3.49434543556667	3.52588714144366	3.52588714144366	3.57103354840597	3.57103354840597	3.63261393435898	3.63261393435898	3.71125041929234	3.71125041929234	3.80544616413641	3.80544616413641	3.91102551082548	3.91102551082548	4.02235807931104	4.02235807931104	4.13359485759781	4.13359485759781	4.24057882490852	4.24057882490852	4.34598047672253	4.34598047672253	4.45091839673434	4.45091839673434
4	4.26481683228241	4.26481683228241	4.17608728430396	4.17608728430396	3.8622310201775	3.8622310201775	3.59255326006062	3.59255326006062	3.43933713766177	3.43933713766177	3.37287007077287	3.37287007077287	3.36717179197708	3.36717179197708	3.4025441817692	3.4025441817692	3.4634275785983	3.4634275785983	3.53801462375213	3.53801462375213	3.61759087768945	3.61759087768945	3.69618022660348	3.69618022660348	3.77229558504298	3.77229558504298	3.84798687396257	3.84798687396257	3.92758692796454	3.92758692796454	4.01527710230552	4.01527710230552	4.1144658318604	4.1144658318604	4.23000061310624	4.23000061310624	4.36841163976375	4.36841163976375	4.49666562971278	4.49666562971278
5	4.06112193638394	4.06112193638394	4.98747297809163	4.98747297809163	4.01189122778365	4.01189122778365	3.58571240724667	3.58571240724667	3.41325591515905	3.41325591515905	3.36689548813934	3.36689548813934	3.37675003208913	3.37675003208913	3.40431335225096	3.40431335225096	3.43556246768501	3.43556246768501	3.46787791556062	3.46787791556062	3.50320676170214	3.50320676170214	3.54530581682514	3.54530581682514	3.5990434577823	3.5990434577823	3.66935887982864	3.66935887982864	3.75996151068634	3.75996151068634	3.87050541659591	3.87050541659591	3.99711013708054	3.99711013708054	4.13640572355137	4.13640572355137	4.30111928123654	4.30111928123654	4.48172609479936	4.48172609479936
6	4.31367924592295	4.31367924592295	4.47434371158529	4.47434371158529	3.74323924075647	3.74323924075647	3.4774031442243	3.4774031442243	3.392178730232	3.392178730232	3.37737949719185	3.37737949719185	3.39260935804739	3.39260935804739	3.42689905783357	3.42689905783357	3.47810670041847	3.47810670041847	3.54326228186308	3.54326228186308	3.6166973962537	3.6166973962537	3.69246240640505	3.69246240640505	3.76710486196774	3.76710486196774	3.84157986804903	3.84157986804903	3.91994295165616	3.91994295165616	4.00819060663918	4.00819060663918	4.11039298993423	4.11039298993423	4.22623585123965	4.22623585123965	4.35693146587773	4.35693146587773	4.48976631020499	4.48976631020499
7	4.4226813507591	4.4226813507591	4.24097841616554	4.24097841616554	3.75297600641269	3.75297600641269	3.53824907063858	3.53824907063858	3.45326606700371	3.45326606700371	3.42236023700986	3.42236023700986	3.41579812644407	3.41579812644407	3.4264273133317	3.4264273133317	3.45472326677706	3.45472326677706	3.50344896214261	3.50344896214261	3.57466042511176	3.57466042511176	3.66764367822755	3.66764367822755	3.77834709784478	3.77834709784478	3.9011099456207	3.9011099456207	4.03029013901221	4.03029013901221	4.16026667487519	4.16026667487519	4.28402735230219	4.28402735230219	4.38938230619381	4.38938230619381	4.45193220020537	4.45193220020537	4.465722190031	4.465722190031
8	3.80552951652404	3.80552951652404	4.55440569534126	4.55440569534126	4.02962941686997	4.02962941686997	3.60371472013819	3.60371472013819	3.41805802190857	3.41805802190857	3.3588779175477	3.3588779175477	3.35369001958833	3.35369001958833	3.37352305650759	3.37352305650759	3.40896084621213	3.40896084621213	3.45580803715818	3.45580803715818	3.51033880517876	3.51033880517876	3.56927170149068	3.56927170149068	3.63081079881692	3.63081079881692	3.69449753412866	3.69449753412866	3.76120988840241	3.76120988840241	3.83412094937803	3.83412094937803	3.9217762390675	3.9217762390675	4.04384633767739	4.04384633767739	4.24661009386939	4.24661009386939	4.50393234381608	4.50393234381608
9	3.86254802427303	3.86254802427303	4.55489610428685	4.55489610428685	3.86184861937008	3.86184861937008	3.58450688733626	3.58450688733626	3.46164751369833	3.46164751369833	3.40313965486877	3.40313965486877	3.3814976132301	3.3814976132301	3.38541605962815	3.38541605962815	3.40946963618778	3.40946963618778	3.45165869623029	3.45165869623029	3.51190949439426	3.51190949439426	3.58971332934855	3.58971332934855	3.68237804138759	3.68237804138759	3.78540654018078	3.78540654018078	3.89450487591374	3.89450487591374	4.00684991659576	4.00684991659576	4.12123941145705	4.12123941145705	4.23793990152251	4.23793990152251	4.36565951597036	4.36565951597036	4.49449305805547	4.49449305805547
10	4.12278844014801	4.12278844014801	4.79790958646545	4.79790958646545	3.89488270791287	3.89488270791287	3.53391517934219	3.53391517934219	3.40377635063898	3.40377635063898	3.36618960985271	3.36618960985271	3.38556115160268	3.38556115160268	3.44084871823091	3.44084871823091	3.51142908270581	3.51142908270581	3.58348314764889	3.58348314764889	3.65254382128963	3.65254382128963	3.71953957583909	3.71953957583909	3.78695284668978	3.78695284668978	3.85702210716259	3.85702210716259	3.93152915925382	3.93152915925382	4.0118760766221	4.0118760766221	4.10012501211845	4.10012501211845	4.20091652164671	4.20091652164671	4.3290478585986	4.3290478585986	4.46976088611379	4.46976088611379
