# Supplementary material for: Inference of past demography, dormancy and self-fertilization rates from whole genome sequence data
Source: PLoS Genet. 2020 Apr 6;16(4):e1008698. doi: 10.1371/journal.pgen.1008698 (PMC7173940; doi:10.1371/journal.pgen.1008698)
Supplement: S1 Data — File containing all numerical data presented in this study. It contains all plotted results and all requirements to build summary statistics. (ZIP) [file pgen.1008698.s003.zip › S1_data/Supplementary_Figure/FigS3/F3_a_time.csv]

	V1	V2	V3	V4	V5	V6	V7	V8	V9	V10	V11	V12	V13	V14	V15	V16	V17	V18	V19	V20	V21	V22	V23	V24	V25	V26	V27	V28	V29	V30	V31	V32	V33	V34	V35	V36	V37	V38	V39	V40
1	0	170.725752025208	345.886431542527	525.718609001224	710.478303674937	900.443175765491	1095.91503632764	1297.22273196514	1504.72547352178	1718.81669338337	1939.92853543945	2168.53710645964	2405.16864928727	2650.40683911438	2904.90145731149	3169.37876720395	3444.65400896122	3731.64655515876	4031.39843725143	4345.09718472671	4674.10424072573	5019.99067226826	5384.58254440067	5770.01927705337	6178.8297142475	6614.03277616517	7079.272890013	7579.00569803722	8118.75824968695	8705.50267797716	9348.20848145146	10058.6867851264	10852.9339549732	11753.3771307387	12792.8624904127	14022.3127221772	15527.038195699	17466.9667311384	20201.1424364247	24875.2466771504
2	0	196.238120055957	397.57390009181	604.279262413794	816.648484483636	1035.00071859895	1259.68287688807	1491.0729470801	1729.5838186182	1975.66771637676	2229.82136157956	2492.59200791449	2764.58453721715	3046.46984606319	3338.99481577008	3642.99423867548	3959.40518019776	4289.28439916622	4633.82964279422	4994.4058987967	5372.57805729368	5770.15195738549	6189.22654177732	6632.26093418175	7102.16187591188	7602.39941887324	8137.16259451083	8711.57287306376	9331.98323749144	10006.4077000879	10745.1561145874	11561.804599071	12474.7399332056	13509.7406518045	14704.5612947851	16117.734171881	17847.3179904992	20077.1393520788	23219.8960477929	28592.4741050866
3	0	155.425304251764	314.888077641131	478.603689165561	646.805213642577	819.745427357156	997.69909304694	1180.96558607173	1369.87192478713	1564.776282155	1766.07207331461	1974.19273633051	2189.61735214428	2412.87728695718	2644.56408871092	2885.33893298664	3135.94399810174	3397.21626242982	3670.10437053089	3955.68942545889	4255.21085777377	4570.0989354149	4902.01607141634	5252.90995082071	5625.08278256089	6021.28293108837	6444.82820991805	6899.77494648469	7391.1548558755	7925.31522830465	8510.42171554753	9157.22692919011	9880.29364033466	10700.0390676918	11646.3657136493	12765.6325733213	14135.5044981084	15901.576571423	18390.7153558822	22645.926213656
4	0	158.938937884314	322.006618250817	489.423278852133	661.42726352888	838.277062971815	1020.25365136272	1207.66317191261	1400.84003574171	1600.15051287543	1805.99691222149	2018.82247039408	2239.11709871352	2467.42417575037	2704.34862231863	2950.56656091411	3206.8369479632	3474.01568305301	3753.07285634693	4045.11401093501	4351.40659665581	4673.41321490663	5012.83386018469	5371.66024801853	5752.24663239752	6157.4035088773	6590.52369536933	7055.75521897445	7558.24354461901	8104.47945300274	8702.81319331162	9364.2404568405	10103.6532290533	10941.9302920251	11909.6501412748	13054.2197899674	14455.0598257091	16261.0567379306	18806.4664223649	23157.8730190208
5	0	185.445796393801	375.708901547221	571.046283110697	771.736034444658	978.07975572742	1190.40528028668	1409.06980801525	1634.46352106321	1867.01377371807	2107.18996949278	2355.50926527792	2612.54327679063	2878.92600393743	3155.36325250513	3442.6439045409	3741.65349055599	4053.39065180645	4378.98726412658	4719.73324628341	5077.10742560411	5452.81632715133	5848.84346004877	6267.51270589078	6711.57094666732	7184.29739509688	7689.65070239474	8232.47067810924	8818.76091616009	9456.09468973069	10154.2148512082	10925.9508856529	11788.6783722714	12766.7581279988	13895.8683417642	15231.3222768123	16865.7857978755	18972.9757673683	21942.8932234796	27020.0006490837
6	0	167.341998119271	339.031024260036	515.298960087517	696.396750619086	882.59655288097	1074.19419608674	1271.5120091592	1474.90208344739	1684.75005357752	1901.47949842445	2125.55708840667	2357.49863632836	2597.87624904353	2847.32682937202	3106.56224622981	3376.38158187183	3657.68598707336	3951.49684041195	4258.9781347528	4581.46432967719	4920.49535393723	5277.86108029628	5655.65852576393	6056.36641312458	6482.94382810164	6938.96296600555	7428.79115904921	7957.84591154903	8532.96117008914	9162.92865935439	9859.32540997348	10637.8307428018	11520.4272956827	12539.3102412262	13744.3929890316	15219.295072479	17120.7745709034	19800.7594021562	24382.2237318334
7	0	132.031134781727	267.492030466611	406.565639330462	549.449954440076	696.359704921528	847.528297015974	1003.21004496569	1163.68274526456	1329.2506597111	1500.24798773008	1677.04292753605	1860.04245018609	2049.69794217016	2246.5119133363	2451.04602102009	2663.93073299465	2885.87704805767	3117.69082352026	3360.29043791617	3614.72876628465	3882.22079675126	4164.17872072473	4462.25706330063	4778.41151154922	5114.97675401474	5474.77121647075	5861.24067962095	6278.6594992793	6732.41958980491	7229.45753256931	7778.90748700938	8393.14027783387	9089.4999827554	9893.38826556395	10844.186298854	12007.8690441185	13508.1170318486	15622.5978104032	19237.3265766878
8	0	181.152913773966	367.011620482168	557.827139233843	753.871125809399	955.438198648074	1162.84860206761	1376.45126714459	1596.62734370696	1823.79429322272	2058.41065298825	2300.98160823521	2552.06554235503	2812.28177879765	3082.31978465978	3362.9501801671	3655.03799669521	3959.55875796512	4277.6181380304	4610.47619534328	4959.57752387406	5326.58914435623	5713.44864968346	6122.42612594167	6556.20486758102	7017.98817686232	7511.6430662291	8041.89730853384	8614.61552056927	9237.19566190447	9919.15504774813	10673.0261735575	11515.7823914551	12471.2205901032	13574.1930444433	14878.7325716222	16475.3599153292	18533.7705683174	21434.9374392032	26394.5149630773
9	0	170.371320593189	345.168361645085	524.62720247809	709.003330862676	898.573830570332	1093.63988608763	1294.52966132358	1501.60162139022	1715.24838189674	1935.90118958989	2164.03516282834	2400.17545196055	2644.90452045257	2898.87080071062	3162.79904831711	3437.50281098011	3723.89955263194	4023.02914144101	4336.07664155044	4664.40066970733	5009.56903135241	5373.40400057	5758.04055579495	6166.00229109754	6600.30185929722	7064.57612166788	7563.27147041795	8101.90348068744	8687.42981114834	9328.80133941465	10037.8046702773	10830.4029608049	11728.9767913752	12766.3041503948	13993.202009122	15494.8036305122	17430.7048201021	20159.2043002195	24823.6049699268
10	0	145.602933431126	294.988181157231	448.357501559621	605.929239889758	767.940197798261	934.64777391652	1106.33242406088	1283.30050009656	1465.88753962586	1654.46209523814	1849.43021313006	2051.24069789483	2260.3913351279	2477.43628887607	2702.99495058652	2937.7625953347	3182.52330719884	3438.16577950583	3705.70279313296	3986.29545068308	4281.28363184032	4592.22469057284	4920.9432245996	5269.59595077965	5640.75754592122	6037.53614857791	6463.73173955916	6924.05804601779	7424.46123018891	7972.59090136617	8578.52014125593	9255.89140146274	10023.831599261	10910.3534967009	11958.8863520493	13242.1868521458	14896.648947384	17228.4823028289	21214.777753512
