# Supplementary material for: Inference of past demography, dormancy and self-fertilization rates from whole genome sequence data
Source: PLoS Genet. 2020 Apr 6;16(4):e1008698. doi: 10.1371/journal.pgen.1008698 (PMC7173940; doi:10.1371/journal.pgen.1008698)
Supplement: S1 Data — File containing all numerical data presented in this study. It contains all plotted results and all requirements to build summary statistics. (ZIP) [file pgen.1008698.s003.zip › S1_data/Supplementary_Figure/FigS3/F3S_c_popsize.csv]

	V1	V2	V3	V4	V5	V6	V7	V8	V9	V10	V11	V12	V13	V14	V15	V16	V17	V18	V19	V20	V21	V22	V23	V24	V25	V26	V27	V28	V29	V30	V31	V32
1	6.7818651021565	6.7818651021565	3.0049047188654	3.03439853685406	3.57977599652988	3.70057333545711	3.77545075200374	3.87419760526348	4.02344828372822	3.93236756660403	3.74390432237856	3.53055723712365	3.42076819347547	3.42745947028927	3.48134789749349	3.5115762062761	3.50393218839273	3.52515388293503	3.69138383698551	3.98464234061168	4.25853126918102	4.44277861217633	4.51879034768356	4.49961599443013	4.44163348105825	4.40255438575664	4.4103826661279	4.43707103299031	4.43707103299031	3.83639963088176	3.83639963088176	3.83639963088176
2	6.89045519912165	6.89045519912165	6.89045519912165	6.89045435543904	6.89045519912165	6.89045519912165	6.89045519912165	6.89045519912165	5.88881732722394	5.12334635110554	4.53476218547942	4.05872963291197	3.69155724861568	3.45141712741873	3.36126620926263	3.40074754902986	3.47989000319841	3.58579569970166	3.77402943990975	3.99299730465291	4.15033494452127	4.27502204251401	4.44462437932053	4.61679522885135	4.68105487817378	4.62477776201282	4.49327178946773	4.00684273345325	4.00684273345325	6.89045519912165	6.89045519912165	6.89045519912165
3	2.37052159208204	2.37052159208204	4.89996650854303	5.08235009972206	4.58463012180359	4.3803719604047	4.33730590098921	4.29588167020879	4.28905377995147	4.16561744977899	3.91350402866641	3.64070107939283	3.42647280629078	3.3213132165516	3.34246372359005	3.43293538465633	3.54095448320539	3.63363168325889	3.70967428620254	3.79974063203882	3.94141835592983	4.16950596265222	4.48935447029707	4.71895526393558	4.76451953013284	4.67455207215466	4.51475783913473	4.17176074798526	4.17176074798526	1.55475396491938	1.55475396491938	1.55475396491938
4	2.5550695533607	2.5550695533607	3.26595664522425	5.20134590230707	6.01468357310357	5.83925468311339	5.39846962787415	4.98032717194031	4.58837608577729	4.20908707623449	3.86795414744581	3.60296818143584	3.43520674277648	3.35867712566238	3.3474321679634	3.37956202266154	3.44570774056156	3.54431783549921	3.66885118664488	3.79064385369694	3.88319972163204	3.95172817947468	4.01970454424547	4.11573863115657	4.26106294934866	4.43197731258428	4.56165150530671	4.58140044087219	4.58140044087219	4.79743472100729	4.79743472100729	4.79743472100729
5	6.86570174052505	6.86570174052505	6.86570174052505	6.86570174052505	6.86570094358498	6.86570174052505	5.2854083172736	4.27390268936806	3.98539441673327	3.92181515428535	3.81373745179316	3.66952382666977	3.53207387352868	3.42507500586204	3.36547235057097	3.36879982890772	3.45516641122066	3.60383553739618	3.75163800554059	3.89901291880833	4.1064074405245	4.37366989975535	4.62113171676189	4.75696567385379	4.74601902674971	4.63337675312466	4.4953456715526	4.3701700727398	4.3701700727398	4.18266935830784	4.18266935830784	4.18266935830784
6	6.82047262422411	6.82047262422411	6.82047334234458	6.82045826206418	6.8204690336396	5.58404225411901	4.52131448651415	4.07959749957858	4.02187885439999	4.06504729218214	4.00781554625583	3.83203613658371	3.62872936031191	3.47005339370084	3.38223978418073	3.3684040516422	3.41933727601156	3.5115444721043	3.61269650716959	3.72016543785884	3.86748256465369	4.07263220372082	4.30899590941183	4.53463202190496	4.72444622244548	4.86083588475009	4.91631288004369	4.79296242329577	4.79296242329577	3.93695576643865	3.93695576643865	3.93695576643865
7	6.71781307922389	6.71781307922389	6.71781307922389	6.71781307922389	6.71781307922389	6.71781307922389	6.71781307922389	6.71781307922389	6.04484281690801	4.9074591792295	4.15273589822924	3.70132919092412	3.46398160495782	3.3564757695225	3.30851845135123	3.29534981708141	3.32709897838186	3.3918110498201	3.45044501931195	3.50259689716355	3.65920700328171	4.03661833344879	4.45654660688002	4.70679549977327	4.80882714603003	4.82226659721573	4.83690052236295	4.6407447546091	4.6407447546091	3.40035159763203	3.40035159763203	3.40035159763203
8	6.85537676191022	6.85537676191022	6.85537676191022	6.85537676191022	6.85537676191022	6.85537676191022	6.85537676191022	6.7275039614199	5.46893641592534	4.5872161621448	4.02026501891644	3.67438890906219	3.47360256206521	3.47824753659324	3.46332479336021	3.3901975633966	3.43260011294646	3.52261824673295	3.66264907624691	3.8167821323735	3.9614712362589	4.10918790104488	4.26553621877516	4.43515055309521	4.5978289257868	4.69385386831509	4.67868383875179	4.47571100409614	4.47571100409614	4.081235968972	4.081235968972	4.081235968972
9	6.85537676191022	6.85537676191022	6.85537676191022	6.85537676191022	6.85537676191022	6.85537676191022	6.85537676191022	6.7275039614199	5.46893641592534	4.5872161621448	4.02026501891644	3.67438890906219	3.47360256206521	3.47824753659324	3.46332479336021	3.3901975633966	3.43260011294646	3.52261824673295	3.66264907624691	3.8167821323735	3.9614712362589	4.10918790104488	4.26553621877516	4.43515055309521	4.5978289257868	4.69385386831509	4.67868383875179	4.47571100409614	4.47571100409614	4.081235968972	4.081235968972	4.081235968972
10	6.75986652556759	6.75986652556759	6.75986652556759	6.75986652556759	6.75986652556759	6.75986652556759	6.75986652556759	6.75986652556759	6.51852512310478	5.30683166320871	4.43239437253755	3.8651243424442	3.54618877084353	3.40515184524337	3.3661832385564	3.3690359447624	3.3979291514457	3.46766292243529	3.57675412606319	3.68033242884896	3.75492369650307	3.88116673037045	4.16910031593598	4.54092430081036	4.78223977446871	4.82102520980399	4.72166375079661	4.46732841230406	4.46732841230406	3.6145327049986	3.6145327049986	3.6145327049986
