# Supplementary material for: Inference of past demography, dormancy and self-fertilization rates from whole genome sequence data
Source: PLoS Genet. 2020 Apr 6;16(4):e1008698. doi: 10.1371/journal.pgen.1008698 (PMC7173940; doi:10.1371/journal.pgen.1008698)
Supplement: S1 Data — File containing all numerical data presented in this study. It contains all plotted results and all requirements to build summary statistics. (ZIP) [file pgen.1008698.s003.zip › S1_data/Supplementary_Figure/FigS3/F3S_c_time.csv]

	V1	V2	V3	V4	V5	V6	V7	V8	V9	V10	V11	V12	V13	V14	V15	V16	V17	V18	V19	V20	V21	V22	V23	V24	V25	V26	V27	V28	V29	V30	V31	V32
1	0	27.03932	60.4844	101.8524	153.0208	216.3112	294.5948	391.4244	511.192	659.336	842.572	1069.216	1349.556	1696.308	2125.204	2655.708	3311.888	4123.52	5127.44	6369.16	7905.08	9804.84	12154.64	15061.12	18656.2	23102.92	28603.04	35406.2	43821.2	54229.2	67103.2	83027.2
2	0	30.68116	68.6308	115.5708	173.6308	245.4452	334.2728	444.144	580.044	748.136	956.052	1213.224	1531.32	1924.776	2411.44	3013.392	3757.952	4678.88	5818	7227	8969.76	11125.4	13791.72	17089.64	21168.92	26214.52	32455.48	40174.8	49723.2	61533.2	76141.2	94210
3	0	24.3016	54.3604	91.54	137.5276	194.4096	264.7672	351.7928	459.436	592.576	757.26	960.96	1212.912	1524.556	1910.028	2386.816	2976.56	3706.012	4608.28	5724.28	7104.68	8812.08	10924	13536.2	16767.24	20763.72	25707	31821.32	39384.16	48738.8	60309.2	74620.8
4	0	24.92284	55.75	93.88	141.0432	199.3796	271.5356	360.7856	471.18	607.724	776.62	985.524	1243.92	1563.528	1958.856	2447.832	3052.652	3800.752	4726.08	5870.6	7286.32	9037.36	11203.24	13882.24	17195.88	21294.52	26364.16	32634.8	40390.8	49984.4	61850.8	76528.4
5	0	28.98132	64.8284	109.1676	164.0108	231.8468	315.7528	419.536	547.908	706.688	903.084	1146.008	1446.48	1818.136	2277.836	2846.44	3549.748	4419.68	5495.68	6826.6	8472.8	10509	13027.6	16142.84	19996.08	24762.16	30657.36	37949.08	46968.4	58124	71922.8	88990.4
6	0	26.11512	58.4168	98.3712	147.7904	208.9176	284.5256	378.0452	493.72	636.796	813.772	1032.672	1303.428	1638.324	2052.564	2564.932	3198.684	3982.576	4952.16	6151.44	7634.88	9469.68	11739.2	14546.32	18018.52	22313.24	27625.4	34196	42323.2	52375.6	64809.6	80189.6
7	0	20.6172	46.1188	77.6616	116.6768	164.9348	224.6252	298.4568	389.7788	502.736	642.452	815.264	1029.02	1293.416	1620.444	2024.948	2525.276	3144.136	3909.604	4856.4	6027.52	7476.08	9267.8	11483.96	14225.12	17615.72	21809.52	26996.84	33413.04	41349.2	51165.6	63307.6
8	0	28.30044	63.3052	106.6028	160.1576	226.4	308.3348	409.68	535.036	690.084	881.868	1119.084	1412.5	1775.42	2224.324	2779.568	3466.352	4315.84	5366.56	6666.2	8273.76	10262.12	12721.52	15763.6	19526.32	24180.4	29937.08	37057.56	45864.8	56758.4	70233.2	86899.6
9	0	28.30044	63.3052	106.6028	160.1576	226.4	308.3348	409.68	535.036	690.084	881.868	1119.084	1412.5	1775.42	2224.324	2779.568	3466.352	4315.84	5366.56	6666.2	8273.76	10262.12	12721.52	15763.6	19526.32	24180.4	29937.08	37057.56	45864.8	56758.4	70233.2	86899.6
10	0	22.71348	50.8076	85.5576	128.54	181.7048	247.4644	328.8024	429.408	553.852	707.772	898.16	1133.648	1424.924	1785.204	2230.836	2782.036	3463.82	4307.12	5350.2	6640.36	8236.2	10210.08	12651.6	15671.48	19406.8	24027	29741.76	36810.36	45553.6	56368	69744.4
