# Supplementary material for: Inference of past demography, dormancy and self-fertilization rates from whole genome sequence data
Source: PLoS Genet. 2020 Apr 6;16(4):e1008698. doi: 10.1371/journal.pgen.1008698 (PMC7173940; doi:10.1371/journal.pgen.1008698)
Supplement: S1 Data — File containing all numerical data presented in this study. It contains all plotted results and all requirements to build summary statistics. (ZIP) [file pgen.1008698.s003.zip › S1_data/Supplementary_Figure/FigS3/F3S_d_popsize.csv]

	V1	V2	V3	V4	V5	V6	V7	V8	V9	V10	V11	V12	V13	V14	V15	V16	V17	V18	V19	V20	V21	V22	V23	V24	V25	V26	V27	V28	V29	V30	V31	V32	V33	V34	V35	V36	V37	V38	V39	V40
1	10.740860241579	8.51087858958734	4.97908998001776	3.71864444212205	3.28934961801172	3.28786822550577	3.53715670423336	3.82901481885771	4.02868007446471	4.10145169782232	4.02073737943908	4.02073737943908	3.78728317199258	3.78728317199258	3.58723714772492	3.58723714772492	3.53573033813229	3.53573033813229	3.65434842947251	3.65434842947251	3.8636552442753	3.8636552442753	4.0707062713274	4.0707062713274	4.24571092506144	4.24571092506144	4.39387670827437	4.39387670827437	4.51026645621759	4.51026645621759	4.57656569952856	4.57656569952856	4.58823723608587	4.58823723608587	4.57356194050349	4.57356194050349	4.58985991791845	4.58985991791845	4.65384074060935	4.65384074060935
2	9.02746508574276	3.66005044929855	3.26879009836126	4.00483993771449	4.57398512639023	4.63631752347887	4.38419456198525	4.05450925755168	3.76396243934298	3.54292085193967	3.33915348723476	3.33915348723476	3.2285356234101	3.2285356234101	3.23982640242595	3.23982640242595	3.30075430619012	3.30075430619012	3.36387834922425	3.36387834922425	3.41655466666057	3.41655466666057	3.47034190609277	3.47034190609277	3.5457193272039	3.5457193272039	3.66453307249834	3.66453307249834	3.84623542529652	3.84623542529652	4.09861524789012	4.09861524789012	4.40422003629295	4.40422003629295	4.71557716249057	4.71557716249057	4.9527037105464	4.9527037105464	5.00457981245013	5.00457981245013
3	2.48103883555024	3.18054490650677	7.45085567651991	6.8305151336549	5.63753590398492	4.74409099630819	4.14273385918354	3.75639587630674	3.52045348060244	3.39154617655751	3.3501639470603	3.3501639470603	3.46119699008393	3.46119699008393	3.65544808856933	3.65544808856933	3.82668623095254	3.82668623095254	3.9254962323058	3.9254962323058	3.94669966182927	3.94669966182927	3.90456910415691	3.90456910415691	3.82007496792566	3.82007496792566	3.71851835849514	3.71851835849514	3.63393817097823	3.63393817097823	3.62384750857042	3.62384750857042	3.79387265871568	3.79387265871568	4.26585049919301	4.26585049919301	4.96955208502024	4.96955208502024	5.29672797206655	5.29672797206655
4	10.8996518595408	3.25244642859349	3.35025635686827	4.27202588420344	4.41719828233453	4.21646801572573	3.97481604109635	3.75923864816973	3.57465329695087	3.41908927306475	3.24500796356881	3.24500796356881	3.12496624279653	3.12496624279653	3.17745600005138	3.17745600005138	3.41856807348493	3.41856807348493	3.78249499959439	3.78249499959439	4.16663930089409	4.16663930089409	4.5089255959052	4.5089255959052	4.78741758028505	4.78741758028505	4.99889070976356	4.99889070976356	5.14817010451885	5.14817010451885	5.24345897538494	5.24345897538494	5.29370263726514	5.29370263726514	5.30474384743684	5.30474384743684	5.26466662799246	5.26466662799246	5.17021073221544	5.17021073221544
5	10.5799162938516	5.42580373171728	3.72584908102271	3.40714068180131	3.37856405036557	3.42296513902278	3.47942804525804	3.51327206401093	3.51370415204631	3.48662256634801	3.42100570755408	3.42100570755408	3.35209159722216	3.35209159722216	3.39838810594639	3.39838810594639	3.61588234825271	3.61588234825271	3.91762848332936	3.91762848332936	4.16343379778511	4.16343379778511	4.30237186504005	4.30237186504005	4.36233018569433	4.36233018569433	4.38929460025762	4.38929460025762	4.41751902845266	4.41751902845266	4.46712782982867	4.46712782982867	4.55228007605558	4.55228007605558	4.68897286582828	4.68897286582828	4.88824615780878	4.88824615780878	5.02999851123769	5.02999851123769
6	4.24458444400077	3.04241426060971	4.72526559187994	5.11060584463895	4.62645036529578	4.09412050576278	3.72251685252182	3.49437527167212	3.36457154882668	3.29821837389366	3.26798440182032	3.26798440182032	3.27200354170594	3.27200354170594	3.28951664418828	3.28951664418828	3.32219236931072	3.32219236931072	3.39640099339996	3.39640099339996	3.53679406780586	3.53679406780586	3.7454386308315	3.7454386308315	3.99853239570006	3.99853239570006	4.26576039556454	4.26576039556454	4.5292074274331	4.5292074274331	4.78395753937124	4.78395753937124	5.02409968199374	5.02409968199374	5.22323527422684	5.22323527422684	5.30948717779496	5.30948717779496	5.2294572572334	5.2294572572334
7	10.5860970024956	11.1557045949579	8.27318317096578	6.15654452394873	4.9397291109782	4.24409466859107	3.84899195708113	3.62856222097361	3.51368289176082	3.46387101424108	3.45629815820581	3.45629815820581	3.48003098182201	3.48003098182201	3.50047099635473	3.50047099635473	3.51953312109104	3.51953312109104	3.56018195727995	3.56018195727995	3.63900920142108	3.63900920142108	3.75600012426567	3.75600012426567	3.89986045067079	3.89986045067079	4.06080659044924	4.06080659044924	4.23631375289924	4.23631375289924	4.42652788430399	4.42652788430399	4.62753033768442	4.62753033768442	4.82658862719295	4.82658862719295	4.99196222037046	4.99196222037046	5.04625600885164	5.04625600885164
8	10.576745931905	10.7912389528184	11.4600023177331	8.23050082267003	6.35279313091445	5.14027043170992	4.37303635928273	3.89499337772076	3.59972974975959	3.42379114710031	3.318046832086	3.318046832086	3.33386125666901	3.33386125666901	3.42029927010412	3.42029927010412	3.48994116227763	3.48994116227763	3.51887640126215	3.51887640126215	3.53151235900489	3.53151235900489	3.57873755623058	3.57873755623058	3.7214012869329	3.7214012869329	4.00343798412535	4.00343798412535	4.41782012082336	4.41782012082336	4.90542843272115	4.90542843272115	5.38110245920988	5.38110245920988	5.74543802665664	5.74543802665664	5.84838119905389	5.84838119905389	5.62484732535685	5.62484732535685
9	10.4021567843684	10.5949440635392	7.11453700412568	5.63447972501723	4.94880115527836	4.54877021700049	4.24136625104525	3.97147449702907	3.73335972705478	3.53131304822909	3.30787162614011	3.30787162614011	3.15446943201141	3.15446943201141	3.18010745278287	3.18010745278287	3.33229494930316	3.33229494930316	3.51314818364297	3.51314818364297	3.66568098146047	3.66568098146047	3.79282426673159	3.79282426673159	3.91754137072847	3.91754137072847	4.04953534726082	4.04953534726082	4.17699553234862	4.17699553234862	4.28248552160222	4.28248552160222	4.36746172804963	4.36746172804963	4.46502570427051	4.46502570427051	4.62669528535094	4.62669528535094	4.76076685910235	4.76076685910235
10	10.7987374185508	11.0409955958719	6.97187526721727	5.17492295115424	4.28973874047966	3.82657114823855	3.57888987020657	3.4471797466092	3.38436553112258	3.36912483882515	3.41504436092408	3.41504436092408	3.52924047890329	3.52924047890329	3.64117462008707	3.64117462008707	3.75396821649041	3.75396821649041	3.90164359184825	3.90164359184825	4.05213513875161	4.05213513875161	4.14601144326168	4.14601144326168	4.16722133370691	4.16722133370691	4.14061699295935	4.14061699295935	4.10413426881564	4.10413426881564	4.09997853246257	4.09997853246257	4.17969671335339	4.17969671335339	4.39044293957203	4.39044293957203	4.69088160089528	4.69088160089528	4.82086776986156	4.82086776986156
11	10.858596480641	7.48285360652206	6.18514667967006	5.55755550899594	5.04466829583454	4.59103116763879	4.22063081532973	3.93879923583003	3.73224764431236	3.58385063951987	3.44511730647574	3.44511730647574	3.35548509564501	3.35548509564501	3.35367225744917	3.35367225744917	3.44899855724709	3.44899855724709	3.65043692307677	3.65043692307677	3.90137098161562	3.90137098161562	4.11247553159227	4.11247553159227	4.24230606539087	4.24230606539087	4.31400984437887	4.31400984437887	4.38945694189559	4.38945694189559	4.53418232816088	4.53418232816088	4.76376072541952	4.76376072541952	4.99729410662408	4.99729410662408	5.09552248952142	5.09552248952142	5.01814516539506	5.01814516539506
12	10.9854521611898	10.9927964975519	10.6973076704896	8.33444245964119	6.65611601062319	5.50871886825909	4.73692046879803	4.22865324816417	3.8975422818595	3.68206143822508	3.49726911670584	3.49726911670584	3.37808925984094	3.37808925984094	3.332633447617	3.332633447617	3.31786846732431	3.31786846732431	3.33109249769814	3.33109249769814	3.40353486198287	3.40353486198287	3.58444241798829	3.58444241798829	3.88966622851668	3.88966622851668	4.25956427621151	4.25956427621151	4.60820950484697	4.60820950484697	4.89027974841338	4.89027974841338	5.11036499933471	5.11036499933471	5.29059010338854	5.29059010338854	5.39854301069514	5.39854301069514	5.33274088843806	5.33274088843806
13	10.4166595081375	10.5052368459033	7.25360130232328	5.48660924953752	4.49254556411517	3.92889526525656	3.60822976775568	3.42971981770315	3.34183114048659	3.31524213417697	3.34867594159481	3.34867594159481	3.43349180075538	3.43349180075538	3.50593937408754	3.50593937408754	3.55489419813747	3.55489419813747	3.60228153801294	3.60228153801294	3.67003800604985	3.67003800604985	3.76958492936378	3.76958492936378	3.90291630393348	3.90291630393348	4.06633938327081	4.06633938327081	4.25398109808826	4.25398109808826	4.45877345150202	4.45877345150202	4.66881623986827	4.66881623986827	4.85844832829716	4.85844832829716	4.97198722344304	4.97198722344304	4.95811802224803	4.95811802224803
14	10.4878461244186	8.27527368112957	5.64564613852876	4.45715901835942	3.87309132663059	3.57973886658873	3.43859447810977	3.38173219539919	3.37245493148659	3.39027222842707	3.44466367200473	3.44466367200473	3.52666998823399	3.52666998823399	3.59087030371797	3.59087030371797	3.62468990844907	3.62468990844907	3.63357283994454	3.63357283994454	3.62780720236372	3.62780720236372	3.61839492158887	3.61839492158887	3.62292334444569	3.62292334444569	3.67339023071625	3.67339023071625	3.8147795064648	3.8147795064648	4.07795479463886	4.07795479463886	4.43833225536906	4.43833225536906	4.80917544721157	4.80917544721157	5.04175873247832	5.04175873247832	4.99999348563163	4.99999348563163
15	10.4315283929668	7.41163584030293	5.41766102714669	4.50863830616573	4.01785658596716	3.72263722318442	3.5326435177621	3.40681365489543	3.32410485431638	3.27222498629721	3.23844425132671	3.23844425132671	3.24328403758885	3.24328403758885	3.28636667561751	3.28636667561751	3.34753124885001	3.34753124885001	3.41516295889776	3.41516295889776	3.49144334887268	3.49144334887268	3.59224804182765	3.59224804182765	3.74340491264111	3.74340491264111	3.97141553161841	3.97141553161841	4.28358343807052	4.28358343807052	4.64990081118881	4.64990081118881	5.00662660345234	5.00662660345234	5.27345820014121	5.27345820014121	5.3527662219688	5.3527662219688	5.23158576236918	5.23158576236918
16	4.03217015145302	3.03464893300711	5.58957709303262	5.66008023041057	4.7632486669703	4.05087846054737	3.62907584829432	3.41149859811993	3.33386359866824	3.35450158840674	3.49996259955448	3.49996259955448	3.72142243827388	3.72142243827388	3.85869214021886	3.85869214021886	3.89550008538335	3.89550008538335	3.87314401992474	3.87314401992474	3.83629311687297	3.83629311687297	3.82971480986209	3.82971480986209	3.90336280960185	3.90336280960185	4.09238712604483	4.09238712604483	4.37573079908504	4.37573079908504	4.6734455104504	4.6734455104504	4.90268801638538	4.90268801638538	5.0261370094059	5.0261370094059	5.0446767193789	5.0446767193789	4.97934666136799	4.97934666136799
17	10.5915437895243	10.7867499412039	8.70016595935414	6.66303171898289	5.34540477286657	4.49798278517285	3.96467934947456	3.63135197320466	3.42491323270395	3.30506372291722	3.24745412799172	3.24745412799172	3.29666777432139	3.29666777432139	3.40688014889606	3.40688014889606	3.50947267235978	3.50947267235978	3.58122240636116	3.58122240636116	3.63254110933578	3.63254110933578	3.69204904697409	3.69204904697409	3.79695758908792	3.79695758908792	3.98198434602296	3.98198434602296	4.25961559632451	4.25961559632451	4.60381722268854	4.60381722268854	4.95813774112591	4.95813774112591	5.25803338635596	5.25803338635596	5.42145533672045	5.42145533672045	5.35554910077232	5.35554910077232
18	11.7567733843674	9.20929798668202	5.71231581412117	4.2235694265483	3.62071533613857	3.39747068144781	3.32382785669582	3.29325448854719	3.26297641506258	3.224529728323	3.16723090788918	3.16723090788918	3.13017739634978	3.13017739634978	3.17000512317169	3.17000512317169	3.29004986622411	3.29004986622411	3.46886929677184	3.46886929677184	3.67366721192043	3.67366721192043	3.87546154158962	3.87546154158962	4.05944367336456	4.05944367336456	4.2301926546836	4.2301926546836	4.40926680813412	4.40926680813412	4.62264046732791	4.62264046732791	4.87954452889814	4.87954452889814	5.1470780073436	5.1470780073436	5.31688764229607	5.31688764229607	5.25168596832251	5.25168596832251
19	10.3522503819262	10.7092766317903	6.79484031328094	4.98932168495474	4.0991319462719	3.67300909447964	3.48802978880948	3.4247197618198	3.41274376718913	3.41647534398474	3.42807291147414	3.42807291147414	3.45079435974086	3.45079435974086	3.49019284452349	3.49019284452349	3.54693405225541	3.54693405225541	3.61255722500045	3.61255722500045	3.67437146757853	3.67437146757853	3.72729994321041	3.72729994321041	3.78223648646382	3.78223648646382	3.86358069041418	3.86358069041418	3.99864169886563	3.99864169886563	4.2042485528519	4.2042485528519	4.47779058373752	4.47779058373752	4.79832777308696	4.79832777308696	5.12157300133813	5.12157300133813	5.26951650544727	5.26951650544727
20	10.5684995350207	7.58353008242299	5.10979003139969	4.21515100283842	3.8517244229807	3.6744412377163	3.56491647462716	3.48707224831958	3.4339899412777	3.4056792854415	3.4096988629355	3.4096988629355	3.46743351629887	3.46743351629887	3.55925617009742	3.55925617009742	3.66556333947746	3.66556333947746	3.77421984167622	3.77421984167622	3.87290087342852	3.87290087342852	3.9532220315377	3.9532220315377	4.01660151790055	4.01660151790055	4.07445328781405	4.07445328781405	4.14424619488659	4.14424619488659	4.24533446992248	4.24533446992248	4.39638746991707	4.39638746991707	4.61368031824837	4.61368031824837	4.89700492173625	4.89700492173625	5.08065644124521	5.08065644124521
21	2.26138193608775	6.45413645234736	7.38607101097251	6.06546620064415	5.03483123696605	4.39278095393559	3.9976751580962	3.75015435359207	3.59197214432944	3.48973656821971	3.40315284474549	3.40315284474549	3.3574810726956	3.3574810726956	3.36190777978015	3.36190777978015	3.39251012739183	3.39251012739183	3.42882708977037	3.42882708977037	3.45856741760076	3.45856741760076	3.48306488902713	3.48306488902713	3.51675513906848	3.51675513906848	3.58493896680364	3.58493896680364	3.72154422143753	3.72154422143753	3.96022312875539	3.96022312875539	4.31439036073568	4.31439036073568	4.75895371914215	4.75895371914215	5.21520089798485	5.21520089798485	5.43345350590954	5.43345350590954
22	10.2753657804793	10.4161100801035	7.01487678459021	5.24605517975181	4.34898865487071	3.89300298864004	3.65345095260164	3.5189015034348	3.43733249509308	3.38555628917999	3.34368853794526	3.34368853794526	3.32446911174258	3.32446911174258	3.32446223613235	3.32446223613235	3.32583493067342	3.32583493067342	3.3233726824869	3.3233726824869	3.32325382106698	3.32325382106698	3.33900889820426	3.33900889820426	3.38680058463693	3.38680058463693	3.48040167882989	3.48040167882989	3.62592239618529	3.62592239618529	3.81871678473145	3.81871678473145	4.04664145500927	4.04664145500927	4.29887257666973	4.29887257666973	4.57055861819569	4.57055861819569	4.76090833105644	4.76090833105644
23	10.4703322859244	10.5361629804042	7.57376127478902	5.76085824721916	4.65178765347756	3.98111234576874	3.58357169984851	3.35564512615345	3.23785807261378	3.19329105189446	3.21082486567465	3.21082486567465	3.29064310400635	3.29064310400635	3.38752873592687	3.38752873592687	3.48142355253614	3.48142355253614	3.56601826927281	3.56601826927281	3.63720614747704	3.63720614747704	3.69567268645831	3.69567268645831	3.75103720419373	3.75103720419373	3.82228750939875	3.82228750939875	3.9345603426171	3.9345603426171	4.11260637390731	4.11260637390731	4.37193819131486	4.37193819131486	4.71288607425408	4.71288607425408	5.10643102316731	5.10643102316731	5.32302761709386	5.32302761709386
24	4.57740195360319	3.19631418883539	4.31830660799544	4.76486057233179	4.58530652805939	4.25633739678223	3.97659114018726	3.77103660430633	3.62157484293132	3.51066037414201	3.39760898531621	3.39760898531621	3.3155675938442	3.3155675938442	3.30279245971936	3.30279245971936	3.35383162122592	3.35383162122592	3.46284229119038	3.46284229119038	3.61053621576189	3.61053621576189	3.76427275737463	3.76427275737463	3.89879785382213	3.89879785382213	4.01274163615267	4.01274163615267	4.12587782727264	4.12587782727264	4.26704363042438	4.26704363042438	4.46292424722486	4.46292424722486	4.72824200900616	4.72824200900616	5.04481753709882	5.04481753709882	5.2191968092167	5.2191968092167
25	10.665534687923	8.81051038813456	5.78328398791074	4.55492147096678	4.05479492739034	3.85080398872934	3.75616110662235	3.69202233352197	3.62966227346295	3.56326900604559	3.46355519585092	3.46355519585092	3.35397387213754	3.35397387213754	3.28777764896884	3.28777764896884	3.26887881630207	3.26887881630207	3.29091032561436	3.29091032561436	3.34153783923717	3.34153783923717	3.40671393297954	3.40671393297954	3.4759058467302	3.4759058467302	3.54862810681575	3.54862810681575	3.64360314215688	3.64360314215688	3.80777066416643	3.80777066416643	4.10620634647866	4.10620634647866	4.56875688995539	4.56875688995539	5.12053423850413	5.12053423850413	5.41818967026865	5.41818967026865
26	10.9267831185563	10.6895488557535	6.35420451571326	4.40841788877285	3.63193171229396	3.39512892626698	3.38730883796979	3.43719283097637	3.47113148595483	3.47350241493671	3.43735329997511	3.43735329997511	3.39829844949679	3.39829844949679	3.45319215240477	3.45319215240477	3.59890978040487	3.59890978040487	3.75311505917646	3.75311505917646	3.86377582654158	3.86377582654158	3.94049811466451	3.94049811466451	4.02267773104937	4.02267773104937	4.15523711644876	4.15523711644876	4.37194586117776	4.37194586117776	4.67349874943808	4.67349874943808	5.01112012268007	5.01112012268007	5.28771867905205	5.28771867905205	5.36457154882668	5.36457154882668	5.2096163038266	5.2096163038266
27	10.4868956509883	5.83793020608852	3.31060011731891	2.91818749730422	3.37968172538301	3.82104390509481	4.06511666174951	4.16693739560213	4.18066174501225	4.13857910597195	4.01173877509887	4.01173877509887	3.80894251608351	3.80894251608351	3.61466278635386	3.61466278635386	3.45660252742458	3.45660252742458	3.34754333343152	3.34754333343152	3.30086716576197	3.30086716576197	3.33743339439592	3.33743339439592	3.48242805236007	3.48242805236007	3.74834657342858	3.74834657342858	4.11546234481739	4.11546234481739	4.53894815277241	4.53894815277241	4.97049650342279	4.97049650342279	5.3565991458335	5.3565991458335	5.5903246570819	5.5903246570819	5.5029320636015	5.5029320636015
28	10.8278767211245	10.8673049531667	9.08576529779637	6.40613820982739	4.84304067351267	3.9726238867981	3.50423024858768	3.27471127575555	3.2180203576008	3.2854606892341	3.4847190815257	3.4847190815257	3.69910139829113	3.69910139829113	3.79238986546526	3.79238986546526	3.80547733306349	3.80547733306349	3.79442553338213	3.79442553338213	3.80700069697224	3.80700069697224	3.88167739388772	3.88167739388772	4.03812586228384	4.03812586228384	4.26440509199739	4.26440509199739	4.51998227171778	4.51998227171778	4.75387949870978	4.75387949870978	4.9169795999973	4.9169795999973	4.96697251790101	4.96697251790101	4.87419516721711	4.87419516721711	4.71882795351717	4.71882795351717
29	10.496434010135	11.0772952973166	8.35181813508623	6.26982761768392	5.06771018987169	4.35282493454537	3.91957645969717	3.65297409727221	3.48963598353716	3.39420489797175	3.33715484614221	3.33715484614221	3.34396891269535	3.34396891269535	3.39758186343907	3.39758186343907	3.46325853582457	3.46325853582457	3.52385700882428	3.52385700882428	3.57525716385877	3.57525716385877	3.62347642065047	3.62347642065047	3.68279147902717	3.68279147902717	3.77458668101681	3.77458668101681	3.92432258738033	3.92432258738033	4.15293812219451	4.15293812219451	4.46334688145195	4.46334688145195	4.82841614117459	4.82841614117459	5.16684172794657	5.16684172794657	5.27479303492405	5.27479303492405
30	10.6636353410178	8.07383768914995	5.16460275556947	4.06036719671609	3.63484300995851	3.45777229463796	3.37418356599527	3.33134389827355	3.31679981436455	3.33167699532901	3.4156178847297	3.4156178847297	3.58477616976794	3.58477616976794	3.75472613641504	3.75472613641504	3.88268809473604	3.88268809473604	3.97540248919275	3.97540248919275	4.05632621386702	4.05632621386702	4.14699423066704	4.14699423066704	4.26207023936445	4.26207023936445	4.40880178445625	4.40880178445625	4.58615142667459	4.58615142667459	4.7806067311958	4.7806067311958	4.96077233034465	4.96077233034465	5.07822901435223	5.07822901435223	5.07280421119674	5.07280421119674	4.96003889539527	4.96003889539527
31	10.7009254680526	10.4948194864228	10.4369166066138	7.89488511790402	6.30290585025775	5.275580754947	4.59374944577345	4.12838474615315	3.80142194533974	3.56668629475674	3.33965874152895	3.33965874152895	3.19000284463781	3.19000284463781	3.18739911369405	3.18739911369405	3.28379625900016	3.28379625900016	3.4129179265625	3.4129179265625	3.51973069014094	3.51973069014094	3.58770749067695	3.58770749067695	3.6359530035373	3.6359530035373	3.70108963977966	3.70108963977966	3.82297528786428	3.82297528786428	4.03647542544008	4.03647542544008	4.36288568714988	4.36288568714988	4.79273330957492	4.79273330957492	5.23620525737627	5.23620525737627	5.4000787378797	5.4000787378797
32	10.3758184947011	5.91412546186518	3.88831835246054	3.52006496605566	3.51701571398068	3.522726768806	3.48094681704446	3.41270164234726	3.34250672493598	3.28478871285063	3.23678546220824	3.23678546220824	3.2369840327995	3.2369840327995	3.2965538514294	3.2965538514294	3.39196898044157	3.39196898044157	3.50108667792224	3.50108667792224	3.60648007409129	3.60648007409129	3.70062019731874	3.70062019731874	3.7880949120996	3.7880949120996	3.8832337408956	3.8832337408956	4.00587429590458	4.00587429590458	4.17620962042947	4.17620962042947	4.4077538276784	4.4077538276784	4.69890812178137	4.69890812178137	5.01883853938843	5.01883853938843	5.1949819595477	5.1949819595477
33	10.6833902230088	8.52607166074218	6.57159385670784	5.55755550899594	4.89171157191314	4.40521532507129	4.03841518641834	3.76233564125313	3.55700706332481	3.40696328071611	3.26500825945712	3.26500825945712	3.17629108047981	3.17629108047981	3.17671328827883	3.17671328827883	3.248892260534	3.248892260534	3.38254095474392	3.38254095474392	3.55848160241138	3.55848160241138	3.75316671799796	3.75316671799796	3.95655224708772	3.95655224708772	4.17471996996644	4.17471996996644	4.41533526603405	4.41533526603405	4.67702599921255	4.67702599921255	4.95228327295293	4.95228327295293	5.23221727229067	5.23221727229067	5.48448380201672	5.48448380201672	5.5559864494132	5.5559864494132
34	10.4665107443872	4.28519889256459	3.46274144345165	3.74512095085254	3.9877883144809	4.02840063887921	3.95289459894851	3.84232870651301	3.73392242755947	3.63968923484953	3.53182257991403	3.53182257991403	3.44286288801842	3.44286288801842	3.41215439089943	3.41215439089943	3.42502877881043	3.42502877881043	3.4612817767321	3.4612817767321	3.50773213711146	3.50773213711146	3.57013472126544	3.57013472126544	3.67359346954007	3.67359346954007	3.84861405939408	3.84861405939408	4.10564516275352	4.10564516275352	4.41971382699751	4.41971382699751	4.74434946136359	4.74434946136359	5.03169103757681	5.03169103757681	5.22848049777132	5.22848049777132	5.25825765816631	5.25825765816631
35	10.7403470008895	11.1039480175518	8.74054648923477	6.6546620536433	5.42021640338319	4.67475739583549	4.21497819610895	3.92101604083353	3.72452970203093	3.58805217219134	3.45731459024886	3.45731459024886	3.36660477466369	3.36660477466369	3.34866624865745	3.34866624865745	3.38189958180337	3.38189958180337	3.44430714558015	3.44430714558015	3.51795579598381	3.51795579598381	3.59781172276912	3.59781172276912	3.69380612150949	3.69380612150949	3.82441643830167	3.82441643830167	4.00496401855883	4.00496401855883	4.23658323833615	4.23658323833615	4.50485823044438	4.50485823044438	4.78611782763285	4.78611782763285	5.03449256542967	5.03449256542967	5.12863579777583	5.12863579777583
36	10.2850502623024	5.40948417553377	4.40956223140116	3.98837881415019	3.71173120701756	3.53134626034031	3.43398109356336	3.39680960110191	3.39472728467632	3.40854859775102	3.43533097734871	3.43533097734871	3.45859550737779	3.45859550737779	3.47083281746111	3.47083281746111	3.49031706151185	3.49031706151185	3.53780796641976	3.53780796641976	3.63071779711194	3.63071779711194	3.78033689926298	3.78033689926298	3.98831011013191	3.98831011013191	4.24466453765353	4.24466453765353	4.53031418245941	4.53031418245941	4.82213681997622	4.82213681997622	5.09650169676716	5.09650169676716	5.32725810834113	5.32725810834113	5.46618664875494	5.46618664875494	5.44438265640757	5.44438265640757
37	10.4229536378084	9.95794453471823	6.7789432566667	5.17250956793244	4.31013198049627	3.84022683641954	3.57803842100712	3.42689911833208	3.33804068204156	3.28771236132156	3.26519617140119	3.26519617140119	3.29692797448074	3.29692797448074	3.36435794551164	3.36435794551164	3.42011069982797	3.42011069982797	3.44290503207298	3.44290503207298	3.44745040992497	3.44745040992497	3.47144643431124	3.47144643431124	3.56590236948631	3.56590236948631	3.78200047274784	3.78200047274784	4.13479383302001	4.13479383302001	4.58174015097065	4.58174015097065	5.05889124658828	5.05889124658828	5.50969731349339	5.50969731349339	5.82149067425901	5.82149067425901	5.77259153951947	5.77259153951947
38	10.4389463436417	11.0749187855122	8.29869543441228	6.33402991290298	5.188825627865	4.52222779165074	4.12753487592351	3.87390594951697	3.68987993102927	3.54341004406259	3.37528485723403	3.37528485723403	3.23106051271989	3.23106051271989	3.18129750209825	3.18129750209825	3.21066964332818	3.21066964332818	3.28522611206655	3.28522611206655	3.37461037085812	3.37461037085812	3.47884556515491	3.47884556515491	3.63300816286346	3.63300816286346	3.87967865815432	3.87967865815432	4.22513646690993	4.22513646690993	4.62732453109607	4.62732453109607	5.03040937984001	5.03040937984001	5.39835278452944	5.39835278452944	5.68637634798059	5.68637634798059	5.76254172172547	5.76254172172547
39	10.4363943397948	9.45404687174484	5.5569992334023	4.08861065174988	3.54925450890072	3.37292872362953	3.34672958415379	3.3814969173663	3.43419938981415	3.48159793826147	3.51577848311366	3.51577848311366	3.49400261754411	3.49400261754411	3.42251681720227	3.42251681720227	3.34068767032247	3.34068767032247	3.27471740715931	3.27471740715931	3.24064193661523	3.24064193661523	3.2533891508558	3.2533891508558	3.33540972924564	3.33540972924564	3.52061546429828	3.52061546429828	3.83710641312722	3.83710641312722	4.26998527908028	4.26998527908028	4.75488170746413	4.75488170746413	5.20354709196454	5.20354709196454	5.49190479280273	5.49190479280273	5.47959180390687	5.47959180390687
40	10.4036668596989	10.8292118749849	9.03259829520548	5.98837141473367	4.39865718640165	3.69426986308603	3.47375767416361	3.48528626435206	3.55938211872549	3.60351165546503	3.56085290801159	3.56085290801159	3.39820337954406	3.39820337954406	3.22499791736536	3.22499791736536	3.11223786523072	3.11223786523072	3.08325793343158	3.08325793343158	3.13382641960631	3.13382641960631	3.25292433712996	3.25292433712996	3.4659453228783	3.4659453228783	3.85882782477048	3.85882782477048	4.47827692858802	4.47827692858802	5.22153219195426	5.22153219195426	5.89514686307583	5.89514686307583	6.32203280529968	6.32203280529968	6.35336105379542	6.35336105379542	5.89085106701569	5.89085106701569
41	10.6475352821804	9.41251353458904	6.48397060609443	5.11315408826248	4.40622396633795	4.0097011128013	3.76648101932457	3.60694187098986	3.49972577998073	3.42901073674551	3.37277244314968	3.37277244314968	3.34852814780096	3.34852814780096	3.35167414835539	3.35167414835539	3.35773585543483	3.35773585543483	3.35561557762089	3.35561557762089	3.3454192035719	3.3454192035719	3.33892595901376	3.33892595901376	3.3661403506313	3.3661403506313	3.48645613555879	3.48645613555879	3.77443228656053	3.77443228656053	4.23947008721977	4.23947008721977	4.78321477884257	4.78321477884257	5.26441706730423	5.26441706730423	5.50555666831559	5.50555666831559	5.38821033176915	5.38821033176915
42	10.795771457293	10.6160052105583	10.9174066949142	8.85451535159921	6.85279531901725	5.458236719087	4.51417214183503	3.89621166770383	3.49919083736182	3.24625420691313	3.05077959650444	3.05077959650444	2.98565380204297	2.98565380204297	3.06028735468634	3.06028735468634	3.19296754244221	3.19296754244221	3.33075752314863	3.33075752314863	3.44227330026759	3.44227330026759	3.51348451260155	3.51348451260155	3.54882784248746	3.54882784248746	3.57988327863936	3.57988327863936	3.67716950415723	3.67716950415723	3.93939752607868	3.93939752607868	4.41316242931062	4.41316242931062	5.00554426482153	5.00554426482153	5.48211163129704	5.48211163129704	5.5365811133352	5.5365811133352
43	10.5868847244925	11.0920890580281	7.78501582336063	5.66134134753692	4.51402672737021	3.90100863172296	3.57454729887915	3.4060773606396	3.33084589411913	3.31191403668015	3.34112564477873	3.34112564477873	3.40943957847889	3.40943957847889	3.47545459454155	3.47545459454155	3.52746660427802	3.52746660427802	3.57669267364483	3.57669267364483	3.64762836369705	3.64762836369705	3.76181396613706	3.76181396613706	3.92248674850234	3.92248674850234	4.11497254587718	4.11497254587718	4.32303447002895	4.32303447002895	4.54348214219474	4.54348214219474	4.78647626651525	4.78647626651525	5.05887259578677	5.05887259578677	5.31370119961099	5.31370119961099	5.35934716482362	5.35934716482362
44	10.5280412204612	11.0359939001255	10.5398127872601	7.77372239126896	6.08979862463115	5.02959616704024	4.36276551850637	3.94270579157697	3.67460288072686	3.50096966565146	3.35440827096045	3.35440827096045	3.27117564908313	3.27117564908313	3.27181063158721	3.27181063158721	3.33772866169585	3.33772866169585	3.46649167324173	3.46649167324173	3.64083544218324	3.64083544218324	3.82748171776477	3.82748171776477	3.99696837307397	3.99696837307397	4.13463244772674	4.13463244772674	4.2443594979912	4.2443594979912	4.34883833046348	4.34883833046348	4.48150909150078	4.48150909150078	4.67251590465298	4.67251590465298	4.9210223772187	4.9210223772187	5.05526817352266	5.05526817352266
45	10.7454446726263	8.78379515816122	6.12049984688645	4.9304984022209	4.40483458520977	4.16382785063827	4.01976135457042	3.8952040075917	3.77006934777579	3.64692953420583	3.48377872730196	3.48377872730196	3.32511820092511	3.32511820092511	3.25211065313317	3.25211065313317	3.2793033312502	3.2793033312502	3.41382637213467	3.41382637213467	3.63395733364418	3.63395733364418	3.89413230813942	3.89413230813942	4.16366797083616	4.16366797083616	4.43715717924947	4.43715717924947	4.71466439527374	4.71466439527374	4.98773448057472	4.98773448057472	5.23643350356065	5.23643350356065	5.42501433386582	5.42501433386582	5.48099939666036	5.48099939666036	5.36540182941203	5.36540182941203
46	10.3403998950558	7.18024554846666	4.57051822922889	3.78867985202121	3.50241732675428	3.37540596377136	3.33685053580004	3.36618576150742	3.43854976985647	3.52305973902411	3.61823712108585	3.61823712108585	3.65663523177342	3.65663523177342	3.62349056456119	3.62349056456119	3.57822337671108	3.57822337671108	3.55864269305694	3.55864269305694	3.5774511952014	3.5774511952014	3.63563101498237	3.63563101498237	3.73164145373203	3.73164145373203	3.86277964786884	3.86277964786884	4.02584191991605	4.02584191991605	4.225707538597	4.225707538597	4.48546220833656	4.48546220833656	4.83164617562132	4.83164617562132	5.22038547363153	5.22038547363153	5.37076629519314	5.37076629519314
47	10.5764510451295	10.985730492147	8.95350386016216	6.51503143509152	5.0452884646042	4.18685285541953	3.6999629586208	3.43023119076654	3.29535624689832	3.2521591595545	3.30416166556169	3.30416166556169	3.46101805038891	3.46101805038891	3.62374112500128	3.62374112500128	3.72872776197125	3.72872776197125	3.76854697628278	3.76854697628278	3.76924654061578	3.76924654061578	3.77027145498262	3.77027145498262	3.81656430173776	3.81656430173776	3.95023848004152	3.95023848004152	4.1886646594402	4.1886646594402	4.50610647871674	4.50610647871674	4.84817601778164	4.84817601778164	5.15611191318934	5.15611191318934	5.35693984642799	5.35693984642799	5.35724126825595	5.35724126825595
48	10.4470611944697	10.8893934569075	8.21416852430818	5.89456561048861	4.59789774467267	3.91073886308099	3.58057712570777	3.45503327610573	3.43992890062679	3.47275365898413	3.53141638313919	3.53141638313919	3.56163567723889	3.56163567723889	3.53472499190576	3.53472499190576	3.47726893995142	3.47726893995142	3.41248265901065	3.41248265901065	3.35582985004457	3.35582985004457	3.31940842807515	3.31940842807515	3.31553166907936	3.31553166907936	3.3579214709364	3.3579214709364	3.46132574669683	3.46132574669683	3.64218993534771	3.64218993534771	3.92280657440559	3.92280657440559	4.33056921344332	4.33056921344332	4.86044518195771	4.86044518195771	5.19253769866943	5.19253769866943
49	10.5913869731447	10.1393042222794	5.76506975103738	4.09158200704662	3.5014551282844	3.32879243363457	3.3250631168299	3.38354811825583	3.45263148217712	3.50635725627985	3.53547692048431	3.53547692048431	3.50221367327803	3.50221367327803	3.43095105484094	3.43095105484094	3.36591336744744	3.36591336744744	3.33588946718298	3.33588946718298	3.36870085077282	3.36870085077282	3.50557057898197	3.50557057898197	3.7887138921636	3.7887138921636	4.20992957270425	4.20992957270425	4.69597611547309	4.69597611547309	5.16095583526972	5.16095583526972	5.5414754599671	5.5414754599671	5.78795962772882	5.78795962772882	5.81481140217582	5.81481140217582	5.58762346349629	5.58762346349629
50	10.8433811975377	8.43862130527111	5.239402250789	3.97834563451199	3.45851748470492	3.23660008672945	3.15796364552734	3.16588939024866	3.23415269871004	3.34015745567761	3.51503498941976	3.51503498941976	3.68807192647045	3.68807192647045	3.77266615194431	3.77266615194431	3.80000018974913	3.80000018974913	3.80620290533792	3.80620290533792	3.8160529004864	3.8160529004864	3.84701031669711	3.84701031669711	3.9138092923156	3.9138092923156	4.02842845842982	4.02842845842982	4.19471668338113	4.19471668338113	4.40098529326139	4.40098529326139	4.61799286882309	4.61799286882309	4.80387426903194	4.80387426903194	4.90279303111366	4.90279303111366	4.87847626645431	4.87847626645431
51	10.4108354055902	8.90040740047944	6.10697238870359	4.85355721490526	4.24396136238337	3.91702264935556	3.7213292657681	3.59406058314983	3.50805030542345	3.44998578855973	3.40018513279208	3.40018513279208	3.37385474962038	3.37385474962038	3.37685412536206	3.37685412536206	3.40254066930262	3.40254066930262	3.45176417850242	3.45176417850242	3.52444502641587	3.52444502641587	3.61496243458927	3.61496243458927	3.71301221517033	3.71301221517033	3.80866218514198	3.80866218514198	3.89802793459216	3.89802793459216	3.98789705821198	3.98789705821198	4.10182488911664	4.10182488911664	4.29081699144772	4.29081699144772	4.63243443803896	4.63243443803896	4.95863988814943	4.95863988814943
52	10.4816505967719	9.39081927449882	5.80666387380439	4.21844746310654	3.52046787670692	3.23868872615811	3.16805507816894	3.19840765641663	3.26181819774967	3.32316698136646	3.38264837912062	3.38264837912062	3.40388144159021	3.40388144159021	3.38438657813036	3.38438657813036	3.36707980838396	3.36707980838396	3.40074208517527	3.40074208517527	3.53161574135502	3.53161574135502	3.77469007200307	3.77469007200307	4.08639672555812	4.08639672555812	4.39696394374948	4.39696394374948	4.66633966111066	4.66633966111066	4.89428548942908	4.89428548942908	5.09598947069711	5.09598947069711	5.27449060285163	5.27449060285163	5.38646207922959	5.38646207922959	5.34161412619219	5.34161412619219
53	10.5661222057288	8.88111635761607	5.52908258901877	4.15133834441136	3.67463470326395	3.60040414705992	3.67247759728318	3.75041889815219	3.77608567136207	3.74416207392568	3.62675274438854	3.62675274438854	3.44881846921941	3.44881846921941	3.31767663764771	3.31767663764771	3.27144129557268	3.27144129557268	3.32188924779725	3.32188924779725	3.45708125330793	3.45708125330793	3.64000903393494	3.64000903393494	3.82910564403114	3.82910564403114	4.00692987749847	4.00692987749847	4.18668927871287	4.18668927871287	4.39830388269416	4.39830388269416	4.66531207446153	4.66531207446153	4.97642039904803	4.97642039904803	5.24288498685699	5.24288498685699	5.26901394434947	5.26901394434947
54	10.7280968534187	8.22672565166255	5.30129716893456	4.03970882823771	3.57182064445799	3.47827366271259	3.52038150723725	3.56462950905257	3.56830661885093	3.53767688691577	3.4692305840684	3.4692305840684	3.40389244864825	3.40389244864825	3.41305561807499	3.41305561807499	3.5119642558597	3.5119642558597	3.67864705566975	3.67864705566975	3.86389406139873	3.86389406139873	4.02928478068469	4.02928478068469	4.1730105775496	4.1730105775496	4.31920006709548	4.31920006709548	4.49058576030199	4.49058576030199	4.69028468514085	4.69028468514085	4.90081158497505	4.90081158497505	5.09075295387798	5.09075295387798	5.20425202825037	5.20425202825037	5.16454566018151	5.16454566018151
55	10.6565800812043	10.9500506908328	10.2473600847685	7.59043034901243	5.89914545186806	4.82565521640802	4.15335676249781	3.73498926563596	3.47459559048325	3.3160933333523	3.21046159130642	3.21046159130642	3.20241222447597	3.20241222447597	3.28370861422197	3.28370861422197	3.41034076967103	3.41034076967103	3.54602459870412	3.54602459870412	3.65326327490933	3.65326327490933	3.71719725184494	3.71719725184494	3.76191749799202	3.76191749799202	3.84553874672372	3.84553874672372	4.0370958217558	4.0370958217558	4.36251277219102	4.36251277219102	4.75211936847004	4.75211936847004	5.06753765092363	5.06753765092363	5.16801830857369	5.16801830857369	5.04232448570439	5.04232448570439
56	10.4719192855087	10.8201244756692	10.3439329570976	7.44118646765669	5.71641555437288	4.70307990105966	4.12152703665007	3.78769384671965	3.58895299754391	3.46239810647259	3.34595347703949	3.34595347703949	3.27004795527636	3.27004795527636	3.28058169707655	3.28058169707655	3.3577853451456	3.3577853451456	3.44976247180629	3.44976247180629	3.51644836085632	3.51644836085632	3.55431408233442	3.55431408233442	3.58043248279245	3.58043248279245	3.61868361944344	3.61868361944344	3.70764146052972	3.70764146052972	3.91751622807263	3.91751622807263	4.32338868554728	4.32338868554728	4.8894043981489	4.8894043981489	5.37282623827892	5.37282623827892	5.43450046461674	5.43450046461674
57	10.5318410524338	9.15229781210596	5.79988922525418	4.33784446126944	3.72648656256579	3.50668836508146	3.46280447054401	3.48232914601057	3.50548016761398	3.50684529424542	3.45983638978573	3.45983638978573	3.3536501963038	3.3536501963038	3.25211453344752	3.25211453344752	3.20542308194262	3.20542308194262	3.25074886599936	3.25074886599936	3.40370811721397	3.40370811721397	3.63360319462698	3.63360319462698	3.86836930772063	3.86836930772063	4.04690506026477	4.04690506026477	4.15975742547332	4.15975742547332	4.24818028958949	4.24818028958949	4.37958023616486	4.37958023616486	4.61397170077351	4.61397170077351	4.94792871087863	4.94792871087863	5.13815058602243	5.13815058602243
58	10.8444089273877	6.87703908571949	4.73662020525305	4.06232792570891	3.91642034631436	3.91126428999507	3.90212778851517	3.8593560647923	3.79320919264029	3.71823054793509	3.60777012042491	3.60777012042491	3.47968025925885	3.47968025925885	3.38075792810773	3.38075792810773	3.31985266117733	3.31985266117733	3.30559883578953	3.30559883578953	3.3397299513543	3.3397299513543	3.41198614447812	3.41198614447812	3.504906841482	3.504906841482	3.60836766874249	3.60836766874249	3.73458248593697	3.73458248593697	3.92543587437976	3.92543587437976	4.23737206940975	4.23737206940975	4.67495870726588	4.67495870726588	5.08248792619111	5.08248792619111	5.16677955526945	5.16677955526945
59	10.4669623394516	10.8112802807458	8.07648268988269	5.72263664991172	4.43973460213729	3.76718615374972	3.43223572507649	3.28862517240198	3.25305847914229	3.26916525698014	3.31794070751525	3.31794070751525	3.37014461137602	3.37014461137602	3.41620065955103	3.41620065955103	3.47659173839106	3.47659173839106	3.55497212505123	3.55497212505123	3.64100594810266	3.64100594810266	3.72245782577022	3.72245782577022	3.79617869748345	3.79617869748345	3.87398392184265	3.87398392184265	3.98380892246473	3.98380892246473	4.16563334804352	4.16563334804352	4.45145396924194	4.45145396924194	4.82148995445438	4.82148995445438	5.14643258286632	5.14643258286632	5.19566459985414	5.19566459985414
60	10.3152264285007	10.5326176086266	10.7300156585625	10.6476949316272	9.54229594316298	7.83219546523123	6.55294667727059	5.61330533391083	4.93518741934483	4.45148774365896	3.97967394304702	3.97967394304702	3.61219032135332	3.61219032135332	3.40214582121187	3.40214582121187	3.26926616136345	3.26926616136345	3.17986096251269	3.17986096251269	3.12543266543883	3.12543266543883	3.11347825490094	3.11347825490094	3.15974330929302	3.15974330929302	3.27479916748221	3.27479916748221	3.44799528905261	3.44799528905261	3.65254605764887	3.65254605764887	3.88337648490064	3.88337648490064	4.18826752391087	4.18826752391087	4.63729233108043	4.63729233108043	4.99271427888462	4.99271427888462
