# Supplementary material for: Inference of past demography, dormancy and self-fertilization rates from whole genome sequence data
Source: PLoS Genet. 2020 Apr 6;16(4):e1008698. doi: 10.1371/journal.pgen.1008698 (PMC7173940; doi:10.1371/journal.pgen.1008698)
Supplement: S1 Data — File containing all numerical data presented in this study. It contains all plotted results and all requirements to build summary statistics. (ZIP) [file pgen.1008698.s003.zip › S1_data/Supplementary_Figure/FigS3/F3S_d_time.csv]

	V1	V2	V3	V4	V5	V6	V7	V8	V9	V10	V11	V12	V13	V14	V15	V16	V17	V18	V19	V20	V21	V22	V23	V24	V25	V26	V27	V28	V29	V30	V31	V32	V33	V34	V35	V36	V37	V38	V39	V40
1	0	244.1064	494.556	751.68	1015.852	1287.468	1566.956	1854.792	2151.48	2457.592	2773.74	3100.612	3438.952	3789.596	4153.48	4531.64	4925.24	5335.56	5764.16	6212.68	6683.12	7177.68	7698.96	8250.08	8834.6	9456.84	10122.08	10836.6	11608.32	12447.28	13366.24	14382.08	15517.72	16805.16	18291.44	20049.32	22200.8	24974.56	28883.92	35567.04
2	0	131.3064	266.0236	404.332	546.432	692.536	842.876	997.704	1157.292	1321.952	1492.012	1667.836	1849.832	2038.444	2234.176	2437.588	2649.304	2870.032	3100.572	3341.84	3594.884	3860.908	4141.32	4437.76	4752.16	5086.88	5444.72	5829.08	6244.2	6695.44	7189.76	7736.2	8347.04	9039.6	9839.08	10784.64	11941.96	13433.96	15536.84	19131.72
3	0	128.55	260.4396	395.8464	534.964	678	825.184	976.76	1133	1294.204	1460.692	1632.828	1811	1995.656	2187.28	2386.424	2593.696	2809.788	3035.492	3271.696	3519.424	3779.864	4054.4	4344.6	4652.44	4980.12	5330.44	5706.72	6113.12	6554.92	7038.84	7573.8	8171.84	8849.84	9632.56	10558.28	11691.28	13151.96	15210.72	18730.12
4	0	178.866	362.3784	550.784	744.356	943.376	1148.168	1359.076	1576.472	1800.772	2032.424	2271.932	2519.848	2776.78	3043.408	3320.496	3608.896	3909.572	4223.6	4552.28	4896.96	5259.36	5641.32	6045.12	6473.44	6929.4	7416.8	7940.36	8505.88	9120.6	9793.92	10538.28	11370.4	12313.8	13402.84	14690.88	16267.36	18299.8	21164.32	26061.32
5	0	211.1512	427.788	650.2	878.708	1113.656	1355.412	1604.388	1861.024	2125.808	2399.276	2682.016	2974.676	3277.984	3592.74	3919.84	4260.28	4615.24	4985.96	5373.96	5780.88	6208.64	6659.56	7136.28	7641.88	8180.16	8755.56	9373.6	10041.16	10766.84	11561.72	12440.44	13422.76	14536.4	15822.04	17342.6	19203.6	21602.88	24984.48	30765.36
6	0	157.308	318.7024	484.4	654.64	829.676	1009.784	1195.272	1386.464	1583.728	1787.464	1998.104	2216.14	2442.104	2676.596	2920.288	3173.928	3438.364	3714.56	4003.6	4306.76	4625.44	4961.4	5316.52	5693.2	6094.2	6522.88	6983.36	7480.68	8021.32	8613.52	9268.16	9999.96	10829.64	11787.44	12920.24	14306.72	16094.2	18613.48	22920.24
7	0	204.878	415.08	630.884	852.604	1080.568	1315.144	1556.72	1805.732	2062.652	2327.996	2602.336	2886.3	3180.596	3486	3803.384	4133.72	4478.12	4837.84	5214.28	5609.12	6024.2	6461.72	6924.28	7414.84	7937.12	8495.44	9095.12	9742.84	10446.96	11218.24	12070.84	13023.96	14104.52	15351.96	16827.36	18633.08	20961.08	24242.2	29851.32
8	0	197.0996	399.3192	606.932	820.232	1039.544	1265.212	1497.62	1737.176	1984.34	2239.612	2503.536	2776.72	3059.844	3353.652	3658.988	3976.788	4308.12	4654.16	5016.32	5396.16	5795.48	6216.4	6661.36	7133.36	7635.76	8172.88	8749.8	9372.96	10050.32	10792.32	11612.56	12529.52	13569.04	14769.12	16188.48	17925.68	20165.28	23321.84	28718
9	0	148.0324	299.9104	455.84	616.04	780.756	950.244	1124.792	1304.712	1490.348	1682.068	1880.292	2085.468	2298.108	2518.776	2748.096	2986.784	3235.628	3495.536	3767.536	4052.8	4352.72	4668.84	5003.04	5357.52	5734.88	6138.28	6571.6	7039.6	7548.36	8105.64	8721.68	9410.32	10191.08	11092.4	12158.44	13463.16	15145.2	17515.96	21568.76
10	0	217.4972	440.644	669.744	905.116	1147.124	1396.148	1652.604	1916.952	2189.696	2471.384	2762.62	3064.076	3376.5	3700.716	4037.64	4388.32	4753.96	5135.84	5535.48	5954.6	6395.24	6859.72	7350.76	7871.56	8426	9018.68	9655.32	10342.92	11090.44	11909.2	12814.32	13826.16	14973.28	16297.52	17863.8	19780.76	22252.12	25735.36	31689.96
11	0	228.5644	463.068	703.824	951.176	1205.496	1467.192	1736.696	2014.5	2301.12	2597.14	2903.196	3219.996	3548.316	3889.028	4243.12	4611.64	4995.84	5397.16	5817.12	6257.6	6720.68	7208.76	7724.8	8272.12	8854.76	9477.6	10146.64	10869.24	11654.76	12515.2	13466.4	14529.72	15735.2	17126.84	18772.8	20787.32	23384.44	27044.92	33302.52
12	0	193.518	392.0628	595.904	805.328	1020.652	1242.22	1470.404	1705.608	1948.28	2198.912	2458.04	2726.264	3004.24	3292.712	3592.496	3904.52	4229.84	4569.6	4925.16	5298.12	5690.16	6103.44	6540.32	7003.72	7497	8024.36	8590.8	9202.64	9867.72	10596.2	11401.52	12301.8	13322.48	14500.72	15894.32	17599.92	19798.84	22898.04	28196.12
13	0	189.152	383.2176	582.46	787.16	997.628	1214.196	1437.232	1667.128	1904.328	2149.304	2402.584	2664.756	2936.46	3218.424	3511.444	3816.432	4134.4	4466.52	4814.04	5178.56	5561.8	5965.72	6392.76	6845.72	7327.88	7843.32	8397	8995	9645.08	10357.16	11144.32	12024.28	13021.92	14173.56	15535.72	17202.84	19352.16	22381.44	27560
14	0	162.938	330.1084	501.736	678.068	859.368	1045.924	1238.048	1436.088	1640.412	1851.436	2069.616	2295.456	2529.508	2772.392	3024.804	3287.524	3561.424	3847.504	4146.88	4460.88	4791	5138.96	5506.8	5896.96	6312.32	6756.36	7233.28	7748.4	8308.4	8921.8	9599.84	10357.88	11217.24	12209.32	13382.68	14818.76	16670.2	19279.64	23740.56
15	0	145.976	295.744	449.508	607.48	769.908	937.044	1109.168	1286.588	1469.644	1658.7	1854.168	2056.496	2266.184	2483.784	2709.92	2945.288	3190.676	3446.976	3715.196	3996.508	4292.24	4604	4933.56	5283.08	5655.2	6053	6480.28	6941.8	7443.48	7993	8600.48	9279.6	10049.52	10938.32	11989.52	13276.12	14934.8	17272.64	21269.12
16	0	212.0584	429.624	652.996	882.484	1118.44	1361.236	1611.28	1869.016	2134.94	2409.584	2693.536	2987.456	3292.068	3608.176	3936.68	4278.6	4635.08	5007.4	5397.04	5805.68	6235.32	6688.2	7166.92	7674.72	8215.28	8793.16	9413.88	10084.28	10813.08	11611.4	12493.88	13480.4	14598.84	15890	17417.08	19286.12	21695.68	25091.8	30897.52
17	0	166.032	336.3768	511.264	690.944	875.688	1065.784	1261.556	1463.356	1671.56	1886.592	2108.916	2339.04	2577.536	2825.036	3082.24	3349.948	3629.048	3920.56	4225.64	4545.6	4881.96	5236.52	5611.36	6008.96	6432.2	6884.64	7370.64	7895.56	8466.16	9091.2	9782.12	10554.56	11430.24	12441.12	13636.8	15100.16	16986.72	19645.72	24191.32
18	0	125.242	253.7376	385.6604	521.196	660.552	803.948	951.624	1103.848	1260.9	1423.108	1590.812	1764.4	1944.304	2130.996	2325.016	2526.952	2737.488	2957.38	3187.508	3428.86	3682.6	3950.06	4232.8	4532.72	4851.96	5193.28	5559.84	5955.8	6386.24	6857.72	7378.92	7961.56	8622.12	9384.68	10286.6	11390.44	12813.52	14819.28	18248.16
19	0	194.0764	393.1944	597.624	807.652	1023.6	1245.808	1474.648	1710.532	1953.904	2205.26	2465.136	2734.132	3012.912	3302.212	3602.864	3915.788	4242.04	4582.8	4939.4	5313.4	5706.6	6121.04	6559.2	7023.92	7518.64	8047.52	8615.6	9229.2	9896.2	10626.8	11434.44	12337.32	13360.92	14542.6	15940.2	17650.72	19855.96	22964.12	28277.52
20	0	213.276	432.092	656.744	887.552	1124.86	1369.052	1620.532	1879.748	2147.2	2423.42	2709.004	3004.612	3310.968	3628.892	3959.284	4303.16	4661.68	5036.16	5428.04	5839.04	6271.12	6726.6	7208.08	7718.8	8262.44	8843.64	9467.92	10142.2	10875.2	11678.08	12565.64	13557.8	14682.68	15981.24	17517.12	19396.84	21820.28	25235.88	31074.92
21	0	118.018	239.1016	363.4144	491.132	622.452	757.576	896.732	1040.176	1188.168	1341.02	1499.048	1662.624	1832.152	2008.076	2190.904	2381.192	2579.584	2786.792	3003.644	3231.076	3470.18	3722.212	3988.652	4271.24	4572.08	4893.72	5239.16	5612.28	6017.88	6462.16	6953.28	7502.32	8124.76	8843.36	9693.24	10733.4	12074.44	13964.48	17195.56
22	0	111.0108	224.9048	341.8368	461.972	585.492	712.596	843.492	978.416	1117.624	1261.396	1410.044	1563.908	1723.368	1888.848	2060.82	2239.808	2426.42	2621.328	2825.304	3039.232	3264.136	3501.204	3751.828	4017.64	4300.64	4603.16	4928.08	5279.04	5660.56	6078.48	6540.44	7056.88	7642.36	8318.28	9117.68	10096.12	11357.52	13135.36	16174.56
23	0	164.9568	334.1988	507.956	686.472	870.016	1058.884	1253.388	1453.88	1660.736	1874.38	2095.26	2323.896	2560.848	2806.744	3062.284	3328.26	3605.552	3895.176	4198.28	4516.16	4850.36	5202.64	5575.04	5970.04	6390.56	6840.08	7322.92	7844.44	8411.36	9032.32	9718.8	10486.2	11356.24	12360.6	13548.48	15002.36	16876.76	19518.56	24034.72
24	0	173.988	352.496	535.764	724.056	917.648	1116.856	1322.012	1533.48	1751.664	1977	2209.976	2451.128	2701.056	2960.412	3229.944	3510.48	3802.956	4108.44	4428.12	4763.44	5115.92	5487.48	5880.28	6296.92	6740.44	7214.56	7723.84	8273.92	8871.84	9526.84	10250.92	11060.32	11977.96	13037.32	14290.28	15823.76	17800.76	20587.16	25350.6
25	0	131.4836	266.3832	404.88	547.172	693.472	844.016	999.052	1158.86	1323.74	1494.028	1670.092	1852.332	2041.2	2237.2	2440.884	2652.888	2873.912	3104.764	3346.36	3599.744	3866.124	4146.92	4443.76	4758.6	5093.76	5452.08	5836.96	6252.64	6704.52	7199.48	7746.64	8358.36	9051.8	9852.36	10799.24	11958.08	13452.12	15557.84	19157.56
26	0	203.5228	412.332	626.712	846.964	1073.42	1306.444	1546.424	1793.788	2049.004	2312.592	2585.12	2867.208	3159.556	3462.94	3778.224	4106.4	4448.52	4805.84	5179.8	5572	5984.36	6418.96	6878.44	7365.8	7884.6	8439.2	9034.96	9678.4	10377.84	11144.04	11991	12937.8	14011.24	15250.4	16716.04	18509.84	20822.4	24081.84	29653.84
27	0	144.5496	292.854	445.112	601.544	762.384	927.888	1098.328	1274.016	1455.284	1642.492	1836.052	2036.4	2244.04	2459.512	2683.44	2916.508	3159.5	3413.292	3678.896	3957.456	4250.32	4559	4885.36	5231.48	5599.96	5993.84	6416.96	6873.96	7370.76	7914.92	8516.44	9188.92	9951.32	10831.44	11872.36	13146.4	14788.88	17103.84	21061.32
28	0	241.2696	488.808	742.944	1004.048	1272.508	1548.748	1833.236	2126.48	2429.032	2741.508	3064.576	3398.984	3745.556	4105.2	4478.96	4868	5273.56	5697.16	6140.48	6605.44	7094.24	7609.48	8154.2	8731.92	9346.96	10004.44	10710.64	11473.44	12302.6	13210.88	14214.92	15337.36	16609.88	18078.88	19816.32	21942.8	24684.32	28548.24	35153.72
29	0	164.0924	332.4476	505.292	682.872	865.456	1053.336	1246.82	1446.26	1652.036	1864.556	2084.28	2311.72	2547.428	2792.036	3046.236	3310.816	3586.66	3874.764	4176.28	4492.48	4824.96	5175.36	5545.84	5938.76	6357.04	6804.2	7284.52	7803.32	8367.28	8985	9667.88	10431.24	11296.72	12295.8	13477.48	14923.76	16788.32	19416.24	23908.76
30	0	233.9644	474.008	720.452	973.648	1233.976	1501.852	1777.728	2062.092	2355.484	2658.5	2971.784	3296.068	3632.144	3980.908	4343.36	4720.6	5113.88	5524.68	5954.56	6405.44	6879.44	7379.08	7907.28	8467.52	9063.92	9701.52	10386.36	11126.04	11930.12	12810.88	13784.52	14872.96	16106.96	17531.48	19216.32	21278.4	23936.92	27683.84	34089.28
31	0	149.7364	303.3628	461.088	623.132	789.74	961.18	1137.74	1319.732	1507.504	1701.432	1901.936	2109.472	2324.564	2547.768	2779.732	3021.164	3272.872	3535.772	3810.904	4099.48	4402.84	4722.6	5060.64	5419.2	5800.88	6208.92	6647.24	7120.64	7635.24	8198.92	8822.04	9518.64	10308.4	11220.08	12298.4	13618.12	15319.56	17717.6	21817.04
32	0	134.7688	273.0384	414.996	560.844	710.8	865.1	1024.012	1187.812	1356.812	1531.356	1711.816	1898.608	2092.196	2293.092	2501.868	2719.168	2945.716	3182.336	3429.964	3689.68	3962.716	4250.52	4554.8	4877.48	5221.04	5588.28	5982.76	6408.84	6872	7379.36	7940.2	8567.16	9277.96	10098.52	11069.04	12256.84	13788.2	15946.52	19636.2
33	0	170.286	344.9956	524.364	708.648	898.124	1093.092	1293.884	1500.852	1714.392	1934.932	2162.952	2398.976	2643.58	2897.42	3161.216	3435.784	3722.036	4021	4333.92	4662.08	5007.08	5370.72	5755.16	6162.92	6597	7061.04	7559.48	8097.84	8683.08	9324.12	10032.8	10825	11723.12	12759.92	13986.2	15487.04	17422	20149.12	24811.2
34	0	181.4364	367.5864	558.7	755.052	956.936	1164.668	1378.608	1599.128	1826.648	2061.632	2304.584	2556.06	2816.684	3087.144	3368.216	3660.76	3965.76	4284.32	4617.68	4967.36	5334.92	5722.4	6132	6566.48	7028.96	7523.4	8054.48	8628.12	9251.64	9934.68	10689.72	11533.8	12490.76	13595.44	14902.04	16501.16	18562.8	21468.48	26435.84
35	0	181.0568	366.8168	557.532	753.472	954.932	1162.232	1375.72	1595.78	1822.828	2057.32	2299.76	2550.712	2810.788	3080.684	3361.164	3653.1	3957.456	4275.36	4608.04	4956.96	5323.76	5710.4	6119.16	6552.72	7014.28	7507.64	8037.64	8610.04	9232.28	9913.88	10667.36	11509.68	12464.6	13567	14870.84	16466.6	18523.92	21423.56	26380.52
36	0	194.8272	394.7156	599.936	810.776	1027.56	1250.628	1480.352	1717.148	1961.464	2213.792	2474.672	2744.708	3024.568	3314.988	3616.804	3930.94	4258.44	4600.52	4958.48	5333.96	5728.68	6144.72	6584.56	7051.12	7547.76	8078.68	8648.96	9264.88	9934.48	10667.92	11478.68	12385.04	13412.6	14598.84	16001.84	17719	19932.8	23052.96	28386.92
37	0	151.5944	307.1268	466.808	630.864	799.54	973.108	1151.856	1336.108	1526.208	1722.544	1925.532	2135.648	2353.404	2579.38	2814.224	3058.652	3313.484	3579.644	3858.192	4150.32	4457.44	4781.2	5123.44	5486.44	5872.88	6285.96	6729.72	7209	7729.96	8300.68	8931.52	9636.76	10436.32	11359.32	12451	13787.08	15509.64	17937.44	22087.76
38	0	151.0824	306.0892	465.232	628.732	796.84	969.82	1147.968	1331.592	1521.052	1716.724	1919.028	2128.432	2345.456	2570.668	2804.716	3048.316	3302.288	3567.552	3845.156	4136.32	4442.4	4765.04	5106.12	5467.92	5853.04	6264.76	6706.96	7184.64	7703.88	8272.6	8901.36	9604.2	10401.04	11320.92	12408.92	13740.52	15457.24	17876.84	22013.12
39	0	120.5076	244.1452	371.0808	501.496	635.58	773.556	915.652	1062.116	1213.232	1369.308	1530.672	1697.7	1870.8	2050.436	2237.12	2431.424	2634	2845.58	3067.004	3299.236	3543.38	3800.728	4072.8	4361.36	4668.56	4996.92	5349.68	5730.64	6144.8	6598.48	7099.96	7660.6	8296.16	9029.88	9897.72	10959.84	12329.12	14259.08	17558.28
40	0	126.5696	256.4268	389.7476	526.72	667.552	812.468	961.712	1115.544	1274.264	1438.188	1607.672	1783.1	1964.908	2153.584	2349.656	2553.736	2766.5	2988.724	3221.288	3465.2	3721.628	3991.924	4277.68	4580.76	4903.4	5248.32	5618.8	6018.92	6453.92	6930.4	7457.12	8045.96	8713.52	9484.12	10395.6	11511.16	12949.32	14976.36	18441.56
41	0	138.8124	281.2308	427.448	577.672	732.124	891.06	1054.736	1223.452	1397.524	1577.304	1763.176	1955.576	2154.972	2361.896	2576.936	2800.752	3034.1	3277.82	3532.88	3800.384	4081.6	4378.04	4691.44	5023.84	5377.68	5755.96	6162.28	6601.12	7078.2	7600.76	8178.44	8824.24	9556.36	10401.52	11401.16	12624.6	14201.92	16425	20225.36
42	0	113.8972	230.7536	350.726	473.984	600.72	731.124	865.424	1003.856	1146.684	1294.196	1446.712	1604.576	1768.184	1937.964	2114.408	2298.056	2489.516	2689.492	2898.772	3118.264	3349.02	3592.252	3849.388	4122.12	4412.48	4722.84	5056.24	5416.32	5807.76	6236.52	6710.52	7240.4	7841.12	8534.6	9354.8	10358.64	11652.84	13476.92	16595.2
43	0	187.9956	380.8744	578.896	782.348	991.528	1206.772	1428.444	1656.936	1892.684	2136.16	2387.896	2648.464	2918.508	3198.748	3489.976	3793.096	4109.12	4439.2	4784.64	5146.92	5527.8	5929.24	6353.68	6803.84	7283.08	7795.36	8345.64	8940	9586.12	10293.84	11076.16	11950.76	12942.28	14086.92	15440.72	17097.68	19233.84	22244.6	27391.52
44	0	181.6384	367.9948	559.32	755.892	957.996	1165.964	1380.14	1600.904	1828.68	2063.924	2307.148	2558.904	2819.816	3090.576	3371.96	3664.832	3970.168	4289.08	4622.84	4972.88	5340.84	5728.76	6138.84	6573.76	7036.8	7531.76	8063.44	8637.68	9261.96	9945.72	10701.64	11546.64	12504.64	13610.56	14918.6	16519.48	18583.44	21492.36	26465.24
45	0	200.5464	406.304	617.544	834.576	1057.724	1287.34	1523.808	1767.556	2019.044	2278.776	2547.316	2825.28	3113.352	3412.3	3722.976	4046.32	4383.44	4735.56	5104.04	5490.52	5896.84	6325.12	6777.88	7258.08	7769.32	8315.8	8902.84	9536.88	10226.08	10981.04	11815.64	12748.6	13806.32	15027.4	16471.6	18239.16	20517.92	23729.68	29220.2
46	0	200.4944	406.196	617.384	834.36	1057.448	1287.004	1523.412	1767.096	2018.52	2278.184	2546.652	2824.544	3112.544	3411.416	3722.008	4045.28	4382.32	4734.32	5102.72	5489.12	5895.32	6323.48	6776.12	7256.2	7767.28	8313.64	8900.52	9534.4	10223.44	10978.2	11812.56	12745.32	13802.76	15023.48	16467.32	18234.4	20512.6	23723.52	29212.6
47	0	209.1632	423.76	644.08	870.436	1103.168	1342.652	1589.28	1843.5	2105.792	2376.684	2656.764	2946.672	3247.12	3558.912	3882.936	4220.2	4571.8	4939.04	5323.36	5726.44	6150.2	6596.88	7069.08	7569.92	8103.12	8673.12	9285.36	9946.64	10665.48	11452.88	12323.32	13296.36	14399.56	15673.04	17179.32	19022.8	21399.48	24749.24	30475.68
48	0	117.9508	238.9656	363.208	490.856	622.096	757.144	896.224	1039.584	1187.492	1340.256	1498.196	1661.68	1831.108	2006.936	2189.656	2379.84	2578.116	2785.208	3001.936	3229.24	3468.204	3720.092	3986.384	4268.84	4569.48	4890.92	5236.16	5609.08	6014.44	6458.48	6949.32	7498.08	8120.16	8838.32	9687.72	10727.32	12067.56	13956.56	17185.76
49	0	152.664	309.294	470.1	635.316	805.184	979.976	1159.984	1345.536	1536.98	1734.696	1939.12	2150.72	2370.012	2597.584	2834.08	3080.236	3336.864	3604.904	3885.416	4179.6	4488.92	4814.92	5159.6	5525.16	5914.32	6330.32	6777.2	7259.84	7784.52	8359.24	8994.56	9704.76	10509.96	11439.48	12538.84	13884.4	15619.08	18064	22243.64
50	0	184.5768	373.9484	568.372	768.12	973.496	1184.828	1402.468	1626.804	1858.264	2097.316	2344.472	2600.3	2865.436	3140.58	3426.512	3724.12	4034.4	4358.48	4697.6	5053.32	5427.28	5821.44	6238.16	6680.12	7150.64	7653.6	8193.88	8777.44	9411.8	10106.64	10874.76	11733.44	12706.92	13830.76	15159.96	16786.76	18884.08	21840.08	26893.4
51	0	153.3096	310.6016	472.088	638	808.588	984.116	1164.888	1351.224	1543.476	1742.032	1947.32	2159.812	2380.032	2608.564	2846.06	3093.256	3350.972	3620.144	3901.84	4197.28	4507.88	4835.28	5181.4	5548.52	5939.32	6357.08	6805.84	7290.52	7817.44	8394.56	9032.56	9745.8	10554.36	11487.84	12591.84	13943.08	15685.12	18140.36	22337.64
52	0	159.4628	323.0676	491.036	663.608	841.04	1023.616	1211.644	1405.456	1605.424	1811.948	2025.476	2246.496	2475.556	2713.26	2960.292	3217.404	3485.464	3765.44	4058.44	4365.76	4688.8	5029.36	5389.36	5771.2	6177.68	6612.24	7079	7583.16	8131.2	8731.48	9395.08	10136.96	10978	11948.88	13097.24	14502.68	16314.64	18868.44	23234.2
53	0	169.7812	343.9728	522.808	706.548	895.46	1089.852	1290.044	1496.4	1709.308	1929.196	2156.54	2391.86	2635.744	2888.828	3151.844	3425.596	3711	4009.08	4321.04	4648.24	4992.2	5354.8	5738.08	6144.64	6577.44	7040.12	7537.08	8073.84	8657.32	9296.48	10003.04	10792.88	11688.36	12722.08	13944.72	15441.12	17370.32	20089.36	24737.6
54	0	206.64	418.648	636.312	859.936	1089.864	1326.456	1570.108	1821.264	2080.392	2348.016	2624.716	2911.128	3207.952	3515.984	3836.096	4169.28	4516.64	4879.44	5259.16	5657.36	6076	6517.28	6983.8	7478.64	8005.36	8568.48	9173.36	9826.64	10536.8	11314.72	12174.64	13136	14225.84	15484	16972.08	18793.36	21141.36	24450.72	30108.08
55	0	166.8608	338.056	513.816	694.396	880.06	1071.104	1267.856	1470.66	1679.904	1896.012	2119.444	2350.72	2590.408	2839.14	3097.628	3366.672	3647.168	3940.136	4246.72	4568.28	4906.36	5262.68	5639.4	6038.96	6464.32	6919	7407.44	7934.96	8508.44	9136.6	9830.96	10607.24	11487.32	12503.24	13704.88	15175.52	17071.56	19743.84	24312.12
56	0	156.0496	316.1528	480.528	649.404	823.04	1001.708	1185.708	1375.376	1571.06	1773.168	1982.124	2198.412	2422.568	2655.188	2896.928	3148.54	3410.864	3684.848	3971.58	4272.32	4588.44	4921.72	5274	5647.68	6045.48	6470.72	6927.48	7420.84	7957.16	8544.6	9194	9920	10743.04	11693.16	12816.92	14192.28	15965.44	18464.6	22736.88
57	0	144.3476	292.4448	444.492	600.704	761.32	926.588	1096.792	1272.236	1453.248	1640.196	1833.484	2033.556	2240.9	2456.076	2679.688	2912.432	3155.084	3408.52	3673.752	3951.924	4244.36	4552.64	4878.52	5224.16	5592.12	5985.48	6408	6864.36	7360.44	7903.84	8504.56	9176.08	9937.4	10816.28	11855.76	13128	14768.2	17079.92	21031.84
58	0	145.982	295.756	449.524	607.508	769.94	937.08	1109.212	1286.64	1469.704	1658.768	1854.244	2056.58	2266.276	2483.884	2710.032	2945.408	3190.808	3447.116	3715.348	3996.672	4292.44	4604.16	4933.76	5283.32	5655.44	6053.24	6480.56	6942.08	7443.8	7993.36	8600.84	9280	10049.92	10938.76	11990	13276.64	14935.44	17273.32	21270
59	0	154.7332	313.4864	476.472	643.924	816.096	993.256	1175.708	1363.772	1557.812	1758.212	1965.404	2179.868	2402.136	2632.792	2872.496	3121.984	3382.092	3653.768	3938.08	4236.28	4549.76	4880.2	5229.52	5600.04	5994.48	6416.12	6869.04	7358.24	7890.04	8472.52	9116.48	9836.32	10652.4	11594.52	12708.8	14072.56	15830.8	18308.84	22545.12
60	0	107.966	218.7364	332.4608	449.3	569.436	693.048	820.356	951.58	1086.968	1226.796	1371.368	1521.012	1676.1	1837.04	2004.292	2178.376	2359.868	2549.428	2747.812	2955.872	3174.608	3405.172	3648.92	3907.452	4182.68	4476.88	4792.92	5134.24	5505.32	5911.76	6361.04	6863.32	7432.76	8090.12	8867.6	9819.2	11046	12775.08	15730.92
