# Supplementary material for: Inference of past demography, dormancy and self-fertilization rates from whole genome sequence data
Source: PLoS Genet. 2020 Apr 6;16(4):e1008698. doi: 10.1371/journal.pgen.1008698 (PMC7173940; doi:10.1371/journal.pgen.1008698)
Supplement: S1 Data — File containing all numerical data presented in this study. It contains all plotted results and all requirements to build summary statistics. (ZIP) [file pgen.1008698.s003.zip › S1_data/Supplementary_Figure/FigS3/F3S_a_popsize.csv]

	V1	V2	V3	V4	V5	V6	V7	V8	V9	V10	V11	V12	V13	V14	V15	V16	V17	V18	V19	V20	V21	V22	V23	V24	V25	V26	V27	V28	V29	V30	V31	V32	V33	V34	V35	V36	V37	V38	V39	V40
1	3.41061660810569	3.41061660810569	4.10862182629283	4.10862182629283	3.84063150256089	3.84063150256089	3.49669243958506	3.49669243958506	3.38092749859479	3.38092749859479	3.39050823572777	3.39050823572777	3.421513912048	3.421513912048	3.43909572762657	3.43909572762657	3.45753181666408	3.45753181666408	3.51017177193254	3.51017177193254	3.62106609768988	3.62106609768988	3.7840477279593	3.7840477279593	3.96772736985838	3.96772736985838	4.13968903136756	4.13968903136756	4.28044917299119	4.28044917299119	4.37992886528039	4.37992886528039	4.42925912787234	4.42925912787234	4.42076671860388	4.42076671860388	4.36497865725784	4.36497865725784	4.35162293377896	4.35162293377896
2	5.86130786330482	5.86130786330482	5.63395574012505	5.63395574012505	4.6343433928441	4.6343433928441	3.88707911538533	3.88707911538533	3.51515514364761	3.51515514364761	3.37479934096954	3.37479934096954	3.36667670795774	3.36667670795774	3.41505561504478	3.41505561504478	3.4797639968885	3.4797639968885	3.56628742578332	3.56628742578332	3.68344125425046	3.68344125425046	3.82581852942301	3.82581852942301	3.9650176169316	3.9650176169316	4.07368503055503	4.07368503055503	4.1436528868419	4.1436528868419	4.19020434253708	4.19020434253708	4.24203229478102	4.24203229478102	4.32363328186979	4.32363328186979	4.41136606181712	4.41136606181712	4.43112001596306	4.43112001596306
3	3.54865774636477	3.54865774636477	4.79152416294394	4.79152416294394	4.00521730656918	4.00521730656918	3.55599615659234	3.55599615659234	3.33415586528742	3.33415586528742	3.27511966240572	3.27511966240572	3.32501975865883	3.32501975865883	3.42420421597599	3.42420421597599	3.52219620399344	3.52219620399344	3.59598998600469	3.59598998600469	3.6460165956241	3.6460165956241	3.68309451672154	3.68309451672154	3.7219835194421	3.7219835194421	3.78164299541088	3.78164299541088	3.88243160595344	3.88243160595344	4.03330780692524	4.03330780692524	4.21243020536052	4.21243020536052	4.36327501799523	4.36327501799523	4.41770288030022	4.41770288030022	4.38362036966749	4.38362036966749
4	3.69188256741744	3.69188256741744	5.01193938417953	5.01193938417953	4.02214971673239	4.02214971673239	3.57630007719895	3.57630007719895	3.41149708927816	3.41149708927816	3.36195955208798	3.36195955208798	3.35983500160854	3.35983500160854	3.38505058045289	3.38505058045289	3.43253255632001	3.43253255632001	3.50065357654195	3.50065357654195	3.58520971113291	3.58520971113291	3.67699943594792	3.67699943594792	3.76402162677651	3.76402162677651	3.83744795634542	3.83744795634542	3.89533990347841	3.89533990347841	3.9422183521326	3.9422183521326	3.98784459844257	3.98784459844257	4.05466671401477	4.05466671401477	4.22373629785736	4.22373629785736	4.54571646507218	4.54571646507218
5	5.54009847951427	5.54009847951427	4.14884773900968	4.14884773900968	3.81276173503367	3.81276173503367	3.59726504581742	3.59726504581742	3.45913430916618	3.45913430916618	3.39054514543685	3.39054514543685	3.37335678392512	3.37335678392512	3.39987077842704	3.39987077842704	3.46703129218693	3.46703129218693	3.56247745057157	3.56247745057157	3.66779228447025	3.66779228447025	3.77189475469831	3.77189475469831	3.87740834250203	3.87740834250203	3.99255771051451	3.99255771051451	4.12468306167341	4.12468306167341	4.26621007724902	4.26621007724902	4.40227967527331	4.40227967527331	4.50778193998757	4.50778193998757	4.53195160302023	4.53195160302023	4.46334814247604	4.46334814247604
6	5.31308758178585	5.31308758178585	4.12919809157203	4.12919809157203	4.05702088695857	4.05702088695857	3.73017791017808	3.73017791017808	3.48334338204962	3.48334338204962	3.36324279156227	3.36324279156227	3.33031965949083	3.33031965949083	3.35727666586164	3.35727666586164	3.41775737406868	3.41775737406868	3.49452996998003	3.49452996998003	3.57339362157686	3.57339362157686	3.64766946306476	3.64766946306476	3.71844886236446	3.71844886236446	3.79114833760253	3.79114833760253	3.86861027438102	3.86861027438102	3.95371469437863	3.95371469437863	4.04808482460539	4.04808482460539	4.15778703252567	4.15778703252567	4.32195469391032	4.32195469391032	4.56759459747139	4.56759459747139
7	5.68434161363595	5.68434161363595	5.41387346472913	5.41387346472913	4.08659214253125	4.08659214253125	3.57156627555881	3.57156627555881	3.41381355546799	3.41381355546799	3.34415117908584	3.34415117908584	3.30096456570069	3.30096456570069	3.28265418927592	3.28265418927592	3.29139431631158	3.29139431631158	3.31898590603961	3.31898590603961	3.35372915430981	3.35372915430981	3.39226958639775	3.39226958639775	3.44647089571881	3.44647089571881	3.54562517082166	3.54562517082166	3.71900991513839	3.71900991513839	3.95765093330499	3.95765093330499	4.19561292447997	4.19561292447997	4.3540592058982	4.3540592058982	4.40740303503849	4.40740303503849	4.4342029677287	4.4342029677287
8	5.83751231263836	5.83751231263836	5.41869206207282	5.41869206207282	4.05637910877403	4.05637910877403	3.62047126848722	3.62047126848722	3.46500968385911	3.46500968385911	3.39765596268199	3.39765596268199	3.36890941224974	3.36890941224974	3.37068811261027	3.37068811261027	3.40951662989106	3.40951662989106	3.48732188688725	3.48732188688725	3.59355021800495	3.59355021800495	3.71194303068798	3.71194303068798	3.82868239715696	3.82868239715696	3.93585742036333	3.93585742036333	4.03368361936263	4.03368361936263	4.12573642112661	4.12573642112661	4.21091375361058	4.21091375361058	4.29972540487553	4.29972540487553	4.41047412517281	4.41047412517281	4.53995514007086	4.53995514007086
9	5.69371788454929	5.69371788454929	4.67969790276702	4.67969790276702	3.48914486444707	3.48914486444707	3.4107771639258	3.4107771639258	3.47410229569667	3.47410229569667	3.47979998200032	3.47979998200032	3.44994669859129	3.44994669859129	3.42987894508684	3.42987894508684	3.44485791312828	3.44485791312828	3.50254977270999	3.50254977270999	3.59693564245279	3.59693564245279	3.71231415975605	3.71231415975605	3.83092170857943	3.83092170857943	3.93906360921997	3.93906360921997	4.0323603229465	4.0323603229465	4.11319072928111	4.11319072928111	4.18746650998757	4.18746650998757	4.26219061822977	4.26219061822977	4.35786329772265	4.35786329772265	4.48655697119166	4.48655697119166
