# Supplementary material for: Inference of past demography, dormancy and self-fertilization rates from whole genome sequence data
Source: PLoS Genet. 2020 Apr 6;16(4):e1008698. doi: 10.1371/journal.pgen.1008698 (PMC7173940; doi:10.1371/journal.pgen.1008698)
Supplement: S1 Data — File containing all numerical data presented in this study. It contains all plotted results and all requirements to build summary statistics. (ZIP) [file pgen.1008698.s003.zip › S1_data/Supplementary_Figure/FigS3/F3S_b_popsize.csv]

10	5.72673673955076	5.72673673955076	5.63672374014903	5.63672374014903	4.50869197105475	4.50869197105475	3.77859466270164	3.77859466270164	3.50651806419901	3.50651806419901	3.38533327079916	3.38533327079916	3.31601854694377	3.31601854694377	3.27590877157206	3.27590877157206	3.27276256291958	3.27276256291958	3.32003316132339	3.32003316132339	3.41727028329804	3.41727028329804	3.5403223540619	3.5403223540619	3.65632868325427	3.65632868325427	3.74501414165012	3.74501414165012	3.81131469643377	3.81131469643377	3.88115890910816	3.88115890910816	3.99139921609329	3.99139921609329	4.16544074637171	4.16544074637171	4.35754867151622	4.35754867151622	4.44591792264098	4.44591792264098
11	10.374091061224	3.98436889532741	2.72912152743134	3.40696605205085	4.35114741741785	4.97606884262663	5.26134626133896	5.32210346212936	5.25896467521659	5.13282577464028	4.9495458051604	4.9495458051604	4.53179302551657	4.53179302551657	4.1301598141111	4.1301598141111	3.86700909534189	3.86700909534189	3.69845838119416	3.69845838119416	3.58691408217458	3.58691408217458	3.49293723716988	3.49293723716988	3.41979088902687	3.41979088902687	3.36904610316299	3.36904610316299	3.35458509996369	3.35458509996369	3.32559359147023	3.32559359147023	3.31776464309744	3.31776464309744	3.33168398611594	3.33168398611594	3.38498948161961	3.38498948161961	3.39009891857673	3.39009891857673
12	10.4615048132411	10.3623626954805	10.5236611797502	10.4740130835089	10.6930043306925	10.6129052915754	10.0803741526319	8.94401327985214	8.01343090914066	7.25525730506244	6.36080496432273	6.36080496432273	5.51774830254963	5.51774830254963	4.91480221439834	4.91480221439834	4.44938645792097	4.44938645792097	4.06073540845114	4.06073540845114	3.74910204888178	3.74910204888178	3.57143598516779	3.57143598516779	3.50213430880327	3.50213430880327	3.50507702297502	3.50507702297502	3.49770264146134	3.49770264146134	3.46688598054142	3.46688598054142	3.4474808320776	3.4474808320776	3.43452408715618	3.43452408715618	3.4394507836961	3.4394507836961	3.44797092231354	3.44797092231354
13	1.80635789744489	5.06839467729645	5.3904882960015	5.05135234387151	4.61723125172846	4.25789573296388	4.00860223466561	3.85896355172663	3.78265689531605	3.75108371976661	3.7356751685058	3.7356751685058	3.70070576050536	3.70070576050536	3.61871746378933	3.61871746378933	3.5015550425274	3.5015550425274	3.38070835900424	3.38070835900424	3.29313079559524	3.29313079559524	3.24778055837452	3.24778055837452	3.19172486700074	3.19172486700074	3.15913048222832	3.15913048222832	3.17571792631132	3.17571792631132	3.22858891817962	3.22858891817962	3.28000824249442	3.28000824249442	3.33982016723126	3.33982016723126	3.4028288058505	3.4028288058505	3.45434966671461	3.45434966671461
14	5.78877196680031	2.23713770631966	3.90024168995519	5.90745128295821	7.3707331502411	8.06575538219716	8.14339797354279	7.85745177007302	7.40640936892378	6.90546161857086	6.1564371091235	6.1564371091235	5.22725117814394	5.22725117814394	4.4692401798633	4.4692401798633	3.9643221644183	3.9643221644183	3.60345370477111	3.60345370477111	3.36067789640157	3.36067789640157	3.24022265137789	3.24022265137789	3.2410408220141	3.2410408220141	3.34112564477873	3.34112564477873	3.42423213571135	3.42423213571135	3.47753946445423	3.47753946445423	3.47422010759943	3.47422010759943	3.45167201400268	3.45167201400268	3.39523681278574	3.39523681278574	3.29419613556737	3.29419613556737
15	9.95897267065679	10.7372375402175	10.3632413808606	10.6631191846917	8.60410336919462	7.22314451637273	6.20331121128262	5.45607467585624	4.91698408410635	4.53517897127015	4.17145932528616	4.17145932528616	3.90802106027703	3.90802106027703	3.76833866399498	3.76833866399498	3.68465952337271	3.68465952337271	3.61765240674774	3.61765240674774	3.55673309999603	3.55673309999603	3.49343070758967	3.49343070758967	3.45987708322613	3.45987708322613	3.45321989664613	3.45321989664613	3.44031177351343	3.44031177351343	3.42815438115162	3.42815438115162	3.44699129427264	3.44699129427264	3.45690400104035	3.45690400104035	3.44356180340849	3.44356180340849	3.41323552582112	3.41323552582112
16	10.1346117236858	10.3279183129046	10.3849288901702	8.65269731193716	6.9108476114288	5.74425545627213	4.97173994049498	4.47803205605713	4.18241645258891	4.02520861590464	3.95694930737017	3.95694930737017	3.99281571974489	3.99281571974489	4.03773960681607	4.03773960681607	4.01579796674458	4.01579796674458	3.93112982867324	3.93112982867324	3.83173755282603	3.83173755282603	3.70823943987115	3.70823943987115	3.57986677197439	3.57986677197439	3.46377940326175	3.46377940326175	3.38681116718347	3.38681116718347	3.33846415896986	3.33846415896986	3.31174039813549	3.31174039813549	3.30456210540226	3.30456210540226	3.33939536665171	3.33939536665171	3.34915843853562	3.34915843853562
17	9.76111373519646	10.2890347686826	10.2756442439508	11.0563843140422	10.3969260299471	10.4271138828522	10.6760578066973	9.70237625302793	8.59637766949424	7.66508957505024	6.52278104001334	6.52278104001334	5.41830059644913	5.41830059644913	4.63936730481767	4.63936730481767	4.08602596486674	4.08602596486674	3.67784326885834	3.67784326885834	3.37346203765878	3.37346203765878	3.1876934089361	3.1876934089361	3.12749846924983	3.12749846924983	3.17405647778485	3.17405647778485	3.24278053413333	3.24278053413333	3.27822647033987	3.27822647033987	3.28847325552349	3.28847325552349	3.28962450534408	3.28962450534408	3.23897286594838	3.23897286594838	3.22779752054223	3.22779752054223
18	10.085613204032	10.3627329785534	10.6145689092978	10.3723679123724	10.7296566199483	10.6876062909741	10.1168966936934	8.9179726141985	7.90713905666118	7.04820122762339	5.97435318355238	5.97435318355238	4.98482787853554	4.98482787853554	4.37917971543287	4.37917971543287	4.00581817292365	4.00581817292365	3.790385136014	3.790385136014	3.67891341484864	3.67891341484864	3.63076187164901	3.63076187164901	3.56475702589912	3.56475702589912	3.48628644183422	3.48628644183422	3.41637621100946	3.41637621100946	3.36068038757212	3.36068038757212	3.32688920045097	3.32688920045097	3.3254764179441	3.3254764179441	3.35270017980643	3.35270017980643	3.35225771185269	3.35225771185269
19	10.3664507529623	10.3524752226345	10.3924350766563	10.5844674404769	10.6369655832314	10.7140249116918	9.88450098819426	8.66166056253985	7.63579667315516	6.78309023030651	5.76036773102645	5.76036773102645	4.80843651391668	4.80843651391668	4.20252990491936	4.20252990491936	3.8571055066061	3.8571055066061	3.65041410664678	3.65041410664678	3.53141269218328	3.53141269218328	3.45250527717895	3.45250527717895	3.39799701356382	3.39799701356382	3.34793505592876	3.34793505592876	3.30808786320403	3.30808786320403	3.2682883766667	3.2682883766667	3.23895216074416	3.23895216074416	3.23788623618562	3.23788623618562	3.27279028334845	3.27279028334845	3.29729380852656	3.29729380852656
20	10.1377090706383	10.2095793600366	10.4327206633208	10.5703203775683	10.545612532853	10.3904002554945	10.5394704869141	9.65715704657401	8.620330154145	7.74061101405849	6.64297039976659	6.64297039976659	5.55261324876682	5.55261324876682	4.75880727477313	4.75880727477313	4.18754958066366	4.18754958066366	3.78258449546045	3.78258449546045	3.4976480003375	3.4976480003375	3.306838265285	3.306838265285	3.22164431742076	3.22164431742076	3.20015995456738	3.20015995456738	3.21804546983016	3.21804546983016	3.20743147657769	3.20743147657769	3.19654288435159	3.19654288435159	3.23962087279071	3.23962087279071	3.27511613419753	3.27511613419753	3.24352364414685	3.24352364414685
