# Supplementary material for: Inference of past demography, dormancy and self-fertilization rates from whole genome sequence data
Source: PLoS Genet. 2020 Apr 6;16(4):e1008698. doi: 10.1371/journal.pgen.1008698 (PMC7173940; doi:10.1371/journal.pgen.1008698)
Supplement: S1 Data — File containing all numerical data presented in this study. It contains all plotted results and all requirements to build summary statistics. (ZIP) [file pgen.1008698.s003.zip › S1_data/Supplementary_Figure/FigS3/F3S_b_time.csv]

11	0	28.367	57.4708	87.3508	118.0496	149.6136	182.092	215.5404	250.0184	285.5908	322.3296	360.314	399.6316	440.38	482.664	526.608	572.348	620.032	669.84	721.96	776.628	834.1	894.676	958.72	1026.644	1098.956	1176.26	1259.292	1348.976	1446.468	1553.256	1671.304	1803.272	1952.888	2125.604	2329.884	2579.9	2902.232	3356.528	4133.16
12	0	31.6758	64.1744	97.54	131.8196	167.0648	203.332	240.6816	279.1812	318.9028	359.9268	402.344	446.244	491.748	538.964	588.036	639.108	692.356	747.972	806.172	867.216	931.388	999.036	1070.548	1146.396	1227.144	1313.46	1406.18	1506.324	1615.184	1734.432	1866.252	2013.612	2180.676	2373.54	2601.648	2880.828	3240.756	3748.044	4615.24
13	0	26.96164	54.6236	83.0232	112.2012	142.2012	173.0708	204.862	237.6316	271.4416	306.3604	342.4632	379.8328	418.56	458.752	500.52	543.992	589.316	636.652	686.192	738.152	792.776	850.352	911.224	975.784	1044.512	1117.984	1196.904	1282.144	1374.804	1476.304	1588.504	1713.936	1856.136	2020.296	2214.456	2452.088	2758.448	3190.236	3928.388
14	0	26.01668	52.7092	80.1136	108.2688	137.2172	167.0052	197.682	229.3032	261.928	295.6232	330.4604	366.5204	403.892	442.676	482.976	524.928	568.66	614.34	662.144	712.28	764.988	820.548	879.284	941.584	1007.904	1078.8	1154.956	1237.208	1326.62	1424.56	1532.828	1653.864	1791.08	1949.488	2136.84	2366.144	2661.768	3078.424	3790.704
15	0	31.88116	64.5904	98.172	132.674	168.148	204.65	242.242	280.9908	320.97	362.2604	404.952	449.14	494.936	542.46	591.848	643.252	696.844	752.82	811.4	872.836	937.428	1005.512	1077.488	1153.828	1235.096	1321.976	1415.296	1516.088	1625.656	1745.676	1878.348	2026.668	2194.816	2388.928	2618.512	2899.504	3261.764	3772.34	4645.16
16	0	28.3756	57.4884	87.3776	118.0856	149.6588	182.1476	215.606	250.094	285.6772	322.4272	360.4236	399.7528	440.512	482.812	526.768	572.52	620.22	670.04	722.18	776.864	834.352	894.948	959.012	1026.956	1099.292	1176.616	1259.676	1349.384	1446.904	1553.728	1671.812	1803.82	1953.48	2126.248	2330.588	2580.684	2903.112	3357.548	4134.4
17	0	22.78872	46.1696	70.1736	94.8356	120.1924	146.2844	173.1552	200.8528	229.43	258.9444	289.4596	321.0452	353.78	387.7504	423.052	459.796	498.104	538.116	579.988	623.908	670.076	718.74	770.192	824.76	882.852	944.952	1011.656	1083.704	1162.024	1247.812	1342.648	1448.664	1568.856	1707.608	1871.72	2072.572	2331.516	2696.476	3320.384
18	0	30.25768	61.3012	93.1728	125.918	159.5852	194.2288	229.9064	266.682	304.6252	343.8128	384.3292	426.268	469.732	514.836	561.708	610.496	661.36	714.484	770.08	828.388	889.692	954.308	1022.62	1095.072	1172.204	1254.656	1343.224	1438.884	1542.872	1656.78	1782.696	1923.46	2083.048	2267.276	2485.168	2751.852	3095.664	3580.24	4408.64
19	0	28.58592	57.9144	88.0252	118.9608	150.768	183.4976	217.204	251.948	287.7948	324.8172	363.0952	402.716	443.78	486.392	530.672	576.764	624.82	675.008	727.532	782.62	840.536	901.584	966.12	1034.568	1107.44	1185.336	1269.012	1359.388	1457.628	1565.244	1684.204	1817.192	1967.96	2142.008	2347.864	2599.812	2924.628	3382.436	4165.04
20	0	24.23816	49.106	74.6368	100.8676	127.8372	155.5884	184.1684	213.628	244.0228	275.4144	307.87	341.4652	376.282	412.412	449.96	489.044	529.788	572.344	616.88	663.588	712.696	764.456	819.176	877.216	939.004	1005.052	1076	1152.632	1235.932	1327.176	1428.044	1540.804	1668.644	1816.22	1990.768	2204.396	2479.808	2867.984	3531.572
